# Supplementary material for: The Language of Innovation
Source: PLoS One. 2020 Apr 30;15(4):e0230107. doi: 10.1371/journal.pone.0230107 (PMC7194493; doi:10.1371/journal.pone.0230107)
Supplement: S23 File — (GZ) [file pone.0230107.s023.tar.gz › 2001-2005/V2Run_5_VS_4500_embeddings2001-2005ED32.txt]

2.745341323316097260e-02 1.327774971723556519e-01 -2.349292635917663574e-01 3.423487395048141479e-02 1.359258498996496201e-02 -3.086660504341125488e-01 -1.658206731081008911e-01 1.264662742614746094e-01 7.136309891939163208e-02 1.144041642546653748e-01 2.563737332820892334e-01 1.930882632732391357e-01 -1.530022919178009033e-01 2.297864556312561035e-01 -1.952594667673110962e-01 5.071133491583168507e-04 8.557915687561035156e-02 2.237167209386825562e-01 2.147391438484191895e-01 5.020320415496826172e-02 2.088634818792343140e-01 2.500968873500823975e-01 -1.236099377274513245e-01 -1.999235451221466064e-01 -9.683952480554580688e-02 -8.654613792896270752e-02 -2.471804469823837280e-01 1.112193465232849121e-01 -4.848495498299598694e-02 -7.014855742454528809e-02 -3.546733558177947998e-01 2.448366582393646240e-01
1.686209291219711304e-01 -1.895474195480346680e-01 -1.126451976597309113e-02 7.706611417233943939e-03 -2.132581919431686401e-01 3.098269402980804443e-01 -2.383954077959060669e-01 -1.634753197431564331e-01 -2.434757500886917114e-01 -2.917052209377288818e-01 1.914361119270324707e-01 5.184877291321754456e-02 4.606755077838897705e-02 1.621423065662384033e-01 -6.742323189973831177e-02 4.026000201702117920e-02 2.590817771852016449e-02 3.097760863602161407e-02 3.471743762493133545e-01 5.523927137255668640e-02 1.516719814389944077e-02 1.878054253756999969e-02 -1.478738337755203247e-01 7.806526124477386475e-02 -2.250711619853973389e-02 -1.325827091932296753e-01 -3.009186089038848877e-01 -3.839603811502456665e-02 2.864241413772106171e-02 -3.081438839435577393e-01 -3.403457105159759521e-01 1.290795356035232544e-01
2.789945006370544434e-01 3.502072021365165710e-02 1.450760662555694580e-01 -1.604444347321987152e-02 4.809283465147018433e-02 3.516334667801856995e-02 -2.859033346176147461e-01 -6.942070554941892624e-03 -8.130360394716262817e-02 -3.320514038205146790e-02 9.450636804103851318e-02 -1.557276099920272827e-01 -6.455801427364349365e-02 1.175687238574028015e-01 -2.625130116939544678e-01 6.981819868087768555e-02 4.326837509870529175e-02 -6.168626621365547180e-02 2.971385419368743896e-01 1.219416484236717224e-01 9.193647652864456177e-03 -4.962673783302307129e-02 5.492597445845603943e-02 1.077999100089073181e-01 -3.410929441452026367e-01 -9.958972036838531494e-02 -5.056309700012207031e-02 2.059955745935440063e-01 -2.750178575515747070e-01 -3.410128653049468994e-01 -4.320279359817504883e-01 -7.596211880445480347e-02
2.881792485713958740e-01 -2.807266414165496826e-01 -3.025302886962890625e-01 7.951324433088302612e-02 5.332521349191665649e-02 -2.645276784896850586e-01 -9.928224980831146240e-02 -1.009472273290157318e-02 2.092806696891784668e-01 8.065942674875259399e-02 2.285712510347366333e-01 8.135819225572049618e-04 -2.179395779967308044e-02 2.213120274245738983e-02 -2.937219142913818359e-01 -3.610846698284149170e-01 -1.510924249887466431e-01 3.283560276031494141e-02 2.189604938030242920e-02 1.198220998048782349e-01 -7.997935265302658081e-02 2.282230854034423828e-01 -5.879607051610946655e-02 -2.307658083736896515e-03 -1.120657920837402344e-01 -1.615979671478271484e-01 -2.572375722229480743e-02 2.108834981918334961e-01 -1.621137559413909912e-01 -5.845290794968605042e-02 -3.193260729312896729e-01 1.455685794353485107e-01
1.157462969422340393e-01 8.463697880506515503e-02 -1.023543477058410645e-01 9.593521058559417725e-02 -5.192701146006584167e-02 -1.442922949790954590e-01 -2.826350629329681396e-01 2.350093573331832886e-01 -8.649390190839767456e-02 2.390908449888229370e-01 3.207694292068481445e-01 -1.039687767624855042e-01 -1.746372878551483154e-01 1.721118092536926270e-01 -1.636891663074493408e-01 7.289196550846099854e-02 1.821947991847991943e-01 2.172287106513977051e-01 1.929482072591781616e-01 1.890844255685806274e-01 1.766219735145568848e-01 6.166876479983329773e-02 2.678260207176208496e-02 -2.335225604474544525e-02 2.052864432334899902e-02 1.638369709253311157e-01 -4.571435600519180298e-02 -1.124592721462249756e-01 -1.968293040990829468e-01 -2.541337907314300537e-01 -2.816342413425445557e-01 3.410040736198425293e-01
7.944664359092712402e-02 -1.313108354806900024e-01 -1.366621255874633789e-01 2.119091898202896118e-01 1.484068334102630615e-01 -1.216217502951622009e-01 -1.670483350753784180e-01 4.025903344154357910e-02 -1.043457016348838806e-01 -9.290460497140884399e-02 1.039602234959602356e-01 -1.614034622907638550e-01 -8.539631217718124390e-02 7.988225668668746948e-02 -1.770822405815124512e-01 3.021493554115295410e-01 7.438426464796066284e-02 -9.786204248666763306e-02 1.600602567195892334e-01 2.513543665409088135e-01 6.319062784314155579e-03 1.453437060117721558e-01 8.037736266851425171e-02 -1.171143054962158203e-01 -2.371042519807815552e-01 1.830947548151016235e-01 3.691320866346359253e-02 -2.709876932203769684e-02 -5.597024038434028625e-02 -1.810553967952728271e-01 -6.109505295753479004e-01 8.691640198230743408e-02
-2.513201907277107239e-02 6.606564670801162720e-02 -1.220584064722061157e-01 -2.814390063285827637e-01 1.965586543083190918e-01 -2.353499643504619598e-02 -2.097950428724288940e-01 1.283171027898788452e-01 -1.585311293601989746e-01 -1.879279315471649170e-01 1.735572367906570435e-01 -8.858745545148849487e-02 -1.561765223741531372e-01 -7.095845043659210205e-02 -2.774446904659271240e-01 9.419374167919158936e-03 2.293030321598052979e-01 9.765013307332992554e-02 1.471133828163146973e-01 8.632139116525650024e-02 8.634224534034729004e-02 2.062531262636184692e-01 -2.742775343358516693e-02 -1.154665574431419373e-01 -8.290648460388183594e-02 2.260334417223930359e-02 9.363172948360443115e-02 1.178350299596786499e-01 -8.569318056106567383e-02 -1.941490620374679565e-01 -5.388518571853637695e-01 2.749464511871337891e-01
-4.915685206651687622e-02 -1.916575580835342407e-01 -1.275680363178253174e-01 -1.500993967056274414e-01 -1.267061531543731689e-01 -1.313822120428085327e-01 -1.818649023771286011e-01 -1.293706893920898438e-02 2.994043007493019104e-02 -4.586632549762725830e-02 1.609929651021957397e-01 5.500689148902893066e-03 -2.957866489887237549e-01 1.239824295043945312e-01 2.994237653911113739e-02 2.956820130348205566e-01 1.995314061641693115e-01 -3.398158401250839233e-02 1.682044118642807007e-01 4.137987643480300903e-02 2.009166926145553589e-01 2.421746253967285156e-01 -1.965525746345520020e-01 1.331360191106796265e-01 -2.174973189830780029e-01 -1.315066963434219360e-01 -1.920854002237319946e-01 2.521615922451019287e-01 -4.027228429913520813e-02 -4.003489315509796143e-01 -2.827254533767700195e-01 -4.573465138673782349e-02
-2.629260532557964325e-02 2.863047830760478973e-02 1.925061456859111786e-02 1.860058754682540894e-01 1.323602497577667236e-01 -1.236385703086853027e-01 -2.728992998600006104e-01 2.849677503108978271e-01 -2.896015644073486328e-01 5.293927341699600220e-02 -2.988192439079284668e-02 3.218511119484901428e-02 -3.233043104410171509e-02 2.036094814538955688e-01 -3.273021578788757324e-01 8.745300583541393280e-03 2.293906807899475098e-01 -1.817171126604080200e-01 2.403794676065444946e-01 5.138255655765533447e-02 1.990344971418380737e-01 1.201674491167068481e-01 -1.140452106483280659e-03 -1.067966446280479431e-01 1.670727431774139404e-01 1.587241291999816895e-01 -1.155806053429841995e-02 -3.084495104849338531e-02 8.386276662349700928e-03 -3.272207453846931458e-02 -4.989669620990753174e-01 1.445754021406173706e-01
-1.199249103665351868e-01 1.294371038675308228e-01 -1.162782534956932068e-01 3.032801747322082520e-01 -1.571304537355899811e-02 4.357862100005149841e-02 -3.008831851184368134e-02 -3.664581105113029480e-02 -6.771509069949388504e-03 -1.250441521406173706e-01 1.443923860788345337e-01 -2.035011947154998779e-01 -9.761109203100204468e-02 2.518588900566101074e-01 -3.445922434329986572e-01 1.011001691222190857e-01 1.817713379859924316e-01 2.906150184571743011e-02 2.328680604696273804e-01 1.239287033677101135e-01 2.425712049007415771e-01 -1.305544842034578323e-02 -2.753067016601562500e-02 -3.557384759187698364e-02 -1.740005314350128174e-01 -5.137823894619941711e-02 3.642030805349349976e-02 6.608276069164276123e-02 -2.508365809917449951e-01 -3.862093985080718994e-01 -4.048158526420593262e-01 -5.736143793910741806e-03
8.127005398273468018e-02 -1.299362033605575562e-01 -1.020199805498123169e-01 1.855890452861785889e-02 -7.427515089511871338e-02 -8.829982578754425049e-02 -3.737405538558959961e-01 7.148862630128860474e-02 -1.411032676696777344e-01 -6.886139512062072754e-02 9.794972091913223267e-02 -9.737454354763031006e-03 -1.958145350217819214e-01 2.037712037563323975e-01 1.060096248984336853e-01 9.396968036890029907e-02 -6.559482961893081665e-02 2.548954188823699951e-01 3.363068997859954834e-01 2.120717056095600128e-02 -3.171738982200622559e-02 2.001691311597824097e-01 1.416690051555633545e-01 5.381501279771327972e-03 -2.207953482866287231e-01 -8.858828246593475342e-02 -1.412905305624008179e-01 3.050468564033508301e-01 2.910131514072418213e-01 -2.931494414806365967e-01 -2.981750071048736572e-01 1.515972241759300232e-02
-1.917347908020019531e-01 -6.005223467946052551e-02 -9.671700000762939453e-02 1.582770422101020813e-02 -1.156725883483886719e-01 -1.159932836890220642e-01 -3.114096522331237793e-01 -6.271811574697494507e-02 -7.600034028291702271e-02 -9.815252386033535004e-03 3.169331699609756470e-02 -1.267802268266677856e-01 -2.433164119720458984e-01 2.228076606988906860e-01 -2.752367854118347168e-01 3.302875265944749117e-04 5.055762082338333130e-02 -1.218938007950782776e-01 3.206309378147125244e-01 2.448780536651611328e-01 -5.686549469828605652e-02 3.726142272353172302e-02 1.274149417877197266e-01 2.210932783782482147e-02 -1.951352059841156006e-01 1.154440715909004211e-01 6.595353037118911743e-02 3.876460790634155273e-01 -2.301843613386154175e-01 -1.170740798115730286e-01 -2.925963103771209717e-01 2.342514246702194214e-01
2.146264314651489258e-01 -1.906624138355255127e-01 -1.344320476055145264e-01 1.075592041015625000e-01 2.963340282440185547e-01 -1.413414478302001953e-01 -2.018903493881225586e-01 8.180608600378036499e-02 2.099778875708580017e-02 -2.254209816455841064e-01 4.814775660634040833e-02 2.176119983196258545e-01 -2.456827014684677124e-01 2.638868987560272217e-01 -1.352257728576660156e-01 -2.553964555263519287e-01 -5.947710946202278137e-02 1.623420417308807373e-01 2.576619684696197510e-01 -3.812645375728607178e-02 9.333124756813049316e-02 5.969672650098800659e-02 -1.515560299158096313e-01 -5.636322498321533203e-02 4.571143165230751038e-02 1.350439339876174927e-01 6.741651892662048340e-02 -1.226738765835762024e-01 -2.031919062137603760e-01 -2.457049041986465454e-01 -2.227311879396438599e-01 3.015252053737640381e-01
2.337674945592880249e-01 -1.014238297939300537e-01 -1.165849640965461731e-01 1.189665868878364563e-02 7.976523786783218384e-02 -1.148044168949127197e-01 -1.037908419966697693e-01 1.178620159626007080e-01 3.371050581336021423e-02 -8.773583918809890747e-03 2.038108408451080322e-01 2.336461991071701050e-01 -2.448055446147918701e-01 1.843060404062271118e-01 -4.136187210679054260e-02 -2.605735063552856445e-01 -1.398897916078567505e-02 -5.299691855907440186e-02 2.376099675893783569e-01 -2.127354145050048828e-01 2.033530026674270630e-01 2.214407920837402344e-01 -2.637785077095031738e-01 -1.325821429491043091e-01 8.202403783798217773e-02 8.169157430529594421e-03 1.704462021589279175e-01 2.858352065086364746e-01 -1.743360012769699097e-01 -2.187956273555755615e-01 -2.322027087211608887e-01 2.903093695640563965e-01
5.923596769571304321e-02 2.690016990527510643e-03 2.238965034484863281e-02 -9.987699985504150391e-02 5.581215396523475647e-02 -5.442627891898155212e-02 -1.485475897789001465e-01 9.245570003986358643e-02 -2.853154838085174561e-01 4.874822683632373810e-03 1.635291427373886108e-01 -2.706883549690246582e-01 -8.126415312290191650e-02 1.327973008155822754e-01 -3.451431095600128174e-01 2.905877828598022461e-01 9.640904515981674194e-02 -1.071533635258674622e-01 3.208536207675933838e-01 4.031571745872497559e-02 1.574621498584747314e-01 3.414227440953254700e-02 2.014925703406333923e-02 -7.170607149600982666e-02 -5.709832161664962769e-02 1.115175262093544006e-01 -1.152136400341987610e-01 2.413035742938518524e-02 -1.057011559605598450e-01 -2.232856601476669312e-01 -3.675962090492248535e-01 3.968668282032012939e-01
1.542284935712814331e-01 1.921683996915817261e-01 -1.625131517648696899e-01 -6.744443625211715698e-02 2.273583263158798218e-01 -1.685062497854232788e-01 -2.146668285131454468e-01 1.839940398931503296e-01 -1.936256140470504761e-01 -4.756196960806846619e-02 2.918906882405281067e-02 -2.335737049579620361e-01 -1.052084937691688538e-01 2.709352970123291016e-01 -1.671444028615951538e-01 9.186112880706787109e-02 3.300903737545013428e-02 2.814717404544353485e-02 3.542724847793579102e-01 2.068996727466583252e-01 1.280342340469360352e-01 3.770583122968673706e-02 3.131373226642608643e-02 -1.117220520973205566e-01 -1.863123923540115356e-01 -8.143991231918334961e-02 1.211824193596839905e-01 5.570807307958602905e-02 8.501933515071868896e-02 -2.574801146984100342e-01 -3.935776650905609131e-01 2.079795151948928833e-01
-5.957216769456863403e-02 -3.140622004866600037e-02 1.200107485055923462e-01 -6.655713170766830444e-02 2.688943175598978996e-03 6.406455487012863159e-02 -2.929322719573974609e-01 1.301743984222412109e-01 1.551056951284408569e-01 -2.174652814865112305e-01 2.142494320869445801e-01 -2.206296920776367188e-01 1.018550917506217957e-01 2.289894819259643555e-01 1.416709572076797485e-01 1.721596419811248779e-01 1.682542264461517334e-01 2.593898177146911621e-01 3.274645507335662842e-01 5.673367902636528015e-02 1.186499837785959244e-02 1.730567812919616699e-01 -3.428966104984283447e-01 -5.205023661255836487e-02 -1.442931145429611206e-01 -7.005297392606735229e-02 -9.313713014125823975e-02 -4.032075777649879456e-02 9.024284034967422485e-02 -2.440589964389801025e-01 -3.483424782752990723e-01 -9.907821565866470337e-02
1.186747625470161438e-01 2.328291833400726318e-01 -1.738507896661758423e-01 -2.692428231239318848e-02 1.192814931273460388e-01 -1.338773071765899658e-01 -2.970256507396697998e-01 -1.096687316894531250e-01 -2.868694961071014404e-01 -5.214206129312515259e-02 1.601585745811462402e-01 -1.581868529319763184e-01 -2.867105305194854736e-01 7.575488090515136719e-02 -2.578318417072296143e-01 7.466454058885574341e-02 5.409404984675347805e-04 3.954435512423515320e-02 1.472410857677459717e-01 6.013250350952148438e-02 5.460878834128379822e-02 1.032919362187385559e-01 -7.363521307706832886e-02 -1.400742083787918091e-01 4.977956414222717285e-02 6.189696490764617920e-02 -6.725392490625381470e-02 1.111509874463081360e-01 5.827900487929582596e-03 -1.375024616718292236e-01 -5.619081854820251465e-01 2.219277173280715942e-01
2.415191531181335449e-01 -8.648870885372161865e-02 2.058598678559064865e-03 -2.098748832941055298e-02 7.508016278734430671e-05 -2.573273777961730957e-01 -2.923526167869567871e-01 2.866651862859725952e-02 3.352966904640197754e-02 -3.820038959383964539e-02 2.853655517101287842e-01 -8.756262809038162231e-02 -7.819354534149169922e-02 3.627960383892059326e-01 -1.388903334736824036e-02 7.180484011769294739e-03 6.786307692527770996e-02 3.278174996376037598e-01 2.169982045888900757e-01 5.121910944581031799e-02 2.710305526852607727e-02 1.361757796257734299e-02 3.507368266582489014e-02 1.609978377819061279e-01 -1.237218305468559265e-01 3.612766787409782410e-02 -4.737678170204162598e-01 7.140934467315673828e-02 7.190312445163726807e-02 -1.309688240289688110e-01 -3.053324222564697266e-01 3.959064197260886431e-04
2.759710848331451416e-01 -2.717764377593994141e-01 -1.464801281690597534e-01 3.251950442790985107e-02 1.889284849166870117e-01 -3.102797269821166992e-01 -1.262640953063964844e-01 5.728951096534729004e-02 1.354884505271911621e-01 5.152284353971481323e-02 -5.165829882025718689e-02 1.085111871361732483e-01 1.473515629768371582e-01 9.217832237482070923e-02 -2.814481258392333984e-01 5.073339119553565979e-02 -1.707475632429122925e-01 2.999606356024742126e-02 2.016784399747848511e-01 1.443148497492074966e-02 5.245676264166831970e-02 -6.442351639270782471e-02 -3.698364198207855225e-01 -1.378890722990036011e-01 -1.454445272684097290e-01 -2.856748104095458984e-01 -3.607064485549926758e-02 1.768672615289688110e-01 -2.045490443706512451e-01 -3.323708474636077881e-02 -2.541908323764801025e-01 2.286557406187057495e-01
-4.100050404667854309e-02 -3.442152962088584900e-02 8.104894310235977173e-02 -1.964797973632812500e-01 -1.103657670319080353e-02 -2.231729328632354736e-01 -3.003031313419342041e-01 6.024375557899475098e-02 -2.746694087982177734e-01 -3.184077516198158264e-02 3.844280540943145752e-02 -1.808469891548156738e-01 -9.105495363473892212e-02 1.570282876491546631e-01 -1.901696324348449707e-01 1.262402832508087158e-01 1.036551315337419510e-02 2.721474170684814453e-01 3.447440862655639648e-01 4.796475404873490334e-04 5.742472596466541290e-03 -2.761289291083812714e-02 -1.324088424444198608e-01 -2.889163792133331299e-01 -1.340166479349136353e-01 -3.087749332189559937e-02 1.313928067684173584e-01 2.048797905445098877e-01 -8.838089555501937866e-02 -1.533155888319015503e-01 -4.484821557998657227e-01 -8.428376168012619019e-02
5.162611976265907288e-02 2.330301553010940552e-01 -1.005495619028806686e-02 3.503038361668586731e-02 3.026988506317138672e-01 -1.456054151058197021e-01 -4.923106133937835693e-01 3.282786533236503601e-02 -9.336340427398681641e-02 -1.424842625856399536e-01 3.891961649060249329e-02 -2.413980662822723389e-01 -1.196165904402732849e-01 1.253706067800521851e-01 -2.834782600402832031e-01 2.701431326568126678e-02 1.429231762886047363e-01 -1.527454257011413574e-01 3.359758108854293823e-02 -5.018811300396919250e-02 -1.173749789595603943e-01 -9.549739211797714233e-02 -6.606323178857564926e-03 -5.849611014127731323e-02 -1.966008096933364868e-01 -3.147380799055099487e-02 2.269346266984939575e-03 2.141687721014022827e-01 -7.519850134849548340e-02 -2.398004382848739624e-01 -4.032825529575347900e-01 -2.067035250365734100e-02
7.594202458858489990e-02 -4.850960802286863327e-03 -8.169651962816715240e-03 1.526488661766052246e-01 2.033923119306564331e-01 -1.021407917141914368e-01 -2.042369991540908813e-01 1.699268370866775513e-01 -2.809338457882404327e-02 6.314443051815032959e-02 1.073592156171798706e-01 -5.438858643174171448e-02 -7.115500420331954956e-02 2.367822825908660889e-01 -2.471383064985275269e-01 1.071682870388031006e-01 2.235232442617416382e-01 -1.405878812074661255e-01 2.200563400983810425e-01 3.077222406864166260e-01 2.261776477098464966e-01 -1.144349947571754456e-01 -1.910419613122940063e-01 -1.294706314802169800e-01 -1.209787204861640930e-01 2.044404298067092896e-01 -3.585046157240867615e-02 9.141101688146591187e-02 -2.468849415890872478e-04 6.647562980651855469e-02 -4.357094764709472656e-01 3.237413465976715088e-01
1.087610572576522827e-01 1.409904658794403076e-01 1.120906397700309753e-01 -8.339708670973777771e-03 4.872553981840610504e-03 9.852372109889984131e-02 -2.587226331233978271e-01 1.806834042072296143e-01 2.031138725578784943e-02 2.871123887598514557e-02 4.957348853349685669e-02 -7.869195193052291870e-02 -1.938506066799163818e-01 2.376997768878936768e-01 -1.073922738432884216e-01 1.293691843748092651e-01 1.803964078426361084e-01 -1.858928948640823364e-01 3.542009890079498291e-01 2.425826042890548706e-01 3.758939504623413086e-01 1.013743504881858826e-01 -1.165370941162109375e-01 -2.179242968559265137e-01 2.982899919152259827e-02 -1.663454435765743256e-02 -5.587765574455261230e-02 -2.310482412576675415e-02 -4.635583236813545227e-02 -1.685986518859863281e-01 -4.269652366638183594e-01 1.798999309539794922e-01
3.760802745819091797e-02 1.110227853059768677e-01 -7.563036680221557617e-02 -2.672320902347564697e-01 7.147825509309768677e-02 -3.936750888824462891e-01 -2.220518440008163452e-01 2.532001351937651634e-03 -8.021400123834609985e-02 -1.558155119419097900e-01 3.585392609238624573e-02 -1.305843889713287354e-01 -1.749777048826217651e-01 2.091155052185058594e-01 -2.879190146923065186e-01 1.547217816114425659e-01 1.391844004392623901e-01 8.487365394830703735e-02 1.671442985534667969e-01 6.486316025257110596e-02 6.512326002120971680e-02 -3.430792689323425293e-02 -1.274638324975967407e-01 -1.475068181753158569e-01 -1.207204982638359070e-01 6.376565247774124146e-02 -7.734032720327377319e-02 1.175177618861198425e-01 -3.445671200752258301e-01 2.144071087241172791e-02 -4.350287914276123047e-01 1.431064605712890625e-01
-1.635732501745223999e-02 1.026632040739059448e-01 -7.512430846691131592e-02 2.594168186187744141e-01 2.847254574298858643e-01 1.456564515829086304e-01 -5.687655881047248840e-02 -2.064523287117481232e-02 7.316944748163223267e-02 -2.188909947872161865e-01 4.736061021685600281e-02 -2.664713934063911438e-02 -3.058725893497467041e-01 2.630349099636077881e-01 4.335824027657508850e-02 9.789162129163742065e-02 1.340169110335409641e-03 -3.952745720744132996e-02 3.170454204082489014e-01 -1.929213851690292358e-01 -3.408645745366811752e-03 -1.799365431070327759e-01 1.463903933763504028e-01 -2.164751440286636353e-01 -2.570210099220275879e-01 -3.477320373058319092e-01 -8.388518355786800385e-03 1.030448079109191895e-01 1.163147203624248505e-02 -2.225647717714309692e-01 -3.028231859207153320e-01 -2.930451743304729462e-02
2.101926803588867188e-01 -1.435853987932205200e-01 -9.293966740369796753e-02 2.241879701614379883e-01 4.598613083362579346e-02 -2.654878199100494385e-01 -1.498261094093322754e-01 -1.231410801410675049e-01 1.686710268259048462e-01 2.933780103921890259e-02 1.555905789136886597e-01 1.428727209568023682e-01 -1.658848375082015991e-01 2.653927505016326904e-01 -1.747841536998748779e-01 -2.258181571960449219e-01 3.114346787333488464e-02 3.787621110677719116e-02 1.546444743871688843e-01 -1.493953466415405273e-01 2.413684725761413574e-01 -6.316625326871871948e-02 -2.406695187091827393e-01 2.108545787632465363e-02 1.377599239349365234e-01 1.559533774852752686e-01 -1.171935349702835083e-01 1.788089126348495483e-01 -1.024659574031829834e-01 -2.412835806608200073e-01 -3.580256402492523193e-01 2.398102581501007080e-01
4.557740986347198486e-01 -5.370011553168296814e-02 -1.146658882498741150e-01 -1.732027903199195862e-02 1.439496222883462906e-02 -3.387159109115600586e-01 -2.597170770168304443e-01 9.922122210264205933e-02 1.023167744278907776e-01 6.877884268760681152e-02 8.171470463275909424e-02 2.145418524742126465e-01 -1.236324906349182129e-01 1.725133955478668213e-01 -1.879453510046005249e-01 -3.201915323734283447e-01 -4.449699074029922485e-02 -1.242984682321548462e-01 1.214978992938995361e-01 -8.245796710252761841e-02 2.183647006750106812e-01 1.347516477108001709e-01 -1.507519781589508057e-01 -1.401264369487762451e-01 -1.711213588714599609e-01 -1.625287979841232300e-01 -1.488999426364898682e-01 1.042496338486671448e-01 -3.649630025029182434e-02 -1.675021499395370483e-01 -2.272742390632629395e-01 1.262297779321670532e-01
-1.139385998249053955e-01 -2.199116647243499756e-01 -9.691449999809265137e-02 1.591609567403793335e-01 1.335727423429489136e-01 -9.221860021352767944e-02 3.323034569621086121e-02 1.781841926276683807e-02 -2.370603978633880615e-01 -1.421305444091558456e-02 3.700949996709823608e-02 -3.064640760421752930e-01 -3.467385843396186829e-02 1.414355188608169556e-01 -5.951167643070220947e-02 4.299670085310935974e-02 4.502292349934577942e-02 -3.122270479798316956e-02 2.788023948669433594e-01 -3.495761752128601074e-01 2.123409807682037354e-01 4.527759552001953125e-02 9.950859099626541138e-02 5.081507936120033264e-02 -1.576403081417083740e-01 -3.089506626129150391e-01 -4.708905145525932312e-02 -7.938832789659500122e-02 -1.213313564658164978e-01 -3.564920425415039062e-01 -3.982509970664978027e-01 7.801626622676849365e-02
1.292060464620590210e-01 -4.192689806222915649e-02 2.128694579005241394e-02 8.814889937639236450e-03 -1.410942375659942627e-01 -5.674334987998008728e-02 -2.074020951986312866e-01 5.562127754092216492e-02 -1.791878342628479004e-01 7.222037675091996789e-05 3.590825498104095459e-01 -1.737011671066284180e-01 -1.256098598241806030e-01 1.607529819011688232e-01 -1.993956714868545532e-01 2.139531075954437256e-01 1.799620836973190308e-01 -6.885533779859542847e-02 3.118454813957214355e-01 9.348467737436294556e-02 1.402044892311096191e-01 4.372028633952140808e-02 7.536292076110839844e-02 1.918371208012104034e-02 -1.212095320224761963e-01 -1.362229287624359131e-01 8.700670301914215088e-02 1.310654878616333008e-01 1.641129851341247559e-01 -1.247611343860626221e-01 -4.612529575824737549e-01 3.307952582836151123e-01
2.689311653375625610e-02 1.282991021871566772e-01 2.711332775652408600e-02 8.296730369329452515e-02 9.311107546091079712e-02 -1.855003535747528076e-01 -1.228903681039810181e-01 6.122552440501749516e-04 -1.489089876413345337e-01 -4.450035840272903442e-02 1.520260721445083618e-01 -1.780695617198944092e-01 -1.277387589216232300e-01 1.525780111551284790e-01 -1.148098334670066833e-01 1.143258884549140930e-01 3.413611352443695068e-01 3.124994225800037384e-02 3.780480921268463135e-01 8.013073354959487915e-02 6.114412471652030945e-02 1.609348654747009277e-01 -1.352814398705959320e-02 -9.206236153841018677e-02 -3.244613856077194214e-02 1.324967294931411743e-01 -2.279982529580593109e-02 -8.856139332056045532e-02 2.922839112579822540e-02 -3.456126153469085693e-01 -4.402838945388793945e-01 3.548596799373626709e-01
1.766480058431625366e-01 1.398068070411682129e-01 -1.541735082864761353e-01 8.592469990253448486e-02 5.128166452050209045e-02 -7.058400660753250122e-02 -2.811948359012603760e-01 5.315051600337028503e-02 -2.461460418999195099e-02 5.182756483554840088e-02 9.492551535367965698e-02 -3.275039196014404297e-01 6.109948828816413879e-02 -1.800936311483383179e-01 -1.879001557826995850e-01 1.743322312831878662e-01 1.700267344713211060e-01 1.591167598962783813e-01 3.390422761440277100e-01 1.162341311573982239e-01 -2.161202430725097656e-01 -8.278155326843261719e-02 -2.530584111809730530e-02 -5.315246805548667908e-02 -2.223761677742004395e-01 -1.468586921691894531e-01 -4.271861165761947632e-02 1.788317263126373291e-01 6.156052649021148682e-02 -4.927933961153030396e-02 -4.814527928829193115e-01 1.568760871887207031e-01
2.483066171407699585e-01 -1.378765404224395752e-01 -1.129858195781707764e-01 -2.611852064728736877e-02 1.457834392786026001e-01 -2.243158221244812012e-01 -3.253818750381469727e-01 -6.030099466443061829e-02 -3.986134007573127747e-02 6.156111508607864380e-02 2.637088894844055176e-01 2.122931778430938721e-01 -8.496026694774627686e-02 1.245429590344429016e-01 -1.575529575347900391e-01 -2.288417518138885498e-01 -2.429061755537986755e-02 -4.101512581110000610e-02 -2.458885312080383301e-02 -1.690608263015747070e-01 1.000538170337677002e-01 4.009303171187639236e-03 -3.079643845558166504e-01 -1.314288526773452759e-01 -1.556677836924791336e-02 -5.941883102059364319e-02 5.917589645832777023e-03 1.984460353851318359e-01 -3.038493692874908447e-01 -5.688663572072982788e-02 -3.593567013740539551e-01 2.888052463531494141e-01
1.503697335720062256e-01 -1.627907752990722656e-01 9.262284263968467712e-03 -1.972806639969348907e-02 1.364066451787948608e-01 -2.682866752147674561e-01 4.700579214841127396e-03 -1.529993116855621338e-01 7.313619554042816162e-02 -6.159885972738265991e-02 -4.319080710411071777e-02 1.071584746241569519e-01 -7.167696207761764526e-02 -3.778824955224990845e-02 -2.572655379772186279e-01 -8.311934769153594971e-02 -2.623145282268524170e-01 -1.226990371942520142e-01 -1.637805439531803131e-02 3.575542569160461426e-02 9.248565882444381714e-03 1.071043536067008972e-01 -6.939062476158142090e-02 -1.679190099239349365e-01 -3.192522525787353516e-01 -4.400759637355804443e-01 -1.074179038405418396e-01 1.026895791292190552e-01 -1.078254804015159607e-01 -3.641997873783111572e-01 -3.176122903823852539e-01 2.035895884037017822e-01
3.508592247962951660e-01 -3.283973038196563721e-01 -1.133695468306541443e-01 1.879688166081905365e-02 -1.177054867148399353e-01 -3.128940463066101074e-01 -1.305651813745498657e-01 6.770314276218414307e-02 1.378121823072433472e-01 -2.534882351756095886e-02 1.807306855916976929e-01 1.260278970003128052e-01 -9.295905381441116333e-02 1.017578598111867905e-02 -2.644112706184387207e-01 -2.280048727989196777e-01 -2.915259264409542084e-02 2.028430439531803131e-02 2.289480865001678467e-01 -4.017399996519088745e-02 -5.846072360873222351e-02 1.116324216127395630e-01 -2.398961484432220459e-01 -5.189362540841102600e-02 -1.486108452081680298e-02 -2.830314636230468750e-01 -8.965261280536651611e-03 9.834087640047073364e-02 -9.017030894756317139e-02 -1.089956164360046387e-01 -3.737606108188629150e-01 2.059881240129470825e-01
-1.325694918632507324e-01 -5.413504317402839661e-02 -5.737763643264770508e-02 2.093671560287475586e-01 -1.070629805326461792e-01 -2.218516618013381958e-01 -2.398270219564437866e-01 -1.112846881151199341e-01 2.157489657402038574e-01 1.438904553651809692e-01 8.585064113140106201e-02 6.810460239648818970e-02 1.454283446073532104e-01 1.474959254264831543e-01 -1.101286485791206360e-01 -2.094385921955108643e-01 -3.170368075370788574e-01 -1.099702566862106323e-01 2.515533268451690674e-01 2.644331566989421844e-02 1.608325988054275513e-01 -1.107820346951484680e-01 -1.945049613714218140e-01 -1.803661584854125977e-01 -9.275960922241210938e-02 -1.908136606216430664e-01 1.837428957223892212e-01 4.056103155016899109e-02 -1.792090386152267456e-01 -1.463207304477691650e-01 -2.717369794845581055e-01 3.615973591804504395e-01
1.849070489406585693e-01 -1.719835549592971802e-01 -2.223670333623886108e-01 1.181167811155319214e-01 8.896534144878387451e-02 1.578132212162017822e-01 -1.064745113253593445e-01 9.052380174398422241e-02 8.169512264430522919e-03 9.562472254037857056e-02 1.721448749303817749e-01 -1.532694697380065918e-01 4.058690741658210754e-02 4.589153081178665161e-02 1.875573843717575073e-01 1.537494212388992310e-01 4.405130445957183838e-02 1.094180718064308167e-01 2.142605036497116089e-01 -1.121066659688949585e-01 4.313734360039234161e-03 3.233095407485961914e-01 -3.914312645792961121e-02 1.744743138551712036e-01 -6.154397502541542053e-02 -1.375410258769989014e-01 -1.758809387683868408e-01 2.952253818511962891e-01 -2.446909248828887939e-01 -3.749175071716308594e-01 -2.626004517078399658e-01 2.765363156795501709e-01
-2.062706463038921356e-02 -1.065576300024986267e-01 -8.301800489425659180e-02 1.446146368980407715e-01 1.353797614574432373e-01 1.329082101583480835e-01 -1.551940292119979858e-01 1.171999499201774597e-01 -3.419695794582366943e-02 3.913218900561332703e-02 -2.282067574560642242e-02 -1.082243621349334717e-01 -3.362078964710235596e-01 4.927279949188232422e-01 -2.541473209857940674e-01 5.208009481430053711e-02 1.228179559111595154e-01 2.339839003980159760e-02 2.147223055362701416e-01 1.657518595457077026e-01 -1.061308979988098145e-01 1.821225583553314209e-01 4.339510109275579453e-03 9.149818867444992065e-02 -2.149472087621688843e-01 7.907374203205108643e-02 -6.763698905706405640e-02 -2.725058048963546753e-02 -2.182125300168991089e-01 -1.019503474235534668e-01 -4.162391126155853271e-01 1.321942806243896484e-01
-1.800355874001979828e-02 -2.825712859630584717e-01 -1.911142766475677490e-01 -4.055370390415191650e-02 1.986763626337051392e-01 5.760817229747772217e-02 -2.364958226680755615e-01 -1.901521086692810059e-01 6.421705335378646851e-02 1.303178966045379639e-01 1.873022913932800293e-01 -1.374393403530120850e-01 -9.721905738115310669e-02 1.967544704675674438e-01 3.106782771646976471e-02 6.460758298635482788e-02 1.139139011502265930e-01 -5.892160907387733459e-02 2.072190791368484497e-01 1.321772485971450806e-01 2.909987233579158783e-02 2.381848990917205811e-01 -1.887929588556289673e-01 1.516825258731842041e-01 3.448470681905746460e-02 -1.164297908544540405e-01 -1.273200511932373047e-01 2.456874586641788483e-02 -2.046008855104446411e-01 -3.523653447628021240e-01 -3.878160417079925537e-01 -2.780798673629760742e-01
6.840012222528457642e-02 -2.851052582263946533e-01 -4.128579497337341309e-01 1.005168166011571884e-02 -6.471665203571319580e-02 1.000155881047248840e-01 -2.524257302284240723e-01 -2.299486100673675537e-02 1.716137975454330444e-01 -3.355664014816284180e-01 2.172972112894058228e-01 -1.562302857637405396e-01 2.155951596796512604e-02 2.123211622238159180e-01 1.290122866630554199e-01 1.489425301551818848e-01 9.925673156976699829e-02 1.447339504957199097e-01 1.213892176747322083e-01 3.780469298362731934e-02 -1.711808890104293823e-01 -1.594787538051605225e-01 -1.854916512966156006e-01 -4.086844995617866516e-02 -8.828964829444885254e-02 -1.279756724834442139e-01 -3.029923513531684875e-02 4.264787584543228149e-02 -3.527055308222770691e-02 -1.946400701999664307e-01 -3.925087749958038330e-01 9.544619172811508179e-02
3.475162684917449951e-01 -1.620972454547882080e-01 4.323645494878292084e-03 9.892485290765762329e-02 4.389113187789916992e-02 -2.546295523643493652e-01 -1.572769731283187866e-01 4.180423170328140259e-02 1.292514055967330933e-01 5.055239424109458923e-02 2.503418624401092529e-01 1.977345049381256104e-01 -1.230621412396430969e-01 5.069490894675254822e-02 -4.536453783512115479e-01 -1.911715716123580933e-01 2.952689118683338165e-02 -8.364664390683174133e-03 1.797766238451004028e-01 -5.449575185775756836e-02 6.704244762659072876e-02 1.373194456100463867e-01 -1.606579422950744629e-01 -2.524835057556629181e-03 2.368132211267948151e-02 -2.524664103984832764e-01 -3.047418966889381409e-02 1.000525802373886108e-01 -2.777787446975708008e-01 -1.360860615968704224e-01 -3.093990683555603027e-01 1.295070797204971313e-01
8.942960947751998901e-02 -3.384296894073486328e-01 -2.023117691278457642e-01 1.592207998037338257e-01 1.333556920289993286e-01 -3.895045374520123005e-04 -1.414883285760879517e-01 2.774333059787750244e-01 -1.801206022500991821e-01 2.425042539834976196e-02 2.729197740554809570e-01 -8.848815411329269409e-02 -2.643590271472930908e-01 2.010608166456222534e-01 -1.358403563499450684e-01 -1.968223899602890015e-01 -2.907477505505084991e-02 1.967798620462417603e-01 4.905491601675748825e-03 6.596899032592773438e-02 3.173197209835052490e-01 2.875962527468800545e-03 -1.561144143342971802e-01 6.042692437767982483e-02 -1.440602242946624756e-01 1.414757966995239258e-01 -2.396307438611984253e-01 2.923885546624660492e-02 -1.870289295911788940e-01 -1.763876378536224365e-01 -2.717461884021759033e-01 4.373653978109359741e-02
1.710103452205657959e-01 -2.022726982831954956e-01 -1.969587989151477814e-02 -2.138750702142715454e-01 -6.586128473281860352e-02 -2.228994071483612061e-01 -6.668663769960403442e-02 -4.819233343005180359e-02 2.226674854755401611e-01 3.560185804963111877e-02 1.089955195784568787e-01 -1.519386190921068192e-02 4.613952338695526123e-02 -1.496471837162971497e-02 -2.084779739379882812e-01 -2.317670881748199463e-01 -1.794025897979736328e-01 -2.308072447776794434e-01 3.006921708583831787e-01 2.295036464929580688e-01 1.566275805234909058e-01 1.085069179534912109e-01 -3.872242271900177002e-01 5.411597900092601776e-03 -1.374465525150299072e-01 -1.342508196830749512e-01 8.311183191835880280e-03 2.583978772163391113e-01 -1.112966537475585938e-01 -1.536149680614471436e-01 -2.310004681348800659e-01 2.291424721479415894e-01
5.094831064343452454e-02 1.281083822250366211e-01 -1.148075237870216370e-01 2.005600035190582275e-01 2.734014987945556641e-01 4.875295981764793396e-02 9.020430035889148712e-03 3.023361563682556152e-01 -1.285646855831146240e-01 -1.669029146432876587e-01 1.366301029920578003e-01 -8.903099596500396729e-02 -1.575885564088821411e-01 1.813198775053024292e-01 -1.481772661209106445e-01 5.880019743926823139e-04 1.641709655523300171e-01 -2.800904400646686554e-02 3.193155825138092041e-01 -2.092245034873485565e-02 -1.031692624092102051e-01 -1.024872362613677979e-01 -3.184605622664093971e-03 2.859721332788467407e-02 -3.797980546951293945e-01 -3.648101985454559326e-01 -8.298087120056152344e-02 -1.254610866308212280e-01 -2.064188867807388306e-01 -1.023616343736648560e-01 -2.895997464656829834e-01 1.389243751764297485e-01
2.045521289110183716e-01 -1.554537415504455566e-01 -1.728257238864898682e-01 1.735251247882843018e-01 -1.353770643472671509e-01 3.205678984522819519e-02 -2.621051967144012451e-01 9.034971892833709717e-02 2.059852778911590576e-01 5.500879883766174316e-02 -6.839698553085327148e-02 -3.030180744826793671e-02 -2.589529156684875488e-01 9.946493804454803467e-02 -2.445806860923767090e-01 -1.281660515815019608e-02 9.445186704397201538e-02 -5.974645540118217468e-02 1.505460888147354126e-01 -2.165277861058712006e-02 -7.515166699886322021e-02 -8.466286212205886841e-02 -1.031767353415489197e-01 -1.524592638015747070e-01 -2.551625072956085205e-01 2.439481914043426514e-01 1.484280731528997421e-02 2.668398916721343994e-01 -1.030328646302223206e-01 -3.654532134532928467e-01 -2.066451162099838257e-01 3.529373705387115479e-01
1.929259151220321655e-01 -1.277250200510025024e-01 -4.213112406432628632e-03 -1.917003542184829712e-01 2.828798592090606689e-01 -9.649631381034851074e-02 -2.050473988056182861e-01 1.885266602039337158e-01 3.362217247486114502e-01 -1.272080838680267334e-01 -1.124917808920145035e-02 -1.156008169054985046e-01 4.090772196650505066e-02 1.926984041929244995e-01 2.573649957776069641e-02 5.652917176485061646e-02 -4.140105247497558594e-01 -1.582544893026351929e-01 -6.775674968957901001e-02 -1.066929250955581665e-01 -7.696404308080673218e-02 2.985319681465625763e-02 -2.707391381263732910e-01 -6.563228368759155273e-02 -7.174203544855117798e-02 -3.850046312436461449e-03 -1.633857935667037964e-01 1.638213843107223511e-01 1.232484504580497742e-01 -2.898857593536376953e-01 -2.489407807588577271e-01 2.016524374485015869e-01
-7.299098372459411621e-02 -1.780556440353393555e-01 -1.629150956869125366e-01 -2.102874368429183960e-01 2.363548576831817627e-01 -9.871591627597808838e-02 -2.303479462862014771e-01 -1.520560234785079956e-01 -1.440256983041763306e-01 -1.446680724620819092e-01 7.734764367341995239e-02 -1.829909533262252808e-01 -1.110380962491035461e-01 7.125798612833023071e-02 -4.461225494742393494e-02 -1.787233948707580566e-01 1.779595762491226196e-01 -2.115094214677810669e-01 1.727018654346466064e-01 -2.053543180227279663e-01 -6.109646335244178772e-02 -5.020692944526672363e-02 -2.159941792488098145e-01 1.974403411149978638e-01 -2.100658565759658813e-01 -7.383363787084817886e-03 -2.897151410579681396e-01 1.230037882924079895e-01 -1.137128006666898727e-02 -4.424086809158325195e-01 -1.951765269041061401e-01 2.119555883109569550e-02
-4.357104003429412842e-02 1.532668322324752808e-01 -2.988630831241607666e-01 2.116842716932296753e-01 5.754636600613594055e-02 -9.673001617193222046e-02 -1.460723280906677246e-01 5.837367102503776550e-02 1.320139411836862564e-02 7.552093267440795898e-02 1.959674805402755737e-01 -2.485002391040325165e-02 -2.337414622306823730e-01 2.518925666809082031e-01 -2.956846058368682861e-01 2.790350317955017090e-01 1.516954153776168823e-01 -1.213981211185455322e-01 2.530627250671386719e-01 -1.626511067152023315e-01 3.756124153733253479e-02 -1.652673184871673584e-01 8.328147232532501221e-02 9.429916739463806152e-02 -1.444500088691711426e-01 -1.645176559686660767e-01 -1.271892897784709930e-02 -7.072155177593231201e-02 -7.812724262475967407e-02 -1.243551298975944519e-01 -4.147693514823913574e-01 2.351613640785217285e-01
-8.515520393848419189e-02 -1.087363585829734802e-01 -1.485865265130996704e-01 2.055253833532333374e-01 2.492089867591857910e-01 -1.509615313261747360e-02 -4.029421806335449219e-01 2.228178270161151886e-02 -2.070906609296798706e-01 2.654605507850646973e-01 3.679464459419250488e-01 -2.932849712669849396e-02 1.795305125415325165e-02 1.973751932382583618e-01 -3.809832409024238586e-02 -7.314007729291915894e-02 -2.914036624133586884e-02 -7.325931638479232788e-02 2.312464565038681030e-01 4.327487945556640625e-02 -8.228650689125061035e-02 6.785461306571960449e-02 -2.325082868337631226e-01 -1.778638511896133423e-01 -1.366993784904479980e-02 -3.127275109291076660e-01 -2.221285402774810791e-01 -2.763886004686355591e-03 -9.843370318412780762e-02 -2.818922102451324463e-01 2.037149481475353241e-02 -1.405977737158536911e-02
-1.025231648236513138e-02 9.595218300819396973e-02 2.016343548893928528e-02 6.784388422966003418e-02 8.762544393539428711e-02 2.177130430936813354e-02 -3.521561324596405029e-01 1.083662360906600952e-01 -1.505917757749557495e-01 2.889383956789970398e-02 3.501479625701904297e-01 -2.200652360916137695e-01 -1.614564508199691772e-01 2.430002689361572266e-01 -2.271302491426467896e-01 -8.516237139701843262e-02 2.220513224601745605e-01 -7.535361498594284058e-02 2.607741355895996094e-01 2.234585285186767578e-01 1.215770021080970764e-01 1.016080901026725769e-01 6.837929040193557739e-02 -1.974975764751434326e-01 -2.523678243160247803e-01 2.641718462109565735e-02 2.110274974256753922e-03 -1.498134285211563110e-01 2.965747751295566559e-02 -1.191195324063301086e-01 -3.339053094387054443e-01 2.194553911685943604e-01
3.221478164196014404e-01 -1.892407983541488647e-01 2.088450640439987183e-02 -2.548586018383502960e-02 -1.189318448305130005e-01 -3.811638355255126953e-01 -2.201265692710876465e-01 1.338291019201278687e-01 1.683466285467147827e-01 1.687127351760864258e-01 2.566162347793579102e-01 1.092318892478942871e-01 -1.842087134718894958e-02 -2.923854067921638489e-02 -3.408509492874145508e-01 -1.641247868537902832e-01 -9.890560060739517212e-03 1.027023047208786011e-01 1.898950934410095215e-01 5.730749666690826416e-02 -6.148412358015775681e-03 2.406154125928878784e-01 -1.176055073738098145e-01 -8.080312609672546387e-02 -3.828842600341886282e-04 -2.034973800182342529e-01 1.031913608312606812e-02 4.175511002540588379e-02 -1.034825742244720459e-01 -1.236821711063385010e-01 -2.929356098175048828e-01 2.669562101364135742e-01
3.080322742462158203e-01 -5.030551180243492126e-02 -9.489574283361434937e-02 -2.571106143295764923e-02 -1.517936885356903076e-01 -3.115560710430145264e-01 -1.852993816137313843e-01 -6.094044540077447891e-03 1.631666421890258789e-01 -2.363413572311401367e-02 1.733429580926895142e-01 1.202427893877029419e-01 -1.197866871953010559e-01 2.672792971134185791e-02 -3.774207830429077148e-01 -1.099466383457183838e-01 -2.418705075979232788e-01 1.195377036929130554e-01 1.387707144021987915e-01 -9.395743161439895630e-02 -1.443681772798299789e-03 1.924229115247726440e-01 -2.107746750116348267e-01 -1.777888275682926178e-02 -3.786037443205714226e-03 -2.972342371940612793e-01 -2.958701737225055695e-02 1.554643958806991577e-01 -1.845804154872894287e-01 -2.302849888801574707e-01 -2.932022809982299805e-01 1.674204766750335693e-01
1.332255303859710693e-01 4.807914048433303833e-02 -2.058909088373184204e-01 7.009949535131454468e-02 -2.580874413251876831e-02 -3.269195556640625000e-01 -1.246659755706787109e-01 -1.029511988162994385e-01 -1.728919148445129395e-01 -1.115445047616958618e-02 2.920905314385890961e-02 -2.452811747789382935e-01 -7.764554023742675781e-02 2.742885351181030273e-01 -7.832548022270202637e-02 1.516057103872299194e-01 8.651525527238845825e-02 9.582425653934478760e-02 2.871406972408294678e-01 5.886077508330345154e-02 -1.223711669445037842e-01 2.064976692199707031e-01 -1.470412407070398331e-02 1.651218086481094360e-01 8.202128857374191284e-02 -5.381344258785247803e-02 -1.477645039558410645e-01 1.252408921718597412e-01 -3.839625045657157898e-02 -3.161265254020690918e-01 -4.827039837837219238e-01 -1.682309955358505249e-01
3.263078033924102783e-01 -2.289984375238418579e-01 1.437472272664308548e-02 1.077828854322433472e-01 -7.950760424137115479e-02 -3.362836539745330811e-01 -1.494989991188049316e-01 6.306745111942291260e-02 1.743465363979339600e-01 3.592808172106742859e-02 2.391866147518157959e-01 -8.912595920264720917e-03 -8.015662431716918945e-02 1.066203881055116653e-02 -4.211331307888031006e-01 -1.610332131385803223e-01 -4.635064676403999329e-02 4.848104715347290039e-02 2.634465694427490234e-01 -1.011259853839874268e-01 4.270025342702865601e-02 1.792825758457183838e-01 -1.056325435638427734e-01 -2.723138593137264252e-02 3.309886530041694641e-02 -2.593973875045776367e-01 -2.758003957569599152e-02 4.390906170010566711e-02 -2.130186855792999268e-01 -1.095318347215652466e-01 -3.176835775375366211e-01 1.592475324869155884e-01
2.043345868587493896e-01 -3.674248978495597839e-02 -7.021080702543258667e-02 -7.343260943889617920e-02 1.843793541193008423e-01 -2.242075800895690918e-01 -3.381707668304443359e-01 3.688924759626388550e-02 -1.821767985820770264e-01 -1.572703570127487183e-01 1.067571491003036499e-01 2.912834286689758301e-03 5.168553814291954041e-02 4.530458524823188782e-02 2.037517726421356201e-02 2.147238701581954956e-01 -1.687210611999034882e-02 6.477521359920501709e-02 3.946392536163330078e-01 -1.776683493517339230e-03 -3.170241042971611023e-02 -1.047388687729835510e-01 2.513927407562732697e-02 7.637944817543029785e-02 -2.512961328029632568e-01 2.589060366153717041e-01 -1.666157990694046021e-01 2.223487049341201782e-01 -5.634472146630287170e-02 -2.854573726654052734e-01 -1.991141736507415771e-01 3.400930166244506836e-01
2.973519824445247650e-02 1.783209107816219330e-02 -1.434918120503425598e-02 -3.966559469699859619e-02 1.362476795911788940e-01 -1.813463717699050903e-01 -2.740892767906188965e-01 6.742615718394517899e-03 -1.166278943419456482e-01 -6.755240261554718018e-02 2.480063587427139282e-01 -4.410449266433715820e-01 -1.333111226558685303e-01 8.601661026477813721e-02 -2.047985643148422241e-01 -3.961167111992835999e-02 1.531482785940170288e-01 -9.950206428766250610e-02 4.138116240501403809e-01 1.910018622875213623e-01 1.272753924131393433e-01 1.706498861312866211e-01 -1.357317268848419189e-01 -2.562485635280609131e-02 -1.041225623339414597e-02 2.332236059010028839e-02 1.618546247482299805e-01 -3.396492823958396912e-02 -1.190076619386672974e-01 -8.505036681890487671e-02 -3.641009628772735596e-01 2.001924365758895874e-01
5.332230776548385620e-02 1.626159250736236572e-01 -2.644959837198257446e-02 -3.167961165308952332e-02 4.460424929857254028e-02 -1.242674794048070908e-02 -2.888801097869873047e-01 2.190748751163482666e-01 -2.809857428073883057e-01 -9.109640866518020630e-02 2.888646721839904785e-01 -1.973787993192672729e-01 -8.616702258586883545e-02 1.655760705471038818e-01 -1.912781000137329102e-01 1.355584412813186646e-01 1.369155757129192352e-02 9.992695599794387817e-02 1.606284976005554199e-01 -5.756949633359909058e-02 2.426617778837680817e-02 1.335656195878982544e-01 -1.619961559772491455e-01 4.689935222268104553e-02 -1.845862567424774170e-01 3.820290416479110718e-02 5.824596062302589417e-02 -5.843270337209105492e-04 -4.902023449540138245e-02 -1.379628032445907593e-01 -3.867267370223999023e-01 4.897809624671936035e-01
-1.083950418978929520e-02 1.024960875511169434e-01 4.127558320760726929e-02 -1.642970740795135498e-01 5.857307463884353638e-02 -1.706580370664596558e-01 -2.650321424007415771e-01 1.905937492847442627e-01 -1.616711169481277466e-01 1.743046492338180542e-01 3.348675742745399475e-02 -9.684304893016815186e-02 -3.133206069469451904e-01 -8.412222564220428467e-02 -5.014680325984954834e-02 3.355949744582176208e-02 4.536109045147895813e-02 -7.426770776510238647e-02 2.115941047668457031e-01 9.234172850847244263e-02 1.365399062633514404e-01 5.609413236379623413e-02 -4.245607182383537292e-02 -1.883463859558105469e-01 -2.247057110071182251e-01 1.053569242358207703e-01 -7.167216390371322632e-02 1.892183423042297363e-01 -9.428396075963973999e-02 -9.402915090322494507e-02 -6.177926659584045410e-01 1.542046219110488892e-01
5.360943078994750977e-02 -1.065491959452629089e-01 -6.844395399093627930e-02 -2.025835812091827393e-01 1.644521504640579224e-01 -6.081474944949150085e-02 -2.577599883079528809e-01 -1.189171150326728821e-01 -9.129361808300018311e-02 2.579732537269592285e-01 2.170539051294326782e-01 1.820737123489379883e-02 1.630929415114223957e-03 3.212984502315521240e-01 -4.105788171291351318e-01 1.879595220088958740e-01 1.285756081342697144e-01 9.595926851034164429e-02 2.819293737411499023e-01 1.711295247077941895e-01 -1.364234387874603271e-01 1.330715566873550415e-01 1.516777426004409790e-01 -6.456458475440740585e-03 -4.803156480193138123e-02 -3.892463445663452148e-02 2.226220816373825073e-01 4.135661944746971130e-02 2.805767208337783813e-02 -1.511139869689941406e-01 -2.861326038837432861e-01 2.116414308547973633e-01
1.885251551866531372e-01 -1.133750453591346741e-01 -5.816186591982841492e-02 -1.119899749755859375e-01 5.326432362198829651e-02 -1.151305064558982849e-01 -2.897643744945526123e-01 7.627536356449127197e-02 2.146295011043548584e-01 1.765792071819305420e-01 8.973696827888488770e-02 1.278346180915832520e-01 -1.704848259687423706e-01 3.241156637668609619e-01 -1.141885221004486084e-01 -4.182220995426177979e-01 -9.692220389842987061e-02 -1.281156390905380249e-01 4.431417211890220642e-02 -2.042963951826095581e-01 3.286517038941383362e-02 -4.078220948576927185e-02 -2.554744184017181396e-01 -2.150165289640426636e-02 2.283783687744289637e-04 -7.655347883701324463e-02 -2.829336374998092651e-02 6.341879069805145264e-02 -3.108185529708862305e-01 -2.272119522094726562e-01 -2.553899586200714111e-01 2.097135335206985474e-01
-3.742540255188941956e-02 -1.192060559988021851e-01 -8.131033182144165039e-02 8.866060525178909302e-02 8.658239990472793579e-02 -1.130014881491661072e-01 -1.771144270896911621e-01 -2.729309797286987305e-01 2.000748664140701294e-01 1.575882360339164734e-02 4.173831939697265625e-01 -2.452261932194232941e-02 4.651350434869527817e-03 3.710783272981643677e-02 7.387324422597885132e-02 -9.870541840791702271e-02 8.049791306257247925e-02 1.002052277326583862e-01 3.647330701351165771e-01 1.508028805255889893e-01 -7.805678993463516235e-02 1.873196214437484741e-01 -1.976135186851024628e-02 -2.136024683713912964e-01 -5.672103166580200195e-02 -3.981393873691558838e-01 -2.211082130670547485e-01 -1.607683487236499786e-02 -1.572961658239364624e-01 -2.883740365505218506e-01 -1.771938055753707886e-01 4.933329299092292786e-02
3.269675374031066895e-01 -3.467704402282834053e-03 -1.225146055221557617e-01 -7.774723321199417114e-02 -7.675290107727050781e-02 -7.161141186952590942e-02 -2.707518935203552246e-01 2.356689274311065674e-01 -1.626919656991958618e-01 2.282630838453769684e-02 8.950157463550567627e-02 9.532687254250049591e-04 -2.044234275817871094e-01 3.517250120639801025e-01 -1.440277546644210815e-01 -9.396388381719589233e-02 1.257544159889221191e-01 -8.793293684720993042e-02 8.122323453426361084e-02 1.116577535867691040e-01 1.729770600795745850e-01 1.331180036067962646e-01 -3.936513140797615051e-02 -1.789866760373115540e-02 -3.186457604169845581e-02 1.961828023195266724e-01 -1.172877103090286255e-01 -9.134635329246520996e-02 -1.766631752252578735e-02 -2.266855686902999878e-01 -2.573963701725006104e-01 4.800093173980712891e-01
-2.005513906478881836e-01 -2.253919839859008789e-02 1.114561930298805237e-01 6.614207476377487183e-02 1.766915321350097656e-01 -1.367029100656509399e-01 -1.299079805612564087e-01 1.534432172775268555e-01 1.998242139816284180e-01 -1.841119229793548584e-01 1.859995573759078979e-01 -2.545888721942901611e-01 -1.253968197852373123e-02 1.897702664136886597e-01 -2.009291052818298340e-01 -9.117886424064636230e-02 -2.424911558628082275e-01 -1.157492548227310181e-01 1.051819026470184326e-01 -1.051533147692680359e-01 1.741023212671279907e-01 3.373152017593383789e-01 -2.558904141187667847e-02 1.090857014060020447e-02 7.865186035633087158e-02 6.427476555109024048e-02 -3.393445611000061035e-01 -1.370312571525573730e-01 1.325032711029052734e-01 -3.417468667030334473e-01 -2.111516296863555908e-01 1.779914498329162598e-01
1.109206303954124451e-01 -5.032258108258247375e-02 -1.270973980426788330e-01 1.436045914888381958e-01 6.886728107929229736e-02 -1.921418905258178711e-01 -1.718854457139968872e-01 4.598820209503173828e-02 -1.783603131771087646e-01 1.086091846227645874e-01 1.562393158674240112e-01 -1.964526474475860596e-01 9.240014106035232544e-02 2.905953228473663330e-01 -4.997618123888969421e-02 2.569850683212280273e-01 1.745911836624145508e-01 8.423805236816406250e-02 2.132108062505722046e-01 1.099611222743988037e-01 -4.264900460839271545e-02 2.207846492528915405e-01 -3.791005611419677734e-01 5.104131996631622314e-02 -1.754448413848876953e-01 -1.671108976006507874e-02 -1.887915283441543579e-01 2.332640439271926880e-01 4.132336378097534180e-02 -3.218953609466552734e-01 -2.111401706933975220e-01 -2.095183730125427246e-01
4.114816710352897644e-02 -1.767251938581466675e-01 2.174712345004081726e-02 5.758629739284515381e-02 1.559543982148170471e-02 3.053453750908374786e-02 -2.355359047651290894e-01 7.662846148014068604e-02 -1.037901192903518677e-01 -2.993944287300109863e-02 7.739704102277755737e-02 -2.215667366981506348e-01 -3.701538741588592529e-01 4.422821402549743652e-01 -3.667908012866973877e-01 3.032724931836128235e-02 2.435782849788665771e-01 -1.944110542535781860e-02 2.707845270633697510e-01 5.089527741074562073e-02 2.854894287884235382e-02 1.197537109255790710e-01 -9.240079089067876339e-04 4.193720966577529907e-02 -1.454726880183443427e-04 1.074932962656021118e-01 -2.025018632411956787e-02 -5.907285585999488831e-02 -1.765814423561096191e-01 -1.406195461750030518e-01 -3.630943894386291504e-01 1.230548694729804993e-01
-2.590840123593807220e-02 -2.477781847119331360e-02 -2.028691619634628296e-01 4.020395874977111816e-02 -3.240213543176651001e-02 -2.234760820865631104e-01 -2.330305576324462891e-01 -8.746419847011566162e-02 1.821743398904800415e-01 -5.778958648443222046e-02 4.170292913913726807e-01 -6.983792036771774292e-02 4.055110737681388855e-02 9.859009087085723877e-02 6.240950524806976318e-02 -4.403828084468841553e-02 6.266000121831893921e-02 6.881545297801494598e-03 1.846095621585845947e-01 -1.365055516362190247e-02 -1.116602122783660889e-02 2.120549231767654419e-01 -1.137915700674057007e-01 -2.743225991725921631e-01 -1.551617830991744995e-01 -4.078574180603027344e-01 -2.538821399211883545e-01 -8.411847800016403198e-02 -7.960266619920730591e-02 -3.924621343612670898e-01 -8.833251893520355225e-02 9.395014494657516479e-02
1.327061057090759277e-01 -9.554032981395721436e-02 -9.087137877941131592e-02 1.137412041425704956e-01 8.480574190616607666e-02 -2.299512177705764771e-01 -1.825513392686843872e-01 2.116037607192993164e-01 -9.378364682197570801e-02 -9.497833251953125000e-02 2.266473025083541870e-01 6.392734497785568237e-02 -1.435638666152954102e-01 1.273074895143508911e-01 -8.351843059062957764e-02 2.355632334947586060e-01 8.129116892814636230e-02 1.195371076464653015e-01 -4.405342973768711090e-03 5.321605131030082703e-02 -1.027400344610214233e-01 3.080933094024658203e-01 -2.119073569774627686e-01 2.466775774955749512e-01 -1.669866740703582764e-01 -3.269280791282653809e-01 -2.661561369895935059e-01 5.219402257353067398e-03 7.695814222097396851e-02 -2.512510120868682861e-01 -3.600463271141052246e-01 -4.521789029240608215e-02
-7.013763487339019775e-02 5.422219634056091309e-02 2.014939337968826294e-01 4.025260359048843384e-02 -1.401186268776655197e-02 -9.746879339218139648e-02 -1.261404305696487427e-01 2.788406014442443848e-01 -1.116171330213546753e-01 -1.872235536575317383e-02 1.729932129383087158e-01 4.830416757613420486e-03 -1.762993335723876953e-01 9.605857729911804199e-02 -6.174954771995544434e-02 -1.438003182411193848e-01 2.137842923402786255e-01 -4.977389797568321228e-02 2.186972796916961670e-01 4.559092223644256592e-01 -1.890588104724884033e-01 -1.688789576292037964e-01 -1.979611697606742382e-04 -1.431989073753356934e-01 5.210329219698905945e-02 2.111912146210670471e-02 -9.642223268747329712e-02 1.931636482477188110e-01 -3.115595579147338867e-01 -2.163666188716888428e-01 -3.915313780307769775e-01 5.846612155437469482e-02
5.787139758467674255e-02 -2.199841197580099106e-03 2.101357653737068176e-02 1.231125593185424805e-01 1.243433132767677307e-01 -1.539732068777084351e-01 -7.465130835771560669e-02 1.000349968671798706e-01 -3.177099823951721191e-01 1.168880239129066467e-01 1.486864835023880005e-01 -3.127236962318420410e-01 -1.106655970215797424e-01 3.193816840648651123e-01 -2.624278664588928223e-01 1.433801054954528809e-01 2.119360566139221191e-01 -5.617441236972808838e-02 4.498633369803428650e-02 1.398881077766418457e-01 -3.467657789587974548e-02 4.426195472478866577e-02 -4.980172216892242432e-02 1.055598780512809753e-01 -1.643962860107421875e-01 -8.322277106344699860e-03 -1.640461683273315430e-01 3.090820014476776123e-01 8.341786451637744904e-03 -1.951891183853149414e-01 -4.618212282657623291e-01 -2.607632987201213837e-02
3.013995587825775146e-01 -1.863227337598800659e-01 -7.249180972576141357e-02 -1.608652062714099884e-02 2.718088962137699127e-02 -4.096863865852355957e-01 -1.957853287458419800e-01 1.487830430269241333e-01 1.510171741247177124e-01 5.195649713277816772e-02 2.865399420261383057e-01 1.431884318590164185e-01 -1.941019669175148010e-02 -3.359501482918858528e-03 -4.276254475116729736e-01 -1.522574275732040405e-01 -7.352415937930345535e-03 -9.750334173440933228e-02 2.060733437538146973e-01 1.332262307405471802e-01 1.133828088641166687e-01 1.123872622847557068e-01 -1.192600354552268982e-01 -2.094243187457323074e-03 -1.422894652932882309e-02 -2.349085509777069092e-01 -7.434971164911985397e-03 1.529050916433334351e-01 -1.674129813909530640e-01 -1.003965213894844055e-01 -2.030772566795349121e-01 1.940975487232208252e-01
-9.503413736820220947e-02 2.021891027688980103e-01 -4.828891158103942871e-02 1.934505999088287354e-01 -1.506323069334030151e-01 -2.437504529953002930e-01 -3.320390284061431885e-01 1.811991184949874878e-01 -9.912066906690597534e-02 -4.438589513301849365e-01 2.427441179752349854e-01 6.826246529817581177e-02 2.757573127746582031e-02 1.577885597944259644e-01 -1.682032495737075806e-01 1.040609702467918396e-01 -1.392493844032287598e-01 6.519491970539093018e-02 1.640624850988388062e-01 1.099815778434276581e-02 9.597194194793701172e-02 2.777179479598999023e-01 -2.985076978802680969e-02 -1.936142146587371826e-01 -4.129235446453094482e-02 -6.956798583269119263e-02 -6.754458881914615631e-03 4.897246882319450378e-02 -2.574768960475921631e-01 -3.054246008396148682e-01 -6.165917962789535522e-02 -4.673691093921661377e-02
2.324282079935073853e-01 -3.025636076927185059e-01 -4.788823798298835754e-02 -1.710508763790130615e-02 -6.085845082998275757e-02 -3.273790478706359863e-01 -1.905514746904373169e-01 -1.473225802183151245e-01 1.326253712177276611e-01 -6.748976558446884155e-02 1.728581786155700684e-01 1.374230682849884033e-01 2.556934952735900879e-03 7.032249867916107178e-02 -2.857436537742614746e-01 -1.517804116010665894e-01 -1.143303140997886658e-01 -8.853396028280258179e-02 2.121564745903015137e-01 8.503764867782592773e-02 5.443910509347915649e-02 2.546803057193756104e-01 -3.697832226753234863e-01 -1.755366474390029907e-01 -1.244995221495628357e-01 -1.544642895460128784e-01 -1.032813563942909241e-01 3.223480656743049622e-02 -2.179971188306808472e-01 -2.185172289609909058e-01 -8.930373936891555786e-02 1.988991200923919678e-01
4.314727336168289185e-02 -1.438194158254191279e-04 -1.949489414691925049e-01 -1.242689564824104309e-01 8.132173866033554077e-02 7.506651338189840317e-03 -3.686219751834869385e-01 -6.891729682683944702e-02 -2.541452348232269287e-01 1.593618281185626984e-02 2.191304415464401245e-01 6.928523071110248566e-03 8.813547343015670776e-02 3.117734789848327637e-01 3.737484663724899292e-02 -1.458425223827362061e-01 3.935806080698966980e-02 3.034287132322788239e-02 2.552129924297332764e-01 -1.394115574657917023e-02 7.372768968343734741e-02 2.616990208625793457e-01 1.638300344347953796e-02 9.872108697891235352e-02 -1.723514348268508911e-01 -2.507100105285644531e-01 3.027098476886749268e-01 -8.153470605611801147e-02 -1.609423607587814331e-01 -3.727361261844635010e-01 -1.715628802776336670e-01 1.414125859737396240e-01
-1.181211471557617188e-01 2.541173063218593597e-02 -7.274493575096130371e-02 4.406874626874923706e-02 9.624400734901428223e-02 3.840397670865058899e-02 -5.255275964736938477e-01 -8.605050295591354370e-02 -3.298812732100486755e-02 -1.517246514558792114e-01 2.512786984443664551e-01 1.903511001728475094e-03 8.232878148555755615e-02 -3.692702203989028931e-02 1.472105234861373901e-01 2.719126939773559570e-01 1.890560984611511230e-01 1.677859574556350708e-01 3.305402696132659912e-01 -6.289781630039215088e-02 -1.450643390417098999e-01 3.198726475238800049e-02 -8.241964131593704224e-02 -1.126323044300079346e-01 5.784623324871063232e-03 -1.571854576468467712e-02 -1.417235136032104492e-01 2.523126639425754547e-02 -7.564568519592285156e-02 -2.155942022800445557e-01 -4.474995434284210205e-01 -2.700094319880008698e-02
4.617767408490180969e-03 1.835704743862152100e-01 -1.525772958993911743e-01 -1.795442998409271240e-01 1.113544702529907227e-01 -1.760949790477752686e-01 -1.801702827215194702e-01 5.086170881986618042e-02 6.624420732259750366e-02 1.677485927939414978e-02 1.261475495994091034e-02 -2.923600077629089355e-01 -2.643280327320098877e-01 1.005523130297660828e-01 -1.629996597766876221e-01 5.760696902871131897e-02 1.266240514814853668e-02 -4.453093558549880981e-02 1.503026783466339111e-01 -1.000274419784545898e-01 1.615398675203323364e-01 1.036536395549774170e-01 9.236031025648117065e-02 -3.058339059352874756e-01 -1.639887131750583649e-02 1.597721129655838013e-01 1.684952341020107269e-02 3.318308666348457336e-02 -1.713302135467529297e-01 -2.119783312082290649e-01 -5.684570074081420898e-01 1.840636879205703735e-01
2.703101038932800293e-01 -2.655006647109985352e-01 5.946997553110122681e-03 2.766759321093559265e-02 -1.055119633674621582e-01 -1.612902432680130005e-01 -2.403206527233123779e-01 8.444330096244812012e-02 1.743524223566055298e-01 6.731842458248138428e-02 2.324732244014739990e-01 1.108512282371520996e-01 -8.560270816087722778e-02 8.092916011810302734e-02 -4.056349992752075195e-01 -2.069112360477447510e-01 -1.339151859283447266e-01 -2.510573901236057281e-02 2.949429154396057129e-01 1.394557114690542221e-02 2.375687286257743835e-02 7.143733650445938110e-02 -1.304637491703033447e-01 -4.134479537606239319e-02 -2.553308568894863129e-02 -2.908585965633392334e-01 3.919052705168724060e-02 1.061131954193115234e-01 -2.576123774051666260e-01 -5.462922155857086182e-02 -2.545965909957885742e-01 2.622126638889312744e-01
1.136084571480751038e-01 -2.814212441444396973e-01 4.687621816992759705e-02 -1.543540060520172119e-01 9.019152820110321045e-02 -2.175702452659606934e-01 -2.382853031158447266e-01 -1.027393341064453125e-01 2.377295680344104767e-02 -7.055023312568664551e-02 1.697594970464706421e-01 1.821132004261016846e-01 -1.254802197217941284e-01 2.716938257217407227e-01 -1.392080634832382202e-01 -3.308888971805572510e-01 -2.865510582923889160e-01 -7.355686277151107788e-02 4.192682355642318726e-02 -6.419074535369873047e-02 2.870142161846160889e-01 1.074809506535530090e-01 -8.588577061891555786e-02 -3.026489913463592529e-01 6.254617124795913696e-02 -6.077737361192703247e-02 6.490895897150039673e-02 1.327907592058181763e-01 -3.569164872169494629e-02 -1.847972571849822998e-01 -3.248752355575561523e-01 1.280158311128616333e-01
4.194471612572669983e-02 1.064295601099729538e-02 -9.659273922443389893e-02 4.718464985489845276e-02 -4.065878316760063171e-02 -9.143302589654922485e-02 -3.071271181106567383e-01 4.976329579949378967e-02 3.140626475214958191e-02 7.925845682621002197e-03 3.720475733280181885e-01 -2.724701166152954102e-01 6.035120040178298950e-02 -7.185856252908706665e-02 -1.067251116037368774e-01 2.029644250869750977e-01 1.236693263053894043e-01 -1.327529251575469971e-01 1.692535877227783203e-01 -1.609995514154434204e-01 -1.738769933581352234e-02 -1.078733131289482117e-01 -6.537477672100067139e-02 -8.015266060829162598e-02 -2.524356544017791748e-01 1.114544644951820374e-01 -2.550332844257354736e-01 2.974260598421096802e-02 2.161832153797149658e-01 -3.274019956588745117e-01 -4.146864116191864014e-01 -1.629978269338607788e-01
5.549330264329910278e-03 -2.344732284545898438e-01 -5.746681988239288330e-02 -3.146552667021751404e-02 6.041878089308738708e-02 -2.308535128831863403e-01 -1.188188493251800537e-01 1.767272353172302246e-01 -7.721292227506637573e-02 5.769805517047643661e-03 8.486559987068176270e-02 4.458732530474662781e-02 -9.169258922338485718e-02 4.286813735961914062e-02 -2.377903014421463013e-01 1.750290393829345703e-01 -5.831352248787879944e-02 3.642410337924957275e-01 4.623433351516723633e-01 1.519410163164138794e-01 1.659693866968154907e-01 1.081365644931793213e-01 8.505313098430633545e-02 -5.680800974369049072e-02 -1.612481027841567993e-01 -5.778810754418373108e-02 -1.486719399690628052e-01 -4.276277869939804077e-02 4.176998510956764221e-02 -4.172974228858947754e-01 -1.701430976390838623e-01 -2.123012095689773560e-01
3.504793941974639893e-01 -2.227681279182434082e-01 -1.044503524899482727e-01 -1.993894949555397034e-02 2.563586831092834473e-02 -3.181098997592926025e-01 -2.708366215229034424e-01 3.002279065549373627e-02 1.078645661473274231e-01 1.036342158913612366e-01 1.361873447895050049e-01 2.349351719021797180e-02 -1.414904445409774780e-01 1.536886841058731079e-01 -3.466644287109375000e-01 -1.020970568060874939e-01 -1.104089170694351196e-01 -6.133285164833068848e-02 1.634700000286102295e-01 -3.851334005594253540e-02 1.411338150501251221e-02 2.185475379228591919e-01 -2.612830400466918945e-01 -5.032459646463394165e-02 -2.470994740724563599e-02 -2.685079574584960938e-01 -3.113837540149688721e-02 2.178272753953933716e-01 -1.889009773731231689e-01 -1.452740877866744995e-01 -1.610217988491058350e-01 2.401037961244583130e-01
3.212999403476715088e-01 -1.882366687059402466e-01 -4.650807753205299377e-02 -2.225007489323616028e-02 1.925302483141422272e-02 -4.113706946372985840e-01 -5.296856537461280823e-02 1.853960379958152771e-02 8.614917099475860596e-02 7.026971876621246338e-02 2.426396459341049194e-01 -5.320944637060165405e-02 -4.636772722005844116e-02 7.538110017776489258e-02 -3.174284696578979492e-01 -2.429663985967636108e-01 -1.348042190074920654e-01 -7.854192703962326050e-02 2.362640500068664551e-01 5.614943802356719971e-02 -2.651214785873889923e-02 -2.863668464124202728e-02 -2.123728543519973755e-01 -8.606464415788650513e-02 -7.298064231872558594e-02 -3.363610804080963135e-01 -1.620219498872756958e-01 1.594265401363372803e-01 -1.462154239416122437e-01 -1.647194921970367432e-01 -1.161355748772621155e-01 2.734231948852539062e-01
-6.184216123074293137e-03 -8.327632397413253784e-02 -1.726427972316741943e-01 1.379293501377105713e-01 -1.146917641162872314e-01 -2.928212881088256836e-01 -3.076586127281188965e-01 -4.597700387239456177e-02 1.000446975231170654e-01 -2.188282608985900879e-01 1.969869136810302734e-01 -1.087083742022514343e-01 2.362626492977142334e-01 -3.820794820785522461e-02 -1.784449368715286255e-01 1.763595789670944214e-01 2.010805755853652954e-01 3.111974149942398071e-02 4.245801270008087158e-01 -1.207859069108963013e-01 2.841753698885440826e-02 -1.949792727828025818e-02 -1.979549825191497803e-01 -2.103293389081954956e-01 -1.200029924511909485e-01 2.394903004169464111e-01 4.811358079314231873e-02 1.620139554142951965e-02 -1.241219416260719299e-01 -1.038015633821487427e-01 -2.915203273296356201e-01 -1.158395856618881226e-01
-4.609012976288795471e-03 -1.363535225391387939e-01 -5.834080651402473450e-02 1.699136793613433838e-01 -2.439752779901027679e-02 -2.700595855712890625e-01 -2.560755908489227295e-01 -1.631889678537845612e-02 -8.619487285614013672e-02 -1.283045560121536255e-01 1.741061806678771973e-01 1.072515025734901428e-01 -7.716024667024612427e-02 1.951614171266555786e-01 -1.572744697332382202e-01 2.829812467098236084e-01 1.121702045202255249e-01 1.544092595577239990e-01 3.219611644744873047e-01 -3.710391372442245483e-02 6.309671700000762939e-02 3.042123615741729736e-01 -1.742715686559677124e-01 1.959645748138427734e-01 -1.411820948123931885e-01 -2.122890055179595947e-01 -2.799580991268157959e-01 2.051451057195663452e-01 -7.073632627725601196e-02 1.751054450869560242e-02 -2.553135752677917480e-01 -1.801845729351043701e-01
1.198278144001960754e-01 7.108905166387557983e-02 7.842738926410675049e-02 -2.386513538658618927e-02 1.235641539096832275e-01 5.328091792762279510e-04 -1.629149764776229858e-01 6.394930928945541382e-02 -3.860018253326416016e-01 -9.264490753412246704e-02 2.029826939105987549e-01 -2.270900160074234009e-01 -1.413435488939285278e-01 3.206855058670043945e-01 -2.020466923713684082e-01 -9.753623977303504944e-03 1.667288243770599365e-01 -5.959969013929367065e-02 2.079420685768127441e-01 2.130873203277587891e-01 -7.166361063718795776e-02 1.420782804489135742e-01 -7.566766813397407532e-03 -5.972868204116821289e-02 -4.954398050904273987e-02 6.820236146450042725e-02 -4.761551693081855774e-02 1.154629737138748169e-01 -1.630448177456855774e-02 -1.075535342097282410e-01 -3.824566900730133057e-01 4.290981590747833252e-01
3.645586967468261719e-01 -1.667698770761489868e-01 -5.766408890485763550e-02 -6.205899640917778015e-02 2.879248373210430145e-02 -3.709066808223724365e-01 -1.682419329881668091e-01 1.050375327467918396e-01 1.739296317100524902e-01 4.317150637507438660e-02 2.504097819328308105e-01 7.719752937555313110e-02 5.943766608834266663e-02 1.178825274109840393e-01 -3.078595399856567383e-01 -2.346566766500473022e-01 -1.032347697764635086e-02 -8.259583264589309692e-02 2.018566280603408813e-01 4.609006270766258240e-02 -5.581146106123924255e-02 1.243671402335166931e-01 -1.866449564695358276e-01 -3.334655612707138062e-02 -1.888845115900039673e-02 -3.091641962528228760e-01 1.431774944067001343e-01 3.104906994849443436e-03 -1.586517244577407837e-01 -2.062292844057083130e-01 -2.548722624778747559e-01 1.813288629055023193e-01
1.880558133125305176e-01 -9.278640896081924438e-02 -1.141674518585205078e-01 2.834510616958141327e-02 7.797059416770935059e-02 -2.151123881340026855e-01 -1.333100050687789917e-01 6.133139505982398987e-02 1.101622134447097778e-01 1.008788938634097576e-03 2.365551292896270752e-01 2.059597373008728027e-01 -1.084214001893997192e-01 2.491733878850936890e-01 -3.575861752033233643e-01 -3.951418697834014893e-01 2.034408785402774811e-02 4.300637170672416687e-02 5.321615561842918396e-02 -5.839937180280685425e-02 1.534448564052581787e-01 3.906223922967910767e-02 -4.129347205162048340e-01 -1.857020258903503418e-01 -3.549152985215187073e-02 -1.275551319122314453e-01 -6.731586158275604248e-02 2.370065599679946899e-01 -1.449421048164367676e-01 -8.271837234497070312e-02 -2.183462679386138916e-01 8.719936013221740723e-02
4.709599539637565613e-02 -6.504748761653900146e-02 -5.190153047442436218e-02 7.436563074588775635e-02 1.293052881956100464e-01 -2.457492053508758545e-01 -2.877292335033416748e-01 -1.255688220262527466e-01 9.995584189891815186e-02 2.860217541456222534e-02 2.950998544692993164e-01 -1.909587085247039795e-01 7.499112933874130249e-02 2.076970636844635010e-01 5.693927407264709473e-02 -1.238637976348400116e-02 -1.038295496255159378e-02 -4.480837285518646240e-02 1.251956671476364136e-01 -1.891659339889883995e-03 7.542869448661804199e-02 1.002234444022178650e-01 -5.796317383646965027e-02 -3.278055489063262939e-01 -1.769418865442276001e-01 -3.089272975921630859e-01 -3.550862371921539307e-01 -7.261016219854354858e-02 -2.277573943138122559e-01 -3.880808353424072266e-01 -1.216974556446075439e-01 -5.836168304085731506e-02
-5.922845751047134399e-02 3.033898770809173584e-01 -4.278421401977539062e-02 1.894081830978393555e-01 1.843781024217605591e-02 4.414001107215881348e-02 -2.646895349025726318e-01 -1.696242578327655792e-02 4.511034116148948669e-02 -3.614110946655273438e-01 3.559851646423339844e-01 9.872428141534328461e-03 -3.978347778320312500e-02 1.290094256401062012e-01 -2.320596575736999512e-01 2.063918560743331909e-01 -1.406310796737670898e-01 -6.485416740179061890e-02 2.457636408507823944e-02 -6.124687194824218750e-02 -1.332909893244504929e-02 2.715793550014495850e-01 -1.596187800168991089e-01 -9.776781499385833740e-02 -2.941849268972873688e-02 -3.578225383535027504e-03 -2.832055091857910156e-01 1.672640442848205566e-01 -1.869023963809013367e-02 -3.519481122493743896e-01 -5.546690151095390320e-02 2.151523828506469727e-01
-7.249832153320312500e-02 -9.285411983728408813e-02 8.000402152538299561e-02 -2.207435518503189087e-01 8.859375864267349243e-02 -6.055040284991264343e-02 -2.308608144521713257e-01 2.809771895408630371e-01 -4.462147876620292664e-02 1.003773063421249390e-01 2.424866110086441040e-01 8.878894150257110596e-02 -1.441397517919540405e-01 1.270606964826583862e-01 -1.477268934249877930e-01 1.811250746250152588e-01 -4.395422991365194321e-03 -3.766799867153167725e-01 2.537267208099365234e-01 -5.751685798168182373e-02 -1.514412611722946167e-01 -2.896871045231819153e-02 1.506880763918161392e-02 -2.067240178585052490e-01 8.691805601119995117e-02 -2.451082020998001099e-01 -1.617693454027175903e-01 1.124954596161842346e-01 2.174324244260787964e-01 -4.213523268699645996e-01 -1.346657983958721161e-02 9.566719084978103638e-02
3.368837013840675354e-02 -3.533584773540496826e-01 -1.842330396175384521e-01 -5.796899646520614624e-02 1.873653382062911987e-01 -4.859321936964988708e-02 -2.840120792388916016e-01 6.446663290262222290e-02 3.437950089573860168e-02 1.586659401655197144e-01 -2.215759903192520142e-01 2.441313490271568298e-02 1.303164511919021606e-01 8.553386479616165161e-02 -4.948655366897583008e-01 -2.025178223848342896e-01 6.131201609969139099e-02 -1.170363500714302063e-01 4.497844353318214417e-02 -2.156927883625030518e-01 -1.303635835647583008e-01 5.249562859535217285e-02 -8.466345816850662231e-02 -2.016921043395996094e-01 -1.980650126934051514e-01 1.745957508683204651e-02 -3.766396641731262207e-02 1.757909804582595825e-01 -8.529405295848846436e-02 -1.953980922698974609e-01 -2.435944527387619019e-01 1.338345557451248169e-01
3.000769019126892090e-01 -2.439243644475936890e-01 -3.936024010181427002e-02 -7.167726010084152222e-02 8.127248287200927734e-02 -1.958066523075103760e-01 -2.644441723823547363e-01 -8.560526371002197266e-02 4.106729850172996521e-02 1.438895910978317261e-01 1.147287562489509583e-01 2.253435254096984863e-01 -4.719420336186885834e-03 3.792231529951095581e-02 -3.421433866024017334e-01 -2.986005544662475586e-01 -2.501799166202545166e-01 -8.824050426483154297e-03 2.971359789371490479e-01 1.076083444058895111e-02 -2.392275817692279816e-02 6.270717084407806396e-02 -2.312927097082138062e-01 -1.759186089038848877e-01 -5.730351805686950684e-02 -3.878060355782508850e-02 -1.338310074061155319e-02 3.002374768257141113e-01 -2.529652789235115051e-02 -1.877236068248748779e-01 -1.575543582439422607e-01 1.780768483877182007e-01
4.871575832366943359e-01 -2.400733679533004761e-01 -2.198548987507820129e-02 -5.986737459897994995e-02 6.810548156499862671e-02 -3.802260756492614746e-01 -1.267851591110229492e-01 4.684573784470558167e-02 2.007528543472290039e-01 3.917950019240379333e-02 2.617060244083404541e-01 1.294696778059005737e-01 -1.640890240669250488e-01 4.530033841729164124e-02 -2.247729301452636719e-01 -9.206362068653106689e-02 -4.348697513341903687e-02 6.870339810848236084e-02 1.259316802024841309e-01 3.498098999261856079e-02 -3.716200962662696838e-02 1.636088341474533081e-01 -1.644060760736465454e-01 -9.079881757497787476e-02 -3.135125851258635521e-03 -1.597111374139785767e-01 -2.993776835501194000e-02 1.645162999629974365e-01 -1.858905106782913208e-01 -1.164191365242004395e-01 -3.259899616241455078e-01 1.531556844711303711e-01
1.098169088363647461e-01 -8.215846121311187744e-02 -8.700930327177047729e-02 1.402310933917760849e-02 8.042019605636596680e-02 2.312459284439682961e-03 -4.805575013160705566e-01 -1.193580701947212219e-01 -7.703419774770736694e-02 1.479154378175735474e-01 4.736433923244476318e-02 -1.060065478086471558e-01 -2.781119383871555328e-02 1.671126484870910645e-01 -1.045151799917221069e-01 1.416384577751159668e-01 3.262244462966918945e-01 3.259611129760742188e-02 3.063685894012451172e-01 7.861137390136718750e-02 3.250339999794960022e-02 -1.336720138788223267e-01 -1.606711894273757935e-01 -1.810059249401092529e-01 -1.435278058052062988e-01 5.946379154920578003e-03 -3.224435076117515564e-02 -2.215886861085891724e-01 -1.694383174180984497e-01 -6.090993061661720276e-02 -4.521019458770751953e-01 1.678322553634643555e-01
4.285816475749015808e-02 1.078950464725494385e-01 -1.545036137104034424e-01 -1.910576969385147095e-01 -2.208219096064567566e-02 -1.926987916231155396e-01 -3.509010374546051025e-01 1.826213747262954712e-01 -5.690468102693557739e-02 -1.627604514360427856e-01 1.761354506015777588e-01 -9.973995387554168701e-02 -2.609249353408813477e-01 1.126297414302825928e-01 -1.678281277418136597e-01 5.694536864757537842e-02 4.109747707843780518e-02 -1.806925423443317413e-02 1.234423890709877014e-01 1.484697014093399048e-01 2.500745356082916260e-01 6.430301815271377563e-02 4.627617821097373962e-02 -2.911604642868041992e-01 -3.873434662818908691e-02 1.116770952939987183e-01 -1.911485753953456879e-02 2.308738380670547485e-01 -2.474580556154251099e-01 -5.465576797723770142e-02 -4.666388630867004395e-01 8.165857195854187012e-02
5.859941244125366211e-02 7.970251888036727905e-02 1.801948249340057373e-01 -1.319997459650039673e-01 3.349750861525535583e-02 -1.986756771802902222e-01 2.361277788877487183e-01 3.128863573074340820e-01 -1.934991776943206787e-01 -9.238770604133605957e-02 4.032174348831176758e-01 1.066336110234260559e-01 1.666682809591293335e-01 2.377485632896423340e-01 -1.401661783456802368e-01 -2.083617895841598511e-01 -1.366911735385656357e-02 9.275317192077636719e-02 2.442339956760406494e-01 -3.431146591901779175e-02 -4.295008629560470581e-02 1.714154928922653198e-01 -2.174706459045410156e-01 1.734884828329086304e-01 -1.289871335029602051e-01 1.179372295737266541e-01 -9.873844683170318604e-02 6.596098840236663818e-02 -1.068244054913520813e-01 -8.389894664287567139e-02 -3.319010734558105469e-01 1.651720404624938965e-01
2.291453927755355835e-01 -2.637735903263092041e-01 1.011566258966922760e-02 6.273902952671051025e-02 -8.233834058046340942e-02 -1.108621284365653992e-01 -2.503288984298706055e-01 -4.981636255979537964e-02 -2.295867167413234711e-02 -7.531078997999429703e-03 2.431128770112991333e-01 3.705350160598754883e-01 -9.796479344367980957e-02 3.546244800090789795e-01 -1.492591649293899536e-01 -2.704900205135345459e-01 -1.821158230304718018e-01 -4.218874871730804443e-02 1.100654900074005127e-01 -4.547904059290885925e-02 1.172287762165069580e-02 3.532002121210098267e-02 -1.626434475183486938e-01 -1.341283172369003296e-01 6.060259416699409485e-02 -8.507413417100906372e-02 4.144460894167423248e-03 1.425619572401046753e-01 -2.726036310195922852e-01 -5.258679017424583435e-02 -2.650668025016784668e-01 2.972059845924377441e-01
-4.198374226689338684e-04 2.301105856895446777e-02 -1.952269971370697021e-01 1.070206798613071442e-02 3.121786415576934814e-01 -8.499594777822494507e-02 -1.584552377462387085e-01 1.345073729753494263e-01 8.079966902732849121e-02 -3.697369098663330078e-01 1.074207350611686707e-01 2.377199940383434296e-02 1.895910799503326416e-01 7.454097270965576172e-02 -2.013316601514816284e-01 2.931641042232513428e-02 -5.196728929877281189e-02 2.394912838935852051e-01 -8.625736087560653687e-02 9.451375156641006470e-02 -4.955240339040756226e-02 2.072852104902267456e-01 1.095910742878913879e-01 -2.201551795005798340e-01 -7.169636338949203491e-02 -7.837760448455810547e-02 -1.693001985549926758e-01 1.857091039419174194e-01 -3.378611207008361816e-01 -3.895141184329986572e-01 -1.934325993061065674e-01 1.227863058447837830e-01
9.392660111188888550e-02 -2.474775314331054688e-01 -4.251240193843841553e-01 4.244161024689674377e-02 1.838835515081882477e-02 -7.832197099924087524e-02 -3.384955525398254395e-01 -3.933929279446601868e-02 -4.565113410353660583e-02 2.198390960693359375e-01 1.760875433683395386e-01 -1.515885740518569946e-01 1.365047413855791092e-02 2.135881036520004272e-01 4.082331806421279907e-02 -5.580711737275123596e-02 -2.136427462100982666e-01 -6.845612823963165283e-02 2.912411689758300781e-01 1.707311868667602539e-01 -5.130893085151910782e-03 1.793157011270523071e-01 -2.309536375105381012e-02 -2.106331437826156616e-01 -3.294067680835723877e-01 -8.729630708694458008e-02 -2.595821022987365723e-02 -2.003041468560695648e-02 2.291499674320220947e-01 1.721388660371303558e-02 -1.728433817625045776e-01 1.689672768115997314e-01
1.817115955054759979e-02 2.588392496109008789e-01 -1.527786403894424438e-01 -2.318491786718368530e-01 8.976858854293823242e-02 -1.922789365053176880e-01 -2.442186772823333740e-01 1.255521625280380249e-01 -6.705804169178009033e-02 -7.240159064531326294e-02 7.245389372110366821e-02 -1.993148326873779297e-01 -1.521672755479812622e-01 1.425883173942565918e-01 -5.435906350612640381e-02 1.067880392074584961e-01 6.286264955997467041e-02 8.035039529204368591e-03 1.510888040065765381e-01 1.943746805191040039e-01 1.160844042897224426e-01 3.928949311375617981e-02 5.183364078402519226e-02 -2.602560222148895264e-01 -5.127724260091781616e-02 -8.283299207687377930e-02 -7.035835087299346924e-02 2.078246325254440308e-01 -2.895671129226684570e-01 -5.111169442534446716e-02 -5.575422644615173340e-01 1.325504779815673828e-01
1.806100308895111084e-01 -9.734358638525009155e-02 -3.928777202963829041e-02 1.783815920352935791e-01 5.828351899981498718e-02 -2.302297800779342651e-01 1.165350750088691711e-01 -2.277908176183700562e-01 -6.662257015705108643e-03 9.574587456881999969e-04 -7.367690559476613998e-03 1.869098842144012451e-01 6.013699993491172791e-02 -2.666115760803222656e-02 -1.592910140752792358e-01 -1.866581290960311890e-01 -1.400623619556427002e-01 4.179772734642028809e-02 2.527936398983001709e-01 2.047835588455200195e-01 -7.442512363195419312e-02 2.086306661367416382e-01 -2.064823359251022339e-01 -1.728783547878265381e-01 -9.932884573936462402e-02 -2.604467272758483887e-01 -1.972635686397552490e-01 1.875582933425903320e-01 -1.143121868371963501e-01 -1.727657467126846313e-01 -2.872551679611206055e-01 4.208065867424011230e-01
2.097321860492229462e-02 -1.390103101730346680e-01 -1.836854815483093262e-01 1.874091923236846924e-01 1.956085413694381714e-01 -2.657297849655151367e-01 -2.771566510200500488e-01 -1.914288103580474854e-01 1.033104956150054932e-01 5.845379829406738281e-02 2.920192182064056396e-01 9.491185657680034637e-03 1.146946847438812256e-01 7.008634507656097412e-02 1.037554815411567688e-01 -5.478299781680107117e-02 -1.075539365410804749e-02 -9.762037545442581177e-02 2.667162120342254639e-01 8.949244767427444458e-02 1.074786186218261719e-01 7.202682644128799438e-02 -1.459196358919143677e-01 -2.787722647190093994e-01 -3.208761289715766907e-02 -3.181061446666717529e-01 -3.064079284667968750e-01 2.254496887326240540e-02 -1.595418900251388550e-02 -3.690094649791717529e-01 -1.390536427497863770e-01 2.894202060997486115e-02
-3.841741755604743958e-02 -2.872551679611206055e-01 -2.316575348377227783e-01 2.018598914146423340e-01 2.028812468051910400e-01 -3.454262390732765198e-02 -1.861555874347686768e-02 -1.422161161899566650e-01 1.238474398851394653e-01 1.136099696159362793e-01 2.590852677822113037e-01 1.276280879974365234e-01 5.461874976754188538e-02 -5.851658061146736145e-02 -1.355228275060653687e-01 1.906288862228393555e-01 2.733893692493438721e-01 -9.547811746597290039e-02 2.166792601346969604e-01 1.245162114500999451e-01 3.685806412249803543e-03 2.257378995418548584e-01 -9.078231453895568848e-02 8.822097629308700562e-02 -2.185846865177154541e-02 -2.426169812679290771e-01 4.953553155064582825e-02 -1.224005669355392456e-01 -1.858948767185211182e-01 -1.958093643188476562e-01 -4.657667875289916992e-01 7.730649411678314209e-02
8.499319851398468018e-02 -1.395986676216125488e-01 -1.864279806613922119e-01 -6.789031624794006348e-02 3.212810754776000977e-01 1.106517463922500610e-01 -2.234779596328735352e-01 1.462008804082870483e-01 -7.081938534975051880e-02 -4.776607081294059753e-02 2.057147473096847534e-01 8.364558219909667969e-02 9.056685864925384521e-02 2.780791521072387695e-01 -9.976170957088470459e-02 -1.347461808472871780e-02 5.627921316772699356e-03 3.180758655071258545e-01 2.169560492038726807e-01 -1.351783126592636108e-01 -7.957362383604049683e-02 3.465557992458343506e-01 -2.462685108184814453e-01 1.321904361248016357e-01 -1.598206460475921631e-01 -1.556832641363143921e-01 -3.156429231166839600e-01 -5.234722420573234558e-02 1.963870972394943237e-01 -4.468610510230064392e-02 -1.689024120569229126e-01 5.019339174032211304e-02
3.636265695095062256e-01 -2.095295190811157227e-01 -1.796532571315765381e-01 -3.729725629091262817e-02 2.919602580368518829e-02 -2.491460442543029785e-01 -1.284834742546081543e-01 3.359604626893997192e-02 1.038925945758819580e-01 -2.894641458988189697e-02 2.019376158714294434e-01 2.623544931411743164e-01 -1.079004108905792236e-01 3.272912204265594482e-01 -2.176711559295654297e-01 -1.508452147245407104e-01 -4.215015098452568054e-02 -9.459295868873596191e-02 2.980836667120456696e-02 -2.189769446849822998e-01 2.197767347097396851e-01 7.650152593851089478e-02 -1.332565397024154663e-01 -8.868210017681121826e-02 -3.105367161333560944e-02 -1.293234676122665405e-01 -9.532633703202009201e-04 2.329455316066741943e-01 -1.924355477094650269e-01 -1.046413108706474304e-01 -3.224838674068450928e-01 1.903578788042068481e-01
2.700760662555694580e-01 -1.894702166318893433e-01 6.573034822940826416e-02 1.068953573703765869e-01 1.466210484504699707e-01 -6.702153943479061127e-03 -1.418300569057464600e-01 -1.965500414371490479e-02 7.216276228427886963e-02 -7.217967510223388672e-02 1.422078907489776611e-01 3.022556006908416748e-01 -3.077558577060699463e-01 2.474571913480758667e-01 -1.750945448875427246e-01 -3.093456029891967773e-01 9.427981451153755188e-03 3.368883579969406128e-02 8.256617188453674316e-02 -1.461064666509628296e-01 1.108999103307723999e-01 1.468610614538192749e-01 -2.280251234769821167e-01 -8.092588931322097778e-02 4.708618298172950745e-02 -6.736245751380920410e-02 -1.268166303634643555e-02 1.068697422742843628e-01 -1.923612803220748901e-01 -1.189458370208740234e-01 -4.717801511287689209e-01 1.233043223619461060e-01
2.124995738267898560e-01 2.184202969074249268e-01 -2.148757129907608032e-01 2.667340741027146578e-04 -1.020696107298135757e-02 1.350134164094924927e-01 5.999632552266120911e-02 2.375082075595855713e-01 1.432493980973958969e-02 -7.877236604690551758e-02 3.127459585666656494e-01 -1.565615236759185791e-01 -2.372932136058807373e-01 1.835208088159561157e-01 -2.423501610755920410e-01 -1.038203388452529907e-01 1.981510818004608154e-01 7.999276369810104370e-02 1.271669119596481323e-01 1.220242083072662354e-01 -2.895210385322570801e-01 1.826795488595962524e-01 -1.880134940147399902e-01 -1.245552152395248413e-01 -5.236683785915374756e-02 4.996683448553085327e-03 -1.462805122137069702e-01 1.214212253689765930e-01 -3.754240572452545166e-01 -2.157762795686721802e-01 -1.261222809553146362e-01 -8.538749068975448608e-02
1.086141541600227356e-01 -1.496073454618453979e-01 -2.504583895206451416e-01 1.938792318105697632e-01 4.064314439892768860e-02 -1.102642044425010681e-01 -2.264064401388168335e-01 1.989734619855880737e-01 -7.580030709505081177e-02 -1.724077016115188599e-01 2.517942190170288086e-01 3.608472272753715515e-02 -1.945144236087799072e-01 1.715236455202102661e-01 -1.949202567338943481e-01 -9.165580570697784424e-02 -1.410461813211441040e-01 8.357963711023330688e-02 -1.535957306623458862e-01 -2.411521375179290771e-01 7.750623673200607300e-02 1.372839659452438354e-01 -1.335480511188507080e-01 2.204347588121891022e-02 -6.632848829030990601e-02 2.011098563671112061e-01 -1.851082295179367065e-01 -1.454795151948928833e-01 -1.608833968639373779e-01 -3.105760514736175537e-01 -2.473992854356765747e-01 3.337609469890594482e-01
-4.700743593275547028e-03 -4.017341434955596924e-01 -2.945938110351562500e-01 3.957537561655044556e-02 -3.193072602152824402e-02 -1.223041489720344543e-01 -1.507933735847473145e-01 2.025130987167358398e-01 -3.113044239580631256e-02 7.811354100704193115e-02 2.208439558744430542e-01 -1.456580609083175659e-01 -1.124258264899253845e-01 4.130859375000000000e-01 -2.149867266416549683e-02 -4.271133989095687866e-02 9.269301593303680420e-02 5.787161644548177719e-04 3.212430179119110107e-01 5.247652903199195862e-02 -4.689064994454383850e-02 -1.119201481342315674e-01 8.519394695758819580e-02 1.429854929447174072e-01 -6.213875021785497665e-03 2.529187500476837158e-01 -9.989023953676223755e-02 -9.523784741759300232e-03 -2.073469907045364380e-01 -2.899797856807708740e-01 -2.046050876379013062e-01 8.883823454380035400e-02
2.351637631654739380e-01 -8.185409754514694214e-02 -5.544978380203247070e-02 -6.179783865809440613e-02 9.544211626052856445e-02 -2.443950623273849487e-01 -2.158794403076171875e-01 8.827828802168369293e-03 3.250841423869132996e-02 1.666242480278015137e-01 3.271719813346862793e-01 3.324190080165863037e-01 -1.697444170713424683e-01 2.952959239482879639e-01 -1.274233758449554443e-01 -2.805927097797393799e-01 -1.210924610495567322e-01 1.547110080718994141e-01 1.530665010213851929e-01 -1.123787909746170044e-01 1.389965862035751343e-01 2.752274833619594574e-02 -1.982281506061553955e-01 -1.171506345272064209e-01 -4.790667816996574402e-02 -4.405148699879646301e-02 -2.507321164011955261e-02 2.266665548086166382e-01 -1.054779812693595886e-01 -1.416074186563491821e-01 -2.439067363739013672e-01 2.521387636661529541e-01
6.967963278293609619e-02 -2.838832139968872070e-01 -4.703631997108459473e-02 1.973718702793121338e-01 3.936798311769962311e-03 7.502411305904388428e-02 -1.711813807487487793e-01 1.632530093193054199e-01 -1.088579297065734863e-01 1.488685160875320435e-01 1.351935137063264847e-02 -2.077918052673339844e-01 -3.299066424369812012e-01 4.015103280544281006e-01 -1.333595216274261475e-01 -1.161745376884937286e-02 1.358697414398193359e-01 8.226745575666427612e-02 3.330509960651397705e-01 7.706035673618316650e-02 3.074532607570290565e-03 1.307621598243713379e-01 -5.503612384200096130e-02 -1.142706349492073059e-01 -2.876488119363784790e-02 1.094202473759651184e-01 4.352244362235069275e-02 2.167184948921203613e-01 -1.493834555149078369e-01 -1.273070424795150757e-01 -4.128579199314117432e-01 2.296129055321216583e-02
2.084494568407535553e-02 9.253802150487899780e-02 -2.720716893672943115e-01 3.521839901804924011e-02 1.390185654163360596e-01 1.014282181859016418e-01 -5.496118664741516113e-01 1.094377338886260986e-01 -2.453209087252616882e-02 -1.296340022236108780e-02 1.102136913686990738e-03 -1.019240319728851318e-01 1.237256359308958054e-02 2.757482528686523438e-01 -1.013202033936977386e-02 1.390212625265121460e-01 1.870130002498626709e-01 -8.122116327285766602e-02 1.827295720577239990e-01 -2.190054953098297119e-02 -9.107317030429840088e-02 -1.685318350791931152e-02 -2.016408890485763550e-01 -7.472829520702362061e-02 -7.163852453231811523e-02 2.756032906472682953e-02 1.243428513407707214e-01 -1.208022758364677429e-01 -1.902978569269180298e-01 3.815500997006893158e-03 -4.857714474201202393e-01 1.639693826436996460e-01
3.406186699867248535e-01 -2.018199265003204346e-01 7.165264803916215897e-03 -4.534158483147621155e-02 -4.785637930035591125e-02 -2.656351923942565918e-01 -1.828434914350509644e-01 4.036466777324676514e-02 2.253303080797195435e-01 1.382995955646038055e-02 2.299920469522476196e-01 -4.544384032487869263e-02 -1.048733368515968323e-01 -4.866242036223411560e-02 -4.090659916400909424e-01 -2.106925100088119507e-01 -7.213252782821655273e-02 1.250284761190414429e-01 1.520107686519622803e-01 3.316468000411987305e-02 8.649758994579315186e-02 9.545101970434188843e-02 -1.326743066310882568e-01 -6.859310716390609741e-02 5.899418890476226807e-02 -2.713726162910461426e-01 -5.799625441431999207e-02 2.761024236679077148e-01 -9.291183203458786011e-02 -1.053325831890106201e-01 -3.485394716262817383e-01 1.426129043102264404e-01
2.117431461811065674e-01 -1.730650663375854492e-01 -1.443339437246322632e-01 -8.400994539260864258e-02 1.900665313005447388e-01 -1.391211301088333130e-01 -1.578613966703414917e-01 5.460078269243240356e-02 2.820723354816436768e-01 1.845222562551498413e-01 -1.866303384304046631e-01 1.295907050371170044e-01 -3.936204593628644943e-03 1.476322114467620850e-01 -2.950623333454132080e-01 -9.266588836908340454e-02 1.839726865291595459e-01 2.611077390611171722e-02 2.579358220100402832e-01 -1.313228160142898560e-01 -1.162016093730926514e-01 2.009343504905700684e-01 -4.120200127363204956e-02 -1.371918767690658569e-01 -1.271919757127761841e-01 7.548988610506057739e-02 -3.089851140975952148e-01 -4.834949225187301636e-02 -3.284686207771301270e-01 -2.858418524265289307e-01 -5.654425173997879028e-02 1.614414155483245850e-01
-3.980677109211683273e-03 -1.740165352821350098e-01 -4.350504279136657715e-02 -8.864062838256359100e-03 -5.025966465473175049e-02 1.818910390138626099e-01 -1.572920083999633789e-01 -1.184042841196060181e-01 -9.756031632423400879e-02 -3.944057226181030273e-02 1.997624486684799194e-01 1.373641043901443481e-01 2.340490669012069702e-01 3.843165934085845947e-01 -2.299789898097515106e-02 1.020237877964973450e-01 1.390393525362014771e-01 1.742339581251144409e-01 1.174903735518455505e-01 1.687142401933670044e-01 2.424334287643432617e-01 1.984741240739822388e-01 -3.284991532564163208e-02 -2.766796648502349854e-01 -3.375778496265411377e-01 -1.233434304594993591e-01 2.342166900634765625e-01 3.305684402585029602e-02 -1.217145007103681564e-02 -3.267591595649719238e-01 -2.072009146213531494e-01 8.583588153123855591e-02
1.571336016058921814e-02 1.315845251083374023e-01 -2.211017906665802002e-02 -5.337805487215518951e-03 1.676422804594039917e-01 -1.145034283399581909e-01 -1.393132209777832031e-01 3.743408024311065674e-01 -1.497893035411834717e-01 -1.250995397567749023e-01 1.313286721706390381e-01 2.939929999411106110e-02 -1.219112500548362732e-01 3.250962495803833008e-01 4.515657201409339905e-03 8.130464702844619751e-02 1.027004718780517578e-01 -8.126485347747802734e-02 8.456675708293914795e-02 2.201392054557800293e-01 -1.893889158964157104e-01 1.531822327524423599e-02 -7.820176333189010620e-02 -6.518061459064483643e-02 1.424195617437362671e-02 8.292981237173080444e-02 1.761043071746826172e-01 2.355544716119766235e-01 -4.104949831962585449e-01 -2.574741244316101074e-01 -3.614165484905242920e-01 1.398470401763916016e-01
-4.586008936166763306e-02 -1.593762487173080444e-01 -1.899207569658756256e-02 9.440781921148300171e-02 -5.017630383372306824e-02 -1.108130589127540588e-01 -2.253461331129074097e-01 -6.695378571748733521e-02 -2.382632493972778320e-01 1.192039102315902710e-01 1.495943963527679443e-02 7.643462624400854111e-03 -7.625900954008102417e-02 1.505443304777145386e-01 -2.587563991546630859e-01 -5.563117191195487976e-02 1.073851510882377625e-01 -1.802777126431465149e-02 2.354956865310668945e-01 1.894992887973785400e-01 -4.051592573523521423e-02 1.621771976351737976e-02 1.244135200977325439e-01 1.958683729171752930e-01 -1.247976720333099365e-01 -9.304293245077133179e-02 1.088991016149520874e-02 1.787861585617065430e-01 -2.629891633987426758e-01 -3.610236942768096924e-01 -5.544210672378540039e-01 -3.465296700596809387e-02
2.805378139019012451e-01 -1.117228642106056213e-01 -9.216377139091491699e-02 2.606297284364700317e-02 5.292683839797973633e-03 -3.932185173034667969e-01 -1.339641660451889038e-01 9.160916507244110107e-02 8.253730088472366333e-02 2.849159203469753265e-02 2.633717656135559082e-01 6.320518255233764648e-02 1.767945662140846252e-02 3.065302222967147827e-02 -5.073714256286621094e-01 -1.857811510562896729e-01 -6.186386942863464355e-02 4.938322305679321289e-02 2.050966322422027588e-01 7.994005829095840454e-02 1.609573513269424438e-01 1.659631431102752686e-01 -1.951951384544372559e-01 -6.564686447381973267e-02 -3.549302741885185242e-02 -2.391986548900604248e-01 -4.414518363773822784e-03 5.583620816469192505e-02 -1.976733803749084473e-01 -1.506474167108535767e-01 -2.628662586212158203e-01 3.762676194310188293e-02
-9.384373202919960022e-03 1.373274158686399460e-02 3.274501487612724304e-02 -1.388423983007669449e-02 2.036286145448684692e-01 3.168504685163497925e-02 -2.236054539680480957e-01 -3.655453026294708252e-02 -1.464338302612304688e-01 2.329292744398117065e-01 1.949064582586288452e-01 -1.243452280759811401e-01 6.602494418621063232e-02 3.298822045326232910e-01 -2.660361826419830322e-01 -1.686425320804119110e-02 -5.153731629252433777e-02 -2.880622819066047668e-02 1.953829526901245117e-01 3.071127831935882568e-01 -8.581876754760742188e-02 1.029041409492492676e-01 3.943025320768356323e-02 7.082746177911758423e-02 -1.667106300592422485e-01 -4.208735004067420959e-02 2.599353790283203125e-01 1.787415593862533569e-01 1.549859046936035156e-01 -2.670902013778686523e-01 -4.166833162307739258e-01 1.808266788721084595e-01
1.133030503988265991e-01 1.127804890275001526e-01 -1.191658601164817810e-01 -2.117289155721664429e-01 7.836600393056869507e-02 -1.553639471530914307e-01 -2.615061104297637939e-01 7.597631961107254028e-02 -1.792159676551818848e-01 -3.352918475866317749e-02 1.375628113746643066e-01 -1.978413462638854980e-01 -1.153094097971916199e-01 1.823067814111709595e-01 -1.280012279748916626e-01 7.171422988176345825e-02 1.293694823980331421e-01 1.363381091505289078e-02 1.537289284169673920e-02 5.639227852225303650e-02 3.156324103474617004e-02 -8.343793451786041260e-02 -3.607963025569915771e-02 -2.684604227542877197e-01 -2.804132401943206787e-01 1.118388399481773376e-01 -4.004460200667381287e-02 2.464867979288101196e-01 -2.357115298509597778e-01 -1.454981565475463867e-01 -5.398389101028442383e-01 1.681834459304809570e-01
1.817625947296619415e-02 1.016791462898254395e-01 -2.297821193933486938e-01 -1.304688602685928345e-01 -1.498267799615859985e-01 1.583021581172943115e-01 -1.128278449177742004e-01 1.481607705354690552e-01 1.097794920206069946e-01 3.047270886600017548e-02 5.516377091407775879e-02 -1.269580870866775513e-01 3.238201513886451721e-02 2.911214232444763184e-01 -6.475138664245605469e-02 2.410859568044543266e-03 1.261917948722839355e-01 7.324719429016113281e-02 4.021257460117340088e-01 1.920157670974731445e-01 4.995737597346305847e-02 -1.356307864189147949e-01 -7.804756052792072296e-03 3.173155942931771278e-03 -1.523333638906478882e-01 2.307924330234527588e-01 -1.299750655889511108e-01 2.182559482753276825e-02 -2.042334759607911110e-03 -1.665929108858108521e-01 -3.506000339984893799e-01 4.794100224971771240e-01
-4.909129440784454346e-02 -1.451114118099212646e-01 -2.476408332586288452e-01 -1.941641047596931458e-02 -4.405744001269340515e-02 -1.893538087606430054e-01 -6.863182038068771362e-02 -1.028637066483497620e-01 3.218721970915794373e-02 2.523052096366882324e-01 7.338501513004302979e-02 -1.033943966031074524e-01 -1.456435769796371460e-01 2.453617304563522339e-01 -7.333926111459732056e-02 -6.518588960170745850e-02 1.650389283895492554e-01 -6.392824649810791016e-02 3.716605901718139648e-01 1.941691935062408447e-01 4.431569948792457581e-02 1.492546349763870239e-01 -4.214183986186981201e-02 2.474394142627716064e-01 -2.612685561180114746e-01 1.564381271600723267e-02 -2.049561440944671631e-01 2.091143727302551270e-01 -1.794383674860000610e-01 -3.935940861701965332e-01 -2.267912626266479492e-01 -5.233437940478324890e-02
-2.663168497383594513e-02 -5.805574357509613037e-02 4.036718048155307770e-03 -2.117819190025329590e-01 1.031349822878837585e-01 -2.768743038177490234e-01 -1.302434056997299194e-01 -5.286131426692008972e-02 -3.337280452251434326e-01 -1.079058423638343811e-01 3.339012563228607178e-01 -1.282688379287719727e-01 -1.335527449846267700e-01 4.779238998889923096e-02 -3.090057671070098877e-01 -7.688579708337783813e-02 -2.779223024845123291e-02 1.720113307237625122e-01 1.746911406517028809e-01 -4.237302765250205994e-02 1.923340260982513428e-01 -8.315969258546829224e-02 8.807713538408279419e-02 -1.502702236175537109e-01 -1.715820878744125366e-01 6.098788231611251831e-02 4.884722828865051270e-02 -8.351926691830158234e-03 -5.751670524477958679e-02 -1.315662264823913574e-01 -4.999291300773620605e-01 1.686382442712783813e-01
2.179238758981227875e-02 -2.428560703992843628e-01 -5.709014460444450378e-02 1.704118251800537109e-01 1.293881833553314209e-01 -5.577445030212402344e-02 -4.007570743560791016e-01 -1.092424392700195312e-01 7.632579654455184937e-02 1.809592694044113159e-01 1.270717531442642212e-01 -1.388774663209915161e-01 -1.585156023502349854e-01 1.814264357089996338e-01 -2.145427018404006958e-01 4.557202383875846863e-02 -2.141529619693756104e-01 -2.649684548377990723e-01 1.671371906995773315e-01 1.126718223094940186e-01 -1.278712451457977295e-01 1.276838481426239014e-01 -8.760697394609451294e-02 -2.364881783723831177e-01 -3.428096175193786621e-01 -1.556154489517211914e-01 -2.355477958917617798e-01 -9.652736037969589233e-02 2.402284741401672363e-02 3.496017679572105408e-02 -1.531228870153427124e-01 2.257522493600845337e-01
-2.216496616601943970e-01 -4.192338287830352783e-01 -3.406799584627151489e-02 1.748796999454498291e-01 1.230223104357719421e-01 -1.782506108283996582e-01 1.146649755537509918e-02 -8.817077428102493286e-02 -5.551327392458915710e-02 6.881044059991836548e-02 3.266196250915527344e-01 1.089220214635133743e-02 2.241988033056259155e-01 6.236159056425094604e-02 -7.032549008727073669e-03 3.579813987016677856e-02 7.746995240449905396e-02 3.464788943529129028e-02 7.381538301706314087e-02 -2.859146520495414734e-02 -2.080195546150207520e-01 2.484361678361892700e-01 -2.703114151954650879e-01 -1.516527533531188965e-01 4.290145635604858398e-02 -3.051826953887939453e-01 -1.493768244981765747e-01 1.985838860273361206e-01 -1.614988595247268677e-02 -2.852065563201904297e-01 -2.561170458793640137e-01 -1.935506355948746204e-03
8.145853877067565918e-02 4.551997780799865723e-02 -1.748286783695220947e-01 4.616643488407135010e-02 1.960109174251556396e-01 -2.575375735759735107e-01 -3.392942249774932861e-01 5.649777501821517944e-02 2.797056920826435089e-02 -1.915274746716022491e-02 7.994879037141799927e-02 2.558291256427764893e-01 -1.962897926568984985e-01 1.112341955304145813e-01 5.926680937409400940e-02 7.491204142570495605e-02 9.526445716619491577e-02 2.072078585624694824e-01 4.272554218769073486e-01 -5.601369962096214294e-02 8.743115514516830444e-02 5.095976218581199646e-02 -1.574410796165466309e-01 1.785538643598556519e-01 -2.680690288543701172e-01 -9.438065439462661743e-02 -2.533807754516601562e-01 2.717313729226589203e-02 7.506186515092849731e-02 -2.704416513442993164e-01 -2.339570373296737671e-01 -1.367396563291549683e-01
1.552108675241470337e-01 -1.898266822099685669e-01 -1.620151847600936890e-01 -6.113885343074798584e-02 7.233566045761108398e-02 -3.654443919658660889e-01 -1.863191872835159302e-01 -2.381894364953041077e-02 1.799358576536178589e-01 6.701748073101043701e-02 8.381117135286331177e-02 1.633780002593994141e-01 -2.841792702674865723e-01 2.755731344223022461e-01 -3.136310577392578125e-01 -1.943488568067550659e-01 -5.070282518863677979e-02 8.005627989768981934e-02 3.473387286067008972e-02 -1.115427166223526001e-01 1.693734973669052124e-01 8.373223990201950073e-02 -2.082373052835464478e-01 -1.395607143640518188e-01 -6.801781058311462402e-02 -1.147203817963600159e-01 -9.729092940688133240e-03 1.682426482439041138e-01 -2.721016407012939453e-01 -2.089053839445114136e-01 -2.608357965946197510e-01 1.390506029129028320e-01
5.583281069993972778e-02 -1.657029837369918823e-01 -1.434228271245956421e-01 6.250005960464477539e-02 3.665660619735717773e-01 1.130353063344955444e-01 -2.352715730667114258e-01 5.299288406968116760e-02 -2.151076048612594604e-01 1.171119362115859985e-01 1.823301464319229126e-01 9.072381258010864258e-02 1.780895441770553589e-01 2.829267978668212891e-01 -1.726242899894714355e-01 8.089212700724601746e-03 6.904075294733047485e-02 3.277142345905303955e-01 1.415490955114364624e-01 -1.206817403435707092e-01 -1.482541672885417938e-02 6.346970796585083008e-02 2.107144705951213837e-02 5.633314698934555054e-02 -5.735581740736961365e-02 -1.911869794130325317e-01 -2.987135052680969238e-01 2.447137683629989624e-01 2.202768325805664062e-01 -2.500765025615692139e-01 -1.975631862878799438e-01 -5.360437557101249695e-02
-8.207198232412338257e-02 -3.596157208085060120e-02 -1.738625317811965942e-01 6.732463836669921875e-02 2.765887975692749023e-01 -9.131591022014617920e-02 -1.624685376882553101e-01 -1.289699822664260864e-01 1.588703393936157227e-01 1.583803892135620117e-01 2.894756793975830078e-01 4.420589655637741089e-02 8.253313601016998291e-02 3.922742009162902832e-01 6.573615968227386475e-02 5.396330356597900391e-02 2.453958094120025635e-01 -3.929140511900186539e-03 4.384868741035461426e-01 -7.529568672180175781e-02 -1.010617893189191818e-02 9.065893292427062988e-02 -1.219285801053047180e-01 -2.450996041297912598e-01 -2.845034897327423096e-01 1.266328096389770508e-01 -9.485318511724472046e-02 1.440202146768569946e-01 6.563486903905868530e-02 -1.990055441856384277e-01 5.504373088479042053e-02 1.012338921427726746e-01
-6.949522346258163452e-02 6.351002305746078491e-02 -1.099748387932777405e-01 -1.161651015281677246e-01 1.343048512935638428e-01 -1.252430826425552368e-01 -2.344654649496078491e-01 -2.257093489170074463e-01 -2.886228561401367188e-01 -9.242735803127288818e-02 1.598786264657974243e-01 -9.307552874088287354e-02 -1.638557314872741699e-01 6.518181413412094116e-02 -8.984254300594329834e-02 -1.736803203821182251e-01 1.198641862720251083e-02 2.187393307685852051e-01 2.811649441719055176e-01 3.592035919427871704e-02 8.130835741758346558e-02 8.896632492542266846e-02 -2.702624797821044922e-01 -4.243517294526100159e-02 -2.804405987262725830e-01 2.014350295066833496e-01 -1.805038601160049438e-01 1.027647927403450012e-01 -2.539694905281066895e-01 -3.503122031688690186e-01 -2.513698041439056396e-01 -5.232706200331449509e-03
-9.998640418052673340e-02 -2.010110616683959961e-01 -2.190297245979309082e-01 -8.496861904859542847e-02 -1.276608407497406006e-01 4.369929060339927673e-02 -1.728343814611434937e-01 9.054094552993774414e-02 7.512196898460388184e-02 3.280043303966522217e-01 2.122063636779785156e-01 6.341188400983810425e-02 -1.252972185611724854e-01 2.532885074615478516e-01 -1.143495365977287292e-01 -1.181316003203392029e-01 7.820957154035568237e-02 4.626567289233207703e-02 2.803578972816467285e-01 1.431568562984466553e-01 6.871463358402252197e-02 5.057495087385177612e-02 1.790583580732345581e-01 1.952539980411529541e-01 -2.491806149482727051e-01 7.540240883827209473e-02 -1.365571320056915283e-01 7.626076787710189819e-02 -2.079439610242843628e-01 -2.673191726207733154e-01 -3.747219145298004150e-01 -1.917944252490997314e-01
-1.234762072563171387e-01 4.848293587565422058e-02 -2.404081262648105621e-02 3.757639974355697632e-02 -8.840340375900268555e-02 3.860181570053100586e-02 -3.381675481796264648e-01 2.615435421466827393e-01 -1.254628747701644897e-01 1.497745662927627563e-01 1.270084977149963379e-01 -2.131178230047225952e-01 -1.367969997227191925e-02 2.816413938999176025e-01 -2.985612452030181885e-01 1.634977757930755615e-01 -1.987188756465911865e-01 3.242908790707588196e-02 3.131391108036041260e-01 7.203458994626998901e-02 9.036150574684143066e-02 8.659241348505020142e-02 -2.569298632442951202e-02 8.162649720907211304e-02 -1.929573267698287964e-01 -9.896935522556304932e-02 -8.834944106638431549e-03 2.142107039690017700e-01 -2.715006172657012939e-01 -2.508610188961029053e-01 -2.885622084140777588e-01 -1.164747029542922974e-01
-1.561592072248458862e-01 -4.834559187293052673e-02 2.207267433404922485e-01 -6.030293181538581848e-02 1.848191916942596436e-01 -6.692621856927871704e-02 7.626397907733917236e-02 2.139509916305541992e-01 3.229374811053276062e-02 -9.508772939443588257e-02 3.373276293277740479e-01 -4.327217489480972290e-02 8.749097585678100586e-02 2.173042744398117065e-01 -3.576668202877044678e-01 -6.907307356595993042e-02 -7.761865854263305664e-02 -1.827776730060577393e-01 -7.709392160177230835e-02 -7.168435305356979370e-02 -1.465788781642913818e-01 7.694058120250701904e-02 -6.503463722765445709e-03 1.818795204162597656e-01 -3.729019314050674438e-02 2.620411105453968048e-02 -3.251725733280181885e-01 -4.232388734817504883e-02 -2.245867550373077393e-01 -2.914491891860961914e-01 -2.762890756130218506e-01 2.915598452091217041e-01
8.477120846509933472e-02 -1.145160421729087830e-01 -2.523360252380371094e-01 1.628536134958267212e-01 2.729935348033905029e-01 1.795256435871124268e-01 -1.357953101396560669e-01 5.180580914020538330e-02 5.439893901348114014e-02 -1.131138429045677185e-01 3.940809071063995361e-01 3.446041792631149292e-02 -2.034433186054229736e-03 2.408103197813034058e-01 -2.036589086055755615e-01 -1.185494139790534973e-01 -2.215288579463958740e-01 1.176561638712882996e-01 6.631328910589218140e-02 4.940211400389671326e-02 2.022884935140609741e-01 1.739145815372467041e-01 -2.325576096773147583e-01 1.375986039638519287e-01 -7.510637398809194565e-03 2.200045809149742126e-02 -3.040982484817504883e-01 -2.866463270038366318e-03 1.483788341283798218e-01 -2.120454907417297363e-01 -1.861414015293121338e-01 2.593609094619750977e-01
1.044728830456733704e-01 3.628813102841377258e-02 -2.023320347070693970e-01 -2.867647111415863037e-01 1.334848068654537201e-02 -1.558029204607009888e-01 -2.851057350635528564e-01 5.166520830243825912e-03 -8.975248038768768311e-02 8.150136470794677734e-02 3.177836239337921143e-01 -8.363547921180725098e-02 -1.398530602455139160e-01 2.362010926008224487e-01 1.218075677752494812e-01 1.373265981674194336e-01 2.622450590133666992e-01 -1.530134119093418121e-03 7.336468994617462158e-02 -1.895932257175445557e-01 -1.810169219970703125e-01 -1.511733084917068481e-01 -1.517871618270874023e-01 -2.293515205383300781e-01 -4.488356783986091614e-02 -7.025323808193206787e-02 -1.840481907129287720e-02 2.339305728673934937e-02 -1.401007622480392456e-01 -3.556407522410154343e-03 -4.999346137046813965e-01 -9.127213060855865479e-02
2.682256996631622314e-01 -9.325920790433883667e-02 1.828368157148361206e-01 1.209245324134826660e-01 1.218734532594680786e-01 -1.108482927083969116e-01 -1.772172600030899048e-01 5.317443981766700745e-02 1.154887080192565918e-01 -2.585682570934295654e-01 2.528739869594573975e-01 -2.159922420978546143e-01 1.057903692126274109e-01 2.853763103485107422e-01 -9.763625264167785645e-02 -2.105589658021926880e-01 -2.118814736604690552e-03 2.178170531988143921e-02 1.372540891170501709e-01 -1.453173458576202393e-01 -3.178819268941879272e-02 1.110207289457321167e-01 -5.179143697023391724e-02 8.592786639928817749e-02 1.560929119586944580e-01 -4.037320911884307861e-01 -2.888930030167102814e-02 1.516972035169601440e-01 2.413143962621688843e-02 -6.621366739273071289e-02 -3.046190440654754639e-01 3.159621357917785645e-01
-4.206521809101104736e-02 1.417225599288940430e-01 -3.571964427828788757e-02 -1.971576213836669922e-01 5.523147806525230408e-02 -1.422062367200851440e-01 -1.748586297035217285e-01 -8.238076418638229370e-02 -1.635255068540573120e-01 -1.458666771650314331e-01 2.644019126892089844e-01 -1.932698935270309448e-01 -3.098016977310180664e-01 3.999986499547958374e-02 -2.748790681362152100e-01 -5.829352885484695435e-02 -5.020261555910110474e-02 2.609242796897888184e-01 1.905292421579360962e-01 1.629483401775360107e-01 2.244129925966262817e-01 -1.629807054996490479e-02 -7.303734868764877319e-02 -1.386086940765380859e-01 -1.291861236095428467e-01 -8.657260984182357788e-02 -8.533031493425369263e-02 6.668815761804580688e-02 -4.390386119484901428e-02 -3.193610906600952148e-01 -4.117141366004943848e-01 1.660751551389694214e-01
-1.169605646282434464e-03 -4.555191844701766968e-02 -2.791349887847900391e-01 -8.282873779535293579e-02 -1.487918645143508911e-01 6.512718647718429565e-02 -1.579515486955642700e-01 2.235202491283416748e-01 -8.812370151281356812e-02 2.851442992687225342e-02 1.411672960966825485e-02 -9.949918836355209351e-02 -5.349582526832818985e-03 2.294934689998626709e-01 -2.318946421146392822e-01 1.873737573623657227e-01 -2.175222933292388916e-01 -1.500260978937149048e-01 1.896754801273345947e-01 1.123384088277816772e-01 -8.866773545742034912e-02 -3.158700838685035706e-02 1.138418018817901611e-01 -1.995239872485399246e-03 -2.122304290533065796e-01 -2.075729370117187500e-01 7.004366815090179443e-02 2.597426176071166992e-01 -1.414133459329605103e-01 -4.071058928966522217e-01 -3.793723583221435547e-01 -1.455923169851303101e-01
-2.819182574748992920e-01 -2.270667254924774170e-01 1.862192153930664062e-01 -5.579884722828865051e-02 2.103791683912277222e-01 -2.276941984891891479e-01 -3.544141352176666260e-01 1.890571601688861847e-02 1.384935528039932251e-01 -2.503904104232788086e-01 4.907158017158508301e-02 1.265783309936523438e-01 1.954929530620574951e-01 2.981272339820861816e-01 -7.652406394481658936e-02 -1.373680382966995239e-01 -8.342045359313488007e-03 1.267213374376296997e-01 1.102839410305023193e-01 -1.982773989439010620e-01 -2.191929519176483154e-02 7.820946723222732544e-02 -2.195042558014392853e-02 -1.460788697004318237e-01 -7.115636765956878662e-02 -3.606614843010902405e-02 -2.518843114376068115e-01 -1.678527146577835083e-01 4.507550597190856934e-02 -3.325169980525970459e-01 -2.155330032110214233e-01 -6.254094094038009644e-02
-1.643565110862255096e-02 2.184686958789825439e-01 -2.370130717754364014e-01 4.955103620886802673e-02 1.860955953598022461e-01 -1.069859266281127930e-01 -3.341571092605590820e-01 3.923385217785835266e-02 -1.307941377162933350e-01 -1.597194969654083252e-01 2.180315852165222168e-01 -1.602834835648536682e-02 2.578296661376953125e-01 2.111693285405635834e-02 -3.389286398887634277e-01 2.202755808830261230e-01 -2.521073818206787109e-02 6.708686053752899170e-02 1.609938591718673706e-01 1.829077601432800293e-01 -2.648876979947090149e-02 6.238494440913200378e-02 -2.551885554566979408e-03 -2.724015116691589355e-01 -4.928205534815788269e-02 3.626184165477752686e-02 -2.959986329078674316e-01 4.052809439599514008e-03 -1.971724778413772583e-01 -3.579342067241668701e-01 -1.049092561006546021e-01 -2.601480670273303986e-02
5.731688439846038818e-02 1.747298389673233032e-01 -2.939943410456180573e-02 -1.614131927490234375e-01 9.356919676065444946e-03 -1.061419695615768433e-01 1.317488700151443481e-01 1.615535169839859009e-01 -2.454758286476135254e-01 -4.843404889106750488e-02 4.531787633895874023e-01 1.480059176683425903e-01 2.109795995056629181e-02 3.131610751152038574e-01 -1.578012108802795410e-01 -1.780571192502975464e-01 -7.267254590988159180e-02 -1.012598425149917603e-01 2.952938675880432129e-01 2.390143275260925293e-02 8.936734497547149658e-02 -3.756386041641235352e-02 -6.994314491748809814e-02 9.253343939781188965e-02 -1.875387728214263916e-01 1.694117337465286255e-01 -2.241664677858352661e-01 -7.882459461688995361e-02 -2.064079046249389648e-01 -1.414829045534133911e-01 -1.695844680070877075e-01 3.187179863452911377e-01
5.415623076260089874e-03 -8.075916767120361328e-02 -1.097322925925254822e-01 9.474334865808486938e-02 2.582353353500366211e-01 -2.300986275076866150e-02 -2.485977411270141602e-01 2.191162854433059692e-01 1.981181055307388306e-01 -5.665821209549903870e-02 1.060524210333824158e-01 2.711820304393768311e-01 1.017788648605346680e-01 1.521185934543609619e-01 7.630822062492370605e-02 5.375302582979202271e-02 -1.863259822130203247e-01 -3.352822959423065186e-01 1.478586792945861816e-01 1.814468502998352051e-01 8.329562842845916748e-02 1.160510480403900146e-01 8.682878315448760986e-02 -9.563339501619338989e-02 2.452899664640426636e-01 7.421182841062545776e-02 -2.465488463640213013e-01 6.440658867359161377e-02 3.487642481923103333e-02 -6.750953197479248047e-02 -3.967848122119903564e-01 3.051481842994689941e-01
-8.811891078948974609e-02 -1.761927157640457153e-01 -1.918693035840988159e-01 9.539256244897842407e-02 1.604494005441665649e-01 -9.932562708854675293e-02 -1.232033595442771912e-01 -1.209658011794090271e-01 1.589357294142246246e-02 8.807229995727539062e-02 1.616638749837875366e-01 7.385490089654922485e-02 -2.622798979282379150e-01 1.913954019546508789e-01 -7.616457343101501465e-02 -4.849261790513992310e-02 6.611379981040954590e-02 5.633631348609924316e-02 2.915420234203338623e-01 -8.185383677482604980e-02 3.777312114834785461e-03 1.712479591369628906e-01 7.866229116916656494e-02 1.808459162712097168e-01 -4.976560175418853760e-01 8.868268877267837524e-02 -1.693376302719116211e-01 -5.266644060611724854e-02 -2.342156022787094116e-01 -1.621580570936203003e-01 -3.802400231361389160e-01 -1.284405589103698730e-01
-2.153374254703521729e-01 9.373392164707183838e-02 -7.736200094223022461e-02 3.394500911235809326e-02 1.057457998394966125e-01 -1.114863306283950806e-01 -2.250017225742340088e-01 -1.097746416926383972e-01 -3.167773783206939697e-01 1.456784307956695557e-01 -4.494678229093551636e-02 -6.020728498697280884e-02 -1.843158900737762451e-02 2.973467707633972168e-01 -9.114612638950347900e-02 2.102781459689140320e-02 3.566283732652664185e-02 -1.148779988288879395e-01 2.580224573612213135e-01 1.025736331939697266e-01 -7.995983585715293884e-03 1.831867098808288574e-01 -1.005304604768753052e-01 8.385162055492401123e-02 -1.552382111549377441e-01 -2.952557988464832306e-02 -1.762270629405975342e-01 3.077911436557769775e-01 -1.771574169397354126e-01 -4.303308129310607910e-01 -2.972186803817749023e-01 -1.694233417510986328e-01
6.571399420499801636e-02 -2.576877735555171967e-02 9.849268943071365356e-02 -6.215219199657440186e-02 -2.870988287031650543e-02 -2.040173560380935669e-01 -3.751442730426788330e-01 7.409392297267913818e-02 -9.746496379375457764e-02 -7.769482582807540894e-02 1.522669345140457153e-01 2.121170908212661743e-01 -8.483621478080749512e-02 2.310842424631118774e-01 -1.603815108537673950e-01 1.424301862716674805e-01 8.553195744752883911e-02 3.314855396747589111e-01 3.746404647827148438e-01 2.063555866479873657e-01 3.589312732219696045e-02 2.437752634286880493e-01 3.430560976266860962e-02 -3.057140670716762543e-02 -2.046788334846496582e-01 -5.390653386712074280e-02 -1.010680496692657471e-01 -2.259053140878677368e-01 1.378289014101028442e-01 -5.690657719969749451e-02 -2.739524543285369873e-01 1.901784986257553101e-01
1.143269464373588562e-01 -2.951459027826786041e-02 -3.813038766384124756e-02 -1.268849894404411316e-02 1.164426356554031372e-01 -7.622161507606506348e-02 -3.966011106967926025e-01 -9.375017136335372925e-02 1.122649237513542175e-01 -1.382414698600769043e-01 2.229313105344772339e-01 -8.805192261934280396e-02 4.324911162257194519e-02 2.024126425385475159e-02 1.858447492122650146e-01 -8.891836553812026978e-02 4.706445708870887756e-02 -1.612285077571868896e-01 2.595811486244201660e-01 1.068644002079963684e-01 -7.841173559427261353e-03 1.878591775894165039e-01 -1.287808865308761597e-01 -5.125946998596191406e-01 -1.181035265326499939e-01 -1.996823400259017944e-01 -3.088325262069702148e-01 9.054177999496459961e-02 -7.690478861331939697e-02 -2.544616758823394775e-01 -4.760176315903663635e-02 1.143336966633796692e-01
3.636961430311203003e-02 3.132522851228713989e-02 -2.646989524364471436e-01 -6.247137859463691711e-02 1.179943010210990906e-01 1.931184083223342896e-01 3.510610386729240417e-02 1.176631264388561249e-02 -2.652802877128124237e-02 1.671385467052459717e-01 4.091206192970275879e-01 1.294352710247039795e-01 3.099184334278106689e-01 2.196321040391921997e-01 -2.417242974042892456e-01 -1.708136796951293945e-01 1.913320571184158325e-01 -8.127822726964950562e-02 1.446813810616731644e-02 -1.007872596383094788e-01 -8.565047383308410645e-02 2.470470219850540161e-01 2.340109497308731079e-01 -1.674550473690032959e-01 -9.262976050376892090e-02 -1.466517746448516846e-01 -8.010888844728469849e-02 1.132816746830940247e-01 9.413697570562362671e-02 -1.430229991674423218e-01 -3.731889724731445312e-01 -6.160268187522888184e-02
-4.282359033823013306e-02 -2.689896821975708008e-01 -1.875068843364715576e-01 7.278185337781906128e-02 -1.701143453828990459e-03 -9.815996140241622925e-02 -4.383524358272552490e-01 -1.915383152663707733e-02 -1.332950443029403687e-01 -1.417282316833734512e-02 8.839352428913116455e-02 2.240223251283168793e-02 -1.122704148292541504e-01 1.497270166873931885e-01 3.536003455519676208e-02 7.819607853889465332e-02 3.837665617465972900e-01 -2.587602138519287109e-01 7.067009061574935913e-02 7.827007770538330078e-02 1.890252679586410522e-01 2.005237154662609100e-03 -4.642893746495246887e-02 -1.844741255044937134e-01 -1.722525209188461304e-01 -1.829412430524826050e-01 -3.409775346517562866e-02 -2.187626063823699951e-01 -1.487846821546554565e-01 -1.367134153842926025e-01 -3.528727293014526367e-01 1.993619948625564575e-01
-1.601034551858901978e-01 -6.222824752330780029e-02 -2.602345496416091919e-02 -3.129138648509979248e-01 7.030113786458969116e-02 -1.191410571336746216e-01 -2.389631271362304688e-01 -5.025092139840126038e-02 -1.454486399888992310e-01 -1.738629341125488281e-01 5.346313863992691040e-02 -1.948027312755584717e-01 -1.505206376314163208e-01 2.816098034381866455e-01 -3.250018954277038574e-01 -6.312156468629837036e-02 -1.641253530979156494e-01 2.676689028739929199e-01 9.095770120620727539e-02 4.399862512946128845e-02 -5.379307642579078674e-02 -7.792318612337112427e-02 -3.572205826640129089e-02 -1.480926126241683960e-01 -2.223185747861862183e-01 -2.621416002511978149e-02 5.308836698532104492e-02 3.161086142063140869e-02 -1.426508426666259766e-01 -2.971096336841583252e-02 -4.830310046672821045e-01 1.998205482959747314e-01
-1.397891044616699219e-01 -3.510698676109313965e-01 -1.051211506128311157e-01 1.513281762599945068e-01 1.595353782176971436e-01 2.597157470881938934e-02 3.094873204827308655e-02 6.803785264492034912e-02 -4.538052529096603394e-02 1.303258389234542847e-01 2.196353375911712646e-01 -2.232984406873583794e-03 1.411719471216201782e-01 3.919259905815124512e-01 -1.072977632284164429e-01 2.268490642309188843e-01 -3.043946623802185059e-02 2.335945330560207367e-02 1.371306329965591431e-01 -1.120631322264671326e-01 -1.686372905969619751e-01 1.229723468422889709e-01 -2.825411260128021240e-01 -1.612260788679122925e-01 -9.678306058049201965e-03 -3.370902538299560547e-01 -2.671792507171630859e-01 1.179204955697059631e-01 -5.146158486604690552e-02 -2.768748104572296143e-01 -1.644831746816635132e-01 1.233675796538591385e-02
-1.082188710570335388e-01 -2.217655032873153687e-01 -2.618834143504500389e-03 -2.027346566319465637e-02 3.166806399822235107e-01 -3.558212146162986755e-02 -1.698803454637527466e-01 -1.296775341033935547e-01 -4.631401970982551575e-02 -7.346057333052158356e-03 2.641970813274383545e-01 9.352299571037292480e-02 -2.083352804183959961e-01 -4.818944633007049561e-02 -1.167451217770576477e-01 -1.237912923097610474e-01 2.507447898387908936e-01 2.258828431367874146e-01 3.233037590980529785e-01 8.421044051647186279e-02 -2.340603619813919067e-02 1.445665210485458374e-01 1.052853651344776154e-02 1.248075515031814575e-01 -2.787010967731475830e-01 1.132631748914718628e-01 -2.043583840131759644e-01 8.036347478628158569e-02 5.035995692014694214e-02 -3.109097480773925781e-01 -3.533233106136322021e-01 -1.030914783477783203e-01
4.222797229886054993e-02 2.676129639148712158e-01 -2.049898207187652588e-01 -2.159052342176437378e-01 -3.288519382476806641e-02 -2.105401605367660522e-01 -1.497825086116790771e-01 3.026809692382812500e-01 -8.939623087644577026e-02 -2.814030647277832031e-01 1.531573534011840820e-01 6.774862110614776611e-02 9.727978706359863281e-02 5.613759532570838928e-02 -1.567283123731613159e-01 1.125730425119400024e-01 3.135350719094276428e-02 2.176539786159992218e-02 6.044792756438255310e-02 1.264225244522094727e-01 -1.165935844182968140e-01 1.529550552368164062e-01 1.436893939971923828e-01 -1.253288686275482178e-01 -2.467576265335083008e-01 8.810172975063323975e-02 -2.591200768947601318e-01 -8.074747771024703979e-02 -1.378366500139236450e-01 -3.912607729434967041e-01 -3.233138620853424072e-01 -7.770647294819355011e-03
1.199382022023200989e-01 -2.236064970493316650e-01 -5.485057458281517029e-02 -8.918094635009765625e-02 1.288940012454986572e-01 -1.096425503492355347e-01 -1.142297219485044479e-02 4.910466074943542480e-02 5.241071805357933044e-02 1.475548595190048218e-01 2.904892861843109131e-01 8.521444350481033325e-02 1.368831992149353027e-01 9.652993083000183105e-02 1.515135020017623901e-01 -1.095064580440521240e-01 -1.251832693815231323e-01 6.810910999774932861e-02 2.069402933120727539e-01 1.876015514135360718e-01 -1.251762956380844116e-01 3.029737472534179688e-01 -1.008070781826972961e-01 -8.617068082094192505e-02 -7.097245752811431885e-02 -3.944022655487060547e-01 -3.765651583671569824e-01 -1.252115815877914429e-01 9.423480927944183350e-02 -3.282507061958312988e-01 -1.698069572448730469e-01 1.655229628086090088e-01
5.404857918620109558e-02 -1.684727668762207031e-01 -2.497608363628387451e-01 6.816038489341735840e-02 4.240438640117645264e-01 3.669092059135437012e-02 -2.552751302719116211e-01 1.943752355873584747e-02 -3.573074191808700562e-02 1.217140927910804749e-01 2.768124043941497803e-01 5.757361277937889099e-02 -9.269211441278457642e-02 1.626294106245040894e-01 -2.203386127948760986e-01 4.143818467855453491e-02 1.341787129640579224e-01 -1.193748265504837036e-01 1.184729039669036865e-01 1.001124978065490723e-01 -1.310907304286956787e-01 5.367560777813196182e-03 -1.692409813404083252e-01 -2.899142503738403320e-01 -1.937837898731231689e-02 -2.060949206352233887e-01 -3.907632529735565186e-01 -1.439765542745590210e-01 2.028327062726020813e-02 -2.627457380294799805e-01 5.512769799679517746e-03 4.071619734168052673e-02
1.935286819934844971e-02 2.490779161453247070e-01 -1.279842555522918701e-01 2.564489096403121948e-02 -1.061236951500177383e-02 -9.655983000993728638e-02 -1.552486717700958252e-01 1.138769313693046570e-01 -9.816701710224151611e-02 -9.119539707899093628e-02 2.598161101341247559e-01 -1.175872907042503357e-01 -1.365949865430593491e-02 4.779323935508728027e-02 -8.486347645521163940e-02 1.896804869174957275e-01 1.179545223712921143e-01 -2.445212379097938538e-02 2.985223829746246338e-01 8.340304344892501831e-02 -4.138727784156799316e-01 -2.085281722247600555e-02 -1.918115466833114624e-01 -1.257645934820175171e-01 -1.049566566944122314e-01 3.049586415290832520e-01 -7.292354851961135864e-02 3.667675554752349854e-01 -1.972304433584213257e-01 -2.339439541101455688e-01 -1.260662823915481567e-01 2.020259648561477661e-01
-1.479247212409973145e-01 -2.175069004297256470e-01 -8.561807870864868164e-02 8.935900777578353882e-02 1.267519891262054443e-01 4.169421270489692688e-02 -3.508309125900268555e-01 1.004959344863891602e-01 -9.691917896270751953e-02 7.251791656017303467e-02 4.335769712924957275e-01 -5.070921406149864197e-02 1.590097099542617798e-01 2.027877271175384521e-01 -1.159414425492286682e-01 1.683564633131027222e-01 6.665106117725372314e-02 1.047968566417694092e-01 4.531371220946311951e-02 -1.409886330366134644e-01 -1.420909725129604340e-02 5.968960747122764587e-02 -1.786394268274307251e-01 -3.022544085979461670e-01 -1.720633655786514282e-01 -2.776728570461273193e-01 -2.787688970565795898e-01 8.231337182223796844e-03 -3.217293851776048541e-05 -2.456534355878829956e-01 -9.277457743883132935e-02 -1.824019998311996460e-01
1.645701378583908081e-01 -2.167106121778488159e-01 -7.061258703470230103e-02 9.404913336038589478e-02 3.021694421768188477e-01 8.732821792364120483e-02 -3.335389494895935059e-01 3.609207272529602051e-02 -4.959328472614288330e-02 -8.213372528553009033e-02 2.042227834463119507e-01 1.876224279403686523e-01 -1.645767688751220703e-01 3.783369958400726318e-01 -2.507744729518890381e-01 -1.470367014408111572e-01 -2.031755298376083374e-01 -1.323424726724624634e-01 1.054570376873016357e-01 2.594052115455269814e-03 3.169630765914916992e-01 -3.627556189894676208e-02 -2.307535260915756226e-01 -6.475244462490081787e-02 -3.705160692334175110e-02 1.323813796043395996e-01 -6.314570782706141472e-04 1.313241869211196899e-01 -4.061255976557731628e-02 -2.444542944431304932e-01 -1.673352867364883423e-01 7.137876003980636597e-02
5.891659855842590332e-02 -2.532021999359130859e-01 5.368613637983798981e-03 2.493406683206558228e-01 2.077923119068145752e-01 1.140379756689071655e-01 -2.181833237409591675e-01 3.516067564487457275e-02 1.476474851369857788e-01 -4.641118645668029785e-02 2.162324339151382446e-01 4.772198945283889771e-02 3.833889588713645935e-02 -1.590465381741523743e-02 1.742496043443679810e-01 -1.136446818709373474e-01 2.442449145019054413e-02 -9.234409034252166748e-02 1.439965218305587769e-01 1.581642031669616699e-01 8.505513891577720642e-03 1.757017821073532104e-01 -2.075497806072235107e-01 1.923240721225738525e-02 -1.302987243980169296e-02 -2.274214774370193481e-01 -2.520493566989898682e-01 1.322205513715744019e-01 -3.096928894519805908e-01 -3.863956332206726074e-01 -2.891296744346618652e-01 2.371357232332229614e-01
2.498843669891357422e-01 -2.394465953111648560e-01 -1.649066358804702759e-01 1.539333611726760864e-01 3.860705196857452393e-01 1.524271219968795776e-01 -2.226194739341735840e-01 2.337791472673416138e-01 -1.883995719254016876e-02 -1.745016314089298248e-03 1.640422642230987549e-01 7.606471329927444458e-02 -1.236338093876838684e-01 2.154838442802429199e-01 -1.429862231016159058e-01 -1.115191876888275146e-01 -4.960896447300910950e-02 -1.831890046596527100e-01 8.587266504764556885e-02 -1.798556745052337646e-01 1.486229449510574341e-01 -4.625367745757102966e-02 -1.835262328386306763e-01 1.091101989150047302e-01 -1.325434148311614990e-01 2.242767065763473511e-01 -2.520500123500823975e-01 9.237429127097129822e-03 -8.149908483028411865e-02 -1.980755329132080078e-01 -2.455988973379135132e-01 2.048153132200241089e-01
-5.627622082829475403e-02 -6.161124631762504578e-02 -8.244035392999649048e-02 1.591419577598571777e-01 9.098526835441589355e-02 -3.493290841579437256e-01 -9.867764264345169067e-02 9.342809207737445831e-03 -3.994107618927955627e-02 -4.429515078663825989e-02 6.395138800144195557e-02 1.411474496126174927e-01 7.813419401645660400e-02 1.304996162652969360e-01 -8.047099411487579346e-02 -1.767218112945556641e-01 1.135810017585754395e-01 -2.087174206972122192e-01 2.524945437908172607e-01 1.871383041143417358e-01 1.038310080766677856e-01 -1.057881936430931091e-01 -3.566321730613708496e-02 -1.573423040099442005e-03 -1.964109539985656738e-01 1.177866831421852112e-01 -2.665257155895233154e-01 2.201658785343170166e-01 -9.164100885391235352e-02 -2.896019518375396729e-01 -4.039949178695678711e-01 -3.555931448936462402e-01
-1.298030745238065720e-02 4.835278913378715515e-02 1.284116599708795547e-02 3.795743733644485474e-02 2.742471545934677124e-02 -2.437706716591492295e-04 -2.360911518335342407e-01 1.108002364635467529e-01 -5.913309380412101746e-02 1.447770744562149048e-01 8.232503384351730347e-02 -2.068628221750259399e-01 4.747979808598756790e-03 2.556393742561340332e-01 -1.753149181604385376e-01 -8.141188323497772217e-02 1.468262821435928345e-01 -1.040647104382514954e-01 1.158296093344688416e-01 3.120531141757965088e-01 3.142186403274536133e-01 4.694799333810806274e-02 -1.497641205787658691e-01 -2.570382058620452881e-01 -3.356379456818103790e-03 -8.712982386350631714e-02 -1.540757995098829269e-02 -6.011499091982841492e-02 -4.402514547109603882e-02 7.962870597839355469e-02 -5.709389448165893555e-01 2.683936655521392822e-01
2.736773788928985596e-01 -2.844818532466888428e-01 -1.513665169477462769e-01 1.104691810905933380e-02 -1.804769039154052734e-02 -3.073337376117706299e-01 -2.066753804683685303e-01 -3.117652982473373413e-02 1.761710047721862793e-01 -1.042025536298751831e-02 1.784872114658355713e-01 2.756800502538681030e-02 -8.386912941932678223e-02 2.850903756916522980e-02 -3.904202878475189209e-01 -2.932549715042114258e-01 -5.352368205785751343e-02 2.881401032209396362e-02 2.494918256998062134e-01 -1.252313107252120972e-01 3.947181254625320435e-02 1.370292752981185913e-01 -1.273655295372009277e-01 -7.413941621780395508e-02 6.166148930788040161e-02 -2.227371484041213989e-01 -4.388582601677626371e-04 3.549046069383621216e-02 -1.525630950927734375e-01 -7.312275469303131104e-02 -3.088510334491729736e-01 2.650886178016662598e-01
-3.849657997488975525e-02 -3.200393021106719971e-01 -1.424937546253204346e-01 1.836168915033340454e-01 2.490414083003997803e-01 -1.075330674648284912e-01 6.180152297019958496e-02 -1.177946664392948151e-02 -1.730167865753173828e-01 1.192829161882400513e-01 3.279366195201873779e-01 1.248670071363449097e-01 1.480030566453933716e-01 4.129813909530639648e-01 -6.624606251716613770e-02 3.259204030036926270e-01 5.146026145666837692e-03 4.988122358918190002e-02 7.824262231588363647e-02 -1.378760784864425659e-01 -6.605149060487747192e-02 7.674566656351089478e-02 -2.020944505929946899e-01 -6.293783895671367645e-03 3.308291314169764519e-03 -1.704974472522735596e-01 -2.936310172080993652e-01 6.320916861295700073e-02 -1.760081946849822998e-02 -2.532660663127899170e-01 -1.596481055021286011e-01 7.838814705610275269e-02
1.673582643270492554e-01 -1.161969006061553955e-01 -6.372659467160701752e-03 1.100338771939277649e-01 -1.783917658030986786e-02 -4.562366008758544922e-01 -1.053815931081771851e-01 -5.232074856758117676e-02 1.069321185350418091e-01 1.805289387702941895e-01 1.936260312795639038e-01 -1.432519257068634033e-01 -1.647635176777839661e-02 9.357884526252746582e-02 -1.830883026123046875e-01 -1.838905662298202515e-01 6.654752045869827271e-02 7.339689135551452637e-02 1.745236366987228394e-01 -1.661162972450256348e-01 -1.412154547870159149e-02 2.383806556463241577e-01 -2.746793925762176514e-01 2.009724825620651245e-01 -2.061234600841999054e-02 -2.781590223312377930e-01 6.694711744785308838e-02 7.678071409463882446e-02 -8.178929239511489868e-02 -1.535018235445022583e-01 -4.241864979267120361e-01 8.082409948110580444e-02
3.222808241844177246e-01 -1.326692551374435425e-01 -6.717488169670104980e-02 1.623315662145614624e-01 -2.399124577641487122e-02 -1.559206247329711914e-01 2.133574485778808594e-01 -1.595004461705684662e-02 1.034699976444244385e-01 -5.725381895899772644e-02 1.024443134665489197e-01 -1.372210308909416199e-02 -1.063908189535140991e-01 6.963229179382324219e-02 -2.492204494774341583e-02 -9.732551872730255127e-02 -1.608031839132308960e-01 -6.836009211838245392e-03 2.551604509353637695e-01 1.701530516147613525e-01 -1.707340925931930542e-01 1.459372639656066895e-01 -1.014643013477325439e-01 -1.460048556327819824e-01 -7.495903992094099522e-04 -4.150008261203765869e-01 -1.565034985542297363e-01 1.641776710748672485e-01 -2.180399745702743530e-01 -2.330045700073242188e-01 -3.016955554485321045e-01 3.279159367084503174e-01
-1.131737828254699707e-01 -7.406790740787982941e-03 4.033149778842926025e-02 -7.104609394446015358e-04 2.276001572608947754e-01 7.713288068771362305e-02 1.300889998674392700e-01 2.565402910113334656e-02 9.604088217020034790e-02 3.210265338420867920e-01 2.260951846837997437e-01 2.435765266418457031e-01 -9.061016142368316650e-02 5.343696102499961853e-02 -1.040826439857482910e-01 -1.348904222249984741e-01 -2.787050418555736542e-02 5.454248283058404922e-03 2.502748966217041016e-01 -2.015249580144882202e-01 -1.315536350011825562e-01 1.863503595814108849e-03 -2.340098768472671509e-01 -7.489407807588577271e-02 -4.656072854995727539e-01 2.154850810766220093e-01 -1.083657070994377136e-01 9.191859513521194458e-02 -3.506620600819587708e-02 -2.056245356798171997e-01 -2.427583485841751099e-01 2.824143469333648682e-01
3.470834493637084961e-01 -1.960375159978866577e-01 -2.097206003963947296e-02 2.231544628739356995e-02 4.223624989390373230e-02 -3.147316873073577881e-01 -1.952632367610931396e-01 1.690539903938770294e-02 2.615778148174285889e-01 1.699189469218254089e-02 2.475228160619735718e-01 6.145846471190452576e-02 -5.637415498495101929e-02 2.978423051536083221e-02 -3.070919513702392578e-01 -2.589691877365112305e-01 -2.349703013896942139e-02 1.095413938164710999e-01 3.046743273735046387e-01 2.915544807910919189e-02 -4.470996186137199402e-02 1.040817201137542725e-01 -1.563534438610076904e-01 -7.577390223741531372e-02 -4.440641403198242188e-02 -2.128655910491943359e-01 9.953639656305313110e-02 1.359660774469375610e-01 -1.105415597558021545e-01 -1.612542569637298584e-01 -3.362035751342773438e-01 1.598065644502639771e-01
-2.659632265567779541e-02 2.538512945175170898e-01 -4.638419300317764282e-02 5.048196762800216675e-02 1.957650780677795410e-01 1.399307860992848873e-03 -1.729101389646530151e-01 1.122289802879095078e-02 1.850045025348663330e-01 3.197633102536201477e-02 2.866759598255157471e-01 -1.136489734053611755e-01 7.651644945144653320e-02 8.003236353397369385e-02 -1.758720874786376953e-01 9.489493817090988159e-02 -4.172664508223533630e-02 -4.889682680368423462e-02 2.496397048234939575e-01 -3.106597661972045898e-01 -2.056617438793182373e-01 2.305361777544021606e-01 1.181667018681764603e-02 -2.318666502833366394e-02 8.864083141088485718e-02 3.599420562386512756e-02 -1.621831059455871582e-01 -2.508568167686462402e-01 4.715712368488311768e-02 -1.000417619943618774e-01 -5.188698768615722656e-01 -2.008293569087982178e-01
8.880286663770675659e-02 1.092882305383682251e-01 4.299036227166652679e-03 2.014578729867935181e-01 2.333819419145584106e-01 -1.153580099344253540e-01 -1.730976998805999756e-01 1.571262180805206299e-01 6.819155067205429077e-02 -3.111391067504882812e-01 1.922416836023330688e-01 -1.781834725989028811e-05 4.128342270851135254e-01 1.271290183067321777e-01 -1.502643674612045288e-01 -2.143869400024414062e-01 -6.325843278318643570e-03 -7.306863553822040558e-03 1.409751772880554199e-01 -2.715733647346496582e-02 7.104372978210449219e-02 1.399544775485992432e-01 -1.288981586694717407e-01 7.943677157163619995e-02 1.031850427389144897e-01 -2.176014930009841919e-01 -2.887556850910186768e-01 -1.190997585654258728e-01 -5.292273685336112976e-02 -1.093865111470222473e-01 -3.360036015510559082e-01 2.685138285160064697e-01
1.097606569528579712e-01 -1.893583536148071289e-01 -1.883392035961151123e-01 1.093766018748283386e-01 4.787138849496841431e-02 -2.698162943124771118e-02 -2.204317003488540649e-01 1.064676642417907715e-01 9.595744311809539795e-02 7.031609863042831421e-02 -2.723773717880249023e-01 -2.101517915725708008e-01 -1.291473507881164551e-01 1.750881373882293701e-01 -3.913567066192626953e-01 -4.631144180893898010e-02 3.692220523953437805e-02 -1.151690706610679626e-01 2.175777852535247803e-01 -2.327615208923816681e-02 6.447074562311172485e-02 9.118286520242691040e-02 -1.556530445814132690e-01 -1.425056308507919312e-01 -2.527914941310882568e-01 9.415504336357116699e-02 -3.268980383872985840e-01 2.584438621997833252e-01 -2.328267842531204224e-01 -1.789367794990539551e-01 -1.053853109478950500e-01 2.080828547477722168e-01
-2.549433410167694092e-01 -6.309734284877777100e-02 -2.016167491674423218e-01 2.629813849925994873e-01 2.567629888653755188e-02 -1.214691810309886932e-02 -3.290759027004241943e-02 1.982240239158272743e-03 1.003952249884605408e-01 1.881704293191432953e-02 1.593446582555770874e-01 2.871380932629108429e-02 -9.427347779273986816e-02 7.936094701290130615e-02 -1.276420354843139648e-01 1.286506205797195435e-01 1.775960922241210938e-01 5.062728002667427063e-02 8.578366041183471680e-02 -9.559591859579086304e-02 -9.439762681722640991e-02 2.710674703121185303e-01 -2.764794826507568359e-01 6.598936393857002258e-03 -1.104178354144096375e-01 -4.051816761493682861e-01 2.115903049707412720e-01 5.911158770322799683e-02 -2.823611795902252197e-01 -3.192251026630401611e-01 -2.957932651042938232e-01 1.772400587797164917e-01
4.189113155007362366e-03 -1.454237550497055054e-01 -3.787063360214233398e-01 1.329143196344375610e-01 2.277331948280334473e-01 -1.245380342006683350e-01 -1.083384901285171509e-01 7.032489031553268433e-02 1.196391414850950241e-03 1.216970607638359070e-01 -1.321261674165725708e-01 -1.945760250091552734e-01 1.818543672561645508e-02 2.280562184751033783e-02 -3.982150852680206299e-01 -2.082145363092422485e-01 -1.824454404413700104e-02 -5.248504504561424255e-02 1.517513990402221680e-01 1.116987224668264389e-02 1.756062805652618408e-01 1.358150392770767212e-01 -2.177764773368835449e-01 -3.476163744926452637e-01 1.809447817504405975e-02 -2.143574357032775879e-01 -1.029031649231910706e-01 3.785540908575057983e-02 -2.720081508159637451e-01 -2.823988199234008789e-01 -5.800181254744529724e-02 3.998048976063728333e-02
-7.743982970714569092e-02 -1.478002667427062988e-01 -3.557039424777030945e-03 3.331286013126373291e-01 7.196506112813949585e-02 9.442805498838424683e-02 -1.256152540445327759e-01 7.284633070230484009e-02 -3.895432502031326294e-02 1.840527653694152832e-01 1.062005087733268738e-01 -1.039751470088958740e-01 -3.505353331565856934e-01 2.543357908725738525e-01 -3.256507813930511475e-01 6.066383793950080872e-02 3.735925536602735519e-03 6.698145065456628799e-03 2.199310213327407837e-01 1.471649557352066040e-01 -1.314000487327575684e-01 1.550103276968002319e-01 -8.726031519472599030e-03 9.918428957462310791e-02 -2.098613977432250977e-01 1.122729256749153137e-01 -7.880952209234237671e-02 1.395107507705688477e-01 -2.577023208141326904e-01 -2.247364819049835205e-01 -3.755049407482147217e-01 9.839159250259399414e-02
9.797507524490356445e-02 7.401414960622787476e-02 2.976748906075954437e-02 -7.135721854865550995e-03 5.133086815476417542e-02 -2.279089242219924927e-01 1.076682470738887787e-02 2.296227812767028809e-01 -6.181747093796730042e-02 -1.025189012289047241e-01 7.309513539075851440e-02 7.888160645961761475e-02 5.794772878289222717e-02 1.476218551397323608e-01 2.434613183140754700e-02 6.608666735701262951e-04 1.611876636743545532e-01 -2.490666955709457397e-01 3.986214697360992432e-01 9.285853244364261627e-03 1.545339822769165039e-01 -5.292640998959541321e-02 -2.074359804391860962e-01 -3.396406397223472595e-02 -1.562209576368331909e-01 -8.332432806491851807e-02 -3.182251453399658203e-01 2.622074782848358154e-01 -1.522791236639022827e-01 -3.247683346271514893e-01 -2.875674366950988770e-01 -3.071372807025909424e-01
1.037621200084686279e-01 -2.998822927474975586e-01 -2.562845051288604736e-01 -1.241722553968429565e-01 2.054353207349777222e-01 3.943810984492301941e-02 -2.151973396539688110e-01 -1.015374734997749329e-01 1.479205023497343063e-02 5.032596178352832794e-03 2.126492410898208618e-01 6.213643029332160950e-02 1.631325855851173401e-02 1.054861545562744141e-01 -1.880674809217453003e-02 4.482667148113250732e-02 1.201380491256713867e-01 -1.521843373775482178e-01 7.160715758800506592e-02 4.132082313299179077e-02 -3.362117707729339600e-02 4.389445781707763672e-01 -3.080603480339050293e-02 5.160678923130035400e-02 -1.739047765731811523e-01 -2.002361863851547241e-01 -2.685803472995758057e-01 1.154855117201805115e-01 -1.879427284002304077e-01 -3.905788660049438477e-01 -2.210099697113037109e-01 -1.427261829376220703e-01
2.790833711624145508e-01 -1.205829828977584839e-01 -7.861696183681488037e-02 -1.889894134365022182e-03 -3.458285704255104065e-02 -3.287632465362548828e-01 -2.558540999889373779e-01 1.034363210201263428e-01 1.846322715282440186e-01 -1.699068024754524231e-02 2.039348334074020386e-01 2.496919408440589905e-02 -4.991931840777397156e-02 -4.745870828628540039e-02 -3.931698203086853027e-01 -2.207121253013610840e-01 -8.175557851791381836e-02 1.245402693748474121e-01 2.555344700813293457e-01 1.238896623253822327e-01 5.902197957038879395e-02 1.259904354810714722e-01 -1.659630388021469116e-01 -1.517885476350784302e-01 8.916438370943069458e-02 -2.449263781309127808e-01 5.734630301594734192e-02 1.159626767039299011e-01 -2.424218505620956421e-01 -2.024674862623214722e-01 -2.468643784523010254e-01 1.146954521536827087e-01
-1.847485154867172241e-01 -9.496936202049255371e-02 -6.732826679944992065e-02 4.327525943517684937e-02 -8.568373322486877441e-02 1.127677038311958313e-01 -2.134051918983459473e-01 2.804254293441772461e-01 1.660561263561248779e-01 4.592416808009147644e-03 3.380541801452636719e-01 3.767491504549980164e-02 2.688501477241516113e-01 2.698693275451660156e-01 -3.185249567031860352e-01 -1.709623783826828003e-01 1.715655773878097534e-01 1.695537418127059937e-01 -1.418493539094924927e-01 -1.093028113245964050e-01 4.671221598982810974e-02 1.258215010166168213e-01 1.451135892421007156e-02 -2.122123092412948608e-01 -2.428796440362930298e-01 -1.241488456726074219e-01 -1.198328956961631775e-01 2.661706507205963135e-01 -8.580256253480911255e-03 -1.408409625291824341e-01 -2.293446660041809082e-01 3.852668777108192444e-02
5.327052623033523560e-02 -1.605878323316574097e-01 2.940788865089416504e-02 2.718849182128906250e-01 -8.870813250541687012e-02 2.335561206564307213e-03 -3.690811693668365479e-01 2.953592836856842041e-01 -1.257553100585937500e-01 1.010307520627975464e-01 -1.766139864921569824e-01 -1.564453989267349243e-01 -1.118492409586906433e-01 2.709045708179473877e-01 -3.991337418556213379e-01 -4.252998158335685730e-02 -1.089237853884696960e-01 1.223291084170341492e-01 2.816393971443176270e-01 -7.338702213019132614e-03 -1.901701688766479492e-01 -6.292191892862319946e-02 -4.550001397728919983e-02 2.208863571286201477e-02 -1.918816752731800079e-02 -3.298398805782198906e-03 -1.913727670907974243e-01 1.587264388799667358e-01 -1.359159350395202637e-01 -2.642168700695037842e-01 -1.205132529139518738e-01 1.505337804555892944e-01
7.673760503530502319e-02 -1.209084242582321167e-01 -1.815273612737655640e-01 7.609038054943084717e-02 2.008655220270156860e-01 -1.181372925639152527e-01 -8.675622195005416870e-02 -9.993715584278106689e-02 2.586889266967773438e-01 -7.998214103281497955e-03 3.845043778419494629e-01 8.053284138441085815e-02 2.359610237181186676e-02 3.708144277334213257e-02 1.295618116855621338e-01 2.079410478472709656e-02 -8.620308712124824524e-03 -5.643155053257942200e-02 2.431962490081787109e-01 1.025116667151451111e-01 1.076853573322296143e-01 2.202650606632232666e-01 -1.853256523609161377e-01 -2.393096685409545898e-01 -1.186821907758712769e-01 -3.383328616619110107e-01 -1.669789701700210571e-01 9.008370339870452881e-02 -2.265760004520416260e-01 -3.792029023170471191e-01 -1.036975383758544922e-01 1.827396154403686523e-01
2.756743431091308594e-01 -2.063455432653427124e-01 -2.924324758350849152e-02 3.131600841879844666e-02 -8.077202737331390381e-02 -2.946124672889709473e-01 -2.375650256872177124e-01 6.294979900121688843e-02 1.218461766839027405e-01 1.899188011884689331e-01 1.893044859170913696e-01 1.223120256327092648e-03 -1.658600382506847382e-02 2.192663028836250305e-02 -3.414686024188995361e-01 -2.299784421920776367e-01 -1.019960790872573853e-01 1.043932586908340454e-01 2.103770673274993896e-01 -1.131648384034633636e-02 5.576959624886512756e-02 1.920271068811416626e-01 -2.669719457626342773e-01 -3.578220307826995850e-02 -5.381322279572486877e-02 -3.015682399272918701e-01 8.726131170988082886e-03 1.900489628314971924e-01 -2.376534342765808105e-01 -1.253419220447540283e-01 -2.838738560676574707e-01 8.850900083780288696e-02
-1.487093716859817505e-01 5.545197427272796631e-02 -1.525791585445404053e-01 5.739613249897956848e-02 7.449503988027572632e-02 -1.906681060791015625e-01 -3.908463120460510254e-01 1.624239534139633179e-01 -3.112145327031612396e-02 -2.002467401325702667e-03 3.498806357383728027e-01 -2.856352031230926514e-01 1.153959706425666809e-01 1.287888735532760620e-03 -8.835054188966751099e-02 2.256186455488204956e-01 1.187266930937767029e-01 -1.265176087617874146e-01 3.220443129539489746e-01 -3.321291506290435791e-02 -1.268996894359588623e-01 3.925696015357971191e-02 -9.086678177118301392e-02 -4.718200489878654480e-02 -3.252083361148834229e-01 3.837164491415023804e-02 3.121955506503582001e-02 7.233940809965133667e-02 4.027372691780328751e-03 -1.256300657987594604e-01 -3.510369956493377686e-01 -1.862074881792068481e-01
2.323826253414154053e-01 1.857498660683631897e-02 5.899135023355484009e-02 1.307210177183151245e-01 1.440772712230682373e-01 -2.882756106555461884e-02 -2.925363183021545410e-01 1.931740194559097290e-01 -8.768741786479949951e-02 1.072315797209739685e-01 2.062045186758041382e-01 -2.973792850971221924e-01 4.061961919069290161e-02 1.092507243156433105e-01 -1.127975657582283020e-01 -1.211627274751663208e-01 2.253863811492919922e-01 -2.127187401056289673e-01 2.650872468948364258e-01 2.329787015914916992e-01 2.450712770223617554e-01 -1.136708483099937439e-01 1.632638089358806610e-02 -1.298701912164688110e-01 6.475306302309036255e-02 -6.696459371596574783e-03 -1.834870874881744385e-01 -6.490918993949890137e-02 -3.701145201921463013e-02 -6.184923648834228516e-02 -4.140053987503051758e-01 2.450388222932815552e-01
-6.823662668466567993e-02 -2.396532744169235229e-01 -2.236201167106628418e-01 1.526733115315437317e-02 2.014030516147613525e-01 -4.792536422610282898e-02 -3.498866260051727295e-01 3.174224123358726501e-02 -2.624666094779968262e-01 2.637233734130859375e-01 2.368976622819900513e-01 -9.671112149953842163e-02 -2.736807335168123245e-03 1.364204883575439453e-01 -1.735883057117462158e-01 1.196457222104072571e-01 1.522276401519775391e-01 -1.637453958392143250e-02 1.241093054413795471e-01 6.873217225074768066e-02 -1.200449168682098389e-01 6.630425155162811279e-02 -2.023495286703109741e-01 -1.615557670593261719e-01 -1.579880863428115845e-01 -3.022132515907287598e-01 -3.354957699775695801e-01 -1.013332232832908630e-02 -1.086463332176208496e-01 -2.568790912628173828e-01 -9.903983026742935181e-02 -9.181629121303558350e-02
9.937576204538345337e-02 4.122346267104148865e-02 -1.073648780584335327e-01 2.895022183656692505e-02 2.058161348104476929e-01 1.400634050369262695e-01 1.919758506119251251e-02 -9.023657441139221191e-02 1.040131077170372009e-01 -2.497619688510894775e-01 1.116002947092056274e-01 -1.888483390212059021e-02 -1.968295276165008545e-01 1.647327840328216553e-01 -2.808642089366912842e-01 -2.297589629888534546e-01 2.429438084363937378e-01 -1.946971118450164795e-01 3.178908228874206543e-01 1.085266694426536560e-01 -5.224546790122985840e-01 -1.730592548847198486e-02 -1.064146161079406738e-01 -1.931874603033065796e-01 -3.505657240748405457e-02 3.397522121667861938e-02 4.258587956428527832e-02 9.118500351905822754e-02 9.106572717428207397e-02 -1.088963821530342102e-01 -2.275613397359848022e-01 7.677736133337020874e-02
4.753629490733146667e-02 2.026817016303539276e-02 -9.766419976949691772e-02 2.153371125459671021e-01 2.661199271678924561e-01 -1.765582561492919922e-01 -3.202720582485198975e-01 7.551411539316177368e-02 1.283168978989124298e-02 -2.325326390564441681e-02 2.167076319456100464e-01 5.715408176183700562e-02 2.204329073429107666e-01 1.085407137870788574e-01 -1.443210393190383911e-01 -2.471058815717697144e-01 -2.215261310338973999e-01 -4.658426716923713684e-02 4.905677214264869690e-02 1.972860656678676605e-02 1.643610000610351562e-01 1.300878971815109253e-01 -3.004433214664459229e-01 2.503705397248268127e-02 1.008082926273345947e-01 -4.520056024193763733e-02 -2.339230328798294067e-01 -1.608911454677581787e-01 2.691798657178878784e-02 -3.079275786876678467e-01 -2.555744051933288574e-01 3.088890612125396729e-01
-4.775096476078033447e-02 2.515424229204654694e-02 -6.583931297063827515e-02 -1.478136032819747925e-01 -4.896330088376998901e-02 -5.696337670087814331e-02 -5.498360842466354370e-02 4.590321779251098633e-01 6.590674072504043579e-02 7.906097173690795898e-02 4.277770221233367920e-01 -1.195586770772933960e-01 -3.621868044137954712e-02 1.072672083973884583e-01 1.295672804117202759e-01 -1.256705727428197861e-02 7.392336428165435791e-02 3.911909833550453186e-02 3.615699112415313721e-01 -1.246414557099342346e-01 -5.395576357841491699e-02 3.252268731594085693e-01 2.343291044235229492e-01 -3.089562058448791504e-01 -1.681270599365234375e-01 -1.407132893800735474e-01 -1.019259244203567505e-01 -6.616392731666564941e-02 3.027045354247093201e-02 -8.836406469345092773e-02 -1.732341796159744263e-01 1.708495314233005047e-03
3.922131285071372986e-02 5.049119517207145691e-02 -1.483615636825561523e-01 1.347123533487319946e-01 2.654260396957397461e-01 -1.132154166698455811e-01 -1.215320825576782227e-01 3.106287121772766113e-01 -3.190091252326965332e-02 2.079067006707191467e-02 -1.743837073445320129e-02 -6.378811318427324295e-03 -3.091085515916347504e-02 -9.937116503715515137e-02 -3.259058892726898193e-01 -1.307493299245834351e-01 -3.429984152317047119e-01 -2.811892330646514893e-01 3.029591143131256104e-01 -5.299288779497146606e-02 7.293827086687088013e-02 1.553843468427658081e-01 -2.471373826265335083e-01 1.379108577966690063e-01 1.363128423690795898e-02 -2.429472953081130981e-01 -3.373211920261383057e-01 -1.639213226735591888e-02 4.951105453073978424e-03 -1.561754047870635986e-01 -1.635135263204574585e-01 2.510402118787169456e-03
-3.437115624547004700e-02 2.506959736347198486e-01 -5.925527960062026978e-02 2.868483588099479675e-02 -1.686958670616149902e-01 -1.127920672297477722e-02 -4.748673364520072937e-02 -1.290275901556015015e-02 1.028162166476249695e-01 1.480526030063629150e-01 1.263340413570404053e-01 2.145472541451454163e-02 2.338256835937500000e-01 1.587852239608764648e-01 -2.922336757183074951e-01 -1.020596399903297424e-01 9.316524863243103027e-02 1.037879437208175659e-01 3.988473713397979736e-01 -2.266274392604827881e-01 -2.455416172742843628e-01 2.481780946254730225e-01 1.595883667469024658e-01 -1.525340229272842407e-01 -1.998952776193618774e-01 -6.330115348100662231e-02 3.088934719562530518e-02 1.566766947507858276e-02 -1.015151441097259521e-01 -2.795006334781646729e-01 -3.761159181594848633e-01 -2.123808488249778748e-02
2.918404713273048401e-02 1.933912187814712524e-01 -2.056555300951004028e-01 -2.978623509407043457e-01 1.763268262147903442e-01 -1.798947304487228394e-01 -3.051909804344177246e-01 1.654816120862960815e-01 -5.634799227118492126e-02 -1.112591940909624100e-02 1.128151342272758484e-01 -2.013318687677383423e-01 -2.156994491815567017e-01 1.244550272822380066e-01 -1.013291701674461365e-01 -1.479358784854412079e-02 2.397339418530464172e-02 8.409898728132247925e-02 2.553595304489135742e-01 7.733636349439620972e-02 1.083460971713066101e-01 -9.044628590345382690e-02 -4.275336861610412598e-02 -2.203610390424728394e-01 -4.257881548255681992e-03 5.054230242967605591e-02 -6.818629801273345947e-02 2.051930129528045654e-01 -1.656959354877471924e-01 5.104542523622512817e-02 -5.075488686561584473e-01 1.776363998651504517e-01
2.639007195830345154e-02 -2.397648990154266357e-01 -1.417619436979293823e-01 -1.647419482469558716e-02 4.031577333807945251e-02 7.582994177937507629e-03 -8.841107040643692017e-02 -1.224205922335386276e-02 2.350719086825847626e-02 1.157362759113311768e-01 -3.271630108356475830e-01 -2.750782370567321777e-01 -1.421094983816146851e-01 1.070881336927413940e-01 -4.165366888046264648e-01 -8.628363907337188721e-02 -1.663605123758316040e-02 -4.078010469675064087e-02 3.124557435512542725e-01 -9.295041114091873169e-02 -8.914858102798461914e-02 2.090681493282318115e-01 -1.617124974727630615e-01 6.970035284757614136e-02 -9.826973825693130493e-02 1.642742604017257690e-01 -1.448709070682525635e-01 1.932039707899093628e-01 -1.841586828231811523e-01 -2.159516960382461548e-01 -3.686147630214691162e-01 1.669746078550815582e-02
-3.855965333059430122e-03 -1.860046684741973877e-01 -7.116305828094482422e-02 1.075489446520805359e-01 -7.969937473535537720e-02 -4.170044064521789551e-01 -2.107965797185897827e-01 -5.643082782626152039e-02 -2.523021399974822998e-02 -1.047012358903884888e-01 1.468581259250640869e-01 1.393700838088989258e-01 -2.083448767662048340e-01 4.633440077304840088e-02 -1.776653230190277100e-01 -1.663287580013275146e-01 -2.334691286087036133e-01 -3.574728220701217651e-02 6.189102306962013245e-02 -8.493933826684951782e-02 -1.838843673467636108e-01 1.902281492948532104e-01 -2.365414500236511230e-01 9.761565178632736206e-02 1.750442683696746826e-01 -2.711667418479919434e-01 -1.808709055185317993e-01 -2.530426532030105591e-02 -1.977419406175613403e-01 -4.230002313852310181e-02 -4.253203570842742920e-01 4.347909986972808838e-02
2.041125744581222534e-01 3.021634742617607117e-02 -1.002905294299125671e-01 8.889207243919372559e-02 -1.024450082331895828e-02 -1.788892745971679688e-01 -6.382419168949127197e-02 -6.447217613458633423e-02 -1.043630763888359070e-01 8.044292032718658447e-02 6.325666606426239014e-02 1.282069534063339233e-01 -1.660553216934204102e-01 9.746887534856796265e-02 9.071119129657745361e-02 6.165689229965209961e-02 -2.921807467937469482e-01 7.961902767419815063e-02 -5.866321548819541931e-02 -2.583182789385318756e-02 2.737985737621784210e-02 1.402942389249801636e-01 -1.708058565855026245e-01 1.644618576392531395e-03 -9.689581394195556641e-02 -3.203208148479461670e-01 -3.928149640560150146e-01 1.252742409706115723e-01 -1.401338819414377213e-02 -1.984887421131134033e-01 -3.597548305988311768e-01 4.645284712314605713e-01
-3.665505722165107727e-02 8.921843022108078003e-02 2.298998832702636719e-01 1.611622720956802368e-01 -8.638392388820648193e-02 -4.015392065048217773e-02 6.036563217639923096e-02 1.195589303970336914e-01 -2.888951897621154785e-01 1.699422486126422882e-02 2.294394820928573608e-01 9.676052257418632507e-03 2.398689836263656616e-02 6.325791776180267334e-02 -6.981013715267181396e-02 -8.014077693223953247e-02 1.210912019014358521e-01 -3.135300800204277039e-02 4.804711043834686279e-01 -2.746573388576507568e-01 -2.169476598501205444e-01 2.350614666938781738e-01 5.675591155886650085e-02 -1.750891506671905518e-01 -8.434882387518882751e-03 2.414623647928237915e-02 -1.427772194147109985e-01 2.194725424051284790e-01 -2.920371592044830322e-01 -5.112712085247039795e-02 -2.758922576904296875e-01 2.028338015079498291e-01
9.355289489030838013e-02 -2.016657292842864990e-01 -1.908022016286849976e-01 3.520845770835876465e-01 6.591010093688964844e-02 -2.067349553108215332e-01 -5.001585185527801514e-02 6.712953001260757446e-02 -7.172714453190565109e-03 -1.056537628173828125e-01 1.077433228492736816e-01 -3.246005997061729431e-02 3.596314787864685059e-02 1.947996616363525391e-01 -1.492465436458587646e-01 -4.633427411317825317e-02 1.715908348560333252e-01 1.993486136198043823e-01 2.207598686218261719e-01 2.452388778328895569e-02 1.225341930985450745e-01 2.353484183549880981e-01 -5.910170078277587891e-02 4.611285403370857239e-02 1.192581057548522949e-01 -2.403471022844314575e-01 -1.480202376842498779e-01 2.057035714387893677e-01 1.858280748128890991e-01 -3.958134651184082031e-01 -3.061186373233795166e-01 -1.814265698194503784e-01
-4.574313759803771973e-02 -2.966330200433731079e-02 -3.840379714965820312e-01 4.081125184893608093e-02 -3.373227640986442566e-02 -6.282207369804382324e-02 -9.578961133956909180e-02 -6.363230757415294647e-03 6.825377792119979858e-02 -1.626695990562438965e-01 5.718073248863220215e-02 6.426718086004257202e-02 5.875028297305107117e-02 4.010487496852874756e-01 -1.293445378541946411e-01 1.960516721010208130e-01 1.526718586683273315e-01 7.340946048498153687e-02 1.663482189178466797e-01 4.525760933756828308e-02 -5.189236626029014587e-02 2.185942381620407104e-01 -1.071897596120834351e-01 2.449921965599060059e-01 1.519462913274765015e-01 -6.179961562156677246e-02 -2.873101830482482910e-01 3.015025854110717773e-01 2.416486479341983795e-02 -3.489483892917633057e-01 -2.682565152645111084e-01 -2.292363718152046204e-02
1.620984822511672974e-02 -1.014951765537261963e-01 -1.639492213726043701e-01 -1.607192866504192352e-02 4.239759407937526703e-03 4.509520251303911209e-03 -4.763839542865753174e-01 3.202879428863525391e-02 -1.475859731435775757e-01 -3.350454196333885193e-02 -3.874242771416902542e-03 -1.886118501424789429e-01 -5.510938167572021484e-02 3.393195271492004395e-01 -2.367697097361087799e-02 9.811796993017196655e-02 2.251532524824142456e-01 -1.901457607746124268e-01 2.360947579145431519e-01 -9.190034866333007812e-02 9.978072345256805420e-02 -1.189303398132324219e-01 -8.920809626579284668e-02 -1.747604459524154663e-02 -1.692082285881042480e-01 4.228112846612930298e-02 2.705721557140350342e-02 -3.010032325983047485e-02 -2.319900095462799072e-01 -1.518980711698532104e-01 -4.783020019531250000e-01 1.622162759304046631e-01
7.830742746591567993e-02 -1.442682296037673950e-01 -2.497674822807312012e-01 3.235151171684265137e-01 -6.324410438537597656e-02 -1.252421438694000244e-01 5.769992247223854065e-02 -4.304900392889976501e-02 5.434938892722129822e-02 1.778837293386459351e-01 1.441464722156524658e-01 -1.297832280397415161e-01 1.660009920597076416e-01 2.522162795066833496e-01 -3.422191739082336426e-01 1.884179711341857910e-01 -2.368456572294235229e-01 -2.374657243490219116e-01 1.704695671796798706e-01 3.874935954809188843e-02 2.994586154818534851e-02 1.869492679834365845e-01 -2.013467699289321899e-01 -1.788876205682754517e-01 -2.497716397047042847e-01 -1.601086743175983429e-02 -2.103708535432815552e-01 -1.897089481353759766e-01 -3.504688292741775513e-02 -8.439754694700241089e-02 -2.337317466735839844e-01 8.850617706775665283e-02
-1.120743006467819214e-01 2.722823023796081543e-01 -1.502002030611038208e-01 -1.693749427795410156e-01 -2.028739601373672485e-01 -1.066785901784896851e-01 -2.012868225574493408e-01 2.156600654125213623e-01 2.756427600979804993e-02 8.943026512861251831e-02 2.099591679871082306e-02 -1.152728945016860962e-01 -3.087044060230255127e-01 1.556109935045242310e-01 -2.061564326286315918e-01 -2.051462791860103607e-02 6.771269440650939941e-02 3.383824974298477173e-02 2.558493316173553467e-01 1.019120737910270691e-01 -4.944345355033874512e-02 5.936812236905097961e-02 -1.472305655479431152e-01 1.960779353976249695e-02 -7.415562868118286133e-02 1.675338000059127808e-01 -2.607318945229053497e-02 1.773340553045272827e-01 1.473429203033447266e-01 -1.529063284397125244e-01 -5.387840867042541504e-01 1.639849692583084106e-01
-2.026224276050925255e-03 -2.704205922782421112e-02 1.351785510778427124e-01 2.339071780443191528e-02 1.013065725564956665e-01 -2.852687537670135498e-01 1.044579315930604935e-02 3.908823728561401367e-01 -5.859436839818954468e-02 -6.419128924608230591e-02 1.807660907506942749e-01 -2.537121176719665527e-01 -8.111676573753356934e-02 3.878386616706848145e-01 -1.012808158993721008e-01 3.853983432054519653e-02 1.435676664113998413e-01 -3.166299164295196533e-01 8.007974177598953247e-02 2.849030792713165283e-01 1.799171790480613708e-02 3.498429805040359497e-02 -5.540442839264869690e-02 -5.728080123662948608e-02 1.369662862271070480e-02 8.949077129364013672e-02 6.868819240480661392e-03 1.693445593118667603e-01 -2.179035097360610962e-01 -1.930010467767715454e-01 -3.529239892959594727e-01 -2.868215320631861687e-03
-5.687330663204193115e-02 -4.506223201751708984e-01 -1.724875867366790771e-01 6.352676451206207275e-02 1.558286547660827637e-01 9.716253727674484253e-03 -6.620758026838302612e-02 -1.203573029488325119e-02 -2.363136038184165955e-02 4.748346656560897827e-02 2.285635024309158325e-01 9.843187034130096436e-02 8.529800176620483398e-02 3.656158149242401123e-01 -1.601610928773880005e-01 3.058224320411682129e-01 -8.762640506029129028e-02 7.026092708110809326e-02 1.262028217315673828e-01 -1.605181545019149780e-01 -7.380904257297515869e-02 1.154999285936355591e-01 -1.991926282644271851e-01 3.418610617518424988e-02 4.760725796222686768e-02 -2.300321161746978760e-01 -3.391006886959075928e-01 1.793898493051528931e-01 -8.572092652320861816e-02 -2.402587980031967163e-01 -1.428096443414688110e-01 6.617067754268646240e-02
3.359901532530784607e-02 -1.006097570061683655e-01 6.675530970096588135e-02 8.923948742449283600e-03 4.490553960204124451e-02 -2.160492986440658569e-01 -2.693159282207489014e-01 2.195159047842025757e-01 -8.317739516496658325e-02 6.153135560452938080e-03 2.052183598279953003e-01 1.729173585772514343e-02 -2.907983772456645966e-02 -1.022174581885337830e-02 8.171278238296508789e-02 7.030658423900604248e-02 2.346670627593994141e-01 2.459355145692825317e-01 4.690071344375610352e-01 -7.238453626632690430e-02 -5.941040441393852234e-02 -1.640669256448745728e-01 -3.433124348521232605e-02 -3.938095271587371826e-02 -3.289956450462341309e-01 -1.243343278765678406e-01 -2.151045799255371094e-01 1.564824581146240234e-01 1.153653487563133240e-01 -3.161448836326599121e-01 -2.629633247852325439e-01 4.542182013392448425e-02
1.884491741657257080e-01 -2.004448622465133667e-01 2.001275867223739624e-02 4.098381102085113525e-02 2.755077183246612549e-02 -4.825972020626068115e-02 -2.036406844854354858e-01 -4.636302217841148376e-02 1.619534045457839966e-01 -6.905419379472732544e-02 2.903395295143127441e-01 3.233862817287445068e-01 -1.580330133438110352e-01 2.543313503265380859e-01 -1.421896517276763916e-01 -1.876192092895507812e-01 -2.911673784255981445e-01 -1.889934986829757690e-01 8.695123344659805298e-02 -3.476011380553245544e-02 2.044846862554550171e-01 2.287988550961017609e-02 -7.889118790626525879e-02 -1.528617888689041138e-01 1.175444424152374268e-01 -1.916410624980926514e-01 1.194985806941986084e-01 1.727408021688461304e-01 -2.480545639991760254e-01 -1.724729686975479126e-01 -3.469742834568023682e-01 5.518473312258720398e-02
-9.216977283358573914e-03 -1.350920051336288452e-01 8.044753223657608032e-02 1.551139503717422485e-01 1.005963459610939026e-01 -1.759262084960937500e-01 -7.301319390535354614e-02 -1.027322858572006226e-01 1.982189714908599854e-01 2.166527695953845978e-02 1.914975941181182861e-01 1.845499873161315918e-02 1.683432608842849731e-01 2.620241940021514893e-01 8.139462023973464966e-02 -2.347300201654434204e-02 2.040476799011230469e-01 -2.676496803760528564e-01 1.408621370792388916e-01 6.561601068824529648e-03 -2.261364161968231201e-01 6.865198910236358643e-02 -3.158575296401977539e-01 -6.370673328638076782e-02 -3.347054496407508850e-02 -3.600285351276397705e-01 -2.844593822956085205e-01 -8.405008167028427124e-02 -2.432579249143600464e-01 -2.992924451828002930e-01 -1.551725417375564575e-01 1.698550730943679810e-01
-2.300383001565933228e-01 9.514167904853820801e-02 1.760579496622085571e-01 -2.810488920658826828e-03 2.452848404645919800e-01 -1.678411066532135010e-01 -1.293062716722488403e-01 2.167708724737167358e-01 5.908671021461486816e-02 -5.369578301906585693e-02 2.848629355430603027e-01 -9.965582937002182007e-02 -1.863941103219985962e-01 -1.262954473495483398e-01 -3.807823956012725830e-01 1.829690858721733093e-02 -2.232612222433090210e-01 -5.094545334577560425e-02 4.136457145214080811e-01 -1.575142443180084229e-01 -7.457350939512252808e-02 7.993780076503753662e-02 -2.112709730863571167e-01 -1.936046592891216278e-02 3.711361810564994812e-02 -4.759851470589637756e-02 -1.100048273801803589e-01 2.020465396344661713e-02 8.076678961515426636e-02 -1.651367396116256714e-01 -2.735328972339630127e-01 -1.772654652595520020e-01
3.308387100696563721e-02 -4.153135791420936584e-02 2.258421927690505981e-01 -8.713968843221664429e-02 -9.824866801500320435e-02 -1.520784795284271240e-01 -2.257779240608215332e-01 6.315386295318603516e-02 -2.056793570518493652e-01 -6.599134951829910278e-02 1.799011230468750000e-01 -1.451631188392639160e-01 1.014136448502540588e-01 1.719916611909866333e-01 -2.342139631509780884e-01 2.248524725437164307e-01 1.501279473304748535e-01 2.643050551414489746e-01 3.705806434154510498e-01 1.204507872462272644e-01 -3.350881859660148621e-02 2.586551606655120850e-01 1.686124131083488464e-02 -9.209123440086841583e-03 -2.615068554878234863e-01 -1.240611150860786438e-01 -9.860771149396896362e-02 7.926613837480545044e-02 1.431209146976470947e-01 -4.079139977693557739e-02 -2.864449620246887207e-01 2.980795204639434814e-01
6.773553788661956787e-02 9.479964524507522583e-02 2.858535014092922211e-02 -1.567807197570800781e-01 1.224777624011039734e-01 4.971807822585105896e-02 -1.722944974899291992e-01 1.162058636546134949e-01 -2.995011582970619202e-02 -1.278359293937683105e-01 5.461981892585754395e-01 1.930876225233078003e-01 -8.183061331510543823e-02 1.911944895982742310e-01 -1.163713783025741577e-01 3.432936221361160278e-02 7.769647985696792603e-02 -9.289002418518066406e-02 3.670434355735778809e-01 1.957618296146392822e-01 -2.186567038297653198e-01 3.242250904440879822e-02 -1.914013326168060303e-01 -2.111540883779525757e-01 -1.242340207099914551e-01 -9.574043564498424530e-03 -2.068076729774475098e-01 2.958246469497680664e-01 -6.593356281518936157e-02 1.315551549196243286e-01 4.887290298938751221e-02 4.356300458312034607e-02
1.646656692028045654e-01 2.986675202846527100e-01 6.161179766058921814e-02 7.936991006135940552e-02 7.813666760921478271e-02 -2.294336706399917603e-01 2.933602966368198395e-02 7.948223501443862915e-02 -7.162927091121673584e-02 -7.417942583560943604e-02 3.324288725852966309e-01 2.312917560338973999e-01 -1.294195204973220825e-01 1.928614526987075806e-01 -8.376140147447586060e-02 -2.040128782391548157e-02 -2.419699914753437042e-02 9.800387173891067505e-02 3.232688307762145996e-01 -3.916057571768760681e-02 -2.517528235912322998e-01 8.976513892412185669e-02 1.080943793058395386e-01 -1.707379706203937531e-02 -4.713086038827896118e-02 1.042166352272033691e-01 -2.272629737854003906e-01 9.643536806106567383e-02 -3.076806962490081787e-01 4.513449966907501221e-02 -2.841075658798217773e-01 3.472131490707397461e-01
-6.188873201608657837e-03 -6.609922647476196289e-02 -3.638678789138793945e-01 -3.242375329136848450e-02 3.671638667583465576e-02 -1.396014392375946045e-01 -2.184169590473175049e-01 9.395352751016616821e-02 -1.064977571368217468e-01 -3.285263106226921082e-02 3.907074928283691406e-01 -8.693142235279083252e-02 1.707296222448348999e-01 -2.000040113925933838e-01 -1.225055009126663208e-01 3.363496437668800354e-02 2.190396003425121307e-02 -1.038414239883422852e-01 4.143077731132507324e-01 -2.495067752897739410e-02 -2.014216035604476929e-01 -4.296833276748657227e-02 -2.202157676219940186e-01 -2.850681543350219727e-01 -3.158246399834752083e-04 1.930416375398635864e-01 4.575204476714134216e-02 7.788953185081481934e-02 -1.948572508990764618e-02 -2.478480339050292969e-01 -1.868895739316940308e-01 -1.702315062284469604e-01
-1.623057723045349121e-01 -1.264931410551071167e-01 1.010574623942375183e-01 1.947795897722244263e-01 2.139858007431030273e-01 2.832297608256340027e-02 -1.255203485488891602e-01 1.968249976634979248e-01 -6.177329272031784058e-02 -1.051346212625503540e-01 2.521356642246246338e-01 -1.575210131704807281e-02 3.197343051433563232e-01 1.450162976980209351e-01 -2.474472224712371826e-01 -2.952017188072204590e-01 -8.164087682962417603e-02 -8.318382501602172852e-02 1.351552009582519531e-01 -8.442540653049945831e-03 -5.587119609117507935e-03 3.445748388767242432e-01 -2.513931989669799805e-01 4.468155652284622192e-02 1.068529114127159119e-01 -1.206169277429580688e-01 -2.384068965911865234e-01 -1.171467006206512451e-01 6.723656505346298218e-02 -3.169516324996948242e-01 -1.637261956930160522e-01 1.178979873657226562e-01
1.255991160869598389e-01 -3.764261901378631592e-01 1.172913797199726105e-02 -2.578139305114746094e-03 7.554206252098083496e-02 -3.742994070053100586e-01 -8.872214704751968384e-02 1.447750180959701538e-01 1.710771769285202026e-01 1.758014783263206482e-02 -9.665678441524505615e-02 1.877685487270355225e-01 9.496212750673294067e-02 3.450307995080947876e-03 -2.784041464328765869e-01 -1.885596960783004761e-01 -2.392452806234359741e-01 -3.698326274752616882e-02 2.168869525194168091e-01 1.138219088315963745e-01 2.064574509859085083e-02 2.555169165134429932e-01 -2.323281168937683105e-01 -1.755016148090362549e-01 -1.296592205762863159e-01 -1.511905491352081299e-01 -7.795196771621704102e-02 7.777284830808639526e-02 -1.663246899843215942e-01 -1.914825737476348877e-01 -2.582314312458038330e-01 1.399092972278594971e-01
2.345814406871795654e-01 1.457991749048233032e-01 -1.213526725769042969e-01 8.254093676805496216e-02 -6.161681935191154480e-02 -1.367178112268447876e-01 -1.119200605899095535e-03 -3.818295523524284363e-02 -1.181299686431884766e-01 9.538027644157409668e-02 5.948440730571746826e-02 -1.305142492055892944e-01 1.313955038785934448e-01 3.740122020244598389e-01 -3.391031920909881592e-01 8.584007620811462402e-02 2.405818700790405273e-01 -2.506352961063385010e-01 -1.268104463815689087e-01 1.509345471858978271e-01 6.947911530733108521e-02 -1.944076083600521088e-02 -7.754094153642654419e-02 -1.072088554501533508e-01 -1.416835039854049683e-01 1.018018722534179688e-01 -8.832229673862457275e-02 1.073431596159934998e-01 -1.768257021903991699e-01 -2.944319844245910645e-01 -3.960588276386260986e-01 2.196370959281921387e-01
1.100584957748651505e-02 -1.373713910579681396e-01 3.165561333298683167e-02 2.951851673424243927e-02 1.799136698246002197e-01 -6.610216200351715088e-02 -1.757674962282180786e-01 -1.021991483867168427e-02 -4.657135903835296631e-02 2.291080653667449951e-01 -1.617903113365173340e-01 1.044163294136524200e-02 7.775824517011642456e-02 3.061376810073852539e-01 1.434427648782730103e-01 1.119571551680564880e-01 -3.844648599624633789e-01 6.987480819225311279e-02 3.529764711856842041e-01 -1.053859815001487732e-01 -6.495820824056863785e-03 4.260418564081192017e-02 -7.947631925344467163e-02 1.491731032729148865e-02 -9.492885321378707886e-02 1.987354457378387451e-02 -4.511502683162689209e-01 8.377073705196380615e-02 -2.207026071846485138e-02 -5.785440281033515930e-02 -3.710777461528778076e-01 1.982217133045196533e-01
7.614866644144058228e-02 -3.467509523034095764e-02 -2.017612606287002563e-01 4.607536271214485168e-02 -2.271858789026737213e-02 -1.098246723413467407e-01 -2.123506963253021240e-01 1.263583451509475708e-01 2.045039087533950806e-01 2.143764793872833252e-01 -1.675216704607009888e-01 -8.399362862110137939e-02 -5.793445557355880737e-02 8.778886497020721436e-02 -3.157904446125030518e-01 -3.086398541927337646e-02 2.018147557973861694e-01 3.730027470737695694e-03 6.181276589632034302e-02 -1.243093889206647873e-02 -3.990207985043525696e-02 1.704573631286621094e-01 -2.913255095481872559e-01 -3.369863927364349365e-01 -3.825973719358444214e-02 -7.751964032649993896e-02 -4.270934760570526123e-01 1.507440060377120972e-01 7.090980559587478638e-02 -1.354955583810806274e-01 -2.033283747732639313e-02 3.628932833671569824e-01
-1.069684177637100220e-01 5.775250610895454884e-04 1.834832318127155304e-02 1.118582859635353088e-01 1.927541196346282959e-01 -2.307412773370742798e-01 -3.228914439678192139e-01 -2.246423810720443726e-01 2.364689707756042480e-01 2.152194827795028687e-01 2.363931685686111450e-01 -4.335201159119606018e-02 6.312482804059982300e-02 2.031857520341873169e-01 1.034211441874504089e-01 -1.314384490251541138e-02 -2.328933589160442352e-02 -1.491385996341705322e-01 2.286090105772018433e-01 9.560874849557876587e-02 -5.628043785691261292e-02 2.495790719985961914e-01 -8.885011821985244751e-02 -2.229299098253250122e-01 -6.118624657392501831e-02 -3.568135499954223633e-01 -2.834610939025878906e-01 1.245000436902046204e-01 -1.356407254934310913e-01 -2.117416858673095703e-01 -1.303252279758453369e-01 9.436078369617462158e-03
2.959909439086914062e-01 -2.483842223882675171e-01 -1.173991411924362183e-01 1.871113181114196777e-01 3.851907327771186829e-02 -1.191896796226501465e-01 -2.809311151504516602e-01 3.453035950660705566e-01 -1.216075941920280457e-01 -4.995910823345184326e-02 4.726785793900489807e-02 1.380830109119415283e-01 1.172054838389158249e-02 1.206443086266517639e-01 -1.103607341647148132e-01 -1.995507031679153442e-01 4.283557459712028503e-02 -2.073096483945846558e-02 5.452451761811971664e-03 6.051394343376159668e-02 -1.771956980228424072e-01 -4.580931365489959717e-02 1.603423804044723511e-01 -4.173598811030387878e-02 -4.377672672271728516e-01 7.129518687725067139e-02 -5.879983305931091309e-02 -1.889760494232177734e-01 2.143988944590091705e-02 -2.567383944988250732e-01 -2.690486311912536621e-01 2.030221521854400635e-01
-1.453671753406524658e-01 -2.974744737148284912e-01 -9.125417470932006836e-02 2.058579400181770325e-02 7.750170188955962658e-04 1.184552982449531555e-01 -3.779579102993011475e-01 1.417576074600219727e-01 -9.175092726945877075e-02 -1.419311910867691040e-01 1.139784306287765503e-01 9.113832563161849976e-02 -6.441956013441085815e-02 3.345670402050018311e-01 -1.766502857208251953e-01 -5.122958496212959290e-02 -4.011876136064529419e-02 1.504158824682235718e-01 2.855205237865447998e-01 1.529942639172077179e-02 1.020012609660625458e-02 2.662467062473297119e-01 1.494344919919967651e-01 2.452305406332015991e-01 -1.067778095602989197e-02 1.006653532385826111e-01 -3.724464476108551025e-01 1.470287591218948364e-01 -7.464661728590726852e-03 -4.411988332867622375e-02 -1.703617721796035767e-01 2.093196511268615723e-01
-2.440543323755264282e-01 -2.917620241641998291e-01 -1.562505513429641724e-01 -5.956011265516281128e-02 4.962820932269096375e-02 1.063196584582328796e-01 -1.596847325563430786e-01 -7.959565520286560059e-02 -1.956112449988722801e-03 1.160354763269424438e-01 1.918137222528457642e-01 5.682305246591567993e-02 4.174577817320823669e-02 1.288245022296905518e-01 -2.085264772176742554e-01 1.115626543760299683e-01 2.649048864841461182e-01 2.401732355356216431e-01 2.044890373945236206e-01 -9.994665533304214478e-02 5.336279422044754028e-02 5.103404447436332703e-02 -1.877870969474315643e-02 1.678401604294776917e-02 -1.628133058547973633e-01 1.913885325193405151e-01 -3.960340917110443115e-01 5.277492105960845947e-02 -3.281619250774383545e-01 -2.300843298435211182e-01 -2.897644639015197754e-01 2.973931655287742615e-02
-1.659408360719680786e-01 1.678135991096496582e-01 -1.448882371187210083e-01 1.395900696516036987e-01 -7.105742394924163818e-02 -3.541755676269531250e-02 -2.257463037967681885e-01 2.394469678401947021e-01 1.524398624897003174e-01 1.857451498508453369e-01 1.910211443901062012e-01 2.600795030593872070e-01 2.284790575504302979e-01 1.519807875156402588e-01 -1.233365982770919800e-01 -2.019330710172653198e-01 3.974239528179168701e-02 2.478301897644996643e-02 2.646258175373077393e-01 -2.560119330883026123e-01 -6.088115647435188293e-02 1.861650645732879639e-01 7.740800082683563232e-02 -1.234195530414581299e-01 -2.230956703424453735e-01 8.012970536947250366e-02 1.322984099388122559e-01 -9.732986986637115479e-02 5.097065865993499756e-02 -3.079359233379364014e-01 -3.265063464641571045e-01 1.073160097002983093e-01
6.382986903190612793e-02 1.539284288883209229e-01 -3.914832323789596558e-02 -7.551293820142745972e-02 -2.564072422683238983e-02 -2.308434545993804932e-01 -1.976380199193954468e-01 5.375657603144645691e-02 -2.954140305519104004e-01 4.692156612873077393e-02 2.308237180113792419e-02 -4.754761233925819397e-02 -4.480196163058280945e-02 2.599837183952331543e-01 -9.334147721529006958e-02 8.324319869279861450e-02 1.026331633329391479e-01 1.826937794685363770e-01 1.929723918437957764e-01 -5.827744305133819580e-02 -2.452899068593978882e-01 5.956502631306648254e-02 -2.628240883350372314e-01 7.544327527284622192e-02 -3.348698914051055908e-01 1.077639162540435791e-01 -2.602920830249786377e-01 5.549746099859476089e-03 1.105377674102783203e-01 -1.814655959606170654e-01 -4.655064940452575684e-01 1.232401058077812195e-01
-5.035729706287384033e-02 -1.938939988613128662e-01 -2.496453970670700073e-01 6.667272001504898071e-02 1.229462251067161560e-01 1.411187052726745605e-01 -3.583904206752777100e-01 -1.311741471290588379e-01 2.027423121035099030e-02 1.724984496831893921e-01 3.059401214122772217e-01 -7.612654566764831543e-02 -8.831906318664550781e-02 9.108279645442962646e-02 -1.734744608402252197e-01 1.633722148835659027e-02 -1.307055205106735229e-01 -1.973580569028854370e-01 9.467092901468276978e-02 8.579584956169128418e-02 7.791001349687576294e-02 3.617188930511474609e-01 -5.348749831318855286e-02 -2.708784341812133789e-01 -2.267683744430541992e-01 -2.755884826183319092e-01 -2.792267203330993652e-01 -9.227008372545242310e-02 6.304305512458086014e-03 4.194363020360469818e-03 -1.917745321989059448e-01 1.446723844856023788e-02
-7.267386466264724731e-02 -1.970714479684829712e-01 -2.860946059226989746e-01 9.496247768402099609e-02 6.985887885093688965e-02 6.938087940216064453e-02 -2.274310141801834106e-01 -7.072158902883529663e-02 5.452574789524078369e-02 1.184674724936485291e-01 1.040626987814903259e-01 -2.906899154186248779e-01 6.769437342882156372e-02 3.981110751628875732e-01 -1.392326205968856812e-01 7.022415846586227417e-02 -1.470095068216323853e-01 -2.840803861618041992e-01 1.279188543558120728e-01 1.179979089647531509e-02 -1.114425733685493469e-01 1.327359378337860107e-01 -2.754882574081420898e-01 -2.706817090511322021e-01 -2.938442230224609375e-01 -9.864583611488342285e-02 -9.420648217201232910e-02 -3.290352877229452133e-03 8.930960297584533691e-02 1.417394913733005524e-02 -1.847428828477859497e-01 2.314709722995758057e-01
1.528953611850738525e-01 -4.210036247968673706e-03 4.176707565784454346e-02 -1.745425164699554443e-02 2.024079263210296631e-01 1.711774244904518127e-02 -4.665043205022811890e-02 1.156101226806640625e-01 2.075300961732864380e-01 -7.003059145063161850e-03 1.603150665760040283e-01 2.089662104845046997e-01 -1.981762237846851349e-02 3.162391185760498047e-01 8.026165515184402466e-02 1.280081421136856079e-01 5.023160949349403381e-02 2.223961204290390015e-01 1.550951134413480759e-02 -1.722660064697265625e-01 -3.526884615421295166e-01 -2.212795801460742950e-02 -9.431277960538864136e-02 6.800295412540435791e-02 -2.338554710149765015e-01 -9.274719282984733582e-03 -1.209148019552230835e-01 -1.489699184894561768e-01 -1.733412146568298340e-01 -3.746733665466308594e-01 -4.436436891555786133e-01 -5.392080172896385193e-02
-2.901595830917358398e-01 1.656552962958812714e-02 -2.891294360160827637e-01 2.546550929546356201e-01 2.289987914264202118e-02 -2.161464691162109375e-01 -1.769916266202926636e-01 1.573904901742935181e-01 2.815959453582763672e-01 -1.160077936947345734e-02 4.215562716126441956e-02 4.100720956921577454e-02 -1.771545708179473877e-01 1.840037405490875244e-01 -1.132010966539382935e-01 1.465885490179061890e-01 -4.750940017402172089e-03 1.747435182332992554e-01 4.070270359516143799e-01 1.218035891652107239e-01 -1.484768390655517578e-01 -4.861383140087127686e-02 -2.026314437389373779e-01 -7.844918407499790192e-03 -1.222257986664772034e-01 1.815080828964710236e-02 -3.435453772544860840e-01 -1.242289021611213684e-01 1.310852915048599243e-01 -2.423794008791446686e-02 -1.443641036748886108e-01 1.318391114473342896e-01
-1.110821217298507690e-01 -2.315843105316162109e-01 -2.915684282779693604e-01 -1.950347423553466797e-01 2.651519775390625000e-01 -1.432584375143051147e-01 -7.606700062751770020e-02 -1.839630603790283203e-01 -8.975139260292053223e-02 -1.249647513031959534e-01 5.890769138932228088e-02 -4.675147589296102524e-03 -1.122271791100502014e-01 1.126663386821746826e-01 -2.449555099010467529e-01 -1.024930700659751892e-01 3.474706038832664490e-02 1.439300775527954102e-01 2.665567994117736816e-01 1.442762613296508789e-01 6.351832300424575806e-02 1.411515753716230392e-02 -8.828597515821456909e-02 1.440956145524978638e-01 -3.237927556037902832e-01 8.350299298763275146e-02 -3.209977149963378906e-01 -5.320587661117315292e-04 -1.220284998416900635e-01 -3.320163190364837646e-01 -2.653580605983734131e-01 -2.415529265999794006e-02
-1.941906809806823730e-01 -8.653884381055831909e-02 -9.924338757991790771e-02 1.085642650723457336e-01 2.669827640056610107e-02 -4.221982359886169434e-01 -1.551283299922943115e-01 -3.801191225647926331e-02 -1.259286403656005859e-01 1.604932397603988647e-01 1.633156090974807739e-01 7.001000642776489258e-02 -5.348520353436470032e-02 7.444703578948974609e-02 -5.067185312509536743e-02 -2.384954690933227539e-01 -4.009230434894561768e-01 8.398988284170627594e-03 4.224447906017303467e-02 -6.297259032726287842e-02 -6.367671769112348557e-03 3.164992630481719971e-01 -2.024911940097808838e-01 -7.276531308889389038e-02 1.296766847372055054e-01 -2.204466462135314941e-01 -2.922099232673645020e-01 1.267768144607543945e-01 -7.945382595062255859e-02 -1.476128250360488892e-01 -2.656776309013366699e-01 9.498812258243560791e-02
-1.187472119927406311e-01 -2.540698647499084473e-02 -2.417641729116439819e-01 -4.433864727616310120e-02 2.250681817531585693e-01 -2.605937421321868896e-02 -2.412256598472595215e-01 -9.810381382703781128e-02 2.107906490564346313e-01 1.087876036763191223e-01 4.017435908317565918e-01 -1.449256110936403275e-02 1.737434230744838715e-02 2.422820925712585449e-01 -3.023148141801357269e-02 2.418306097388267517e-02 -3.847982734441757202e-02 -1.593765914440155029e-01 3.870384693145751953e-01 1.015894934535026550e-01 2.010195404291152954e-01 9.423568099737167358e-02 -1.484288871288299561e-01 -2.632268369197845459e-01 -2.720262482762336731e-02 -3.137913346290588379e-02 -1.815256774425506592e-01 -5.217691510915756226e-02 -2.921829819679260254e-01 -2.594894468784332275e-01 4.932706803083419800e-02 8.464804291725158691e-02
5.904152616858482361e-02 1.794676780700683594e-01 -3.245414420962333679e-02 1.661939769983291626e-01 2.412534207105636597e-01 9.310304373502731323e-02 1.300646923482418060e-02 3.091275319457054138e-02 1.635390967130661011e-01 -2.836503088474273682e-02 4.396204352378845215e-01 1.898276247084140778e-02 -1.645123362541198730e-01 -1.434990614652633667e-01 -2.719889581203460693e-01 6.746651977300643921e-02 -1.123118586838245392e-02 -1.270964890718460083e-01 3.748498558998107910e-01 1.330788731575012207e-01 -2.635818719863891602e-01 1.304255705326795578e-02 1.992357335984706879e-02 -2.417575381696224213e-02 -1.271615326404571533e-01 1.636731773614883423e-01 -3.020825088024139404e-01 4.330484196543693542e-02 1.165502220392227173e-01 -1.056068539619445801e-01 -3.381104171276092529e-01 9.959453018382191658e-04
-3.027286753058433533e-02 2.874304652214050293e-01 1.087885648012161255e-01 2.167004905641078949e-02 -6.188635714352130890e-03 -2.204345762729644775e-01 4.376239143311977386e-03 1.436771452426910400e-01 -2.023795396089553833e-01 7.358524482697248459e-03 3.673741519451141357e-01 2.586221992969512939e-01 -1.530043184757232666e-01 3.221483528614044189e-01 -1.005970090627670288e-01 -6.674334406852722168e-02 -1.047583520412445068e-01 -2.223212271928787231e-02 3.591718375682830811e-01 -2.447520010173320770e-02 -9.345808625221252441e-02 2.371687144041061401e-01 -2.940007299184799194e-02 -2.790545485913753510e-02 -2.479935251176357269e-02 2.362532615661621094e-01 -2.726595401763916016e-01 6.487159430980682373e-02 -1.624672710895538330e-01 2.046114392578601837e-02 -2.260284125804901123e-01 1.722262054681777954e-01
1.042517833411693573e-02 -3.251976892352104187e-02 -5.049419403076171875e-02 6.705953180789947510e-02 2.037304639816284180e-01 4.944005608558654785e-02 -1.891926378011703491e-01 7.042082143016159534e-05 3.354217708110809326e-01 -1.513549089431762695e-01 1.225993856787681580e-01 1.239428594708442688e-01 5.861394852399826050e-02 2.328013777732849121e-01 1.432463154196739197e-02 1.376767642796039581e-02 -3.202840089797973633e-01 -1.260103732347488403e-01 7.676564157009124756e-02 8.065825700759887695e-02 4.694883152842521667e-02 1.192331463098526001e-01 -1.880681216716766357e-01 -2.160277068614959717e-01 3.473083674907684326e-01 6.695571541786193848e-02 -1.424946784973144531e-01 -1.726249977946281433e-02 -5.810319259762763977e-02 -1.111419349908828735e-01 -4.879244565963745117e-01 2.436851412057876587e-01
3.676757216453552246e-02 2.615262866020202637e-01 -1.023917123675346375e-01 -1.877520792186260223e-02 -1.238058730959892273e-01 -1.369964778423309326e-01 -3.233709633350372314e-01 1.917109042406082153e-01 8.342084288597106934e-02 -1.081425622105598450e-01 -4.561174660921096802e-02 2.709473371505737305e-01 6.993370503187179565e-02 1.166589111089706421e-01 -5.001872405409812927e-02 7.454428076744079590e-02 -1.360418945550918579e-01 1.338117718696594238e-01 3.578096330165863037e-01 1.364616602659225464e-01 -2.642889916896820068e-01 1.268949918448925018e-02 2.348656766116619110e-03 4.838561639189720154e-02 -3.071644306182861328e-01 4.684573411941528320e-02 -2.080410420894622803e-01 4.779189825057983398e-02 8.293268829584121704e-02 -1.948781758546829224e-01 -4.084777832031250000e-01 1.185506805777549744e-01
-4.083418473601341248e-02 -1.415393501520156860e-01 -6.341424584388732910e-02 -1.674955338239669800e-01 2.097354978322982788e-01 7.717286050319671631e-02 1.144511699676513672e-01 -2.488137781620025635e-02 2.147212028503417969e-01 5.578631907701492310e-02 3.239583671092987061e-01 -7.467204332351684570e-02 1.588437706232070923e-01 3.375794366002082825e-02 -9.929275512695312500e-02 3.797086700797080994e-02 5.865253880620002747e-02 1.243059411644935608e-01 2.965012192726135254e-01 -1.719127297401428223e-01 -2.050189077854156494e-01 4.741507470607757568e-01 4.078213125467300415e-03 -3.429342806339263916e-01 -1.688430607318878174e-01 7.357287406921386719e-02 -1.372650265693664551e-01 -2.045775204896926880e-02 8.332719653844833374e-02 -1.538798660039901733e-01 -2.729673385620117188e-01 -7.746130973100662231e-02
-7.616822421550750732e-02 -3.316698074340820312e-01 -1.115367561578750610e-01 2.537632584571838379e-01 2.556962966918945312e-01 -6.309490650892257690e-02 -8.339179307222366333e-02 9.532330557703971863e-03 -2.368786484003067017e-01 -3.129921108484268188e-02 1.857718527317047119e-01 1.550620049238204956e-01 1.727652847766876221e-01 2.605566382408142090e-01 -1.931171417236328125e-01 2.652404606342315674e-01 1.022971421480178833e-02 6.423047930002212524e-02 1.759352385997772217e-01 -9.376844763755798340e-02 -1.286996155977249146e-01 4.090650007128715515e-02 -1.210528463125228882e-01 -1.866098046302795410e-01 -1.344158798456192017e-01 -2.639355659484863281e-01 -2.423329204320907593e-01 5.303639173507690430e-02 -5.250654742121696472e-02 -3.643571436405181885e-01 -1.093164309859275818e-01 3.871595859527587891e-02
-5.297764763236045837e-02 -1.009031683206558228e-01 -7.753038406372070312e-02 2.452482134103775024e-01 4.066777601838111877e-02 3.882435336709022522e-02 -1.348810791969299316e-01 1.167440935969352722e-01 -2.546974830329418182e-02 5.484589189291000366e-02 5.514516681432723999e-02 -2.149408012628555298e-01 -3.189565837383270264e-01 2.619991302490234375e-01 -2.717348635196685791e-01 6.270994991064071655e-02 1.436626911163330078e-01 -3.548883274197578430e-02 1.454971283674240112e-01 1.598631292581558228e-01 -1.783537417650222778e-01 1.465089321136474609e-01 9.679646790027618408e-02 1.899212040007114410e-02 -1.060722097754478455e-01 -7.314661890268325806e-02 -3.180336207151412964e-02 8.754326403141021729e-02 -2.970367372035980225e-01 -2.577020823955535889e-01 -5.205641984939575195e-01 4.785277321934700012e-02
-1.210661530494689941e-01 -1.988946497440338135e-01 -8.625957369804382324e-02 7.594705373048782349e-02 -2.833170257508754730e-02 1.588683128356933594e-01 -1.909355670213699341e-01 -1.938222497701644897e-01 1.325174272060394287e-01 1.311989873647689819e-01 2.366153895854949951e-01 -2.649620473384857178e-01 -2.684500068426132202e-02 3.643063306808471680e-01 -1.614748835563659668e-01 2.757646515965461731e-02 -9.180950373411178589e-02 -1.812160462141036987e-01 1.470666378736495972e-01 1.315314918756484985e-01 4.811398684978485107e-02 3.720205426216125488e-01 -2.106771916151046753e-01 -3.108087778091430664e-01 -2.280723005533218384e-01 -1.646274030208587646e-01 -2.324433773756027222e-01 4.228363558650016785e-02 6.717248260974884033e-02 -5.069457739591598511e-02 -7.010551542043685913e-02 4.936975613236427307e-02
-9.764849394559860229e-02 -4.925874993205070496e-02 6.457529217004776001e-02 -2.737137675285339355e-01 -1.032115891575813293e-02 -2.589626312255859375e-01 -2.370834052562713623e-01 -8.454887568950653076e-02 -3.159312307834625244e-01 -1.295783072710037231e-01 1.742155998945236206e-01 -2.378219217061996460e-01 -8.949084579944610596e-02 1.568170040845870972e-01 -2.465110123157501221e-01 -4.635406285524368286e-02 -2.371195238083600998e-03 1.686869859695434570e-01 5.342100933194160461e-02 3.267157450318336487e-02 -8.491566777229309082e-02 -4.479519277811050415e-02 -1.099694147706031799e-01 -4.026948660612106323e-02 -2.182015478610992432e-01 -1.072026640176773071e-01 -6.717572920024394989e-03 1.434275805950164795e-01 1.160129625350236893e-02 -2.215238064527511597e-01 -4.573160111904144287e-01 2.932804822921752930e-01
5.016021896153688431e-03 5.471212044358253479e-02 -7.829527556896209717e-02 -8.387392014265060425e-02 1.006041765213012695e-01 2.526822313666343689e-02 -3.973850607872009277e-01 -1.118328720331192017e-01 8.382450789213180542e-02 1.104506328701972961e-01 1.082420796155929565e-01 -1.829126328229904175e-01 2.544144690036773682e-01 2.315959930419921875e-01 -1.254586130380630493e-01 1.203825399279594421e-01 1.370061282068490982e-02 -3.162107169628143311e-01 3.745088875293731689e-01 1.222755685448646545e-01 -2.132951617240905762e-01 -3.043515235185623169e-02 1.099812239408493042e-01 -3.488248586654663086e-02 -2.677487432956695557e-01 -6.095047667622566223e-02 1.187686175107955933e-01 9.191422723233699799e-03 1.300660967826843262e-01 -3.090829551219940186e-01 -2.502969503402709961e-01 9.914122521877288818e-02
-9.259562939405441284e-02 -1.918832212686538696e-01 -1.246120482683181763e-01 5.599439516663551331e-02 1.408766359090805054e-01 -6.192395463585853577e-03 -4.195210039615631104e-01 1.675412356853485107e-01 -3.643855080008506775e-02 6.988427042961120605e-02 -1.926540881395339966e-01 7.732664793729782104e-02 -7.364004105329513550e-02 4.399242624640464783e-02 -2.697637975215911865e-01 -4.347019270062446594e-02 -4.419322609901428223e-01 -5.574758723378181458e-02 1.168549060821533203e-01 -4.284402355551719666e-02 -2.278611063957214355e-02 2.431410551071166992e-01 -3.043411672115325928e-01 7.757432013750076294e-02 -9.691607207059860229e-02 -6.310919672250747681e-02 -2.406838536262512207e-01 6.132601574063301086e-02 -4.532998055219650269e-02 -1.323518157005310059e-01 -2.664070427417755127e-01 2.070594131946563721e-01
-6.811367720365524292e-02 -1.956379562616348267e-01 -2.120652645826339722e-01 8.128762245178222656e-02 1.354610621929168701e-01 -1.343826111406087875e-02 -2.930677533149719238e-01 -1.813723146915435791e-01 7.146692276000976562e-02 2.191797941923141479e-01 1.465768069028854370e-01 -2.148231565952301025e-01 -2.824482694268226624e-02 1.925892382860183716e-01 -2.011393457651138306e-01 2.354420535266399384e-02 -3.119959533214569092e-01 -2.041230797767639160e-01 1.970504671335220337e-01 8.096074312925338745e-02 -9.770364314317703247e-02 1.662898808717727661e-01 -3.304160758852958679e-02 -3.081968724727630615e-01 -3.254471421241760254e-01 -1.837045401334762573e-01 -9.777802973985671997e-02 -6.732168793678283691e-02 -2.693756949156522751e-03 -1.073631923645734787e-02 -2.522788345813751221e-01 1.825418919324874878e-01
-5.287180095911026001e-02 1.564162820577621460e-01 2.164858765900135040e-02 1.985837519168853760e-02 -1.770711690187454224e-01 -3.038268089294433594e-01 -2.893007695674896240e-01 1.071767508983612061e-01 -8.257325738668441772e-02 -8.612067997455596924e-02 -2.001047506928443909e-02 -3.838725388050079346e-02 1.469245404005050659e-01 2.784155607223510742e-01 -1.060518324375152588e-01 1.978225260972976685e-01 -1.650729328393936157e-01 8.837677538394927979e-02 2.046975344419479370e-01 1.054372489452362061e-01 -2.342998832464218140e-01 -4.679127410054206848e-02 9.028891101479530334e-03 4.901557043194770813e-02 -3.176377117633819580e-01 6.980162113904953003e-02 -3.880072236061096191e-01 2.344490028917789459e-02 5.070100724697113037e-02 -1.499332785606384277e-01 -3.773750364780426025e-01 1.243450269103050232e-01
-1.073631942272186279e-01 4.783143848180770874e-02 2.913332777097821236e-03 2.631545066833496094e-01 2.709002196788787842e-01 9.194710105657577515e-02 -1.023649200797080994e-01 1.668186038732528687e-01 -4.430680349469184875e-02 1.440466493368148804e-01 9.030111879110336304e-02 -1.168667599558830261e-01 -1.094937771558761597e-01 2.696594893932342529e-01 -2.542031109333038330e-01 2.582582831382751465e-01 2.504838407039642334e-01 -3.395407227799296379e-03 3.482567667961120605e-01 -5.166076868772506714e-02 6.133183836936950684e-03 -4.054946824908256531e-02 3.596179932355880737e-02 -9.629820287227630615e-02 -9.883313626050949097e-02 -1.405476182699203491e-01 9.207811951637268066e-02 2.579701505601406097e-02 -1.484710127115249634e-01 -1.930453926324844360e-01 -4.827696084976196289e-01 7.897005975246429443e-02
-2.174622192978858948e-02 -5.967151746153831482e-02 -1.112634986639022827e-01 -9.603986144065856934e-02 -2.115317285060882568e-01 -3.189616650342941284e-02 -2.523034214973449707e-01 2.158972471952438354e-01 -3.235801756381988525e-01 -2.340371534228324890e-02 1.916825398802757263e-02 -2.446727268397808075e-02 -3.093010485172271729e-01 2.620815932750701904e-01 -1.305339932441711426e-01 -1.831237226724624634e-01 1.426913738250732422e-01 -1.149999499320983887e-01 3.044644892215728760e-01 -4.636120796203613281e-02 5.173429474234580994e-02 7.693852484226226807e-02 -2.697339355945587158e-01 -2.262329161167144775e-01 -2.426806539297103882e-01 5.929926410317420959e-02 7.963747531175613403e-02 -2.021159604191780090e-02 -2.016292661428451538e-01 -9.401166439056396484e-02 -3.418803513050079346e-01 -2.613574825227260590e-02
2.075904309749603271e-01 -6.450936198234558105e-02 7.302350550889968872e-02 2.960175275802612305e-02 3.539929091930389404e-01 3.368525207042694092e-02 -1.204827353358268738e-01 2.249294519424438477e-01 2.836361527442932129e-01 2.569520771503448486e-01 2.142492085695266724e-01 1.451393216848373413e-01 2.002044208347797394e-02 2.866075634956359863e-01 -2.985134162008762360e-02 -9.126544930040836334e-03 -3.270491957664489746e-01 5.477487295866012573e-02 -4.972638562321662903e-03 1.141315922141075134e-01 9.761584550142288208e-02 7.035813480615615845e-02 -3.170725405216217041e-01 -2.826106548309326172e-01 9.481187909841537476e-02 7.605996727943420410e-02 -7.717785984277725220e-02 7.917341589927673340e-02 -4.021532088518142700e-02 -1.947814077138900757e-01 -2.712277472019195557e-01 -2.008960116654634476e-03
-1.580415517091751099e-01 -2.864269614219665527e-01 -2.834135293960571289e-01 -4.079559817910194397e-02 1.243727467954158783e-02 -9.290223568677902222e-02 -3.570683598518371582e-01 4.304745793342590332e-02 -5.931756272912025452e-02 2.103266268968582153e-01 9.165876358747482300e-02 -1.086773499846458435e-01 8.184757828712463379e-02 -6.594921648502349854e-02 9.780044853687286377e-02 9.996213763952255249e-02 1.562654525041580200e-01 3.409316763281822205e-02 1.602409332990646362e-01 4.258908331394195557e-02 -1.239326968789100647e-01 1.372274756431579590e-01 -2.771999835968017578e-01 -1.477976590394973755e-01 -5.804308876395225525e-02 -2.830737829208374023e-01 -3.708397150039672852e-01 -2.162892557680606842e-02 -1.755884289741516113e-01 -3.165175765752792358e-02 -2.863321900367736816e-01 2.302802950143814087e-01
-1.065876185894012451e-01 5.659848079085350037e-02 -6.100507453083992004e-02 -7.391681522130966187e-02 -1.377938836812973022e-01 -5.984490737318992615e-02 -9.662245959043502808e-02 2.570519149303436279e-01 -2.096617594361305237e-02 -1.534305661916732788e-01 -3.677210211753845215e-02 -1.672004610300064087e-01 -3.259573578834533691e-01 2.152664214372634888e-01 -1.180780008435249329e-01 -2.133340537548065186e-01 7.727075368165969849e-02 -5.398137122392654419e-02 2.023869454860687256e-01 1.779178231954574585e-01 9.939551353454589844e-02 1.562646478414535522e-01 -2.513000965118408203e-01 -2.807990014553070068e-01 -1.970523297786712646e-01 1.751470863819122314e-01 8.417002856731414795e-02 1.095287799835205078e-01 -1.052761748433113098e-01 -1.398895680904388428e-01 -4.855786561965942383e-01 -1.077372487634420395e-02
1.829938217997550964e-02 2.554156780242919922e-01 -1.503079533576965332e-01 -2.877684533596038818e-01 2.149227261543273926e-01 -2.294140011072158813e-01 -2.512888610363006592e-01 1.007324457168579102e-01 -5.588413774967193604e-02 -2.788436040282249451e-02 1.541726291179656982e-01 -2.032372057437896729e-01 -1.003155931830406189e-01 3.907309845089912415e-02 -6.533852219581604004e-02 1.121446141041815281e-03 7.032711058855056763e-02 -1.010843738913536072e-01 2.261443436145782471e-01 7.506237179040908813e-02 2.086455672979354858e-01 7.775074243545532227e-02 3.262791410088539124e-02 -2.158913612365722656e-01 4.561495035886764526e-02 5.507206544280052185e-02 -3.179497551172971725e-03 2.829965949058532715e-01 -9.748158603906631470e-02 -4.515561461448669434e-02 -5.161954760551452637e-01 1.991786956787109375e-01
-5.488583073019981384e-02 2.538069188594818115e-01 4.740303754806518555e-02 -1.507037132978439331e-01 -1.733010709285736084e-01 1.110856607556343079e-02 -3.166346549987792969e-01 4.518112167716026306e-02 -6.817059218883514404e-02 -2.747069671750068665e-02 1.071237027645111084e-01 6.687803566455841064e-02 -6.190476194024085999e-02 2.820457816123962402e-01 -3.002657592296600342e-01 -2.228538095951080322e-01 4.138097539544105530e-02 -3.041887879371643066e-01 3.558841645717620850e-01 4.808489605784416199e-02 7.107591722160577774e-03 5.561815109103918076e-03 -1.094671785831451416e-01 -2.957352995872497559e-01 -2.070559114217758179e-01 2.012606710195541382e-02 -2.516501545906066895e-01 1.542939692735671997e-01 -6.650970131158828735e-02 1.196124404668807983e-01 -1.966817378997802734e-01 -1.415666192770004272e-01
-4.984110966324806213e-02 -7.943641394376754761e-02 -2.314206361770629883e-01 1.842029541730880737e-01 3.008274435997009277e-01 -2.864652872085571289e-01 -3.010186254978179932e-01 -4.815370962023735046e-02 -6.894353032112121582e-02 -2.816556096076965332e-01 2.773817777633666992e-01 3.273151814937591553e-02 1.892188340425491333e-01 -6.456583738327026367e-02 -3.540996089577674866e-02 1.118287816643714905e-01 7.630278170108795166e-02 2.776114046573638916e-01 1.705878973007202148e-02 2.413983456790447235e-02 -3.322083130478858948e-02 9.773659706115722656e-02 -1.247312352061271667e-01 -2.028257548809051514e-01 -8.953297883272171021e-02 -1.695532649755477905e-01 -1.812614053487777710e-01 7.840086519718170166e-02 -6.500359624624252319e-02 -3.587439358234405518e-01 -2.236905246973037720e-01 1.120664104819297791e-01
-1.360308825969696045e-01 -1.287143826484680176e-01 -1.287375539541244507e-01 2.422666698694229126e-01 3.240010142326354980e-02 1.473799347877502441e-01 -1.902372837066650391e-01 1.218259856104850769e-01 5.267491564154624939e-02 2.370786070823669434e-01 1.145453006029129028e-01 -1.157962456345558167e-01 -2.367313802242279053e-01 1.832516491413116455e-01 7.802640646696090698e-02 5.142701417207717896e-02 -1.337222661823034286e-02 -4.785813391208648682e-03 4.623768329620361328e-01 1.503388434648513794e-01 3.107954375445842743e-02 -5.834052711725234985e-02 1.501300185918807983e-01 1.345219165086746216e-01 -1.050463840365409851e-01 -1.010823771357536316e-01 -2.160520255565643311e-01 2.266450412571430206e-02 -2.318109869956970215e-01 -2.397834509611129761e-01 -3.957619965076446533e-01 1.186933964490890503e-01
-6.572847720235586166e-03 6.257468461990356445e-02 1.470814645290374756e-01 -1.863427087664604187e-02 3.261543512344360352e-01 9.672825038433074951e-02 -1.319836527109146118e-01 5.363526195287704468e-02 4.534217342734336853e-02 -2.679385244846343994e-01 2.369172126054763794e-01 2.781311981379985809e-02 5.552133545279502869e-02 6.367764621973037720e-02 -4.264994561672210693e-01 -9.969355165958404541e-02 -1.669895797967910767e-01 6.915446370840072632e-02 -1.371132433414459229e-01 8.856936544179916382e-02 2.235044389963150024e-01 1.689200699329376221e-01 1.003599241375923157e-01 -1.274361759424209595e-01 -1.774827539920806885e-01 -6.604667752981185913e-02 -3.366934359073638916e-01 1.298963427543640137e-01 -1.169219240546226501e-01 -2.851217091083526611e-01 -2.724998295307159424e-01 9.418832510709762573e-02
-7.214554399251937866e-02 -2.243266552686691284e-01 -2.715066373348236084e-01 -1.820416375994682312e-02 1.762740463018417358e-01 8.474072068929672241e-02 -1.927463263273239136e-01 -1.655154526233673096e-01 1.294920742511749268e-01 1.695848554372787476e-01 3.240787386894226074e-01 -3.957771137356758118e-02 -9.437929093837738037e-02 1.820251196622848511e-01 -1.998371183872222900e-01 2.042694836854934692e-01 1.280065774917602539e-01 7.241824269294738770e-02 4.244064092636108398e-01 -7.836464047431945801e-02 -4.625843465328216553e-02 6.850910931825637817e-02 -1.378134936094284058e-01 -2.954668998718261719e-01 -2.178996950387954712e-01 4.232033342123031616e-02 -1.545861363410949707e-01 -1.272422373294830322e-01 -2.513096034526824951e-01 -5.208358168601989746e-02 -1.844758167862892151e-02 1.233550980687141418e-01
-6.333738565444946289e-02 -2.067121714353561401e-01 1.557170003652572632e-01 -3.135941922664642334e-01 -1.968142837285995483e-01 -4.146909415721893311e-01 -3.012069761753082275e-01 -8.048725128173828125e-02 -7.862735539674758911e-02 -1.619425415992736816e-02 4.813791438937187195e-02 -8.845476806163787842e-02 -3.183479420840740204e-03 2.182287126779556274e-01 -1.486701518297195435e-01 7.692041248083114624e-02 -6.438213586807250977e-02 8.511608093976974487e-02 2.953344583511352539e-01 5.153856053948402405e-02 -1.072359457612037659e-01 8.120832033455371857e-03 8.714250475168228149e-02 1.150019541382789612e-01 -1.846525073051452637e-01 1.029385030269622803e-01 -1.636563241481781006e-01 4.540655761957168579e-03 -4.584667459130287170e-02 -1.599443405866622925e-01 -4.187607169151306152e-01 1.494217216968536377e-01
-4.535967856645584106e-02 1.174175962805747986e-01 -7.517907023429870605e-02 1.428433805704116821e-01 9.394402056932449341e-02 8.724671602249145508e-02 -6.236503645777702332e-02 3.663966059684753418e-01 2.737894356250762939e-01 8.624745905399322510e-02 2.856961786746978760e-01 -4.447156563401222229e-02 -4.484936594963073730e-02 -2.051286250352859497e-01 -2.822085916996002197e-01 -6.621479988098144531e-02 -6.240856274962425232e-02 -2.449457198381423950e-01 2.051254510879516602e-01 -6.383960694074630737e-02 -1.063394472002983093e-01 -3.387163206934928894e-02 -2.380988597869873047e-01 1.333660334348678589e-01 7.744602113962173462e-02 -8.298126608133316040e-02 -1.235261037945747375e-01 3.196622803807258606e-02 9.335743635892868042e-02 -2.731474936008453369e-01 -4.464797973632812500e-01 2.449206449091434479e-02
7.501426339149475098e-02 -5.135130882263183594e-02 -2.129412740468978882e-01 -1.876293718814849854e-01 1.632162481546401978e-01 -5.566818267107009888e-02 -1.953013837337493896e-01 -1.303855627775192261e-01 2.970454692840576172e-01 6.229378283023834229e-02 2.266566306352615356e-01 -4.192387277726083994e-04 5.075588077306747437e-02 5.651017427444458008e-01 -7.067426573485136032e-03 7.787126302719116211e-02 2.023916393518447876e-01 -1.445948034524917603e-01 3.234033584594726562e-01 -8.204032480716705322e-02 -6.001901254057884216e-02 -1.136527508497238159e-01 -6.062622368335723877e-02 7.243264466524124146e-02 -1.129016056656837463e-01 -9.005028754472732544e-02 -1.442646533250808716e-01 7.093526422977447510e-02 -1.259616762399673462e-01 -2.444961071014404297e-01 6.793569028377532959e-02 1.708634346723556519e-01
-1.175406128168106079e-01 -4.022369384765625000e-01 -1.366367042064666748e-01 1.403273195028305054e-01 1.794732958078384399e-01 -9.735244512557983398e-02 3.876989707350730896e-02 -1.190301105380058289e-01 -2.251693792641162872e-02 -2.939141355454921722e-02 2.693707942962646484e-01 6.301921606063842773e-02 2.317969053983688354e-01 1.051649004220962524e-01 1.208439469337463379e-02 2.800886146724224091e-02 4.986309632658958435e-02 -3.828053921461105347e-02 4.173365607857704163e-02 6.790014356374740601e-02 -2.396738231182098389e-01 2.440811991691589355e-01 -1.960784047842025757e-01 -1.576287299394607544e-01 7.988265715539455414e-03 -3.858708441257476807e-01 -1.474613547325134277e-01 1.647969186305999756e-01 -6.235679984092712402e-02 -2.723051011562347412e-01 -3.386022746562957764e-01 6.226104497909545898e-02
-1.133886352181434631e-01 -1.076196432113647461e-01 -1.265233457088470459e-01 -1.078077405691146851e-01 1.559029221534729004e-01 -3.925029933452606201e-02 4.129268601536750793e-02 1.056246683001518250e-01 -1.030847430229187012e-01 2.800933718681335449e-01 1.677995175123214722e-01 6.475702673196792603e-02 5.070967227220535278e-02 -9.189159423112869263e-02 -1.469834297895431519e-01 1.524676233530044556e-01 -2.760359942913055420e-01 -7.487974315881729126e-02 2.373119592666625977e-01 -2.087316941469907761e-03 -3.314595520496368408e-01 8.732690662145614624e-02 -5.166566371917724609e-01 -1.831122040748596191e-01 6.047166138887405396e-02 1.145498156547546387e-01 -7.653638720512390137e-02 7.409731298685073853e-02 3.417424485087394714e-02 -1.090728715062141418e-01 -3.458654284477233887e-01 1.226109340786933899e-01
1.490261405706405640e-02 -1.564781218767166138e-01 1.862445175647735596e-01 -6.026405096054077148e-02 1.145759746432304382e-01 -8.013346232473850250e-03 -1.877455413341522217e-01 -1.023062095046043396e-01 -1.461985707283020020e-01 1.278540492057800293e-01 2.263465374708175659e-01 -1.234399005770683289e-01 -4.255190491676330566e-01 1.666881889104843140e-01 -2.148318886756896973e-01 2.075094729661941528e-02 -1.442962735891342163e-01 1.303316950798034668e-01 1.692697405815124512e-01 1.856283694505691528e-01 -1.854361593723297119e-01 1.036108434200286865e-01 -2.905778121203184128e-03 -1.128948107361793518e-01 -1.930190920829772949e-01 -1.402488630264997482e-02 1.555831432342529297e-01 -4.118758719414472580e-03 -1.002231910824775696e-01 -2.682452201843261719e-01 -4.327690601348876953e-01 1.693593263626098633e-01
2.474897913634777069e-02 1.924187839031219482e-01 1.333267055451869965e-02 1.418706029653549194e-02 1.805233582854270935e-02 -2.460345029830932617e-01 1.408105492591857910e-01 2.299009561538696289e-01 -1.056720763444900513e-01 -2.608398199081420898e-01 1.732939928770065308e-01 2.111204564571380615e-01 1.551705747842788696e-01 1.644772663712501526e-02 -2.892084717750549316e-01 2.453660964965820312e-02 -1.595000475645065308e-01 1.505568921566009521e-01 2.775847613811492920e-01 3.767361491918563843e-02 -1.690044999122619629e-01 1.502315998077392578e-01 1.773046702146530151e-01 -2.320884466171264648e-01 -1.793104708194732666e-01 1.383894979953765869e-01 -2.199408710002899170e-01 6.583569943904876709e-02 -2.061348855495452881e-01 -1.377595216035842896e-01 -2.898500263690948486e-01 2.313763648271560669e-01
2.708854973316192627e-01 -1.098003312945365906e-01 -2.392614930868148804e-01 1.305489838123321533e-01 1.583124548196792603e-01 7.963023148477077484e-03 -1.344736367464065552e-01 1.106623336672782898e-01 1.921009421348571777e-01 8.207394927740097046e-02 -1.429548710584640503e-01 -1.716854721307754517e-01 3.778701182454824448e-03 9.906597435474395752e-02 -2.852895259857177734e-01 -9.584657847881317139e-02 -1.184912621974945068e-01 3.589955717325210571e-02 2.224927395582199097e-01 -1.496343761682510376e-01 3.833636268973350525e-02 2.355333715677261353e-01 -2.440364956855773926e-01 -3.058302998542785645e-01 -3.820844292640686035e-01 1.811030656099319458e-01 -1.278264820575714111e-01 2.629662305116653442e-02 -2.145948261022567749e-01 -8.712171763181686401e-02 -1.812358647584915161e-01 1.063245013356208801e-01
-1.942749321460723877e-01 1.161789894104003906e-01 -1.604622155427932739e-01 -4.399450961500406265e-03 2.818008065223693848e-01 -9.013395756483078003e-02 -2.741637229919433594e-01 -1.405868828296661377e-01 2.742797434329986572e-01 7.950344681739807129e-02 3.424535393714904785e-01 -9.470928460359573364e-02 -1.809264905750751495e-02 3.641888201236724854e-01 -2.465056627988815308e-02 2.535949461162090302e-02 1.764666289091110229e-01 -2.267905324697494507e-01 3.268290162086486816e-01 -2.384065464138984680e-02 -1.154239326715469360e-01 7.318453490734100342e-02 -6.956516206264495850e-02 -1.838328242301940918e-01 -4.039885243400931358e-04 -1.154192462563514709e-01 -2.211155146360397339e-01 -1.075700521469116211e-01 -1.936494708061218262e-01 -1.481276452541351318e-01 8.671928197145462036e-03 1.339590847492218018e-01
-1.510480791330337524e-01 -1.116601601243019104e-01 -1.574737578630447388e-01 -2.787903845310211182e-01 9.923362731933593750e-02 -2.999021112918853760e-01 -1.700555086135864258e-01 3.803634345531463623e-01 5.456457380205392838e-03 -7.744897156953811646e-02 2.357984185218811035e-01 1.100611314177513123e-02 -7.289446145296096802e-02 2.424716800451278687e-01 -1.983969509601593018e-01 8.703744411468505859e-02 6.424321979284286499e-02 -2.541024088859558105e-01 2.757760286331176758e-01 -6.790485233068466187e-02 -2.973581850528717041e-02 5.188795924186706543e-02 -1.818648278713226318e-01 -2.034009993076324463e-01 1.849628090858459473e-01 -2.063136845827102661e-01 -6.021841242909431458e-02 -1.483376920223236084e-01 6.995291262865066528e-02 -1.358004957437515259e-01 -1.826970279216766357e-01 -1.717996895313262939e-01
-6.487274076789617538e-03 -4.330721795558929443e-01 -1.412456333637237549e-01 -5.660664662718772888e-02 1.553925126791000366e-01 -2.027615755796432495e-01 -2.210326790809631348e-01 6.210349127650260925e-02 2.524419426918029785e-01 7.619777321815490723e-02 -4.968412965536117554e-02 2.214944511651992798e-01 1.097157523036003113e-01 1.445106565952301025e-01 -2.002197802066802979e-01 -1.824525296688079834e-01 9.224819391965866089e-02 1.081051304936408997e-01 5.560097470879554749e-02 -2.577974461019039154e-02 4.718925058841705322e-02 2.180833667516708374e-01 -2.914714068174362183e-02 -3.030692040920257568e-01 4.615165293216705322e-02 -3.259373083710670471e-02 -1.942771673202514648e-01 2.702069580554962158e-01 -3.019371032714843750e-01 -2.555476427078247070e-01 -1.560630090534687042e-02 8.257915824651718140e-02
-3.114176392555236816e-01 -1.173893511295318604e-01 -2.079163938760757446e-01 -3.156737685203552246e-01 1.749261617660522461e-01 -1.645364463329315186e-01 -2.653442621231079102e-01 2.303216457366943359e-01 -1.798632144927978516e-01 -1.163200475275516510e-03 1.243228241801261902e-01 1.348649114370346069e-01 -9.115488827228546143e-02 1.762716919183731079e-01 -2.210651189088821411e-01 -1.053737178444862366e-01 -7.435468584299087524e-02 -2.675413489341735840e-01 2.847734987735748291e-01 2.885117754340171814e-02 4.959387704730033875e-03 3.683637455105781555e-02 -2.972381003201007843e-02 -2.261675596237182617e-01 -2.184546738862991333e-01 -1.469392031431198120e-01 -1.734037250280380249e-01 1.290331482887268066e-01 7.722296565771102905e-02 -6.936006247997283936e-02 -5.054705590009689331e-02 -2.409733384847640991e-01
-9.723708778619766235e-02 -9.208480268716812134e-02 1.476511508226394653e-01 -1.278424859046936035e-01 1.954841762781143188e-01 -1.804591119289398193e-01 -3.122631609439849854e-01 1.679627001285552979e-01 2.705234289169311523e-01 9.194202721118927002e-02 5.667462944984436035e-02 -1.639279276132583618e-01 -1.208532080054283142e-01 1.487212926149368286e-01 -1.315792948007583618e-01 1.447103172540664673e-01 1.883490681648254395e-01 1.629037898965179920e-03 1.037450805306434631e-01 -1.404616683721542358e-01 -1.671684533357620239e-01 1.171823367476463318e-01 -9.001607447862625122e-02 -1.718839108943939209e-01 -2.979975640773773193e-01 1.392697542905807495e-01 1.842611730098724365e-01 1.692995876073837280e-01 -7.300602644681930542e-02 -1.989316940307617188e-01 -4.064484238624572754e-01 -1.857720166444778442e-01
-4.290140420198440552e-02 -1.800740659236907959e-01 -2.578455507755279541e-01 -1.429470628499984741e-02 -1.102925762534141541e-01 -1.331254467368125916e-02 -3.166018426418304443e-01 -5.260995775461196899e-02 -9.943488985300064087e-02 -4.796880111098289490e-02 4.111698642373085022e-02 -6.148606911301612854e-02 -7.489020377397537231e-02 3.903510868549346924e-01 -1.808257102966308594e-01 6.374204158782958984e-02 -2.231165319681167603e-01 -3.606737256050109863e-01 1.554068177938461304e-01 4.049120843410491943e-02 3.061158210039138794e-02 1.464362889528274536e-01 2.467000856995582581e-02 -3.382425904273986816e-01 -3.330847322940826416e-01 -2.041459679603576660e-01 -1.213403865694999695e-01 -1.125427410006523132e-01 6.786765158176422119e-02 -1.240606326609849930e-02 -1.526900678873062134e-01 1.419713348150253296e-01
-2.141666114330291748e-01 -5.767725780606269836e-02 -1.703889071941375732e-01 1.852720826864242554e-01 4.214952513575553894e-02 -6.507965177297592163e-02 -2.661908231675624847e-02 -1.450005769729614258e-01 5.351127311587333679e-02 -2.109681367874145508e-01 1.053934916853904724e-01 4.637566581368446350e-02 -1.737465858459472656e-01 6.139916181564331055e-02 -4.146558642387390137e-01 -1.793330162763595581e-01 2.468590289354324341e-01 -2.428633719682693481e-01 2.636992037296295166e-01 1.649558395147323608e-01 -1.667605191469192505e-01 2.158809155225753784e-01 -7.977849245071411133e-02 -3.120056390762329102e-01 -3.171305358409881592e-02 4.939449951052665710e-02 4.545285552740097046e-02 2.289132028818130493e-01 2.496203482151031494e-01 -1.374504268169403076e-01 -1.625267118215560913e-01 -2.624751254916191101e-02
4.505656287074089050e-02 3.413879545405507088e-03 6.584571301937103271e-02 -2.307397872209548950e-02 2.014005780220031738e-01 -1.099652647972106934e-01 -2.264750450849533081e-01 3.868578746914863586e-02 4.310895502567291260e-02 2.246865630149841309e-01 3.358402103185653687e-02 -2.565159499645233154e-01 -1.269764453172683716e-01 2.516606748104095459e-01 7.897381670773029327e-03 5.438154935836791992e-02 1.752667278051376343e-01 -1.624882668256759644e-01 1.981413066387176514e-01 6.322215497493743896e-02 -2.320112101733684540e-02 7.044486701488494873e-04 -1.595859765075147152e-03 -9.576375782489776611e-02 2.537866681814193726e-02 2.354504764080047607e-01 1.764732450246810913e-01 3.234919607639312744e-01 6.659536063671112061e-02 -3.888307809829711914e-01 -4.503501355648040771e-01 1.596906185150146484e-01
-5.292672291398048401e-02 -2.382243797183036804e-02 8.217239379882812500e-02 1.254921853542327881e-01 1.224556714296340942e-01 1.696651242673397064e-02 -2.816494703292846680e-01 2.711704671382904053e-01 -4.110819473862648010e-02 -3.747107386589050293e-01 2.035483121871948242e-01 -8.019187487661838531e-03 3.088090717792510986e-01 1.757615357637405396e-01 -1.033960059285163879e-01 -3.073702752590179443e-01 -1.288746148347854614e-01 -1.296788360923528671e-02 1.521804332733154297e-01 -1.487916987389326096e-02 -3.004733100533485413e-02 3.201506435871124268e-01 -1.300657540559768677e-01 3.348332270979881287e-02 4.304568469524383545e-02 -2.406239956617355347e-01 -2.347755134105682373e-01 8.368480950593948364e-03 -3.578470274806022644e-02 -2.023036330938339233e-01 -1.600349247455596924e-01 2.159062772989273071e-01
-6.558884680271148682e-02 -2.033217996358871460e-01 -2.500507831573486328e-01 2.091065421700477600e-02 3.775092363357543945e-01 -1.969454810023307800e-02 -3.739822208881378174e-01 2.524108067154884338e-02 -1.449814736843109131e-01 1.906202137470245361e-01 3.296037316322326660e-01 1.141981687396764755e-03 -1.247211545705795288e-02 1.046858057379722595e-01 -2.797476649284362793e-01 1.449590772390365601e-01 1.329459995031356812e-01 -8.620736002922058105e-02 1.557908952236175537e-01 -2.676053717732429504e-02 -1.003091037273406982e-01 -8.840625733137130737e-02 -4.171465337276458740e-02 -1.196300536394119263e-01 -6.735450029373168945e-02 -2.219677567481994629e-01 -3.519524931907653809e-01 -1.117021143436431885e-01 3.899654373526573181e-02 -2.121858149766921997e-01 1.377282105386257172e-02 1.034544333815574646e-01
-1.381148248910903931e-01 -3.590722978115081787e-01 -2.670425176620483398e-01 -1.529910564422607422e-01 2.052683979272842407e-01 -7.933129370212554932e-02 -8.749344199895858765e-02 3.252709209918975830e-01 -1.185469478368759155e-01 1.105548888444900513e-01 2.480055540800094604e-01 2.098689377307891846e-01 -4.550637677311897278e-02 6.443504989147186279e-02 -5.675991997122764587e-02 7.412257790565490723e-02 3.039455600082874298e-02 -2.364423424005508423e-01 2.306989580392837524e-01 -1.029538288712501526e-01 -6.244368478655815125e-02 -2.087479922920465469e-03 -5.952152609825134277e-02 -2.290080934762954712e-01 8.695786446332931519e-02 -3.094639182090759277e-01 -4.297895357012748718e-02 2.960071898996829987e-03 5.514131113886833191e-02 -3.518460988998413086e-01 -1.675681769847869873e-01 -8.933226019144058228e-02
-1.581580489873886108e-01 1.231726109981536865e-01 -1.357942670583724976e-01 -1.015234366059303284e-01 -9.349062107503414154e-03 -1.561946142464876175e-02 -2.140318304300308228e-01 7.706762850284576416e-02 4.436268657445907593e-02 4.868492484092712402e-02 1.117031648755073547e-01 9.671364724636077881e-02 2.393043935298919678e-01 5.272836610674858093e-02 -2.743635475635528564e-01 1.669605262577533722e-03 7.634630054235458374e-02 -1.522409822791814804e-02 3.046100735664367676e-01 -3.881208300590515137e-01 -2.413677275180816650e-01 2.282032966613769531e-01 2.136829048395156860e-01 -1.784173250198364258e-01 -1.520182490348815918e-01 8.389613777399063110e-02 1.036183014512062073e-01 -1.258747931569814682e-02 4.098541662096977234e-02 -2.554875612258911133e-01 -4.149474203586578369e-01 6.411681533791124821e-04
1.833323091268539429e-01 -1.337990313768386841e-01 -2.028326131403446198e-02 -1.421686448156833649e-02 2.220764905214309692e-01 -1.032973155379295349e-01 -2.261089980602264404e-01 6.521439645439386368e-03 3.272483646869659424e-01 2.972333319485187531e-02 -1.421582400798797607e-01 -2.539677619934082031e-01 3.840851411223411560e-02 1.403119117021560669e-01 -4.152128398418426514e-01 -2.134740799665451050e-01 -1.568502485752105713e-01 3.206776455044746399e-02 3.014931976795196533e-01 -2.071566432714462280e-01 6.657806783914566040e-02 9.973065555095672607e-02 -2.083154022693634033e-01 -1.914125829935073853e-01 -4.561182484030723572e-02 2.091718465089797974e-01 -1.903153359889984131e-01 -4.061847925186157227e-02 -8.391835540533065796e-02 -1.494359374046325684e-01 -1.916027218103408813e-01 3.542722016572952271e-02
-1.273907441645860672e-02 -1.706160306930541992e-01 -2.323177307844161987e-01 -4.801278561353683472e-02 -6.909841299057006836e-02 -3.529381379485130310e-02 -4.083756208419799805e-01 1.865506917238235474e-01 5.988800525665283203e-02 -1.502251774072647095e-01 1.260207891464233398e-01 -1.976963877677917480e-01 1.480701863765716553e-01 2.313560247421264648e-02 4.218595847487449646e-02 9.151020646095275879e-02 1.371758133172988892e-01 9.050823003053665161e-02 3.658838272094726562e-01 -2.155993729829788208e-01 6.971415132284164429e-02 -9.553952515125274658e-02 -2.743102014064788818e-01 -2.685956060886383057e-01 -1.540307104587554932e-01 4.315746203064918518e-02 1.172477304935455322e-01 2.175588309764862061e-01 -4.056121222674846649e-03 -2.127247601747512817e-01 -3.020596504211425781e-01 -3.478850796818733215e-02
-1.594826281070709229e-01 1.509314030408859253e-01 9.933791309595108032e-02 -4.251528996974229813e-03 1.336697041988372803e-01 2.460653195157647133e-03 -7.038000971078872681e-02 2.468007653951644897e-01 2.494590915739536285e-02 -1.156733185052871704e-01 9.257271885871887207e-02 -7.403910160064697266e-02 -1.440167427062988281e-01 -1.415204405784606934e-01 -2.615242600440979004e-01 -1.112395226955413818e-01 -1.435209363698959351e-01 -2.174200415611267090e-01 3.988766670227050781e-01 -2.813301049172878265e-02 -3.732211142778396606e-02 -1.463911533355712891e-01 -8.427128195762634277e-02 1.123956888914108276e-01 -1.663069725036621094e-01 -5.457759834825992584e-03 -1.125524193048477173e-02 -1.584429177455604076e-03 1.985273957252502441e-01 -3.160069882869720459e-01 -4.984800219535827637e-01 1.505811959505081177e-01
-8.825371414422988892e-02 -5.851413588970899582e-03 -2.622330784797668457e-01 3.656868338584899902e-01 1.578941941261291504e-01 6.376966089010238647e-02 5.263721570372581482e-03 6.339318118989467621e-03 1.827552169561386108e-02 9.580007195472717285e-02 8.661197870969772339e-02 -1.246749516576528549e-02 -1.094120517373085022e-01 1.709533333778381348e-01 -6.475274451076984406e-03 -7.551609724760055542e-02 1.695221662521362305e-02 -9.013228118419647217e-02 3.558117449283599854e-01 4.037965089082717896e-03 1.099450960755348206e-01 -1.632969528436660767e-01 1.359489709138870239e-01 -1.062236633151769638e-02 -2.120758444070816040e-01 -2.209893912076950073e-01 -2.154932469129562378e-01 -3.620414435863494873e-02 -2.801884412765502930e-01 2.517512626945972443e-02 -5.207263231277465820e-01 1.107953190803527832e-01
-1.424996703863143921e-01 -3.420729041099548340e-01 1.048529637046158314e-03 -6.691069900989532471e-02 2.235488221049308777e-02 -1.146128252148628235e-01 -2.397017329931259155e-01 4.663015156984329224e-02 3.206532895565032959e-01 7.326247543096542358e-02 2.624452710151672363e-01 1.818334311246871948e-01 -2.642051875591278076e-01 8.396863937377929688e-02 -8.376094698905944824e-02 -1.788035780191421509e-01 -2.793091535568237305e-01 -3.303503096103668213e-01 6.032742187380790710e-02 1.430127304047346115e-02 1.151586845517158508e-01 3.396397829055786133e-02 2.142350748181343079e-02 -1.145981922745704651e-01 -1.364807039499282837e-01 -9.140305966138839722e-02 2.462225407361984253e-02 2.696987986564636230e-01 -9.459125250577926636e-02 1.123208366334438324e-02 -3.179251253604888916e-01 1.717418581247329712e-01
4.674440994858741760e-02 -2.078941017389297485e-01 -2.625550031661987305e-01 -2.725916448980569839e-03 -1.216666474938392639e-01 3.091498464345932007e-02 5.519409105181694031e-02 -2.697658911347389221e-02 -1.303893029689788818e-01 1.270458102226257324e-02 2.391556799411773682e-01 3.217139840126037598e-02 -1.397167742252349854e-01 2.540220320224761963e-01 -5.665006488561630249e-02 -1.789735555648803711e-01 1.031362861394882202e-01 1.237890794873237610e-01 1.405899226665496826e-01 -7.028619199991226196e-02 -2.090260684490203857e-01 1.461612433195114136e-01 1.706169247627258301e-01 -1.259855926036834717e-01 -3.648038208484649658e-01 2.694444060325622559e-01 -2.606493979692459106e-02 2.079860568046569824e-01 -1.955432444810867310e-02 -2.789402008056640625e-01 -3.908990621566772461e-01 1.735575497150421143e-01
4.793325066566467285e-02 -2.960434556007385254e-01 -2.749897539615631104e-01 1.675629317760467529e-01 2.837176024913787842e-01 4.882740322500467300e-03 -2.043080329895019531e-01 -1.436496376991271973e-01 2.357809990644454956e-02 7.016154378652572632e-02 3.211178183555603027e-01 -1.313409488648176193e-02 5.168185383081436157e-02 1.503709405660629272e-01 -7.658562064170837402e-02 1.631040126085281372e-02 -6.627495586872100830e-02 -1.124586351215839386e-02 4.162710905075073242e-02 -4.860531538724899292e-03 -2.458806894719600677e-02 2.588857412338256836e-01 -1.862972825765609741e-01 -1.706818044185638428e-01 -1.314054131507873535e-01 -2.491917312145233154e-01 -4.138578176498413086e-01 2.177416905760765076e-02 -1.862109750509262085e-01 -3.083887100219726562e-01 -6.813709437847137451e-02 2.881776541471481323e-03
1.100394353270530701e-01 1.728550493717193604e-01 -1.310708075761795044e-01 1.016922593116760254e-01 5.754164606332778931e-02 -1.009396389126777649e-01 -1.239350885152816772e-01 2.189031094312667847e-01 -1.252605766057968140e-01 -4.237705841660499573e-02 2.839899361133575439e-01 1.307125985622406006e-01 -5.355370789766311646e-02 8.080598711967468262e-02 -1.542222052812576294e-01 -1.849762350320816040e-01 2.639782428741455078e-01 -6.155662238597869873e-02 2.771900892257690430e-01 2.107131332159042358e-01 -2.155298590660095215e-01 -1.069235280156135559e-01 -1.314847171306610107e-01 5.834732204675674438e-02 -3.078026883304119110e-02 9.965839982032775879e-02 -1.604348719120025635e-01 3.119760155677795410e-01 -3.377282023429870605e-01 -8.761806786060333252e-02 -2.837068736553192139e-01 -2.482576966285705566e-01
2.688222751021385193e-02 -1.278735846281051636e-01 -2.476575374603271484e-01 -4.302567336708307266e-03 1.988237053155899048e-01 -2.648047506809234619e-01 -5.791794136166572571e-02 9.162463247776031494e-02 -1.835223287343978882e-01 1.155058741569519043e-01 5.744349956512451172e-02 4.660740494728088379e-02 -2.138475514948368073e-02 -7.597866654396057129e-02 1.004838049411773682e-01 -1.075350642204284668e-01 1.678972542285919189e-01 -8.108446747064590454e-02 2.568272650241851807e-01 6.068789586424827576e-02 -4.492020979523658752e-02 1.864323318004608154e-01 -1.786854714155197144e-01 5.505651235580444336e-02 -2.288878411054611206e-01 -3.767059370875358582e-02 -3.671198487281799316e-01 2.225016951560974121e-01 -2.359016984701156616e-01 -8.960144221782684326e-02 -4.100788831710815430e-01 -2.714931070804595947e-01
-3.385597094893455505e-02 -2.661700546741485596e-01 2.335603907704353333e-02 -6.721299141645431519e-02 3.116801679134368896e-01 -2.088793069124221802e-01 -5.808105319738388062e-02 3.350535780191421509e-02 3.227305784821510315e-02 -5.777881667017936707e-02 1.885764151811599731e-01 2.794861793518066406e-01 8.232010155916213989e-02 2.429941669106483459e-02 -7.932544499635696411e-02 -1.465113312005996704e-01 5.933159589767456055e-02 -1.181837469339370728e-01 1.688237190246582031e-01 -3.795621916651725769e-02 -1.765694171190261841e-01 1.841244250535964966e-01 5.600176379084587097e-02 -2.611956894397735596e-01 3.013963997364044189e-01 -8.612313121557235718e-02 -1.384183298796415329e-02 -1.413313001394271851e-01 4.988532885909080505e-02 -4.533421099185943604e-01 -3.319163024425506592e-01 6.346280127763748169e-02
1.064521744847297668e-01 -1.749371886253356934e-01 -1.242872327566146851e-01 6.194153800606727600e-02 5.479592084884643555e-02 -2.897460460662841797e-01 -3.477626740932464600e-01 1.740161329507827759e-01 8.039983361959457397e-02 -1.257070004940032959e-01 -1.877162009477615356e-01 -7.436916977167129517e-02 9.142293781042098999e-02 2.732610516250133514e-02 -4.230074882507324219e-01 -1.046703234314918518e-01 -2.962301485240459442e-03 1.388328075408935547e-01 1.108279302716255188e-01 1.531236767768859863e-01 -9.898623079061508179e-02 1.407234221696853638e-01 -3.286787569522857666e-01 -1.820673644542694092e-01 -1.830997765064239502e-01 1.610365658998489380e-01 -1.020295247435569763e-01 -3.449425101280212402e-02 -9.135615080595016479e-02 -2.954550087451934814e-01 -1.910471469163894653e-01 9.790226072072982788e-02
2.274555563926696777e-01 -1.043035462498664856e-01 -3.116342425346374512e-02 1.429286897182464600e-01 9.612241387367248535e-02 -4.132298827171325684e-01 -3.039651215076446533e-01 1.956110261380672455e-02 1.968272775411605835e-01 5.049785226583480835e-02 1.081126779317855835e-01 -1.055808886885643005e-01 -9.402398020029067993e-02 1.411317195743322372e-02 -1.242598444223403931e-01 -2.221282273530960083e-01 8.167997002601623535e-02 5.313428491353988647e-02 2.186242491006851196e-01 -1.516549382358789444e-02 -1.587108671665191650e-01 1.336680501699447632e-01 -2.023660391569137573e-01 1.214278191328048706e-01 2.387301065027713776e-02 -3.026467263698577881e-01 6.594604998826980591e-02 3.428814560174942017e-02 -1.583373248577117920e-01 -8.858641982078552246e-02 -4.669293463230133057e-01 1.886652968823909760e-02
1.577979139983654022e-02 2.236280031502246857e-02 -1.508416235446929932e-01 8.203240483999252319e-02 1.723242551088333130e-01 -2.019494622945785522e-01 1.985474526882171631e-01 2.445620894432067871e-01 1.127290055155754089e-01 -1.356004457920789719e-02 2.248208224773406982e-01 -2.828339114785194397e-02 1.170096918940544128e-01 3.066334426403045654e-01 -1.067090332508087158e-01 -1.926007866859436035e-01 -1.276607215404510498e-01 2.982122600078582764e-01 2.873906493186950684e-01 3.538196906447410583e-02 -3.496699333190917969e-01 5.804702173918485641e-03 1.178051978349685669e-01 -2.269487679004669189e-01 -2.022019028663635254e-01 8.270301856100559235e-03 1.491325348615646362e-01 1.509627848863601685e-01 -1.890202984213829041e-02 2.200267277657985687e-02 -3.397860825061798096e-01 -2.417169697582721710e-02
-5.628776177763938904e-02 -1.670934259891510010e-01 -1.462085098028182983e-01 -6.983475387096405029e-02 3.560423105955123901e-02 -1.652894169092178345e-01 -2.515544891357421875e-01 1.253664195537567139e-01 2.072868943214416504e-01 1.720785498619079590e-01 -2.055686414241790771e-01 5.715366452932357788e-02 -5.490965768694877625e-02 2.252106070518493652e-01 -3.863875567913055420e-01 5.961368791759014130e-03 -2.165229991078376770e-02 1.397605091333389282e-01 1.464250236749649048e-01 -2.253397554159164429e-01 3.768898546695709229e-02 3.035034537315368652e-01 -1.424854546785354614e-01 -3.067562282085418701e-01 -2.619594931602478027e-01 1.513603776693344116e-01 -2.122817486524581909e-01 8.655172586441040039e-02 -1.862606704235076904e-01 -1.579003483057022095e-01 -8.269784040749073029e-03 9.982684254646301270e-02
2.545111346989870071e-03 -1.837417781352996826e-01 -2.605105340480804443e-01 -9.888712316751480103e-02 1.594617962837219238e-01 -1.232421770691871643e-01 -1.275494545698165894e-01 -4.368556663393974304e-02 9.257967770099639893e-02 9.017805755138397217e-02 1.744947284460067749e-01 6.109366565942764282e-02 2.374122478067874908e-02 3.738780021667480469e-01 -6.279502809047698975e-02 -3.497795015573501587e-02 1.956903934478759766e-01 -1.145631223917007446e-01 3.134537637233734131e-01 1.408432573080062866e-01 4.441091790795326233e-02 1.986406445503234863e-01 1.721943542361259460e-02 2.037521153688430786e-01 -2.251762002706527710e-01 -4.379297792911529541e-02 -1.200632229447364807e-01 -4.155401512980461121e-02 -2.556659281253814697e-01 -4.446859955787658691e-01 -1.378565430641174316e-01 -1.725239008665084839e-01
-3.045995533466339111e-01 -7.366457581520080566e-02 5.456822738051414490e-02 -1.920303404331207275e-01 3.228712081909179688e-01 1.128382831811904907e-01 -5.548688396811485291e-02 3.877609968185424805e-02 7.604311406612396240e-02 4.055307060480117798e-02 1.988791525363922119e-01 -2.769895792007446289e-01 5.919612944126129150e-03 8.797632157802581787e-02 -2.005849927663803101e-01 -2.119281440973281860e-01 -2.247884720563888550e-01 -7.248454540967941284e-02 3.157404959201812744e-01 -9.125929325819015503e-03 -1.315544694662094116e-01 1.528194695711135864e-01 -7.759103178977966309e-02 1.594926565885543823e-01 1.790708005428314209e-01 6.432204693555831909e-02 -2.463809996843338013e-01 -8.102688193321228027e-02 3.863132745027542114e-02 -2.538191080093383789e-01 -2.621444463729858398e-01 2.407610565423965454e-01
-8.341091871261596680e-02 -1.719346791505813599e-01 3.712969273328781128e-02 1.311192959547042847e-01 1.124046891927719116e-01 7.583988457918167114e-02 -2.931258380413055420e-01 3.118565306067466736e-02 1.902740001678466797e-01 5.133426748216152191e-03 7.910535484552383423e-02 2.978934943675994873e-01 -1.497319042682647705e-01 6.906495243310928345e-02 -2.704965472221374512e-01 -8.932042121887207031e-02 -3.892645239830017090e-01 -2.221531271934509277e-01 2.029448896646499634e-01 1.289770454168319702e-01 3.735593333840370178e-02 6.988115608692169189e-02 -2.269003838300704956e-01 -9.338296949863433838e-02 -2.717844247817993164e-01 -2.709724903106689453e-01 -5.893255770206451416e-02 2.270745038986206055e-01 2.455451712012290955e-02 -3.183913603425025940e-02 -2.406877726316452026e-01 1.140345633029937744e-01
-2.904745051637291908e-03 -5.214998871088027954e-02 -7.843209803104400635e-02 -3.485774695873260498e-01 1.363286823034286499e-01 -2.415821999311447144e-01 -1.125196442008018494e-01 1.480321749113500118e-03 -2.368944734334945679e-01 -1.624529063701629639e-01 2.536288201808929443e-01 -1.779531240463256836e-01 -1.571172177791595459e-01 1.932655274868011475e-01 -2.544470727443695068e-01 5.682691186666488647e-02 -8.935999870300292969e-02 7.900703698396682739e-02 1.461763381958007812e-01 1.524479240179061890e-01 4.527221899479627609e-03 -5.513798072934150696e-02 -9.246822446584701538e-02 -2.141488716006278992e-02 -3.745896816253662109e-01 -8.149573206901550293e-02 1.380525976419448853e-01 1.186330616474151611e-01 5.471099913120269775e-02 -1.614143848419189453e-01 -3.973882198333740234e-01 1.831054687500000000e-01
9.047797322273254395e-02 -5.178559198975563049e-02 -2.674131654202938080e-02 2.785047590732574463e-01 1.172610968351364136e-01 -1.861119270324707031e-02 -1.922824680805206299e-01 2.470535039901733398e-01 -1.435856819152832031e-01 9.356337599456310272e-03 -2.254924364387989044e-02 -8.855533786118030548e-03 -2.733731567859649658e-01 2.801120877265930176e-01 -2.462712824344635010e-01 1.902773827314376831e-01 2.001827508211135864e-01 -8.917064964771270752e-02 1.797014176845550537e-01 1.824400275945663452e-01 -1.100376918911933899e-01 1.072591319680213928e-01 1.452392637729644775e-01 -6.120590120553970337e-02 -9.186569601297378540e-02 -3.143618628382682800e-02 -6.839302927255630493e-02 2.392792999744415283e-01 -2.643556594848632812e-01 -3.154928088188171387e-01 -3.040990233421325684e-01 1.791504621505737305e-01
5.030269175767898560e-02 -2.556919753551483154e-01 -2.942388132214546204e-02 9.572079032659530640e-02 -9.132961928844451904e-02 -4.159647524356842041e-01 -1.059064269065856934e-01 -6.444273889064788818e-02 2.056851685047149658e-01 1.635027378797531128e-01 1.592224687337875366e-01 6.548740714788436890e-02 -6.505445390939712524e-02 1.940757930278778076e-01 -2.466309219598770142e-01 -1.989239603281021118e-01 1.746345609426498413e-01 9.249255806207656860e-02 2.321233004331588745e-01 1.086261775344610214e-02 -1.052715033292770386e-01 2.451425641775131226e-01 -2.057762295007705688e-01 1.260445863008499146e-01 -5.076163634657859802e-02 -2.850829064846038818e-01 4.530992824584245682e-03 1.973292231559753418e-01 -6.075600907206535339e-02 -3.211753070354461670e-02 -3.612828850746154785e-01 6.193084642291069031e-02
-1.137592494487762451e-01 -2.510204911231994629e-01 -1.028641387820243835e-01 1.363966614007949829e-01 1.768548935651779175e-01 -7.870317250490188599e-02 -3.556413352489471436e-01 -8.383426070213317871e-02 -1.885464787483215332e-01 7.675233483314514160e-02 -2.474848553538322449e-02 -1.342304021818563342e-04 -1.387572884559631348e-01 2.335621416568756104e-01 5.981772392988204956e-02 7.055968046188354492e-02 2.900233864784240723e-01 -3.045815229415893555e-01 2.009169161319732666e-01 -8.354582823812961578e-03 -1.678462512791156769e-02 1.217301934957504272e-01 -3.172783255577087402e-01 -2.180632501840591431e-01 -2.423680871725082397e-01 -1.082403287291526794e-01 -5.452237278223037720e-02 -1.249674707651138306e-01 -7.788378745317459106e-02 7.817244157195091248e-03 -3.273891508579254150e-01 1.283364444971084595e-01
1.780410706996917725e-01 -1.328729391098022461e-01 -4.006692394614219666e-02 1.718772351741790771e-01 -9.443759918212890625e-02 -3.985345065593719482e-01 -2.620237469673156738e-01 -5.510913953185081482e-02 5.839398503303527832e-02 2.310002297163009644e-01 1.622948050498962402e-01 -9.252763539552688599e-02 -1.301212981343269348e-02 1.703305393457412720e-01 -1.073258817195892334e-01 -2.538839578628540039e-01 1.030514985322952271e-01 4.136475175619125366e-02 2.853552103042602539e-01 7.371153333224356174e-04 -7.459573447704315186e-02 1.512321680784225464e-01 -1.140690445899963379e-01 6.460206955671310425e-02 1.363331675529479980e-01 -3.402287662029266357e-01 3.999278694391250610e-02 1.686621457338333130e-01 -1.350560486316680908e-01 -1.059808656573295593e-01 -3.872767388820648193e-01 1.956546911969780922e-03
-2.732860622927546501e-03 -3.503934741020202637e-01 -8.968494832515716553e-02 1.368412673473358154e-01 1.226206775754690170e-03 1.474293917417526245e-01 -2.615308165550231934e-01 6.573285907506942749e-02 -9.959843754768371582e-02 -1.194915771484375000e-01 1.821731179952621460e-01 -5.371934548020362854e-02 -9.700278192758560181e-02 2.966599464416503906e-01 1.411467641592025757e-01 1.577480435371398926e-01 -7.974918698891997337e-04 -7.533953338861465454e-02 3.278332650661468506e-01 1.724588721990585327e-01 -9.355241805315017700e-02 2.491739243268966675e-01 9.465150535106658936e-02 1.096247732639312744e-01 -7.082317024469375610e-02 1.046369299292564392e-01 -2.488780319690704346e-01 1.433934569358825684e-01 -7.161252200603485107e-02 -2.776902616024017334e-01 -2.519328892230987549e-01 2.731496393680572510e-01
-1.585783362388610840e-01 -1.999878436326980591e-01 -2.407058700919151306e-02 4.354509711265563965e-01 2.521734833717346191e-01 -2.580392062664031982e-01 3.985837101936340332e-02 1.164695098996162415e-01 2.315066158771514893e-01 2.217711135745048523e-02 1.848534941673278809e-01 -1.655704230070114136e-01 8.715263567864894867e-03 3.288477659225463867e-01 -1.579331792891025543e-02 -6.027549132704734802e-02 -2.716077677905559540e-02 -7.913032174110412598e-02 2.570102512836456299e-01 -4.553270339965820312e-02 1.514014452695846558e-01 -1.028166264295578003e-01 8.452476561069488525e-02 -3.676992282271385193e-02 -9.365941584110260010e-02 -3.253859579563140869e-01 -1.340277045965194702e-01 -8.459088206291198730e-02 -8.170101046562194824e-02 -2.111109495162963867e-01 -2.417881935834884644e-01 7.051279395818710327e-02
-8.990086615085601807e-02 -7.565247267484664917e-02 -2.482908666133880615e-01 -5.747146531939506531e-02 1.247860770672559738e-02 -1.127027794718742371e-01 -3.666615784168243408e-01 1.030358001589775085e-01 9.803793579339981079e-02 -2.594543099403381348e-01 1.580538451671600342e-01 -6.387565284967422485e-02 2.036895304918289185e-01 3.765337169170379639e-03 -1.048467010259628296e-01 6.040754169225692749e-02 6.382716447114944458e-02 1.121392194181680679e-02 2.886423468589782715e-01 -2.948717176914215088e-01 -7.031659036874771118e-02 -1.300036609172821045e-01 -2.897993922233581543e-01 -2.013725340366363525e-01 -1.005062237381935120e-01 2.003991305828094482e-01 1.839622855186462402e-02 1.590842455625534058e-01 -5.066892504692077637e-02 -3.485769033432006836e-01 -2.793084084987640381e-01 -4.854593053460121155e-02
-1.623276025056838989e-01 5.580665543675422668e-02 -5.293083563446998596e-02 -1.634384244680404663e-01 1.620694100856781006e-01 1.452120393514633179e-02 8.127129077911376953e-02 1.678419113159179688e-02 3.361270427703857422e-01 -2.486760765314102173e-01 -1.222433000802993774e-01 3.286851197481155396e-02 -5.177798122167587280e-02 -6.340878456830978394e-02 -2.434744834899902344e-01 -7.417954504489898682e-02 -1.598622649908065796e-01 4.769803211092948914e-02 1.617670506238937378e-01 1.800075322389602661e-01 -9.615258872509002686e-02 -1.632077693939208984e-01 -2.034702152013778687e-01 -2.290457487106323242e-01 -2.768530547618865967e-01 7.460848242044448853e-02 -9.944397956132888794e-02 -1.184804737567901611e-01 2.385539002716541290e-02 -2.206932902336120605e-01 -5.023723840713500977e-01 1.462481915950775146e-01
1.850218623876571655e-01 -1.777600347995758057e-01 -1.283728331327438354e-01 1.584750413894653320e-02 8.338295668363571167e-02 1.745230704545974731e-02 -2.289182394742965698e-01 -1.178121715784072876e-01 2.094510570168495178e-02 1.488567050546407700e-02 2.099806219339370728e-01 2.898170948028564453e-01 -2.656581401824951172e-01 2.513992190361022949e-01 -2.019788473844528198e-01 -1.336124539375305176e-01 -1.246062293648719788e-01 -2.640970796346664429e-02 -3.347791358828544617e-02 -5.314176902174949646e-02 4.278557747602462769e-02 7.351320981979370117e-02 -1.813586801290512085e-01 -1.571081280708312988e-01 8.700429648160934448e-02 -2.317828536033630371e-01 2.109998911619186401e-01 6.506255269050598145e-02 6.931072473526000977e-02 -2.965287268161773682e-01 -3.405313491821289062e-01 3.449746668338775635e-01
1.294055879116058350e-01 2.773456089198589325e-02 8.482988923788070679e-02 7.018538657575845718e-03 7.747486978769302368e-02 -1.139272283762693405e-02 -1.386006772518157959e-01 1.636721640825271606e-01 -1.199644058942794800e-01 -6.423666328191757202e-02 2.657395303249359131e-01 2.348297238349914551e-01 3.647748008370399475e-02 3.238729014992713928e-02 -1.566909253597259521e-01 -1.148400828242301941e-01 -2.543604560196399689e-02 -9.028443694114685059e-02 3.290736079216003418e-01 -1.465744078159332275e-01 -3.323482573032379150e-01 2.785300016403198242e-01 2.629755437374114990e-01 -2.051332443952560425e-01 -1.522269248962402344e-01 2.061907388269901276e-02 -2.649531364440917969e-01 1.676472127437591553e-01 -1.484721750020980835e-01 2.198897004127502441e-01 -2.979645431041717529e-01 1.406579464673995972e-01
1.142025142908096313e-01 -6.424483656883239746e-02 -4.123019054532051086e-02 2.268879674375057220e-02 2.679340541362762451e-01 -2.349512837827205658e-02 -3.361147046089172363e-01 4.702346026897430420e-02 1.655326783657073975e-01 -3.067480921745300293e-01 6.882519274950027466e-02 1.465357542037963867e-01 1.618518233299255371e-01 1.486252397298812866e-01 -2.882206439971923828e-01 7.209200412034988403e-02 -3.884559497237205505e-02 1.576558314263820648e-02 1.264741122722625732e-01 1.781396418809890747e-01 7.966127991676330566e-02 7.605639100074768066e-02 -4.744872078299522400e-02 1.585577428340911865e-02 8.432824164628982544e-02 -1.553651988506317139e-01 -4.632452428340911865e-01 3.963125124573707581e-02 1.858017146587371826e-01 -3.374876976013183594e-01 -1.570876687765121460e-01 1.555586755275726318e-01
2.068232744932174683e-01 -2.172586619853973389e-01 -4.759697243571281433e-02 4.452786222100257874e-02 -1.175916492938995361e-01 -3.289769291877746582e-01 -1.467893719673156738e-01 6.354370713233947754e-02 1.171352341771125793e-01 2.194316387176513672e-01 8.598200976848602295e-02 -6.000026129186153412e-03 -1.362607926130294800e-01 2.751010358333587646e-01 -2.267967611551284790e-01 -1.669339984655380249e-01 7.174654304981231689e-02 6.150386109948158264e-02 1.191651895642280579e-01 1.532561052590608597e-02 -9.383167326450347900e-02 2.552341818809509277e-01 -1.881954073905944824e-01 9.046315401792526245e-02 -6.949001550674438477e-02 -4.044528007507324219e-01 5.073459446430206299e-02 7.424943149089813232e-02 8.030994213186204433e-04 -1.092725545167922974e-01 -4.305572211742401123e-01 -2.347130142152309418e-02
7.240971177816390991e-02 -8.136335015296936035e-02 3.682035952806472778e-02 -1.157422140240669250e-01 -8.893692493438720703e-02 -2.157822698354721069e-01 -1.754789054393768311e-02 -5.018453672528266907e-02 -5.098166689276695251e-02 -1.156999617815017700e-01 1.817901879549026489e-01 -1.238087043166160583e-01 1.195107959210872650e-02 1.622920334339141846e-01 -7.717391848564147949e-02 2.455450445413589478e-01 1.027792245149612427e-01 3.037616610527038574e-01 4.077371656894683838e-01 1.925473213195800781e-01 -9.920783340930938721e-02 7.397322356700897217e-02 -1.914289593696594238e-01 3.677375242114067078e-02 -2.176162898540496826e-01 1.481254100799560547e-01 -1.180929541587829590e-01 1.399167906492948532e-02 1.164057850837707520e-01 -1.324886083602905273e-01 -4.950552284717559814e-01 1.997542530298233032e-01
9.636841714382171631e-02 -3.653700351715087891e-01 2.185883224010467529e-01 2.420543432235717773e-01 1.405015736818313599e-01 -1.674996912479400635e-01 -2.289377450942993164e-01 -5.406704545021057129e-02 -1.784598454833030701e-02 -1.717499643564224243e-01 1.569904834032058716e-01 -1.010655537247657776e-01 3.861549124121665955e-02 2.266199588775634766e-01 3.430767392273992300e-04 -6.046708300709724426e-02 -2.102062292397022247e-02 1.854429207742214203e-02 1.359190195798873901e-01 1.305402964353561401e-01 4.673707112669944763e-02 2.839437127113342285e-01 -1.243283078074455261e-01 -1.285832971334457397e-01 -9.109512716531753540e-02 -3.847580552101135254e-01 4.084554687142372131e-02 1.209736540913581848e-01 -9.838664531707763672e-02 -9.752345830202102661e-02 -3.595873117446899414e-01 2.330220490694046021e-01
-4.410766363143920898e-01 -7.446753233671188354e-02 -1.671141535043716431e-01 2.877567112445831299e-01 -1.017028465867042542e-01 -1.704737097024917603e-01 -2.733905017375946045e-01 2.109332233667373657e-01 2.357169836759567261e-01 2.847586758434772491e-02 6.183852255344390869e-02 3.456024080514907837e-02 -2.904501184821128845e-02 1.771676838397979736e-01 -1.878852248191833496e-01 8.287784457206726074e-02 -2.857878804206848145e-02 7.712626457214355469e-02 1.359496563673019409e-01 -4.276496917009353638e-02 -8.265401422977447510e-02 -7.150638848543167114e-02 -2.126592695713043213e-01 6.560252606868743896e-02 -1.282299607992172241e-01 -1.226494461297988892e-01 -3.505687117576599121e-01 -4.592512920498847961e-02 5.248020216822624207e-02 5.787927657365798950e-02 -2.904770970344543457e-01 2.433483749628067017e-01
6.895110756158828735e-02 -1.138090863823890686e-01 -7.778361439704895020e-02 -1.709414087235927582e-02 1.727366596460342407e-01 -3.376896977424621582e-01 -7.593889534473419189e-02 1.040482297539710999e-01 -1.310341209173202515e-01 3.840140253305435181e-02 -5.154470726847648621e-02 1.637391746044158936e-01 5.017852783203125000e-02 7.221953570842742920e-02 -5.947325844317674637e-03 -4.807783663272857666e-02 6.851930171251296997e-02 -1.289571970701217651e-01 2.991096377372741699e-01 6.218272820115089417e-02 3.079714626073837280e-02 -2.938537672162055969e-02 -1.461852341890335083e-01 7.031763345003128052e-02 -1.188610270619392395e-01 -7.807916402816772461e-02 -3.043621480464935303e-01 2.531206011772155762e-01 -1.679099947214126587e-01 -3.144370615482330322e-01 -4.572286009788513184e-01 -3.185209333896636963e-01
-1.449918597936630249e-01 2.400907129049301147e-01 1.197282224893569946e-01 8.158855140209197998e-02 1.679741740226745605e-01 -2.079827189445495605e-01 -1.145752817392349243e-01 -5.926513299345970154e-02 2.612541317939758301e-01 6.446766108274459839e-02 4.230490028858184814e-01 4.219033941626548767e-02 4.733776301145553589e-02 1.279179751873016357e-02 -9.651754051446914673e-02 -6.336697936058044434e-02 -1.277361959218978882e-01 1.187456678599119186e-02 2.503499090671539307e-01 1.450998038053512573e-01 -1.630377583205699921e-02 -1.508305072784423828e-01 -1.334286779165267944e-01 -1.652433276176452637e-01 -1.125953122973442078e-01 5.098725110292434692e-02 -4.737317934632301331e-02 4.083681479096412659e-02 3.323236405849456787e-01 -1.234113648533821106e-01 -4.775678813457489014e-01 4.576191678643226624e-02
1.971237063407897949e-01 1.209150776267051697e-01 -5.964327976107597351e-02 9.864801913499832153e-02 1.136020012199878693e-02 3.857846185564994812e-02 -4.120595455169677734e-01 1.072714775800704956e-01 -2.022188603878021240e-01 2.370581030845642090e-02 1.859387308359146118e-01 -2.434378117322921753e-01 1.403056234121322632e-01 2.719920575618743896e-01 -2.340176850557327271e-01 -2.357548475265502930e-02 1.875516325235366821e-01 -2.223609238862991333e-01 1.462614834308624268e-01 8.700290322303771973e-02 2.458734065294265747e-01 -3.830708563327789307e-02 -1.633227020502090454e-01 -9.206032007932662964e-02 -1.032351925969123840e-01 -1.254950463771820068e-02 -7.853609323501586914e-02 -3.708275780081748962e-02 -1.288666874170303345e-01 1.203397288918495178e-01 -4.232001602649688721e-01 1.638391762971878052e-01
2.209829539060592651e-01 -6.978014111518859863e-02 -3.504939749836921692e-02 9.624633006751537323e-03 7.932826131582260132e-02 4.216568917036056519e-02 6.011834368109703064e-02 1.545992195606231689e-01 1.190333962440490723e-01 1.796739697456359863e-01 2.869942486286163330e-01 -7.409714162349700928e-02 3.241854012012481689e-01 2.764210700988769531e-01 -2.832385301589965820e-01 -1.625511944293975830e-01 2.678318023681640625e-01 1.019623279571533203e-01 7.264897227287292480e-02 -1.264396905899047852e-01 -2.608870267868041992e-01 3.554623201489448547e-02 2.701079845428466797e-01 -1.958114206790924072e-01 -8.051875978708267212e-02 -4.695893451571464539e-02 -1.264588981866836548e-01 6.265486031770706177e-02 -9.729943424463272095e-02 -9.159401804208755493e-02 -3.893290162086486816e-01 6.978697329759597778e-02
1.824466586112976074e-01 -2.391966804862022400e-02 9.166305512189865112e-02 -1.805403642356395721e-02 -4.323039576411247253e-02 -9.904161095619201660e-02 -1.645059585571289062e-01 9.399104863405227661e-02 -9.401737898588180542e-02 -1.325840353965759277e-01 6.498401612043380737e-02 -2.436236105859279633e-02 4.985402803868055344e-03 1.504547894001007080e-01 -1.112093478441238403e-01 2.694832384586334229e-01 1.672879904508590698e-01 2.884943187236785889e-01 4.759235382080078125e-01 9.272259473800659180e-02 -6.044828146696090698e-02 3.890991210937500000e-01 -1.254437118768692017e-01 -6.922165304422378540e-02 -2.592258751392364502e-01 -1.026947870850563049e-01 -1.119141057133674622e-01 -1.109803020954132080e-01 2.978491596877574921e-03 -3.885012865066528320e-02 -2.856005430221557617e-01 2.517687380313873291e-01
-1.592656672000885010e-01 8.995261788368225098e-02 6.904204934835433960e-02 -1.003420352935791016e-02 3.150975406169891357e-01 -4.290357977151870728e-02 -4.404329955577850342e-01 3.160818815231323242e-01 1.513826698064804077e-01 3.287355229258537292e-02 2.260012030601501465e-01 -5.407351534813642502e-03 -2.722580358386039734e-02 1.167261376976966858e-01 -1.758818924427032471e-01 -1.656902022659778595e-02 -1.404183357954025269e-01 -2.282257378101348877e-01 1.873370110988616943e-01 1.500611007213592529e-01 -1.397227346897125244e-01 -6.495276931673288345e-03 -2.703125178813934326e-01 -1.211915314197540283e-01 -2.727901339530944824e-01 -1.098649203777313232e-01 3.856111317873001099e-02 -6.869395077228546143e-02 2.477920353412628174e-01 4.107608646154403687e-02 -2.228803038597106934e-01 6.154624745249748230e-02
1.071213930845260620e-01 -2.283825539052486420e-02 -2.140982821583747864e-02 -4.160529002547264099e-02 5.959289893507957458e-02 -1.176652684807777405e-01 -1.959753781557083130e-01 4.591299220919609070e-02 -5.224473774433135986e-02 7.188844680786132812e-02 3.293803930282592773e-01 -1.224456056952476501e-01 -6.416957825422286987e-02 1.124094575643539429e-01 -2.224306315183639526e-01 9.920857101678848267e-02 1.731650680303573608e-01 -2.416464388370513916e-01 2.712181508541107178e-01 2.855463922023773193e-01 -4.037835896015167236e-01 -2.862867899239063263e-02 -2.900207182392477989e-03 -1.183540523052215576e-01 -1.834609359502792358e-01 1.154268085956573486e-01 1.325220316648483276e-01 3.017117977142333984e-01 -1.704941689968109131e-01 -1.364475488662719727e-01 -2.688536942005157471e-01 -1.534799933433532715e-01
-9.258998557925224304e-03 -2.979956865310668945e-01 1.386595368385314941e-01 -1.628743857145309448e-01 5.152300745248794556e-02 -1.762469261884689331e-01 -1.766465157270431519e-01 2.494140118360519409e-01 -1.598140299320220947e-01 -6.668031215667724609e-02 1.183888688683509827e-01 -4.533896967768669128e-02 -2.099130451679229736e-01 4.435563385486602783e-01 -1.902400106191635132e-01 -4.424660652875900269e-02 1.734935045242309570e-01 1.030835062265396118e-01 5.320132523775100708e-02 -4.950809478759765625e-02 -3.512617349624633789e-01 -2.299193106591701508e-02 -1.409026384353637695e-01 -7.105319947004318237e-02 -1.360852718353271484e-01 2.035928424447774887e-03 -1.505565177649259567e-02 6.184233352541923523e-02 -3.488368690013885498e-01 -1.054560989141464233e-01 -2.491575181484222412e-01 -3.051251545548439026e-02
1.621928811073303223e-01 -2.713712453842163086e-01 1.024572178721427917e-01 1.044333800673484802e-01 3.448842465877532959e-02 -3.293527066707611084e-01 -2.271794378757476807e-01 -4.737275838851928711e-02 1.344391405582427979e-01 1.704104244709014893e-02 1.581526100635528564e-01 -1.065796837210655212e-01 -9.550061076879501343e-03 2.168252021074295044e-01 -2.241392582654953003e-01 -1.894093304872512817e-01 6.545741111040115356e-02 1.279681473970413208e-01 1.371568441390991211e-01 4.447845742106437683e-02 -1.308857798576354980e-01 2.859404981136322021e-01 -2.254525721073150635e-01 1.478265970945358276e-01 1.722063310444355011e-02 -2.894835472106933594e-01 3.806760907173156738e-02 1.969968974590301514e-01 2.347013913094997406e-02 -2.131264358758926392e-01 -3.673623204231262207e-01 9.416510909795761108e-02
4.396964982151985168e-02 -1.469721645116806030e-01 -2.219052612781524658e-01 4.649407044053077698e-02 2.443032115697860718e-01 1.014094948768615723e-01 -1.522403061389923096e-01 7.863676548004150391e-02 -1.726235076785087585e-02 -7.357929646968841553e-02 1.444583386182785034e-01 1.674715429544448853e-03 -1.285680383443832397e-01 3.960153758525848389e-01 -2.379170060157775879e-01 -8.313364535570144653e-02 -7.729164510965347290e-02 -3.265184536576271057e-02 1.356491148471832275e-01 -2.344879955053329468e-01 3.568446934223175049e-01 7.901634089648723602e-03 -2.410801351070404053e-01 3.548344969749450684e-02 -1.549006700515747070e-01 2.032974362373352051e-01 -1.998731866478919983e-02 -7.006771862506866455e-02 4.087486490607261658e-02 -2.191172391176223755e-01 -2.492551803588867188e-01 3.356005847454071045e-01
-1.881880685687065125e-02 1.024192720651626587e-01 1.153125166893005371e-01 -4.093868192285299301e-03 -2.993828058242797852e-02 8.985569328069686890e-02 2.210262119770050049e-01 1.450840532779693604e-01 7.501736283302307129e-02 -8.672092854976654053e-02 4.708019196987152100e-01 -4.397881031036376953e-02 -6.486934423446655273e-02 1.933753788471221924e-01 -1.896880418062210083e-01 -1.654678285121917725e-01 -2.315038256347179413e-02 -1.226981580257415771e-01 7.943260669708251953e-02 -1.104898527264595032e-01 1.033484563231468201e-02 2.629024684429168701e-01 -2.647374272346496582e-01 -1.731881499290466309e-02 -2.132404893636703491e-01 8.843844383955001831e-02 -3.343527317047119141e-01 2.906505577266216278e-02 -1.253861039876937866e-01 -1.391661316156387329e-01 -2.711265087127685547e-01 3.271445035934448242e-01
-5.307838320732116699e-02 3.675198554992675781e-02 -9.662344306707382202e-02 1.908079348504543304e-02 -1.277466565370559692e-01 -1.858939081430435181e-01 -1.111348494887351990e-01 2.359364181756973267e-01 -7.230196148157119751e-02 -6.843932718038558960e-02 -3.474339097738265991e-02 4.573569446802139282e-02 -3.374690413475036621e-01 1.510215699672698975e-01 -1.417729556560516357e-01 -5.523012578487396240e-02 3.499968722462654114e-02 -6.827592104673385620e-02 2.830848097801208496e-01 8.833751827478408813e-02 1.128224469721317291e-02 1.137178912758827209e-01 -3.138862550258636475e-01 -3.149276375770568848e-01 -2.298851013183593750e-01 4.323730766773223877e-01 2.866445481777191162e-02 1.421722024679183960e-01 -1.136625036597251892e-01 -1.619900763034820557e-01 -2.926411032676696777e-01 6.300032883882522583e-02
7.499484717845916748e-02 -2.707735002040863037e-01 -2.519532442092895508e-01 1.980577707290649414e-01 -2.910055778920650482e-02 -1.189564540982246399e-01 -2.559164166450500488e-01 2.944459766149520874e-02 3.781550377607345581e-02 8.070914447307586670e-02 -1.545223593711853027e-01 1.901346743106842041e-01 -7.914594560861587524e-02 -1.000295057892799377e-01 -4.743393361568450928e-01 4.951635003089904785e-02 4.813085496425628662e-02 9.528404474258422852e-02 2.329048216342926025e-01 1.183774843811988831e-01 -1.070144474506378174e-01 1.720403879880905151e-01 -9.890656173229217529e-02 3.779455646872520447e-02 -3.003341890871524811e-02 1.050551310181617737e-01 -2.120783776044845581e-01 1.857136636972427368e-01 2.095934562385082245e-02 -3.740885555744171143e-01 -2.023248970508575439e-01 1.437489837408065796e-01
8.189101517200469971e-02 -1.366200447082519531e-01 -4.866382852196693420e-02 1.733572781085968018e-01 6.689139455556869507e-02 -2.389513701200485229e-01 1.098789423704147339e-01 -2.019005715847015381e-01 7.832591980695724487e-02 4.276806861162185669e-02 2.234847545623779297e-01 -2.096853451803326607e-03 1.706202328205108643e-01 9.113547205924987793e-02 1.654788106679916382e-02 -1.263582110404968262e-01 2.564204670488834381e-02 1.158656403422355652e-01 2.869146466255187988e-01 2.304090932011604309e-02 -6.454613059759140015e-02 8.028500527143478394e-02 -1.299189627170562744e-01 -2.533380389213562012e-01 -2.517717480659484863e-01 -2.960616350173950195e-01 -3.746402263641357422e-01 1.369428932666778564e-01 6.061931699514389038e-02 -3.908348381519317627e-01 -1.137474551796913147e-02 2.468136399984359741e-01
1.671824455261230469e-01 -7.141089439392089844e-02 1.878111436963081360e-02 -1.592203378677368164e-01 1.245083939284086227e-02 -1.520832628011703491e-01 -1.408053189516067505e-01 2.704536914825439453e-01 -2.054135799407958984e-01 -1.352161634713411331e-03 1.880510300397872925e-01 -5.864671617746353149e-02 -2.785175144672393799e-01 3.766283094882965088e-01 3.419322147965431213e-02 -1.459734737873077393e-01 1.566781252622604370e-01 -4.418921098113059998e-02 1.354541331529617310e-01 4.339658096432685852e-02 -2.270886451005935669e-01 -2.337919026613235474e-01 -2.616286873817443848e-01 -1.274748444557189941e-01 -2.459249049425125122e-01 9.194056503474712372e-03 -5.750942509621381760e-03 4.837368428707122803e-02 -3.294295668601989746e-01 -7.279821485280990601e-02 -2.588808536529541016e-01 1.437185555696487427e-01
-2.145655006170272827e-01 -3.608033433556556702e-02 -1.038359552621841431e-01 -1.532966494560241699e-01 2.025740444660186768e-01 -1.199644654989242554e-01 -1.389155834913253784e-01 4.178614020347595215e-01 1.492000222206115723e-01 1.462817341089248657e-01 2.057712674140930176e-01 -1.559088677167892456e-01 -4.280218482017517090e-02 -8.412493765354156494e-02 -2.387238442897796631e-01 -5.123256519436836243e-02 -1.975478380918502808e-01 -8.788876980543136597e-02 3.900204300880432129e-01 -4.106764867901802063e-02 1.405272539705038071e-02 3.978830948472023010e-02 -2.003966718912124634e-01 2.112819999456405640e-01 1.205851957201957703e-01 -4.725351929664611816e-02 -1.597575843334197998e-01 -9.428118169307708740e-02 9.196875989437103271e-02 -1.834050267934799194e-01 -3.294405937194824219e-01 -3.563721105456352234e-02
3.192439377307891846e-01 -2.041211277246475220e-01 -1.342170089483261108e-01 1.111265569925308228e-01 2.722470760345458984e-01 4.310542345046997070e-02 -9.960124641656875610e-02 4.817051440477371216e-02 1.454673241823911667e-02 -1.591119617223739624e-01 1.929218173027038574e-01 4.023013263940811157e-02 -2.600286602973937988e-01 3.570992648601531982e-01 -1.795194149017333984e-01 -1.019321158528327942e-01 -6.279423087835311890e-02 7.723624259233474731e-02 9.405003488063812256e-02 -2.107091844081878662e-01 3.216161429882049561e-01 -7.050755620002746582e-02 -1.655215322971343994e-01 -2.082575665554031730e-04 -5.213371478021144867e-03 5.677838623523712158e-02 -1.754990220069885254e-01 1.672620140016078949e-02 -3.214624151587486267e-02 -3.219895958900451660e-01 -2.772521972656250000e-01 1.444007307291030884e-01
3.934760019183158875e-02 -3.559447824954986572e-01 4.938567522913217545e-03 -3.776395320892333984e-01 -3.123262710869312286e-02 -6.954425573348999023e-02 -8.132925629615783691e-02 -1.054401509463787079e-03 7.910461723804473877e-02 1.575894057750701904e-01 8.360380679368972778e-02 2.551997080445289612e-02 1.505370289087295532e-01 2.350950241088867188e-01 2.195719927549362183e-01 -6.878909468650817871e-02 6.393049657344818115e-02 1.428239345550537109e-01 1.960100084543228149e-01 1.326574385166168213e-01 1.190056577324867249e-01 1.649722307920455933e-01 2.462633885443210602e-02 -1.970677822828292847e-01 -3.685409203171730042e-02 -8.606487512588500977e-02 -3.375708758831024170e-01 -3.494611382484436035e-02 5.922318994998931885e-02 -3.328907787799835205e-01 -2.739816606044769287e-01 2.691273987293243408e-01
-1.587452143430709839e-01 9.285804629325866699e-02 -2.377687394618988037e-01 -1.348460316658020020e-01 7.798009365797042847e-02 -2.630136013031005859e-01 -1.069214120507240295e-01 -9.654799848794937134e-02 -1.462794542312622070e-01 -7.861981540918350220e-02 1.524009853601455688e-01 -2.606932222843170166e-01 -2.137344628572463989e-01 4.790117032825946808e-03 -1.894220858812332153e-01 -2.824777550995349884e-02 1.945171654224395752e-01 -4.475880414247512817e-03 3.591120243072509766e-02 2.322489768266677856e-02 2.513166964054107666e-01 1.161303594708442688e-01 -4.032204300165176392e-02 -2.228264957666397095e-01 -1.440691500902175903e-01 1.836321502923965454e-01 -2.511445879936218262e-01 2.713484466075897217e-01 -4.507433250546455383e-02 -2.708038985729217529e-01 -3.634684979915618896e-01 1.674320548772811890e-01
-9.634292125701904297e-02 2.210717797279357910e-01 7.702876627445220947e-02 -5.582087486982345581e-02 3.201586753129959106e-02 -2.365230470895767212e-01 3.211207315325737000e-02 7.070828974246978760e-02 -1.624608337879180908e-01 -1.610445082187652588e-01 2.753107845783233643e-01 2.786148190498352051e-01 1.020016074180603027e-01 4.887996986508369446e-02 -1.178358793258666992e-01 4.933997523039579391e-03 -5.597215145826339722e-02 -8.647854626178741455e-02 3.757817149162292480e-01 2.283620182424783707e-03 -2.115815877914428711e-01 1.565219908952713013e-01 2.369034141302108765e-01 -2.000126838684082031e-01 -2.117088995873928070e-02 1.023901104927062988e-01 -2.655687332153320312e-01 1.032884493470191956e-01 -2.136353105306625366e-01 -4.125097021460533142e-02 -3.300668299198150635e-01 2.677817046642303467e-01
3.224283456802368164e-01 -1.145264282822608948e-01 -9.160071611404418945e-03 1.200518384575843811e-01 2.130289524793624878e-01 -2.126831263303756714e-01 -9.123158454895019531e-02 -2.399175986647605896e-02 3.100943267345428467e-01 -1.081106141209602356e-01 2.941659688949584961e-01 1.790309995412826538e-01 -1.268685609102249146e-01 2.619627118110656738e-01 -1.691758483648300171e-01 -3.205443024635314941e-01 -6.809546053409576416e-02 5.848184600472450256e-02 9.600599110126495361e-02 -1.845263540744781494e-01 1.925669908523559570e-01 8.333731442689895630e-02 -1.555064618587493896e-01 -9.382573515176773071e-02 -1.251038163900375366e-01 -6.791815161705017090e-03 -4.679574444890022278e-02 1.108440533280372620e-01 -7.743930816650390625e-02 -2.202075719833374023e-01 -1.678192913532257080e-01 2.919416129589080811e-01
7.368515431880950928e-02 -1.574247032403945923e-01 -5.615138635039329529e-02 1.628343164920806885e-01 1.887702792882919312e-01 1.499678939580917358e-01 -2.484965622425079346e-01 1.006119325757026672e-01 1.179956570267677307e-01 -1.528483927249908447e-01 3.392881155014038086e-01 -1.616842895746231079e-01 -1.431373786181211472e-02 -1.015655025839805603e-01 5.591959878802299500e-02 -3.688875734806060791e-01 1.714076399803161621e-01 -5.412935093045234680e-02 -4.244360700249671936e-02 1.501041501760482788e-01 -4.429861530661582947e-02 2.667055726051330566e-01 -7.515697181224822998e-02 -2.208762988448143005e-02 -1.329405754804611206e-01 -2.249106168746948242e-01 -2.348877191543579102e-01 2.061351835727691650e-01 -1.724997460842132568e-01 -2.040522247552871704e-01 -2.973955869674682617e-01 1.421940326690673828e-01
1.094168499112129211e-01 1.162142679095268250e-01 -1.425114274024963379e-01 1.466182768344879150e-01 1.317442860454320908e-02 9.572522342205047607e-02 -2.282390594482421875e-01 -3.185214847326278687e-02 3.918617591261863708e-02 1.014154627919197083e-01 4.717634618282318115e-02 -1.414021402597427368e-01 1.965015530586242676e-01 2.807272672653198242e-01 -1.865761131048202515e-01 -6.225125864148139954e-02 2.604037523269653320e-01 -2.237994521856307983e-01 1.390748471021652222e-01 4.129345118999481201e-01 1.833992004394531250e-01 1.358952224254608154e-01 -5.853702872991561890e-02 -1.707370430231094360e-01 -3.876719996333122253e-02 1.884460151195526123e-01 -6.121694669127464294e-02 1.133655756711959839e-01 -5.720754154026508331e-03 -1.202737689018249512e-01 -4.684728384017944336e-01 1.053584460169076920e-02
-4.918157309293746948e-02 -3.884604945778846741e-02 -5.492922663688659668e-02 1.973524093627929688e-01 8.364965766668319702e-02 -2.177848070859909058e-01 -3.124753832817077637e-01 1.436508595943450928e-01 3.203388154506683350e-01 -3.044463461264967918e-03 3.085118830204010010e-01 -2.793071605265140533e-02 3.421834111213684082e-02 1.176586076617240906e-01 2.934908494353294373e-03 -5.987838283181190491e-02 -4.428688436746597290e-02 -1.290057897567749023e-01 2.432564198970794678e-01 6.539992056787014008e-03 -8.061558753252029419e-02 6.341517716646194458e-02 -1.452317684888839722e-01 -2.976999580860137939e-01 -8.354710042476654053e-02 -2.468713074922561646e-01 -3.666054308414459229e-01 -8.083105087280273438e-02 -2.478797286748886108e-01 -2.857966423034667969e-01 8.777172863483428955e-02 8.039806038141250610e-02
-4.196432977914810181e-02 -8.027096092700958252e-02 1.967384479939937592e-02 -9.274678304791450500e-03 -2.154665067791938782e-02 -1.225276887416839600e-01 -3.646458685398101807e-02 -7.728616148233413696e-02 -6.251787394285202026e-02 3.272261023521423340e-01 2.446268945932388306e-01 -3.778702020645141602e-02 2.983701527118682861e-01 1.852047741413116455e-01 -3.171843290328979492e-01 -9.491145028732717037e-04 1.598010510206222534e-01 -9.944920241832733154e-02 2.390317171812057495e-01 7.821866124868392944e-02 -1.051153764128684998e-01 1.175470948219299316e-01 3.025130033493041992e-01 4.066704213619232178e-02 -2.776120603084564209e-01 6.132584437727928162e-02 1.360029876232147217e-01 1.188782136887311935e-02 9.074484556913375854e-02 -2.841648161411285400e-01 -3.746080696582794189e-01 1.638794839382171631e-01
-2.702292241156101227e-02 2.994118928909301758e-01 -1.785987988114356995e-02 -1.340736448764801025e-01 -1.607346236705780029e-01 2.917917259037494659e-02 -1.278602629899978638e-01 1.321067102253437042e-02 -4.520684853196144104e-02 2.249247627332806587e-03 1.374225020408630371e-01 -1.142136603593826294e-01 -4.957148805260658264e-02 1.935288161039352417e-01 -5.363094434142112732e-02 -2.663354575634002686e-01 2.436347603797912598e-01 -1.377396881580352783e-01 3.787387013435363770e-01 3.356354683637619019e-02 -1.659754663705825806e-01 3.669619187712669373e-02 -2.463852018117904663e-01 -1.119817718863487244e-01 -1.412206143140792847e-01 1.883077472448348999e-01 5.359985679388046265e-02 2.390049099922180176e-01 -2.338833659887313843e-01 8.918029256165027618e-03 -4.179799556732177734e-01 1.746152937412261963e-01
-7.151683419942855835e-02 -2.135089635848999023e-01 6.919549405574798584e-02 2.297258526086807251e-01 3.794107586145401001e-03 -1.811176389455795288e-01 -2.031090408563613892e-01 -2.507113814353942871e-01 3.200308606028556824e-02 -2.767393598333001137e-03 3.987673521041870117e-01 -3.209848329424858093e-02 1.235366389155387878e-01 3.885933756828308105e-02 1.555294245481491089e-01 -9.232939779758453369e-02 1.882933527231216431e-01 2.094711065292358398e-01 2.444075942039489746e-01 -8.032061904668807983e-02 -1.435849517583847046e-01 2.834701165556907654e-02 -1.385282725095748901e-01 -1.714298427104949951e-01 -4.333841800689697266e-02 -3.246220946311950684e-01 -1.719858348369598389e-01 -2.852596342563629150e-02 -9.940765798091888428e-02 -2.684652805328369141e-01 -2.700838446617126465e-01 1.902047693729400635e-01
6.574387103319168091e-02 -1.783416271209716797e-01 4.135634750127792358e-02 1.853558123111724854e-01 1.453465223312377930e-01 3.167019784450531006e-02 -4.564872384071350098e-01 2.197883725166320801e-01 -1.088381707668304443e-01 8.159965276718139648e-02 7.752878218889236450e-02 1.689897477626800537e-02 -2.330804318189620972e-01 1.944486945867538452e-01 -4.502036571502685547e-01 -3.134951367974281311e-02 8.649129420518875122e-03 2.372841536998748779e-01 1.839439868927001953e-01 -3.412843868136405945e-02 -1.570023894309997559e-01 1.204307563602924347e-02 -7.260330766439437866e-02 2.232966870069503784e-01 -2.717487886548042297e-02 -9.456476569175720215e-02 -7.020832598209381104e-02 1.468272954225540161e-01 8.123053610324859619e-02 -2.561092078685760498e-01 -2.203336954116821289e-01 1.316915918141603470e-02
1.206552237272262573e-01 1.629018336534500122e-01 -3.443729877471923828e-02 3.468864411115646362e-02 4.318733699619770050e-04 -1.646148562431335449e-01 -4.423758015036582947e-02 1.618563830852508545e-01 -6.795337796211242676e-02 1.373882889747619629e-01 3.458606898784637451e-01 -3.851209208369255066e-02 -2.018999308347702026e-02 1.999964565038681030e-01 -1.005775257945060730e-01 -3.140940368175506592e-01 1.716773770749568939e-02 1.973964273929595947e-01 3.698392510414123535e-01 2.293931320309638977e-02 -3.010851740837097168e-01 -1.367253158241510391e-02 -3.702183067798614502e-02 -2.356683015823364258e-01 1.691774465143680573e-02 3.218685388565063477e-01 -2.442127764225006104e-01 1.803809031844139099e-02 -2.207925021648406982e-01 -1.021417751908302307e-01 -2.309937626123428345e-01 8.235475420951843262e-02
2.211064845323562622e-02 -2.891137003898620605e-01 -2.617639899253845215e-01 7.267876714468002319e-02 2.919774949550628662e-01 9.139163419604301453e-03 -3.671074211597442627e-01 8.276231586933135986e-02 -1.764523088932037354e-01 1.137534826993942261e-01 2.203173935413360596e-01 2.867859043180942535e-02 1.213160678744316101e-01 1.872536092996597290e-01 -2.142243385314941406e-01 5.596265569329261780e-02 -1.088675390928983688e-02 8.304803818464279175e-02 8.514773845672607422e-02 4.681621119379997253e-02 -6.682064384222030640e-02 2.253764867782592773e-01 -1.025953367352485657e-01 -1.542734503746032715e-01 -6.046728417277336121e-02 -3.420765697956085205e-01 -2.782749533653259277e-01 -5.987068638205528259e-02 1.238681152462959290e-01 -2.797872424125671387e-01 -8.684182167053222656e-02 -1.184234991669654846e-01
-1.616206136532127857e-03 1.878656744956970215e-01 -1.265718340873718262e-01 -4.157106876373291016e-01 1.779989302158355713e-01 -1.782810240983963013e-01 -2.994054853916168213e-01 1.236559972167015076e-01 -1.222772002220153809e-01 -1.307349205017089844e-01 2.114455252885818481e-01 -1.656214594841003418e-01 -1.412885636091232300e-01 1.650852859020233154e-01 -2.083407640457153320e-01 3.448149189352989197e-02 -7.650529593229293823e-02 -4.275825340300798416e-03 2.436939030885696411e-01 2.337852306663990021e-02 1.759480386972427368e-01 -5.228744447231292725e-02 -1.367170363664627075e-01 -1.640820503234863281e-01 -3.975840657949447632e-02 -5.673164129257202148e-02 -3.936249017715454102e-02 2.122733145952224731e-01 -1.836881339550018311e-01 -8.500323444604873657e-02 -3.348284959793090820e-01 2.487489432096481323e-01
9.781453758478164673e-02 -2.973175644874572754e-01 -1.147329062223434448e-01 1.672339439392089844e-02 2.110518980771303177e-03 -4.530018270015716553e-01 -1.242311596870422363e-01 7.752830162644386292e-03 1.002493053674697876e-01 3.823876380920410156e-02 1.372211128473281860e-01 -4.323947802186012268e-02 -1.363889724016189575e-01 2.584828436374664307e-01 -2.702978849411010742e-01 -1.229625046253204346e-01 5.087215080857276917e-02 1.601667255163192749e-01 2.137413173913955688e-01 -4.625583067536354065e-02 1.034655943512916565e-01 1.870019286870956421e-01 -1.477406322956085205e-01 9.110335260629653931e-02 -2.775167301297187805e-02 -4.240073561668395996e-01 1.204452365636825562e-01 8.660560846328735352e-02 6.782105658203363419e-03 -1.582279801368713379e-01 -2.864990234375000000e-01 2.197664789855480194e-02
1.784691959619522095e-01 -2.305298894643783569e-01 -1.000928059220314026e-01 1.283982396125793457e-02 3.566173911094665527e-01 1.603350490331649780e-01 -2.434198856353759766e-01 -8.259145170450210571e-02 -3.574604168534278870e-02 -7.999106496572494507e-02 1.784360259771347046e-01 -1.045219600200653076e-01 -2.405623346567153931e-01 3.273340761661529541e-01 -1.985978633165359497e-01 -1.563257128000259399e-01 -1.112715601921081543e-01 -3.807396069169044495e-02 1.760688871145248413e-01 -2.830635607242584229e-01 2.275575548410415649e-01 9.702955186367034912e-02 -3.190924823284149170e-01 -1.931180432438850403e-02 -9.171318262815475464e-02 1.154875159263610840e-01 -9.571813046932220459e-02 8.298160880804061890e-02 8.068855106830596924e-02 -1.073964759707450867e-01 -1.327055096626281738e-01 2.114893943071365356e-01
7.412543892860412598e-02 7.513394206762313843e-02 -7.172130793333053589e-02 2.891321107745170593e-02 -1.521084085106849670e-02 -3.041409552097320557e-01 -1.201972067356109619e-01 1.662110388278961182e-01 -2.824673652648925781e-01 -5.396438762545585632e-02 -6.488180905580520630e-02 4.638026654720306396e-02 1.745974272489547729e-02 -8.513981010764837265e-04 -2.713666111230850220e-02 -1.058695539832115173e-01 5.788161605596542358e-02 -6.648307293653488159e-02 2.341626733541488647e-01 1.960477679967880249e-01 -4.531693831086158752e-02 -8.819828741252422333e-03 -1.247983351349830627e-01 1.870488971471786499e-01 -2.026872783899307251e-01 3.710608556866645813e-02 -2.276803106069564819e-01 2.856718897819519043e-01 1.282551288604736328e-01 -2.529060840606689453e-01 -5.776100754737854004e-01 -5.551899224519729614e-02
-2.422937452793121338e-01 -3.295510709285736084e-01 -1.484896540641784668e-01 -9.565738588571548462e-02 2.458178624510765076e-02 -1.600890979170799255e-02 -7.979528605937957764e-02 1.735693663358688354e-01 1.051870882511138916e-01 3.348559886217117310e-02 2.612372934818267822e-01 2.083707153797149658e-01 -1.719065010547637939e-01 -5.695302039384841919e-02 -7.603310793638229370e-02 1.307621896266937256e-01 9.686344116926193237e-02 -3.139213025569915771e-01 2.027885764837265015e-01 1.738194189965724945e-02 -9.171536564826965332e-02 -1.492818146944046021e-01 -2.524583935737609863e-01 -3.074900805950164795e-01 7.317052781581878662e-02 -2.204619050025939941e-01 -1.526343077421188354e-01 -4.763017222285270691e-02 3.775678947567939758e-02 -2.982407212257385254e-01 -2.756397724151611328e-01 2.004148624837398529e-02
-4.194432497024536133e-02 2.590973377227783203e-01 -6.901492178440093994e-02 7.612406625412404537e-04 -1.892890483140945435e-01 -3.215194642543792725e-01 -2.094996720552444458e-01 1.007925067096948624e-02 -7.227495312690734863e-02 -8.118036389350891113e-02 2.457224018871784210e-02 7.662633061408996582e-02 1.515553295612335205e-01 2.919648289680480957e-01 -9.142003953456878662e-02 9.895361959934234619e-02 6.410088390111923218e-02 1.392654478549957275e-01 2.733495831489562988e-01 2.008150368928909302e-01 -1.720488816499710083e-01 1.097370833158493042e-01 -1.849914938211441040e-01 9.234922379255294800e-02 -2.946653664112091064e-01 5.081867799162864685e-02 -2.719190716743469238e-01 -2.992962254211306572e-03 1.478454619646072388e-01 -1.385410428047180176e-01 -3.764289915561676025e-01 1.715926378965377808e-01
2.811201289296150208e-02 -1.313359737396240234e-01 -2.821887433528900146e-01 -1.758864074945449829e-01 1.743955761194229126e-01 -2.798383235931396484e-01 -8.211037516593933105e-02 -3.448253870010375977e-01 -1.594524383544921875e-01 -1.450485736131668091e-01 1.122766733169555664e-01 -2.246709316968917847e-01 -2.634143829345703125e-01 3.957877680659294128e-02 -1.676685512065887451e-01 -1.468502879142761230e-01 1.711344905197620392e-02 1.707713454961776733e-01 2.592129409313201904e-01 -1.080876332707703114e-03 1.013456359505653381e-01 4.066197946667671204e-02 -5.340807884931564331e-02 -1.010326892137527466e-01 -1.255940496921539307e-01 1.518111079931259155e-01 -2.246188074350357056e-01 3.703246638178825378e-02 -1.317241489887237549e-01 -2.375697940587997437e-01 -3.471058011054992676e-01 1.715902239084243774e-02
5.442583933472633362e-02 -2.212252914905548096e-01 1.081033498048782349e-01 3.399779275059700012e-02 -1.341739483177661896e-02 -3.957748040556907654e-02 -1.548947691917419434e-01 -5.227337405085563660e-02 1.085477694869041443e-01 1.268485337495803833e-01 1.984547972679138184e-01 7.007741183042526245e-02 -7.647747639566659927e-03 1.038206294178962708e-01 -3.072504401206970215e-01 -9.461250901222229004e-02 -3.921634554862976074e-01 4.059433192014694214e-02 2.413239032030105591e-01 2.455479055643081665e-01 2.028643488883972168e-01 -7.124261558055877686e-02 -3.100107312202453613e-01 -1.886667758226394653e-01 -1.224200949072837830e-01 -2.381730526685714722e-01 1.244100183248519897e-01 2.581930160522460938e-01 3.357789944857358932e-03 -8.486863970756530762e-02 -2.502224147319793701e-01 2.117586731910705566e-01
-1.633758693933486938e-01 -2.748672664165496826e-01 -1.894922405481338501e-01 1.782546192407608032e-01 1.771325469017028809e-01 -9.480942785739898682e-02 -3.536085598170757294e-03 4.414721578359603882e-02 -2.515222504734992981e-02 -1.647636853158473969e-02 2.433127909898757935e-01 8.492895215749740601e-02 2.579911947250366211e-01 1.501661390066146851e-01 -2.826954796910285950e-02 -1.217079069465398788e-02 -8.054026216268539429e-02 2.661007829010486603e-02 7.493672519922256470e-02 4.136310145258903503e-02 -1.913720816373825073e-01 2.111858129501342773e-01 -2.548992037773132324e-01 -2.170970141887664795e-01 -6.617228500545024872e-03 -4.012701809406280518e-01 -1.697519421577453613e-02 2.273087948560714722e-01 -1.103373169898986816e-01 -3.314230144023895264e-01 -2.957187891006469727e-01 -6.357314065098762512e-03
3.649819642305374146e-02 -2.669029831886291504e-01 -1.534058526158332825e-02 1.094850152730941772e-01 7.390075922012329102e-02 7.114986330270767212e-02 -2.349798828363418579e-01 3.723703920841217041e-01 -1.110729426145553589e-01 8.003129810094833374e-02 1.056477054953575134e-01 2.728282101452350616e-02 -1.697224229574203491e-01 2.047618031501770020e-01 -3.230795562267303467e-01 -8.171174675226211548e-02 8.573038130998611450e-02 1.478257477283477783e-01 2.572277188301086426e-01 -1.433765441179275513e-01 1.596260815858840942e-01 7.524153590202331543e-02 2.055733203887939453e-01 1.668019294738769531e-01 1.688385009765625000e-02 2.912190929055213928e-02 -1.349910646677017212e-01 1.984920948743820190e-01 1.089238867280073464e-04 -3.668425977230072021e-01 -1.436656266450881958e-01 2.593316137790679932e-01
1.660035103559494019e-01 -2.299683839082717896e-01 -8.226445317268371582e-02 1.535664200782775879e-01 2.967352606356143951e-02 -2.951216399669647217e-01 1.447028666734695435e-01 -1.568922996520996094e-01 -5.824752524495124817e-02 2.749511413276195526e-02 1.193161010742187500e-01 -1.228759959340095520e-01 6.043307110667228699e-02 5.931625142693519592e-03 -7.685407996177673340e-02 -1.811332702636718750e-01 -2.190637737512588501e-01 7.990147918462753296e-03 1.591635346412658691e-01 1.644353270530700684e-01 -5.116199702024459839e-02 1.768448352813720703e-01 -2.922155521810054779e-02 -2.661923766136169434e-01 -1.106683760881423950e-01 -3.854368031024932861e-01 -2.186500877141952515e-01 1.363653838634490967e-01 -1.119832322001457214e-01 -2.820874750614166260e-01 -2.330098003149032593e-01 3.164507746696472168e-01
7.201556116342544556e-02 -3.269321098923683167e-02 4.237909615039825439e-01 -6.100057438015937805e-02 8.882341207936406136e-04 8.478634059429168701e-02 -4.281946271657943726e-02 -1.318040769547224045e-02 3.638600185513496399e-02 1.844743192195892334e-01 1.324063073843717575e-02 1.771580129861831665e-01 2.002568840980529785e-01 8.884869515895843506e-02 -2.709355652332305908e-01 6.209219247102737427e-02 -2.806604839861392975e-02 -6.814243644475936890e-02 2.741269469261169434e-01 -2.644330859184265137e-01 2.015021890401840210e-01 -3.848048299551010132e-02 -8.423240506090223789e-04 -2.130035907030105591e-01 1.229001507163047791e-01 5.820145085453987122e-02 -1.561022400856018066e-01 6.391277164220809937e-02 -1.406371295452117920e-01 -3.874376118183135986e-01 -3.572495579719543457e-01 1.632171571254730225e-01
-4.341738671064376831e-02 1.603806763887405396e-02 -7.023524492979049683e-02 2.495218999683856964e-02 -1.952640265226364136e-01 1.572458446025848389e-01 -2.321616262197494507e-01 1.887580901384353638e-01 -1.672337651252746582e-01 2.345648258924484253e-01 5.232920125126838684e-02 6.085988879203796387e-02 -7.885766774415969849e-02 2.940619289875030518e-01 -1.904728114604949951e-01 -2.273969165980815887e-02 -1.022133976221084595e-02 -1.831264346837997437e-01 3.048889040946960449e-01 7.734493166208267212e-02 6.237590219825506210e-03 -3.443403914570808411e-02 6.103015970438718796e-03 9.387956559658050537e-02 -1.987330764532089233e-01 7.788483053445816040e-02 -1.097720116376876831e-01 3.074749708175659180e-01 -1.477108597755432129e-01 -2.650564610958099365e-01 -4.446037113666534424e-01 -1.909165382385253906e-01
2.715219929814338684e-02 -3.333811461925506592e-01 -2.626881301403045654e-01 3.978903591632843018e-02 1.656665503978729248e-01 1.802276521921157837e-01 -1.440169960260391235e-01 2.333573400974273682e-01 -8.559340983629226685e-02 6.128105893731117249e-02 9.621270745992660522e-02 -2.001186646521091461e-02 7.289575785398483276e-02 2.245848774909973145e-01 3.779328614473342896e-02 2.261352911591529846e-02 -3.162492439150810242e-02 1.598667469806969166e-03 4.505632221698760986e-01 -4.708712454885244370e-03 1.123080924153327942e-01 -7.099439203739166260e-02 -1.709284633398056030e-02 -8.329374343156814575e-02 -5.336267873644828796e-02 -6.126213073730468750e-02 5.541089549660682678e-02 1.096993982791900635e-01 -8.290727436542510986e-02 2.429821938276290894e-01 -3.756570816040039062e-01 3.825234770774841309e-01
1.421868950128555298e-01 -3.284052312374114990e-01 3.324973210692405701e-02 -1.322574913501739502e-01 1.655810028314590454e-01 -2.064212858676910400e-01 -3.861100673675537109e-01 6.537343561649322510e-02 3.886819630861282349e-02 -2.192512005567550659e-01 -1.734432391822338104e-02 1.451134979724884033e-01 1.197542771697044373e-01 2.675921022891998291e-01 3.103082999587059021e-02 -1.849170774221420288e-01 -5.299462750554084778e-02 2.263670265674591064e-01 2.887033820152282715e-01 3.249760018661618233e-03 1.774791628122329712e-01 2.410961389541625977e-01 -5.888334289193153381e-02 -8.053608238697052002e-02 -8.979352563619613647e-02 2.117685414850711823e-02 -2.585947513580322266e-01 3.815800696611404419e-02 1.617924273014068604e-01 -1.833398640155792236e-01 -1.734529882669448853e-01 -1.849441826343536377e-01
-6.027003005146980286e-02 -4.318153951317071915e-03 -7.080832123756408691e-02 -7.615561038255691528e-02 3.840185701847076416e-01 8.077904582023620605e-02 -7.102904468774795532e-02 1.602693945169448853e-01 -4.256320744752883911e-02 -1.017287597060203552e-01 3.569378256797790527e-01 6.806861609220504761e-02 -1.217005848884582520e-01 1.787551790475845337e-01 -8.493591099977493286e-02 1.297470778226852417e-01 2.631687819957733154e-01 -2.816731333732604980e-01 2.630208730697631836e-01 1.707805693149566650e-01 -1.135311201214790344e-01 -4.224142804741859436e-02 -2.297175228595733643e-01 -2.910590171813964844e-01 -1.803744137287139893e-01 -7.143137603998184204e-02 -1.455268114805221558e-01 1.526351124048233032e-01 -2.800223231315612793e-01 -1.058173254132270813e-01 6.968717556446790695e-03 -1.221607178449630737e-01
-5.928317829966545105e-02 1.221383363008499146e-01 -9.114108234643936157e-02 -2.694560587406158447e-01 -6.458047032356262207e-02 -2.092990726232528687e-01 -2.178423702716827393e-01 -5.120909959077835083e-02 -1.983312666416168213e-01 1.013629361987113953e-01 2.447056770324707031e-01 3.082744032144546509e-02 -2.306664288043975830e-01 2.331114113330841064e-01 -4.111212193965911865e-01 -5.291837081313133240e-02 -6.261293590068817139e-02 -7.285247743129730225e-02 1.769167035818099976e-01 2.542646229267120361e-01 7.597139477729797363e-02 1.168947145342826843e-01 9.547703713178634644e-02 -3.490146622061729431e-02 2.623230218887329102e-02 7.592128217220306396e-02 7.241014391183853149e-02 6.656556576490402222e-02 -1.515603959560394287e-01 -1.240170821547508240e-01 -4.677178859710693359e-01 6.786110252141952515e-02
-2.864151298999786377e-01 -9.653804451227188110e-02 -4.518334567546844482e-02 1.988418772816658020e-02 -7.908764481544494629e-02 1.689071804285049438e-01 -1.080059111118316650e-01 2.749137878417968750e-01 2.188713401556015015e-01 -9.433423727750778198e-02 1.559088826179504395e-01 1.303642094135284424e-01 9.143908321857452393e-02 3.398836255073547363e-01 -2.474431246519088745e-01 -1.442903652787208557e-02 2.719816267490386963e-01 8.555299043655395508e-02 -3.830321878194808960e-02 -1.329154521226882935e-01 -1.571146398782730103e-02 1.861709952354431152e-01 3.438407927751541138e-02 -2.539041042327880859e-01 -2.222356498241424561e-01 -5.843368917703628540e-02 -2.235771268606185913e-01 3.015749752521514893e-01 -1.071969494223594666e-01 -1.751193031668663025e-02 -2.810852825641632080e-01 1.234139949083328247e-01
6.878660619258880615e-02 -6.598514318466186523e-02 3.759598731994628906e-02 -5.338985845446586609e-02 -3.982685506343841553e-02 -1.577204465866088867e-01 -2.957637608051300049e-01 5.205152928829193115e-02 -1.819923222064971924e-01 -2.405617237091064453e-01 2.317072451114654541e-01 -4.400154948234558105e-02 7.205048203468322754e-02 1.187080517411231995e-01 -2.542757987976074219e-01 4.314890131354331970e-02 2.207050286233425140e-02 2.688434720039367676e-01 4.532796144485473633e-01 -7.434277981519699097e-02 5.334771797060966492e-02 2.514807879924774170e-01 1.179740875959396362e-01 5.644913762807846069e-02 -2.319488674402236938e-01 4.798773303627967834e-02 -5.584195256233215332e-03 -2.382230758666992188e-02 1.460416316986083984e-01 -6.763064861297607422e-02 -2.832087576389312744e-01 3.283737301826477051e-01
-5.557998269796371460e-02 -1.606346368789672852e-01 -1.412373483180999756e-01 1.671170294284820557e-01 8.454369008541107178e-02 -1.647113710641860962e-01 -1.138018444180488586e-01 -6.206449866294860840e-02 1.278806626796722412e-01 5.413134582340717316e-03 3.607300519943237305e-01 4.392626881599426270e-02 -3.150686388835310936e-03 -2.031522616744041443e-02 1.566706448793411255e-01 -3.799458965659141541e-02 4.360621795058250427e-02 -1.131392866373062134e-01 2.288979589939117432e-01 9.782858937978744507e-02 -6.055049970746040344e-02 3.358811140060424805e-01 -2.079526335000991821e-01 -1.849870383739471436e-01 -1.098411381244659424e-01 -2.369371652603149414e-01 -3.623168766498565674e-01 1.039152666926383972e-01 -1.603984832763671875e-01 -3.762356340885162354e-01 -1.670699566602706909e-01 1.456629335880279541e-01
-1.741630882024765015e-01 -1.002382561564445496e-01 -1.938516646623611450e-01 -9.577576071023941040e-02 9.975574165582656860e-02 -9.644724428653717041e-02 -5.424710512161254883e-01 1.537589579820632935e-01 3.731884062290191650e-02 -3.808224946260452271e-02 2.357179224491119385e-01 -1.462202817201614380e-01 -1.969242841005325317e-02 -2.558339200913906097e-02 -8.661516010761260986e-02 1.831116974353790283e-01 2.111105024814605713e-01 -2.335551939904689789e-02 3.070599026978015900e-02 1.117717940360307693e-03 -1.979851573705673218e-01 -6.033815070986747742e-02 -1.435241103172302246e-02 -8.348490297794342041e-02 -2.135064452886581421e-01 -1.590230613946914673e-01 -1.838931888341903687e-01 -7.661344856023788452e-02 -2.861427888274192810e-02 -2.939368486404418945e-01 -3.571240603923797607e-01 -1.801415830850601196e-01
-6.901065260171890259e-02 -1.134493798017501831e-01 -1.086561903357505798e-01 -3.299000561237335205e-01 4.676732793450355530e-02 -3.492732048034667969e-01 -3.335728943347930908e-01 9.674685448408126831e-02 -1.637518107891082764e-01 -1.343045085668563843e-01 2.733782529830932617e-01 3.376860916614532471e-02 -2.510674595832824707e-01 1.494481861591339111e-01 -1.575951576232910156e-01 -4.075715318322181702e-02 1.425587106496095657e-02 1.123519018292427063e-01 1.628241539001464844e-01 4.174910113215446472e-02 1.441346853971481323e-01 -1.272837370634078979e-01 4.699453711509704590e-02 -7.804603129625320435e-02 -1.863151192665100098e-01 1.382310837507247925e-01 6.391514092683792114e-03 1.044694408774375916e-01 -1.790117472410202026e-01 -1.421595513820648193e-01 -4.038661718368530273e-01 1.335159391164779663e-01
-1.497361212968826294e-01 7.073816657066345215e-02 -2.121440768241882324e-01 -1.863792985677719116e-01 1.278983205556869507e-01 5.962287634611129761e-02 -1.879306584596633911e-01 1.418776363134384155e-01 -7.212481647729873657e-02 4.376867040991783142e-02 3.541274964809417725e-01 6.301621347665786743e-02 7.673318032175302505e-03 2.588604092597961426e-01 -1.814971119165420532e-01 -1.693138927221298218e-01 6.946969777345657349e-02 -5.419970303773880005e-02 3.932833075523376465e-01 2.257093042135238647e-01 -2.407849729061126709e-01 5.173889175057411194e-02 -3.233509063720703125e-01 -1.671949476003646851e-01 -1.646354943513870239e-01 8.662625402212142944e-02 1.495431456714868546e-02 3.227361738681793213e-01 -6.428636610507965088e-02 -2.535862475633621216e-02 4.113959148526191711e-02 -1.726205088198184967e-02
5.511549860239028931e-02 -2.855682373046875000e-01 -2.869967743754386902e-02 5.996359512209892273e-02 1.755146235227584839e-01 -4.279543757438659668e-01 -6.786514818668365479e-02 7.619932293891906738e-02 1.800084710121154785e-01 1.358194202184677124e-01 1.191203892230987549e-01 -6.891496479511260986e-02 -7.118856161832809448e-02 1.592562347650527954e-01 -2.063775807619094849e-01 -1.338111311197280884e-01 6.894932687282562256e-02 1.963914185762405396e-01 2.103447020053863525e-01 -8.532024174928665161e-02 1.428084075450897217e-01 2.775998115539550781e-01 -1.467048078775405884e-01 1.127393692731857300e-01 1.970964297652244568e-02 -3.339810669422149658e-01 1.290293037891387939e-01 1.725094169378280640e-01 -2.369512058794498444e-02 -2.998427450656890869e-01 -2.138697803020477295e-01 6.950826942920684814e-02
-3.247737586498260498e-01 -3.264762461185455322e-01 -1.571898609399795532e-01 -1.572246700525283813e-01 1.497145742177963257e-01 -1.703577935695648193e-01 -2.359178066253662109e-01 2.057978510856628418e-01 7.032740116119384766e-02 1.589634716510772705e-01 3.186345100402832031e-01 2.132779806852340698e-01 -4.590553417801856995e-02 1.003043353557586670e-01 -1.812952309846878052e-01 -1.287203747779130936e-02 1.375334113836288452e-01 -2.350190430879592896e-01 1.916561126708984375e-01 9.171640500426292419e-03 -9.015200287103652954e-02 7.019535452127456665e-02 -8.190056681632995605e-02 -3.095141053199768066e-01 9.211307018995285034e-02 -1.244243755936622620e-01 -3.915868327021598816e-02 -1.490187644958496094e-01 1.198471710085868835e-01 -2.691522240638732910e-01 -7.474914193153381348e-02 -9.969298262149095535e-04
-1.945316046476364136e-01 -3.233941644430160522e-02 -2.437495626509189606e-02 -1.208358630537986755e-01 3.731422722339630127e-01 1.358105838298797607e-01 -2.319014221429824829e-01 2.087532356381416321e-02 1.736399382352828979e-01 8.228198625147342682e-03 1.763579249382019043e-01 -1.096230819821357727e-01 5.597124993801116943e-02 1.437120586633682251e-01 -1.769081950187683105e-01 -2.919560670852661133e-01 -1.724435389041900635e-01 -6.176311522722244263e-02 1.101956889033317566e-01 -6.381984055042266846e-02 -3.111622482538223267e-02 5.796410888433456421e-02 -2.259198576211929321e-01 -5.834827199578285217e-02 1.476393491029739380e-01 2.586088143289089203e-02 -3.762246072292327881e-01 -2.519468665122985840e-01 -1.985568702220916748e-01 -2.737769484519958496e-01 -2.378833293914794922e-01 1.156214699149131775e-01
-9.644315578043460846e-03 -6.917953491210937500e-03 -2.778074145317077637e-01 -2.933922689408063889e-03 4.135689511895179749e-02 -5.877754092216491699e-02 -2.125426530838012695e-01 1.340504735708236694e-01 -2.266047149896621704e-01 2.966096624732017517e-02 1.412357538938522339e-01 -1.135053485631942749e-01 -9.886211156845092773e-02 1.687459051609039307e-01 -2.135599851608276367e-01 2.371563203632831573e-02 -1.658378243446350098e-01 -3.207717537879943848e-01 6.681768596172332764e-02 -6.116650253534317017e-02 1.408031582832336426e-01 4.351380467414855957e-01 -1.274123191833496094e-01 -3.838777542114257812e-01 -2.545748054981231689e-01 -2.169659286737442017e-01 -8.179299533367156982e-02 -3.083219006657600403e-02 -7.077037543058395386e-02 5.402592197060585022e-02 -8.034975826740264893e-02 1.990197300910949707e-01
2.561524510383605957e-01 -2.980832159519195557e-01 -7.988323271274566650e-02 6.325219571590423584e-02 -1.027632430195808411e-01 -3.693479597568511963e-01 -2.426082640886306763e-01 1.147304177284240723e-01 9.765359759330749512e-02 1.035610064864158630e-01 2.253693640232086182e-01 2.888315916061401367e-02 3.343701362609863281e-02 1.493108421564102173e-01 -2.757574915885925293e-01 -2.500455677509307861e-01 -7.701323926448822021e-02 1.375221181660890579e-02 2.883428633213043213e-01 -1.366380304098129272e-01 6.244652345776557922e-02 1.891647577285766602e-01 -1.029620170593261719e-01 -1.783153563737869263e-01 -8.248465135693550110e-03 -2.294885218143463135e-01 9.370837360620498657e-02 1.804581284523010254e-01 -1.580795347690582275e-01 -3.403748199343681335e-02 -1.874557435512542725e-01 1.921136975288391113e-01
2.511793188750743866e-02 -7.134464383125305176e-02 -1.705877780914306641e-01 1.915961205959320068e-01 -9.432394802570343018e-02 -1.149878501892089844e-01 -3.332790732383728027e-01 1.053998544812202454e-01 -1.430338993668556213e-02 -3.522666171193122864e-02 3.009997904300689697e-01 3.210233449935913086e-01 3.011842370033264160e-01 4.115881919860839844e-01 6.325731426477432251e-02 2.843658998608589172e-02 1.262401044368743896e-01 1.155547574162483215e-01 -4.243658483028411865e-02 -1.070136297494173050e-02 -1.515595316886901855e-01 4.067239165306091309e-02 -8.728503435850143433e-02 -1.091744080185890198e-01 -3.033078610897064209e-01 4.245580732822418213e-02 -7.013338617980480194e-03 -9.063092619180679321e-02 4.703000560402870178e-02 -1.685836613178253174e-01 -2.866315245628356934e-01 1.841707527637481689e-01
-9.505796432495117188e-02 -2.148125320672988892e-01 8.228730410337448120e-02 -1.526785939931869507e-01 3.477227985858917236e-01 1.869439333677291870e-01 -3.091245293617248535e-01 2.252615839242935181e-01 -1.085738465189933777e-01 -1.234669461846351624e-01 1.494746208190917969e-01 2.447915971279144287e-01 -2.686889842152595520e-02 1.183570772409439087e-01 -1.414199769496917725e-01 1.335910707712173462e-01 -2.587173879146575928e-02 1.980817019939422607e-01 2.910387814044952393e-01 2.293245779583230615e-04 9.020884335041046143e-02 2.052385956048965454e-01 -7.172682136297225952e-02 1.944674849510192871e-01 -1.024155393242835999e-01 -1.217185053974390030e-02 -3.339387178421020508e-01 2.167946696281433105e-01 -3.429573401808738708e-02 -3.717777132987976074e-02 -2.160815745592117310e-01 1.202883496880531311e-01
-1.778657287359237671e-01 7.266327738761901855e-02 2.041371762752532959e-01 -3.574513494968414307e-01 4.926362633705139160e-02 -2.554062902927398682e-01 -2.184829562902450562e-01 -1.084726452827453613e-01 -1.222786903381347656e-01 -9.568835049867630005e-02 1.668089479207992554e-01 4.460778087377548218e-02 3.969135507941246033e-02 2.667159438133239746e-01 -1.001871675252914429e-01 -3.490380570292472839e-02 8.466915041208267212e-02 1.966151297092437744e-01 2.476797997951507568e-01 6.676153093576431274e-02 -1.928855478763580322e-01 -3.099059686064720154e-02 -1.384305506944656372e-01 1.642062216997146606e-01 -1.459087878465652466e-01 2.761740237474441528e-02 -4.022933915257453918e-02 4.401370882987976074e-02 -7.018750160932540894e-02 -2.328974455595016479e-01 -4.762339591979980469e-01 1.452357321977615356e-01
1.378632932901382446e-01 -2.308118194341659546e-01 1.643146276473999023e-01 1.923065781593322754e-01 1.492239385843276978e-01 -1.489333212375640869e-01 -2.279357314109802246e-01 2.885946631431579590e-01 1.217741444706916809e-01 1.199147775769233704e-01 1.012881100177764893e-02 -1.851707398891448975e-01 -1.865336298942565918e-01 6.838945299386978149e-02 -3.056822717189788818e-01 -7.865417003631591797e-02 8.489112555980682373e-02 -1.333031686954200268e-03 6.382159888744354248e-02 -9.458179771900177002e-02 -1.741218268871307373e-01 -6.803941726684570312e-02 -8.032631874084472656e-02 -1.321521997451782227e-01 -3.334394395351409912e-01 1.207130327820777893e-01 -1.070019155740737915e-01 1.913155764341354370e-01 -2.719873785972595215e-01 -3.477862477302551270e-01 -1.704666018486022949e-01 6.679293513298034668e-02
1.026927977800369263e-01 -8.620179444551467896e-02 -6.979154050350189209e-02 1.409862190485000610e-01 -2.957293950021266937e-02 -1.926844418048858643e-01 -1.793572902679443359e-01 -2.521039843559265137e-01 7.597002387046813965e-02 -7.490908354520797729e-02 4.243931770324707031e-01 -1.583166047930717468e-02 9.269430488348007202e-02 6.956807523965835571e-02 2.686092555522918701e-01 8.797073364257812500e-02 9.961386770009994507e-02 1.356660276651382446e-01 2.759205400943756104e-01 -8.283884823322296143e-02 -1.155550032854080200e-01 1.533746719360351562e-01 -2.572146952152252197e-01 -2.719870805740356445e-01 -1.314929276704788208e-01 -2.515470683574676514e-01 -2.377698719501495361e-01 -5.382386595010757446e-02 -2.358515746891498566e-02 -2.151931375265121460e-01 -2.371085286140441895e-01 8.405385911464691162e-02
-8.674959093332290649e-02 -1.827428787946701050e-01 -9.238268435001373291e-02 2.146706581115722656e-01 2.742307186126708984e-01 -1.169034913182258606e-01 6.158031150698661804e-02 -1.015252023935317993e-01 -2.301220297813415527e-01 1.168143227696418762e-01 1.398435235023498535e-01 9.272374957799911499e-02 1.881112344563007355e-02 4.667316079139709473e-01 -1.556301862001419067e-02 3.718298971652984619e-01 -1.339850127696990967e-01 6.328401714563369751e-02 2.805842459201812744e-01 -1.418926715850830078e-01 -3.694627434015274048e-02 -1.793980784714221954e-02 -2.155512124300003052e-01 3.496273653581738472e-03 -1.060645356774330139e-01 -8.193437010049819946e-02 -1.552716642618179321e-01 1.081754118204116821e-01 -3.422523289918899536e-02 -2.739040553569793701e-01 -2.020881175994873047e-01 1.012809425592422485e-01
-2.035422027111053467e-01 -1.874081343412399292e-01 -3.801033794879913330e-01 6.341518461704254150e-02 9.045758098363876343e-02 -1.181588321924209595e-01 -3.671196103096008301e-01 -9.644325077533721924e-02 -1.035226434469223022e-01 -4.228774607181549072e-01 2.357548773288726807e-01 -1.031368318945169449e-02 1.971645057201385498e-01 -2.564536966383457184e-02 -1.003255248069763184e-01 -1.500931382179260254e-02 8.058095723390579224e-02 -3.574362769722938538e-02 1.057595163583755493e-01 -4.437032341957092285e-02 -4.004746302962303162e-02 5.749100819230079651e-02 -2.004832625389099121e-01 -1.720131933689117432e-01 -7.595236599445343018e-02 4.018920287489891052e-02 -2.509540021419525146e-01 2.131160646677017212e-01 6.931044906377792358e-02 -2.758715152740478516e-01 -1.173228323459625244e-01 8.721200376749038696e-02
-2.414546534419059753e-02 -1.109299366362392902e-03 -2.075518369674682617e-01 9.651451557874679565e-02 3.532493710517883301e-01 3.357151988893747330e-03 -1.042130887508392334e-01 -1.744035631418228149e-02 2.242343500256538391e-02 1.534384340047836304e-01 1.524657160043716431e-01 -5.362865049391984940e-03 -5.902516096830368042e-02 9.138022363185882568e-02 -2.691276967525482178e-01 -1.180374547839164734e-01 -1.778841204941272736e-02 -2.074309587478637695e-01 5.623176693916320801e-02 5.072159692645072937e-02 -3.580885380506515503e-02 -8.968161791563034058e-02 -2.147312313318252563e-01 -2.631897032260894775e-01 9.974521398544311523e-02 -1.869773268699645996e-01 -4.918490648269653320e-01 -8.095600455999374390e-02 -1.634586006402969360e-01 -3.773578107357025146e-01 -1.568500846624374390e-01 6.829211115837097168e-02
1.052324380725622177e-02 -8.846063166856765747e-02 -3.914853185415267944e-02 1.567992866039276123e-01 -2.071385085582733154e-01 -1.591852605342864990e-01 -4.321867227554321289e-01 1.457330733537673950e-01 -1.900972425937652588e-02 -1.541890352964401245e-01 2.407835423946380615e-01 2.368434369564056396e-01 2.825761735439300537e-01 1.283726841211318970e-01 1.907071098685264587e-02 2.059838734567165375e-02 1.875182054936885834e-02 -4.218855872750282288e-02 -1.747286296449601650e-03 -9.436533600091934204e-02 -3.005166053771972656e-01 -1.753277927637100220e-01 -1.814085841178894043e-01 -4.887293279170989990e-02 -2.146530002355575562e-01 2.177701331675052643e-02 -1.034719124436378479e-01 9.708747267723083496e-02 1.695053651928901672e-03 -1.077933683991432190e-01 -4.434128105640411377e-01 1.097486838698387146e-01
1.876404285430908203e-01 -2.454133480787277222e-01 -1.762843504548072815e-02 1.076449751853942871e-01 1.149112209677696228e-01 -4.383843243122100830e-01 -1.306282579898834229e-01 -2.979569509625434875e-02 1.387019455432891846e-01 7.683205604553222656e-02 1.023989468812942505e-01 -6.043097376823425293e-02 -6.470625847578048706e-02 2.276043295860290527e-01 -1.419844478368759155e-01 -1.984936594963073730e-01 5.655381456017494202e-02 1.142070963978767395e-01 2.636227309703826904e-01 -4.963944107294082642e-02 -1.466968059539794922e-01 2.066708356142044067e-01 -1.978325545787811279e-01 1.384487152099609375e-01 -1.152519583702087402e-01 -2.830054759979248047e-01 9.534670412540435791e-02 5.927319079637527466e-02 -7.798937708139419556e-02 -8.617244660854339600e-02 -4.289696812629699707e-01 -1.599790714681148529e-02
2.340737134218215942e-01 -2.384679615497589111e-01 -1.240974143147468567e-01 -1.267294283024966717e-03 -7.404829561710357666e-02 -1.607544422149658203e-01 -1.125509664416313171e-01 5.398054048418998718e-02 -7.762964814901351929e-02 1.342950612306594849e-01 5.122727528214454651e-02 1.716881990432739258e-01 -1.423240751028060913e-01 3.645807802677154541e-01 -3.401756882667541504e-01 -3.712739944458007812e-01 -1.082992777228355408e-01 -1.459667384624481201e-01 9.129537642002105713e-02 1.076291408389806747e-02 1.870388984680175781e-01 8.481172472238540649e-02 -2.137188762426376343e-01 -2.276338636875152588e-01 1.226213797926902771e-01 3.019389323890209198e-02 -1.341311335563659668e-01 1.265227645635604858e-01 -2.102963030338287354e-01 -9.955136477947235107e-02 -2.760477662086486816e-01 4.114586859941482544e-02
1.961739808320999146e-01 1.457653939723968506e-02 -3.186209201812744141e-01 2.113503403961658478e-02 -1.626191437244415283e-01 -2.404956519603729248e-02 -1.768230646848678589e-01 -8.709987252950668335e-02 4.486944526433944702e-03 1.496160328388214111e-01 -1.805396191775798798e-02 -2.227861583232879639e-01 3.731842711567878723e-02 1.263881772756576538e-01 3.253396973013877869e-02 -3.020248748362064362e-02 1.824232190847396851e-01 -1.758403629064559937e-01 1.656937301158905029e-01 4.257532060146331787e-01 9.715900570154190063e-02 1.057306379079818726e-01 1.306130271404981613e-02 -2.546317875385284424e-01 -5.620052292943000793e-02 6.979008018970489502e-02 -2.138026207685470581e-01 -4.641089122742414474e-03 -8.336476981639862061e-02 -1.445294767618179321e-01 -5.110593438148498535e-01 2.077828347682952881e-02
4.237447306513786316e-02 -2.239554673433303833e-01 2.651949040591716766e-02 -7.246381044387817383e-02 4.129181057214736938e-02 9.408299624919891357e-02 -1.097193062305450439e-01 -1.514548659324645996e-01 -1.200451105833053589e-01 9.633629769086837769e-02 2.694631814956665039e-01 3.276319429278373718e-02 2.525152862071990967e-01 2.697698771953582764e-01 -6.683558970689773560e-02 7.330744713544845581e-02 1.085111349821090698e-01 -8.049751818180084229e-02 1.445255577564239502e-01 9.087245562113821507e-04 -1.568193584680557251e-01 -3.408768400549888611e-02 2.753889858722686768e-01 -3.728939965367317200e-02 -2.991855144500732422e-01 -1.046933010220527649e-01 6.682767719030380249e-02 -2.204415015876293182e-02 2.593699377030134201e-03 -2.622920572757720947e-01 -5.591737627983093262e-01 1.541887968778610229e-01
-2.212412469089031219e-02 -2.013399899005889893e-01 -2.476987689733505249e-01 3.823998267762362957e-04 7.038912177085876465e-02 -1.811575889587402344e-01 2.794903218746185303e-01 3.602195531129837036e-02 7.643444091081619263e-02 1.610690355300903320e-01 2.036505490541458130e-01 -2.375011146068572998e-02 8.399169147014617920e-02 2.311441153287887573e-01 -1.299593150615692139e-01 2.216707170009613037e-01 -3.623571097850799561e-01 -2.188967168331146240e-02 2.716008424758911133e-01 -8.531878888607025146e-02 -6.097727268934249878e-02 -8.104437589645385742e-02 -2.946111857891082764e-01 1.012918800115585327e-01 -7.625348120927810669e-02 5.229536443948745728e-02 -3.129197657108306885e-01 9.404923766851425171e-02 6.910191476345062256e-02 -2.642220556735992432e-01 -2.555770277976989746e-01 6.861798465251922607e-02
2.093454264104366302e-02 -6.436090171337127686e-02 -8.271533995866775513e-02 8.356823772192001343e-02 -6.241051852703094482e-02 -2.593111693859100342e-01 -1.286746263504028320e-01 2.925597727298736572e-01 6.690932065248489380e-02 6.848513334989547729e-02 3.321453556418418884e-02 1.924975588917732239e-02 1.526273787021636963e-01 1.421789824962615967e-02 -4.210436716675758362e-02 -1.119724586606025696e-01 2.489101290702819824e-01 -2.275619953870773315e-01 3.412476480007171631e-01 -1.534109264612197876e-01 2.156156115233898163e-02 -1.370535641908645630e-01 -1.836824119091033936e-01 -4.171917587518692017e-02 -2.223880589008331299e-02 -4.484375938773155212e-02 -7.261805981397628784e-02 3.738049566745758057e-01 4.746291786432266235e-02 -2.841845154762268066e-01 -3.827210962772369385e-01 -2.727778553962707520e-01
-1.816557049751281738e-01 4.321808740496635437e-02 -1.361305862665176392e-01 3.150714561343193054e-03 2.119340747594833374e-01 -8.689492195844650269e-02 -2.126234769821166992e-01 -7.398105412721633911e-02 2.642188370227813721e-01 4.360107332468032837e-02 2.892914116382598877e-01 -6.966847926378250122e-02 -2.769795432686805725e-02 3.871440589427947998e-01 -7.942417263984680176e-02 7.371146231889724731e-02 2.044669538736343384e-01 -1.062311977148056030e-01 5.212492942810058594e-01 -9.256831370294094086e-03 -1.257543265819549561e-01 3.374501317739486694e-02 -7.131808996200561523e-02 -1.774681508541107178e-01 -1.440563499927520752e-01 -2.359318919479846954e-02 -2.514277100563049316e-01 -9.306932985782623291e-02 -1.114835292100906372e-01 -1.682860106229782104e-01 6.633130460977554321e-02 6.364316493272781372e-02
2.273792168125510216e-03 -3.337980210781097412e-01 -8.511896431446075439e-02 9.072180837392807007e-02 1.417383551597595215e-01 -1.213352829217910767e-01 -2.441499084234237671e-01 -9.890453889966011047e-03 1.561425477266311646e-01 -1.167660132050514221e-01 3.139066696166992188e-01 -4.627330601215362549e-02 -1.310743205249309540e-02 -3.241278603672981262e-02 1.395591795444488525e-01 -1.382454484701156616e-01 1.223486885428428650e-01 -3.864059224724769592e-02 3.089390508830547333e-02 2.087623327970504761e-01 4.210753366351127625e-03 2.029186189174652100e-01 -1.618372648954391479e-01 -1.642096042633056641e-01 -5.802559852600097656e-02 -2.668646275997161865e-01 -1.961242258548736572e-01 8.452040702104568481e-02 -2.844550609588623047e-01 -3.601977527141571045e-01 -1.914615482091903687e-01 2.778846025466918945e-01
1.761496067047119141e-01 -2.081384509801864624e-01 2.071589976549148560e-01 1.184236034750938416e-01 2.336332947015762329e-01 -1.630731374025344849e-01 2.682315744459629059e-02 1.472250670194625854e-01 -1.187918335199356079e-01 4.985607042908668518e-02 1.388998329639434814e-01 7.776945829391479492e-02 -1.699087172746658325e-01 3.681876510381698608e-02 -7.558571547269821167e-02 1.421578042209148407e-02 -5.351660400629043579e-02 -1.600276827812194824e-01 3.961980715394020081e-02 -1.244766563177108765e-01 -8.010349422693252563e-02 -8.235333370976150036e-05 -1.745341867208480835e-01 -3.313867375254631042e-02 -2.452865093946456909e-01 2.892056703567504883e-01 -2.238519787788391113e-01 -2.002558261156082153e-01 -6.454399973154067993e-02 -2.732270658016204834e-01 -4.871730208396911621e-01 2.310248017311096191e-01
8.168031275272369385e-02 -9.890374727547168732e-03 -1.226408481597900391e-01 7.042935490608215332e-02 3.311793506145477295e-02 -2.273349612951278687e-01 -1.317803561687469482e-01 9.829637408256530762e-02 2.407616190612316132e-02 -1.353317052125930786e-01 -6.487540155649185181e-02 8.702812343835830688e-02 6.715980917215347290e-02 4.617720246315002441e-01 -2.103954106569290161e-01 1.038240268826484680e-01 1.702336817979812622e-01 9.855227172374725342e-02 2.651039659976959229e-01 -3.471638262271881104e-02 -5.821947753429412842e-02 1.531853377819061279e-01 1.856397022493183613e-03 2.891719639301300049e-01 -3.307280689477920532e-02 -2.316140681505203247e-01 -3.179660141468048096e-01 2.472129762172698975e-01 1.438201963901519775e-01 -2.898153066635131836e-01 -2.099853307008743286e-01 -5.978007987141609192e-02
1.812956668436527252e-02 2.413804233074188232e-01 5.266292486339807510e-03 -9.911490976810455322e-02 1.939811259508132935e-01 1.131923869252204895e-01 1.615834683179855347e-01 1.229507029056549072e-01 8.197509497404098511e-02 8.694093674421310425e-02 3.635023236274719238e-01 3.334689512848854065e-02 -9.700073301792144775e-02 2.969557233154773712e-02 -1.125080436468124390e-01 -4.201281815767288208e-02 9.632414579391479492e-02 -6.342720240354537964e-02 5.442664623260498047e-01 7.079190760850906372e-02 -9.081964939832687378e-02 -5.565829575061798096e-02 -6.039429083466529846e-02 -2.994108200073242188e-01 4.316657781600952148e-02 1.242905706167221069e-01 -1.786827854812145233e-02 1.614847928285598755e-01 -2.610899806022644043e-01 5.286512523889541626e-02 -3.622419238090515137e-01 5.079476535320281982e-02
8.932550996541976929e-02 -2.499689310789108276e-01 -2.160321474075317383e-01 1.252050399780273438e-01 -3.860378265380859375e-02 -6.836875528097152710e-02 -3.130589425563812256e-02 2.372073233127593994e-01 -4.069944843649864197e-02 -4.982211440801620483e-02 3.060960173606872559e-01 -6.957622617483139038e-02 -6.075802817940711975e-02 3.882192075252532959e-01 -4.535241425037384033e-02 -2.735629081726074219e-01 1.770672798156738281e-01 8.775112032890319824e-02 1.877183467149734497e-01 -9.068675339221954346e-02 -1.806205511093139648e-01 -6.355182733386754990e-03 1.758620589971542358e-01 -3.626341745257377625e-02 -3.307380676269531250e-01 2.638874351978302002e-01 3.468681499361991882e-02 1.215822696685791016e-01 3.044503042474389076e-03 -2.073051780462265015e-01 -2.145724147558212280e-01 1.958241611719131470e-01
3.358274996280670166e-01 8.172675967216491699e-02 -1.426522880792617798e-01 2.040011286735534668e-01 -4.289690777659416199e-02 -1.114462837576866150e-01 -1.743950247764587402e-01 -1.267661601305007935e-01 -5.351882427930831909e-02 5.119405314326286316e-02 4.148434102535247803e-02 -8.258349448442459106e-02 1.447991430759429932e-01 3.743582963943481445e-01 -7.516128569841384888e-02 -1.774474419653415680e-02 1.550007313489913940e-01 -2.396020144224166870e-01 -1.228274125605821609e-02 1.765369325876235962e-01 1.300714313983917236e-01 -1.035127341747283936e-01 -2.530069462954998016e-02 -3.499756157398223877e-01 6.666664965450763702e-03 1.483471542596817017e-01 -5.256240442395210266e-02 1.978939399123191833e-02 5.355479195713996887e-02 -2.792128026485443115e-01 -4.533861279487609863e-01 4.037343338131904602e-02
-6.394137442111968994e-02 -1.170011460781097412e-01 6.241791322827339172e-02 -1.530315726995468140e-01 -4.165318980813026428e-02 -3.667627871036529541e-01 -9.775509126484394073e-03 2.796024978160858154e-01 -1.121617928147315979e-01 1.520396918058395386e-01 3.390550315380096436e-01 2.359039634466171265e-01 -5.619703978300094604e-02 6.733594089746475220e-02 -3.317216634750366211e-01 1.482361704111099243e-01 1.432844102382659912e-01 -1.540541797876358032e-01 2.713846564292907715e-01 -1.976958513259887695e-01 7.302066683769226074e-02 -2.339892275631427765e-02 -9.930308163166046143e-02 -2.074739933013916016e-01 -9.348871186375617981e-03 -2.101544588804244995e-01 -1.515774875879287720e-01 -2.490548491477966309e-01 -2.040495537221431732e-02 -1.908716112375259399e-01 -1.038710996508598328e-01 4.120079427957534790e-02
-1.274459511041641235e-01 3.460089117288589478e-02 -2.668314278125762939e-01 2.173906862735748291e-01 1.020031571388244629e-01 1.241760849952697754e-01 2.704910188913345337e-02 -6.547321379184722900e-02 -6.502314656972885132e-02 1.576359570026397705e-02 5.695188418030738831e-02 9.483422338962554932e-02 -7.928686589002609253e-02 1.803866475820541382e-01 -5.956677719950675964e-02 7.659523189067840576e-02 7.645639032125473022e-02 4.270229861140251160e-02 2.888582050800323486e-01 -2.021130919456481934e-01 1.326453834772109985e-01 -3.057273477315902710e-02 5.896707624197006226e-02 -1.417932063341140747e-01 -1.344304978847503662e-01 -2.195163816213607788e-01 4.925584420561790466e-02 -1.266972720623016357e-01 -3.237504661083221436e-01 -1.120630279183387756e-01 -6.122225522994995117e-01 1.315655708312988281e-01
-6.969742476940155029e-02 -2.471004575490951538e-01 -1.509153395891189575e-01 -8.164429664611816406e-02 2.102295756340026855e-01 9.473177790641784668e-02 -1.892046630382537842e-01 -7.554317824542522430e-03 1.555470079183578491e-01 1.291548907756805420e-01 1.987352520227432251e-01 1.132133826613426208e-01 -1.628210544586181641e-01 2.778099179267883301e-01 -1.223849579691886902e-01 4.198772832751274109e-02 -2.282154560089111328e-02 4.204672574996948242e-02 2.144367098808288574e-01 1.961967349052429199e-01 1.240756660699844360e-01 4.380109533667564392e-02 1.538227647542953491e-01 1.360734850168228149e-01 -3.432697057723999023e-01 -6.339193880558013916e-02 7.242883089929819107e-03 1.679850518703460693e-01 -2.965777218341827393e-01 -3.247957527637481689e-01 -3.021038174629211426e-01 -1.445690244436264038e-01
-7.350566983222961426e-02 -4.399420227855443954e-03 -3.979695215821266174e-02 -2.091071605682373047e-01 1.326191518455743790e-02 -2.741333544254302979e-01 -3.393461406230926514e-01 -2.381871454417705536e-03 -1.309240460395812988e-01 -6.416414678096771240e-02 1.066287755966186523e-01 -6.921902298927307129e-02 -5.826791748404502869e-02 9.107916057109832764e-02 -1.305130571126937866e-01 1.291414722800254822e-03 -6.611850857734680176e-02 1.851606220006942749e-01 1.988926231861114502e-01 2.895173430442810059e-02 4.090854525566101074e-02 -7.431743294000625610e-02 -9.816122800111770630e-02 -2.497599124908447266e-01 -3.970446586608886719e-01 2.410162538290023804e-01 7.480470836162567139e-02 2.112503945827484131e-01 1.420975569635629654e-02 -2.363464981317520142e-01 -4.441395998001098633e-01 1.228594779968261719e-01
2.845381945371627808e-02 1.020304858684539795e-01 -2.156561017036437988e-01 3.888548538088798523e-02 -9.766732156276702881e-02 1.601972728967666626e-01 -3.280935809016227722e-02 1.548895984888076782e-01 3.496178984642028809e-01 -4.549932107329368591e-02 4.327617883682250977e-01 9.250544011592864990e-02 1.092846542596817017e-01 1.217502355575561523e-01 -2.298163324594497681e-01 2.979839965701103210e-02 -9.908874332904815674e-02 1.435670554637908936e-01 5.456663668155670166e-02 -1.239581871777772903e-02 -1.156557165086269379e-02 2.734660804271697998e-01 -7.942886650562286377e-02 -1.107732951641082764e-01 -2.277879044413566589e-02 2.033404707908630371e-01 -3.201880156993865967e-01 -6.175018101930618286e-02 -5.936159193515777588e-02 -4.936096072196960449e-02 -4.356132745742797852e-01 -9.434681385755538940e-02
3.613519668579101562e-02 -2.267382740974426270e-01 -1.507382839918136597e-01 -3.345283120870590210e-02 -8.032594807446002960e-03 -5.516528710722923279e-02 -2.852065861225128174e-01 -1.970099657773971558e-02 1.404608637094497681e-01 3.029683418571949005e-02 -2.075833380222320557e-01 1.090734079480171204e-01 -6.813070923089981079e-02 -8.359456807374954224e-02 -4.532391130924224854e-01 -1.674922257661819458e-01 4.689893499016761780e-02 7.133899629116058350e-02 2.067967504262924194e-01 8.910597115755081177e-02 -1.483446955680847168e-01 1.267422139644622803e-01 -4.850663244724273682e-02 -1.323575973510742188e-01 -1.394587904214859009e-01 2.143616229295730591e-01 -3.487741947174072266e-01 8.349857479333877563e-02 -2.348730117082595825e-01 -2.602733969688415527e-01 -2.742606699466705322e-01 9.891264885663986206e-02
-1.329921185970306396e-01 1.523426622152328491e-01 -1.603607386350631714e-01 -3.001499474048614502e-01 2.621029019355773926e-01 -2.355582118034362793e-01 -2.021092176437377930e-01 -1.729587651789188385e-02 -5.384268239140510559e-02 -1.769272387027740479e-01 2.809832692146301270e-01 -1.342370212078094482e-01 -1.127194017171859741e-01 1.520444601774215698e-01 -1.051373928785324097e-01 1.437538117170333862e-02 -6.427165120840072632e-02 3.519460558891296387e-02 2.354211509227752686e-01 8.527173101902008057e-02 2.339004278182983398e-01 -1.015935689210891724e-01 2.859205938875675201e-02 -1.910916566848754883e-01 6.531289219856262207e-02 3.303319588303565979e-02 -5.204828456044197083e-02 2.002665698528289795e-01 -1.234886199235916138e-01 -5.309052765369415283e-02 -4.916726946830749512e-01 1.459397077560424805e-01
-1.268001049757003784e-01 -3.052516579627990723e-01 -9.258626401424407959e-02 1.214551255106925964e-01 2.931843698024749756e-01 -6.826134864240884781e-03 6.366737186908721924e-02 -9.754696488380432129e-02 -1.471310257911682129e-01 4.806432500481605530e-02 1.916320174932479858e-01 1.812260411679744720e-02 -1.042200624942779541e-01 4.822918474674224854e-01 5.239794403314590454e-02 3.193396329879760742e-01 -1.669540107250213623e-01 1.133167766965925694e-03 1.534469872713088989e-01 -1.817424297332763672e-01 -3.357813879847526550e-02 1.049053948372602463e-02 -1.339978724718093872e-01 8.318104781210422516e-03 -1.222980767488479614e-01 -6.824769079685211182e-02 -2.559238076210021973e-01 1.421036869287490845e-01 1.201261654496192932e-01 -1.782181113958358765e-01 -3.103092610836029053e-01 8.452875167131423950e-02
8.976852148771286011e-02 -2.043795585632324219e-01 -3.588562831282615662e-02 -2.236514985561370850e-01 -4.967394471168518066e-02 -1.246235594153404236e-01 -2.291609197854995728e-01 -2.186006009578704834e-01 -2.836320102214813232e-01 -7.975617796182632446e-02 3.295619785785675049e-01 -5.679652094841003418e-02 -1.781735755503177643e-02 8.030074089765548706e-02 -3.438100516796112061e-01 7.089153677225112915e-02 -5.235246196389198303e-02 6.151553615927696228e-02 2.591195106506347656e-01 1.724824756383895874e-01 -5.716131255030632019e-02 -9.313417226076126099e-02 -1.870989985764026642e-02 -2.080291658639907837e-01 -9.582499414682388306e-02 -4.810207709670066833e-02 2.054231464862823486e-01 1.151661574840545654e-02 -2.699274756014347076e-02 -2.681748270988464355e-01 -2.415963262319564819e-01 3.287753164768218994e-01
7.836448401212692261e-02 1.360782533884048462e-01 -2.695598602294921875e-01 1.094458345323801041e-02 -7.265024632215499878e-02 -1.053905114531517029e-01 -1.262784153223037720e-01 5.692244321107864380e-02 -9.163867682218551636e-02 1.097360346466302872e-02 1.424360424280166626e-01 1.468337029218673706e-01 1.348253637552261353e-01 4.701789841055870056e-02 -2.118669003248214722e-01 1.901881396770477295e-01 2.639243006706237793e-01 7.807211484760046005e-03 1.894478797912597656e-01 -1.050859689712524414e-01 -1.064374521374702454e-01 8.695159852504730225e-02 -4.293685853481292725e-01 -3.796096891164779663e-02 -2.981925904750823975e-01 1.984991729259490967e-01 4.895472899079322815e-02 3.024308383464813232e-01 7.414657622575759888e-02 -5.354217812418937683e-02 -4.040689468383789062e-01 4.196807276457548141e-03
-2.915124967694282532e-02 -2.497480437159538269e-02 4.656087607145309448e-02 -1.981505751609802246e-01 -1.311189495027065277e-02 -1.576918810606002808e-01 -1.017003282904624939e-01 -1.187421754002571106e-01 -2.044676840305328369e-01 -1.323944777250289917e-01 2.981120645999908447e-01 -3.208585679531097412e-01 -1.141132116317749023e-01 1.384138762950897217e-01 -1.078532636165618896e-01 6.208482012152671814e-02 -1.158381775021553040e-01 1.773395836353302002e-01 1.043244674801826477e-01 1.284309476613998413e-01 -2.922434210777282715e-01 1.612013578414916992e-01 -1.193404048681259155e-01 5.766527727246284485e-02 -2.668507397174835205e-01 -1.493363231420516968e-01 6.329704821109771729e-02 7.895287126302719116e-03 1.059947386384010315e-01 -1.832255125045776367e-01 -4.960203766822814941e-01 1.384291797876358032e-01
-3.962386772036552429e-02 2.016931027173995972e-01 -1.092607751488685608e-01 -2.994413375854492188e-01 2.244693785905838013e-01 -1.994412690401077271e-01 -1.658042818307876587e-01 -8.771761506795883179e-02 -5.574996396899223328e-02 -1.384335458278656006e-01 2.838844358921051025e-01 -1.277288794517517090e-01 -9.702474623918533325e-02 1.622361093759536743e-01 -1.438609510660171509e-01 -1.006754860281944275e-01 -1.213667169213294983e-02 1.699424535036087036e-01 1.963555663824081421e-01 2.776114828884601593e-02 7.293453812599182129e-02 -1.554748862981796265e-01 6.831580400466918945e-02 -1.922024935483932495e-01 1.618982292711734772e-02 4.300764203071594238e-02 2.523913979530334473e-03 3.434229195117950439e-01 -2.191287875175476074e-01 -1.017883792519569397e-01 -4.151653647422790527e-01 2.340991348028182983e-01
-1.146732792258262634e-01 -8.356611430644989014e-02 2.440419606864452362e-02 -2.239016443490982056e-01 -5.087102949619293213e-02 -3.435702919960021973e-01 -8.882480859756469727e-02 2.071640640497207642e-02 -1.507520377635955811e-01 -1.216007620096206665e-01 2.123066931962966919e-01 -1.188389584422111511e-01 -2.993532270193099976e-02 3.163223266601562500e-01 -1.828333586454391479e-01 1.608910709619522095e-01 4.116283729672431946e-02 2.323250025510787964e-01 2.105592489242553711e-01 1.710698604583740234e-01 -1.897637546062469482e-01 7.939259707927703857e-02 -2.647361159324645996e-01 4.207326099276542664e-02 -2.938538491725921631e-01 1.980256289243698120e-02 4.655306786298751831e-02 -8.546328544616699219e-02 1.070144101977348328e-01 -1.594066619873046875e-01 -3.559843301773071289e-01 1.999325305223464966e-01
-3.556688874959945679e-02 -6.913199275732040405e-02 -1.101424917578697205e-01 6.680916994810104370e-02 1.835853308439254761e-01 -2.294265478849411011e-01 1.171918213367462158e-02 9.984818845987319946e-02 -1.170010715723037720e-01 1.717033213935792446e-03 8.387342840433120728e-02 1.645342558622360229e-01 1.054565384984016418e-01 1.804362684488296509e-01 -7.807775586843490601e-02 -1.113875284790992737e-01 2.196439504623413086e-01 -1.165933087468147278e-01 2.019452303647994995e-01 1.055533662438392639e-01 4.515440762042999268e-02 1.965790428221225739e-02 -2.395043224096298218e-01 5.188864096999168396e-02 -2.613529562950134277e-01 -4.858719930052757263e-02 -1.535240262746810913e-01 2.607207000255584717e-01 -1.992404758930206299e-01 -3.020174205303192139e-01 -4.073620736598968506e-01 -3.682748675346374512e-01
-1.781764812767505646e-02 -1.109492033720016479e-02 8.742530643939971924e-02 3.514740616083145142e-02 1.301276087760925293e-01 -1.717823594808578491e-01 1.582166925072669983e-02 -9.668553620576858521e-02 -3.047793805599212646e-01 -1.322893798351287842e-01 3.803528249263763428e-01 1.372709870338439941e-01 6.526994705200195312e-02 1.919057220220565796e-01 -2.133726477622985840e-01 -1.198903098702430725e-01 1.179032325744628906e-01 -7.087413221597671509e-02 3.014360964298248291e-01 -1.247908025979995728e-01 -1.751540303230285645e-01 2.442699819803237915e-01 1.508532911539077759e-01 -1.046326383948326111e-01 -1.138979345560073853e-01 2.002315670251846313e-01 -5.070895329117774963e-02 2.167498320341110229e-01 -3.325992524623870850e-01 3.110887296497821808e-02 -2.352968752384185791e-01 2.019004523754119873e-01
-4.891577363014221191e-02 -1.373646687716245651e-02 1.028076708316802979e-01 -6.689759343862533569e-02 2.604370191693305969e-02 -1.365505456924438477e-01 -2.816215157508850098e-01 -1.186604499816894531e-01 5.530332773923873901e-02 2.074191272258758545e-01 1.787537038326263428e-01 -1.582224518060684204e-01 -1.853175759315490723e-01 1.585366576910018921e-01 -1.659908145666122437e-01 1.022286713123321533e-01 -1.526386663317680359e-02 6.326637417078018188e-02 2.213083952665328979e-01 4.915756732225418091e-02 -8.928578346967697144e-03 -2.080533094704151154e-02 1.054215058684349060e-01 -1.666937917470932007e-01 -3.340276330709457397e-02 6.246697902679443359e-02 3.048282265663146973e-01 1.755659878253936768e-01 -1.541757285594940186e-01 -3.662140071392059326e-01 -4.498473703861236572e-01 2.916508913040161133e-01
-3.634083643555641174e-02 3.706303983926773071e-02 -2.669458836317062378e-02 -3.245710395276546478e-03 9.588456898927688599e-02 7.732136547565460205e-02 -1.321612857282161713e-02 -2.348077446222305298e-01 -3.816582262516021729e-02 8.348415046930313110e-02 -1.532001700252294540e-02 1.432685852050781250e-01 -9.602938592433929443e-02 1.584266275167465210e-01 -1.354693174362182617e-01 -2.304481863975524902e-01 1.785599812865257263e-02 -5.664155259728431702e-02 1.852841973304748535e-01 4.420307651162147522e-02 -4.932644590735435486e-02 1.372332125902175903e-01 -3.145693242549896240e-01 -2.662075757980346680e-01 2.939948253333568573e-02 -3.999710381031036377e-01 -4.742488563060760498e-01 8.060771971940994263e-02 -1.622987985610961914e-01 -3.261092901229858398e-01 -1.536918282508850098e-01 1.080620288848876953e-01
4.376955330371856689e-02 -3.247786546126008034e-03 8.584644645452499390e-03 -1.935725361108779907e-01 7.298006862401962280e-02 -2.791102230548858643e-01 -3.473600745201110840e-02 3.852695822715759277e-01 -8.192981034517288208e-02 -9.341450035572052002e-02 2.348466068506240845e-01 -5.441504344344139099e-02 -2.641709744930267334e-01 2.608048617839813232e-01 -6.519851088523864746e-02 -2.178343944251537323e-02 8.065596967935562134e-02 -4.464607685804367065e-02 -1.890036091208457947e-02 1.965016424655914307e-01 -8.383253961801528931e-02 -1.988201737403869629e-01 -1.176466494798660278e-01 -1.612138301134109497e-01 -1.722960919141769409e-02 8.438837528228759766e-02 5.831238999962806702e-02 1.765954196453094482e-01 -3.096326291561126709e-01 -1.612136662006378174e-01 -4.557098746299743652e-01 7.863295078277587891e-02
1.190455481410026550e-01 -5.884211510419845581e-02 -1.716795563697814941e-01 3.426107391715049744e-02 1.252240538597106934e-01 4.233329370617866516e-02 2.719788439571857452e-02 -2.069870829582214355e-01 -2.777856960892677307e-02 7.558395713567733765e-02 1.805517077445983887e-01 -2.236984968185424805e-01 1.429150532931089401e-02 4.293348491191864014e-01 -3.773584365844726562e-01 -9.046031534671783447e-02 -2.874653637409210205e-01 -8.251988887786865234e-02 1.007286459207534790e-01 -3.194836154580116272e-02 -1.104495301842689514e-01 2.045518755912780762e-01 -3.246616721153259277e-01 -1.385127156972885132e-01 -2.925919890403747559e-01 -1.281928718090057373e-01 -3.703803941607475281e-02 -8.706703037023544312e-02 1.635939031839370728e-01 -5.568193271756172180e-02 -2.125747799873352051e-01 3.361985459923744202e-02
1.479520797729492188e-01 -1.293577998876571655e-01 2.198616601526737213e-02 1.621207296848297119e-01 2.848443984985351562e-01 -1.005739346146583557e-01 -2.403007149696350098e-01 -2.429153770208358765e-01 1.941284090280532837e-01 2.153326943516731262e-02 2.981432080268859863e-01 4.580441862344741821e-02 -6.300539523363113403e-02 3.112456798553466797e-01 -7.255197968333959579e-03 -1.305364631116390228e-02 8.146931231021881104e-02 -1.425694525241851807e-01 2.687472850084304810e-03 -3.839864954352378845e-02 6.504323333501815796e-02 1.895285844802856445e-01 -4.407946765422821045e-01 -1.500812470912933350e-01 -6.268873065710067749e-02 -3.378821909427642822e-01 -1.706939339637756348e-01 2.346510998904705048e-02 -5.478731170296669006e-02 -1.808100789785385132e-01 -1.658463478088378906e-01 1.246483880095183849e-03
-1.541093140840530396e-01 1.840228587388992310e-01 -3.029559254646301270e-01 -3.509947657585144043e-01 9.865419566631317139e-02 8.195187151432037354e-02 -6.077842041850090027e-02 1.478139013051986694e-01 -7.736318558454513550e-02 2.503731101751327515e-02 4.040838032960891724e-02 1.346564441919326782e-01 -4.553125426173210144e-02 3.196500539779663086e-01 -2.693410813808441162e-01 -3.292199075222015381e-01 4.376903921365737915e-02 -1.217579394578933716e-01 2.962894141674041748e-01 7.011020090430974960e-03 -2.678290307521820068e-01 7.779727131128311157e-02 -1.146482005715370178e-01 -1.448852270841598511e-01 -2.532057762145996094e-01 1.008238866925239563e-01 2.099622599780559540e-02 -3.154601156711578369e-02 -2.384800277650356293e-02 -1.518458127975463867e-01 -2.234652787446975708e-01 -8.990313857793807983e-02
2.150318920612335205e-01 -3.724220395088195801e-02 -7.763242349028587341e-03 7.973258942365646362e-02 2.498030848801136017e-02 -7.626835256814956665e-02 -1.297675445675849915e-02 -1.540135741233825684e-01 1.709068380296230316e-02 5.037662759423255920e-02 -6.894249934703111649e-03 4.075757414102554321e-02 -8.140095323324203491e-02 1.219080165028572083e-01 1.025317385792732239e-01 -1.126108914613723755e-01 -3.373390734195709229e-01 5.642203241586685181e-02 8.909870684146881104e-02 -2.388180978596210480e-02 -2.077611088752746582e-01 3.414036035537719727e-01 -1.630291491746902466e-01 -5.170681513845920563e-03 -8.850053697824478149e-02 -2.907944023609161377e-01 -2.414103895425796509e-01 4.660195112228393555e-02 3.143564239144325256e-02 -3.128741681575775146e-01 -3.740047216415405273e-01 4.037181138992309570e-01
2.524705417454242706e-02 1.420503854751586914e-01 -3.759082406759262085e-02 9.159579873085021973e-02 9.766120463609695435e-02 -9.097145870327949524e-03 -2.088608741760253906e-01 2.468125820159912109e-01 7.609321177005767822e-02 1.776004284620285034e-01 3.239961266517639160e-01 1.926342099905014038e-01 -9.421785175800323486e-02 -2.530273050069808960e-02 -2.093690186738967896e-01 9.486909955739974976e-02 -1.780826896429061890e-01 -2.760347723960876465e-01 9.787749499082565308e-02 5.854747816920280457e-02 -6.945011764764785767e-02 -5.001472681760787964e-02 -2.386189699172973633e-01 -5.628240108489990234e-02 -3.288639187812805176e-01 -7.813034951686859131e-02 9.095324575901031494e-02 1.009642556309700012e-01 2.653768360614776611e-01 2.761431410908699036e-02 -4.486109912395477295e-01 1.412305980920791626e-01
2.084385752677917480e-01 -3.717639744281768799e-01 -7.424633949995040894e-02 2.180852293968200684e-01 2.554749548435211182e-01 -1.132793277502059937e-01 -1.464065313339233398e-01 1.373510807752609253e-01 1.367607414722442627e-01 -1.897557824850082397e-01 2.945621907711029053e-01 -8.189397305250167847e-02 -4.175415635108947754e-02 -8.349251747131347656e-02 -1.850436031818389893e-01 -1.997256428003311157e-01 -9.832511097192764282e-02 -3.386307880282402039e-02 2.410704344511032104e-01 -1.614681035280227661e-01 1.739034652709960938e-01 -9.260067343711853027e-02 -2.251384034752845764e-02 -1.137140113860368729e-02 1.552566792815923691e-02 1.091408878564834595e-01 -3.921806439757347107e-02 -2.157888934016227722e-02 -2.823778055608272552e-02 -3.208873867988586426e-01 -1.904597580432891846e-01 3.566355407238006592e-01
9.595635533332824707e-02 -3.219814896583557129e-01 -5.949650332331657410e-02 3.223188919946551323e-03 3.403390347957611084e-01 -6.937042623758316040e-02 1.295868754386901855e-01 -4.787285253405570984e-02 1.871262639760971069e-01 -1.438814997673034668e-01 2.142450958490371704e-01 2.121211960911750793e-02 5.447966232895851135e-02 1.139461547136306763e-01 -6.974734365940093994e-02 1.447776556015014648e-01 -3.152088820934295654e-01 -7.427669316530227661e-02 2.908462285995483398e-01 1.748167425394058228e-01 1.681603491306304932e-01 1.515007317066192627e-01 -3.032495677471160889e-01 -1.216392442584037781e-01 -2.456613071262836456e-02 -1.022191792726516724e-01 -2.125196903944015503e-02 -3.070186078548431396e-02 1.251741498708724976e-01 -2.455537170171737671e-01 -2.654961347579956055e-01 2.511644959449768066e-01
1.928762532770633698e-02 5.891982838511466980e-02 5.706219747662544250e-02 4.927828535437583923e-02 1.017300710082054138e-01 5.833763256669044495e-02 -3.592998981475830078e-01 1.294091157615184784e-02 -1.475927978754043579e-01 1.668068617582321167e-01 3.450080752372741699e-01 -2.992134094238281250e-01 -1.561154127120971680e-01 1.228899434208869934e-01 -2.518764734268188477e-01 2.286487445235252380e-02 1.231316104531288147e-01 3.794893622398376465e-03 3.931973278522491455e-01 2.047830969095230103e-01 2.630105242133140564e-03 8.406990021467208862e-02 -1.259009391069412231e-01 -1.240540370345115662e-01 -5.682925507426261902e-02 -2.538499236106872559e-02 6.477673351764678955e-02 -7.734465878456830978e-03 -2.783115580677986145e-02 5.178730934858322144e-02 -4.011807143688201904e-01 2.515679001808166504e-01
1.724558919668197632e-01 -1.006727963685989380e-01 -8.740167319774627686e-02 -3.238198459148406982e-01 1.451102942228317261e-01 -3.212522268295288086e-01 -1.544480472803115845e-01 -3.703556489199399948e-03 -2.155260890722274780e-01 -1.770954281091690063e-01 7.032764703035354614e-02 1.325132139027118683e-02 6.021080911159515381e-02 2.196161746978759766e-01 -1.244977489113807678e-01 -3.046888485550880432e-02 3.040508925914764404e-01 -4.832488670945167542e-02 2.602798044681549072e-01 -1.991423666477203369e-01 -1.462342888116836548e-01 -1.403141766786575317e-01 1.590146310627460480e-02 -2.368349581956863403e-01 -2.399620264768600464e-01 -1.072820350527763367e-01 2.423804625868797302e-02 -5.306590348482131958e-02 -1.666612774133682251e-01 -8.918772637844085693e-02 -3.695626258850097656e-01 -6.224137544631958008e-02
-4.978062212467193604e-01 -9.724374115467071533e-02 1.617618203163146973e-01 6.847208738327026367e-02 4.908192157745361328e-02 -8.576537668704986572e-02 -7.363981753587722778e-02 2.984216809272766113e-01 2.956287749111652374e-02 -1.098560988903045654e-01 5.548859387636184692e-02 1.666752249002456665e-02 -5.403579398989677429e-02 4.257215559482574463e-02 -2.764696627855300903e-02 -1.534225046634674072e-01 2.405216731131076813e-02 1.845816522836685181e-02 3.477082252502441406e-01 -1.857811659574508667e-01 2.004527486860752106e-02 2.996735461056232452e-02 -3.496930301189422607e-01 4.313304275274276733e-02 -1.335298717021942139e-01 -1.779102236032485962e-01 -4.581673443317413330e-02 -3.572935238480567932e-02 1.395715773105621338e-01 6.924744695425033569e-02 -4.344176352024078369e-01 1.211088225245475769e-01
-3.560257852077484131e-01 -2.245738208293914795e-01 3.389669209718704224e-02 9.548802673816680908e-02 -1.212330907583236694e-01 5.229463055729866028e-02 -1.805765479803085327e-01 1.060946136713027954e-01 1.426297128200531006e-01 3.021582262590527534e-03 1.892646402120590210e-01 8.381112664937973022e-02 -1.942767202854156494e-01 4.274029284715652466e-02 -6.745540350675582886e-02 -4.260995239019393921e-02 -2.184578478336334229e-01 9.236425906419754028e-02 2.112580090761184692e-01 -1.882923021912574768e-02 -1.482428461313247681e-01 2.362042898312211037e-03 -2.197998464107513428e-01 -2.745728492736816406e-01 -3.559385538101196289e-01 -1.523949056863784790e-01 -5.883889645338058472e-02 -5.887607485055923462e-02 8.282949030399322510e-02 1.788645237684249878e-01 -3.762155175209045410e-01 2.407408356666564941e-01
-2.081287503242492676e-01 -5.377546325325965881e-02 -1.379854977130889893e-02 -2.936709225177764893e-01 -2.878390811383724213e-02 -2.532708942890167236e-01 -2.005978226661682129e-01 -9.556438773870468140e-02 -2.322192490100860596e-01 -9.056693315505981445e-02 2.812420427799224854e-01 -7.859941571950912476e-02 -1.033490598201751709e-01 1.469256579875946045e-01 -2.843060195446014404e-01 -1.456722170114517212e-01 -6.766860932111740112e-02 2.118089348077774048e-01 1.300552040338516235e-01 1.200245544314384460e-01 -2.478092350065708160e-02 -2.121336013078689575e-02 -1.371012181043624878e-01 -2.253789007663726807e-01 -4.828111827373504639e-02 -2.406497718766331673e-03 1.420347243547439575e-01 7.105381786823272705e-02 -2.269364744424819946e-01 -4.393650591373443604e-02 -4.615655839443206787e-01 1.607416421175003052e-01
3.073236718773841858e-02 -1.813777536153793335e-01 -2.303177118301391602e-01 5.083025991916656494e-02 2.401140518486499786e-02 -1.769514381885528564e-01 -2.871316075325012207e-01 -3.965087234973907471e-02 -4.259577766060829163e-02 1.195674166083335876e-01 3.019138872623443604e-01 8.299382030963897705e-02 -1.571922004222869873e-01 4.254498705267906189e-02 1.235928609967231750e-01 -2.429554052650928497e-02 -3.358702361583709717e-01 -2.289844304323196411e-01 3.911799788475036621e-01 1.838253289461135864e-01 -5.656282231211662292e-02 -1.326636523008346558e-01 -1.414075121283531189e-02 -3.013006746768951416e-01 2.047249525785446167e-01 -9.374429285526275635e-02 -1.376891434192657471e-01 4.910800233483314514e-02 -3.450569510459899902e-02 -1.683226972818374634e-01 -2.258360236883163452e-01 -1.471540927886962891e-01
-7.206854969263076782e-02 -6.324954330921173096e-02 -3.319996297359466553e-01 -6.662417203187942505e-02 2.843410242348909378e-03 3.597832471132278442e-02 -3.506485223770141602e-01 9.782244265079498291e-02 8.679752796888351440e-02 -2.411810755729675293e-01 1.788554638624191284e-01 -8.173439651727676392e-02 1.479348987340927124e-01 2.151818200945854187e-02 -5.317476764321327209e-02 7.322905212640762329e-02 2.457053661346435547e-01 1.502081006765365601e-01 3.427568376064300537e-01 -3.734051287174224854e-01 -1.425651758909225464e-01 -2.900126203894615173e-02 -1.837581098079681396e-01 -1.194057688117027283e-01 3.742288053035736084e-02 1.540749669075012207e-01 -1.478362828493118286e-02 1.705758124589920044e-01 -1.357291787862777710e-01 -2.393312156200408936e-01 -2.010866105556488037e-01 1.666657924652099609e-01
-8.289294689893722534e-02 1.494721025228500366e-01 1.191252022981643677e-01 1.344999969005584717e-01 2.575721144676208496e-01 -1.788374781608581543e-02 5.097287148237228394e-02 4.269151017069816589e-03 7.164888828992843628e-02 2.155137956142425537e-01 4.508343636989593506e-01 -3.498082235455513000e-02 2.368815988302230835e-01 -1.980708725750446320e-02 -1.209765374660491943e-01 -4.115087911486625671e-02 2.144343592226505280e-02 2.515801228582859039e-02 2.221920043230056763e-01 -2.147074490785598755e-01 1.332370787858963013e-01 3.465654328465461731e-02 6.232921406626701355e-02 -2.606406807899475098e-01 -8.953465521335601807e-02 1.106031313538551331e-01 -2.870452962815761566e-02 9.564328938722610474e-02 2.440209686756134033e-01 -2.206655889749526978e-01 -4.604069590568542480e-01 5.068238824605941772e-02
1.583548933267593384e-01 3.025687485933303833e-02 7.045638561248779297e-02 -3.393463790416717529e-03 9.773943573236465454e-02 -1.614917516708374023e-01 8.951520174741744995e-02 1.356476098299026489e-01 -9.699973277747631073e-03 -5.682295933365821838e-02 1.227426156401634216e-01 3.616906702518463135e-02 -3.992895409464836121e-02 2.938964962959289551e-01 1.086862012743949890e-01 -1.080850288271903992e-01 -2.262618690729141235e-01 1.559697091579437256e-01 2.946575880050659180e-01 2.041937559843063354e-01 -3.520807027816772461e-01 1.096847206354141235e-01 1.913842856884002686e-01 -3.804342746734619141e-01 -1.156584694981575012e-01 1.186851561069488525e-01 -1.326116640120744705e-02 2.493090331554412842e-01 -1.496031880378723145e-01 -9.556493908166885376e-02 -3.638595640659332275e-01 2.711091749370098114e-02
1.641760170459747314e-01 1.036735773086547852e-01 -1.713735014200210571e-01 -2.421678304672241211e-01 -5.514418706297874451e-02 -2.328621298074722290e-01 -1.419974714517593384e-01 2.276439219713211060e-01 -9.678016602993011475e-02 -8.713162690401077271e-02 7.011149823665618896e-02 4.266854748129844666e-02 -2.668754756450653076e-01 2.171628326177597046e-01 -1.394470185041427612e-01 -1.736675798892974854e-01 1.455084085464477539e-01 -1.041188836097717285e-02 2.448495477437973022e-01 -2.605439722537994385e-02 3.459837660193443298e-02 -7.196418941020965576e-02 -1.359126623719930649e-02 -1.778189539909362793e-01 -2.771112024784088135e-01 3.452998399734497070e-01 -5.591370910406112671e-02 -8.509737439453601837e-03 -1.560461893677711487e-02 -8.282141387462615967e-02 -4.399857223033905029e-01 1.826130449771881104e-01
-7.206873595714569092e-02 -1.332016289234161377e-01 -1.217160522937774658e-01 -2.040021419525146484e-01 -2.901816042140126228e-03 1.189866941422224045e-02 -2.494167387485504150e-01 2.011592239141464233e-01 -3.789713606238365173e-02 2.106380611658096313e-01 -1.277801841497421265e-01 1.031186357140541077e-01 -8.641477674245834351e-02 2.291767001152038574e-01 -2.506093084812164307e-01 -1.898400932550430298e-01 6.000863015651702881e-02 1.495772320777177811e-02 3.333785831928253174e-01 1.279192119836807251e-01 9.477239847183227539e-02 -7.180499378591775894e-03 1.170234661549329758e-02 1.037966459989547729e-02 -3.055069148540496826e-01 1.573703810572624207e-02 -3.790997713804244995e-02 8.211649954319000244e-02 -4.035015702247619629e-01 -4.010486602783203125e-01 -1.304786056280136108e-01 -5.621688067913055420e-02
2.492281496524810791e-01 2.161673903465270996e-01 -2.673967480659484863e-01 -3.852636367082595825e-02 -1.017454080283641815e-02 -5.799674987792968750e-02 -7.971641421318054199e-02 4.036809876561164856e-02 -6.501928716897964478e-02 1.514827013015747070e-01 3.033434748649597168e-01 1.306934803724288940e-01 -9.239314496517181396e-02 1.516522020101547241e-01 -2.318446040153503418e-01 2.384364306926727295e-01 3.851228654384613037e-01 5.363602936267852783e-02 1.105447784066200256e-01 -1.514512896537780762e-01 -6.102735921740531921e-02 1.723394393920898438e-01 -3.133846223354339600e-01 -2.636727690696716309e-02 -1.821334064006805420e-01 7.268491387367248535e-02 -1.921108551323413849e-02 1.586391627788543701e-01 6.299863010644912720e-02 -1.084080263972282410e-01 -3.423955142498016357e-01 -1.125947088003158569e-01
-2.404271392151713371e-03 -2.520408853888511658e-02 -1.482699513435363770e-01 -8.889003098011016846e-02 1.292888075113296509e-01 -2.734943330287933350e-01 -2.085222750902175903e-01 2.117915451526641846e-01 -1.136958599090576172e-01 2.058554887771606445e-01 -7.478071004152297974e-02 8.020090311765670776e-02 -1.000211164355278015e-01 1.098215579986572266e-01 -8.192487806081771851e-02 1.660724878311157227e-01 2.968898117542266846e-01 -3.194258809089660645e-01 1.947537511587142944e-01 4.291009306907653809e-01 7.894176244735717773e-02 -8.768078871071338654e-03 -2.081325277686119080e-02 -1.199088431894779205e-02 -8.197709918022155762e-02 -2.717862650752067566e-02 -1.881248503923416138e-01 -6.202524527907371521e-02 -8.447633683681488037e-02 -1.554039418697357178e-01 -4.017385244369506836e-01 8.626040816307067871e-02
-2.454708218574523926e-01 -3.753469791263341904e-03 -2.884774506092071533e-01 -4.348954856395721436e-01 8.802932500839233398e-02 -5.039778351783752441e-02 3.615717217326164246e-02 1.584668308496475220e-01 -1.320969015359878540e-01 1.382738947868347168e-01 3.983269259333610535e-02 7.980781048536300659e-02 -1.538113653659820557e-01 1.825416982173919678e-01 -8.390016108751296997e-02 -1.481930017471313477e-01 -1.330537348985671997e-01 -1.397989094257354736e-01 3.154671490192413330e-01 7.617998123168945312e-02 -1.467155963182449341e-01 3.856463730335235596e-02 -9.019245952367782593e-02 -2.055812925100326538e-01 -1.375835090875625610e-01 -1.951251178979873657e-01 -3.062753239646553993e-03 1.460030078887939453e-01 -1.756137795746326447e-02 -2.108321189880371094e-01 -2.814188301563262939e-01 -2.861786186695098877e-01
-1.584606915712356567e-01 2.620133459568023682e-01 -2.491812594234943390e-02 1.477577984333038330e-01 -1.373355537652969360e-01 -1.007531187497079372e-03 -1.621924787759780884e-01 5.269203029456548393e-05 7.062154263257980347e-02 1.049253568053245544e-01 9.186516702175140381e-02 1.534655839204788208e-01 1.915906369686126709e-01 1.263023912906646729e-01 -1.403815895318984985e-01 -1.157570332288742065e-01 3.808268159627914429e-02 9.514668583869934082e-02 1.834431588649749756e-01 -2.153161615133285522e-01 -1.415228694677352905e-01 3.584557175636291504e-01 2.369848191738128662e-01 -1.416584104299545288e-01 -2.133236378431320190e-01 5.661393515765666962e-03 2.848375029861927032e-02 -2.298714220523834229e-02 4.301867261528968811e-02 -2.467338591814041138e-01 -5.034807324409484863e-01 1.627898514270782471e-01
3.157980442047119141e-01 -2.640810012817382812e-01 -2.190737240016460419e-02 1.848904490470886230e-01 5.585379898548126221e-02 -2.178864479064941406e-01 -1.898748278617858887e-01 -7.639900594949722290e-02 7.021616399288177490e-02 5.832365527749061584e-02 1.986953318119049072e-01 8.865085989236831665e-02 -1.413561850786209106e-01 1.366382092237472534e-01 -1.089515015482902527e-01 -1.110474243760108948e-01 1.245788782835006714e-01 2.229082211852073669e-02 3.553542196750640869e-01 1.859712600708007812e-02 -5.819815769791603088e-02 3.375960588455200195e-01 -2.658309638500213623e-01 1.368111073970794678e-01 5.226184614002704620e-03 -3.149020671844482422e-01 8.571275323629379272e-02 1.145645901560783386e-01 1.093677580356597900e-01 -1.069988682866096497e-01 -3.010889291763305664e-01 4.186855629086494446e-02
1.437827292829751968e-02 -1.117501109838485718e-01 3.535144403576850891e-02 -1.562683433294296265e-01 9.557878971099853516e-02 -6.991516798734664917e-02 -2.612330615520477295e-01 -1.279122084379196167e-01 -3.111397325992584229e-01 1.329031884670257568e-01 3.841260373592376709e-01 -2.142067849636077881e-01 -1.272175759077072144e-01 2.048466652631759644e-01 -2.137996554374694824e-01 5.045505240559577942e-02 1.797020584344863892e-01 8.555638790130615234e-02 1.462117582559585571e-01 8.093895763158798218e-02 4.509659484028816223e-02 7.977496832609176636e-02 -1.738778054714202881e-01 -1.444137692451477051e-01 -8.827842772006988525e-02 1.253991872072219849e-01 7.219132035970687866e-02 5.990546569228172302e-02 -1.164757311344146729e-01 1.118060126900672913e-01 -4.521981775760650635e-01 2.424871325492858887e-01
1.948485150933265686e-02 1.084059104323387146e-01 -2.053189128637313843e-01 2.266929894685745239e-01 -5.027702450752258301e-02 6.197803840041160583e-02 -3.215822577476501465e-01 2.347503900527954102e-01 6.514758616685867310e-02 4.324754700064659119e-02 2.177209556102752686e-01 3.097986578941345215e-01 3.184214532375335693e-01 3.631812036037445068e-01 4.165339097380638123e-02 -6.679376959800720215e-02 1.172067523002624512e-01 4.821434617042541504e-02 -1.229281574487686157e-01 5.166748911142349243e-02 -1.694674342870712280e-01 -6.446037441492080688e-02 -1.241818964481353760e-01 -1.237908005714416504e-01 -1.289102733135223389e-01 -1.791567057371139526e-01 -6.185951456427574158e-02 9.178511798381805420e-02 5.668124929070472717e-02 -3.288647234439849854e-01 -2.319855391979217529e-01 1.297648698091506958e-01
-3.980859741568565369e-02 1.037144381552934647e-02 -2.342016808688640594e-02 1.183110997080802917e-01 1.597937643527984619e-01 -1.368392109870910645e-01 1.499751061201095581e-01 1.510571986436843872e-01 2.068869024515151978e-01 1.143965795636177063e-01 3.768987357616424561e-01 3.113351762294769287e-01 1.595648080110549927e-01 9.179918467998504639e-02 2.573688700795173645e-02 8.147244900465011597e-02 -3.713069856166839600e-02 4.700325056910514832e-02 3.111039996147155762e-01 1.734323799610137939e-02 2.051644772291183472e-01 9.795965254306793213e-02 2.087680697441101074e-01 -2.951280772686004639e-01 -1.215365380048751831e-01 8.138141781091690063e-02 7.052013278007507324e-02 6.223596259951591492e-02 2.458215057849884033e-01 -1.812143772840499878e-01 -3.840464651584625244e-01 6.392230838537216187e-02
-1.297318749129772186e-02 4.806689918041229248e-02 -2.674688957631587982e-02 -2.053192555904388428e-01 -3.706584498286247253e-02 -1.500037461519241333e-01 -2.405900508165359497e-01 -4.694149270653724670e-02 -6.925820559263229370e-02 1.433841437101364136e-01 1.476242840290069580e-01 1.141913235187530518e-01 -2.209472209215164185e-01 2.309569567441940308e-01 -4.765661656856536865e-01 7.921115309000015259e-02 -7.039763778448104858e-02 -1.924505084753036499e-01 2.276632189750671387e-01 1.328197270631790161e-01 4.342279955744743347e-02 -2.337441220879554749e-02 -2.329349331557750702e-02 3.457775106653571129e-03 1.313668582588434219e-02 1.683984994888305664e-01 1.862353533506393433e-01 1.976340860128402710e-01 -6.291153281927108765e-02 -5.620202422142028809e-02 -4.900905489921569824e-01 1.045051813125610352e-01
-2.032052874565124512e-01 9.059359133243560791e-02 -8.076633512973785400e-02 -6.709084659814834595e-02 1.679191291332244873e-01 -1.434167195111513138e-02 -7.101990282535552979e-02 3.298845589160919189e-01 1.173071339726448059e-01 5.850232020020484924e-02 2.526426911354064941e-01 -6.821118295192718506e-03 -3.751908987760543823e-02 -1.710233837366104126e-01 -3.362913727760314941e-01 -1.912318170070648193e-01 -2.314786016941070557e-01 -1.527459621429443359e-01 2.209541648626327515e-01 -7.044765353202819824e-02 1.028171554207801819e-01 -7.075792551040649414e-02 -1.740647107362747192e-01 2.071539461612701416e-01 -6.301435083150863647e-02 -1.524153798818588257e-01 -1.766106300055980682e-02 -6.723613291978836060e-02 1.156643480062484741e-01 -2.722920775413513184e-01 -4.289693832397460938e-01 1.130185127258300781e-01
5.692840553820133209e-03 -5.033693835139274597e-02 -5.664025247097015381e-02 8.447596430778503418e-02 1.997613012790679932e-01 -2.625650167465209961e-01 -2.502324879169464111e-01 4.789834842085838318e-02 1.209106668829917908e-01 2.776686102151870728e-02 -1.216802299022674561e-01 1.691466718912124634e-01 2.242670655250549316e-01 2.364784181118011475e-01 -3.236538171768188477e-02 3.739206492900848389e-02 6.838585436344146729e-02 -2.639805376529693604e-01 2.154601961374282837e-01 -6.266592442989349365e-02 -8.042370527982711792e-02 1.283163428306579590e-01 -4.837082698941230774e-02 2.522916495800018311e-01 -1.009790077805519104e-01 7.999254763126373291e-02 -3.078483045101165771e-01 3.161813914775848389e-01 9.948337078094482422e-02 -3.346114456653594971e-01 -2.931453585624694824e-01 -1.144307181239128113e-01
-1.827919930219650269e-01 1.148196607828140259e-01 -1.579356938600540161e-01 1.594077646732330322e-01 -1.026296243071556091e-01 1.166543364524841309e-01 -2.218926697969436646e-01 5.235123261809349060e-02 3.244524821639060974e-02 -1.794481463730335236e-02 2.068261653184890747e-01 1.486958116292953491e-01 3.636555373668670654e-01 1.140930131077766418e-01 -7.427582144737243652e-02 -1.104568690061569214e-01 1.228035017848014832e-01 4.881031066179275513e-02 2.375167608261108398e-01 -3.266122341156005859e-01 -1.557853817939758301e-01 1.259506642818450928e-01 7.600434124469757080e-02 -7.314582914113998413e-02 -8.859069645404815674e-02 -1.639902032911777496e-02 1.357666701078414917e-01 2.208541482686996460e-01 4.635721817612648010e-02 -3.303603827953338623e-01 -3.748879134654998779e-01 1.967787742614746094e-01
1.162492558360099792e-01 -3.025062978267669678e-01 -2.891961038112640381e-01 1.481606625020503998e-02 5.150156095623970032e-03 6.918133795261383057e-02 2.576414123177528381e-02 1.725617647171020508e-01 2.141077071428298950e-02 -2.715214341878890991e-02 2.854999005794525146e-01 -2.444784641265869141e-01 -1.542192548513412476e-01 4.240896701812744141e-01 9.971955791115760803e-03 -1.892641186714172363e-01 1.753160059452056885e-01 6.388269364833831787e-02 1.858511120080947876e-01 -8.966226130723953247e-03 -7.359215617179870605e-02 7.434510160237550735e-03 2.149552404880523682e-01 2.547015808522701263e-02 -1.128336936235427856e-01 1.845658719539642334e-01 -5.226851999759674072e-02 2.473566979169845581e-01 -5.766619741916656494e-02 -1.482777893543243408e-01 -2.875328063964843750e-01 2.310266047716140747e-01
6.416404247283935547e-02 -1.308480799198150635e-01 -2.046411186456680298e-01 -6.133839488029479980e-02 9.290619194507598877e-02 -1.639484018087387085e-01 -3.464088439941406250e-01 2.380727380514144897e-01 1.184182614088058472e-02 -3.306926190853118896e-01 2.684457898139953613e-01 -1.513923853635787964e-01 8.736187964677810669e-02 -1.640968583524227142e-02 2.088971622288227081e-02 -2.406904101371765137e-02 2.227036356925964355e-01 2.692274749279022217e-01 2.235328406095504761e-01 -1.516743600368499756e-01 -8.406654000282287598e-02 1.431436687707901001e-01 -1.960557401180267334e-01 1.173823997378349304e-01 3.912592679262161255e-02 2.085472643375396729e-01 -5.135698243975639343e-02 1.885483264923095703e-01 3.304630517959594727e-03 -1.888909488916397095e-01 -2.875950038433074951e-01 1.763430386781692505e-01
2.038596756756305695e-02 1.570794731378555298e-01 -2.989847064018249512e-01 -3.467481955885887146e-02 -2.329709380865097046e-01 -1.416207998991012573e-01 -1.612309962511062622e-01 6.056257709860801697e-02 -2.819406092166900635e-01 2.625490305945277214e-03 1.677765250205993652e-01 2.190545648336410522e-01 1.008124724030494690e-01 -4.106786847114562988e-02 -1.084155514836311340e-01 2.209893912076950073e-01 -5.256876721978187561e-02 1.783856302499771118e-01 2.182149291038513184e-01 1.251317858695983887e-01 -3.446792438626289368e-02 4.621475189924240112e-02 -2.267781198024749756e-01 -1.369171589612960815e-01 -7.524046301841735840e-02 1.554494649171829224e-01 -9.026778489351272583e-02 4.918892309069633484e-02 1.264374405145645142e-01 -3.369812667369842529e-01 -3.757520318031311035e-01 2.641305029392242432e-01
3.422019481658935547e-01 -2.481102198362350464e-01 -8.922179043292999268e-02 -7.287319004535675049e-02 -4.057875275611877441e-02 -3.595546782016754150e-01 -7.580333203077316284e-02 8.959535509347915649e-02 1.289932727813720703e-01 1.520520746707916260e-01 2.425164878368377686e-01 1.429719943553209305e-02 1.071808161213994026e-03 1.950528025627136230e-01 -3.703147768974304199e-01 -2.938140630722045898e-01 8.121780119836330414e-03 -1.141574466601014137e-03 1.566504091024398804e-01 -3.693091869354248047e-02 4.729170724749565125e-02 1.426418870687484741e-01 -2.454704046249389648e-01 -3.273253142833709717e-02 9.782346338033676147e-02 -2.415256351232528687e-01 -2.734519168734550476e-02 1.069358736276626587e-01 -1.140147671103477478e-01 -1.121790613979101181e-02 -3.099921643733978271e-01 6.241710111498832703e-02
1.911859363317489624e-01 -1.214700788259506226e-01 5.974752083420753479e-02 -3.195749968290328979e-02 3.199382219463586807e-03 -2.106357961893081665e-01 -2.322726696729660034e-01 -2.303055487573146820e-02 6.597670912742614746e-02 1.677675247192382812e-01 9.199004620313644409e-02 3.027222156524658203e-01 3.799042105674743652e-02 1.173945814371109009e-01 -1.889585405588150024e-01 -4.147490486502647400e-02 -2.891763150691986084e-01 -2.302444428205490112e-01 1.735951006412506104e-01 1.828156262636184692e-01 2.588735222816467285e-01 9.172639995813369751e-02 -2.278069108724594116e-01 -1.835438758134841919e-01 5.204426497220993042e-02 -2.020607739686965942e-01 5.471719801425933838e-02 1.928043812513351440e-01 -2.055667936801910400e-01 -4.620457813143730164e-02 -3.687947690486907959e-01 1.862216591835021973e-01
-2.774687251076102257e-03 1.205743700265884399e-01 -1.128620095551013947e-02 -5.809239298105239868e-02 1.735763847827911377e-01 1.994005404412746429e-02 5.791979655623435974e-02 -6.785644590854644775e-02 2.705235267058014870e-03 9.408883750438690186e-02 2.437109649181365967e-01 1.197788491845130920e-01 9.697035700082778931e-02 2.267104387283325195e-01 -2.610808610916137695e-01 2.097165584564208984e-02 -1.301625045016407967e-03 -2.692005969583988190e-02 2.745126187801361084e-01 -3.456242084503173828e-01 -3.714571893215179443e-01 6.165011599659919739e-02 2.493091374635696411e-01 -2.008213251829147339e-01 -7.874193787574768066e-02 -8.996666222810745239e-02 -1.372932493686676025e-01 1.694687902927398682e-01 -1.209701299667358398e-01 1.180977299809455872e-01 -4.082976281642913818e-01 1.857530623674392700e-01
6.459356844425201416e-02 -1.044078730046749115e-03 -2.462502121925354004e-01 1.077121198177337646e-01 1.152656599879264832e-01 -3.327342867851257324e-01 -2.000683695077896118e-01 1.763854324817657471e-01 -2.179679572582244873e-01 1.828811466693878174e-01 1.667020320892333984e-01 6.686428934335708618e-02 -1.216933503746986389e-01 1.498702764511108398e-01 1.286309678107500076e-02 1.151394918560981750e-01 3.038591146469116211e-01 -1.685201227664947510e-01 2.766180634498596191e-01 2.673367559909820557e-01 -3.263692604377865791e-03 7.878763973712921143e-02 -2.202412337064743042e-01 6.597270071506500244e-02 -7.208498567342758179e-02 -8.060500770807266235e-02 -2.706237733364105225e-01 1.040830165147781372e-01 1.664078794419765472e-02 -4.790029674768447876e-02 -3.253354728221893311e-01 -1.804664433002471924e-01
-2.653858438134193420e-02 1.391624957323074341e-01 -7.004008442163467407e-02 -8.607324212789535522e-02 1.203184500336647034e-01 -1.251944154500961304e-01 8.189208060503005981e-02 4.697063192725181580e-02 -1.104272082448005676e-01 1.868011429905891418e-02 1.264350116252899170e-01 1.489412877708673477e-02 -1.113143004477024078e-02 1.889587044715881348e-01 -2.237872481346130371e-01 -2.257431149482727051e-01 1.363544762134552002e-01 1.238554418087005615e-01 3.793109059333801270e-01 1.433974951505661011e-01 -3.644578158855438232e-01 1.292981803417205811e-01 -1.338165253400802612e-01 -1.427166163921356201e-01 8.640635758638381958e-02 2.691607177257537842e-01 -1.873962730169296265e-01 1.924854964017868042e-01 -4.097286462783813477e-01 -3.412648662924766541e-02 -1.873609870672225952e-01 1.432098895311355591e-01
-4.416415095329284668e-02 -3.308856189250946045e-01 -4.090162366628646851e-02 1.565737873315811157e-01 4.914127662777900696e-02 -2.364372014999389648e-01 -2.197196483612060547e-01 -6.626061350107192993e-02 4.641915485262870789e-02 1.272171586751937866e-01 1.171615272760391235e-01 5.658712610602378845e-02 -4.327318444848060608e-02 2.914726734161376953e-02 2.259778678417205811e-01 -9.201458096504211426e-02 1.730160228908061981e-02 -7.922890037298202515e-02 2.104018256068229675e-02 1.467003375291824341e-01 -2.256417181342840195e-03 1.969425976276397705e-01 -9.844037145376205444e-02 -4.714781045913696289e-02 -5.770526081323623657e-02 -1.380769312381744385e-01 -2.860999107360839844e-01 9.498698264360427856e-02 -1.399675458669662476e-01 -5.061535835266113281e-01 -2.077569812536239624e-01 3.773691356182098389e-01
1.471128612756729126e-01 1.210518646985292435e-02 5.842681042850017548e-03 5.890064314007759094e-02 7.077522575855255127e-02 -3.177695348858833313e-02 -1.380669027566909790e-01 -1.516783833503723145e-01 -1.485732197761535645e-01 4.701017215847969055e-02 -4.845191538333892822e-02 1.059177368879318237e-01 -1.636350899934768677e-01 1.570621132850646973e-01 6.905615329742431641e-02 2.734496630728244781e-02 -3.865402340888977051e-01 -2.559294179081916809e-02 2.612389922142028809e-01 -4.782865196466445923e-02 -1.523365229368209839e-01 2.053490877151489258e-01 -1.906723529100418091e-01 -1.503801047801971436e-01 -1.534757763147354126e-01 -3.140500485897064209e-01 -2.316279709339141846e-01 1.958593279123306274e-01 4.001308232545852661e-02 -3.077277839183807373e-01 -1.582811772823333740e-01 3.889949619770050049e-01
2.269650250673294067e-02 2.055080831050872803e-01 -1.092164367437362671e-01 -6.163942441344261169e-02 4.904852714389562607e-03 -3.519713878631591797e-02 9.467832744121551514e-03 2.524050474166870117e-01 -3.706250712275505066e-02 -1.099459826946258545e-02 1.357903629541397095e-01 6.103892344981431961e-03 -8.031409978866577148e-02 1.032226234674453735e-01 -8.891039341688156128e-02 -7.240110635757446289e-02 2.066430300474166870e-01 -2.644858323037624359e-02 3.929993212223052979e-01 1.017466560006141663e-01 7.150256633758544922e-02 -4.696190729737281799e-02 -1.130696088075637817e-01 5.695668235421180725e-02 -1.352716237306594849e-01 2.969309389591217041e-01 -5.989013239741325378e-03 5.510682612657546997e-02 1.008666828274726868e-01 -2.585294544696807861e-01 -4.435145854949951172e-01 4.598209857940673828e-01
-1.884685009717941284e-01 1.340830326080322266e-01 -4.680350795388221741e-02 -7.902128249406814575e-02 1.919651776552200317e-01 -5.980515852570533752e-03 -2.770357728004455566e-01 6.269963923841714859e-03 9.685927629470825195e-02 -1.252537518739700317e-01 2.304579913616180420e-01 3.761528730392456055e-01 2.941269576549530029e-01 2.835985124111175537e-01 -1.544172763824462891e-01 2.255997993052005768e-02 2.709396779537200928e-01 5.685204267501831055e-02 -6.733264029026031494e-02 -3.043291270732879639e-01 4.160670191049575806e-02 8.662362396717071533e-02 -9.913224726915359497e-02 -2.529549412429332733e-02 -1.046076714992523193e-01 -1.024749353528022766e-01 -1.832700520753860474e-01 3.486506408080458641e-03 -1.204744279384613037e-01 -1.333001852035522461e-01 -3.125482499599456787e-01 1.868745684623718262e-01
-7.864531874656677246e-02 -2.375851422548294067e-01 -3.215337693691253662e-01 -2.283846028149127960e-02 3.031153380870819092e-01 -3.030461817979812622e-02 -3.514830768108367920e-01 3.990123048424720764e-02 -1.251830309629440308e-01 5.732537806034088135e-02 2.109717577695846558e-01 4.412906616926193237e-02 -4.889450967311859131e-02 1.569222211837768555e-01 -1.071226522326469421e-01 2.788946032524108887e-01 1.775704771280288696e-01 5.884157866239547729e-02 1.778806298971176147e-01 5.416780244559049606e-03 -3.534929454326629639e-02 -4.379025101661682129e-02 -1.389600187540054321e-01 -3.474081158638000488e-01 -1.140843778848648071e-01 -1.502941846847534180e-01 -3.090921640396118164e-01 -1.279767900705337524e-01 -2.416892200708389282e-01 -9.859845042228698730e-02 -8.527396619319915771e-02 3.295572102069854736e-02
2.421430647373199463e-01 -2.056905627250671387e-01 -9.614525735378265381e-02 2.946341037750244141e-01 -6.637214124202728271e-02 -8.259490132331848145e-02 -1.254102736711502075e-01 8.938924968242645264e-02 -1.117572095245122910e-02 2.418160624802112579e-02 1.034035682678222656e-01 -2.777530550956726074e-01 -1.751569807529449463e-01 2.219020277261734009e-01 -1.735139489173889160e-01 -2.048831246793270111e-02 1.097375601530075073e-01 -6.896401196718215942e-02 -2.970593050122261047e-02 2.359852045774459839e-01 -7.007576525211334229e-02 2.571718096733093262e-01 1.213758885860443115e-01 -5.544357746839523315e-02 -1.646595150232315063e-01 1.041013970971107483e-01 -4.456576704978942871e-02 2.044762372970581055e-01 -1.820701360702514648e-01 -3.501299023628234863e-01 -3.925358653068542480e-01 1.235651671886444092e-01
-2.193840891122817993e-01 -9.232027083635330200e-02 -1.034003272652626038e-01 -1.562652364373207092e-02 -9.687618166208267212e-02 -1.909801214933395386e-01 -5.065404772758483887e-01 8.795952424407005310e-03 1.065252795815467834e-01 -2.208314985036849976e-01 1.527373194694519043e-01 1.656215488910675049e-01 2.231390476226806641e-01 2.092365175485610962e-01 7.027977705001831055e-02 8.876960724592208862e-02 -4.589020088315010071e-02 2.200332283973693848e-01 1.968963593244552612e-01 -2.152795344591140747e-02 -2.580741047859191895e-01 -3.291958943009376526e-02 -1.491660475730895996e-01 5.227018613368272781e-03 -1.272506825625896454e-02 -8.743759244680404663e-02 -1.257645934820175171e-01 -6.451015174388885498e-02 -1.137263625860214233e-01 -3.267044126987457275e-01 -2.656886279582977295e-01 1.219325363636016846e-01
-1.384838819503784180e-01 -2.782856225967407227e-01 -2.340858280658721924e-01 8.318563550710678101e-02 1.144232377409934998e-01 -1.255637556314468384e-01 -3.872785344719886780e-02 1.428959816694259644e-01 -2.859407961368560791e-01 -6.892231106758117676e-02 4.693176597356796265e-02 -7.156633306294679642e-03 -2.948479950428009033e-01 1.656882762908935547e-01 -2.235768586397171021e-01 -8.783073723316192627e-02 -7.583017461001873016e-03 -1.117695048451423645e-01 3.114261925220489502e-01 4.706667270511388779e-03 1.613340377807617188e-01 1.186602413654327393e-01 -1.954554021358489990e-01 2.429196834564208984e-01 -6.316269189119338989e-02 7.278357446193695068e-02 -1.313939839601516724e-01 1.373616456985473633e-01 -1.965835988521575928e-01 -3.689235448837280273e-01 -1.726143360137939453e-01 1.821681559085845947e-01
-1.024467051029205322e-01 -1.289358884096145630e-01 -1.899473518133163452e-01 1.159415394067764282e-01 -1.266668830066919327e-02 9.438715130090713501e-02 -7.291841506958007812e-02 -5.117193982005119324e-02 -2.730884589254856110e-02 2.807873114943504333e-02 2.798077166080474854e-01 -1.848437488079071045e-01 8.762204647064208984e-02 3.129806816577911377e-01 -3.681795299053192139e-01 -1.301992237567901611e-01 -2.618598043918609619e-01 -1.195765435695648193e-01 1.788467764854431152e-01 1.327041629701852798e-02 -1.026612892746925354e-01 2.791913747787475586e-01 -2.856981754302978516e-01 -3.079908788204193115e-01 -3.430370986461639404e-01 -4.123241826891899109e-02 4.133240506052970886e-02 -1.067973375320434570e-01 2.103069052100181580e-02 -3.642399609088897705e-02 -1.409239172935485840e-01 -9.946152567863464355e-03
-6.870990246534347534e-02 4.245455190539360046e-02 -1.469416469335556030e-01 -2.989974915981292725e-01 1.403144598007202148e-01 -2.441784143447875977e-01 -2.449405342340469360e-01 -5.659942328929901123e-02 -1.526116877794265747e-01 -8.522169291973114014e-02 3.590756356716156006e-01 -1.955610886216163635e-02 -2.076155096292495728e-01 9.695286303758621216e-02 -8.102105557918548584e-02 -1.214233711361885071e-01 -6.110464036464691162e-02 2.405828833580017090e-01 5.579543858766555786e-02 1.439112424850463867e-01 5.159663781523704529e-02 -6.708072125911712646e-02 -2.121713943779468536e-02 -1.209033504128456116e-01 -7.792767882347106934e-02 -3.188133612275123596e-02 4.714662954211235046e-02 7.473860681056976318e-02 -2.731573283672332764e-01 -9.569146670401096344e-03 -5.419188141822814941e-01 1.238714233040809631e-01
-1.371118575334548950e-01 -4.800498485565185547e-02 -2.530376613140106201e-01 -2.993893437087535858e-02 4.400431811809539795e-01 -1.982859522104263306e-01 -2.322834879159927368e-01 -1.428592056035995483e-01 1.918475180864334106e-01 9.138388186693191528e-02 2.429264336824417114e-01 5.269295349717140198e-02 8.149344474077224731e-02 4.164721369743347168e-01 1.251761708408594131e-02 7.861783960834145546e-04 1.318956911563873291e-01 -1.618215739727020264e-01 2.767047286033630371e-01 -7.259142119437456131e-03 1.706312596797943115e-02 -3.678749082610011101e-03 -5.073407292366027832e-02 -2.263700664043426514e-01 -1.070057600736618042e-01 6.336957216262817383e-02 -2.247404456138610840e-01 -5.089410766959190369e-02 -1.198228746652603149e-01 -2.340607345104217529e-01 -2.010429278016090393e-03 8.616700023412704468e-02
5.182573944330215454e-02 5.831612646579742432e-02 1.948902308940887451e-01 -2.624013274908065796e-02 1.772035099565982819e-02 1.096688434481620789e-01 8.163383603096008301e-02 -1.800833046436309814e-01 1.376710832118988037e-01 -7.915618270635604858e-02 4.891999661922454834e-01 -1.802127361297607422e-01 8.699817210435867310e-02 2.826336622238159180e-01 -1.808621436357498169e-01 -8.236230164766311646e-02 -2.619734704494476318e-01 2.255017403513193130e-03 1.830843538045883179e-01 -1.421831399202346802e-01 -1.004307940602302551e-01 1.881444156169891357e-01 -1.484491080045700073e-01 -1.629692018032073975e-01 -7.652148604393005371e-02 2.111781239509582520e-01 -5.405534803867340088e-02 1.672776043415069580e-02 -2.918737828731536865e-01 -1.821853220462799072e-01 -3.013283014297485352e-01 2.374823763966560364e-02
2.563894093036651611e-01 -2.163207828998565674e-01 3.954962641000747681e-02 -5.635816231369972229e-02 1.063715890049934387e-01 -2.925665080547332764e-01 -1.077776998281478882e-01 -1.840142160654067993e-02 1.546851843595504761e-01 7.309993356466293335e-02 4.121955037117004395e-01 1.697647422552108765e-01 -9.640143811702728271e-02 2.738478779792785645e-01 -1.883270442485809326e-01 -2.492441385984420776e-01 4.647954180836677551e-02 7.920718193054199219e-02 4.478001222014427185e-02 -2.534864842891693115e-01 1.242742091417312622e-01 2.221461683511734009e-01 -3.094858825206756592e-01 -1.311169713735580444e-01 -1.911264359951019287e-01 -2.529186569154262543e-02 -1.843829452991485596e-02 6.082272902131080627e-02 -1.390774250030517578e-01 -7.247583009302616119e-03 -1.738719791173934937e-01 1.438637077808380127e-01
-1.356644034385681152e-01 5.795568227767944336e-02 -2.760173976421356201e-01 4.106123149394989014e-01 9.486564993858337402e-02 -1.866768859326839447e-02 -6.490388419479131699e-03 5.862851068377494812e-02 -9.918314963579177856e-02 -2.378433011472225189e-02 9.956331551074981689e-02 4.688440635800361633e-02 -2.553562633693218231e-02 2.262145578861236572e-01 -1.795514076948165894e-01 4.942956566810607910e-02 -9.897044301033020020e-02 4.524732381105422974e-02 4.026969373226165771e-01 1.616593897342681885e-01 1.185376048088073730e-01 -1.391668915748596191e-01 3.104412928223609924e-02 -1.010156348347663879e-01 -1.321301609277725220e-02 -2.523421049118041992e-01 -1.215164065361022949e-01 3.165375068783760071e-02 -2.919731140136718750e-01 1.344042420387268066e-01 -4.284977614879608154e-01 -1.816286705434322357e-02
-4.162555560469627380e-02 2.606106400489807129e-01 -1.982952058315277100e-01 -2.800027132034301758e-01 1.928882747888565063e-01 -1.067507565021514893e-01 -1.599899828433990479e-01 9.685070812702178955e-02 -6.561213731765747070e-02 -9.569663554430007935e-02 1.668116152286529541e-01 -2.307472527027130127e-01 -1.121638715267181396e-01 1.057794615626335144e-01 -1.787027567625045776e-01 6.421975046396255493e-02 2.879677526652812958e-02 6.741542369127273560e-02 2.334222197532653809e-01 1.586523354053497314e-01 1.341425031423568726e-01 2.388025447726249695e-02 -6.957673281431198120e-02 -2.885265648365020752e-01 1.741574518382549286e-02 7.651641964912414551e-02 -7.270507514476776123e-02 2.460649460554122925e-01 -1.309500336647033691e-01 -8.925388753414154053e-02 -5.296653509140014648e-01 7.315211743116378784e-02
-1.510303616523742676e-01 -5.000055953860282898e-02 -2.153710089623928070e-02 -1.127992570400238037e-01 7.912860810756683350e-02 -3.372579813003540039e-01 -8.930160850286483765e-02 3.540741503238677979e-01 -1.329625397920608521e-01 -1.252781692892313004e-02 1.340233385562896729e-01 -1.641885191202163696e-01 -2.212815135717391968e-01 3.089407384395599365e-01 -1.687191724777221680e-01 -1.412584334611892700e-01 1.455522477626800537e-01 3.114958480000495911e-02 9.648947417736053467e-02 4.837013036012649536e-02 2.886233851313591003e-02 -2.554286122322082520e-01 -5.284823477268218994e-02 -1.839004904031753540e-01 2.436598390340805054e-02 9.254429489374160767e-02 6.866970565170049667e-03 1.670346707105636597e-01 -2.764103412628173828e-01 -1.186148002743721008e-01 -4.263771176338195801e-01 8.184292167425155640e-02
1.639112085103988647e-02 -1.040613651275634766e-01 -2.355401515960693359e-01 -1.357264667749404907e-01 -7.266094535589218140e-02 1.557537615299224854e-01 -1.962332725524902344e-01 9.879405051469802856e-02 -7.772491127252578735e-02 5.810341611504554749e-02 5.735970288515090942e-02 -2.417034097015857697e-02 -9.390298277139663696e-02 4.071150124073028564e-01 -2.390940636396408081e-01 -5.833721905946731567e-02 -2.285812944173812866e-01 1.306819822639226913e-02 2.428320348262786865e-01 -5.633023008704185486e-02 -5.223580449819564819e-02 2.976502105593681335e-02 1.287716627120971680e-01 2.942737750709056854e-02 -3.010680079460144043e-01 -7.878688722848892212e-02 -1.033202931284904480e-01 2.947495877742767334e-01 -1.799208670854568481e-01 -1.979647576808929443e-01 -3.703423142433166504e-01 -2.236832380294799805e-01
-4.477924108505249023e-02 -8.266721852123737335e-03 -9.191520512104034424e-03 1.452341526746749878e-01 -9.615337476134300232e-03 -2.557022273540496826e-01 -1.935059726238250732e-01 2.947832457721233368e-02 1.994234919548034668e-01 -4.697285592555999756e-01 1.526483148336410522e-01 1.113244444131851196e-01 1.780773103237152100e-01 1.346159726381301880e-01 -2.691669762134552002e-01 2.525294125080108643e-01 1.632114872336387634e-02 -1.241610478609800339e-02 1.948900073766708374e-01 1.471115499734878540e-01 -6.512456387281417847e-02 6.698755174875259399e-02 1.098934337496757507e-01 -2.006432861089706421e-01 -1.122358888387680054e-01 -7.739746570587158203e-02 -7.443397492170333862e-02 9.322371333837509155e-02 -1.678067445755004883e-01 -4.432810544967651367e-01 -6.433733552694320679e-02 8.985025435686111450e-02
-7.534930855035781860e-02 1.032699197530746460e-01 3.266216441988945007e-02 -6.646408140659332275e-02 2.453985512256622314e-01 -1.564796715974807739e-01 9.142646938562393188e-02 1.683206707239151001e-01 2.128812372684478760e-01 -2.252788655459880829e-02 2.287861406803131104e-01 2.526716291904449463e-01 2.441810518503189087e-01 8.413903415203094482e-02 -1.597911417484283447e-01 1.543852984905242920e-01 -7.630146574229001999e-03 1.206426844000816345e-01 3.647801876068115234e-01 -1.631738096475601196e-01 2.939102053642272949e-02 1.702178735285997391e-03 1.769579201936721802e-02 -2.403552085161209106e-01 -1.345403045415878296e-01 2.831356041133403778e-02 1.745446175336837769e-01 6.979203969240188599e-02 2.607285380363464355e-01 -1.195876672863960266e-01 -4.428971111774444580e-01 1.129651144146919250e-01
-1.440151035785675049e-01 -2.514736950397491455e-01 -2.624563574790954590e-01 -1.049451828002929688e-01 1.231824979186058044e-01 5.942537635564804077e-02 -2.224048525094985962e-01 2.054928690195083618e-01 -1.309030354022979736e-01 2.338652759790420532e-01 5.909445509314537048e-02 3.452695906162261963e-01 1.370106637477874756e-02 2.929514050483703613e-01 1.170733720064163208e-01 1.051076129078865051e-01 9.579989314079284668e-02 -1.296259462833404541e-02 4.039477109909057617e-01 6.076365709304809570e-02 -5.521498247981071472e-02 6.256102770566940308e-02 -1.206028535962104797e-01 5.989975109696388245e-02 -1.127593666315078735e-01 -3.018523752689361572e-01 -1.293272376060485840e-01 -4.110239073634147644e-02 -1.603193283081054688e-01 -1.660348176956176758e-01 -1.551885902881622314e-01 1.397439539432525635e-01
5.879854410886764526e-02 -1.849995851516723633e-01 1.149122118949890137e-01 8.838721364736557007e-02 3.306012749671936035e-01 -8.076342940330505371e-02 -2.432230561971664429e-01 9.032680839300155640e-02 3.002461194992065430e-01 2.133828774094581604e-02 2.149107307195663452e-01 -5.468152090907096863e-02 1.140288934111595154e-01 1.419866979122161865e-01 -1.567882597446441650e-01 -4.675013199448585510e-02 -3.989076316356658936e-01 2.221063077449798584e-01 1.293052285909652710e-01 -1.253721415996551514e-01 9.313712269067764282e-02 1.765213347971439362e-02 -1.386769413948059082e-01 -2.135904431343078613e-01 3.025032021105289459e-02 7.145841419696807861e-02 -1.342506408691406250e-01 6.248419731855392456e-02 -1.808101683855056763e-01 -2.185631394386291504e-01 -2.347246110439300537e-01 2.832180261611938477e-01
-3.511331230401992798e-02 -2.315210253000259399e-01 -1.240440607070922852e-01 3.325258567929267883e-02 -1.815037056803703308e-02 -1.645212769508361816e-01 -9.544815123081207275e-02 5.229258537292480469e-02 -7.086393982172012329e-02 -6.890397984534502029e-03 1.940013319253921509e-01 6.880465894937515259e-02 -3.436226248741149902e-01 2.770319581031799316e-01 -2.549193501472473145e-01 -1.040269583463668823e-01 -3.213529288768768311e-02 1.299714148044586182e-01 3.422276675701141357e-01 9.879573434591293335e-02 8.303584158420562744e-02 -9.739746898412704468e-02 -1.048540249466896057e-01 2.849691510200500488e-01 -1.992854326963424683e-01 1.600731909275054932e-01 -2.189458757638931274e-01 7.188371568918228149e-02 9.752580523490905762e-02 -3.099355697631835938e-01 -2.763873338699340820e-01 -1.325501799583435059e-01
-8.493769168853759766e-02 -3.447341173887252808e-02 -2.646055221557617188e-01 -2.778676524758338928e-02 3.742524608969688416e-02 -8.060798048973083496e-02 -1.463901400566101074e-01 -8.076540380716323853e-02 3.035446703433990479e-01 -1.089562848210334778e-01 3.124129474163055420e-01 5.178690329194068909e-02 1.682214885950088501e-01 -1.320863701403141022e-02 3.818091377615928650e-02 -1.201270297169685364e-01 -2.361456304788589478e-02 -3.297289460897445679e-02 2.378487735986709595e-01 8.482184261083602905e-02 1.840393617749214172e-02 1.062492802739143372e-01 -1.667203903198242188e-01 -1.397388130426406860e-01 -9.755322337150573730e-02 -4.356468915939331055e-01 -2.029787451028823853e-01 9.496575221419334412e-03 -1.625781655311584473e-01 -4.550409913063049316e-01 -1.940623074769973755e-01 -1.379152573645114899e-02
-1.586468368768692017e-01 -1.114843562245368958e-01 1.520299464464187622e-01 -4.459123313426971436e-02 3.130216896533966064e-01 9.809228032827377319e-02 2.429786138236522675e-02 1.948704868555068970e-01 3.196303546428680420e-01 9.748005867004394531e-02 1.313993483781814575e-01 -1.517530083656311035e-01 1.062276586890220642e-02 2.893352508544921875e-01 -1.631178408861160278e-01 -1.306776553392410278e-01 -3.322370052337646484e-01 5.844436958432197571e-02 1.960398107767105103e-01 -1.461998373270034790e-01 -6.727845966815948486e-02 9.379451721906661987e-02 -2.938037216663360596e-01 -2.752466499805450439e-01 1.149837300181388855e-02 7.724010199308395386e-02 -8.976293355226516724e-02 -3.684124723076820374e-02 -1.901821047067642212e-01 -5.956378206610679626e-02 -3.077924847602844238e-01 1.126252040266990662e-01
1.780040413141250610e-01 -8.012591302394866943e-02 -3.242440894246101379e-02 1.307250410318374634e-01 8.914789557456970215e-02 -3.317842185497283936e-01 7.260140031576156616e-02 -3.942396491765975952e-02 1.070287749171257019e-01 -4.413172602653503418e-02 1.205249279737472534e-01 1.042152987793087959e-03 3.782193176448345184e-03 1.688732765614986420e-02 -1.082232445478439331e-01 -1.315922439098358154e-01 -2.678195536136627197e-01 -1.219345033168792725e-01 1.786826699972152710e-01 1.541044563055038452e-01 -9.353219717741012573e-02 1.530152261257171631e-01 -2.358368784189224243e-01 -1.864714771509170532e-01 -8.016015589237213135e-02 -4.138914048671722412e-01 -1.640314459800720215e-01 2.526093125343322754e-01 -6.424413621425628662e-02 -2.851138412952423096e-01 -2.187968790531158447e-01 3.083504140377044678e-01
4.242879897356033325e-02 2.759195268154144287e-01 -1.235069781541824341e-01 -1.842469274997711182e-01 2.150627374649047852e-01 -4.671188816428184509e-02 -2.882232069969177246e-01 1.995232142508029938e-02 -8.541272580623626709e-02 6.659429986029863358e-03 2.872588038444519043e-01 -2.297728806734085083e-01 -1.224402859807014465e-01 1.327119618654251099e-01 -1.720359027385711670e-01 -7.987243123352527618e-03 1.702613681554794312e-01 -6.862919777631759644e-02 2.864248752593994141e-01 3.883912693709135056e-03 2.440083324909210205e-01 2.363082394003868103e-02 -3.784552589058876038e-02 -2.959388196468353271e-01 -1.745716482400894165e-02 4.943235218524932861e-02 3.112506587058305740e-03 1.175121888518333435e-01 -2.025145441293716431e-01 5.667179450392723083e-02 -4.342649877071380615e-01 1.476642787456512451e-01
-8.311679959297180176e-02 -1.293986439704895020e-01 7.096258550882339478e-02 -2.410929836332798004e-02 4.199479222297668457e-01 2.980316989123821259e-02 -1.142555028200149536e-01 -8.467650972306728363e-03 2.496117055416107178e-01 1.500657014548778534e-02 2.065380811691284180e-01 -1.952860057353973389e-01 1.536887139081954956e-01 2.587893307209014893e-01 -1.112107634544372559e-01 -1.189442351460456848e-01 -2.511900961399078369e-01 -8.280122280120849609e-02 2.540503144264221191e-01 -3.481987491250038147e-02 -1.846140064299106598e-02 2.660366334021091461e-02 -2.913719713687896729e-01 -1.522619575262069702e-01 2.127040922641754150e-01 1.959390342235565186e-01 -6.223566457629203796e-02 -1.381282061338424683e-01 -2.395683825016021729e-01 -2.448597550392150879e-02 -3.323951661586761475e-01 4.835704341530799866e-03
-9.016851335763931274e-02 -7.543466240167617798e-02 -3.120919167995452881e-01 4.691287502646446228e-02 1.670200191438198090e-02 -3.885860145092010498e-01 -2.045218348503112793e-01 1.132194921374320984e-01 -1.053179353475570679e-01 -9.065593779087066650e-02 5.349171161651611328e-02 2.446847595274448395e-02 2.104451656341552734e-01 8.295241743326187134e-02 -9.879435412585735321e-03 -8.348681032657623291e-02 -1.639158278703689575e-02 -2.596367895603179932e-01 1.784529685974121094e-01 1.430556774139404297e-01 1.915051341056823730e-01 4.616859555244445801e-02 -5.863960459828376770e-02 3.602104634046554565e-02 -7.480252534151077271e-02 -3.407987207174301147e-02 -2.627924382686614990e-01 2.333955913782119751e-01 -2.041108012199401855e-01 -3.154405355453491211e-01 -2.826166450977325439e-01 -2.911811769008636475e-01
1.651577353477478027e-01 8.532123267650604248e-02 -4.965836182236671448e-02 8.115982264280319214e-02 -2.662516199052333832e-03 4.533913731575012207e-02 -1.717155799269676208e-02 6.678029149770736694e-02 -2.875651419162750244e-01 -3.258188441395759583e-02 2.163819819688796997e-01 8.529097586870193481e-02 -1.649187654256820679e-01 3.496712446212768555e-01 -2.254741489887237549e-01 -5.812963470816612244e-02 -8.545410819351673126e-03 -6.878819316625595093e-02 2.925248742103576660e-01 2.197921276092529297e-01 -2.012588977813720703e-01 -3.820791095495223999e-02 -1.508991867303848267e-01 -8.424524962902069092e-02 -1.353952437639236450e-01 -1.709184236824512482e-02 1.657047867774963379e-02 2.892967462539672852e-01 -2.789627313613891602e-01 -3.168358802795410156e-01 -1.643724590539932251e-01 -2.995073199272155762e-01
1.113070845603942871e-01 -1.872989088296890259e-01 -1.986385732889175415e-01 3.913343325257301331e-02 2.394060790538787842e-01 -1.159245520830154419e-01 -2.882548272609710693e-01 -1.275088340044021606e-01 2.832059375941753387e-02 1.103063449263572693e-01 -8.381433039903640747e-02 -2.587440013885498047e-01 2.491870522499084473e-02 1.608520001173019409e-01 -2.393654435873031616e-01 -9.402175247669219971e-02 -1.367765218019485474e-01 -1.349518746137619019e-01 2.849701046943664551e-01 -1.096728146076202393e-01 2.085188180208206177e-01 2.912764251232147217e-01 -3.590461611747741699e-01 -2.752097547054290771e-01 -2.529478371143341064e-01 5.651366338133811951e-02 2.860936336219310760e-02 6.823331862688064575e-02 -5.260374397039413452e-02 -3.559212014079093933e-02 -9.456780552864074707e-02 1.144758537411689758e-01
-3.073346912860870361e-01 -1.373908296227455139e-02 -1.677944660186767578e-01 2.962401509284973145e-01 1.813254505395889282e-01 3.127257572486996651e-03 1.269526183605194092e-01 1.165128499269485474e-01 1.741726696491241455e-01 1.568036228418350220e-01 2.634332180023193359e-01 -1.253260076045989990e-01 6.268723309040069580e-02 2.820439338684082031e-01 -8.305308967828750610e-02 -2.791474945843219757e-02 2.332714051008224487e-01 7.114941836334764957e-04 2.001678347587585449e-01 -1.032284051179885864e-01 7.767433673143386841e-02 8.998385816812515259e-02 1.987442672252655029e-01 -2.743165493011474609e-01 -1.406911611557006836e-01 -2.651335000991821289e-01 -2.685689628124237061e-01 2.131929807364940643e-02 -1.174826249480247498e-01 -1.206742897629737854e-01 -2.584934234619140625e-01 -6.168004870414733887e-02
-5.296780169010162354e-02 4.694683104753494263e-02 -8.536532521247863770e-02 6.722265481948852539e-02 -1.935022920370101929e-01 -2.101374715566635132e-01 -1.458583772182464600e-01 1.971026062965393066e-01 -1.415305137634277344e-01 -2.902170270681381226e-02 -5.634375289082527161e-02 3.508380427956581116e-02 1.888813078403472900e-01 1.266542077064514160e-01 1.319338381290435791e-02 7.754177600145339966e-02 -8.868891745805740356e-02 7.835352793335914612e-03 1.208413764834403992e-01 2.190621793270111084e-01 -1.151376217603683472e-01 -6.212041527032852173e-02 -1.662646085023880005e-01 1.642395257949829102e-01 -1.064625456929206848e-01 4.696663003414869308e-03 -3.389833569526672363e-01 3.039984107017517090e-01 -1.051807999610900879e-01 -2.986699938774108887e-01 -5.431191325187683105e-01 -4.580537602305412292e-02
-1.566440165042877197e-01 -5.005394294857978821e-02 -2.037780433893203735e-01 5.644495412707328796e-02 -6.711386144161224365e-02 -1.814614385366439819e-01 -3.604769110679626465e-01 8.464817702770233154e-02 -3.968267142772674561e-02 -2.597195804119110107e-01 2.410889416933059692e-01 2.059648185968399048e-02 1.496084630489349365e-01 -1.748358905315399170e-01 3.192773461341857910e-02 -1.509156525135040283e-01 1.758237630128860474e-01 -8.011720329523086548e-02 2.448256611824035645e-01 -1.228047460317611694e-01 -8.041671663522720337e-02 7.461369037628173828e-02 -2.560734748840332031e-01 -3.185122609138488770e-01 -2.525063455104827881e-01 2.092860266566276550e-02 1.131109707057476044e-02 8.865682035684585571e-02 -1.443808525800704956e-01 -3.873387873172760010e-01 -6.854735314846038818e-02 1.010426133871078491e-01
6.211718171834945679e-02 -1.402119826525449753e-02 -1.236409619450569153e-01 3.899209946393966675e-02 1.318417042493820190e-01 -9.837073087692260742e-02 -1.399446278810501099e-01 1.616908907890319824e-01 2.656948007643222809e-02 9.912517666816711426e-02 3.520805016160011292e-02 -1.895713359117507935e-01 -4.750772565603256226e-02 2.025124132633209229e-01 -2.426217347383499146e-01 -3.359078895300626755e-03 2.895869612693786621e-01 -3.768360316753387451e-01 1.337673664093017578e-01 1.632010340690612793e-01 1.514564156532287598e-01 -8.780972659587860107e-02 -8.970689773559570312e-02 -7.571098953485488892e-02 -7.639984041452407837e-02 3.041835501790046692e-02 -1.340938806533813477e-01 -1.913287192583084106e-01 -5.874766036868095398e-02 5.603264272212982178e-02 -5.683881640434265137e-01 2.250935137271881104e-01
-8.254503458738327026e-02 3.247324526309967041e-01 -1.464261859655380249e-01 -2.664761245250701904e-01 2.338314801454544067e-01 -1.593119204044342041e-01 -2.247823327779769897e-01 1.020515859127044678e-01 -1.679551154375076294e-01 -2.402692288160324097e-02 3.133618533611297607e-01 -9.602502733469009399e-02 -6.059554219245910645e-02 1.597219854593276978e-01 -2.299338579177856445e-01 3.052848577499389648e-02 1.672116108238697052e-02 4.789962992072105408e-02 1.238600239157676697e-01 -3.523787483572959900e-02 2.120461463928222656e-01 -8.857866376638412476e-02 -3.009499609470367432e-02 -2.475817799568176270e-01 -2.127846516668796539e-02 1.078832745552062988e-01 -7.452815771102905273e-02 2.193994820117950439e-01 -2.377631962299346924e-01 -7.932905107736587524e-03 -4.138546884059906006e-01 8.530724048614501953e-02
1.725373715162277222e-01 1.280384957790374756e-01 5.206272006034851074e-02 -2.084279954433441162e-01 2.631776928901672363e-01 -2.647166848182678223e-01 -1.545466482639312744e-01 1.739245206117630005e-01 1.573019176721572876e-01 1.789912879467010498e-01 1.199919730424880981e-01 9.494329243898391724e-02 -8.405184745788574219e-02 2.049307525157928467e-01 -3.362818434834480286e-02 1.013520359992980957e-01 -5.679298564791679382e-02 -2.892743945121765137e-01 2.811056375503540039e-01 -1.769056916236877441e-01 -2.556226551532745361e-01 7.790307514369487762e-03 -1.653744727373123169e-01 -3.172161579132080078e-01 2.113281190395355225e-01 -4.260751605033874512e-02 -6.660377234220504761e-02 -1.821389645338058472e-01 -9.947755932807922363e-02 -1.136486157774925232e-01 -2.498754113912582397e-01 -1.167025119066238403e-01
-1.803764514625072479e-02 -6.266379356384277344e-02 -1.622482985258102417e-01 9.796271473169326782e-02 1.447928044945001602e-02 -4.192309826612472534e-02 -2.700107693672180176e-01 -1.688040047883987427e-01 -1.197292804718017578e-01 2.520049810409545898e-01 1.784049570560455322e-01 -1.189338341355323792e-01 -1.487844586372375488e-01 1.326882094144821167e-01 -2.565062940120697021e-01 -2.742013195529580116e-03 -1.179494261741638184e-01 -1.951878219842910767e-01 1.911630481481552124e-01 -9.640707075595855713e-02 2.036346048116683960e-01 3.833951354026794434e-01 6.659711897373199463e-02 -4.000670313835144043e-01 -1.278033256530761719e-01 -2.192670553922653198e-01 -2.225626558065414429e-01 -4.105256870388984680e-02 8.707949519157409668e-02 -3.233184292912483215e-02 -1.515669226646423340e-01 1.704997122287750244e-01
-1.409677863121032715e-01 -8.286623656749725342e-02 2.998293936252593994e-02 1.953619569540023804e-01 2.176563143730163574e-01 -3.941429778933525085e-02 -2.405862361192703247e-01 1.403250247240066528e-01 3.173603862524032593e-02 -2.479540407657623291e-01 1.110953167080879211e-01 -1.308708190917968750e-01 4.003576636314392090e-01 1.796495318412780762e-01 -1.649360507726669312e-01 -2.250856310129165649e-01 -1.338021457195281982e-01 3.660875372588634491e-03 1.056942418217658997e-01 -6.297367811203002930e-02 2.984707802534103394e-02 3.136461675167083740e-01 -1.015314608812332153e-01 7.239221036434173584e-02 6.425900757312774658e-02 -2.607976794242858887e-01 -2.231387197971343994e-01 -2.413972280919551849e-03 -7.688416540622711182e-02 -2.260155677795410156e-01 -2.367950826883316040e-01 2.498704642057418823e-01
-1.372977793216705322e-01 8.618968725204467773e-02 -2.316594719886779785e-01 -4.062412679195404053e-02 1.432337760925292969e-01 -1.830632537603378296e-01 -2.840293645858764648e-01 3.114619478583335876e-02 1.042929738759994507e-01 3.449037969112396240e-01 -2.267922163009643555e-01 1.789950206875801086e-02 -1.210305616259574890e-01 1.701444834470748901e-01 -2.208460569381713867e-01 -2.373033761978149414e-01 1.720226258039474487e-01 1.329152435064315796e-01 2.106902897357940674e-01 1.327506303787231445e-01 -4.286461323499679565e-02 5.801565013825893402e-03 -2.844056189060211182e-01 -2.238872945308685303e-01 3.715464845299720764e-02 -9.580516070127487183e-02 -2.043961733579635620e-01 1.763351261615753174e-02 1.453858762979507446e-01 -2.693800926208496094e-01 -1.993606835603713989e-01 1.555940061807632446e-01
2.081584185361862183e-02 -5.688159912824630737e-02 -9.760171175003051758e-02 1.653655022382736206e-01 1.316127181053161621e-01 -3.276569247245788574e-01 -1.783307194709777832e-01 4.259993508458137512e-02 5.873338505625724792e-02 2.157148867845535278e-01 3.411200046539306641e-01 2.316793501377105713e-01 -2.341417521238327026e-01 1.329429149627685547e-01 7.882645726203918457e-02 -4.898827150464057922e-02 -2.832233607769012451e-01 -1.782546490430831909e-01 2.795285582542419434e-01 5.650703981518745422e-02 1.370112597942352295e-02 -1.029617413878440857e-01 8.541558682918548584e-02 -2.546271383762359619e-01 3.145940005779266357e-01 -2.117476426064968109e-03 -2.085223197937011719e-01 2.817548811435699463e-02 -3.395516425371170044e-02 -8.896719664335250854e-02 -2.616916596889495850e-01 -5.470395833253860474e-02
-1.219872683286666870e-01 -1.621130853891372681e-01 -1.728044301271438599e-01 9.411827474832534790e-02 1.113235205411911011e-01 -1.499395072460174561e-01 -2.466586083173751831e-01 -3.131240606307983398e-02 1.543131172657012939e-01 -1.602902859449386597e-01 -1.543260812759399414e-01 4.635315388441085815e-02 1.084264814853668213e-01 3.492963910102844238e-01 -7.483418285846710205e-02 2.605312168598175049e-01 1.055927947163581848e-01 -2.000085115432739258e-01 1.330188661813735962e-01 -8.779610693454742432e-02 -2.190729826688766479e-01 1.553694009780883789e-01 -6.901777535676956177e-02 2.385732531547546387e-01 -2.132605761289596558e-01 -1.579965054988861084e-01 -2.393754720687866211e-01 2.609344124794006348e-01 6.425043195486068726e-02 -2.156039625406265259e-01 -2.844841182231903076e-01 5.447944998741149902e-02
4.223914444446563721e-02 1.668992191553115845e-01 5.288210138678550720e-02 4.675631970167160034e-02 -1.022375002503395081e-01 -2.014298141002655029e-01 8.726880699396133423e-02 1.847903281450271606e-01 -1.429567337036132812e-01 -1.677936017513275146e-01 3.398600518703460693e-01 2.623517215251922607e-01 -2.574529312551021576e-02 6.132276728749275208e-02 -2.490725964307785034e-01 -9.302750229835510254e-03 -1.147667542099952698e-01 -9.872648864984512329e-02 1.943400204181671143e-01 -9.578102268278598785e-03 -2.217611670494079590e-01 2.026362568140029907e-01 1.956086307764053345e-01 -1.407637447118759155e-01 -2.011450529098510742e-01 1.309558451175689697e-01 -2.774166464805603027e-01 1.442165076732635498e-01 -1.898185461759567261e-01 -1.471375077962875366e-01 -3.003534078598022461e-01 2.464992403984069824e-01
-1.056040674448013306e-01 1.669544167816638947e-02 -1.460146345198154449e-02 3.099780678749084473e-01 1.937139928340911865e-01 2.483904175460338593e-02 -1.323688775300979614e-01 -3.779573738574981689e-02 -7.476727664470672607e-02 1.138562336564064026e-02 2.760494686663150787e-02 -1.710721701383590698e-01 -2.311893403530120850e-01 2.174560427665710449e-01 -1.854665875434875488e-01 1.081717833876609802e-01 2.761282026767730713e-01 4.010127857327461243e-02 2.473986297845840454e-01 -4.745825380086898804e-02 8.140277117490768433e-02 -4.795121774077415466e-02 -5.878022313117980957e-02 4.236750304698944092e-02 -6.068435683846473694e-02 -1.334268599748611450e-01 -5.292027443647384644e-02 -8.077649027109146118e-02 -1.230735033750534058e-01 -2.125079035758972168e-01 -6.042701601982116699e-01 2.021047770977020264e-01
-1.548939496278762817e-01 -3.099026083946228027e-01 8.713558316230773926e-02 2.258922457695007324e-01 6.823290139436721802e-02 -4.580306634306907654e-02 -1.759196519851684570e-01 5.398387555032968521e-03 6.176143884658813477e-03 2.203441411256790161e-01 2.731207609176635742e-01 -1.130982860922813416e-02 -1.845585256814956665e-01 2.335399091243743896e-01 1.232440471649169922e-01 7.502567023038864136e-02 5.505293980240821838e-02 -4.983448889106512070e-03 2.276139110326766968e-01 6.264472007751464844e-02 2.434792695567011833e-03 4.307453334331512451e-01 5.605123937129974365e-02 7.696416229009628296e-02 -6.627441197633743286e-02 -2.564379572868347168e-01 -1.374960225075483322e-02 4.494484141469001770e-02 -1.386147141456604004e-01 -3.319297134876251221e-01 -2.375922352075576782e-01 1.981928646564483643e-01
-1.392236948013305664e-01 1.994916424155235291e-02 -1.161155253648757935e-01 1.418240834027528763e-02 9.985185414552688599e-02 -8.590725809335708618e-02 -2.918257936835289001e-02 5.837508291006088257e-02 1.102378442883491516e-01 -2.639120221138000488e-01 -3.172722458839416504e-02 1.376589410938322544e-03 7.227118592709302902e-03 4.546479582786560059e-01 -1.623910516500473022e-01 4.418887943029403687e-02 1.284167766571044922e-01 3.424814669415354729e-03 7.526116818189620972e-02 8.299363404512405396e-02 -1.550727933645248413e-01 1.845991015434265137e-01 1.210271939635276794e-01 1.444506496191024780e-01 -2.473418563604354858e-01 -1.791011244058609009e-01 -3.086147010326385498e-01 4.100542068481445312e-01 1.226880401372909546e-01 -3.382003009319305420e-01 -1.350321322679519653e-01 -5.768829025328159332e-03
-8.983154594898223877e-02 1.548148691654205322e-01 -2.605514228343963623e-01 1.856898218393325806e-01 5.027663335204124451e-02 -1.650463603436946869e-02 -2.311181873083114624e-01 1.061682701110839844e-01 1.742140203714370728e-02 4.652703925967216492e-02 2.195461392402648926e-01 1.934548467397689819e-01 2.531797587871551514e-01 -5.733028799295425415e-02 -7.260968536138534546e-02 -1.386465132236480713e-01 -1.085501443594694138e-02 3.037029132246971130e-02 1.514510959386825562e-01 -2.565560936927795410e-01 -2.171756327152252197e-01 2.614077031612396240e-01 3.171217441558837891e-02 -1.873175799846649170e-01 -2.326371967792510986e-01 7.978854328393936157e-02 8.928667753934860229e-02 4.828327335417270660e-03 -4.845599085092544556e-02 -3.954648077487945557e-01 -3.771226108074188232e-01 8.542249351739883423e-02
-1.225803047418594360e-01 5.909357219934463501e-03 -1.275063455104827881e-01 2.341807484626770020e-01 1.254752576351165771e-01 7.298035919666290283e-02 -1.339313574135303497e-02 1.899038851261138916e-01 -6.718316674232482910e-02 1.590674668550491333e-01 3.526965389028191566e-03 -2.085767686367034912e-01 -2.320730313658714294e-02 2.922417819499969482e-01 -2.731594443321228027e-01 2.071031033992767334e-01 1.287839710712432861e-01 -1.561826765537261963e-01 2.857105433940887451e-01 -5.564163252711296082e-02 -4.467112198472023010e-02 -9.851410239934921265e-02 6.544683128595352173e-02 -1.326623000204563141e-02 -1.336396336555480957e-01 -2.457515150308609009e-01 6.915299594402313232e-02 -4.110808670520782471e-02 -1.464574933052062988e-01 -2.213779687881469727e-01 -5.033391118049621582e-01 1.713039577007293701e-01
-6.861589103937149048e-02 2.274759113788604736e-02 -2.522919178009033203e-01 -1.017510667443275452e-01 1.721061617136001587e-01 -2.469149231910705566e-01 -2.048314511775970459e-01 -8.172187954187393188e-02 -2.593894600868225098e-01 -1.567246019840240479e-01 1.796844005584716797e-01 -1.752508133649826050e-01 -2.660748958587646484e-01 -1.117146387696266174e-01 -1.965579986572265625e-01 -8.871666155755519867e-03 -5.807837471365928650e-02 5.062166973948478699e-02 2.182446867227554321e-01 3.953661769628524780e-02 1.223820447921752930e-01 1.555498987436294556e-01 -1.122733652591705322e-01 -1.131647899746894836e-01 -1.776861399412155151e-01 2.056226134300231934e-01 -1.980681270360946655e-01 1.950196325778961182e-01 -2.073897123336791992e-01 -2.483301013708114624e-01 -3.148518800735473633e-01 1.734144389629364014e-01
2.512114346027374268e-01 -2.427795380353927612e-01 1.822743117809295654e-01 2.857257127761840820e-01 3.012294135987758636e-02 -2.852037549018859863e-01 -1.692939996719360352e-01 1.676405966281890869e-02 2.633527517318725586e-01 8.371827006340026855e-02 2.163633108139038086e-01 -6.091034412384033203e-02 -7.308925036340951920e-03 1.692721545696258545e-01 -1.613463759422302246e-01 -9.453225135803222656e-02 -4.436537995934486389e-02 -6.729318201541900635e-02 8.269269764423370361e-02 8.209399878978729248e-02 -1.707403361797332764e-02 9.992090612649917603e-02 -1.850728690624237061e-01 1.543030291795730591e-01 7.101354748010635376e-02 -3.243910372257232666e-01 -1.411247067153453827e-02 1.829061657190322876e-01 -6.087280437350273132e-02 -1.944157630205154419e-01 -4.188901185989379883e-01 1.096635013818740845e-01
7.807975262403488159e-02 3.689204156398773193e-02 -4.597024992108345032e-02 7.371733896434307098e-03 -7.330419868230819702e-02 -2.460060119628906250e-01 -1.454244107007980347e-01 2.470629066228866577e-01 -1.958925724029541016e-01 -1.784980669617652893e-02 -2.051768079400062561e-02 1.143543943762779236e-01 1.863790452480316162e-01 -2.622087858617305756e-02 -9.481698274612426758e-03 -7.317055016756057739e-02 6.229501217603683472e-02 -2.543272078037261963e-01 2.713228762149810791e-01 -5.171550810337066650e-02 6.229941919445991516e-02 -9.164419025182723999e-02 -2.314364612102508545e-01 -8.587875403463840485e-03 -7.930216193199157715e-02 -2.643370255827903748e-02 -2.218816131353378296e-01 2.804813683032989502e-01 1.211398001760244370e-02 -2.913355827331542969e-01 -4.909123778343200684e-01 -2.784925699234008789e-01
-2.036408632993698120e-01 -3.136381804943084717e-01 1.821374706923961639e-02 2.814565002918243408e-01 1.484616398811340332e-01 -2.241143956780433655e-02 3.787701576948165894e-02 -1.214167252182960510e-01 -1.221741735935211182e-01 4.645761102437973022e-02 1.987300217151641846e-01 1.542274802923202515e-01 1.105088740587234497e-01 4.890419542789459229e-02 1.155929937958717346e-01 -7.122903317213058472e-02 5.058142170310020447e-02 -1.082184240221977234e-01 -2.123558521270751953e-02 -1.312325429171323776e-02 -1.601499319076538086e-01 1.857599914073944092e-01 -1.488681435585021973e-01 -2.895254492759704590e-01 -5.919553339481353760e-02 -2.847317755222320557e-01 -2.083974182605743408e-01 2.544062733650207520e-01 -1.846880167722702026e-01 -3.094390630722045898e-01 -3.486654758453369141e-01 5.741007626056671143e-02
[truncated: 3,276,619 more chars]
