# Supplementary material for: The Language of Innovation
Source: PLoS One. 2020 Apr 30;15(4):e0230107. doi: 10.1371/journal.pone.0230107 (PMC7194493; doi:10.1371/journal.pone.0230107)
Supplement: S23 File — (GZ) [file pone.0230107.s023.tar.gz › 2001-2005/V2Run_27_VS_4500_embeddings2001-2005ED32.txt]

1.149822324514389038e-01 7.038372755050659180e-02 4.371069662738591433e-04 -1.487344503402709961e-01 -3.144803047180175781e-01 3.395121544599533081e-02 7.836944609880447388e-02 1.161512956023216248e-01 -9.360104054212570190e-02 -2.072586566209793091e-01 1.064386293292045593e-01 3.945012018084526062e-02 -5.537618696689605713e-02 1.235018372535705566e-01 9.292805939912796021e-02 -2.191288173198699951e-01 6.287264823913574219e-02 8.009212464094161987e-02 -2.367616444826126099e-01 -3.251734375953674316e-01 -1.853730827569961548e-01 -7.490099221467971802e-02 4.346019029617309570e-01 5.262627964839339256e-04 1.131756380200386047e-01 -3.853240981698036194e-02 -6.908523291349411011e-02 3.754876852035522461e-01 1.193810254335403442e-01 1.063472628593444824e-01 -1.905391514301300049e-01 -2.784000337123870850e-01
1.263442356139421463e-02 -2.154078707098960876e-02 -2.053035609424114227e-02 -5.033256113529205322e-02 -9.623825550079345703e-02 -2.112511843442916870e-01 -2.092806547880172729e-01 -5.795393511652946472e-02 1.628442704677581787e-01 1.183065026998519897e-02 1.806394904851913452e-01 -5.043025612831115723e-01 1.905617117881774902e-01 1.685467213392257690e-01 2.407507598400115967e-02 1.136571541428565979e-01 2.443610280752182007e-01 5.806846544146537781e-02 1.333482414484024048e-01 -3.130362331867218018e-01 -2.956715226173400879e-01 1.361138820648193359e-01 3.513548970222473145e-01 6.711481511592864990e-02 -4.169883579015731812e-02 -1.904047094285488129e-02 -3.762561082839965820e-02 1.384831964969635010e-01 -1.455487608909606934e-01 2.703047730028629303e-02 6.772379577159881592e-02 -2.039345204830169678e-01
1.188364177942276001e-01 -1.687439717352390289e-02 8.513382822275161743e-02 -5.065666139125823975e-02 -2.222852557897567749e-01 -1.144413053989410400e-01 2.378461137413978577e-02 -9.815651923418045044e-02 2.535752356052398682e-01 -1.932964026927947998e-01 4.814765453338623047e-01 -1.521036028861999512e-01 1.133719459176063538e-01 1.516333073377609253e-01 1.126987934112548828e-01 -1.518641412258148193e-01 -1.077592596411705017e-01 1.955184042453765869e-01 -3.338214755058288574e-01 -2.525690793991088867e-01 -8.177883177995681763e-02 -1.529061496257781982e-01 2.774991691112518311e-01 -2.635051310062408447e-01 1.772581040859222412e-01 7.308456301689147949e-02 9.822104126214981079e-02 8.668223023414611816e-02 -3.702738136053085327e-02 -9.633442759513854980e-02 1.289602136239409447e-03 -9.322310239076614380e-02
1.402600407600402832e-01 1.205617040395736694e-01 1.116533428430557251e-01 -1.650205105543136597e-01 -1.922575384378433228e-01 -3.333328291773796082e-03 1.094844043254852295e-01 1.300114244222640991e-01 3.882475793361663818e-01 -6.124273408204317093e-03 -2.343111857771873474e-02 8.541040122509002686e-02 -1.894331425428390503e-01 -6.967708468437194824e-02 -1.074557080864906311e-01 -1.014368310570716858e-01 2.259051203727722168e-01 -5.187471583485603333e-02 -4.783754944801330566e-01 -8.804421871900558472e-02 -1.416816562414169312e-01 1.028471067547798157e-02 3.376549780368804932e-01 7.571122795343399048e-02 2.166552096605300903e-01 -6.173761188983917236e-02 2.286481261253356934e-01 2.723992764949798584e-01 9.056010842323303223e-02 -1.026119366288185120e-01 -1.088711172342300415e-01 3.129439800977706909e-02
-6.636977940797805786e-02 6.317069754004478455e-03 9.030011296272277832e-02 1.101733520627021790e-01 7.869663089513778687e-02 -1.309763938188552856e-01 2.706131711602210999e-02 1.808384507894515991e-01 1.519245952367782593e-01 -1.648402363061904907e-01 -1.410853117704391479e-01 -1.265105456113815308e-01 4.999840632081031799e-03 1.206566467881202698e-01 1.360844671726226807e-01 -1.287561058998107910e-01 -5.112216621637344360e-02 -6.867242511361837387e-03 -4.095565676689147949e-01 -3.056279718875885010e-01 2.177575603127479553e-02 -6.819546222686767578e-02 3.383691906929016113e-01 -2.631731927394866943e-01 1.057645156979560852e-01 -2.080679312348365784e-02 1.365450918674468994e-01 3.662411868572235107e-01 -1.778900995850563049e-02 1.450526267290115356e-01 2.228628993034362793e-01 -3.074593842029571533e-01
-3.623285144567489624e-02 -7.899269461631774902e-02 -2.060759961605072021e-01 1.645017415285110474e-01 -1.800840795040130615e-01 -6.590726971626281738e-02 1.339014917612075806e-01 4.358502104878425598e-02 1.363406479358673096e-01 -1.964648067951202393e-01 1.340373009443283081e-01 -1.417821496725082397e-01 -1.567041724920272827e-01 2.232230603694915771e-01 -9.196475893259048462e-02 -1.473697125911712646e-01 -2.266086824238300323e-02 -1.202354766428470612e-02 -2.481952160596847534e-01 -5.608330965042114258e-01 -3.429293632507324219e-03 -2.511734366416931152e-01 3.286647200584411621e-01 -4.399729892611503601e-02 4.119659960269927979e-02 1.310508549213409424e-01 -5.627435445785522461e-02 2.958473861217498779e-01 -2.457231283187866211e-02 -4.802406951785087585e-02 -1.881411671638488770e-02 -6.183583289384841919e-02
-1.366491913795471191e-01 1.797291040420532227e-01 -8.567062206566333771e-03 1.067252010107040405e-01 -2.916638553142547607e-01 1.194655075669288635e-01 -2.673053368926048279e-02 -7.168659940361976624e-03 2.399050742387771606e-01 -9.569223970174789429e-02 7.714011520147323608e-02 5.863413214683532715e-02 1.358438562601804733e-02 2.506803274154663086e-01 -6.498186290264129639e-02 -3.728936240077018738e-02 -5.835531745105981827e-03 2.517305780202150345e-03 2.262435853481292725e-02 -4.639154374599456787e-01 -9.687642753124237061e-02 -1.060548201203346252e-01 4.021378457546234131e-01 -2.680126130580902100e-01 9.423443675041198730e-02 -1.254973411560058594e-01 8.774755150079727173e-02 9.233640134334564209e-02 -1.568487286567687988e-01 1.514297872781753540e-01 2.223344743251800537e-01 -2.914590537548065186e-01
-1.175960525870323181e-01 -1.835702508687973022e-01 1.052200570702552795e-01 -4.505258426070213318e-02 -1.344216465950012207e-01 -3.694688528776168823e-02 -3.423527255654335022e-02 6.446721404790878296e-02 1.834434866905212402e-01 1.649774014949798584e-01 -5.595465749502182007e-02 -2.460405975580215454e-01 2.157938331365585327e-01 1.960519403219223022e-01 1.914687156677246094e-01 8.009029924869537354e-02 1.851978749036788940e-01 -1.448085457086563110e-01 -1.600446552038192749e-01 -5.366337299346923828e-02 -7.464838027954101562e-02 -8.205045759677886963e-02 5.009509325027465820e-01 -2.091266214847564697e-01 2.370819300413131714e-01 2.930273301899433136e-02 1.309868395328521729e-01 3.653185367584228516e-01 4.042340442538261414e-02 -2.314752191305160522e-01 -6.231709942221641541e-02 -6.680942326784133911e-02
-3.227012231945991516e-02 3.517887368798255920e-02 -1.392466295510530472e-02 1.393171101808547974e-01 -2.679558396339416504e-01 -6.034261733293533325e-02 6.891112774610519409e-02 1.098080277442932129e-01 1.176573708653450012e-01 -3.713801503181457520e-01 -9.715810418128967285e-02 -3.447609394788742065e-02 -1.234729513525962830e-01 1.868510693311691284e-01 -1.138640847057104111e-02 -1.219121888279914856e-01 1.070691645145416260e-01 1.046707928180694580e-01 -3.611989021301269531e-01 -2.829079031944274902e-01 -3.033387064933776855e-01 -1.388658583164215088e-01 1.278407424688339233e-01 -3.524115979671478271e-01 -1.076795309782028198e-01 -1.639461368322372437e-01 -1.060531213879585266e-01 -2.267453819513320923e-02 -1.230754777789115906e-01 1.610900759696960449e-01 1.094781532883644104e-01 -2.650464177131652832e-01
2.131893299520015717e-03 2.468338757753372192e-01 -1.820181682705879211e-02 6.573282182216644287e-02 -2.492927461862564087e-01 -1.664500683546066284e-01 -1.778311841189861298e-02 1.376893464475870132e-02 2.285736948251724243e-01 -8.195011317729949951e-02 1.334958244115114212e-02 -3.741050660610198975e-01 -1.848567128181457520e-01 2.716921865940093994e-01 1.171809434890747070e-02 1.370402723550796509e-01 -1.616979688405990601e-01 1.592776924371719360e-01 -2.617890238761901855e-01 -2.445723563432693481e-01 -1.691671460866928101e-01 -2.665368318557739258e-01 2.804100513458251953e-01 -1.260455101728439331e-01 2.294999063014984131e-01 -3.744727745652198792e-02 6.102434545755386353e-02 2.807741463184356689e-01 8.177842944860458374e-02 -2.299463562667369843e-02 1.296513620764017105e-02 -9.864342864602804184e-04
1.644297093152999878e-01 -2.121262848377227783e-01 1.084651425480842590e-01 5.096527189016342163e-02 -2.985101342201232910e-01 -1.871712058782577515e-01 -1.183693930506706238e-01 2.591499388217926025e-01 1.119889840483665466e-01 -3.170737326145172119e-01 1.423629522323608398e-01 -1.243217214941978455e-01 8.036682754755020142e-02 1.594536453485488892e-01 7.095174491405487061e-02 4.162769764661788940e-02 2.645374536514282227e-01 -1.345928013324737549e-01 6.832047551870346069e-02 -2.337939590215682983e-01 9.257659316062927246e-03 -4.973350442014634609e-04 4.352847337722778320e-01 -1.342478543519973755e-01 1.873394697904586792e-01 -9.457077831029891968e-03 3.342132642865180969e-02 2.388291954994201660e-01 7.159881293773651123e-02 2.125330455601215363e-02 2.493695020675659180e-01 6.878285109996795654e-02
5.535651370882987976e-02 4.106095992028713226e-03 9.643357992172241211e-02 9.036292880773544312e-02 -3.139699399471282959e-01 1.319087669253349304e-02 -3.224916458129882812e-01 1.138237565755844116e-01 2.205150276422500610e-01 -2.372770756483078003e-01 2.203094363212585449e-01 -3.101101890206336975e-02 -1.534028798341751099e-01 1.098165139555931091e-01 9.303405880928039551e-02 9.346285462379455566e-02 -8.228886872529983521e-02 -1.616881489753723145e-01 -3.254646956920623779e-01 -4.173426032066345215e-01 -1.026116758584976196e-01 -2.678245007991790771e-01 1.596284061670303345e-01 -1.354097127914428711e-01 2.125987410545349121e-01 8.086833357810974121e-02 5.242262035608291626e-02 1.903637647628784180e-01 -1.023181229829788208e-01 -8.172743767499923706e-02 7.715858519077301025e-02 -5.847194790840148926e-02
2.057117782533168793e-02 1.029494777321815491e-01 2.100259363651275635e-01 4.271694645285606384e-02 -5.987787991762161255e-02 -2.774998247623443604e-01 4.216593131422996521e-02 1.594090312719345093e-01 1.834476292133331299e-01 -8.170375972986221313e-02 2.459607273340225220e-02 7.459779083728790283e-02 -2.059343010187149048e-01 3.147112429141998291e-01 -2.967901527881622314e-02 -2.564608454704284668e-01 2.411808967590332031e-01 -1.316611915826797485e-01 -1.070866361260414124e-01 -5.199212953448295593e-02 -2.386416047811508179e-01 3.500957787036895752e-02 3.358911871910095215e-01 1.599660068750381470e-01 7.414700463414192200e-03 -4.794451221823692322e-02 -1.489062458276748657e-01 4.070250988006591797e-01 -8.204054087400436401e-02 1.310021281242370605e-01 2.670246660709381104e-01 -9.490386396646499634e-02
-1.568399928510189056e-02 -2.675371617078781128e-02 -5.237136036157608032e-02 -1.314155906438827515e-01 -2.326544374227523804e-01 -1.982236206531524658e-01 1.453735530376434326e-01 -5.331220105290412903e-02 8.426362276077270508e-02 -1.606436222791671753e-01 1.088022440671920776e-01 9.497022628784179688e-02 -2.225952148437500000e-01 5.233263596892356873e-02 -2.265272438526153564e-01 -3.249727189540863037e-01 1.693344265222549438e-01 -7.573504000902175903e-02 -1.461146324872970581e-01 3.926326520740985870e-03 -2.471718490123748779e-01 1.628159135580062866e-01 2.843433618545532227e-01 -4.234340786933898926e-02 5.227748677134513855e-02 -1.691632866859436035e-01 -4.029045521747320890e-04 5.201807022094726562e-01 -6.719468533992767334e-02 -6.603088229894638062e-02 3.452084213495254517e-02 -2.462313771247863770e-01
2.669890178367495537e-03 4.034851863980293274e-02 -7.339064031839370728e-02 6.968213128857314587e-04 -8.082287758588790894e-02 3.052997402846813202e-02 9.095150232315063477e-02 3.120206482708454132e-02 6.963622570037841797e-02 -1.112494841217994690e-01 5.918901786208152771e-02 -1.142439097166061401e-01 -1.670889109373092651e-01 4.713437333703041077e-02 2.008039206266403198e-01 8.863265812397003174e-02 -4.065043479204177856e-02 -2.729016123339533806e-03 -3.495540618896484375e-01 -5.770447254180908203e-01 -1.123888269066810608e-01 -1.177518516778945923e-01 3.863440752029418945e-01 -2.367706894874572754e-01 9.913349151611328125e-02 -1.762017458677291870e-01 -5.651781335473060608e-02 2.643991410732269287e-01 -9.598788619041442871e-02 7.918585091829299927e-02 8.456382155418395996e-02 -1.972584426403045654e-01
-4.879226908087730408e-02 -2.683376893401145935e-02 5.533068627119064331e-02 2.027574181556701660e-02 5.790060013532638550e-02 5.835764482617378235e-02 1.485392004251480103e-01 6.726648658514022827e-02 2.236751616001129150e-01 -1.699977368116378784e-01 1.895903497934341431e-01 -7.641503214836120605e-02 -8.467937260866165161e-02 3.723385632038116455e-01 -7.976047694683074951e-03 -6.238819658756256104e-02 8.513082563877105713e-02 -1.684917509555816650e-01 -3.300577700138092041e-01 -3.830792307853698730e-01 -1.565306782722473145e-01 -2.318507134914398193e-01 4.055268466472625732e-01 -1.921226680278778076e-01 1.186200529336929321e-01 -2.027142196893692017e-01 6.641778349876403809e-02 1.108562275767326355e-01 -8.036171644926071167e-02 1.263080388307571411e-01 1.245150342583656311e-01 -9.423145651817321777e-02
-2.050667814910411835e-02 -2.232147306203842163e-01 -3.435914218425750732e-02 -1.452174186706542969e-01 -6.813154369592666626e-02 -5.524187814444303513e-03 -2.009193450212478638e-01 1.542391031980514526e-01 -7.736922800540924072e-02 -1.611046493053436279e-01 1.240575164556503296e-01 -4.103964865207672119e-01 -9.607110917568206787e-02 1.352612227201461792e-01 -2.075634710490703583e-02 2.813889086246490479e-01 1.021815910935401917e-01 -1.484244689345359802e-02 -2.112390995025634766e-01 -2.019840925931930542e-01 -1.451029628515243530e-01 2.551175355911254883e-01 3.481041789054870605e-01 -1.841437965631484985e-01 9.731177985668182373e-02 3.063412196934223175e-02 1.669035851955413818e-01 3.693034946918487549e-01 -7.860146462917327881e-03 3.351513668894767761e-02 -4.017392545938491821e-02 1.449422091245651245e-01
-5.487972870469093323e-03 1.764171272516250610e-01 -8.138585835695266724e-02 -3.446118533611297607e-02 -2.541804611682891846e-01 5.815243348479270935e-02 -8.307117968797683716e-03 1.435565203428268433e-01 5.791139975190162659e-02 -2.133990637958049774e-02 1.944852024316787720e-01 -2.614912092685699463e-01 -1.096963733434677124e-01 2.363601624965667725e-01 -4.540405422449111938e-02 -1.365694552659988403e-01 -3.687494993209838867e-02 -2.487882077693939209e-01 -1.990994513034820557e-01 -4.182588160037994385e-01 -6.851410865783691406e-02 -1.676341593265533447e-01 2.212346941232681274e-01 -3.162339925765991211e-01 3.977845981717109680e-02 -2.300779521465301514e-01 -5.969459563493728638e-02 2.030088603496551514e-01 -1.376754492521286011e-01 2.494108825922012329e-01 1.152710169553756714e-01 -1.429089009761810303e-01
1.979439286515116692e-03 -1.095732301473617554e-01 -2.042341604828834534e-02 9.242658317089080811e-02 -1.276702731847763062e-01 -2.163408100605010986e-01 -6.084994226694107056e-02 2.621846795082092285e-01 2.954276502132415771e-01 -1.626016795635223389e-01 3.435472249984741211e-01 -1.974205523729324341e-01 1.299843192100524902e-01 1.504803821444511414e-02 4.896607622504234314e-02 -1.141983419656753540e-01 1.800616234540939331e-01 1.078509613871574402e-01 -3.014661371707916260e-02 -2.209613919258117676e-01 -2.755893766880035400e-01 5.749950557947158813e-02 3.446967303752899170e-01 -8.581046015024185181e-02 2.300994247198104858e-01 -3.498411178588867188e-02 1.340005397796630859e-01 2.758561372756958008e-01 2.700001597404479980e-01 1.267422586679458618e-01 5.029722675681114197e-02 3.561066463589668274e-02
7.763285189867019653e-02 8.584612607955932617e-02 1.601238697767257690e-01 7.212285697460174561e-02 -3.408944904804229736e-01 9.601675905287265778e-03 -2.057906985282897949e-01 1.068988293409347534e-01 1.859062910079956055e-01 -3.501770645380020142e-02 2.842430397868156433e-02 8.448785543441772461e-02 -7.685458287596702576e-03 -5.865425243973731995e-02 -1.499568521976470947e-01 -3.173559308052062988e-01 1.477224677801132202e-01 3.337286785244941711e-02 -3.386385738849639893e-01 -3.598991930484771729e-01 -2.911635339260101318e-01 2.349711358547210693e-01 1.408192366361618042e-01 8.091145753860473633e-02 1.713197678327560425e-01 -1.920184791088104248e-01 1.796311587095260620e-01 2.165140211582183838e-01 -6.793692708015441895e-02 -1.426604241132736206e-01 1.067422553896903992e-01 -4.125650040805339813e-03
-1.934382319450378418e-01 -3.141756728291511536e-02 2.947082221508026123e-01 -1.169267967343330383e-01 -2.474772371351718903e-02 7.037662714719772339e-02 -2.887124419212341309e-01 -5.964480713009834290e-02 6.552346795797348022e-02 -1.036320179700851440e-01 2.025730460882186890e-01 -9.335412085056304932e-02 -1.109082028269767761e-01 2.305913567543029785e-01 -8.398097008466720581e-02 -1.461576670408248901e-01 -4.004118219017982483e-02 3.726067394018173218e-02 -3.225033357739448547e-02 -5.606252551078796387e-01 -1.558010280132293701e-01 -1.095304563641548157e-01 2.405404001474380493e-01 -3.516784608364105225e-01 2.408901788294315338e-02 6.440214067697525024e-02 -1.579459160566329956e-01 1.672709733247756958e-01 -9.091480076313018799e-02 5.807683244347572327e-02 6.565327942371368408e-02 -1.328096166253089905e-02
-1.223841607570648193e-01 -1.276256293058395386e-01 8.986136317253112793e-02 1.340568624436855316e-02 -2.292625457048416138e-01 1.781439483165740967e-01 -1.615998521447181702e-02 6.365077942609786987e-02 3.961351141333580017e-02 5.609168857336044312e-02 1.845071911811828613e-01 -1.604046076536178589e-01 -5.376017466187477112e-02 3.691093325614929199e-01 -8.634531497955322266e-02 -1.565464772284030914e-02 -2.796839475631713867e-01 -3.023219853639602661e-02 -2.268841266632080078e-01 -3.326428532600402832e-01 -2.543948590755462646e-01 -5.342249199748039246e-02 2.064908891916275024e-01 -3.693167567253112793e-01 2.057888209819793701e-01 7.989672571420669556e-02 8.094415813684463501e-02 -3.530493006110191345e-02 -2.939236760139465332e-01 -2.983484044671058655e-02 9.533826261758804321e-03 -1.696394830942153931e-01
-9.691867977380752563e-02 2.236765995621681213e-02 4.348624870181083679e-02 -1.486140340566635132e-01 8.612694218754768372e-03 -6.448526680469512939e-02 4.096890240907669067e-02 1.268665939569473267e-01 2.910642027854919434e-01 -1.318368315696716309e-01 -5.075718741863965988e-03 -2.060864567756652832e-01 -2.394879758358001709e-01 2.265507280826568604e-01 1.941082766279578209e-03 -1.226772889494895935e-01 6.177869066596031189e-02 -3.316364437341690063e-02 -2.533335089683532715e-01 -4.347778856754302979e-01 -3.356664180755615234e-01 -1.643151938915252686e-01 3.324288129806518555e-02 -1.876969933509826660e-01 -4.308405518531799316e-02 -1.560818403959274292e-02 -1.163799688220024109e-02 1.352998018264770508e-01 -1.020859926939010620e-01 4.240675643086433411e-02 2.265566885471343994e-01 -3.969524800777435303e-01
5.568036809563636780e-03 -8.244802802801132202e-02 4.699143022298812866e-02 6.935966759920120239e-02 -1.819328516721725464e-01 3.261717036366462708e-03 3.367766439914703369e-01 1.394179314374923706e-01 1.983228921890258789e-01 -1.086949706077575684e-01 1.345235481858253479e-02 -1.858918517827987671e-01 -1.701342910528182983e-01 1.432840973138809204e-01 -2.324980311095714569e-02 -1.491538882255554199e-01 3.954889997839927673e-02 -5.960838124155998230e-02 -2.870458662509918213e-01 -2.976720929145812988e-01 -1.182611584663391113e-01 -2.090716212987899780e-01 1.199925914406776428e-01 -2.293046563863754272e-01 4.403192549943923950e-02 -1.996934711933135986e-01 2.025634497404098511e-01 1.808900535106658936e-01 -2.139581590890884399e-01 -8.244952559471130371e-02 1.901524364948272705e-01 -3.961555659770965576e-01
-2.605170607566833496e-01 -1.167448386549949646e-01 1.558250039815902710e-01 -1.805971190333366394e-02 -2.824709713459014893e-01 8.571536093950271606e-02 -2.450825572013854980e-01 -9.411977976560592651e-02 1.248498409986495972e-01 -1.527707129716873169e-01 1.564396768808364868e-01 -4.107615910470485687e-03 -3.725812584161758423e-02 1.960948407649993896e-01 7.432297337800264359e-03 -1.983188688755035400e-01 -6.977217644453048706e-02 -1.053362712264060974e-01 -2.300062477588653564e-01 -3.786547482013702393e-01 -1.254786401987075806e-01 -8.077452331781387329e-02 1.501808762550354004e-01 -3.055826425552368164e-01 2.523004449903964996e-02 -1.662888079881668091e-01 1.109132096171379089e-01 2.339280545711517334e-01 -2.086571902036666870e-01 2.178315818309783936e-01 -5.314249172806739807e-02 -2.358252555131912231e-01
6.738224625587463379e-02 3.910140693187713623e-02 -1.222233101725578308e-01 -1.689229458570480347e-01 -2.949317730963230133e-02 -9.487265348434448242e-02 -3.033281862735748291e-02 7.306537032127380371e-02 -3.399769067764282227e-01 5.204320419579744339e-03 -8.197315782308578491e-02 -1.736728399991989136e-01 -8.954102545976638794e-02 4.027062356472015381e-01 -9.972530603408813477e-02 1.690443456172943115e-01 -2.073274403810501099e-01 1.584047079086303711e-01 -7.961553335189819336e-02 -3.365740478038787842e-01 -3.872555196285247803e-01 -1.554388254880905151e-01 2.861310839653015137e-01 4.075170680880546570e-02 2.444297969341278076e-01 1.700576208531856537e-02 -6.517437845468521118e-02 5.751595273613929749e-02 7.760375738143920898e-02 3.090779855847358704e-02 1.752580404281616211e-01 -1.499415040016174316e-01
1.348153352737426758e-01 5.067952722311019897e-02 7.122585922479629517e-02 -6.401014328002929688e-02 -8.973939716815948486e-02 -2.977973520755767822e-01 2.836375031620264053e-03 -1.215260825119912624e-03 2.887196540832519531e-01 -7.201784849166870117e-02 -2.296014428138732910e-01 -1.520797312259674072e-01 -2.187165468931198120e-01 1.342516094446182251e-01 -1.326827257871627808e-01 -1.651831567287445068e-01 1.553575545549392700e-01 8.246700465679168701e-02 -1.182842031121253967e-01 -4.942886531352996826e-02 -1.962687969207763672e-01 2.256476581096649170e-01 2.876401543617248535e-01 -6.292349100112915039e-02 -1.201797276735305786e-02 -4.237642511725425720e-02 -8.509469777345657349e-02 5.343396067619323730e-01 -1.271262764930725098e-01 3.736693412065505981e-02 -6.873457133769989014e-02 -2.402318567037582397e-01
1.197960004210472107e-01 1.885719746351242065e-01 1.958306729793548584e-01 -3.556294366717338562e-02 -1.250011920928955078e-01 -2.732939831912517548e-02 -3.694613929837942123e-03 6.523696333169937134e-02 1.487594377249479294e-02 -7.947951555252075195e-02 -1.948082447052001953e-01 7.202798128128051758e-02 -1.727427393198013306e-01 -6.911395490169525146e-02 -3.067766427993774414e-01 -1.829732358455657959e-01 1.705003976821899414e-01 -5.942514631897211075e-03 -3.998769223690032959e-01 -1.681454181671142578e-01 -2.052455544471740723e-01 1.693170517683029175e-01 2.822172939777374268e-01 -1.348978281021118164e-02 -2.336144074797630310e-02 -8.415688574314117432e-02 1.843033730983734131e-01 4.664621651172637939e-01 5.202899128198623657e-02 1.555277500301599503e-02 1.278774440288543701e-01 -1.776567399501800537e-01
-7.259690016508102417e-02 2.330476194620132446e-01 -2.813781052827835083e-02 -6.610895693302154541e-02 -9.332119673490524292e-02 -2.321391552686691284e-01 8.886960893869400024e-02 -6.120018195360898972e-03 -1.165613681077957153e-01 -2.686662673950195312e-01 2.378246337175369263e-01 -1.397331804037094116e-01 1.342880260199308395e-02 3.630195558071136475e-01 7.165092229843139648e-02 1.348518729209899902e-01 -8.617231249809265137e-02 -1.340752989053726196e-01 -1.513622850179672241e-01 -2.266643941402435303e-01 -3.761015832424163818e-01 -8.568665385246276855e-02 3.969926536083221436e-01 -1.052013114094734192e-01 7.664182782173156738e-02 -9.090828895568847656e-02 8.734713494777679443e-02 6.899940222501754761e-02 1.636769473552703857e-01 -2.547653615474700928e-01 -1.049659326672554016e-01 3.451053053140640259e-02
1.225474178791046143e-01 1.315555721521377563e-01 1.691358089447021484e-01 7.767451554536819458e-02 -6.906955689191818237e-02 -4.363368079066276550e-02 7.010153681039810181e-02 2.138601243495941162e-01 2.052623480558395386e-01 -6.527803093194961548e-02 1.645018160343170166e-01 -2.341301590204238892e-01 -6.789433211088180542e-02 1.094393134117126465e-01 -8.132237195968627930e-02 1.009709686040878296e-01 5.330025777220726013e-02 -7.884204387664794922e-02 -2.302833497524261475e-01 -6.047828793525695801e-01 -2.188262995332479477e-03 -4.238757491111755371e-02 3.234991431236267090e-01 -2.268871217966079712e-01 -5.403149407356977463e-03 -1.303263008594512939e-01 -3.003333695232868195e-02 8.975423872470855713e-02 -7.729517668485641479e-02 -9.173338115215301514e-02 2.111537009477615356e-01 -2.081232368946075439e-01
-2.176149562001228333e-02 1.061361655592918396e-01 -7.095335051417350769e-03 2.201189845800399780e-01 -1.013023480772972107e-01 -3.283980116248130798e-02 1.848779618740081787e-01 1.094653606414794922e-01 2.389857172966003418e-01 -7.738409936428070068e-02 -3.236902505159378052e-02 -2.087960988283157349e-01 9.420921094715595245e-03 2.572240531444549561e-01 9.876558929681777954e-02 1.106918528676033020e-01 1.182035729289054871e-01 -1.826881170272827148e-01 -2.352963536977767944e-01 -4.764382839202880859e-01 -1.857304126024246216e-01 -2.308219484984874725e-02 2.584685981273651123e-01 -2.102617323398590088e-01 1.598436832427978516e-01 -4.370321333408355713e-02 -1.714133471250534058e-02 2.452452331781387329e-01 -1.259007304906845093e-01 1.506065577268600464e-01 -6.318054161965847015e-03 -2.898754179477691650e-01
-4.982089996337890625e-02 -1.072361841797828674e-01 2.262324243783950806e-01 8.314835838973522186e-03 -1.488785725086927414e-02 -2.396417694399133325e-04 1.480948626995086670e-01 1.786330342292785645e-01 1.286866664886474609e-01 -7.431969046592712402e-02 2.900230586528778076e-01 -1.913763284683227539e-01 1.738815158605575562e-01 3.091329336166381836e-01 -4.043729230761528015e-02 5.439695715904235840e-02 -8.862810581922531128e-02 7.274817675352096558e-02 -2.253932505846023560e-01 -4.026477634906768799e-01 -1.161698028445243835e-01 -6.834270805120468140e-02 2.914382815361022949e-01 -1.777774691581726074e-01 -1.550256907939910889e-01 2.649166882038116455e-01 2.326240204274654388e-02 9.625136852264404297e-02 -1.266380995512008667e-01 2.059793323278427124e-01 1.834397166967391968e-01 -2.248880118131637573e-01
-9.465942531824111938e-02 1.166520789265632629e-01 2.365113198757171631e-01 6.207961216568946838e-02 -2.833173871040344238e-01 -1.700335294008255005e-01 -1.030236110091209412e-02 5.783905461430549622e-02 2.729150354862213135e-01 -2.034313082695007324e-01 -7.764230668544769287e-02 -7.056331634521484375e-02 -1.737803071737289429e-01 9.316492825746536255e-03 -2.400458753108978271e-01 -1.844141781330108643e-01 1.268020272254943848e-01 1.463803462684154510e-02 -2.199110686779022217e-01 1.761785894632339478e-02 -9.487538039684295654e-02 1.897332668304443359e-01 2.510571479797363281e-01 -9.245846886187791824e-04 2.172901779413223267e-01 -1.601929515600204468e-01 1.946462094783782959e-01 3.989585340023040771e-01 -1.008796878159046173e-02 -6.138425320386886597e-02 1.803426817059516907e-02 -3.302964568138122559e-01
2.180789262056350708e-01 1.409569382667541504e-01 1.667707264423370361e-01 -2.856984734535217285e-01 -3.737849593162536621e-01 -1.328762173652648926e-01 -1.814923286437988281e-01 7.290467619895935059e-02 9.826844930648803711e-02 7.693460583686828613e-02 1.053384616971015930e-01 -5.954700708389282227e-02 -1.481522433459758759e-02 -1.566035598516464233e-01 -3.536645174026489258e-01 -5.251280218362808228e-02 -2.009955234825611115e-02 -1.467009782791137695e-01 -2.171395272016525269e-01 -5.172552540898323059e-02 -3.054321706295013428e-01 -1.764409989118576050e-02 2.916196286678314209e-01 9.575878828763961792e-02 -1.465534716844558716e-01 -1.746167242527008057e-01 2.815148532390594482e-01 1.490595340728759766e-01 6.341597437858581543e-02 5.763751920312643051e-03 1.494978070259094238e-01 -7.285702228546142578e-02
1.512574553489685059e-01 1.544124484062194824e-01 1.404196470975875854e-01 -1.019110754132270813e-01 -1.321259438991546631e-01 1.778352074325084686e-02 -1.186337247490882874e-01 1.661664396524429321e-01 3.076210618019104004e-01 -4.347758740186691284e-02 2.013816498219966888e-02 1.290897279977798462e-01 -1.967885792255401611e-01 -3.482440859079360962e-02 -3.147232830524444580e-01 -1.442651450634002686e-01 2.914009988307952881e-01 2.452871017158031464e-02 -2.050388604402542114e-01 -1.398998796939849854e-01 -2.913378477096557617e-01 1.411432027816772461e-01 2.703081965446472168e-01 -1.195026338100433350e-01 1.455260217189788818e-01 -1.011063903570175171e-01 1.681537628173828125e-01 3.828988075256347656e-01 9.301548451185226440e-02 -1.552938222885131836e-01 6.066766008734703064e-02 -9.116743505001068115e-02
3.997279703617095947e-01 5.284871533513069153e-02 5.845623090863227844e-02 -2.125698328018188477e-01 -4.509498476982116699e-01 -1.184414252638816833e-01 -4.090010374784469604e-02 2.219000644981861115e-02 3.447650671005249023e-01 -1.845505833625793457e-01 -3.706312924623489380e-02 -1.002989988774061203e-02 9.000953286886215210e-03 1.746945679187774658e-01 -3.608573973178863525e-01 -1.271398365497589111e-01 1.393708586692810059e-01 1.012316420674324036e-01 -2.080701291561126709e-01 -8.936011791229248047e-02 -2.239214479923248291e-01 1.461085975170135498e-01 5.064588412642478943e-02 -1.038732975721359253e-01 -1.219970658421516418e-01 -9.995663166046142578e-02 8.996886014938354492e-02 4.947533085942268372e-02 -1.036100760102272034e-01 1.301527917385101318e-01 -8.746748417615890503e-02 -3.685544431209564209e-02
-4.699551686644554138e-02 2.246554493904113770e-01 4.201850667595863342e-02 -1.277845911681652069e-02 -6.793200224637985229e-02 -1.079614534974098206e-01 -6.540475040674209595e-02 2.594079375267028809e-01 1.651177853345870972e-01 -7.195545732975006104e-02 -2.529920823872089386e-02 -3.864002525806427002e-01 4.120414331555366516e-02 2.090598642826080322e-01 1.490246355533599854e-01 1.898890733718872070e-02 1.738597750663757324e-01 -9.623036533594131470e-02 -3.650138378143310547e-01 2.188314218074083328e-03 -1.404147595167160034e-01 1.336405128240585327e-01 4.904640913009643555e-01 -5.441896989941596985e-02 1.967442780733108521e-01 -4.288352653384208679e-02 -8.532507717609405518e-02 1.266484409570693970e-01 -1.259185224771499634e-01 -1.559593975543975830e-01 -2.070023119449615479e-01 8.047488331794738770e-02
-1.282735168933868408e-02 4.434965550899505615e-02 7.323513180017471313e-02 2.097700536251068115e-01 -3.043575882911682129e-01 -3.272826373577117920e-01 3.280691429972648621e-02 6.018190458416938782e-02 4.442178085446357727e-02 -2.746556997299194336e-01 -8.294558152556419373e-03 -1.760907471179962158e-01 -1.181921735405921936e-01 8.422946929931640625e-02 1.383488178253173828e-01 -8.401180803775787354e-02 4.735479876399040222e-02 -9.434317797422409058e-02 -3.080738782882690430e-01 -1.826550960540771484e-01 -9.884170256555080414e-03 -2.556776106357574463e-01 3.984901309013366699e-01 -1.145951077342033386e-01 2.414759099483489990e-01 3.328733146190643311e-02 -1.692029088735580444e-01 2.577776014804840088e-01 -1.355943083763122559e-01 -9.007124602794647217e-02 3.180500492453575134e-02 -1.717255264520645142e-01
-1.885418593883514404e-01 2.721660211682319641e-02 1.652741618454456329e-02 -9.438604861497879028e-02 -2.007620781660079956e-01 -6.856927275657653809e-02 -2.350597232580184937e-01 1.365912109613418579e-01 7.321392744779586792e-02 5.613671150058507919e-03 6.034503504633903503e-02 -1.784672588109970093e-01 1.685627400875091553e-01 3.998579680919647217e-01 9.534806013107299805e-02 -1.625761687755584717e-01 1.770705878734588623e-01 1.827908605337142944e-01 -1.426369398832321167e-01 -1.400693207979202271e-01 -2.992623746395111084e-01 -2.214489877223968506e-01 3.040238320827484131e-01 2.043312788009643555e-02 1.685768365859985352e-01 1.591048836708068848e-01 4.652856662869453430e-02 3.127039968967437744e-01 -3.839258477091789246e-02 -2.618611454963684082e-01 9.049530327320098877e-02 5.304042249917984009e-02
3.998316824436187744e-02 -4.137700498104095459e-01 -4.647531360387802124e-02 -1.419525742530822754e-01 -1.126993447542190552e-01 -7.932853698730468750e-02 -1.476116944104433060e-02 2.301550209522247314e-01 -1.489355508238077164e-02 -8.058147877454757690e-02 1.728269308805465698e-01 -4.294277429580688477e-01 2.200600355863571167e-01 -3.715902194380760193e-02 -3.308315947651863098e-02 1.997903548181056976e-02 -1.273212879896163940e-01 -1.426467448472976685e-01 -8.552047610282897949e-02 -2.388233095407485962e-01 -1.475856453180313110e-01 6.227734684944152832e-02 3.255018293857574463e-01 3.919479250907897949e-02 1.823346689343452454e-02 -1.840551197528839111e-01 3.180403634905815125e-02 2.955380678176879883e-01 -2.359181791543960571e-01 -3.791895881295204163e-02 -2.149637937545776367e-01 -2.199930511415004730e-02
9.079552441835403442e-02 2.188155204057693481e-01 8.290413767099380493e-02 -9.360938519239425659e-02 -1.830096095800399780e-01 -1.057586967945098877e-01 -7.088124006986618042e-02 3.101940266788005829e-02 3.188256025314331055e-01 1.024448722600936890e-01 -2.946410886943340302e-02 9.679739177227020264e-02 -1.885488182306289673e-01 8.520281314849853516e-02 -2.518713772296905518e-01 -2.164164632558822632e-01 1.511998474597930908e-01 9.796871244907379150e-02 -1.754434108734130859e-01 -1.841316074132919312e-01 -2.396775037050247192e-01 9.068178385496139526e-02 3.935374021530151367e-01 -2.683855034410953522e-02 2.067418247461318970e-01 -8.965305984020233154e-02 2.199716866016387939e-01 3.393712341785430908e-01 1.879182606935501099e-01 -2.594591304659843445e-02 8.605829626321792603e-02 -1.611551344394683838e-01
-1.439333260059356689e-01 -8.965007960796356201e-03 3.127846494317054749e-02 1.881592869758605957e-01 -1.658744364976882935e-01 -2.589563094079494476e-02 -4.319879040122032166e-02 2.127357721328735352e-01 1.673262864351272583e-01 -3.205761313438415527e-01 -5.420976132154464722e-02 -2.347733825445175171e-02 -1.564105898141860962e-01 2.308636903762817383e-01 1.571814268827438354e-01 2.878558821976184845e-02 -8.687348599778488278e-05 1.601088941097259521e-01 -8.641886711120605469e-02 -2.115449309349060059e-02 -2.755193114280700684e-01 1.940081827342510223e-02 3.946393132209777832e-01 1.061711981892585754e-01 6.521085649728775024e-02 -1.816383302211761475e-01 -4.248268529772758484e-02 4.131508469581604004e-01 -3.955593705177307129e-02 -2.416132539510726929e-01 -2.324384450912475586e-02 -2.878949344158172607e-01
1.531543731689453125e-01 6.585705280303955078e-02 6.753457337617874146e-02 -1.785288751125335693e-01 -2.560363411903381348e-01 1.471913233399391174e-02 -1.568435430526733398e-01 1.240575686097145081e-01 1.504928618669509888e-01 -1.517417579889297485e-01 -4.002287238836288452e-02 1.680067181587219238e-01 -1.716907024383544922e-01 -9.166935831308364868e-02 -3.390517830848693848e-01 -1.570183038711547852e-01 -1.557095814496278763e-02 1.304380893707275391e-01 -3.107543289661407471e-01 -2.112626731395721436e-01 -2.478762120008468628e-01 1.191312447190284729e-01 2.475857883691787720e-01 2.072402983903884888e-01 -3.038709610700607300e-02 1.942248642444610596e-02 1.868763417005538940e-01 1.671470105648040771e-01 -2.076570391654968262e-01 -2.449852675199508667e-01 -2.032285183668136597e-01 -1.734261661767959595e-01
-3.472442552447319031e-02 8.346608839929103851e-03 2.085147798061370850e-01 -1.398212462663650513e-01 2.975934557616710663e-02 -2.487571239471435547e-01 2.219677567481994629e-01 -4.038263112306594849e-02 -8.518332242965698242e-02 -9.951604157686233521e-02 2.045918628573417664e-02 -1.765388250350952148e-01 1.346490830183029175e-01 4.203961491584777832e-01 -1.041895896196365356e-01 1.234594359993934631e-01 -2.885531783103942871e-01 5.218842253088951111e-02 -1.565469056367874146e-01 -3.226766288280487061e-01 -3.056086599826812744e-01 -1.771698743104934692e-01 2.445641160011291504e-01 7.991251349449157715e-02 2.057291567325592041e-01 8.590990304946899414e-02 -3.826109319925308228e-02 2.198447883129119873e-01 3.774837777018547058e-02 7.965674996376037598e-02 -5.212643742561340332e-02 -1.916756927967071533e-01
1.741923689842224121e-01 -1.106720417737960815e-01 2.659453153610229492e-01 9.748270362615585327e-02 -1.812409013509750366e-01 -1.342679113149642944e-01 4.746938124299049377e-02 2.299972064793109894e-02 2.435171157121658325e-01 -3.493459522724151611e-02 1.591928601264953613e-01 -4.756014421582221985e-02 -3.456023633480072021e-01 -5.999924242496490479e-02 7.508004456758499146e-02 -2.295436523854732513e-02 -3.184310793876647949e-01 3.219868242740631104e-02 -2.940047979354858398e-01 -1.095124632120132446e-01 -1.461399048566818237e-01 1.959673874080181122e-02 3.494325280189514160e-01 -1.550099998712539673e-01 -3.865927830338478088e-02 -1.334922760725021362e-01 3.790706861764192581e-03 4.156934022903442383e-01 -1.437207758426666260e-01 6.320832669734954834e-02 1.336866170167922974e-01 5.289766192436218262e-02
-1.567393988370895386e-01 4.847463592886924744e-02 1.193914711475372314e-01 -1.489886343479156494e-01 -3.149720132350921631e-01 1.908081471920013428e-01 7.881373912096023560e-02 9.139189124107360840e-02 -4.129542782902717590e-02 -1.277333945035934448e-01 -1.847391128540039062e-01 3.461606800556182861e-02 -1.835373044013977051e-01 1.426816731691360474e-01 2.006705999374389648e-01 -5.692977085709571838e-02 1.955844908952713013e-01 2.696835994720458984e-02 -5.084134638309478760e-02 -1.514036506414413452e-01 -3.950830101966857910e-01 2.976132333278656006e-01 3.046141862869262695e-01 1.183302700519561768e-01 -1.260113120079040527e-01 -1.275454182177782059e-02 1.567005366086959839e-01 5.646373704075813293e-02 -7.960022985935211182e-02 -2.427743226289749146e-01 1.036147400736808777e-01 -3.159260451793670654e-01
-1.140185352414846420e-02 -7.150889933109283447e-02 -2.711127400398254395e-01 -1.341580897569656372e-01 -3.424041271209716797e-01 -6.921261548995971680e-02 -1.241884455084800720e-01 1.826186850666999817e-02 4.326235502958297729e-02 1.509458124637603760e-01 2.947502136230468750e-01 -3.840856999158859253e-02 1.391374915838241577e-01 2.935195863246917725e-01 1.272987723350524902e-01 -6.387378275394439697e-02 8.201550692319869995e-02 -5.441880598664283752e-02 -6.833066791296005249e-02 -3.952653333544731140e-02 -2.596075534820556641e-01 -1.517822593450546265e-01 4.741838574409484863e-01 -1.141973063349723816e-01 -9.376097470521926880e-02 -7.746263593435287476e-02 2.872025407850742340e-02 3.106380403041839600e-01 -1.171146482229232788e-01 8.136466890573501587e-02 -2.218032628297805786e-01 2.778126299381256104e-02
9.762783348560333252e-02 9.309169650077819824e-02 8.141130208969116211e-02 -1.403168290853500366e-01 -1.865528672933578491e-01 -1.820448935031890869e-01 1.051137596368789673e-01 1.913506537675857544e-01 -2.598235942423343658e-02 -6.307143718004226685e-02 -8.221840113401412964e-02 -3.011226654052734375e-01 -9.643123298883438110e-02 1.842764914035797119e-01 -1.264741551131010056e-02 2.352433502674102783e-01 -2.338860929012298584e-01 -2.423794418573379517e-01 -2.454721778631210327e-01 -3.678514361381530762e-01 -1.120089888572692871e-01 -2.706997394561767578e-01 3.289611041545867920e-01 -2.234086841344833374e-01 7.649090886116027832e-02 8.579805493354797363e-02 -3.746762871742248535e-02 9.050717949867248535e-02 1.865582168102264404e-01 -9.476131945848464966e-02 4.792081564664840698e-02 -1.310546100139617920e-01
7.903881371021270752e-02 4.971452057361602783e-03 3.275756537914276123e-01 -1.294363141059875488e-01 -1.942982822656631470e-01 -1.584987193346023560e-01 1.709272712469100952e-01 2.724070847034454346e-01 -8.858349919319152832e-02 6.537261605262756348e-02 4.240993037819862366e-02 -1.500115543603897095e-01 9.746415168046951294e-02 1.859691143035888672e-01 -8.118028938770294189e-02 2.239085035398602486e-03 3.354246020317077637e-01 2.960729002952575684e-01 -3.524109721183776855e-02 -1.409451514482498169e-01 -2.770906984806060791e-01 -1.903898566961288452e-01 2.678938210010528564e-01 -1.033525764942169189e-01 -1.314903199672698975e-01 -2.393919378519058228e-01 -6.644117180258035660e-03 3.344378173351287842e-01 -7.647760212421417236e-02 -4.621750861406326294e-02 -3.685594350099563599e-02 6.070237606763839722e-02
2.464852295815944672e-02 2.149974405765533447e-01 6.463804841041564941e-02 -9.868311462923884392e-04 3.881018608808517456e-02 1.306608617305755615e-01 6.616122275590896606e-02 7.582535501569509506e-03 1.498350203037261963e-01 -3.289952874183654785e-01 -7.147406041622161865e-02 -2.895741462707519531e-01 -1.209091097116470337e-01 2.606141865253448486e-01 -2.990210428833961487e-02 1.352114602923393250e-02 1.339651942253112793e-01 -1.293748915195465088e-01 -2.291745692491531372e-01 -4.191871881484985352e-01 1.021526660770177841e-02 -1.721654236316680908e-01 2.673359215259552002e-01 -2.755391597747802734e-01 9.452896565198898315e-02 -6.466045975685119629e-02 7.977306097745895386e-02 2.364433705806732178e-01 -1.983003765344619751e-01 -5.716233327984809875e-02 1.716048568487167358e-01 -1.876872330904006958e-01
2.122495770454406738e-01 2.024731338024139404e-01 1.761106401681900024e-01 -2.356445342302322388e-01 -1.479930877685546875e-01 -8.050044625997543335e-02 -9.960750490427017212e-02 1.207766011357307434e-01 3.297066390514373779e-01 -9.421073831617832184e-03 7.994139194488525391e-02 1.619820743799209595e-01 -2.697653770446777344e-01 6.586299836635589600e-02 -2.793104350566864014e-01 -6.264346837997436523e-02 2.153158187866210938e-01 1.276831626892089844e-01 -2.258046567440032959e-01 -2.278325259685516357e-01 -2.245985567569732666e-01 6.536813080310821533e-02 2.723538577556610107e-01 -3.827761113643646240e-02 1.203596144914627075e-01 -4.474271833896636963e-02 1.589321792125701904e-01 3.012867271900177002e-01 9.644484519958496094e-02 -4.271118342876434326e-02 1.520771980285644531e-01 -1.065504848957061768e-01
1.182596236467361450e-01 2.471470683813095093e-01 1.186903789639472961e-01 -9.883632510900497437e-02 -2.995637655258178711e-01 -1.024756357073783875e-01 3.814493864774703979e-02 1.037686988711357117e-01 2.713588178157806396e-01 4.694587364792823792e-02 -8.968662470579147339e-02 1.635134369134902954e-01 -1.978855580091476440e-01 -6.127437204122543335e-02 -2.550930678844451904e-01 -5.355662852525711060e-02 2.445465177297592163e-01 8.665921166539192200e-03 -7.100337743759155273e-02 -3.295130431652069092e-01 -1.576844006776809692e-01 2.144683748483657837e-01 3.424015641212463379e-01 -1.891641877591609955e-02 1.303231865167617798e-01 -6.192295625805854797e-02 6.906103342771530151e-02 3.756293058395385742e-01 1.500037014484405518e-01 -1.851348206400871277e-02 3.536402806639671326e-02 -1.200179606676101685e-01
3.100633434951305389e-02 -1.679361611604690552e-01 4.655269905924797058e-03 -1.416589766740798950e-01 -2.879704348742961884e-03 -7.101340591907501221e-02 -5.370308458805084229e-02 1.499875336885452271e-01 2.360129803419113159e-01 -4.038864001631736755e-02 1.443052291870117188e-01 -1.258995942771434784e-02 1.021676361560821533e-01 4.704927206039428711e-01 -7.950681447982788086e-02 5.716736894100904465e-03 1.622244864702224731e-01 9.737095236778259277e-02 -1.510062254965305328e-02 -3.145600557327270508e-01 -2.736083865165710449e-01 -3.120454251766204834e-01 3.009975850582122803e-01 -1.215367838740348816e-01 2.568078339099884033e-01 1.543771177530288696e-01 -1.464387923479080200e-01 2.589063048362731934e-01 1.319389604032039642e-02 3.257790580391883850e-03 1.129881218075752258e-01 7.423066999763250351e-03
2.336509376764297485e-01 1.612551957368850708e-01 1.163803488016128540e-01 -1.723154038190841675e-01 -1.940030753612518311e-01 1.171127986162900925e-02 1.975049078464508057e-02 1.226302795112133026e-02 2.792552709579467773e-01 6.666152924299240112e-02 -5.393860395997762680e-03 1.001549810171127319e-01 -2.689243555068969727e-01 3.168519586324691772e-02 -3.096010386943817139e-01 -1.136344075202941895e-01 8.970525115728378296e-02 1.585329174995422363e-01 -1.983995288610458374e-01 -2.761592566967010498e-01 -1.758287549018859863e-01 8.104102313518524170e-02 2.936272323131561279e-01 2.023860439658164978e-02 2.513850331306457520e-01 -5.170660465955734253e-02 1.005064994096755981e-01 3.526966273784637451e-01 1.871416568756103516e-01 -1.354252398014068604e-01 1.320760250091552734e-01 -1.385217607021331787e-01
-8.057474344968795776e-02 3.110315417870879173e-03 2.972926944494247437e-02 2.249602973461151123e-02 5.424513947218656540e-03 9.344020485877990723e-02 6.427059322595596313e-02 1.638886481523513794e-01 3.543260693550109863e-01 -3.187853395938873291e-01 3.114632666110992432e-01 -1.586443185806274414e-01 1.941001974046230316e-02 1.050038561224937439e-01 1.855170130729675293e-01 -1.383685274049639702e-03 -3.866144642233848572e-02 7.478090375661849976e-02 -1.393920183181762695e-01 -2.576366961002349854e-01 -1.751588433980941772e-01 1.439472883939743042e-01 4.547791779041290283e-01 -1.068774908781051636e-01 9.348832070827484131e-02 -1.660396009683609009e-01 -1.427789181470870972e-01 8.026404678821563721e-02 -1.371846944093704224e-01 2.576393485069274902e-01 -2.148861885070800781e-01 -1.160896848887205124e-02
-2.266075164079666138e-01 1.992152631282806396e-01 2.134580612182617188e-01 1.009649597108364105e-02 -4.839419573545455933e-02 -9.804718196392059326e-02 -1.890105381608009338e-02 -5.477444455027580261e-02 8.594742417335510254e-02 -2.032235860824584961e-01 1.244771778583526611e-01 -2.661946117877960205e-01 -1.713193953037261963e-01 1.620684564113616943e-01 5.220752209424972534e-02 2.477021887898445129e-02 5.827206373214721680e-02 -6.014174595475196838e-02 -2.551337182521820068e-01 -5.483409762382507324e-01 -8.369904011487960815e-02 -1.530395001173019409e-01 1.505532711744308472e-01 -1.320179700851440430e-01 3.112797066569328308e-02 -1.821957677602767944e-01 1.805078238248825073e-01 2.437762618064880371e-01 -1.826972514390945435e-01 6.492381542921066284e-02 7.775209844112396240e-02 -2.021588683128356934e-01
8.396497368812561035e-02 6.633637100458145142e-02 -1.336550265550613403e-01 7.148516923189163208e-02 9.451917372643947601e-03 1.735927462577819824e-01 -5.385566875338554382e-02 7.771375775337219238e-02 1.302726268768310547e-01 -2.190445065498352051e-01 2.075006663799285889e-01 -1.347084045410156250e-01 -1.320701092481613159e-02 1.894438415765762329e-01 -9.391532838344573975e-02 1.281769573688507080e-01 -1.579759083688259125e-02 -6.534846127033233643e-02 -2.527135610580444336e-01 -4.257789850234985352e-01 -7.807072252035140991e-02 4.570686072111129761e-02 3.660421371459960938e-01 -2.628675103187561035e-01 3.138119727373123169e-02 -2.965542078018188477e-01 1.019795611500740051e-01 2.508167028427124023e-01 -6.439221650362014771e-02 1.051919534802436829e-01 4.847280308604240417e-02 -3.133739531040191650e-01
-1.876052021980285645e-01 -2.614854834973812103e-02 8.617376536130905151e-02 -6.936375796794891357e-02 -3.077788054943084717e-01 5.896161869168281555e-02 7.176908664405345917e-03 -2.533014118671417236e-02 3.821225091814994812e-02 -7.090527564287185669e-02 8.103106170892715454e-02 -7.484107464551925659e-02 -2.352648079395294189e-01 7.592806965112686157e-02 8.855020999908447266e-02 -2.356565892696380615e-01 -1.357142180204391479e-01 -1.695847958326339722e-01 -1.038333922624588013e-01 -4.187102913856506348e-01 -1.083805188536643982e-01 -3.117682039737701416e-01 3.108730316162109375e-01 -3.026820719242095947e-01 2.775024063885211945e-02 -7.907155901193618774e-02 -9.136106818914413452e-02 7.400451600551605225e-02 2.551949396729469299e-02 3.897982463240623474e-02 9.455548226833343506e-02 -3.839305341243743896e-01
3.536333441734313965e-01 7.225001603364944458e-02 3.696974217891693115e-01 1.046132110059261322e-02 -7.975439727306365967e-02 1.680897325277328491e-01 -1.250887662172317505e-01 5.941972509026527405e-02 9.624823182821273804e-02 -1.130401194095611572e-01 5.009600520133972168e-02 2.772118337452411652e-02 1.416133642196655273e-01 2.847528457641601562e-01 4.376370087265968323e-02 -2.499923110008239746e-02 4.521073307842016220e-03 3.759847581386566162e-02 -3.146114945411682129e-01 -4.281300902366638184e-01 8.915704488754272461e-02 -2.054962217807769775e-01 2.480701208114624023e-01 -8.461776375770568848e-02 -5.635194480419158936e-03 -1.458887159824371338e-01 -1.006675660610198975e-01 3.053679168224334717e-01 -7.333391159772872925e-02 4.582699015736579895e-02 9.221628308296203613e-03 -1.236855536699295044e-01
4.917391762137413025e-02 1.123161688446998596e-01 1.644194424152374268e-01 -4.610551521182060242e-03 -1.358014643192291260e-01 -1.709975749254226685e-01 5.752832442522048950e-02 9.883176535367965698e-02 1.406233459711074829e-01 -1.838894188404083252e-01 -1.382049620151519775e-01 1.108913570642471313e-01 -1.333068609237670898e-01 -1.058122590184211731e-01 -2.123812139034271240e-01 -3.788741827011108398e-01 4.297080636024475098e-02 4.047843441367149353e-02 -1.219036281108856201e-01 1.171979829668998718e-01 -3.214362263679504395e-01 7.589739561080932617e-02 3.078178763389587402e-01 5.735962092876434326e-02 1.331785321235656738e-01 5.021267384290695190e-02 1.569696217775344849e-01 5.204074978828430176e-01 -1.041679754853248596e-01 6.534823775291442871e-02 2.605434879660606384e-02 -1.543393135070800781e-01
-8.812104910612106323e-02 6.515257060527801514e-03 1.645379811525344849e-01 -3.368355333805084229e-01 -3.437674939632415771e-01 -1.493398398160934448e-01 2.522370219230651855e-02 2.648291885852813721e-01 1.478684041649103165e-02 -1.045906394720077515e-01 1.613721624016761780e-02 -1.068530529737472534e-01 2.579571008682250977e-01 -6.889231037348508835e-03 -1.938805878162384033e-01 1.691906154155731201e-02 1.769235730171203613e-01 2.729443907737731934e-01 -6.404621899127960205e-02 -8.185660839080810547e-02 -2.638604938983917236e-01 -1.196938827633857727e-01 3.795210719108581543e-01 1.163501059636473656e-03 2.028747051954269409e-01 -1.550893336534500122e-01 2.013737410306930542e-01 2.021627277135848999e-01 2.761394903063774109e-02 4.421811318024992943e-04 1.386873722076416016e-01 4.350193217396736145e-02
1.813450306653976440e-01 -4.572211205959320068e-02 -2.027382887899875641e-02 2.829552888870239258e-01 -1.130727827548980713e-01 -9.012306481599807739e-02 1.391215324401855469e-01 2.012588530778884888e-01 2.012437433004379272e-01 -2.723179161548614502e-01 -3.842670097947120667e-02 -7.371236383914947510e-02 -1.458111107349395752e-01 -3.083688206970691681e-02 4.193251952528953552e-02 -8.095420151948928833e-02 1.240600049495697021e-01 -1.084928438067436218e-01 -2.126658558845520020e-01 -2.537151277065277100e-01 -1.374777555465698242e-01 -8.639115840196609497e-02 3.024617135524749756e-01 -1.794818788766860962e-01 1.339302211999893188e-01 -2.886784374713897705e-01 -1.021401956677436829e-01 2.859855294227600098e-01 -6.738699506968259811e-03 6.855493783950805664e-02 1.816364675760269165e-01 -3.655698299407958984e-01
1.666733771562576294e-01 -3.952388092875480652e-02 1.654644012451171875e-01 -3.631791770458221436e-01 -8.682049810886383057e-02 1.000503450632095337e-01 1.596998721361160278e-01 3.117149174213409424e-01 -1.611511707305908203e-01 -9.683909267187118530e-02 1.059585660696029663e-01 8.305978775024414062e-02 -8.067429810762405396e-02 1.876692175865173340e-01 3.298472464084625244e-01 -4.367595911026000977e-02 2.055152505636215210e-01 -1.182454526424407959e-01 -2.324669659137725830e-01 -2.881765365600585938e-01 -1.968451142311096191e-01 2.804032266139984131e-01 9.687046706676483154e-02 5.513887852430343628e-02 4.198397044092416763e-03 8.341193199157714844e-02 8.402312546968460083e-02 1.716052442789077759e-01 1.513482928276062012e-01 2.002858556807041168e-02 1.530006378889083862e-01 -2.279258072376251221e-01
-3.460360690951347351e-02 -2.070193141698837280e-01 1.578680425882339478e-01 -2.389993965625762939e-01 -8.844547718763351440e-02 -6.682684272527694702e-02 -4.984740540385246277e-02 1.846479475498199463e-01 2.568587362766265869e-01 -2.492853067815303802e-02 5.350293964147567749e-02 -1.903304606676101685e-01 7.094965130090713501e-02 3.027403950691223145e-01 7.709497213363647461e-02 3.753287717700004578e-02 2.461887598037719727e-01 8.033365756273269653e-02 -2.353727221488952637e-01 -2.038623243570327759e-01 -1.961175948381423950e-01 -1.783677935600280762e-01 2.736651003360748291e-01 -2.256938517093658447e-01 6.093355268239974976e-02 1.619120538234710693e-01 -2.564942836761474609e-01 2.755277752876281738e-01 7.522431015968322754e-02 -1.036679446697235107e-01 -2.453014701604843140e-01 8.347833156585693359e-02
2.614573575556278229e-02 5.256364587694406509e-03 1.859975606203079224e-01 2.123901098966598511e-01 -2.979050278663635254e-01 -2.618832290172576904e-01 -1.705413125455379486e-02 2.662505768239498138e-02 1.122237890958786011e-01 -2.529653012752532959e-01 4.137458652257919312e-02 -2.351686656475067139e-01 -1.173869073390960693e-01 1.889112591743469238e-01 7.770836353302001953e-02 3.322942554950714111e-02 -4.015628620982170105e-02 -4.698679223656654358e-02 -2.173760235309600830e-01 -2.563924491405487061e-01 -7.045365124940872192e-02 -3.707089275121688843e-02 2.514859735965728760e-01 -2.545053362846374512e-01 2.463892996311187744e-01 -9.960724413394927979e-02 -1.235359013080596924e-01 2.905548512935638428e-01 -1.708128452301025391e-01 -1.168580055236816406e-01 9.687748551368713379e-02 -3.120030760765075684e-01
-2.196786552667617798e-01 8.016291260719299316e-02 3.274908065795898438e-01 -2.472760081291198730e-01 -4.253297746181488037e-01 -1.847616136074066162e-01 7.571911066770553589e-02 2.350348234176635742e-01 -4.256709665060043335e-02 6.065579503774642944e-02 2.268740534782409668e-02 -1.176121532917022705e-01 2.377941310405731201e-01 7.101719081401824951e-02 -1.755056977272033691e-01 7.010625302791595459e-02 8.235493302345275879e-02 1.806290149688720703e-01 -9.416559338569641113e-02 -2.489057779312133789e-01 -1.984822154045104980e-01 -6.794949620962142944e-02 3.642614781856536865e-01 -1.742405071854591370e-02 -1.701215049251914024e-03 -1.212708726525306702e-01 1.841167956590652466e-01 1.338209360837936401e-01 9.392577409744262695e-02 1.269018799066543579e-01 -2.538569457828998566e-02 6.661697477102279663e-02
-6.852829456329345703e-02 -5.617958307266235352e-02 8.702113479375839233e-02 -1.977526396512985229e-01 -3.511672141030430794e-03 -1.853862553834915161e-01 1.518118530511856079e-01 1.040762215852737427e-01 1.361558288335800171e-01 -3.073967434465885162e-02 -7.387316785752773285e-03 -3.226807415485382080e-01 9.719629585742950439e-02 2.185966968536376953e-01 -8.585129864513874054e-03 -6.269166618585586548e-02 2.904302179813385010e-01 4.690008610486984253e-02 -5.563572794198989868e-02 -9.233495593070983887e-02 -1.324339956045150757e-01 1.240970119833946228e-01 3.548328280448913574e-01 -3.267487287521362305e-01 3.199154436588287354e-01 1.042451858520507812e-01 2.458606660366058350e-02 2.925975322723388672e-01 2.785642147064208984e-01 -1.981333047151565552e-01 7.089415937662124634e-02 -8.498029410839080811e-02
4.702005535364151001e-02 -1.084048226475715637e-01 -5.530024692416191101e-02 -5.320616066455841064e-02 -2.318971417844295502e-02 1.281425058841705322e-01 -4.348220303654670715e-02 1.276288032531738281e-01 1.823849827051162720e-01 -2.867325246334075928e-01 -7.554132491350173950e-02 7.811765372753143311e-02 -3.515039980411529541e-01 -4.236286971718072891e-03 4.404901713132858276e-02 -2.213855087757110596e-01 3.008761256933212280e-02 -2.924027666449546814e-02 -7.703576982021331787e-02 -1.849734783172607422e-01 -8.828153461217880249e-02 -2.148511856794357300e-01 2.313041687011718750e-01 -4.446198046207427979e-01 2.692364454269409180e-01 1.563032716512680054e-02 3.377920389175415039e-02 3.279929161071777344e-01 -2.545160949230194092e-01 -1.657295972108840942e-01 6.479294598102569580e-02 -1.350856721401214600e-01
-3.384874016046524048e-02 -1.064070537686347961e-01 1.243909634649753571e-02 1.519817952066659927e-02 -1.877826601266860962e-01 -1.506419181823730469e-01 5.494315549731254578e-02 1.140799149870872498e-01 3.131134510040283203e-01 -1.505063027143478394e-01 9.905142337083816528e-02 1.000709682703018188e-01 -4.972646757960319519e-02 2.726116776466369629e-01 -1.238986104726791382e-01 6.428326666355133057e-02 7.179039716720581055e-02 -7.247345987707376480e-03 -2.612210214138031006e-01 -3.221489191055297852e-01 -6.323490291833877563e-02 -1.307399719953536987e-01 3.942040205001831055e-01 -3.810581266880035400e-01 2.005893439054489136e-01 -3.122301027178764343e-02 -2.028601467609405518e-01 2.537276446819305420e-01 -5.050746724009513855e-02 -1.598260700702667236e-01 -3.540300577878952026e-02 -3.689117357134819031e-02
1.601659357547760010e-01 4.217290133237838745e-02 1.286333799362182617e-01 -1.591863781213760376e-01 -1.325562596321105957e-01 8.899767883121967316e-03 -1.411118172109127045e-02 3.905903175473213196e-02 3.047882318496704102e-01 3.863897547125816345e-02 5.295528471469879150e-02 2.552216649055480957e-01 -6.172120198607444763e-02 8.229699730873107910e-02 -2.762967050075531006e-01 -1.805665045976638794e-01 2.005978971719741821e-01 1.661395281553268433e-01 -2.242897897958755493e-01 -2.401289641857147217e-01 -2.381267249584197998e-01 1.157276034355163574e-01 3.641411364078521729e-01 -1.202828716486692429e-02 8.435116708278656006e-02 -9.489609301090240479e-02 2.591310143470764160e-01 2.082306146621704102e-01 6.676498800516128540e-02 -1.626435816287994385e-01 1.147900223731994629e-01 -2.829873561859130859e-01
-2.126893103122711182e-01 -8.873737603425979614e-02 2.501806914806365967e-01 -3.187489211559295654e-01 -2.685259841382503510e-02 1.052883788943290710e-01 8.439667522907257080e-02 4.612042754888534546e-02 -2.648442797362804413e-02 -2.770255133509635925e-02 2.857619151473045349e-02 -2.082553952932357788e-01 8.106314390897750854e-02 -4.642797634005546570e-02 -1.283547431230545044e-01 2.269266992807388306e-01 -1.612840220332145691e-02 1.825533062219619751e-01 9.482183307409286499e-02 -2.426619678735733032e-01 -2.166715264320373535e-01 1.259616464376449585e-01 3.070408701896667480e-01 -2.002180516719818115e-01 2.414764463901519775e-01 -2.558932602405548096e-01 -2.490426152944564819e-01 2.207470387220382690e-01 2.359200967475771904e-03 3.686627373099327087e-02 -2.289057709276676178e-02 -3.228302896022796631e-01
-7.541640847921371460e-02 2.509049773216247559e-01 2.433598637580871582e-01 -8.258592337369918823e-02 -1.798350214958190918e-01 -1.041137799620628357e-01 -6.465719640254974365e-02 1.320064067840576172e-01 2.194590866565704346e-01 1.314609646797180176e-01 -2.171942032873630524e-03 1.492473632097244263e-01 -3.571445494890213013e-02 7.575420290231704712e-02 -3.439291417598724365e-01 -6.114795058965682983e-02 1.563592106103897095e-01 4.899885877966880798e-02 -2.677848339080810547e-01 -2.051774412393569946e-01 -3.559946417808532715e-01 2.251041829586029053e-01 2.305612713098526001e-01 1.278471797704696655e-01 -6.311771925538778305e-03 -4.678882658481597900e-02 9.690723568201065063e-02 3.801683485507965088e-01 -4.325270280241966248e-02 -7.734606415033340454e-02 -8.791499584913253784e-02 -1.564299911260604858e-01
-9.223716706037521362e-02 2.004616409540176392e-01 2.432054430246353149e-01 1.047321259975433350e-01 -1.973076350986957550e-02 -9.343667328357696533e-02 -8.963036537170410156e-02 -9.601841866970062256e-02 -8.893553167581558228e-02 -1.012078747153282166e-01 2.022541463375091553e-01 -1.618337929248809814e-01 3.315872251987457275e-01 2.958205342292785645e-01 -5.112761259078979492e-02 -6.602757424116134644e-02 2.502372264862060547e-01 -1.589531898498535156e-01 -4.461073577404022217e-01 -2.244881689548492432e-01 -1.427738666534423828e-01 1.268164068460464478e-01 2.207449972629547119e-01 -1.646586954593658447e-01 5.070791812613606453e-04 2.204580791294574738e-02 5.859107524156570435e-02 1.830902248620986938e-01 -5.743828043341636658e-02 -2.416428774595260620e-01 -9.682687371969223022e-02 -8.383194357156753540e-02
-1.650045812129974365e-01 -3.046446740627288818e-01 -1.689220033586025238e-02 6.650893390178680420e-02 -2.296365350484848022e-01 -1.568497344851493835e-02 -9.109609574079513550e-02 1.914674639701843262e-01 -2.081675678491592407e-01 -6.244723498821258545e-02 1.532201766967773438e-01 -4.486955702304840088e-01 1.044995617121458054e-02 1.728023141622543335e-01 -1.762339323759078979e-01 -5.373625829815864563e-02 4.806226119399070740e-02 1.140158846974372864e-01 -4.320988059043884277e-02 -2.838098406791687012e-01 -1.741039454936981201e-01 5.392530933022499084e-02 4.759404063224792480e-01 -2.329081743955612183e-01 1.441463455557823181e-02 -4.297399148344993591e-02 -7.068576756864786148e-03 1.274297833442687988e-01 -1.443322096019983292e-02 8.195772022008895874e-02 4.309935867786407471e-02 5.029644072055816650e-02
-1.046166047453880310e-01 1.624227911233901978e-01 5.421128123998641968e-02 -1.493273824453353882e-01 -2.762370109558105469e-01 4.345269873738288879e-02 7.468786090612411499e-02 -1.225348412990570068e-01 2.772656381130218506e-01 1.634546555578708649e-02 -4.069846123456954956e-02 -1.314413845539093018e-01 -1.267247349023818970e-01 1.262299120426177979e-01 3.370066359639167786e-02 -2.594529688358306885e-01 -1.940648406744003296e-01 -1.932663321495056152e-01 -2.495707720518112183e-01 -3.172300755977630615e-01 2.051070518791675568e-02 -1.799498349428176880e-01 4.060061275959014893e-01 -2.791337966918945312e-01 -1.657893694937229156e-02 4.545138031244277954e-02 2.658981271088123322e-02 1.909557431936264038e-01 -2.245092242956161499e-01 1.770943999290466309e-01 4.577143117785453796e-03 -8.564314246177673340e-02
1.751739382743835449e-01 2.913791835308074951e-01 5.052118748426437378e-02 -2.674855291843414307e-01 -1.974016875028610229e-01 8.723341673612594604e-02 -1.360129285603761673e-02 2.979018539190292358e-02 3.052780628204345703e-01 -3.456633165478706360e-02 -6.089098006486892700e-02 1.692164987325668335e-01 -1.214489936828613281e-01 -9.063367615453898907e-04 -2.254728078842163086e-01 -1.187284514307975769e-01 5.802445113658905029e-02 1.597762852907180786e-01 -2.407834529876708984e-01 -1.444401293992996216e-01 -3.479402661323547363e-01 1.679561287164688110e-01 3.107165992259979248e-01 -1.175305321812629700e-01 2.403101325035095215e-01 -2.333909831941127777e-02 1.289684474468231201e-01 2.381459623575210571e-01 1.095862984657287598e-01 -1.342696547508239746e-01 6.883774697780609131e-02 -1.498814374208450317e-01
7.986718788743019104e-03 1.057359948754310608e-01 -1.588316410779953003e-01 -2.191890925168991089e-01 -3.185047507286071777e-01 -2.570534870028495789e-02 6.643676012754440308e-02 1.073905676603317261e-01 2.322190254926681519e-01 -1.382443904876708984e-01 -1.566988676786422729e-01 1.987497694790363312e-02 -3.609470650553703308e-02 -5.121208261698484421e-03 -1.443943232297897339e-01 -3.478702902793884277e-01 2.243010699748992920e-01 9.451825171709060669e-02 -1.360497027635574341e-01 4.237444326281547546e-02 -2.404167950153350830e-01 3.032927960157394409e-02 2.337656915187835693e-01 3.893781080842018127e-02 -5.620152130722999573e-02 4.540599882602691650e-03 8.787542581558227539e-03 3.470343053340911865e-01 -8.549315482378005981e-02 7.713150233030319214e-02 1.489430367946624756e-01 -4.502096176147460938e-01
-4.558514337986707687e-03 -8.703288435935974121e-02 1.151079870760440826e-02 -9.590551257133483887e-02 -3.136585354804992676e-01 1.952740699052810669e-01 1.098241582512855530e-01 1.101404502987861633e-01 8.331555128097534180e-02 -2.265727706253528595e-02 9.935851395130157471e-02 -5.012611746788024902e-01 1.335864514112472534e-01 2.699544131755828857e-01 1.821813173592090607e-02 5.346239730715751648e-02 4.752057045698165894e-02 5.570098012685775757e-02 -1.163929328322410583e-01 -2.518594563007354736e-01 1.361500322818756104e-01 -1.399959772825241089e-01 3.279284536838531494e-01 -2.577624619007110596e-01 -3.589762607589364052e-03 2.036984413862228394e-01 2.222980409860610962e-01 7.028067111968994141e-02 -4.741596430540084839e-02 2.079524248838424683e-01 -1.505122929811477661e-01 -3.746978938579559326e-02
-1.545514315366744995e-01 -1.718326658010482788e-01 2.613582909107208252e-01 -1.523942351341247559e-01 -1.465270072221755981e-01 -7.137160003185272217e-02 -3.205152153968811035e-01 1.246365308761596680e-01 9.880171157419681549e-03 -2.243240922689437866e-01 2.154760062694549561e-03 -4.541639611124992371e-02 5.889935791492462158e-02 1.049621701240539551e-01 3.729892075061798096e-01 1.587344259023666382e-01 1.090594753623008728e-01 1.780547350645065308e-01 -6.661619991064071655e-02 -1.714274734258651733e-01 -2.244756370782852173e-01 -2.887077443301677704e-02 4.060111641883850098e-01 -2.277485579252243042e-01 7.305760681629180908e-02 1.975001692771911621e-01 6.782460957765579224e-02 1.251588612794876099e-01 1.579139381647109985e-01 1.543412450700998306e-02 1.281759291887283325e-01 -1.654221266508102417e-01
2.128484658896923065e-02 2.384542673826217651e-01 1.942118406295776367e-01 -4.397292435169219971e-02 -2.780564129352569580e-01 -1.646020561456680298e-01 -3.051953949034214020e-02 -5.016804113984107971e-02 2.240270525217056274e-01 -8.379225432872772217e-02 -3.940801322460174561e-02 1.528448909521102905e-01 -2.137282788753509521e-01 2.527315635234117508e-03 -1.845065802335739136e-01 -6.381040066480636597e-02 1.584465950727462769e-01 1.178858652710914612e-01 -2.858822941780090332e-01 -1.405216008424758911e-01 -3.784925639629364014e-01 1.134797334671020508e-01 3.321971297264099121e-01 5.238958820700645447e-02 8.198815584182739258e-02 -7.681503891944885254e-02 1.519942730665206909e-01 3.272480368614196777e-01 9.671551734209060669e-02 -8.506579697132110596e-02 7.539667189121246338e-02 -2.333467155694961548e-01
9.669679403305053711e-02 1.663507074117660522e-01 2.853820621967315674e-01 -1.218277961015701294e-01 -2.388761341571807861e-01 -5.812723189592361450e-02 -6.214816868305206299e-02 1.298603117465972900e-01 1.973097175359725952e-01 -1.243501231074333191e-01 6.706546247005462646e-02 1.124499738216400146e-01 -1.390954852104187012e-01 -5.054954811930656433e-02 -4.310422241687774658e-01 -1.832711100578308105e-01 1.712089329957962036e-01 7.234954833984375000e-02 -3.529370427131652832e-01 -1.413447260856628418e-01 -2.543729543685913086e-01 7.977450639009475708e-02 2.809487879276275635e-01 -1.331123150885105133e-02 1.075230166316032410e-01 -5.892509128898382187e-03 1.704527735710144043e-01 6.244474276900291443e-02 2.017222493886947632e-01 -1.804032474756240845e-01 4.808177053928375244e-02 -1.527507156133651733e-01
-1.708391159772872925e-01 -1.084868609905242920e-01 2.537720799446105957e-01 1.486615743488073349e-02 -5.834024772047996521e-02 1.899895220994949341e-01 2.101270481944084167e-02 2.338634580373764038e-01 2.598926126956939697e-01 -1.120901107788085938e-01 1.608475744724273682e-01 -3.774588108062744141e-01 -9.471518546342849731e-02 1.780262142419815063e-01 -3.228585124015808105e-01 7.274911552667617798e-02 -4.277132824063301086e-02 -7.278357446193695068e-02 4.388925805687904358e-02 -1.348994970321655273e-01 -6.428647041320800781e-02 2.936198934912681580e-02 4.545857012271881104e-01 -3.019677698612213135e-01 -8.610165864229202271e-02 2.763768658041954041e-02 1.515519022941589355e-01 2.354334481060504913e-02 -1.675530821084976196e-01 3.112728148698806763e-02 -9.933375567197799683e-02 2.125909738242626190e-02
-1.654230505228042603e-01 -2.966271638870239258e-01 1.335768401622772217e-01 -5.104186385869979858e-02 -5.585960298776626587e-02 -5.119721591472625732e-02 -6.217541545629501343e-02 9.711206704378128052e-02 1.492939442396163940e-01 4.557627718895673752e-03 1.437311172485351562e-01 -2.547432780265808105e-01 -4.634889960289001465e-02 1.080079451203346252e-01 4.342879727482795715e-02 1.042526215314865112e-02 2.558770775794982910e-01 7.464939355850219727e-02 -2.724649570882320404e-02 -2.670664489269256592e-01 -2.848591208457946777e-01 1.435422617942094803e-02 3.139605820178985596e-01 -4.894054308533668518e-02 4.152169525623321533e-01 1.337019503116607666e-01 -6.932825595140457153e-02 2.807223796844482422e-01 1.778790205717086792e-01 -2.740818560123443604e-01 -1.237443685531616211e-01 9.671377018094062805e-03
2.303080558776855469e-01 6.131916865706443787e-02 -7.050529122352600098e-02 -3.581647295504808426e-03 -7.437117397785186768e-02 2.090371586382389069e-02 1.004706919193267822e-01 1.223106682300567627e-01 2.611046731472015381e-01 -3.964657187461853027e-01 1.264427751302719116e-01 -3.085519745945930481e-02 -1.000440120697021484e-01 2.508029639720916748e-01 -5.974968895316123962e-02 1.406753212213516235e-01 5.171256512403488159e-02 -8.260723203420639038e-02 -2.272799462080001831e-01 -4.546996355056762695e-01 -5.537053197622299194e-02 -4.877435788512229919e-02 1.922178119421005249e-01 -1.026448085904121399e-01 1.716454923152923584e-01 -2.118796557188034058e-01 -9.751374274492263794e-02 2.302714288234710693e-01 -2.430504411458969116e-01 1.074615493416786194e-01 1.172707155346870422e-01 -1.628607660531997681e-01
5.358062684535980225e-02 6.455650925636291504e-02 6.705252081155776978e-02 -1.819841265678405762e-01 -1.438403725624084473e-01 1.471537910401821136e-02 -1.149102225899696350e-01 1.591781079769134521e-01 3.550137579441070557e-01 2.523598819971084595e-02 -3.455986455082893372e-02 1.195277124643325806e-01 -2.215769439935684204e-01 2.887667715549468994e-02 -2.941616475582122803e-01 -2.153387963771820068e-01 9.118527173995971680e-02 1.114667877554893494e-01 -3.315625190734863281e-01 -2.240305989980697632e-01 -2.206767946481704712e-01 1.380491256713867188e-01 3.403220772743225098e-01 -5.410770699381828308e-02 8.697102963924407959e-02 -9.643641859292984009e-02 1.362334340810775757e-01 2.976696491241455078e-01 2.388043105602264404e-01 -3.443282097578048706e-02 5.843329802155494690e-02 -1.337532848119735718e-01
1.229492053389549255e-01 1.381498426198959351e-01 9.585703164339065552e-02 1.634954102337360382e-02 -1.447915583848953247e-01 -9.457825124263763428e-02 -2.294456586241722107e-02 -8.252836018800735474e-02 1.493504047393798828e-01 8.927240222692489624e-02 7.453744113445281982e-02 -3.610737621784210205e-02 -1.309238225221633911e-01 -9.827527403831481934e-02 -2.088111340999603271e-01 -3.177250623703002930e-01 2.618621289730072021e-01 -6.427804380655288696e-02 -3.105624914169311523e-01 -8.882399648427963257e-02 -1.873655766248703003e-01 1.754831373691558838e-01 2.228025645017623901e-01 6.762190163135528564e-02 9.563476592302322388e-02 -1.400307565927505493e-02 2.273482680320739746e-01 4.389854371547698975e-01 4.519239440560340881e-02 5.539485812187194824e-02 -8.135275915265083313e-03 -3.931148648262023926e-01
-6.202464178204536438e-02 1.408032774925231934e-01 2.852916717529296875e-01 -2.593566179275512695e-01 -3.409305810928344727e-01 -1.369333863258361816e-01 1.370255798101425171e-01 3.738725185394287109e-01 -1.170557141304016113e-01 2.604827843606472015e-02 -1.236057188361883163e-02 -1.411421895027160645e-01 2.160935848951339722e-01 2.330820411443710327e-01 -1.460523307323455811e-01 3.513481095433235168e-02 2.077556699514389038e-01 1.701619923114776611e-01 -1.838027983903884888e-01 -3.459491208195686340e-02 -1.586248129606246948e-01 6.079307571053504944e-02 2.134730070829391479e-01 -2.255243510007858276e-01 4.916985332965850830e-02 -5.638646706938743591e-02 1.213926449418067932e-02 3.476971089839935303e-01 -2.813674323260784149e-02 1.533242035657167435e-02 1.171335726976394653e-01 4.809825494885444641e-02
-1.448117643594741821e-01 -7.975211739540100098e-02 1.365580260753631592e-01 -1.456036269664764404e-01 -1.017973050475120544e-01 2.417572140693664551e-01 1.990483850240707397e-01 3.082640841603279114e-02 -1.642614006996154785e-01 1.005542948842048645e-01 -2.569518424570560455e-02 -2.940766215324401855e-01 -7.233068346977233887e-02 1.739279776811599731e-01 8.755783736705780029e-02 1.093207001686096191e-01 5.239535495638847351e-02 2.299121767282485962e-01 6.202590465545654297e-02 -1.103118732571601868e-01 -1.914215087890625000e-01 3.434413075447082520e-01 2.767285406589508057e-01 6.342516746371984482e-03 3.167985975742340088e-01 -1.897240579128265381e-01 -4.306754842400550842e-02 3.301971852779388428e-01 -1.337174698710441589e-02 1.058819741010665894e-01 -1.662370115518569946e-01 -2.345350682735443115e-01
-1.034886986017227173e-01 4.946157336235046387e-02 3.784273862838745117e-01 -2.052397876977920532e-01 1.304010860621929169e-02 8.717109262943267822e-02 1.262524127960205078e-01 -3.729745000600814819e-02 -1.194932535290718079e-01 1.459196507930755615e-01 2.160299122333526611e-01 -1.954772174358367920e-01 -2.239356637001037598e-01 -1.384745445102453232e-02 1.702229678630828857e-01 -9.495100378990173340e-02 3.054995536804199219e-01 -3.340218588709831238e-02 -4.174106195569038391e-02 -3.114248812198638916e-01 -3.101943731307983398e-01 -2.824198007583618164e-01 1.500793695449829102e-01 -1.058961264789104462e-02 -1.396922022104263306e-01 1.039037778973579407e-01 2.985625565052032471e-01 1.470630764961242676e-01 -1.025349721312522888e-01 1.344752609729766846e-01 1.632617413997650146e-02 7.681123167276382446e-02
5.042761564254760742e-02 2.427427023649215698e-01 8.088264614343643188e-02 3.127036392688751221e-01 -3.001950085163116455e-01 6.122149154543876648e-02 -1.455764472484588623e-01 9.854717552661895752e-02 -1.794137246906757355e-02 9.566056728363037109e-02 1.530558913946151733e-01 9.356825798749923706e-02 -1.904392540454864502e-01 -1.299739331007003784e-01 5.189456045627593994e-02 -1.891333013772964478e-01 -1.755117923021316528e-01 2.050435990095138550e-01 -2.636611759662628174e-01 -1.758434027433395386e-01 -3.959928452968597412e-01 5.573223903775215149e-02 3.545561730861663818e-01 9.063062258064746857e-03 -4.886899888515472412e-02 -7.543313503265380859e-02 9.985230863094329834e-02 8.476218581199645996e-02 -2.078935354948043823e-01 -1.122229397296905518e-01 -8.801387995481491089e-02 -1.684393882751464844e-01
-3.944220021367073059e-02 1.752131730318069458e-01 2.044075131416320801e-01 -4.916941747069358826e-02 -3.693844079971313477e-01 2.195988893508911133e-01 -6.447743624448776245e-02 1.106676161289215088e-01 1.839646100997924805e-01 4.864889383316040039e-02 -1.701988745480775833e-03 2.102476507425308228e-01 -2.047215849161148071e-01 -1.236865073442459106e-01 -1.815681457519531250e-01 -1.594083905220031738e-01 2.131376415491104126e-01 1.417728215456008911e-01 -3.004249632358551025e-01 -4.514159262180328369e-02 -2.778230309486389160e-01 1.156937330961227417e-01 2.505597770214080811e-01 -1.007898245006799698e-02 -6.671777367591857910e-02 -1.689642071723937988e-01 8.239274471998214722e-02 3.423048257827758789e-01 -1.947331428527832031e-02 1.481543667614459991e-02 -1.018338799476623535e-01 -2.174046933650970459e-01
1.278604865074157715e-01 1.788433194160461426e-01 1.099687367677688599e-01 -1.362409740686416626e-01 -2.881471514701843262e-01 -5.398759245872497559e-02 -4.321386292576789856e-02 4.594944044947624207e-02 1.883039623498916626e-01 2.140527963638305664e-02 -8.029954880475997925e-02 2.331393212080001831e-01 -1.833873987197875977e-01 -3.822683915495872498e-02 -2.473870068788528442e-01 -9.536792337894439697e-02 2.398761659860610962e-01 1.680141687393188477e-02 -2.627672553062438965e-01 -2.032191753387451172e-01 -1.511767804622650146e-01 1.230318918824195862e-01 3.925358057022094727e-01 -2.116079069674015045e-02 2.201588600873947144e-01 -2.504458650946617126e-02 1.914142966270446777e-01 3.454700112342834473e-01 9.009362757205963135e-02 -1.156228110194206238e-01 6.851010024547576904e-02 -1.924258172512054443e-01
-2.971104159951210022e-02 -2.396805211901664734e-02 1.664467155933380127e-01 1.782886125147342682e-02 -1.225221008062362671e-01 -1.056755483150482178e-01 8.487284928560256958e-02 5.115443095564842224e-02 1.521658301353454590e-01 -3.232040703296661377e-01 1.061359643936157227e-01 -2.885691225528717041e-01 1.419789344072341919e-01 1.574473828077316284e-01 1.424750126898288727e-02 -7.259029895067214966e-03 -8.887340873479843140e-02 -5.497432500123977661e-02 -1.572235077619552612e-01 -3.881862461566925049e-01 -2.125504761934280396e-01 -9.254919737577438354e-02 1.662406623363494873e-01 -3.183096945285797119e-01 -3.575898110866546631e-01 -4.048833623528480530e-02 5.308589711785316467e-02 3.606854081153869629e-01 -1.388442218303680420e-01 -7.603736221790313721e-02 2.374123595654964447e-02 -1.004602387547492981e-01
-2.395546436309814453e-01 4.822248592972755432e-02 2.776341885328292847e-02 2.697109989821910858e-02 -2.310504764318466187e-01 1.724312901496887207e-01 3.074722131714224815e-03 9.194032102823257446e-02 1.303891390562057495e-01 -1.179331168532371521e-01 1.244730427861213684e-01 -7.160905748605728149e-02 -6.103296950459480286e-02 5.356809590011835098e-03 -2.927694655954837799e-02 -3.682361841201782227e-01 -1.112112477421760559e-01 -7.500460743904113770e-02 -1.368520706892013550e-01 -3.425991237163543701e-01 -2.450290620326995850e-01 -3.051036298274993896e-01 2.445422112941741943e-01 -2.016008794307708740e-01 -1.212762389332056046e-02 7.462453842163085938e-02 5.258116126060485840e-02 2.041246742010116577e-01 -2.712517678737640381e-01 1.770864725112915039e-01 1.777791529893875122e-01 -2.472111731767654419e-01
1.152253225445747375e-01 1.101576164364814758e-01 -1.017010677605867386e-02 -2.294807583093643188e-01 -1.789789199829101562e-01 -1.999018639326095581e-01 1.386377215385437012e-01 2.212787270545959473e-01 -9.345742315053939819e-02 -4.754909127950668335e-02 3.547445237636566162e-01 -5.702130869030952454e-02 -3.029665350914001465e-01 2.529719471931457520e-02 -1.408103257417678833e-01 -9.960591793060302734e-02 -2.266275137662887573e-01 -2.139638811349868774e-01 -2.837914740666747093e-03 -1.331744492053985596e-01 -6.714003533124923706e-02 1.574757844209671021e-01 1.951001435518264771e-01 -2.058436870574951172e-01 1.937135010957717896e-01 6.345991790294647217e-02 -5.387037992477416992e-02 2.478260695934295654e-01 -8.183301426470279694e-03 1.698113232851028442e-01 -1.377114206552505493e-01 -3.755149245262145996e-01
8.119367063045501709e-02 2.758404016494750977e-01 9.423049539327621460e-02 -7.259032130241394043e-02 -3.234354555606842041e-01 -1.508375555276870728e-01 6.378772854804992676e-02 -5.455633625388145447e-02 2.002719938755035400e-01 -1.365879476070404053e-01 -1.806860268115997314e-01 3.745239600539207458e-02 -2.075246721506118774e-02 1.600801199674606323e-02 -1.891217231750488281e-01 -2.861846983432769775e-01 1.995432823896408081e-01 -1.259845793247222900e-01 -1.139928251504898071e-01 1.388555616140365601e-01 -3.021351099014282227e-01 4.186859726905822754e-02 3.702356815338134766e-01 -4.962908849120140076e-02 1.141140237450599670e-01 -1.543775349855422974e-01 -3.314280882477760315e-02 2.823877632617950439e-01 3.315507248044013977e-02 9.475122392177581787e-02 -2.670505084097385406e-02 -3.294924199581146240e-01
-2.078568786382675171e-01 2.152158319950103760e-02 3.222264647483825684e-01 -1.984545439481735229e-01 -5.282588675618171692e-02 1.370828300714492798e-01 5.000676214694976807e-02 6.117682904005050659e-02 -2.719323933124542236e-01 -3.652856647968292236e-01 2.452785372734069824e-01 -4.655764624476432800e-02 7.042073458433151245e-02 1.623048037290573120e-01 6.298103183507919312e-02 -9.320536255836486816e-02 1.995087862014770508e-01 1.095525771379470825e-01 3.963329945690929890e-04 -1.915056258440017700e-01 -2.864146530628204346e-01 2.675496935844421387e-01 2.176973372697830200e-01 -4.271565936505794525e-03 2.786464393138885498e-01 -1.776234060525894165e-01 -1.893720962107181549e-02 6.663360446691513062e-02 -1.040852516889572144e-01 -1.633074432611465454e-01 -2.106637257384136319e-04 -1.749987453222274780e-01
3.562073111534118652e-01 -1.629681587219238281e-01 2.053385376930236816e-01 -1.339323725551366806e-02 -7.071013748645782471e-02 2.592761814594268799e-01 1.987783014774322510e-01 2.039973437786102295e-01 3.576691076159477234e-02 -1.635060608386993408e-01 -6.422211229801177979e-02 -5.930338799953460693e-02 1.570548713207244873e-01 1.394123136997222900e-01 -2.371531575918197632e-01 6.402197480201721191e-02 4.912574216723442078e-02 -5.885793641209602356e-02 -2.244802564382553101e-01 -1.655383594334125519e-02 -3.050803244113922119e-01 1.094368845224380493e-02 2.251875847578048706e-01 -1.903443634510040283e-01 1.540706865489482880e-02 5.975379794836044312e-02 1.672228425741195679e-01 3.209524750709533691e-01 -2.465588599443435669e-01 -2.293058186769485474e-01 1.459966748952865601e-01 6.796080619096755981e-02
-1.561252623796463013e-01 2.340314909815788269e-02 8.461883664131164551e-02 -3.637466952204704285e-02 -2.613799870014190674e-01 1.016260981559753418e-01 -1.438695192337036133e-01 1.099730096757411957e-02 2.486403882503509521e-01 5.766279622912406921e-02 1.719975098967552185e-02 -2.269409149885177612e-01 -1.073893997818231583e-02 1.469594426453113556e-02 -5.760767962783575058e-03 -1.631403416395187378e-01 -4.007123038172721863e-02 -1.068672090768814087e-01 -1.006826162338256836e-01 -3.781499266624450684e-01 -2.236611843109130859e-01 -2.628104686737060547e-01 2.453252524137496948e-01 -3.981667160987854004e-01 4.988541454076766968e-02 -1.494377106428146362e-01 6.404773890972137451e-02 2.127817422151565552e-01 -2.980022728443145752e-01 1.363448053598403931e-01 7.005256414413452148e-02 -1.809034794569015503e-01
1.009209305047988892e-01 1.183089315891265869e-01 1.600891165435314178e-02 -9.785603731870651245e-02 -3.733391463756561279e-01 -2.260809578001499176e-02 4.624029621481895447e-02 1.458127796649932861e-01 1.147366315126419067e-01 -2.175364270806312561e-02 -4.974302276968955994e-02 -9.659676998853683472e-02 -3.405637294054031372e-02 -2.066737115383148193e-01 -4.959909021854400635e-01 5.445545911788940430e-02 1.949483752250671387e-01 -1.956668216735124588e-03 -1.733518838882446289e-01 -1.969592124223709106e-01 -3.517885208129882812e-01 1.566547006368637085e-01 3.775054216384887695e-01 9.924348443746566772e-02 4.921598359942436218e-02 -1.883944869041442871e-01 9.245885163545608521e-02 -4.097846150398254395e-02 1.358399726450443268e-02 -8.581952750682830811e-02 2.559759095311164856e-02 -1.433475017547607422e-01
-6.851238012313842773e-02 4.563068505376577377e-03 2.745905816555023193e-01 -2.992728054523468018e-01 -4.469738304615020752e-01 -2.060516178607940674e-01 1.415506657212972641e-02 3.253239989280700684e-01 -3.170891106128692627e-02 -3.425069898366928101e-02 -1.317363381385803223e-01 -9.625884145498275757e-02 1.838342547416687012e-01 -2.116447128355503082e-02 -6.650561839342117310e-02 -3.887224569916725159e-02 6.373886764049530029e-02 2.098827958106994629e-01 -1.624686568975448608e-01 -1.670193225145339966e-01 -1.914307028055191040e-01 8.390139043331146240e-02 4.180644750595092773e-01 -2.888770587742328644e-02 1.388923730701208115e-02 -6.232549250125885010e-02 -9.134275838732719421e-03 2.523433268070220947e-01 2.573894523084163666e-02 -3.489213809370994568e-02 6.736421585083007812e-02 1.307971775531768799e-01
-2.194683765992522240e-03 9.678733348846435547e-02 1.441425234079360962e-01 -2.146775722503662109e-01 -1.149672493338584900e-01 7.678101956844329834e-02 -3.376531600952148438e-02 6.905481219291687012e-02 -5.363119766116142273e-02 -5.128279328346252441e-02 -2.212356403470039368e-02 -3.390386700630187988e-01 4.239942878484725952e-02 1.220739334821701050e-01 -1.738877445459365845e-01 -2.035314291715621948e-01 -1.605889201164245605e-01 -8.350738137960433960e-02 -1.913954019546508789e-01 -1.954716444015502930e-01 -1.767717301845550537e-01 -2.076194584369659424e-01 1.683481335639953613e-01 6.244930624961853027e-02 5.388620123267173767e-02 -3.045319393277168274e-02 -1.118282377719879150e-01 5.398155450820922852e-01 1.562008410692214966e-01 -3.564791977405548096e-01 -3.396667912602424622e-02 1.219495311379432678e-01
1.687433719635009766e-01 -1.563713997602462769e-01 5.062011256814002991e-02 -8.315299637615680695e-03 6.327933818101882935e-02 1.188853010535240173e-02 -1.806918978691101074e-01 3.450472652912139893e-01 -7.584519684314727783e-02 -9.983075410127639771e-02 7.163982838392257690e-02 -3.587814280763268471e-03 7.869922369718551636e-02 1.386425197124481201e-01 2.372221946716308594e-01 -5.314021557569503784e-02 3.948118090629577637e-01 1.630510538816452026e-01 -1.661022193729877472e-02 -2.524313926696777344e-01 -4.072462022304534912e-01 1.456024944782257080e-01 4.010895788669586182e-01 2.204272150993347168e-02 1.347633600234985352e-01 -1.125595346093177795e-01 5.386208742856979370e-02 1.619382053613662720e-01 1.327572315931320190e-01 1.578303240239620209e-02 -2.041101269423961639e-02 -1.004890203475952148e-01
1.627139747142791748e-02 -5.695413425564765930e-02 5.047489702701568604e-02 -5.394720006734132767e-03 -2.815244197845458984e-01 -9.634409844875335693e-02 -2.540405280888080597e-02 -1.898649707436561584e-02 1.153646185994148254e-01 -6.742516160011291504e-02 -1.704427748918533325e-01 6.554108858108520508e-02 -2.256497144699096680e-01 1.291905939579010010e-01 -1.623863279819488525e-01 -1.968796402215957642e-01 2.013333141803741455e-01 -4.296921566128730774e-02 -2.222471982240676880e-01 -7.978426665067672729e-02 -2.379169166088104248e-01 2.024197429418563843e-01 2.045485079288482666e-01 -7.293162494897842407e-02 2.403439581394195557e-01 -1.400840282440185547e-01 1.817733645439147949e-01 5.628945827484130859e-01 3.744186460971832275e-02 7.538592815399169922e-02 5.647398903965950012e-02 -1.999931633472442627e-01
2.121005672961473465e-03 2.288637012243270874e-01 -4.858614876866340637e-02 6.585075519979000092e-03 -1.809312999248504639e-01 -1.481523066759109497e-01 4.407541453838348389e-02 -7.375583797693252563e-02 5.591247603297233582e-02 -1.996122151613235474e-01 -1.093214824795722961e-01 4.569152835756540298e-03 -2.034734785556793213e-01 1.455939710140228271e-01 -1.620565950870513916e-01 -2.569258213043212891e-01 3.725509345531463623e-01 -3.517075674608349800e-03 -9.034126996994018555e-02 -5.676624178886413574e-02 -2.857797145843505859e-01 3.243576362729072571e-02 3.808010518550872803e-01 1.741800755262374878e-01 8.774421364068984985e-02 -9.282162040472030640e-02 4.848668351769447327e-02 4.144303798675537109e-01 -4.581005498766899109e-02 1.304479781538248062e-03 2.743758819997310638e-02 -2.679501771926879883e-01
1.015573441982269287e-01 5.249778553843498230e-02 2.193894237279891968e-01 -7.271160185337066650e-02 -1.720805913209915161e-01 -2.506816089153289795e-01 1.218094453215599060e-01 1.820683926343917847e-01 1.003455966711044312e-01 -1.585655063390731812e-01 1.842293292284011841e-01 2.115539088845252991e-02 -1.692155301570892334e-01 1.091960743069648743e-01 6.464584916830062866e-02 -1.505469828844070435e-01 -1.014575809240341187e-01 3.868184089660644531e-01 4.940479993820190430e-02 -1.861795634031295776e-01 6.884765625000000000e-02 -5.192739516496658325e-02 1.148088127374649048e-01 -2.480583190917968750e-01 1.770470440387725830e-01 1.503807455301284790e-01 -2.102517895400524139e-02 2.740086913108825684e-01 -3.468930721282958984e-01 2.628547139465808868e-02 -2.929315567016601562e-01 -2.014372199773788452e-01
1.498899608850479126e-01 -5.744824931025505066e-02 3.714027106761932373e-01 2.289910241961479187e-02 -1.033219695091247559e-01 -9.505078196525573730e-02 4.624695330858230591e-02 2.344792932271957397e-01 1.018884181976318359e-01 -2.332511693239212036e-01 3.692274680361151695e-03 -3.924257308244705200e-02 -1.479388922452926636e-01 3.076170757412910461e-02 1.288933008909225464e-01 9.731031209230422974e-02 -3.316105809062719345e-03 -5.105197802186012268e-02 6.196787208318710327e-02 -4.749287292361259460e-02 -1.773526966571807861e-01 1.293441057205200195e-01 4.601841866970062256e-01 1.868631131947040558e-02 -5.614537373185157776e-02 -2.820042967796325684e-01 -1.866648644208908081e-01 3.957672715187072754e-01 1.029737666249275208e-01 -9.296131320297718048e-03 4.939743876457214355e-02 -2.956068813800811768e-01
1.732951998710632324e-01 -1.199923641979694366e-02 5.670141801238059998e-02 8.321765065193176270e-02 -3.445824608206748962e-02 -3.062954545021057129e-01 -2.259568274021148682e-01 3.022749423980712891e-01 9.558250755071640015e-02 -1.742617487907409668e-01 -4.944381304085254669e-03 -1.317254751920700073e-01 1.732746511697769165e-02 1.927477307617664337e-03 1.505337506532669067e-01 -4.443641379475593567e-02 -2.573415935039520264e-01 1.535631623119115829e-02 -8.974348753690719604e-02 7.678824476897716522e-03 -3.465056717395782471e-01 -3.064448237419128418e-01 4.444602131843566895e-01 -6.253522634506225586e-02 1.383398771286010742e-01 6.005482748150825500e-02 -3.223671019077301025e-02 2.717764079570770264e-01 -1.141975969076156616e-01 -3.904581302776932716e-03 3.710927814245223999e-02 -1.958380788564682007e-01
8.025179803371429443e-02 1.926966160535812378e-01 1.755869388580322266e-01 -1.731804162263870239e-01 -3.006099164485931396e-01 -9.546753019094467163e-02 -2.016966789960861206e-02 -1.533253863453865051e-02 1.146670728921890259e-01 2.332850731909275055e-02 -1.613803654909133911e-01 -3.868411108851432800e-02 -1.943277120590209961e-01 4.049274325370788574e-02 -2.470305562019348145e-01 -2.246249765157699585e-01 1.016710624098777771e-01 -1.313519328832626343e-01 -2.179739773273468018e-01 2.539611048996448517e-02 -1.093368902802467346e-01 4.201494157314300537e-02 2.437928020954132080e-01 2.151539735496044159e-02 2.755369804799556732e-02 -1.399630904197692871e-01 9.982567280530929565e-02 5.508626103401184082e-01 -8.348644524812698364e-02 9.573478251695632935e-02 5.358618125319480896e-02 -3.181681931018829346e-01
4.552482813596725464e-02 2.185852825641632080e-02 2.554988265037536621e-01 2.142885923385620117e-01 -1.549015492200851440e-01 -2.541654407978057861e-01 -8.044818043708801270e-02 1.746302396059036255e-01 6.557791680097579956e-02 -2.791566550731658936e-01 6.697739660739898682e-02 -1.204039976000785828e-01 -1.856339275836944580e-01 2.011335641145706177e-01 6.235503032803535461e-02 -8.506276458501815796e-02 -1.006569340825080872e-01 6.924558430910110474e-02 -1.904494911432266235e-01 -1.980835497379302979e-01 -2.016541659832000732e-01 -1.662713140249252319e-01 2.706170082092285156e-01 -1.464353799819946289e-01 2.561549544334411621e-01 2.890772186219692230e-02 -1.733645200729370117e-01 2.846828997135162354e-01 -2.836116254329681396e-01 -1.162495240569114685e-01 1.914017051458358765e-01 -1.089987531304359436e-01
4.257676005363464355e-02 -1.297542005777359009e-01 1.294091343879699707e-01 -1.689712330698966980e-02 -1.780202984809875488e-01 -6.610627472400665283e-02 6.687095761299133301e-02 -1.336587071418762207e-01 1.522735655307769775e-01 -3.739753067493438721e-01 -5.754593387246131897e-02 -1.763960570096969604e-01 7.283990085124969482e-02 2.856352627277374268e-01 -1.776188984513282776e-02 -2.865355275571346283e-02 -7.518526166677474976e-02 -3.461705893278121948e-02 -8.370246738195419312e-03 -3.703807592391967773e-01 -2.675277888774871826e-01 -2.640065848827362061e-01 2.631717026233673096e-01 -2.594638466835021973e-01 -1.927474886178970337e-01 -2.068285793066024780e-01 1.546452641487121582e-01 1.672843545675277710e-01 -1.594607084989547729e-01 -4.160475451499223709e-03 2.225015871226787567e-02 -2.017325162887573242e-01
2.400467842817306519e-01 1.186204999685287476e-01 1.854428797960281372e-01 -1.341983079910278320e-01 -1.152739450335502625e-01 3.961832076311111450e-02 4.093520343303680420e-02 8.756829798221588135e-02 2.396005541086196899e-01 3.354075551033020020e-02 1.396731380373239517e-02 2.768241465091705322e-01 -1.598272472620010376e-01 -9.121903032064437866e-02 -2.090606689453125000e-01 -1.326723098754882812e-01 2.826092541217803955e-01 1.874224692583084106e-01 -1.853434592485427856e-01 -2.146142125129699707e-01 -2.776532769203186035e-01 3.352549299597740173e-02 3.484481573104858398e-01 2.483079396188259125e-02 3.002583384513854980e-01 -7.175488024950027466e-02 1.969317197799682617e-01 2.189694046974182129e-01 6.900165230035781860e-02 -6.800805032253265381e-02 8.368595689535140991e-02 -1.646055281162261963e-01
1.021663844585418701e-01 3.338302671909332275e-02 2.675264179706573486e-01 1.689609438180923462e-01 -6.182097643613815308e-02 -1.325489133596420288e-01 -1.130974516272544861e-01 2.893858850002288818e-01 2.517669275403022766e-02 2.029954046010971069e-01 -5.649080127477645874e-02 -4.723825305700302124e-02 -1.140412986278533936e-01 -2.075875550508499146e-02 -1.504978984594345093e-01 -1.658394932746887207e-01 1.372118853032588959e-02 3.821648955345153809e-01 -3.596538007259368896e-01 -2.585171721875667572e-02 -2.728675305843353271e-01 9.979815781116485596e-02 3.929414153099060059e-01 -1.583906561136245728e-01 1.048687193542718887e-02 -1.018527969717979431e-01 7.647742517292499542e-03 1.459967195987701416e-01 -1.290198266506195068e-01 2.713955566287040710e-02 -1.401132494211196899e-01 -2.247541695833206177e-01
1.869803965091705322e-01 2.611822783946990967e-01 3.372819423675537109e-01 1.443139649927616119e-02 1.771923601627349854e-01 -8.755278587341308594e-02 -9.321652352809906006e-02 -4.331362247467041016e-02 -2.757429890334606171e-02 1.889040879905223846e-02 1.065091043710708618e-01 -3.455299139022827148e-01 3.401539027690887451e-01 7.316920906305313110e-02 -4.047928750514984131e-02 1.037113461643457413e-02 2.768497355282306671e-02 -2.080633938312530518e-01 -2.520964741706848145e-01 -3.288849890232086182e-01 -1.025470718741416931e-01 1.133604943752288818e-01 3.603423833847045898e-01 -1.566174775362014771e-01 6.819643080234527588e-02 8.847930468618869781e-03 1.373750418424606323e-01 1.908093094825744629e-01 -8.229049295186996460e-02 -1.282829195261001587e-01 1.780771836638450623e-02 3.871281072497367859e-02
-6.627681851387023926e-02 -1.164018064737319946e-01 1.285564601421356201e-01 -4.453347995877265930e-03 -1.038514301180839539e-01 -2.192766368389129639e-01 2.861925773322582245e-02 2.038915455341339111e-01 3.883492350578308105e-01 -2.160924375057220459e-01 1.733282580971717834e-02 1.159913018345832825e-01 -2.733556611929088831e-04 -1.760438270866870880e-02 1.132765710353851318e-01 -1.474519670009613037e-01 1.495754159986972809e-02 -1.566115170717239380e-01 -9.607879072427749634e-02 -3.485216200351715088e-01 -1.708583682775497437e-01 -2.237893193960189819e-01 1.642561107873916626e-01 -2.919184863567352295e-01 3.372234404087066650e-01 1.153993792831897736e-02 2.784635871648788452e-02 2.072693407535552979e-01 -2.393892407417297363e-01 7.070522010326385498e-02 -4.112705215811729431e-02 -2.227042317390441895e-01
8.761561661958694458e-02 4.274747148156166077e-02 1.402386128902435303e-01 6.375660747289657593e-02 -1.657769680023193359e-01 -1.666062325239181519e-01 -1.987123936414718628e-01 -1.415023580193519592e-02 2.267849594354629517e-01 -1.034781336784362793e-01 2.680806517601013184e-01 3.105607349425554276e-03 6.316537503153085709e-03 3.565731942653656006e-01 -6.872479803860187531e-03 -1.257438361644744873e-01 1.685092039406299591e-02 6.896745413541793823e-02 -1.979655027389526367e-01 -4.218950867652893066e-01 -8.454778045415878296e-02 -1.547371596097946167e-01 3.011963665485382080e-01 -1.670299172401428223e-01 5.944300815463066101e-02 7.623882591724395752e-02 9.964628517627716064e-02 1.785106807947158813e-01 3.194130212068557739e-02 -3.595054447650909424e-01 -1.755424216389656067e-02 -2.028017640113830566e-01
6.976824253797531128e-02 2.297663502395153046e-02 1.552957445383071899e-01 -2.047162652015686035e-01 -1.126828119158744812e-01 6.341008841991424561e-02 -5.740853399038314819e-02 1.571373045444488525e-01 3.537438511848449707e-01 8.430836349725723267e-02 2.774850837886333466e-02 1.158872023224830627e-01 -1.446607410907745361e-01 -8.479552716016769409e-02 -2.545892000198364258e-01 -1.785139292478561401e-01 1.630519777536392212e-01 1.887542605400085449e-01 -2.307155132293701172e-01 -3.112955689430236816e-01 -1.975261420011520386e-01 1.157644614577293396e-01 2.309330254793167114e-01 7.806710898876190186e-02 1.576960235834121704e-01 -5.765069276094436646e-02 1.878215074539184570e-01 3.121727108955383301e-01 2.320907562971115112e-01 -4.168823361396789551e-02 1.190335229039192200e-01 -2.403039038181304932e-01
3.487797677516937256e-01 1.043853312730789185e-01 1.207465678453445435e-01 1.716668307781219482e-01 -4.007278382778167725e-02 6.528035737574100494e-03 -1.897886097431182861e-01 8.675062656402587891e-02 -1.482798997312784195e-02 -9.906160086393356323e-02 7.246585935354232788e-02 -8.821294456720352173e-02 1.088562682271003723e-01 3.231734931468963623e-01 -1.793390512466430664e-01 -1.741277277469635010e-01 1.858879029750823975e-01 -3.684900701045989990e-02 -3.072293102741241455e-01 -4.316093623638153076e-01 -7.570104300975799561e-02 -2.606936097145080566e-01 1.950791776180267334e-01 -2.231705039739608765e-01 2.019238024950027466e-01 -1.482334733009338379e-01 -4.511183500289916992e-02 1.291743963956832886e-01 -1.005242764949798584e-01 1.063191518187522888e-02 -1.548106595873832703e-02 -7.941597700119018555e-02
-1.644379645586013794e-01 -7.833587378263473511e-02 1.189631372690200806e-01 -7.191690057516098022e-02 -2.380342632532119751e-01 8.469692617654800415e-02 -4.670168459415435791e-02 -9.911363013088703156e-03 2.795887887477874756e-01 -9.860109537839889526e-02 2.264346182346343994e-01 -1.135098040103912354e-01 -9.624168276786804199e-03 5.353251472115516663e-02 5.112506914883852005e-03 -9.876938164234161377e-02 -1.542774289846420288e-01 -1.556568443775177002e-01 -1.194699928164482117e-01 -4.391351640224456787e-01 -1.438204944133758545e-01 -1.188499704003334045e-01 2.695545554161071777e-01 -3.957317769527435303e-01 1.478675305843353271e-01 -7.081920653581619263e-02 -4.265794530510902405e-02 2.230429053306579590e-01 -2.218052297830581665e-01 1.327844411134719849e-01 7.750025391578674316e-02 -2.147027254104614258e-01
1.159817948937416077e-01 2.809446537867188454e-03 -1.278119981288909912e-01 9.694325923919677734e-02 1.513269543647766113e-01 1.318884044885635376e-01 1.019966322928667068e-02 1.497005522251129150e-01 2.430146932601928711e-01 -2.054517865180969238e-01 8.404740691184997559e-02 -2.998252213001251221e-01 -2.662095427513122559e-01 -5.841364618390798569e-04 7.268448173999786377e-02 3.451894223690032959e-02 -8.903138339519500732e-03 -1.674035042524337769e-01 -2.300251126289367676e-01 -2.753694951534271240e-01 -1.538493931293487549e-01 -1.164325773715972900e-01 4.568237960338592529e-01 -1.846444606781005859e-01 -2.332843281328678131e-02 1.362553238868713379e-01 1.945191323757171631e-01 5.172055214643478394e-02 -5.664895847439765930e-02 4.413987323641777039e-02 1.026383638381958008e-01 -3.320608139038085938e-01
-8.091225475072860718e-02 -1.601343601942062378e-01 3.256348520517349243e-02 -9.507329203188419342e-03 -2.003166824579238892e-01 -1.781140826642513275e-02 -2.347184866666793823e-01 1.724393069744110107e-01 1.628271043300628662e-01 -3.809627518057823181e-02 1.789632737636566162e-01 -1.145320087671279907e-01 1.366282999515533447e-01 3.124244213104248047e-01 2.128039300441741943e-02 -1.303740292787551880e-01 3.172237798571586609e-02 -3.812017664313316345e-02 -3.005110025405883789e-01 5.952618643641471863e-02 -1.566633284091949463e-01 -2.166284024715423584e-01 3.532961308956146240e-01 -1.757727116346359253e-01 2.214963734149932861e-01 -4.008265677839517593e-03 3.656328469514846802e-02 3.884239792823791504e-01 -1.441528052091598511e-01 -2.524496018886566162e-01 1.049013622105121613e-02 -1.585827916860580444e-01
4.560740292072296143e-02 1.403074860572814941e-01 1.615402102470397949e-01 -2.713057957589626312e-02 -8.618190884590148926e-02 3.390557765960693359e-01 -4.385085776448249817e-02 -1.666632294654846191e-02 1.004694178700447083e-01 7.568032015115022659e-03 2.140874713659286499e-01 1.752226240932941437e-02 5.542429909110069275e-02 1.926259845495223999e-01 2.263465672731399536e-01 -8.422581106424331665e-02 -9.783404320478439331e-02 -1.773174554109573364e-01 3.517966717481613159e-02 -5.134019851684570312e-01 -2.135196179151535034e-01 -1.641326993703842163e-01 2.216203361749649048e-01 -1.412612646818161011e-01 1.533509641885757446e-01 -2.120310366153717041e-01 1.848579570651054382e-02 3.228217661380767822e-01 -6.445515155792236328e-02 1.422342956066131592e-01 1.410417910665273666e-02 -1.642389148473739624e-01
2.440590709447860718e-01 2.463171724230051041e-03 1.457060426473617554e-01 1.212999075651168823e-01 -3.932955861091613770e-01 2.123704850673675537e-01 -1.305315345525741577e-01 6.133778020739555359e-02 -1.154528409242630005e-01 6.356553733348846436e-02 -2.688728272914886475e-02 -1.397166550159454346e-01 3.274292126297950745e-02 3.116151988506317139e-01 -2.038992494344711304e-01 2.673715166747570038e-02 1.804027259349822998e-01 2.398096397519111633e-02 -1.342860609292984009e-01 -1.667999476194381714e-01 -4.115957617759704590e-01 -1.175756566226482391e-02 5.375784263014793396e-02 -6.982021778821945190e-02 -1.323778033256530762e-01 -2.799997106194496155e-02 8.572896569967269897e-02 4.395066797733306885e-01 -1.201425567269325256e-01 -8.372870087623596191e-02 6.971423327922821045e-02 6.636880338191986084e-02
-2.043834477663040161e-01 5.462629254907369614e-03 1.896867901086807251e-01 -2.230917960405349731e-01 -1.705361753702163696e-01 4.454260319471359253e-02 1.271167397499084473e-01 3.072087168693542480e-01 -5.398098751902580261e-02 -6.315866857767105103e-02 1.327714323997497559e-01 -3.417040109634399414e-01 -1.669723913073539734e-02 -5.833867192268371582e-02 -3.405624255537986755e-02 -1.837494969367980957e-01 2.538092434406280518e-01 -3.879610076546669006e-02 -9.498857706785202026e-02 -1.962034553289413452e-01 -1.488367468118667603e-01 -9.563370794057846069e-02 2.968397438526153564e-01 6.818192452192306519e-02 4.094222560524940491e-03 -2.322170734405517578e-01 2.884549200534820557e-01 2.645577490329742432e-01 1.895148903131484985e-01 -2.231760770082473755e-01 -6.061562336981296539e-03 1.433283537626266479e-01
-1.171780377626419067e-01 -4.170134961605072021e-01 -1.354341059923171997e-01 -9.973262250423431396e-02 -3.409924805164337158e-01 -4.341384768486022949e-02 -1.603939533233642578e-01 1.440165042877197266e-01 -4.883060231804847717e-02 -1.212155297398567200e-01 6.404609233140945435e-02 -1.008653268218040466e-01 4.071577265858650208e-02 9.154573827981948853e-02 1.377649605274200439e-01 -1.758704185485839844e-01 2.609622776508331299e-01 1.230825558304786682e-01 -1.232246458530426025e-01 -1.676533520221710205e-01 -2.874627709388732910e-02 1.366625819355249405e-02 3.843227922916412354e-01 -3.957941755652427673e-02 1.395729482173919678e-01 9.851519018411636353e-02 5.175395868718624115e-03 3.967031538486480713e-01 2.219602018594741821e-01 -5.244543403387069702e-02 9.136927314102649689e-03 -1.124211922287940979e-01
3.361789509654045105e-02 1.061941161751747131e-01 1.706916689872741699e-01 -4.771163687109947205e-02 -2.979240417480468750e-01 -2.078669220209121704e-01 1.400793902575969696e-03 8.902318030595779419e-02 2.117305696010589600e-01 2.597877010703086853e-02 -1.257829070091247559e-01 3.211959823966026306e-02 -1.825168728828430176e-01 -8.432888239622116089e-02 -1.503362059593200684e-01 -2.180809527635574341e-01 2.269942909479141235e-01 6.354399770498275757e-02 -2.430643588304519653e-01 -1.134549006819725037e-01 -2.535957992076873779e-01 5.911562591791152954e-02 1.622619926929473877e-01 1.056080162525177002e-01 2.279810011386871338e-01 2.550233528017997742e-02 2.198883704841136932e-02 5.264164209365844727e-01 -4.375524818897247314e-02 1.201578881591558456e-02 1.015748679637908936e-01 -2.606538236141204834e-01
3.092975616455078125e-01 2.719034673646092415e-03 7.063266634941101074e-02 -1.723660156130790710e-02 -1.931283324956893921e-01 2.681594528257846832e-02 -1.634830236434936523e-01 1.504255384206771851e-01 -1.936316192150115967e-01 -2.093169987201690674e-01 1.130091845989227295e-01 -1.133400760591030121e-02 1.633321493864059448e-01 1.096264198422431946e-01 2.534005343914031982e-01 -8.081157505512237549e-02 2.269716709852218628e-01 8.171406388282775879e-02 1.065110042691230774e-01 -1.467743217945098877e-01 -3.110313117504119873e-01 2.217767201364040375e-02 5.087010860443115234e-01 -7.194587588310241699e-02 1.253504455089569092e-01 -7.552763819694519043e-02 -1.026461496949195862e-01 1.844740360975265503e-01 1.771930158138275146e-01 -5.507345497608184814e-02 -2.312103062868118286e-01 4.343746230006217957e-02
8.281397819519042969e-02 2.041898295283317566e-02 1.666249781847000122e-01 5.967230722308158875e-02 -2.164784222841262817e-01 -1.165021955966949463e-01 -1.034569144248962402e-01 5.727810859680175781e-01 -1.297813802957534790e-01 3.029437735676765442e-02 1.801568642258644104e-02 -1.864954233169555664e-01 3.345299661159515381e-01 2.452216893434524536e-01 -2.167524844408035278e-01 -1.295980531722307205e-02 -5.763388704508543015e-03 7.416766881942749023e-02 -1.044165045022964478e-01 -8.673727512359619141e-02 -1.966914385557174683e-01 -1.075289174914360046e-01 1.298340559005737305e-01 -2.057842016220092773e-01 1.017615720629692078e-01 8.290591835975646973e-02 7.882633805274963379e-02 1.524484902620315552e-01 -1.994662731885910034e-01 1.691414713859558105e-01 -1.350606530904769897e-01 -1.529355347156524658e-01
-2.508841753005981445e-01 5.386058613657951355e-02 -3.838418424129486084e-02 -1.021741032600402832e-01 -3.440672755241394043e-01 2.144434154033660889e-01 -1.291095018386840820e-01 1.581487129442393780e-03 1.739388853311538696e-01 -6.217876449227333069e-02 4.322242736816406250e-01 -4.578824341297149658e-02 3.210837393999099731e-02 1.622247546911239624e-01 1.629360169172286987e-01 -2.885712683200836182e-02 -1.619462817907333374e-01 -1.703142561018466949e-02 -2.281973659992218018e-01 -5.742737278342247009e-02 -2.831892669200897217e-01 1.265146117657423019e-02 2.863423228263854980e-01 -2.198482155799865723e-01 1.413895934820175171e-02 1.962524279952049255e-02 -1.149023026227951050e-01 3.412021696567535400e-01 2.842692285776138306e-02 8.804096281528472900e-02 1.344752758741378784e-01 -1.184051111340522766e-01
1.639724969863891602e-01 4.521371796727180481e-03 2.421155273914337158e-01 -2.149276621639728546e-02 -1.762203276157379150e-01 -1.637356877326965332e-01 -3.649678826332092285e-01 1.479763388633728027e-01 5.629598349332809448e-02 -5.703676491975784302e-02 2.486460953950881958e-01 -2.878531515598297119e-01 1.097032800316810608e-02 2.088745683431625366e-01 -6.101262941956520081e-02 -2.542411163449287415e-02 -9.711576998233795166e-02 -4.109428450465202332e-02 -2.034001350402832031e-01 7.463975250720977783e-02 -2.321842312812805176e-02 -3.087562620639801025e-01 3.702306449413299561e-01 -1.061063483357429504e-01 1.144770607352256775e-01 2.251815497875213623e-01 2.066654562950134277e-01 1.961516737937927246e-01 -8.746863901615142822e-02 -1.272298097610473633e-01 9.579133242368698120e-02 -1.468023210763931274e-01
-1.094920635223388672e-01 -1.016178578138351440e-01 2.458308041095733643e-01 -1.142457425594329834e-01 -9.814864397048950195e-02 -1.778821349143981934e-01 -2.210562974214553833e-01 -7.019607722759246826e-02 8.774804323911666870e-02 -2.278282493352890015e-01 1.990969628095626831e-01 -2.144060730934143066e-01 -1.569402515888214111e-01 3.231103420257568359e-01 -1.204700767993927002e-01 3.173454478383064270e-02 -2.452950365841388702e-02 1.016931906342506409e-01 -4.525930583477020264e-01 -1.395607143640518188e-01 -6.277970969676971436e-02 -2.312230318784713745e-01 2.355581820011138916e-01 -1.612825393676757812e-01 2.009687721729278564e-01 7.488474249839782715e-02 1.241325810551643372e-01 2.377815097570419312e-01 -1.009248122572898865e-01 -9.119081497192382812e-02 -5.750491842627525330e-02 -7.380323112010955811e-02
3.568772226572036743e-02 -1.720195561647415161e-01 2.194137871265411377e-01 -2.384041547775268555e-01 7.897063344717025757e-02 6.403184682130813599e-02 -2.448349632322788239e-02 2.177891433238983154e-01 -1.384291648864746094e-01 1.465336978435516357e-01 3.567547202110290527e-01 -1.201946102082729340e-02 -3.108111619949340820e-01 1.572908312082290649e-01 6.979706138372421265e-02 -2.072990834712982178e-01 3.786179795861244202e-02 -2.311372458934783936e-01 -2.781230211257934570e-02 -1.411238014698028564e-01 -1.697132587432861328e-01 2.495736330747604370e-01 1.590972393751144409e-01 3.761182725429534912e-02 8.329585194587707520e-02 1.386260539293289185e-01 1.322124302387237549e-01 2.013216614723205566e-01 -7.871811091899871826e-02 -1.003236174583435059e-01 -1.193608567118644714e-01 -4.006360173225402832e-01
2.593353092670440674e-01 -7.102875411510467529e-02 1.111170798540115356e-01 -1.061825305223464966e-01 -2.094161659479141235e-01 3.577953949570655823e-02 -2.964044362306594849e-02 2.553480267524719238e-01 9.021600335836410522e-02 -2.689342200756072998e-02 -2.050102502107620239e-02 -2.106774896383285522e-01 3.381842002272605896e-02 3.364613950252532959e-01 1.345049142837524414e-01 -2.083190530538558960e-01 4.865878075361251831e-02 -1.296044439077377319e-01 -1.987930238246917725e-01 -1.148209273815155029e-01 -2.683091461658477783e-01 3.389654159545898438e-01 1.645987331867218018e-01 2.229257673025131226e-01 1.994809368625283241e-03 -1.506793498992919922e-01 -1.089216694235801697e-01 3.230014741420745850e-01 2.103146761655807495e-01 6.814169138669967651e-02 -6.014710664749145508e-02 -1.908331066370010376e-01
-2.748998701572418213e-01 -2.825604379177093506e-01 2.647024095058441162e-01 6.074240803718566895e-02 -1.611707657575607300e-01 -5.723104253411293030e-02 -6.598391383886337280e-02 -7.794541865587234497e-02 1.029232516884803772e-01 -1.341779679059982300e-01 7.492457330226898193e-02 -1.508099734783172607e-01 4.741472750902175903e-02 -1.422083005309104919e-02 -9.783925116062164307e-02 -1.671126335859298706e-01 1.390219777822494507e-01 -2.256264090538024902e-01 6.152134761214256287e-02 -3.146336376667022705e-01 -2.881987392902374268e-01 -8.990800380706787109e-02 2.233690619468688965e-01 -4.437840282917022705e-01 1.060141623020172119e-01 -2.133701369166374207e-02 8.172096312046051025e-02 1.302863210439682007e-01 -6.806865334510803223e-02 1.181038003414869308e-02 -2.747439742088317871e-01 8.746641129255294800e-02
8.178743720054626465e-02 4.002140089869499207e-02 1.449639946222305298e-01 -4.839480519294738770e-01 -3.342515602707862854e-02 -6.683339178562164307e-02 -1.365276128053665161e-01 8.662088960409164429e-02 1.880909055471420288e-01 1.029472723603248596e-01 -1.634112894535064697e-01 -2.084045112133026123e-01 -1.182953938841819763e-01 5.155855417251586914e-02 -1.087620039470493793e-03 4.348528385162353516e-02 3.422810733318328857e-01 -1.563976109027862549e-01 -2.106525748968124390e-01 -2.081844508647918701e-01 -2.185271680355072021e-01 1.872612982988357544e-01 1.159707680344581604e-01 5.794651806354522705e-02 2.841573655605316162e-01 -2.187824100255966187e-01 -7.043313980102539062e-02 2.603443562984466553e-01 1.318716257810592651e-01 7.293210923671722412e-02 5.912967026233673096e-03 -1.305784434080123901e-01
-1.490360498428344727e-01 2.165227979421615601e-01 1.287479549646377563e-01 -2.914294786751270294e-02 -7.030936330556869507e-02 2.569759488105773926e-01 -1.525268256664276123e-01 1.746348571032285690e-03 2.037352323532104492e-01 1.269471943378448486e-01 2.838790118694305420e-01 -1.259885430335998535e-01 -4.521278291940689087e-02 2.732388973236083984e-01 3.640935197472572327e-02 -7.498382031917572021e-02 3.553833812475204468e-02 -2.364622652530670166e-01 -9.594947844743728638e-02 -3.611294329166412354e-01 -1.394616663455963135e-01 -6.822378933429718018e-02 2.846745550632476807e-01 -2.577941119670867920e-01 2.070632129907608032e-01 -1.161767616868019104e-01 1.764213666319847107e-02 3.380613625049591064e-01 -8.663813024759292603e-02 1.252401173114776611e-01 1.056632474064826965e-01 -8.816350996494293213e-02
-2.732289582490921021e-02 -1.291235536336898804e-01 2.372438162565231323e-01 4.247916117310523987e-02 -1.891276091337203979e-01 -1.736742444336414337e-02 -1.472368985414505005e-01 -4.436619207262992859e-02 -1.076040267944335938e-01 -1.782928258180618286e-01 2.953915596008300781e-01 -1.010533496737480164e-01 -1.797348856925964355e-01 2.617156803607940674e-01 -2.508557438850402832e-01 8.518265932798385620e-02 6.122575141489505768e-03 1.794256716966629028e-01 -2.566631138324737549e-01 -7.959211617708206177e-02 -2.468213625252246857e-02 -2.873494029045104980e-01 3.522783815860748291e-01 -1.999125480651855469e-01 6.576874107122421265e-02 -4.346834495663642883e-03 2.765676677227020264e-01 2.321666032075881958e-01 -6.700882315635681152e-02 -2.354684472084045410e-01 1.511931885033845901e-02 -7.980405539274215698e-02
5.423355102539062500e-02 4.696270823478698730e-02 2.977818250656127930e-01 -1.765108108520507812e-01 -1.701933518052101135e-02 -1.883376538753509521e-01 -1.134042292833328247e-01 4.098283946514129639e-01 -1.343721449375152588e-01 -1.773030906915664673e-01 2.501387596130371094e-01 -2.978189662098884583e-02 5.286256223917007446e-02 1.783840358257293701e-01 2.373196631669998169e-01 -1.914812028408050537e-01 -6.367703527212142944e-02 1.554078757762908936e-01 1.289315223693847656e-01 -3.445138931274414062e-01 -2.357614487409591675e-01 1.205545440316200256e-01 2.851380109786987305e-01 -3.721824288368225098e-02 -6.671477854251861572e-02 -4.172313585877418518e-02 1.495226472616195679e-01 1.550835818052291870e-01 1.073804199695587158e-01 1.705777645111083984e-01 5.535336956381797791e-02 7.264200598001480103e-02
1.074258610606193542e-01 -2.165445834398269653e-01 3.757286667823791504e-01 -1.162946820259094238e-01 -3.101270794868469238e-01 1.607621610164642334e-01 5.619151517748832703e-02 1.300092488527297974e-01 -2.272741198539733887e-01 -1.931183636188507080e-01 -6.263928022235631943e-03 -2.768361568450927734e-01 1.216767802834510803e-01 1.000538393855094910e-01 -1.487486343830823898e-02 9.384182840585708618e-02 -6.860426813364028931e-02 8.249460160732269287e-02 8.041950315237045288e-02 -1.451472286134958267e-02 -1.804964393377304077e-01 5.256596580147743225e-02 3.258264958858489990e-01 -3.134101629257202148e-01 2.453967332839965820e-01 -1.805488020181655884e-01 -2.005216479301452637e-01 -2.679146640002727509e-02 -1.684386283159255981e-01 8.292756229639053345e-02 -2.204210124909877777e-02 -1.338651478290557861e-01
1.143574416637420654e-01 4.288084059953689575e-02 -9.542988240718841553e-02 -1.542069017887115479e-01 -1.716863214969635010e-01 4.770379140973091125e-02 9.031630307435989380e-02 2.594246268272399902e-01 -6.547455489635467529e-02 -8.969620615243911743e-02 4.219607114791870117e-01 -5.703150480985641479e-02 -3.455055356025695801e-01 1.192267239093780518e-01 -5.347577109932899475e-02 -6.422496587038040161e-02 1.354548782110214233e-01 -3.153207302093505859e-01 2.471970021724700928e-02 -8.510943502187728882e-02 -1.183602958917617798e-01 3.259929642081260681e-02 2.782711684703826904e-01 -9.016516804695129395e-02 1.683730185031890869e-01 1.698094606399536133e-02 -2.366987913846969604e-01 2.420736700296401978e-01 -4.344186931848526001e-02 2.488807588815689087e-01 -4.993228614330291748e-02 -2.737252414226531982e-01
-6.079788878560066223e-02 -9.360470622777938843e-02 1.498202383518218994e-01 -2.038317769765853882e-01 -3.289985954761505127e-01 -8.609572052955627441e-02 1.141367107629776001e-01 1.060189157724380493e-01 1.593454778194427490e-01 -1.656249761581420898e-01 9.615856409072875977e-02 4.532625433057546616e-03 5.211684480309486389e-02 2.831363081932067871e-01 7.939503341913223267e-02 -4.825398027896881104e-01 8.204725384712219238e-02 8.850472420454025269e-02 1.035653799772262573e-02 -2.502002120018005371e-01 -2.976549863815307617e-01 1.703208684921264648e-01 2.453235536813735962e-02 8.266431838274002075e-02 -1.463678926229476929e-01 -1.610486209392547607e-01 1.075819581747055054e-01 6.164783611893653870e-03 -1.810845732688903809e-01 3.397963196039199829e-02 -1.059672012925148010e-01 -3.050342202186584473e-01
-1.751063764095306396e-01 3.403569385409355164e-02 -8.563416078686714172e-03 1.528085917234420776e-01 -4.234085977077484131e-01 -1.752254068851470947e-01 -1.259755641222000122e-01 1.404454410076141357e-01 -9.803576394915580750e-03 -1.613574028015136719e-01 1.826881170272827148e-01 -1.140892282128334045e-01 1.342604607343673706e-01 2.216711193323135376e-01 -9.527833759784698486e-02 1.094097085297107697e-02 -9.943690150976181030e-02 -1.567239910364151001e-01 -1.270468086004257202e-01 -7.438604533672332764e-02 8.375666220672428608e-04 -8.148012310266494751e-02 4.557809829711914062e-01 3.923458512872457504e-03 1.260312497615814209e-01 2.331116348505020142e-01 2.067512646317481995e-02 2.955133318901062012e-01 5.296255648136138916e-02 -2.318664193153381348e-01 1.569531299173831940e-02 -2.549256682395935059e-01
-4.335709288716316223e-02 -2.712430991232395172e-02 9.119463711977005005e-02 -3.480118140578269958e-02 -3.448479771614074707e-01 -9.423462674021720886e-03 -1.511206924915313721e-01 2.298396527767181396e-01 5.894431471824645996e-02 3.205204755067825317e-02 2.824837565422058105e-01 -7.312839478254318237e-02 -2.018721215426921844e-02 4.734375178813934326e-01 8.270122855901718140e-02 9.352067857980728149e-02 2.678512632846832275e-01 -2.638476341962814331e-02 -3.032352924346923828e-01 -9.310938417911529541e-02 -1.600106954574584961e-01 -1.502639055252075195e-01 1.773633062839508057e-01 -2.706215977668762207e-01 2.010268419981002808e-01 1.381813883781433105e-01 -8.352178335189819336e-02 1.396881192922592163e-01 -1.195362210273742676e-02 -1.862567663192749023e-01 -5.992398411035537720e-02 -1.142085716128349304e-01
7.003939896821975708e-02 3.568066516891121864e-03 7.316763699054718018e-02 -5.313557013869285583e-02 4.060393571853637695e-02 -2.183478511869907379e-02 6.476091593503952026e-02 1.321756690740585327e-01 6.032178550958633423e-02 -1.771175712347030640e-01 1.974303126335144043e-01 -6.159610301256179810e-02 1.225104928016662598e-01 3.329997137188911438e-02 1.406804174184799194e-01 2.021296173334121704e-01 1.965867131948471069e-01 -2.155863307416439056e-02 -2.141456305980682373e-01 -4.295993745326995850e-01 -1.011904180049896240e-01 2.921580150723457336e-02 3.442427814006805420e-01 -1.627998203039169312e-01 1.217067241668701172e-01 -9.466066956520080566e-02 8.043543994426727295e-02 4.640707075595855713e-01 2.944276928901672363e-01 2.104728072881698608e-01 7.735500484704971313e-02 1.917416229844093323e-02
-2.398606836795806885e-01 5.469673499464988708e-02 4.319279491901397705e-01 -2.000587880611419678e-01 -2.933087348937988281e-01 -1.214556321501731873e-01 5.873777344822883606e-02 1.577672213315963745e-01 -1.456765979528427124e-01 6.017035618424415588e-02 -1.078617870807647705e-01 2.876421622931957245e-02 1.075070500373840332e-01 9.786507487297058105e-02 -1.022739559412002563e-01 3.824304416775703430e-02 6.834691762924194336e-02 3.626603865996003151e-03 -4.653414338827133179e-02 -2.528991699218750000e-01 -2.825207412242889404e-01 6.548778712749481201e-02 3.707281351089477539e-01 -8.494576811790466309e-02 8.310057222843170166e-02 -1.023233681917190552e-01 9.820272773504257202e-02 2.527252137660980225e-01 -2.664624154567718506e-01 -2.633896470069885254e-02 1.793439686298370361e-02 2.256753444671630859e-01
1.183851733803749084e-01 3.046540617942810059e-01 2.416653037071228027e-01 -3.524387255311012268e-02 -1.414232552051544189e-01 -9.681441634893417358e-02 -9.753026068210601807e-02 -1.289082020521163940e-01 -1.107998639345169067e-01 -4.984400235116481781e-03 7.905889302492141724e-02 -1.312293857336044312e-01 1.611076742410659790e-01 8.896382153034210205e-02 -1.992329359054565430e-01 -9.710924699902534485e-03 1.041828468441963196e-01 -5.590648576617240906e-02 4.728552699089050293e-02 -4.345690310001373291e-01 -9.253148734569549561e-02 -4.222330451011657715e-02 4.383550584316253662e-01 2.357304692268371582e-01 1.281294226646423340e-01 1.460446715354919434e-01 6.886575371026992798e-02 2.733080461621284485e-02 -1.454713344573974609e-01 1.931063979864120483e-01 -3.212431669235229492e-01 -2.393311634659767151e-02
-4.408187791705131531e-02 -1.781039983034133911e-01 8.920473605394363403e-02 2.662882767617702484e-02 -1.357577294111251831e-01 3.212612867355346680e-02 1.042425334453582764e-01 2.326872758567333221e-02 -8.384275436401367188e-02 -3.875888288021087646e-01 1.662782281637191772e-01 -2.838124036788940430e-01 8.437979221343994141e-02 2.049745060503482819e-02 -8.554049581289291382e-02 -6.113971397280693054e-02 7.070903666317462921e-03 -4.694876261055469513e-03 -2.627949118614196777e-01 -2.528365850448608398e-01 -3.728930950164794922e-01 -2.021430283784866333e-01 1.365114152431488037e-01 -2.317674607038497925e-01 -1.339549422264099121e-01 -2.655834853649139404e-01 -5.878309160470962524e-02 2.843514084815979004e-01 -9.203349053859710693e-02 -2.413813620805740356e-01 1.163816526532173157e-01 -6.602551788091659546e-02
-1.137336343526840210e-01 1.079177334904670715e-01 1.743665486574172974e-01 1.240940578281879425e-02 -2.367701232433319092e-01 2.248744815587997437e-01 -1.052898615598678589e-01 -7.006042450666427612e-02 1.589166074991226196e-01 -1.875940263271331787e-01 2.415129393339157104e-01 -7.384233176708221436e-03 -1.060750633478164673e-01 2.817560434341430664e-01 -1.185648292303085327e-01 -1.760000586509704590e-01 -1.148865967988967896e-01 -2.000385671854019165e-01 4.241950809955596924e-02 -4.575016200542449951e-01 -1.449008937925100327e-02 -1.416990160942077637e-02 1.179499104619026184e-01 -1.736875474452972412e-01 1.686525344848632812e-01 1.361377164721488953e-02 -1.728097122395411134e-04 4.582672715187072754e-01 -2.288963086903095245e-02 1.032409593462944031e-01 2.106314525008201599e-02 9.306292235851287842e-02
3.385441750288009644e-02 2.924181148409843445e-02 2.166381478309631348e-01 -6.188039854168891907e-02 -5.881296470761299133e-02 1.684705913066864014e-02 1.883045881986618042e-01 3.768209815025329590e-01 -5.169171094894409180e-02 -5.226845666766166687e-02 5.814278125762939453e-02 -4.624249339103698730e-01 7.994501292705535889e-02 1.208703070878982544e-01 -1.998427696526050568e-02 -8.206836879253387451e-02 2.739405632019042969e-01 -2.478963509202003479e-02 -5.333894863724708557e-02 -2.281063944101333618e-01 -3.685879707336425781e-01 -8.797746151685714722e-02 1.808787286281585693e-01 2.226541191339492798e-02 6.248805671930313110e-02 -2.624586224555969238e-01 1.619873195886611938e-01 1.155347526073455811e-01 1.755919903516769409e-01 -2.318172305822372437e-01 -1.012534424662590027e-01 2.717255987226963043e-02
3.419199213385581970e-02 4.131766781210899353e-02 -1.226958408951759338e-01 -1.740478873252868652e-01 -3.800785243511199951e-01 1.186698004603385925e-01 -2.821667492389678955e-01 1.520861685276031494e-01 1.673221141099929810e-01 -2.690266072750091553e-01 2.178056836128234863e-01 -2.484216541051864624e-01 1.431349366903305054e-01 -3.802108764648437500e-02 2.498228847980499268e-01 2.879275195300579071e-02 -5.256766080856323242e-02 3.952756896615028381e-02 2.226994372904300690e-02 -7.076571881771087646e-02 -6.526787579059600830e-02 -6.857202947139739990e-02 3.478421568870544434e-01 -4.515977576375007629e-02 7.341754436492919922e-02 1.568419635295867920e-01 8.861437439918518066e-02 3.894830048084259033e-01 8.198624104261398315e-02 -1.118508651852607727e-01 1.140785366296768188e-01 -1.793812811374664307e-01
-6.804074347019195557e-02 -2.476597577333450317e-01 2.244943678379058838e-01 -1.386577170342206955e-02 -2.538065314292907715e-01 2.461190670728683472e-01 1.164208203554153442e-01 -4.985854774713516235e-02 4.471379891037940979e-02 -2.896795272827148438e-01 1.586392521858215332e-01 -1.977116614580154419e-01 5.448313057422637939e-02 1.953726410865783691e-01 -1.172916218638420105e-01 -3.120922483503818512e-02 1.178008317947387695e-01 7.276275008916854858e-02 8.854138106107711792e-02 -1.422184240072965622e-02 6.386386696249246597e-03 -3.995125368237495422e-02 3.778951168060302734e-01 -2.981003820896148682e-01 3.093391060829162598e-01 -2.192743867635726929e-01 -1.124044209718704224e-01 2.335656434297561646e-02 -4.012486711144447327e-02 1.157928705215454102e-01 7.554469257593154907e-02 -3.133321702480316162e-01
6.095881015062332153e-02 1.163926795125007629e-01 1.222757846117019653e-01 -2.953838407993316650e-01 -1.664694100618362427e-01 -5.694537609815597534e-02 5.382501706480979919e-02 4.101625382900238037e-01 -2.335862629115581512e-02 -1.026695892214775085e-01 4.946078732609748840e-02 -1.378563344478607178e-01 1.007385328412055969e-01 3.010400570929050446e-03 1.470019016414880753e-02 -1.026008650660514832e-02 3.321540653705596924e-01 1.349727660417556763e-01 -2.310145199298858643e-01 -1.506500244140625000e-01 -3.644797801971435547e-01 1.417888794094324112e-02 4.135322868824005127e-01 1.613940894603729248e-01 -1.146014556288719177e-01 6.737855821847915649e-02 1.635305434465408325e-01 -4.500303044915199280e-02 5.003677308559417725e-02 6.399879604578018188e-02 1.257258504629135132e-01 1.785335391759872437e-01
1.108412668108940125e-01 -7.256193459033966064e-02 3.939879536628723145e-01 -4.166931658983230591e-02 -2.864814400672912598e-01 -2.425439804792404175e-01 1.327072381973266602e-01 2.661429941654205322e-01 -2.643301784992218018e-01 1.168518140912055969e-01 6.370458751916885376e-02 -1.461760401725769043e-01 -2.882466278970241547e-02 6.108343228697776794e-02 7.115694880485534668e-02 -1.909627020359039307e-01 2.053519189357757568e-01 2.209770679473876953e-01 6.519721937365829945e-04 -1.795682311058044434e-01 -3.015391528606414795e-01 -9.817378968000411987e-02 2.056944221258163452e-01 -1.633688509464263916e-01 -6.304769217967987061e-02 2.097993902862071991e-02 -4.774764180183410645e-02 3.413573801517486572e-01 -2.423620596528053284e-02 -8.263728022575378418e-02 -1.244418472051620483e-01 4.658515751361846924e-02
-4.870988801121711731e-02 -9.322878718376159668e-02 1.607056111097335815e-01 -3.567406535148620605e-02 1.258049458265304565e-01 2.378727197647094727e-01 7.811055332422256470e-02 2.964157760143280029e-01 1.253332793712615967e-01 -1.921867877244949341e-01 2.518269717693328857e-01 1.050591468811035156e-02 -7.687852531671524048e-02 2.414114624261856079e-01 5.834957212209701538e-02 -5.502023175358772278e-02 -7.977303862571716309e-02 1.445946395397186279e-01 -9.438855201005935669e-02 -1.491876691579818726e-01 -4.278268292546272278e-02 -1.313888430595397949e-01 3.497630357742309570e-01 -3.083360195159912109e-01 4.030635580420494080e-02 5.889705196022987366e-02 -4.747230932116508484e-02 1.759079694747924805e-01 -3.172821998596191406e-01 1.927915811538696289e-01 -2.752995491027832031e-01 -2.486290335655212402e-01
4.459369927644729614e-02 -5.184875056147575378e-02 2.549142539501190186e-01 -1.417771726846694946e-02 -1.186329051852226257e-01 -1.768782734870910645e-02 8.841963717713952065e-04 1.546077430248260498e-01 -2.970002293586730957e-01 -6.116790696978569031e-02 -2.375712990760803223e-02 -2.834232449531555176e-01 1.647254079580307007e-01 1.301721334457397461e-01 2.854499500244855881e-03 3.403898328542709351e-02 2.494318336248397827e-01 1.644231677055358887e-01 -7.009577937424182892e-03 -2.990562915802001953e-01 -1.890678405761718750e-01 2.755398675799369812e-02 3.850217163562774658e-01 -1.789953559637069702e-01 -1.475512534379959106e-01 -1.479776203632354736e-01 2.390612065792083740e-01 3.193442821502685547e-01 -3.047863207757472992e-02 -1.557485461235046387e-01 -2.144412398338317871e-01 6.531921029090881348e-02
1.985248625278472900e-01 1.214112341403961182e-01 7.081610709428787231e-02 -3.592613153159618378e-03 -2.247416824102401733e-01 -9.206338971853256226e-02 2.505105435848236084e-01 5.502942577004432678e-02 2.197267562150955200e-01 -4.490181431174278259e-02 -3.557187318801879883e-02 -4.833400994539260864e-02 -6.061783432960510254e-02 2.108982354402542114e-01 1.676730811595916748e-01 -2.344638854265213013e-01 3.454042226076126099e-02 1.559021770954132080e-01 7.629756815731525421e-03 7.803642749786376953e-02 -2.757139205932617188e-01 6.867415457963943481e-02 2.783292531967163086e-01 1.394074261188507080e-01 1.426863819360733032e-01 -1.606134921312332153e-01 -8.784453384578227997e-03 4.934953153133392334e-01 3.903058171272277832e-02 7.891956716775894165e-02 6.806674599647521973e-02 -3.456521034240722656e-01
-1.486160606145858765e-01 4.052760824561119080e-02 2.405481189489364624e-01 -2.756775915622711182e-01 -1.708297617733478546e-02 3.954114764928817749e-02 -8.372196555137634277e-02 2.674075365066528320e-01 -2.679213415831327438e-03 1.013609245419502258e-01 1.946541294455528259e-02 -1.948936730623245239e-01 1.210412234067916870e-01 2.599073052406311035e-01 -1.339704245328903198e-01 -2.598664164543151855e-01 7.536786794662475586e-02 7.987467944622039795e-02 -2.701659500598907471e-01 4.889300465583801270e-02 -3.350009024143218994e-01 -9.832263924181461334e-03 3.970935940742492676e-01 8.123280853033065796e-02 7.336080074310302734e-02 -2.818591892719268799e-01 6.064488738775253296e-02 2.387917041778564453e-01 -8.512083441019058228e-02 -1.082236468791961670e-01 1.237476393580436707e-01 -4.325356334447860718e-02
2.534132003784179688e-01 8.661919832229614258e-02 1.291811913251876831e-01 7.983962446451187134e-02 -5.265168473124504089e-02 -1.531989872455596924e-01 1.057090610265731812e-01 2.609220445156097412e-01 3.022867999970912933e-02 -1.132609620690345764e-01 -1.222815290093421936e-01 1.514071878045797348e-02 -1.873855590820312500e-01 2.059092968702316284e-01 1.996253728866577148e-01 -9.139376133680343628e-02 -1.002674028277397156e-01 -7.395054399967193604e-02 -1.368679702281951904e-01 -3.259929642081260681e-02 -3.431755006313323975e-01 2.126794457435607910e-01 3.732027709484100342e-01 9.830780327320098877e-02 5.612329114228487015e-03 3.971245884895324707e-02 -3.888910636305809021e-02 4.119153320789337158e-01 3.740723431110382080e-02 -5.112913250923156738e-02 7.351095974445343018e-02 -3.400059044361114502e-01
-2.122824639081954956e-01 -1.958696246147155762e-01 -5.750215798616409302e-02 -2.067707926034927368e-01 -3.504254519939422607e-01 7.044132053852081299e-02 -1.419583112001419067e-01 2.956050038337707520e-01 2.486048936843872070e-01 1.169116795063018799e-01 2.012090533971786499e-01 -7.209847122430801392e-02 -1.131219640374183655e-01 1.534352302551269531e-01 2.104916051030158997e-02 -3.277674317359924316e-02 2.153586894273757935e-01 1.868558377027511597e-01 -5.728123337030410767e-02 -1.499743759632110596e-01 -1.390463113784790039e-01 -1.817730516195297241e-01 3.391367197036743164e-01 -7.383638620376586914e-02 7.879102230072021484e-02 4.360220208764076233e-02 -9.478668682277202606e-03 -6.116999685764312744e-02 -4.609901830554008484e-02 -2.488562762737274170e-01 -3.139941021800041199e-03 -3.468283116817474365e-01
-1.020271778106689453e-01 2.887431159615516663e-02 1.823696643114089966e-01 -7.637083530426025391e-02 -3.006618916988372803e-01 4.708166792988777161e-02 -8.242162875831127167e-03 7.536135613918304443e-02 2.411342263221740723e-01 -4.370800852775573730e-01 -1.052405163645744324e-01 -2.816103100776672363e-01 -5.357847735285758972e-02 2.510879747569561005e-02 -2.577390149235725403e-02 6.748695392161607742e-03 -5.431256070733070374e-02 -8.880309015512466431e-02 -2.968258261680603027e-01 -2.877601981163024902e-01 -1.553193777799606323e-01 -2.303303927183151245e-01 8.415494114160537720e-02 -6.531790643930435181e-02 -3.583433479070663452e-02 -1.527081876993179321e-01 1.341674178838729858e-01 8.524608612060546875e-02 -9.517269581556320190e-02 5.098147690296173096e-02 2.842218875885009766e-01 -3.081321418285369873e-01
1.360697597265243530e-01 7.931986451148986816e-02 1.462018340826034546e-01 -9.098024666309356689e-02 -1.620863080024719238e-01 8.877118676900863647e-02 1.288849767297506332e-02 9.992004185914993286e-02 3.120051026344299316e-01 8.328944444656372070e-02 -1.827434264123439789e-02 7.422882318496704102e-02 -2.103236615657806396e-01 1.209392249584197998e-01 -3.143833875656127930e-01 -1.417391300201416016e-01 2.249039113521575928e-01 2.307870537042617798e-01 -1.764160543680191040e-01 -1.667157411575317383e-01 -1.816788315773010254e-01 1.720698624849319458e-01 3.616797327995300293e-01 4.003849625587463379e-02 2.598525881767272949e-01 -1.096583679318428040e-01 1.692266762256622314e-01 3.444490730762481689e-01 3.952331468462944031e-02 -9.496098011732101440e-02 1.106950491666793823e-01 -7.658501714468002319e-02
7.530828565359115601e-02 4.044566303491592407e-02 1.471469104290008545e-01 7.946113497018814087e-02 -1.427553296089172363e-01 -1.072556450963020325e-01 1.283890902996063232e-01 3.650058209896087646e-01 -1.020866706967353821e-01 -7.868115603923797607e-02 1.391598135232925415e-01 -3.543409407138824463e-01 1.415281444787979126e-01 4.793122876435518265e-03 7.431559264659881592e-03 -1.095103323459625244e-01 1.765583753585815430e-01 8.242410421371459961e-02 1.508491113781929016e-02 -1.627062559127807617e-01 -4.387963116168975830e-01 -1.085794270038604736e-01 2.849444746971130371e-01 4.088917747139930725e-02 1.097822487354278564e-01 -2.580606341361999512e-01 8.761389553546905518e-02 9.320373088121414185e-02 2.850050330162048340e-01 -2.152255028486251831e-01 -5.991446599364280701e-02 -1.071429699659347534e-01
1.597538292407989502e-01 1.857097148895263672e-01 2.033135592937469482e-01 -3.185191452503204346e-01 6.661197636276483536e-03 -1.505394233390688896e-03 -9.231270104646682739e-02 -2.117666751146316528e-01 2.940331995487213135e-01 -1.435955315828323364e-01 5.120572075247764587e-02 -2.358220517635345459e-02 -1.351720094680786133e-01 -5.457916855812072754e-02 -1.516288965940475464e-01 -1.196551471948623657e-01 1.833967864513397217e-01 9.736748039722442627e-02 -2.729283571243286133e-01 -2.752004265785217285e-01 -2.460500299930572510e-01 5.226062610745429993e-02 3.623176515102386475e-01 -1.570954453200101852e-03 1.657252758741378784e-01 -1.992564089596271515e-02 3.768505156040191650e-02 3.438593149185180664e-01 1.096423715353012085e-01 -9.806898236274719238e-02 1.568580791354179382e-02 1.329641938209533691e-01
6.003060191869735718e-02 1.322874724864959717e-01 1.385781168937683105e-01 -2.207363992929458618e-01 -3.128889203071594238e-01 -3.248944506049156189e-02 6.185473501682281494e-02 1.917852275073528290e-02 5.391891673207283020e-02 -1.911437138915061951e-02 1.513355225324630737e-01 -1.113558039069175720e-01 3.920215740799903870e-02 -1.318847090005874634e-01 -4.734599590301513672e-01 4.028476774692535400e-02 2.237612754106521606e-01 -1.844454556703567505e-01 -2.872737646102905273e-01 -2.682008221745491028e-02 -4.082666337490081787e-01 2.097796350717544556e-01 2.205070555210113525e-01 -6.435810774564743042e-02 1.643335968255996704e-01 -8.754868060350418091e-02 1.737018227577209473e-01 -2.820162661373615265e-02 -1.532354392111301422e-02 -1.541553586721420288e-01 -6.327922642230987549e-02 -9.808993898332118988e-03
-1.439665677025914192e-03 2.045162320137023926e-01 7.995095849037170410e-02 9.630551934242248535e-02 -1.050592809915542603e-01 9.163559228181838989e-02 -7.822548970580101013e-03 2.568837106227874756e-01 -1.008667349815368652e-01 -3.215746879577636719e-01 2.675057053565979004e-01 3.944361209869384766e-02 -3.685827255249023438e-01 7.462125271558761597e-02 -2.402624338865280151e-01 5.578234046697616577e-02 -1.031311824917793274e-01 3.794336691498756409e-02 1.043419167399406433e-01 -1.970922350883483887e-01 -3.620844781398773193e-01 8.262510597705841064e-02 2.440782785415649414e-01 1.784858107566833496e-02 1.155063416808843613e-02 2.505513727664947510e-01 2.436665892601013184e-01 3.668817505240440369e-02 1.387757062911987305e-01 7.534934580326080322e-02 1.697053164243698120e-01 -1.762453913688659668e-01
1.781027317047119141e-01 2.061588317155838013e-01 1.889273524284362793e-01 -2.350553274154663086e-01 -1.580203175544738770e-01 4.586471244692802429e-02 -8.935543894767761230e-02 2.041907049715518951e-02 2.750892341136932373e-01 5.212455987930297852e-02 -9.190148115158081055e-02 2.067873030900955200e-01 -2.169391512870788574e-01 1.435651327483355999e-03 -1.449762433767318726e-01 -1.089887917041778564e-01 1.741901487112045288e-01 3.418038785457611084e-02 -3.236929774284362793e-01 -2.727620899677276611e-01 -1.615443378686904907e-01 1.081353425979614258e-01 4.058963656425476074e-01 -7.138057798147201538e-02 1.945682317018508911e-01 -2.850032411515712738e-02 1.639099866151809692e-01 2.403106540441513062e-01 8.593462407588958740e-02 -5.485256388783454895e-02 1.002143323421478271e-01 -1.665950417518615723e-01
-2.149962186813354492e-01 -1.208877786993980408e-01 2.100982367992401123e-01 7.494097948074340820e-02 -2.300538569688796997e-01 2.252705991268157959e-01 4.794705659151077271e-02 1.179319396615028381e-01 -1.644396036863327026e-01 -1.372575759887695312e-01 7.349140942096710205e-02 -6.781091913580894470e-03 -1.247218921780586243e-01 3.726243674755096436e-01 -2.914999239146709442e-02 1.557479649782180786e-01 3.767673969268798828e-01 -1.591905206441879272e-01 -2.292217314243316650e-01 -2.550523281097412109e-01 -1.816217154264450073e-01 3.609857335686683655e-02 2.275817990303039551e-01 9.231044352054595947e-02 6.742682307958602905e-02 8.264817297458648682e-02 6.008760631084442139e-02 -4.166160151362419128e-02 1.207381021231412888e-02 1.223550513386726379e-01 -3.469755649566650391e-01 -8.344260603189468384e-02
1.985216140747070312e-01 9.549821913242340088e-02 2.691443562507629395e-01 -4.714223146438598633e-01 -2.577840089797973633e-01 -1.179190911352634430e-02 -5.065621063113212585e-02 1.390790194272994995e-01 -4.715264961123466492e-02 -2.135149016976356506e-02 1.485522687435150146e-01 -2.971937954425811768e-01 -9.656094014644622803e-02 4.130746796727180481e-02 9.080216288566589355e-02 -1.528898179531097412e-01 4.485983029007911682e-02 -1.392775774002075195e-01 -7.217659801244735718e-02 -1.820697486400604248e-01 -1.219639107584953308e-01 2.802831232547760010e-01 1.922147870063781738e-01 -4.053153097629547119e-02 1.889025866985321045e-01 -2.415685057640075684e-01 1.032812334597110748e-02 6.022597104310989380e-02 2.034260034561157227e-01 -1.059552356600761414e-01 -1.022310778498649597e-01 -2.448332905769348145e-01
1.551588922739028931e-01 -1.129318550229072571e-01 1.009531244635581970e-01 3.942063152790069580e-01 -2.586172819137573242e-01 6.762378849089145660e-03 1.086531281471252441e-01 1.500010769814252853e-02 1.322462707757949829e-01 1.268933415412902832e-01 7.749832421541213989e-02 1.586417481303215027e-02 -2.284879088401794434e-01 7.341489940881729126e-02 6.095931679010391235e-02 -5.937178432941436768e-02 9.576886147260665894e-02 1.989956349134445190e-01 -3.726672530174255371e-01 -1.392966806888580322e-01 -2.807809710502624512e-01 4.611380770802497864e-02 3.721734881401062012e-01 -1.161161214113235474e-01 -5.706526339054107666e-02 9.241788834333419800e-02 1.634881943464279175e-01 2.546137273311614990e-01 -2.490906864404678345e-01 -7.836083322763442993e-02 -2.805064804852008820e-02 -3.991780057549476624e-02
-3.323833048343658447e-01 1.367051750421524048e-01 1.062144711613655090e-01 -1.788375526666641235e-01 -2.572943642735481262e-02 4.378534853458404541e-02 1.160649396479129791e-02 2.175358682870864868e-01 -1.411783248186111450e-01 6.165009364485740662e-02 -9.594753384590148926e-02 -2.366870492696762085e-01 -5.866879224777221680e-02 3.297468274831771851e-02 -2.135861217975616455e-01 -4.502329602837562561e-02 4.729859530925750732e-02 -1.180655509233474731e-01 -2.641030251979827881e-01 -2.611757218837738037e-01 -2.443092763423919678e-01 -1.340820938348770142e-01 3.397998511791229248e-01 -1.134347766637802124e-01 1.019021589308977127e-02 -6.307709217071533203e-02 -1.688961386680603027e-01 2.515828907489776611e-01 3.367321193218231201e-01 -2.570515275001525879e-01 -2.179689146578311920e-02 -2.052056975662708282e-02
1.357332915067672729e-01 8.058332651853561401e-02 1.051993966102600098e-01 9.940488962456583977e-04 -2.200707942247390747e-01 -1.282292157411575317e-01 2.335010170936584473e-01 -1.779381372034549713e-02 -1.960769891738891602e-01 1.848571747541427612e-01 1.519355326890945435e-01 3.439180925488471985e-02 -1.023336648941040039e-01 -5.809508264064788818e-02 -6.296131014823913574e-02 -8.420192450284957886e-02 1.285138875246047974e-01 3.289270102977752686e-01 -3.398738503456115723e-01 -2.999688982963562012e-01 -4.605720639228820801e-01 2.693293988704681396e-02 1.884908974170684814e-01 9.830464422702789307e-02 2.961169183254241943e-02 -1.127320528030395508e-01 1.653836481273174286e-02 1.972701549530029297e-01 -1.415227502584457397e-01 -1.977717578411102295e-01 5.473731830716133118e-02 -1.391148567199707031e-01
9.826835244894027710e-02 9.556356072425842285e-02 4.190324246883392334e-02 1.424666047096252441e-01 -2.984443604946136475e-01 -2.094637602567672729e-01 -3.865711018443107605e-02 -5.650255084037780762e-02 -1.010916009545326233e-02 -2.525625526905059814e-01 -2.146960608661174774e-02 -1.483721435070037842e-01 -1.519816219806671143e-01 9.755706042051315308e-02 2.308073453605175018e-02 -1.256834715604782104e-01 -1.664486974477767944e-01 -3.311596810817718506e-02 -2.734324336051940918e-01 -1.892405748367309570e-01 -5.443205684423446655e-02 -7.540240883827209473e-02 3.860908746719360352e-01 -2.127874344587326050e-01 2.827329635620117188e-01 2.007393836975097656e-01 -1.422376781702041626e-01 3.896102607250213623e-01 4.389463923871517181e-03 -1.780129671096801758e-01 8.465439081192016602e-02 -1.127335950732231140e-01
4.433215036988258362e-02 -1.570258289575576782e-01 -1.427271664142608643e-01 -3.209047913551330566e-01 -3.000798821449279785e-01 1.821667514741420746e-02 -2.137279361486434937e-01 2.654351294040679932e-01 4.479742422699928284e-02 1.417011320590972900e-01 1.401905566453933716e-01 -3.153689950704574585e-02 -2.642324566841125488e-01 2.045513987541198730e-01 -2.075120247900485992e-02 1.010264232754707336e-01 2.453367561101913452e-01 1.365480273962020874e-01 -1.433500740677118301e-02 -1.528381854295730591e-01 -3.442445769906044006e-02 -2.026556283235549927e-01 3.374548256397247314e-01 -2.658354640007019043e-01 9.298220276832580566e-02 4.799963906407356262e-02 1.495960503816604614e-01 1.984808743000030518e-01 -3.694127500057220459e-02 -1.684679687023162842e-01 -4.961489886045455933e-02 -2.105946093797683716e-01
-1.491194069385528564e-01 1.012753173708915710e-01 5.211140215396881104e-02 -1.090051159262657166e-01 -1.535366922616958618e-01 -2.394337765872478485e-02 -1.343157589435577393e-01 2.047634124755859375e-01 -2.262588217854499817e-02 1.825329363346099854e-01 2.288532108068466187e-01 -2.252743840217590332e-01 1.127539873123168945e-01 2.901085615158081055e-01 -8.636371785541996360e-05 -1.901033520698547363e-01 2.987357378005981445e-01 6.565767526626586914e-02 -1.471346467733383179e-01 -7.259105145931243896e-02 -2.190899103879928589e-01 3.507965803146362305e-02 3.133050203323364258e-01 -1.186724677681922913e-01 1.293842345476150513e-01 -4.736318718641996384e-03 1.946923285722732544e-01 3.443912267684936523e-01 -6.493268907070159912e-02 -3.593616783618927002e-01 -4.995555616915225983e-03 1.011130809783935547e-01
1.898538023233413696e-01 1.207779794931411743e-01 2.308121919631958008e-01 -1.784532964229583740e-01 -1.424372792243957520e-01 1.130408700555562973e-02 -1.327887922525405884e-02 1.383051723241806030e-01 3.858948349952697754e-01 3.789468109607696533e-02 4.427516460418701172e-02 1.951059401035308838e-01 -1.471644788980484009e-01 -4.421568289399147034e-02 -2.735246419906616211e-01 -1.647070646286010742e-01 1.630306839942932129e-01 1.513362675905227661e-01 -2.463038712739944458e-01 -2.431239783763885498e-01 -1.971098780632019043e-01 1.518584787845611572e-01 3.090728521347045898e-01 -6.460938602685928345e-02 1.399150639772415161e-01 5.675436183810234070e-02 1.190621256828308105e-01 2.824151515960693359e-01 1.389666646718978882e-01 -5.198903754353523254e-02 1.166291162371635437e-01 -1.592947244644165039e-01
1.506915539503097534e-01 1.037930846214294434e-01 3.347290754318237305e-01 -1.547654122114181519e-01 2.755803428590297699e-02 -9.869216382503509521e-02 -3.472388163208961487e-02 2.144664973020553589e-01 -2.055138349533081055e-01 -2.550154030323028564e-01 -8.600286394357681274e-02 7.391691952943801880e-02 2.254857867956161499e-01 -2.140917582437396049e-03 3.351865708827972412e-02 -1.779085546731948853e-01 -3.276544064283370972e-02 -1.745711565017700195e-01 1.488768607378005981e-01 -2.604749500751495361e-01 4.538406431674957275e-02 -1.035833656787872314e-01 4.679310023784637451e-01 -1.793756522238254547e-02 -1.165984347462654114e-01 4.692676011472940445e-03 3.154557049274444580e-01 2.120414227247238159e-01 3.602894395589828491e-02 3.063407726585865021e-02 -4.265354201197624207e-02 -2.308508306741714478e-01
1.379822492599487305e-01 8.301306515932083130e-02 2.149554640054702759e-01 3.297950327396392822e-01 -1.753912717103958130e-01 -2.055010497570037842e-01 5.171544477343559265e-02 -1.933409422636032104e-01 2.308928817510604858e-01 -1.316777318716049194e-01 1.088435798883438110e-01 -7.657478749752044678e-02 -2.492096573114395142e-01 2.003984153270721436e-01 2.914835698902606964e-02 -2.924514561891555786e-02 -3.084944561123847961e-02 5.948178935796022415e-03 -1.675698161125183105e-01 -1.755842119455337524e-01 -2.882748842239379883e-01 -2.861659275367856026e-03 5.097617506980895996e-01 -5.756278056651353836e-03 2.503016404807567596e-02 2.549161314964294434e-01 9.144370257854461670e-02 9.865950793027877808e-02 4.320796951651573181e-02 -1.244970485568046570e-01 9.871036559343338013e-02 2.891516312956809998e-03
-4.965107515454292297e-02 1.509713232517242432e-01 1.936165392398834229e-01 -2.578229308128356934e-01 -3.239178061485290527e-01 -1.996850222349166870e-01 1.914560496807098389e-01 2.639741599559783936e-01 7.916992530226707458e-03 -2.757912036031484604e-03 -8.411581628024578094e-03 -6.757241487503051758e-02 2.468125522136688232e-01 1.630968302488327026e-01 -1.831344217061996460e-01 -1.269377022981643677e-01 -6.598814856261014938e-03 7.217501848936080933e-02 -2.259494960308074951e-01 -1.650566160678863525e-01 -2.886016964912414551e-01 9.909775108098983765e-02 3.581773042678833008e-01 8.348201215267181396e-02 1.023492515087127686e-01 -2.019921988248825073e-01 2.333557158708572388e-01 1.738331615924835205e-01 3.690232522785663605e-03 -2.552318945527076721e-02 2.152631990611553192e-03 1.709748953580856323e-01
4.068379104137420654e-02 1.721911728382110596e-01 8.495447039604187012e-02 -1.276216804981231689e-01 -1.357324123382568359e-01 6.776472926139831543e-02 -5.896640568971633911e-02 -1.971866190433502197e-02 3.072865009307861328e-01 1.262115538120269775e-01 -6.672226637601852417e-02 1.803348362445831299e-01 -2.309013009071350098e-01 -3.705577924847602844e-03 -1.915699988603591919e-01 -1.495464146137237549e-01 2.122189998626708984e-01 1.230470240116119385e-01 -2.967804670333862305e-01 -1.574590057134628296e-01 -4.059628546237945557e-01 7.426034659147262573e-02 4.077928960323333740e-01 4.359431564807891846e-02 1.799319982528686523e-01 4.296565800905227661e-02 1.963937282562255859e-01 2.073980271816253662e-01 5.788600444793701172e-02 -6.319751590490341187e-02 1.024078577756881714e-01 -1.157012954354286194e-01
-1.008224487304687500e-01 -1.541692614555358887e-01 1.860440969467163086e-01 -2.234675455838441849e-03 -2.865301966667175293e-01 1.547210216522216797e-01 1.586731672286987305e-01 4.358558356761932373e-02 -8.317124843597412109e-02 -9.182201325893402100e-02 1.955126225948333740e-01 -3.648417294025421143e-01 4.976455494761466980e-02 3.075042665004730225e-01 -1.182512044906616211e-01 4.284642636775970459e-02 -6.168552674353122711e-03 1.656378433108329773e-02 -6.393021345138549805e-02 -2.599613070487976074e-01 -4.440697282552719116e-02 -1.712507158517837524e-01 3.748596012592315674e-01 -3.455285131931304932e-01 -8.402034640312194824e-02 2.921520471572875977e-01 -1.184437423944473267e-02 9.456771612167358398e-02 -1.044578328728675842e-01 6.434033811092376709e-02 -1.326775997877120972e-01 -3.818941488862037659e-02
-8.340810984373092651e-02 1.605357825756072998e-01 1.350362002849578857e-01 -5.007617920637130737e-02 -1.370550543069839478e-01 -1.949698179960250854e-01 3.120691180229187012e-01 5.718053877353668213e-02 1.201070696115493774e-01 -3.249723911285400391e-01 -9.193781763315200806e-02 -1.860443055629730225e-01 -2.007693648338317871e-01 9.581140242516994476e-03 8.654723316431045532e-02 -8.731317706406116486e-03 9.522005170583724976e-02 -2.504799365997314453e-01 -3.466327488422393799e-01 -3.152529299259185791e-01 -1.778139770030975342e-01 -1.375668644905090332e-01 1.236348897218704224e-01 -1.676835566759109497e-01 -9.510515956208109856e-04 1.370107382535934448e-02 7.740885019302368164e-02 2.083980441093444824e-01 -2.227568924427032471e-01 1.675094813108444214e-01 2.475512921810150146e-01 -6.439423561096191406e-02
5.880699679255485535e-02 -1.586662419140338898e-02 2.863981127738952637e-01 2.149574720533564687e-04 -2.837900817394256592e-01 -1.400967687368392944e-01 8.469402045011520386e-02 2.306033372879028320e-01 -1.264314502477645874e-01 3.884480148553848267e-02 1.897253394126892090e-01 -1.666607260704040527e-01 1.490314602851867676e-01 1.497535258531570435e-01 9.600187651813030243e-03 -4.388060420751571655e-02 1.973531097173690796e-01 2.338618487119674683e-01 -5.261634290218353271e-02 -2.034741640090942383e-01 -3.487201035022735596e-01 -2.112065851688385010e-01 2.602657079696655273e-01 -2.636191248893737793e-01 -1.841947287321090698e-01 -4.823173955082893372e-02 -2.046671509742736816e-02 2.657320797443389893e-01 -4.027498513460159302e-02 -1.694940179586410522e-01 -1.735238730907440186e-01 1.297209262847900391e-01
-8.805947750806808472e-02 1.244208496063947678e-02 2.351387292146682739e-01 2.879149019718170166e-01 -1.878404468297958374e-01 2.520966529846191406e-01 2.352822124958038330e-01 1.934930533170700073e-01 1.972336694598197937e-02 -6.366200745105743408e-02 -3.857896104454994202e-02 1.232518926262855530e-01 -9.693440794944763184e-02 -1.248136535286903381e-01 -1.081466674804687500e-01 -1.533306539058685303e-01 1.258041113615036011e-01 1.463709175586700439e-01 1.202431842684745789e-01 -3.403587043285369873e-01 -1.595203429460525513e-01 -1.698721796274185181e-01 1.782386898994445801e-01 -9.140481799840927124e-02 2.187713682651519775e-01 1.535714566707611084e-01 -1.146066039800643921e-01 3.089631795883178711e-01 -1.747546941041946411e-01 6.868547201156616211e-02 -3.071964979171752930e-01 -9.656167775392532349e-02
2.114347964525222778e-01 -1.320019960403442383e-01 2.874242663383483887e-01 -2.703018784523010254e-01 -2.953962683677673340e-01 -6.980231404304504395e-02 1.515305936336517334e-01 3.486657440662384033e-01 4.944263398647308350e-02 -7.105144113302230835e-02 5.794937536120414734e-02 -1.902057230472564697e-02 -2.224528044462203979e-01 7.935837656259536743e-02 6.894792616367340088e-02 -1.869077533483505249e-01 8.744111657142639160e-02 -3.143827244639396667e-02 -3.091466054320335388e-02 -1.676596850156784058e-01 -1.743099093437194824e-01 2.898891568183898926e-01 2.744410634040832520e-01 1.364922821521759033e-01 -6.677766144275665283e-02 -2.986143529415130615e-01 -1.342069357633590698e-01 2.645069956779479980e-01 -3.087812103331089020e-02 -4.639391973614692688e-02 8.325143903493881226e-02 -3.377338871359825134e-02
5.781837180256843567e-02 -7.832524180412292480e-02 1.229415535926818848e-01 -1.828110218048095703e-01 -1.967682391405105591e-01 -5.314460024237632751e-03 -1.207640171051025391e-01 1.060961186885833740e-01 -3.106292486190795898e-01 -6.601423770189285278e-02 1.531248092651367188e-01 4.229069501161575317e-02 -7.447385042905807495e-02 -7.929467409849166870e-02 2.024554014205932617e-01 1.099454313516616821e-01 -1.699766665697097778e-01 -2.318504638969898224e-02 -2.643798887729644775e-01 -1.689417213201522827e-01 -1.361494213342666626e-01 -2.997034192085266113e-01 4.538116753101348877e-01 -2.678867056965827942e-02 1.796262413263320923e-01 1.005943268537521362e-01 3.460668623447418213e-01 -7.179391384124755859e-02 -1.577351987361907959e-01 1.980704069137573242e-01 -8.423494547605514526e-02 -7.077243924140930176e-02
4.088718071579933167e-02 -6.981985270977020264e-02 1.302187889814376831e-01 -1.769436746835708618e-01 -3.980634808540344238e-01 6.957029551267623901e-02 8.463697135448455811e-02 5.442591011524200439e-02 1.230425387620925903e-01 1.983372569084167480e-01 2.284838408231735229e-01 -1.252752691507339478e-01 -2.102447301149368286e-01 6.620683521032333374e-02 1.428018789738416672e-02 -1.032071486115455627e-01 3.117091953754425049e-01 8.351876586675643921e-02 -2.422216981649398804e-01 -2.516575157642364502e-01 -3.542308211326599121e-01 2.731011211872100830e-01 5.750492215156555176e-02 3.190182149410247803e-02 -2.254493385553359985e-01 1.513878107070922852e-01 -4.807564616203308105e-02 1.005711704492568970e-01 1.407461166381835938e-01 -1.700824797153472900e-01 -2.096403576433658600e-02 -1.551513373851776123e-01
6.079592928290367126e-02 5.343345180153846741e-02 1.952066123485565186e-01 -8.229680359363555908e-02 -2.051365077495574951e-01 1.055220142006874084e-01 -1.640028506517410278e-02 5.384487565606832504e-03 -8.765313774347305298e-02 -1.026079878211021423e-01 3.146963715553283691e-01 -1.002655774354934692e-01 1.599879562854766846e-01 7.892143726348876953e-02 -1.319555789232254028e-01 4.227814823389053345e-02 1.364567577838897705e-01 -1.518509257584810257e-02 -2.971864342689514160e-01 -6.217014789581298828e-02 -9.982947260141372681e-02 -2.157667279243469238e-01 3.672870695590972900e-01 4.316666349768638611e-02 2.046044468879699707e-01 6.707815080881118774e-02 -4.415691643953323364e-02 -1.153839081525802612e-01 -7.956146448850631714e-02 3.837419152259826660e-01 -2.667599618434906006e-01 -3.550194501876831055e-01
-3.201026320457458496e-01 9.027599543333053589e-02 -1.126270461827516556e-02 -4.848413541913032532e-02 -1.567885279655456543e-01 2.002574205398559570e-01 9.729213081300258636e-03 -8.213340304791927338e-03 7.626619935035705566e-02 1.859875768423080444e-02 1.140013933181762695e-01 -9.692402184009552002e-02 -1.402898281812667847e-01 6.240166258066892624e-03 -5.699930340051651001e-02 -2.499589622020721436e-01 -1.668320223689079285e-02 -1.017607524991035461e-01 -9.212647378444671631e-02 -3.671626746654510498e-01 -2.480331063270568848e-01 -2.175156623125076294e-01 2.201957702636718750e-01 -3.705868721008300781e-01 4.964303970336914062e-02 -1.991127729415893555e-01 1.508198976516723633e-01 2.866381704807281494e-01 -1.957374662160873413e-01 1.508680135011672974e-01 1.578753888607025146e-01 -1.626547574996948242e-01
1.123355627059936523e-01 -2.782804332673549652e-02 1.245933994650840759e-01 2.857780754566192627e-01 -1.318534910678863525e-01 1.004714146256446838e-01 -6.711041182279586792e-02 2.701439335942268372e-02 3.941677510738372803e-02 1.823390424251556396e-01 2.771423757076263428e-01 -1.139679108746349812e-03 -2.965056896209716797e-01 3.012192249298095703e-01 4.793685302138328552e-02 -1.210832893848419189e-01 8.092509210109710693e-02 1.377126872539520264e-01 -4.128111600875854492e-01 -1.673536188900470734e-02 -3.241606056690216064e-01 -1.790471076965332031e-01 3.881337046623229980e-01 4.946085624396800995e-03 9.939843416213989258e-02 3.471507225185632706e-03 -1.575694978237152100e-02 2.074432969093322754e-01 -8.350460231304168701e-02 1.734402147121727467e-03 4.085564869455993176e-04 -7.290922105312347412e-02
-7.843723893165588379e-02 3.186839520931243896e-01 2.385815680027008057e-01 -1.460904628038406372e-01 -2.398337572813034058e-01 -9.198773652315139771e-03 8.401522785425186157e-02 -9.619032591581344604e-02 3.195845186710357666e-01 -6.516964733600616455e-02 -1.409961432218551636e-01 -9.737849235534667969e-02 -9.620221704244613647e-02 -1.150865256786346436e-01 -1.314537078142166138e-01 -2.413660287857055664e-01 2.924372851848602295e-01 -7.116544991731643677e-02 -5.473220720887184143e-02 -2.139595746994018555e-01 -2.943316400051116943e-01 4.766341764479875565e-03 3.172570466995239258e-01 2.138039842247962952e-02 -3.617418184876441956e-02 6.346838921308517456e-02 1.210588663816452026e-01 2.849119007587432861e-01 2.380968034267425537e-01 -1.163350194692611694e-01 8.439939469099044800e-02 2.630626223981380463e-02
1.051175966858863831e-01 -8.473040163516998291e-02 9.245634078979492188e-02 -2.056965380907058716e-01 -3.836723864078521729e-01 -4.606543481349945068e-02 1.342871226370334625e-02 1.863858699798583984e-01 -3.651710972189903259e-02 -2.420206665992736816e-01 2.155535109341144562e-02 -1.434718072414398193e-01 -3.874281048774719238e-02 -1.744941473007202148e-01 -1.253293305635452271e-01 2.178197959437966347e-03 4.371870756149291992e-01 -2.229870855808258057e-01 -3.023617267608642578e-01 1.511182785034179688e-01 -2.730498015880584717e-01 -3.824602812528610229e-02 3.290216326713562012e-01 1.761253476142883301e-01 -9.712115675210952759e-02 -3.197635756805539131e-03 8.999121189117431641e-02 1.363805979490280151e-01 -2.197905443608760834e-02 -4.132838174700737000e-02 2.610821463167667389e-02 -9.286843240261077881e-02
2.246962487697601318e-01 1.879354007542133331e-02 1.535463780164718628e-01 4.279738664627075195e-02 -1.151124238967895508e-01 -1.579629816114902496e-02 2.290735393762588501e-01 8.788092434406280518e-02 1.114092543721199036e-01 -6.619411706924438477e-02 3.679791092872619629e-01 -2.425031550228595734e-02 -1.216430887579917908e-01 1.386142522096633911e-01 -2.076738029718399048e-01 -1.142725273966789246e-01 1.574534028768539429e-01 -5.701980367302894592e-02 -3.637137636542320251e-02 -2.540464401245117188e-01 7.401482760906219482e-02 -8.983640372753143311e-02 8.294323831796646118e-02 1.022496595978736877e-01 5.027986764907836914e-01 -1.949770934879779816e-02 2.154912948608398438e-01 1.096270307898521423e-01 -1.646992415189743042e-01 1.439864635467529297e-01 -7.882209122180938721e-02 -3.414140045642852783e-01
1.160195097327232361e-01 -1.310984045267105103e-01 5.269957706332206726e-02 -3.611802756786346436e-01 -1.750821769237518311e-01 -3.893246650695800781e-01 -8.383901789784431458e-03 9.229186922311782837e-02 2.092687040567398071e-01 -1.558237969875335693e-01 -2.102412842214107513e-02 -5.458896607160568237e-02 -1.986934989690780640e-02 1.270357817411422729e-01 8.825517445802688599e-02 1.001014262437820435e-01 1.509947031736373901e-01 1.513195931911468506e-01 -7.592841051518917084e-03 -1.974372863769531250e-01 -2.423925846815109253e-01 1.409561559557914734e-02 4.387504458427429199e-01 -7.475831359624862671e-02 2.109437733888626099e-01 -1.230428814888000488e-01 3.805550560355186462e-02 1.429335623979568481e-01 1.968601942062377930e-01 -2.156972140073776245e-01 -1.602240353822708130e-01 7.228002697229385376e-02
2.010981887578964233e-01 -1.934804916381835938e-01 -2.090300247073173523e-02 -2.221992909908294678e-01 7.264228910207748413e-02 -2.220360189676284790e-01 9.672747924923896790e-03 2.305376231670379639e-01 1.006647422909736633e-01 1.288397163152694702e-01 8.225483447313308716e-02 -9.110388159751892090e-02 8.061910420656204224e-02 2.831653356552124023e-01 3.478873893618583679e-02 -5.579748377203941345e-02 -7.726838439702987671e-02 -3.269389271736145020e-02 4.196393117308616638e-02 -3.299928605556488037e-01 -2.080898433923721313e-01 4.009962826967239380e-02 4.747740030288696289e-01 8.718310855329036713e-03 2.028480321168899536e-01 1.002206746488809586e-02 1.557498574256896973e-01 1.647993773221969604e-01 -2.601133659482002258e-02 -3.352186381816864014e-01 -1.854412853717803955e-01 -5.916430056095123291e-02
-3.642795979976654053e-02 -1.643730551004409790e-01 6.547207385301589966e-02 2.620867267251014709e-02 -2.182365208864212036e-01 -1.609509997069835663e-02 -5.954894423484802246e-02 -4.386580735445022583e-02 1.965086907148361206e-01 -4.086984395980834961e-01 1.046818345785140991e-01 -2.342808097600936890e-01 1.591663993895053864e-02 2.252542972564697266e-01 3.949595242738723755e-02 6.279163807630538940e-02 -1.584570705890655518e-01 -3.295111656188964844e-02 -1.706634759902954102e-01 -3.259994983673095703e-01 -3.787509500980377197e-01 -1.990574598312377930e-01 2.672181725502014160e-01 -2.130566239356994629e-01 -1.138598471879959106e-01 -1.967473924160003662e-01 -6.389492657035589218e-03 1.528247594833374023e-01 -1.342139393091201782e-01 -1.526220589876174927e-01 1.314896717667579651e-02 -8.551475405693054199e-02
1.330468505620956421e-01 -8.720973134040832520e-02 2.354737073183059692e-01 4.335740953683853149e-02 -4.254361391067504883e-01 -2.877223119139671326e-02 1.403257399797439575e-01 1.385867446660995483e-01 5.604863539338111877e-02 -6.857903301715850830e-02 6.162261217832565308e-02 -1.662119925022125244e-01 -1.237835809588432312e-01 1.284787356853485107e-01 -1.391092538833618164e-01 3.568212985992431641e-01 9.606093168258666992e-02 -7.537328451871871948e-02 -2.589161098003387451e-01 -1.801250427961349487e-01 -4.631657898426055908e-01 -1.253247708082199097e-01 -6.168501079082489014e-02 1.901180893182754517e-01 5.457498133182525635e-02 1.910537667572498322e-02 1.792103201150894165e-01 1.829828619956970215e-01 7.850208133459091187e-02 -1.276479363441467285e-01 -4.898189008235931396e-02 -2.247563749551773071e-02
-6.305612623691558838e-02 -3.343202546238899231e-02 1.042861565947532654e-01 2.579430341720581055e-01 -2.015468031167984009e-01 2.778016924858093262e-01 -1.177789643406867981e-01 9.225111454725265503e-02 1.309600472450256348e-01 -9.416859596967697144e-02 3.735451400279998779e-02 -1.659407019615173340e-01 -3.307201862335205078e-01 2.261668443679809570e-01 8.600714057683944702e-02 -8.801707625389099121e-02 -5.321320146322250366e-02 -1.071857884526252747e-01 -8.770337700843811035e-02 -2.534978091716766357e-01 -1.026224493980407715e-01 -2.002149969339370728e-01 3.420392572879791260e-01 -3.731388449668884277e-01 2.639080397784709930e-02 1.077205780893564224e-02 1.200284957885742188e-01 4.775630682706832886e-02 8.636958152055740356e-02 4.219546914100646973e-02 -6.181997433304786682e-02 -3.507439792156219482e-01
1.023980006575584412e-01 -5.188427492976188660e-02 -2.326976880431175232e-02 3.792156651616096497e-02 -1.976511068642139435e-02 -2.483085542917251587e-01 1.339006572961807251e-01 1.657391339540481567e-01 3.138731122016906738e-01 -7.475907914340496063e-03 1.003683283925056458e-01 6.323757767677307129e-02 -1.325891315937042236e-01 1.260019093751907349e-01 -9.608346968889236450e-02 -3.007029592990875244e-01 8.518300950527191162e-02 -4.435388837009668350e-03 -1.534082144498825073e-01 -2.233968228101730347e-01 -3.121038675308227539e-01 -2.641148269176483154e-01 2.859761752188205719e-02 -4.026144742965698242e-01 1.379929929971694946e-01 7.753439247608184814e-02 9.864219278097152710e-02 2.972646653652191162e-01 -2.668777704238891602e-01 6.812983751296997070e-02 -1.064901575446128845e-01 -1.024083197116851807e-01
1.003494709730148315e-01 -7.714283652603626251e-03 1.553415060043334961e-01 5.822454765439033508e-02 -1.315884739160537720e-01 -9.441669285297393799e-02 1.288450956344604492e-01 3.201440572738647461e-01 -1.586868315935134888e-01 -4.560618475079536438e-02 6.599712371826171875e-02 -4.081839323043823242e-01 6.200255453586578369e-02 1.098844856023788452e-01 2.880807407200336456e-02 -1.764029413461685181e-01 2.719272673130035400e-01 -9.770083241164684296e-03 1.279866416007280350e-02 -1.014111116528511047e-01 -3.847873508930206299e-01 -1.951648667454719543e-02 3.043895065784454346e-01 8.011873811483383179e-02 1.302344202995300293e-01 -2.421551346778869629e-01 7.833617180585861206e-02 2.100184559822082520e-01 1.969607025384902954e-01 -1.865388005971908569e-01 -1.804321557283401489e-01 -8.328044414520263672e-02
-1.051368936896324158e-01 -3.326620757579803467e-01 3.867748891934752464e-03 -1.011123433709144592e-01 -2.660782933235168457e-01 -6.277211010456085205e-02 -2.399634569883346558e-01 2.249268293380737305e-01 1.987696439027786255e-01 -2.967184782028198242e-01 1.874807290732860565e-02 -3.366745710372924805e-01 9.437295794486999512e-02 6.491796672344207764e-02 1.383501440286636353e-01 7.334151118993759155e-02 6.376973539590835571e-02 2.089472562074661255e-01 2.124108001589775085e-02 -3.409626781940460205e-01 -4.865766316652297974e-02 -2.815938927233219147e-02 3.040930032730102539e-01 -1.126518175005912781e-01 1.221278682351112366e-01 6.586539000272750854e-02 2.148941010236740112e-01 2.362007200717926025e-01 5.356302857398986816e-02 7.667138427495956421e-02 1.273638941347599030e-02 -5.786996707320213318e-02
1.078752577304840088e-01 2.178515791893005371e-01 -3.048976324498653412e-02 -1.994428336620330811e-01 -4.092963933944702148e-01 9.241296909749507904e-03 5.402040109038352966e-02 6.175159011036157608e-03 4.751405864953994751e-02 -2.665974795818328857e-01 -1.663950681686401367e-01 3.850354254245758057e-02 -1.374306678771972656e-01 -2.181021310389041901e-02 -8.902159333229064941e-02 -4.047421813011169434e-01 2.676331996917724609e-01 3.849343210458755493e-02 -1.093119010329246521e-01 5.572248622775077820e-02 -2.304773330688476562e-01 1.177087649703025818e-01 7.292247563600540161e-02 -3.014595620334148407e-02 1.655048429965972900e-01 8.470689505338668823e-02 -1.069697458297014236e-02 3.871640861034393311e-01 1.232571620494127274e-02 3.950944170355796814e-02 -7.722211629152297974e-02 -2.870662212371826172e-01
-1.073512434959411621e-01 2.132539600133895874e-01 1.695938110351562500e-01 -2.434397637844085693e-01 -3.449823856353759766e-01 -1.506090164184570312e-01 -2.260255161672830582e-03 3.726736903190612793e-01 -9.304305166006088257e-02 2.554025733843445778e-03 -1.230424642562866211e-01 -3.046419322490692139e-01 -4.650881513953208923e-02 -1.203895583748817444e-01 8.593925833702087402e-02 -3.789144754409790039e-02 2.579143047332763672e-01 2.435477674007415771e-01 -3.569723963737487793e-01 -1.655644774436950684e-01 -1.164878830313682556e-01 -1.587876379489898682e-01 2.092000395059585571e-01 6.361111998558044434e-02 1.142237558960914612e-01 -2.000608146190643311e-01 -7.298614829778671265e-02 7.036527991294860840e-02 -1.841488108038902283e-02 1.977362670004367828e-02 -3.077038377523422241e-02 1.556961680762469769e-03
2.588804066181182861e-02 -7.086390256881713867e-02 3.111103773117065430e-01 1.306543871760368347e-02 -3.438977897167205811e-01 8.974727243185043335e-02 2.954882569611072540e-02 2.690807878971099854e-01 8.453712612390518188e-02 4.092642664909362793e-02 2.100434750318527222e-01 -7.644846290349960327e-02 -1.165428534150123596e-01 4.206589981913566589e-02 1.604289412498474121e-01 -2.665957435965538025e-02 1.288007497787475586e-01 -1.047913730144500732e-01 -1.443188190460205078e-01 -3.127079010009765625e-01 -1.813851892948150635e-01 3.276366740465164185e-02 7.949983328580856323e-02 -1.107584163546562195e-01 -2.852508723735809326e-01 2.330399751663208008e-01 3.165859282016754150e-01 8.995342999696731567e-03 2.376272529363632202e-02 2.909868061542510986e-01 -2.300973534584045410e-01 -1.557343453168869019e-01
5.601387098431587219e-02 7.267412543296813965e-02 1.115582659840583801e-01 1.148535236716270447e-01 -3.663631156086921692e-02 6.823272258043289185e-02 4.417094215750694275e-02 1.275678724050521851e-01 3.730016052722930908e-01 -1.707948595285415649e-01 2.002208381891250610e-01 -1.186711192131042480e-01 1.484834402799606323e-01 1.220333874225616455e-01 -9.617166966199874878e-02 1.513905972242355347e-01 2.267896682024002075e-01 1.465007811784744263e-01 -1.613471359014511108e-01 -4.570004642009735107e-01 1.526717096567153931e-02 1.026678457856178284e-01 2.795385122299194336e-01 -2.172998934984207153e-01 7.135555893182754517e-02 8.131255954504013062e-02 7.814542204141616821e-02 3.978254795074462891e-01 -3.410135209560394287e-02 1.496457010507583618e-01 6.751754879951477051e-02 -4.514693841338157654e-02
-1.926113367080688477e-01 3.285130858421325684e-02 2.694656252861022949e-01 -4.451154544949531555e-02 7.790838135406374931e-04 1.678507477045059204e-01 -1.742190495133399963e-02 2.548847794532775879e-01 -1.542806327342987061e-01 -1.285375095903873444e-02 -1.675637555308640003e-03 -9.414064139127731323e-02 -1.942747384309768677e-01 -9.082218259572982788e-02 -4.253973811864852905e-02 5.611754581332206726e-02 1.468939334154129028e-01 1.846899688243865967e-01 1.695404201745986938e-01 -1.235464289784431458e-01 -6.347101926803588867e-02 -1.190490201115608215e-01 1.800555437803268433e-01 -5.506455525755882263e-02 2.544575631618499756e-01 1.755490154027938843e-01 2.146521508693695068e-01 3.852131068706512451e-01 -3.170078992843627930e-01 -2.198423817753791809e-02 -1.196419671177864075e-01 -3.890114724636077881e-01
1.069803312420845032e-01 -2.154112309217453003e-01 1.088525280356407166e-01 -1.350701004266738892e-01 -5.983387120068073273e-03 5.162915959954261780e-02 8.446633815765380859e-02 2.360779792070388794e-01 2.593656443059444427e-02 -2.354762256145477295e-01 3.717760443687438965e-01 2.362066134810447693e-02 -1.693086922168731689e-01 -7.924780249595642090e-02 -1.333753466606140137e-01 -2.334620505571365356e-01 1.502508968114852905e-01 -4.887611791491508484e-02 -2.661712765693664551e-01 -1.060823798179626465e-01 7.177941501140594482e-02 -4.883505031466484070e-02 2.334362268447875977e-01 -7.403137534856796265e-02 2.383768707513809204e-01 -4.136968404054641724e-02 1.619779169559478760e-01 1.887165755033493042e-01 -1.853114366531372070e-01 2.851777970790863037e-01 -3.102608770132064819e-02 -3.643696010112762451e-01
-5.944243445992469788e-02 -2.494422793388366699e-01 7.081887125968933105e-02 -1.121587455272674561e-01 -1.693386137485504150e-01 1.193353235721588135e-01 9.896513819694519043e-02 1.585829704999923706e-01 -1.188196912407875061e-01 1.999425701797008514e-02 1.426329612731933594e-01 -1.771238595247268677e-01 -1.826616674661636353e-01 5.143310874700546265e-02 -2.135172933340072632e-01 2.058062106370925903e-01 1.488481834530830383e-02 6.490188091993331909e-02 1.989466696977615356e-01 -8.231034129858016968e-02 -2.169939130544662476e-01 -1.832279860973358154e-01 5.366407036781311035e-01 -2.378985732793807983e-01 -7.404474914073944092e-02 1.746577620506286621e-01 9.788406640291213989e-02 1.813704818487167358e-01 -1.906915605068206787e-01 2.165729403495788574e-01 9.836967289447784424e-02 3.413476422429084778e-02
2.808364033699035645e-01 -2.597958035767078400e-02 2.334124892950057983e-01 -5.038185119628906250e-01 -2.890287339687347412e-01 8.094172924757003784e-02 -6.851568073034286499e-02 2.743405401706695557e-01 -2.009655386209487915e-01 -1.265346538275480270e-02 1.404612660408020020e-01 -1.936334967613220215e-01 -1.712434589862823486e-01 6.988020241260528564e-02 2.459758669137954712e-01 -1.602989435195922852e-01 1.487524211406707764e-01 -1.053224951028823853e-01 -8.488135039806365967e-02 -1.477046757936477661e-01 -2.256813943386077881e-01 6.760433316230773926e-02 1.900503784418106079e-01 5.771088600158691406e-02 1.077840849757194519e-02 -1.434690691530704498e-02 -6.621742993593215942e-02 7.635231316089630127e-02 8.172779530286788940e-02 -1.523601710796356201e-01 -1.101375073194503784e-01 -1.190109103918075562e-01
1.172366365790367126e-01 1.075538396835327148e-01 2.769604623317718506e-01 -8.221430331468582153e-02 -2.690442800521850586e-01 5.686827003955841064e-02 -1.493343561887741089e-01 2.061767876148223877e-01 2.504180967807769775e-01 1.344152837991714478e-01 1.036889776587486267e-01 1.366060972213745117e-01 -7.773528248071670532e-02 -1.814583241939544678e-01 -2.195815443992614746e-01 -2.899033129215240479e-01 4.170488938689231873e-02 1.721499674022197723e-02 -2.311094850301742554e-01 -1.472020000219345093e-01 -3.836086392402648926e-01 2.372446358203887939e-01 2.785212993621826172e-01 1.444313973188400269e-01 5.366960167884826660e-02 7.356993108987808228e-02 5.659817904233932495e-02 2.530831694602966309e-01 -2.453491836786270142e-02 -1.152513846755027771e-01 2.446306403726339340e-03 -3.073707595467567444e-02
5.868762731552124023e-02 -1.146878227591514587e-01 2.046001888811588287e-02 4.678601399064064026e-02 -9.681171178817749023e-02 -2.561055682599544525e-02 1.470095217227935791e-01 -1.024530827999114990e-01 3.324384093284606934e-01 -1.321982145309448242e-01 1.897567063570022583e-01 1.003390178084373474e-02 6.428535562008619308e-03 4.312570393085479736e-02 -2.779829800128936768e-01 5.801177397370338440e-02 -1.183494478464126587e-01 7.474245131015777588e-02 -3.757833838462829590e-01 -2.292752712965011597e-01 -2.734190821647644043e-01 -2.266637533903121948e-01 1.672608405351638794e-01 -1.746296435594558716e-01 6.616298109292984009e-02 2.026194781064987183e-01 4.610892757773399353e-02 2.918953001499176025e-01 -1.483515650033950806e-01 1.391691267490386963e-01 2.329798936843872070e-01 -2.561651170253753662e-01
-3.729053586721420288e-02 -1.470259577035903931e-01 -7.389616966247558594e-02 1.837416291236877441e-01 -3.057908415794372559e-01 2.850410901010036469e-02 2.262634038925170898e-02 3.743252456188201904e-01 1.686970144510269165e-01 -1.091307699680328369e-01 -4.057102650403976440e-02 -1.957635581493377686e-01 8.272178471088409424e-02 1.358047574758529663e-01 7.434358354657888412e-03 -1.193648055195808411e-01 2.813783884048461914e-01 -2.411179691553115845e-01 -1.229306384921073914e-01 -1.465395987033843994e-01 -4.507829546928405762e-01 1.188120692968368530e-01 3.679849803447723389e-01 5.030246824026107788e-02 -1.099600270390510559e-02 9.769356250762939453e-02 3.467089310288429260e-02 -1.209481805562973022e-01 4.669942706823348999e-02 -5.765139311552047729e-02 -5.375066772103309631e-02 -1.408594101667404175e-01
1.645996049046516418e-02 1.201540753245353699e-01 3.171611130237579346e-01 1.342716813087463379e-01 -2.897924184799194336e-01 -1.085741668939590454e-01 2.629804909229278564e-01 1.060672104358673096e-01 -9.518643468618392944e-02 8.504468947649002075e-02 2.407602220773696899e-01 7.126904278993606567e-02 -2.593981921672821045e-01 -1.357694268226623535e-01 -1.711953580379486084e-01 -1.346749216318130493e-01 -1.889741420745849609e-02 8.297047764062881470e-02 -3.910518884658813477e-01 -3.023844957351684570e-01 -1.407789289951324463e-01 -4.860215634107589722e-02 1.555435657501220703e-01 -7.912728935480117798e-02 -5.726714059710502625e-02 1.659581065177917480e-01 5.793063342571258545e-02 3.143092691898345947e-01 -2.624883316457271576e-02 -1.174137461930513382e-03 1.233393922448158264e-01 1.577507257461547852e-01
5.787083879113197327e-02 1.372470110654830933e-01 1.503683477640151978e-01 -3.004274666309356689e-01 -4.641306400299072266e-01 -5.316201969981193542e-02 1.371116638183593750e-01 8.060990273952484131e-02 -1.719476133584976196e-01 4.429928958415985107e-02 -1.621490567922592163e-01 -5.910935997962951660e-02 2.426936477422714233e-01 7.102208584547042847e-02 -1.541801821440458298e-02 -1.001927535980939865e-03 1.167958751320838928e-01 1.058829575777053833e-01 -1.821107119321823120e-01 -1.842439025640487671e-01 -5.691432580351829529e-02 4.427861049771308899e-02 3.420739173889160156e-01 -1.306407451629638672e-01 9.384755045175552368e-02 -1.647501438856124878e-01 2.107393145561218262e-01 3.577945530414581299e-01 -1.429049372673034668e-01 -7.512243092060089111e-02 1.145255342125892639e-01 1.307859867811203003e-01
1.127195432782173157e-01 2.487838454544544220e-02 1.802753657102584839e-01 3.924536108970642090e-01 -2.850572019815444946e-02 -1.915360614657402039e-02 9.587316215038299561e-02 -6.862512230873107910e-02 -1.438527703285217285e-01 -2.155085355043411255e-01 1.713392138481140137e-01 5.403209361247718334e-04 -5.102034192532300949e-03 8.021428249776363373e-03 -5.859985202550888062e-02 -9.458706527948379517e-02 3.622368350625038147e-02 1.545345783233642578e-01 3.440277650952339172e-02 -2.516673505306243896e-01 -2.468472868204116821e-01 6.775562465190887451e-02 4.500495791435241699e-01 -1.164879351854324341e-01 -1.098323613405227661e-02 3.804166242480278015e-02 -2.041864097118377686e-01 4.831669032573699951e-01 3.883114829659461975e-02 7.745276391506195068e-02 1.186461374163627625e-01 -8.040091395378112793e-02
3.337060213088989258e-01 -1.564740836620330811e-01 1.732910722494125366e-01 9.350974112749099731e-02 9.503508359193801880e-02 4.722386971116065979e-02 -1.075429618358612061e-01 5.346805602312088013e-02 1.933203339576721191e-01 -1.941887587308883667e-01 1.345788389444351196e-01 -2.451155781745910645e-01 4.604815319180488586e-02 2.611084878444671631e-01 9.988886862993240356e-02 -2.351604849100112915e-01 -1.031166464090347290e-01 -3.566985949873924255e-03 1.629460952244699001e-03 -1.034985259175300598e-01 -2.516682147979736328e-01 2.143863886594772339e-01 5.071794390678405762e-01 8.854067325592041016e-02 1.023679673671722412e-01 9.069324284791946411e-02 1.934134662151336670e-01 1.377073079347610474e-01 -1.196242719888687134e-01 -1.290029287338256836e-01 9.108507633209228516e-02 -2.812347747385501862e-02
1.281990110874176025e-01 5.911914259195327759e-02 -3.373943865299224854e-01 1.405304670333862305e-01 -1.587009280920028687e-01 -1.449371408671140671e-02 -8.321178704500198364e-02 1.941441893577575684e-01 -2.287262529134750366e-01 -6.112778559327125549e-02 7.296736538410186768e-02 -3.219924867153167725e-01 5.267404764890670776e-02 7.386832684278488159e-02 5.123035237193107605e-02 -2.149084210395812988e-02 6.578559428453445435e-02 3.207112103700637817e-02 -2.017071843147277832e-01 2.513787522912025452e-02 -1.243019402027130127e-01 2.950872294604778290e-02 4.820576608180999756e-01 -2.133033573627471924e-01 -3.230122849345207214e-02 4.860808700323104858e-02 7.414615154266357422e-02 3.402040600776672363e-01 -3.734345361590385437e-02 -1.027385592460632324e-01 -1.885041594505310059e-01 -2.951289117336273193e-01
-4.790357127785682678e-02 6.610251497477293015e-03 2.761359214782714844e-01 -4.887354001402854919e-02 9.591295383870601654e-03 5.203485488891601562e-02 3.436896950006484985e-03 -2.266440689563751221e-01 -2.434915304183959961e-02 -1.627827621996402740e-02 3.091909587383270264e-01 -7.080682367086410522e-02 2.603973150253295898e-01 5.372649058699607849e-02 -1.659043431282043457e-01 6.090667843818664551e-02 1.496337354183197021e-01 -1.963846832513809204e-01 -1.416893452405929565e-01 -4.694276303052902222e-02 -2.188699543476104736e-01 -3.772151097655296326e-02 3.619270324707031250e-01 4.857623949646949768e-02 1.976175457239151001e-01 8.415687829256057739e-02 2.878090739250183105e-01 1.927815079689025879e-01 1.046334803104400635e-01 2.907237410545349121e-01 -2.686794698238372803e-01 -2.484748810529708862e-01
5.896406248211860657e-03 -1.837584972381591797e-01 -5.541743710637092590e-02 1.204202603548765182e-02 -8.044429868459701538e-02 7.205810397863388062e-02 -1.171377375721931458e-01 9.334267675876617432e-02 2.040143013000488281e-01 -3.717839419841766357e-01 1.777352839708328247e-01 5.541659891605377197e-02 -2.372301369905471802e-02 2.421634495258331299e-01 1.256129704415798187e-02 6.985320150852203369e-02 2.073249034583568573e-02 7.343564927577972412e-02 -5.687445402145385742e-03 -4.436174333095550537e-01 -9.084405750036239624e-02 2.216928824782371521e-02 3.306163847446441650e-01 -2.515498697757720947e-01 1.477043330669403076e-01 2.471218258142471313e-01 -6.116392835974693298e-02 3.249955177307128906e-01 1.841482222080230713e-01 1.491399854421615601e-01 -1.012091636657714844e-01 -8.665847033262252808e-02
1.250714957714080811e-01 -7.290510088205337524e-02 1.694473922252655029e-01 -1.122395917773246765e-01 -3.883319199085235596e-01 1.029076203703880310e-01 1.008406355977058411e-01 6.019843369722366333e-02 -2.620661258697509766e-01 -2.238134853541851044e-02 7.957869023084640503e-02 -6.122850999236106873e-02 1.672549098730087280e-01 1.499304175376892090e-01 -1.121019795536994934e-01 -1.005235873162746429e-02 1.644916683435440063e-01 1.456088107079267502e-02 -5.665255337953567505e-02 -8.279716223478317261e-02 -4.501843750476837158e-01 -5.534815602004528046e-03 1.510431617498397827e-01 -7.977735996246337891e-02 -1.156550794839859009e-01 -3.695747256278991699e-02 2.130808979272842407e-01 3.867355287075042725e-01 -2.153844386339187622e-01 -2.802775204181671143e-01 -2.101940289139747620e-02 1.259287744760513306e-01
3.002446889877319336e-01 -1.378340274095535278e-01 3.257358074188232422e-01 6.744666397571563721e-02 -3.388044834136962891e-01 1.367496699094772339e-01 1.064401417970657349e-01 1.203832030296325684e-01 -7.774658035486936569e-03 -1.466120630502700806e-01 -9.906445629894733429e-03 -1.625603735446929932e-01 1.056994348764419556e-01 1.921557039022445679e-01 -8.748335391283035278e-02 1.803906708955764771e-01 1.828858107328414917e-01 -2.042922079563140869e-01 -1.738083362579345703e-01 -1.790619641542434692e-01 -4.283386766910552979e-01 -7.819456607103347778e-02 7.393815368413925171e-02 -1.403614729642868042e-01 1.028366037644445896e-03 -2.345111407339572906e-02 1.109272465109825134e-01 2.419250607490539551e-01 -1.370939165353775024e-01 -1.090518608689308167e-01 1.690150201320648193e-01 4.090482369065284729e-02
-8.828015066683292389e-03 9.610923379659652710e-02 6.924237310886383057e-02 1.725866496562957764e-01 -1.852223128080368042e-01 1.487693376839160919e-02 -2.538146376609802246e-01 1.953535526990890503e-01 -4.154535755515098572e-02 -6.018300540745258331e-03 4.035899639129638672e-01 -4.415389299392700195e-01 -2.971796505153179169e-02 -5.993978679180145264e-02 -1.400040090084075928e-02 -1.401486098766326904e-01 -6.543695926666259766e-02 5.701857060194015503e-02 1.270376294851303101e-01 -1.758200228214263916e-01 -1.498086899518966675e-01 6.195810809731483459e-02 1.200803369283676147e-01 9.799894690513610840e-02 3.372093439102172852e-01 1.124639660120010376e-01 -4.517026618123054504e-02 3.831983804702758789e-01 1.357317417860031128e-01 5.358678102493286133e-02 -1.636891067028045654e-01 -8.280232548713684082e-02
2.391137182712554932e-01 -1.373580247163772583e-01 5.632052570581436157e-02 1.697995811700820923e-01 -4.189291894435882568e-01 -7.771124690771102905e-02 1.667219400405883789e-01 4.490258693695068359e-01 2.936662733554840088e-02 -1.992159634828567505e-01 -4.830100759863853455e-02 -1.674868315458297729e-01 -1.349010169506072998e-01 1.476798206567764282e-01 -4.035788774490356445e-02 -9.395957738161087036e-02 -9.040716290473937988e-02 2.101501971483230591e-01 1.565869450569152832e-01 -1.821154952049255371e-01 -9.501411765813827515e-02 -7.362503674812614918e-04 2.301958352327346802e-01 5.890130065381526947e-03 2.811760269105434418e-02 1.258645355701446533e-01 -1.244921516627073288e-02 1.627238541841506958e-01 2.488680928945541382e-01 9.567123651504516602e-02 -2.409425973892211914e-01 1.229233741760253906e-01
-1.957144439220428467e-01 9.723729453980922699e-03 -1.577453613281250000e-01 -5.200245603919029236e-02 -2.498866170644760132e-01 1.315862126648426056e-02 -2.452015876770019531e-01 1.317888200283050537e-01 9.281557798385620117e-02 -1.249381378293037415e-01 2.303569465875625610e-01 2.156199514865875244e-02 1.978808492422103882e-01 2.229130566120147705e-01 1.992146372795104980e-01 -1.654539853334426880e-01 -1.455856766551733017e-02 -6.985855102539062500e-02 -1.675465255975723267e-01 -1.222411245107650757e-01 -1.992040872573852539e-01 -7.743209600448608398e-02 4.778864383697509766e-01 7.981348037719726562e-02 -1.368198692798614502e-01 2.031128257513046265e-01 -1.655133813619613647e-02 3.287073969841003418e-01 3.053836524486541748e-02 -9.864576160907745361e-02 -8.458032459020614624e-02 -2.135366648435592651e-01
-5.368677526712417603e-02 8.914225548505783081e-02 2.710837423801422119e-01 -1.838767081499099731e-01 -3.582639992237091064e-01 -7.773593068122863770e-02 6.918767094612121582e-02 2.115508019924163818e-01 2.142026126384735107e-01 -2.589276432991027832e-02 -7.706567645072937012e-02 -6.731528043746948242e-02 -6.895734369754791260e-02 -1.092432141304016113e-01 -1.499995142221450806e-01 -2.750883400440216064e-01 3.212011456489562988e-01 -2.413885891437530518e-01 -3.071496263146400452e-02 -2.860410809516906738e-01 -2.076121866703033447e-01 6.956732273101806641e-02 1.530101448297500610e-01 -2.855513012036681175e-03 -2.343499511480331421e-01 1.508082896471023560e-01 1.505453605204820633e-02 2.706165015697479248e-01 8.127050101757049561e-02 -2.002756893634796143e-01 -4.081491753458976746e-02 1.048007681965827942e-01
2.442535385489463806e-02 2.196241468191146851e-01 1.415631324052810669e-01 -1.216238960623741150e-01 -3.914219737052917480e-01 -2.481721490621566772e-01 1.645971685647964478e-01 3.081299364566802979e-01 -1.555221378803253174e-01 1.373334079980850220e-01 -1.232364960014820099e-02 -3.044234775006771088e-02 2.838860452175140381e-01 1.658982932567596436e-01 3.662458155304193497e-03 -4.200404137372970581e-02 -4.455070197582244873e-02 2.846954204142093658e-02 5.572562571614980698e-03 -4.505054652690887451e-02 -3.845072686672210693e-01 -1.874069124460220337e-02 2.976368665695190430e-01 -1.927560120820999146e-01 1.003506779670715332e-01 3.916988894343376160e-02 2.469713240861892700e-01 1.570698618888854980e-01 -1.970556825399398804e-01 -1.241458207368850708e-02 -9.066751599311828613e-02 -4.701440781354904175e-02
5.581390485167503357e-02 -4.388060420751571655e-02 1.531874835491180420e-01 4.690081253647804260e-02 -2.051533013582229614e-01 1.674718558788299561e-01 1.513254195451736450e-01 2.820512354373931885e-01 -5.082065705209970474e-03 4.625330865383148193e-02 1.132208108901977539e-01 -1.654209196567535400e-01 -2.148246914148330688e-01 1.308322548866271973e-01 -7.106227427721023560e-02 1.140565723180770874e-01 8.742272108793258667e-02 1.565846055746078491e-01 -3.475460037589073181e-02 -4.165288805961608887e-02 9.469071775674819946e-02 8.027783036231994629e-02 1.678389161825180054e-01 -3.282537683844566345e-02 8.799356222152709961e-02 3.247690200805664062e-01 1.538749337196350098e-01 3.897527456283569336e-01 4.862718284130096436e-02 2.696099579334259033e-01 -1.946859657764434814e-01 -4.376193284988403320e-01
1.356565952301025391e-01 -5.609706416726112366e-02 8.302860707044601440e-02 -7.645872235298156738e-02 -3.691568598151206970e-02 1.005035936832427979e-01 1.701117604970932007e-01 3.204892575740814209e-01 1.059847921133041382e-01 -2.450420409440994263e-01 3.078250288963317871e-01 7.960792630910873413e-02 -5.254227668046951294e-02 -2.631660178303718567e-02 -3.465517610311508179e-02 -2.226606011390686035e-01 8.721019327640533447e-02 -1.848931461572647095e-01 -7.244899868965148926e-02 -7.919878512620925903e-02 -6.344846636056900024e-02 -6.528190523386001587e-02 1.498578041791915894e-01 -1.979336887598037720e-01 2.925728261470794678e-01 -7.503719627857208252e-02 5.861335992813110352e-02 1.802545636892318726e-01 -1.199194788932800293e-01 2.754714488983154297e-01 -2.772864699363708496e-01 -4.224299192428588867e-01
-4.197347909212112427e-02 1.324412822723388672e-01 1.418166458606719971e-01 -2.819258272647857666e-01 -3.846119940280914307e-01 -8.017358370125293732e-03 2.947601079940795898e-01 -1.062904670834541321e-02 2.085307091474533081e-01 -1.269927024841308594e-01 -1.734750345349311829e-02 -1.302740424871444702e-01 1.472690701484680176e-02 1.748764216899871826e-01 5.062383040785789490e-02 -2.854761183261871338e-01 1.816100180149078369e-01 -8.064934611320495605e-02 1.728958040475845337e-01 -2.140401005744934082e-01 -2.505674958229064941e-01 1.796489208936691284e-01 1.763945221900939941e-01 1.549731343984603882e-01 -6.859062612056732178e-02 -7.333092391490936279e-02 7.406324148178100586e-02 -1.152626611292362213e-02 -2.357398718595504761e-01 1.034172773361206055e-01 1.154629960656166077e-01 -3.060901463031768799e-01
1.387167442589998245e-02 -2.340876907110214233e-01 9.119052439928054810e-02 -2.214087545871734619e-01 8.047141134738922119e-02 9.746515005826950073e-02 -5.584419146180152893e-02 -1.130070071667432785e-02 1.371982395648956299e-01 -2.430284768342971802e-01 1.674940288066864014e-01 -2.304369807243347168e-01 -5.235380306839942932e-02 3.085993826389312744e-01 -1.092783734202384949e-01 -1.611386388540267944e-01 -1.003396045416593552e-02 2.266026586294174194e-01 -1.293991133570671082e-02 -1.568551659584045410e-01 2.061930485069751740e-02 -5.702966824173927307e-03 3.982718288898468018e-01 -8.875198662281036377e-02 9.722095727920532227e-02 1.483151763677597046e-01 9.756804257631301880e-02 1.391107141971588135e-01 1.943328976631164551e-01 2.241192758083343506e-01 4.899558797478675842e-02 -4.238355159759521484e-01
8.899775333702564240e-03 1.029403805732727051e-01 3.641781508922576904e-01 -7.723031193017959595e-02 -1.508526653051376343e-01 -1.930771581828594208e-02 5.377987772226333618e-02 3.750534653663635254e-01 -2.527195215225219727e-01 -1.938402652740478516e-01 8.501461893320083618e-02 -9.294124692678451538e-02 -1.226256340742111206e-01 1.660209000110626221e-01 -2.345731705427169800e-01 6.902019679546356201e-02 1.492236368358135223e-02 -1.714126020669937134e-01 -7.434021681547164917e-02 -8.224786818027496338e-02 -1.130414083600044250e-01 -6.813012808561325073e-02 3.129284679889678955e-01 4.251730814576148987e-02 -1.512533146888017654e-02 2.380733788013458252e-01 3.721372783184051514e-01 -9.119683504104614258e-02 -2.156362086534500122e-01 1.980145871639251709e-01 -5.073902755975723267e-02 1.153690591454505920e-01
1.054105982184410095e-01 8.201013505458831787e-02 3.066021800041198730e-01 -6.509553641080856323e-02 -1.209827736020088196e-01 -2.763928659260272980e-02 1.554089784622192383e-01 2.957090437412261963e-01 -1.014157459139823914e-01 -1.450064778327941895e-01 1.403106451034545898e-01 -4.357526898384094238e-01 5.938187986612319946e-02 7.987502962350845337e-02 7.094568759202957153e-02 -2.824851684272289276e-02 2.282882481813430786e-01 1.326083838939666748e-01 3.693649545311927795e-02 -1.365378350019454956e-01 -3.387088179588317871e-01 -9.289435297250747681e-02 3.016791641712188721e-01 -5.066788196563720703e-02 9.041959047317504883e-02 -2.535788416862487793e-01 -6.419222801923751831e-02 1.725666970014572144e-01 2.491152584552764893e-01 -1.388289183378219604e-01 -6.764551252126693726e-02 -3.719725832343101501e-02
9.432537853717803955e-02 4.032308701425790787e-03 -2.737390622496604919e-02 1.800549328327178955e-01 -2.622379660606384277e-01 -3.011751174926757812e-01 1.853712648153305054e-02 -8.428677171468734741e-02 -2.869422547519207001e-03 -9.690958261489868164e-02 4.573236219584941864e-03 -7.644253969192504883e-02 -1.715159416198730469e-01 1.961836814880371094e-01 -1.041634473949670792e-02 -7.650028914213180542e-02 -8.959031105041503906e-02 -1.209693774580955505e-02 -2.872722148895263672e-01 -2.409003973007202148e-01 -1.448580920696258545e-01 -2.200978696346282959e-01 3.620900213718414307e-01 -2.450267523527145386e-01 3.318882286548614502e-01 1.119459494948387146e-01 2.623886242508888245e-02 3.230409324169158936e-01 -9.530503302812576294e-02 -1.682503819465637207e-01 8.955249935388565063e-02 -1.393619775772094727e-01
1.644316762685775757e-01 -7.126740366220474243e-02 2.172590941190719604e-01 -1.072683483362197876e-01 -3.637364208698272705e-01 4.701179638504981995e-02 -7.613682746887207031e-02 1.870909780263900757e-01 -1.774360388517379761e-01 2.590113133192062378e-02 -2.135456949472427368e-01 -1.579336635768413544e-02 2.072814255952835083e-01 1.700214445590972900e-01 -8.390124142169952393e-02 2.603490650653839111e-01 2.194754481315612793e-01 -4.713324829936027527e-02 -7.259787619113922119e-02 -2.366104871034622192e-01 -4.310386180877685547e-01 2.979253418743610382e-02 5.137214437127113342e-02 -1.953423172235488892e-01 -4.171591252088546753e-02 1.776862516999244690e-02 1.463309228420257568e-01 3.475147485733032227e-01 -1.055979728698730469e-01 -9.038959629833698273e-03 1.168099641799926758e-01 -3.038605861365795135e-02
-1.308150589466094971e-01 2.926394902169704437e-02 1.745629608631134033e-01 1.224384084343910217e-02 -1.982842087745666504e-01 9.549010545015335083e-02 -1.313727200031280518e-01 8.199554681777954102e-02 1.506278663873672485e-01 -2.160659581422805786e-01 2.698507606983184814e-01 1.228938228450715542e-03 1.095702499151229858e-01 1.318184435367584229e-01 2.307854965329170227e-02 -1.641429029405117035e-02 -4.711029306054115295e-02 -1.922363638877868652e-01 3.716278448700904846e-02 -6.587804555892944336e-01 -9.463720023632049561e-02 3.104550205171108246e-02 2.612089514732360840e-01 -1.915977597236633301e-01 2.293595671653747559e-01 8.116896450519561768e-02 -4.363264888525009155e-04 2.062585502862930298e-01 2.394400909543037415e-02 1.164166107773780823e-01 3.124870359897613525e-02 -1.916954480111598969e-02
2.581062316894531250e-01 2.557606250047683716e-02 2.382098883390426636e-01 5.974423885345458984e-02 -1.025863364338874817e-01 3.606373667716979980e-01 -9.991709142923355103e-02 6.655117962509393692e-03 -6.639842689037322998e-02 -1.036824956536293030e-01 2.059879451990127563e-01 -2.784826755523681641e-01 8.583475649356842041e-02 1.881483644247055054e-01 -7.474803924560546875e-02 2.031963616609573364e-01 7.759393751621246338e-02 6.571078300476074219e-02 -2.436924129724502563e-01 -4.457039237022399902e-01 -1.441844254732131958e-01 -2.139322161674499512e-01 2.705233693122863770e-01 -8.352811634540557861e-02 -4.841689392924308777e-02 7.548931986093521118e-02 -1.277116537094116211e-01 7.593933492898941040e-02 -1.162659078836441040e-01 -1.047449335455894470e-01 -1.611471325159072876e-01 -3.669752553105354309e-02
3.335427343845367432e-01 -8.313710987567901611e-02 2.919541299343109131e-01 7.540119439363479614e-02 -3.491733074188232422e-01 2.522489242255687714e-02 -1.775281690061092377e-02 1.879389435052871704e-01 2.422876954078674316e-01 1.372133661061525345e-02 1.334004253149032593e-01 -1.239869892597198486e-01 -1.927853375673294067e-01 7.539744675159454346e-02 4.234926775097846985e-02 -1.782154291868209839e-01 2.448342293500900269e-01 -2.070519700646400452e-02 -8.102591335773468018e-02 -3.531171381473541260e-02 -3.777228891849517822e-01 9.792637079954147339e-02 2.475039958953857422e-01 8.412083983421325684e-02 -3.482457399368286133e-01 4.609017819166183472e-02 3.249892219901084900e-02 1.926624402403831482e-02 -1.044612750411033630e-02 -1.612350493669509888e-01 4.974425956606864929e-02 -1.485418528318405151e-01
2.617575824260711670e-01 -1.271884292364120483e-01 2.299898117780685425e-01 -4.488523583859205246e-03 -3.379250168800354004e-01 2.537647187709808350e-01 -1.213427819311618805e-02 -6.121200975030660629e-03 -1.245113685727119446e-01 -1.081463769078254700e-01 -6.647411733865737915e-02 -4.562555998563766479e-02 2.039854601025581360e-02 2.627643048763275146e-01 -9.679523110389709473e-02 1.139277815818786621e-01 6.071020290255546570e-02 9.525549411773681641e-02 -2.472661882638931274e-01 -1.098694056272506714e-01 -4.416477680206298828e-01 -2.139826491475105286e-02 7.662639021873474121e-02 5.523473024368286133e-02 -8.129458874464035034e-03 -3.589528053998947144e-02 2.023400217294692993e-01 3.618794977664947510e-01 -1.608661413192749023e-01 -2.539443671703338623e-01 -6.071474775671958923e-02 1.994257606565952301e-02
-7.804793864488601685e-02 -1.938205212354660034e-01 1.262886971235275269e-01 -9.271641820669174194e-02 -1.824496686458587646e-02 1.222038865089416504e-01 6.259864568710327148e-02 1.561899930238723755e-01 1.409018337726593018e-01 -3.378428518772125244e-01 1.781879514455795288e-01 -2.318121343851089478e-01 -6.264697760343551636e-02 2.460489720106124878e-01 -1.844840049743652344e-01 -8.542101830244064331e-02 2.622361294925212860e-02 1.711883395910263062e-01 -8.004106581211090088e-02 -2.067849189043045044e-01 1.561039686203002930e-02 6.397369503974914551e-02 3.795232176780700684e-01 -2.034369558095932007e-01 3.354542851448059082e-01 1.503048837184906006e-01 -3.672295063734054565e-02 1.206032782793045044e-01 2.785589694976806641e-01 1.783643811941146851e-01 1.208836287260055542e-01 -1.377839744091033936e-01
-3.219781443476676941e-02 8.832675963640213013e-02 4.836001247167587280e-02 5.502344667911529541e-02 -1.046925857663154602e-01 -1.207633465528488159e-01 1.461254358291625977e-01 1.289116740226745605e-01 -3.157908469438552856e-02 -1.613253206014633179e-01 -8.447325229644775391e-02 -8.577595651149749756e-02 -2.673410065472126007e-02 2.922435998916625977e-01 -9.479907155036926270e-02 6.123173236846923828e-02 -2.317852675914764404e-01 -2.938073128461837769e-03 -3.409649729728698730e-01 -4.194175899028778076e-01 -2.666620910167694092e-01 -2.692445814609527588e-01 2.804412841796875000e-01 -2.053971588611602783e-01 1.554678976535797119e-01 -1.111922040581703186e-02 -1.205539237707853317e-02 2.229905724525451660e-01 8.490017056465148926e-02 -2.100455164909362793e-01 -2.433650009334087372e-02 -2.132729589939117432e-01
-3.647583350539207458e-02 -4.610392451286315918e-02 3.436920344829559326e-01 4.378795251250267029e-02 -1.458473056554794312e-01 2.564896643161773682e-02 -1.774187758564949036e-02 -4.338080063462257385e-02 1.339402496814727783e-01 -2.487458139657974243e-01 1.943146139383316040e-01 -1.859266608953475952e-01 -3.083372712135314941e-01 2.515023350715637207e-01 1.846342235803604126e-01 2.251536957919597626e-02 2.756507880985736847e-02 -4.478946700692176819e-02 -3.514991607517004013e-03 -1.742044240236282349e-01 -2.972554266452789307e-01 -2.066676616668701172e-01 1.938571333885192871e-01 -3.916080296039581299e-01 -1.105694100260734558e-01 -9.140101820230484009e-02 -8.336955308914184570e-02 1.282286494970321655e-01 -2.009670287370681763e-01 -6.702212989330291748e-02 -1.859187930822372437e-01 -1.695865541696548462e-01
-1.704622060060501099e-02 -4.511149600148200989e-03 3.442442715167999268e-01 -1.678758859634399414e-01 -3.600347936153411865e-01 1.179047673940658569e-01 2.454677075147628784e-01 1.381088644266128540e-01 8.002813905477523804e-02 -2.118244320154190063e-01 -3.011529445648193359e-01 -3.308423236012458801e-02 -3.177329897880554199e-02 1.617150157690048218e-01 1.206661015748977661e-01 -3.025593757629394531e-01 1.323341578245162964e-01 -1.669753342866897583e-01 -1.101337149739265442e-01 9.160662442445755005e-02 -3.171083033084869385e-01 2.449997514486312866e-01 9.983859956264495850e-02 -1.111720502376556396e-01 -2.349015697836875916e-02 1.195906288921833038e-02 -4.024768248200416565e-02 2.014643251895904541e-01 -1.378888338804244995e-01 6.225313991308212280e-02 5.711093544960021973e-02 -1.895924806594848633e-01
-1.199555322527885437e-01 -7.897849380970001221e-02 1.255546659231185913e-01 2.320576831698417664e-02 -2.404163181781768799e-01 5.573312938213348389e-02 1.181976944208145142e-01 1.489838659763336182e-01 -5.984025448560714722e-02 -1.092652752995491028e-01 1.085162311792373657e-01 -1.298218220472335815e-01 2.225846648216247559e-01 -6.041430681943893433e-02 8.569072186946868896e-02 -1.478194296360015869e-01 1.033078357577323914e-01 9.689626842737197876e-02 -3.996771275997161865e-01 -1.378069221973419189e-01 -5.023040771484375000e-01 -1.804858893156051636e-01 2.423454523086547852e-01 -9.067573398351669312e-02 -1.345608979463577271e-01 -1.006826981902122498e-01 -5.252278968691825867e-02 2.398952245712280273e-01 -1.732240803539752960e-02 8.581617474555969238e-02 -1.397366821765899658e-01 2.703444957733154297e-01
-2.503064274787902832e-01 9.966515749692916870e-02 2.311308085918426514e-01 1.708697527647018433e-01 -1.966279894113540649e-01 9.602010995149612427e-02 5.029010027647018433e-02 -2.304383926093578339e-02 3.415114283561706543e-01 -1.878728717565536499e-01 8.735994249582290649e-02 -1.898992359638214111e-01 -4.393824338912963867e-01 1.966876387596130371e-01 5.070852488279342651e-02 -1.322112530469894409e-01 5.755623802542686462e-02 2.328861691057682037e-02 6.402123719453811646e-03 -1.927616447210311890e-01 -2.437983453273773193e-01 -2.562329769134521484e-01 1.449639052152633667e-01 -2.464929819107055664e-01 1.223256364464759827e-01 4.324552416801452637e-02 -2.282093837857246399e-02 1.879680156707763672e-01 -4.851834848523139954e-02 -1.424076035618782043e-02 -7.707155495882034302e-02 -1.932268440723419189e-01
-2.957584559917449951e-01 1.230152100324630737e-01 -4.949501901865005493e-02 -1.599268615245819092e-01 -1.390956491231918335e-01 8.784995879977941513e-04 2.252653054893016815e-02 2.170062623918056488e-02 1.101858243346214294e-01 -3.495337814092636108e-02 2.189927920699119568e-02 -1.800200343132019043e-01 -6.855591386556625366e-02 3.700969740748405457e-02 -1.379014109261333942e-03 -1.333420425653457642e-01 -1.078596152365207672e-02 -5.944022163748741150e-02 -1.224400401115417480e-01 -3.754960000514984131e-01 -1.812122166156768799e-01 -2.974845170974731445e-01 2.801735401153564453e-01 -3.089291453361511230e-01 1.854147911071777344e-01 -1.259489953517913818e-01 2.163045257329940796e-01 1.727586537599563599e-01 -2.875066995620727539e-01 2.913725376129150391e-01 9.725438058376312256e-02 -1.419188231229782104e-01
9.231963008642196655e-02 7.521291077136993408e-02 2.349943220615386963e-01 -3.748622909188270569e-02 -1.511066555976867676e-01 -5.860658711753785610e-04 -3.061119094491004944e-02 -3.288507461547851562e-02 9.928827732801437378e-02 -7.902339845895767212e-02 4.331252421252429485e-05 -1.708257347345352173e-01 -1.734830737113952637e-01 8.767908066511154175e-02 -3.325745463371276855e-01 5.817706882953643799e-02 8.135053515434265137e-02 -1.693968623876571655e-01 -1.882001012563705444e-02 -1.152815371751785278e-01 -1.185680404305458069e-01 -2.744726538658142090e-01 9.741922467947006226e-02 -3.107329308986663818e-01 -7.832252234220504761e-02 2.096899747848510742e-01 2.698468863964080811e-01 1.467442363500595093e-01 -2.035974264144897461e-01 -9.683278203010559082e-02 -2.326302081346511841e-01 -4.620440602302551270e-01
-8.764913678169250488e-02 8.490483462810516357e-02 2.254908233880996704e-01 -3.182377219200134277e-01 -1.648594290018081665e-01 5.877987667918205261e-02 1.239708289504051208e-01 8.832018822431564331e-02 -1.521398574113845825e-01 -2.698730826377868652e-01 1.283888220787048340e-01 -2.347422838211059570e-01 1.409526914358139038e-01 2.358497530221939087e-01 -6.752273440361022949e-02 -5.288792774081230164e-02 5.055590718984603882e-02 1.168866232037544250e-01 4.954613372683525085e-02 -1.519415825605392456e-01 -2.147564888000488281e-01 2.403293401002883911e-01 4.824591875076293945e-01 -1.588976383209228516e-02 1.022916436195373535e-01 -5.114798247814178467e-02 -8.868119865655899048e-02 2.265755981206893921e-01 -5.110567435622215271e-03 1.413184218108654022e-02 -5.329430103302001953e-02 2.734330892562866211e-01
1.546685863286256790e-02 -6.494956463575363159e-02 1.230890452861785889e-01 -6.737325806170701981e-03 -1.471237242221832275e-01 -1.734879612922668457e-01 -5.238116160035133362e-02 1.880547553300857544e-01 -1.483127754181623459e-02 -3.271768391132354736e-01 -3.093108301982283592e-03 -2.784228026866912842e-01 6.207030639052391052e-02 1.939230263233184814e-01 1.313082724809646606e-01 4.385237023234367371e-02 -2.761235237121582031e-01 -9.948097169399261475e-03 -2.589679956436157227e-01 -1.178194805979728699e-01 -1.827126294374465942e-01 -1.229362040758132935e-01 3.803818523883819580e-01 2.285696193575859070e-02 2.455229759216308594e-01 1.471056044101715088e-01 1.980671584606170654e-01 6.622409075498580933e-02 -4.294220358133316040e-02 -3.003350496292114258e-01 2.302388697862625122e-01 -1.532486081123352051e-01
8.722984045743942261e-02 7.574063539505004883e-02 2.711156904697418213e-01 -3.287693262100219727e-01 7.831769064068794250e-03 1.793906278908252716e-02 5.174815654754638672e-02 2.628401154652237892e-03 -1.931634843349456787e-01 -1.530723571777343750e-01 1.658691018819808960e-01 -2.133716642856597900e-01 2.717683278024196625e-02 2.854683399200439453e-01 2.628628164529800415e-02 -1.435963958501815796e-01 9.370037913322448730e-02 9.918034076690673828e-02 -8.697613328695297241e-02 -1.291016936302185059e-01 -1.827013492584228516e-01 4.091542959213256836e-01 6.977362930774688721e-02 5.187038704752922058e-02 1.544530391693115234e-01 -1.613594964146614075e-02 1.084371656179428101e-01 1.363287270069122314e-01 3.043156862258911133e-02 8.543855696916580200e-02 1.199810802936553955e-01 -4.862020909786224365e-01
8.675894886255264282e-02 1.265534609556198120e-01 -1.226402148604393005e-01 1.316763609647750854e-01 -2.441622763872146606e-01 -3.308951482176780701e-02 9.755651652812957764e-02 3.925591111183166504e-01 -1.415847986936569214e-01 1.495552957057952881e-01 5.976114422082901001e-02 -2.142089754343032837e-01 3.227648138999938965e-02 2.036616355180740356e-01 -1.122735906392335892e-02 3.303891792893409729e-02 -4.699088260531425476e-02 2.249176949262619019e-01 1.519937068223953247e-02 -2.601009905338287354e-01 -3.430019319057464600e-01 -1.687497794628143311e-01 2.149074524641036987e-01 -4.841917753219604492e-02 -1.637658178806304932e-01 -3.072723001241683960e-02 1.518555134534835815e-01 3.629580438137054443e-01 -2.150198519229888916e-01 -8.723826706409454346e-02 -1.060263589024543762e-01 -1.454530358314514160e-01
3.308253735303878784e-02 -1.711106896400451660e-01 2.246710360050201416e-01 1.132773514837026596e-02 -6.918317824602127075e-02 1.313223391771316528e-01 -2.018743902444839478e-01 -6.314313411712646484e-02 2.885231375694274902e-01 -2.069507241249084473e-01 1.263312548398971558e-01 -6.790881603956222534e-02 6.122824177145957947e-02 2.890223562717437744e-01 1.310543715953826904e-01 -1.956357806921005249e-01 -3.320669755339622498e-02 -2.834975160658359528e-02 7.174108177423477173e-02 -3.767739534378051758e-01 -1.248037144541740417e-01 8.549314737319946289e-02 3.038533329963684082e-01 -4.931161180138587952e-02 3.418599665164947510e-01 2.614136040210723877e-01 1.756234914064407349e-01 2.320165485143661499e-01 2.383364550769329071e-02 1.411491036415100098e-01 7.532418519258499146e-02 1.309193670749664307e-02
7.057087868452072144e-02 -1.393824219703674316e-01 1.905969083309173584e-01 -6.400517374277114868e-02 -1.537655144929885864e-01 1.285420954227447510e-01 2.129296064376831055e-01 1.491359025239944458e-01 2.237935923039913177e-02 1.930499523878097534e-01 1.065303906798362732e-01 -1.393169313669204712e-01 -1.339823156595230103e-01 1.084323599934577942e-01 9.234188497066497803e-02 -1.159331277012825012e-01 1.322765499353408813e-01 -6.068464368581771851e-02 -2.532491385936737061e-01 -2.451352179050445557e-01 -1.210943982005119324e-01 -7.632635999470949173e-03 1.806457787752151489e-01 6.890909280627965927e-03 -9.615294635295867920e-02 2.770854532718658447e-01 2.237893342971801758e-01 1.862013190984725952e-01 3.754235506057739258e-01 1.652209460735321045e-01 -2.296417057514190674e-01 -3.502265214920043945e-01
-2.317782491445541382e-02 3.400268033146858215e-02 -2.156456001102924347e-02 -1.402470096945762634e-02 -1.074671819806098938e-01 -1.528353393077850342e-01 -1.035589352250099182e-01 3.353805840015411377e-01 -1.837947964668273926e-01 2.107020020484924316e-01 1.413323450833559036e-02 -2.332673221826553345e-01 3.363956511020660400e-01 1.278936415910720825e-01 -1.190164908766746521e-01 -9.193494915962219238e-02 2.766408212482929230e-02 -2.904619323089718819e-03 -2.579831182956695557e-01 -6.429091840982437134e-02 -2.276888191699981689e-01 -5.172869935631752014e-02 1.377875506877899170e-01 -1.776050925254821777e-01 1.570383459329605103e-01 1.813387572765350342e-01 3.612330555915832520e-01 2.889093458652496338e-01 -1.753896027803421021e-01 1.216088682413101196e-01 -3.183003049343824387e-03 -2.470528036355972290e-01
-2.679942175745964050e-02 4.993933811783790588e-02 2.375729978084564209e-01 -3.681000769138336182e-01 -2.007083594799041748e-01 9.093811362981796265e-02 8.257880806922912598e-02 3.400848507881164551e-01 -2.320115454494953156e-02 -1.001164540648460388e-01 9.783723950386047363e-02 -3.016244769096374512e-01 4.489590972661972046e-02 -1.898531243205070496e-02 -9.808754175901412964e-02 -1.460906863212585449e-01 1.874498575925827026e-01 -9.753859043121337891e-02 -1.452839225530624390e-01 -2.195825725793838501e-01 -2.303144782781600952e-01 -9.423290193080902100e-02 2.422146052122116089e-01 8.453018963336944580e-02 -7.196101546287536621e-02 -2.375513613224029541e-01 8.905039727687835693e-02 1.769753843545913696e-01 1.770440489053726196e-01 -2.202076762914657593e-01 -1.643020063638687134e-01 1.999114304780960083e-01
4.963697120547294617e-02 -7.044311612844467163e-02 1.901984959840774536e-01 1.012272760272026062e-01 -1.575549542903900146e-01 3.117842376232147217e-01 2.756383121013641357e-01 6.238786131143569946e-02 2.192894369363784790e-02 2.350255399942398071e-01 1.914821565151214600e-01 -9.120824187994003296e-02 -1.344821602106094360e-01 2.559505999088287354e-01 -6.709682196378707886e-02 -2.017446756362915039e-01 4.167922958731651306e-02 -9.193458408117294312e-02 1.184937506914138794e-01 -1.104451948776841164e-03 -3.846406936645507812e-01 7.092749327421188354e-02 3.022186756134033203e-01 -1.088784709572792053e-01 1.554083824157714844e-01 7.924968376755714417e-03 3.673266768455505371e-01 -1.013578623533248901e-01 -3.871683776378631592e-02 9.300165623426437378e-02 2.232297956943511963e-01 -7.036110758781433105e-02
-2.124133147299289703e-02 1.240415498614311218e-01 2.399800121784210205e-01 1.024311482906341553e-01 -1.427346616983413696e-01 -1.428463263437151909e-03 -5.225437507033348083e-02 -9.324266761541366577e-02 3.988686203956604004e-02 -1.464665979146957397e-01 9.792713075876235962e-02 -2.263413555920124054e-02 -6.074638664722442627e-02 3.087609410285949707e-01 4.308107495307922363e-02 -2.604261040687561035e-01 -5.306278541684150696e-02 -4.721687361598014832e-02 -1.993982940912246704e-01 -5.211743712425231934e-01 1.257448494434356689e-01 3.119755908846855164e-02 1.930689215660095215e-01 -8.494696766138076782e-02 2.978779077529907227e-01 -1.733618378639221191e-01 -9.580047428607940674e-02 3.525930047035217285e-01 -8.425839990377426147e-02 -1.380666345357894897e-01 -3.256416693329811096e-02 -1.588137149810791016e-01
6.193278357386589050e-02 -3.176369890570640564e-02 2.584509849548339844e-01 -3.169110119342803955e-01 3.752293437719345093e-02 1.951105147600173950e-01 1.969752609729766846e-01 2.191106230020523071e-01 5.327188968658447266e-02 -3.430624604225158691e-01 3.163079023361206055e-01 -1.487765759229660034e-01 -7.322327047586441040e-02 2.970825880765914917e-02 -3.326652199029922485e-02 2.394041512161493301e-04 -6.518796086311340332e-02 1.029922366142272949e-01 1.256429310888051987e-02 6.787921302020549774e-03 -3.060449671465903521e-04 -8.436293900012969971e-02 2.804527282714843750e-01 -4.370092973113059998e-02 2.106842845678329468e-01 -5.209077894687652588e-02 8.774978667497634888e-02 8.750884979963302612e-02 -9.284524619579315186e-02 1.836565285921096802e-01 8.628103882074356079e-02 -4.863951802253723145e-01
-4.252308607101440430e-02 1.120126768946647644e-01 2.516506612300872803e-01 1.795420497655868530e-01 -1.935653239488601685e-01 -3.313876688480377197e-02 1.790108904242515564e-02 1.583734303712844849e-01 2.177534550428390503e-01 1.691298484802246094e-01 -5.423044785857200623e-02 1.417819261550903320e-01 -2.684331536293029785e-01 1.309928596019744873e-01 -8.817955851554870605e-02 2.233483791351318359e-01 -3.315564244985580444e-02 1.303717344999313354e-01 -2.520469725131988525e-01 -2.008747309446334839e-01 -4.499413073062896729e-01 1.068196967244148254e-01 3.121414184570312500e-01 4.820808395743370056e-02 -1.849317103624343872e-01 1.200003921985626221e-01 1.063007768243551254e-02 1.574419438838958740e-01 -2.047830224037170410e-01 1.632817983627319336e-01 -4.478775709867477417e-02 -2.193215861916542053e-02
-1.587980538606643677e-01 1.171623170375823975e-01 6.394211202859878540e-02 -6.572549790143966675e-02 -3.654502332210540771e-01 -2.237836867570877075e-01 1.357707381248474121e-01 3.671778440475463867e-01 -2.632875144481658936e-01 1.964203082025051117e-02 -1.242390573024749756e-01 -1.021965444087982178e-01 1.804031729698181152e-01 1.881693750619888306e-01 -1.287040710449218750e-01 1.526021119207143784e-02 1.750402748584747314e-01 1.576680690050125122e-01 -1.309022903442382812e-01 -2.576778233051300049e-01 -1.947870999574661255e-01 -6.064795702695846558e-02 1.178722009062767029e-01 -1.491568088531494141e-01 8.177880942821502686e-02 2.093745619058609009e-01 1.895164400339126587e-01 1.712554842233657837e-01 -2.953603267669677734e-01 6.704302877187728882e-02 -1.153058372437953949e-02 -1.048617511987686157e-01
2.313396185636520386e-01 3.810538351535797119e-02 3.088549375534057617e-01 -3.146642148494720459e-01 -2.751676142215728760e-01 1.246654614806175232e-01 -4.489850252866744995e-02 3.724116366356611252e-03 -8.709773421287536621e-02 3.496779128909111023e-02 3.104280494153499603e-02 -2.179450541734695435e-01 -1.112648919224739075e-01 -1.152077503502368927e-02 1.974020153284072876e-01 -2.496634572744369507e-01 1.067126616835594177e-01 9.672426432371139526e-02 7.358892261981964111e-02 -1.277825683355331421e-01 -3.609974086284637451e-01 -3.342091441154479980e-01 1.202659532427787781e-01 -2.594586610794067383e-01 -9.222903847694396973e-02 2.070443183183670044e-01 1.338294893503189087e-01 2.273601107299327850e-02 -8.824601769447326660e-02 1.872773170471191406e-01 -8.504851907491683960e-02 -8.566317148506641388e-03
9.554673731327056885e-02 1.614997237920761108e-01 1.556338518857955933e-01 1.019144132733345032e-01 -2.572331130504608154e-01 -2.429949790239334106e-01 -8.121594041585922241e-02 1.368803530931472778e-01 -7.325948029756546021e-02 1.656738668680191040e-01 8.259114623069763184e-02 -6.743064522743225098e-02 -1.868968158960342407e-01 9.537001699209213257e-02 -1.010358631610870361e-01 -3.696995377540588379e-01 1.849255561828613281e-01 3.222867548465728760e-01 -1.998580247163772583e-01 -4.448785260319709778e-02 -9.518484026193618774e-02 1.678586006164550781e-01 3.890639841556549072e-01 -2.142014726996421814e-02 5.245900247246026993e-03 -1.928741782903671265e-01 2.989341020584106445e-01 1.936038732528686523e-01 -1.877154409885406494e-02 -3.176169469952583313e-02 -9.193100035190582275e-02 -3.997842222452163696e-02
1.675614714622497559e-01 2.108368128538131714e-01 2.571238577365875244e-01 -2.522161304950714111e-01 -6.433042697608470917e-03 -1.811629347503185272e-02 2.971527352929115295e-02 6.722878315486013889e-04 -2.839791215956211090e-02 1.761139184236526489e-01 1.926917433738708496e-01 -2.556308805942535400e-01 -3.752721473574638367e-02 1.462225150316953659e-02 -1.033439785242080688e-01 -6.528306007385253906e-02 5.870692804455757141e-02 2.155578285455703735e-01 7.597562670707702637e-02 -1.902003884315490723e-01 -3.256254196166992188e-01 -3.700563013553619385e-01 1.454078704118728638e-01 -2.039808332920074463e-01 -4.294033348560333252e-02 2.725644409656524658e-01 1.953645944595336914e-01 1.822319999337196350e-02 1.018612682819366455e-01 -1.487820893526077271e-01 -7.521153241395950317e-02 -3.086096346378326416e-01
-6.665308773517608643e-02 -1.727745234966278076e-01 3.257686495780944824e-01 2.441795766353607178e-01 -1.726316809654235840e-01 8.155176788568496704e-02 -9.318199753761291504e-02 -1.373576819896697998e-01 1.687814444303512573e-01 1.643596738576889038e-01 -4.716693237423896790e-02 -1.842911690473556519e-01 -4.272055625915527344e-02 1.221312656998634338e-01 4.155284911394119263e-02 -2.463436722755432129e-01 -2.362595684826374054e-02 -1.178325116634368896e-01 -8.763530850410461426e-02 -3.405785560607910156e-01 -1.048160493373870850e-01 -2.516550421714782715e-01 4.111742973327636719e-01 -1.447222083806991577e-01 1.829567402601242065e-01 1.846186667680740356e-01 6.014538183808326721e-02 8.759330213069915771e-02 -1.171727105975151062e-01 -1.307408045977354050e-02 -2.604638040065765381e-01 4.562927410006523132e-02
3.335113823413848877e-01 -1.146732941269874573e-01 1.246090307831764221e-01 -6.729100644588470459e-02 -3.167285323143005371e-01 1.091441884636878967e-01 1.177983358502388000e-01 -9.693917632102966309e-02 -1.208280026912689209e-01 -3.495520725846290588e-02 -4.902573674917221069e-02 -4.587963968515396118e-02 4.574000835418701172e-02 1.375295668840408325e-01 -1.637754142284393311e-01 2.662716805934906006e-01 1.161871701478958130e-01 -1.150665208697319031e-01 -1.012296006083488464e-01 -1.862676441669464111e-01 -4.329333007335662842e-01 -3.414395079016685486e-02 1.982736140489578247e-01 -2.760981023311614990e-01 -1.010006889700889587e-01 1.215422153472900391e-01 5.846142768859863281e-02 3.452583551406860352e-01 -1.261448711156845093e-01 -1.793110221624374390e-01 9.677912294864654541e-02 -1.240825932472944260e-02
-1.917089670896530151e-01 6.468984484672546387e-02 2.431743144989013672e-01 8.866181224584579468e-02 -3.688275218009948730e-01 3.298243880271911621e-01 2.749260663986206055e-01 2.249147891998291016e-01 -4.166328534483909607e-02 -1.152287423610687256e-02 -1.543577946722507477e-02 -1.069311425089836121e-01 -1.290812492370605469e-01 -2.097969204187393188e-01 -9.577357023954391479e-02 -4.288094583898782730e-03 1.737933419644832611e-02 2.094612866640090942e-01 -2.319482862949371338e-01 -2.555309832096099854e-01 -1.194007620215415955e-01 -1.049935147166252136e-01 7.033489644527435303e-02 -1.140747219324111938e-01 2.407622635364532471e-01 2.615238130092620850e-01 -8.420872688293457031e-02 2.593606412410736084e-01 -7.315900176763534546e-02 -1.680405437946319580e-02 -1.202918291091918945e-01 -1.016525030136108398e-01
2.348384559154510498e-01 -4.383167624473571777e-02 1.411446332931518555e-01 8.706539124250411987e-02 -1.591948866844177246e-01 -3.794606775045394897e-02 -7.736508548259735107e-02 4.914342239499092102e-02 1.859556287527084351e-01 3.981160372495651245e-02 -1.379600167274475098e-01 -1.885362118482589722e-01 -1.369243264198303223e-01 5.135605111718177795e-02 -1.478699743747711182e-01 -8.048290014266967773e-02 -1.576017737388610840e-01 -8.770567178726196289e-02 -1.776279360055923462e-01 -4.177275300025939941e-01 -1.003272533416748047e-01 -1.968892365694046021e-01 2.561481893062591553e-01 -2.686745226383209229e-01 2.754820287227630615e-01 -6.972896307706832886e-02 -2.484882771968841553e-01 1.370569020509719849e-01 -2.670694887638092041e-01 5.577482283115386963e-02 -4.376509413123130798e-02 -2.773603796958923340e-01
2.070164084434509277e-01 2.098412998020648956e-02 3.195055723190307617e-01 -5.069299936294555664e-01 -1.191527396440505981e-01 -1.071007922291755676e-02 -2.082119435071945190e-01 2.358665019273757935e-01 -6.430047005414962769e-02 2.125141443684697151e-03 2.122787535190582275e-01 -2.842719256877899170e-01 -9.944060444831848145e-02 1.221049949526786804e-01 4.827877879142761230e-02 -8.369157463312149048e-02 2.153188586235046387e-01 -4.188326373696327209e-02 -1.153654456138610840e-01 -1.767064183950424194e-01 -2.018838524818420410e-01 2.299091070890426636e-01 3.909533098340034485e-02 -4.643924161791801453e-02 2.681124582886695862e-02 -1.639886498451232910e-01 -1.421098262071609497e-01 1.321240365505218506e-01 6.600629538297653198e-02 9.994429536163806915e-03 -1.527620851993560791e-01 -1.928534507751464844e-01
2.506250739097595215e-01 2.374370582401752472e-02 3.615236282348632812e-01 -4.867279157042503357e-02 -1.942564547061920166e-01 -1.099003925919532776e-01 9.915719740092754364e-03 3.158390522003173828e-01 -2.355139851570129395e-01 1.774966716766357422e-02 6.151261553168296814e-02 -2.449870556592941284e-01 1.366289258003234863e-01 1.172085329890251160e-01 1.116341799497604370e-01 -9.999549388885498047e-02 5.734201893210411072e-02 2.467047423124313354e-01 -6.456372886896133423e-02 -2.480884045362472534e-01 -2.643586397171020508e-01 -2.022635489702224731e-01 2.137887626886367798e-01 -2.046359926462173462e-01 -1.802147626876831055e-01 3.694387897849082947e-02 3.594788908958435059e-02 3.070734441280364990e-01 -6.412164866924285889e-02 -1.089055836200714111e-01 -7.347289472818374634e-02 1.984498649835586548e-02
5.754048377275466919e-02 -8.600214123725891113e-02 2.779465615749359131e-01 -2.630206644535064697e-01 -2.523908615112304688e-01 -7.902556657791137695e-02 1.836194284260272980e-02 1.442374885082244873e-01 -1.071364209055900574e-01 1.898016482591629028e-01 3.818546235561370850e-02 -4.304836988449096680e-01 -2.376165837049484253e-01 -1.319984160363674164e-02 1.598041057586669922e-01 -1.292372196912765503e-01 1.843255460262298584e-01 7.213405519723892212e-02 4.695867374539375305e-02 -2.387890368700027466e-01 -3.859181404113769531e-01 -2.961593270301818848e-01 1.143012791872024536e-01 -1.909671723842620850e-01 -4.360938817262649536e-02 -5.736698210239410400e-02 1.170144751667976379e-01 1.067355945706367493e-01 4.984828992746770382e-04 -5.943145230412483215e-02 -8.078130893409252167e-03 1.272181235253810883e-02
6.051125004887580872e-02 2.851304039359092712e-02 1.741087883710861206e-01 -1.051035523414611816e-02 -9.835341572761535645e-02 1.644668281078338623e-01 -2.759288437664508820e-02 -3.563435375690460205e-02 -1.069813594222068787e-01 -1.145636960864067078e-01 2.682957947254180908e-01 -1.142451688647270203e-01 1.288065463304519653e-01 1.316051036119461060e-01 -1.648006588220596313e-01 8.159051835536956787e-02 1.080656275153160095e-01 -5.902269855141639709e-02 -3.190361559391021729e-01 -8.067726343870162964e-02 -2.075236290693283081e-01 -1.416591107845306396e-01 3.412431776523590088e-01 3.050586208701133728e-02 1.029140204191207886e-01 3.574069216847419739e-02 6.512084603309631348e-02 4.969219490885734558e-02 -1.021559908986091614e-01 4.167886376380920410e-01 -4.553708434104919434e-01 -1.869757920503616333e-01
1.329918354749679565e-01 1.632997095584869385e-01 3.998560607433319092e-01 1.433624625205993652e-01 -3.163402080535888672e-01 -1.520060151815414429e-01 6.812003254890441895e-02 1.413305699825286865e-01 1.041682362556457520e-01 1.401650607585906982e-01 4.107742384076118469e-02 -5.911484360694885254e-02 -2.704519629478454590e-01 1.603331714868545532e-01 -7.682292908430099487e-02 5.285235866904258728e-02 5.351581424474716187e-02 2.122605592012405396e-01 -2.820723950862884521e-01 -2.267161943018436432e-02 -2.658704519271850586e-01 3.291409611701965332e-01 1.886121630668640137e-01 2.671975828707218170e-02 7.676093280315399170e-02 1.381975561380386353e-01 6.109874695539474487e-02 8.685327321290969849e-02 -2.160273194313049316e-01 4.851352795958518982e-02 6.207036972045898438e-02 -2.274723351001739502e-01
-7.392405718564987183e-02 -1.578362584114074707e-01 1.023848913609981537e-02 -6.158560141921043396e-02 -1.291188746690750122e-01 9.909034520387649536e-02 -2.518132701516151428e-02 -6.133413687348365784e-02 1.399646848440170288e-01 -2.603424191474914551e-01 5.398852378129959106e-02 -3.227893412113189697e-01 -4.063670337200164795e-02 2.277600616216659546e-01 -2.180173546075820923e-01 -2.198893018066883087e-02 -1.226848810911178589e-01 1.802550256252288818e-01 4.471454396843910217e-02 -2.726966142654418945e-01 -7.461040467023849487e-02 1.002668589353561401e-01 5.042157173156738281e-01 -2.260954827070236206e-01 -2.090529799461364746e-01 7.310896366834640503e-02 1.546600759029388428e-01 1.829018443822860718e-01 -2.443385720252990723e-01 -4.996307939291000366e-02 -1.585042625665664673e-01 1.416081003844738007e-02
-3.146642073988914490e-02 -2.188169583678245544e-02 1.789048910140991211e-01 -3.958172351121902466e-02 -1.962446868419647217e-01 1.150822117924690247e-01 6.278790533542633057e-02 6.873796880245208740e-02 2.656537294387817383e-01 3.335727378726005554e-02 2.228075116872787476e-01 -2.419205158948898315e-01 -2.570797502994537354e-01 1.355832815170288086e-01 9.895201772451400757e-02 3.026234358549118042e-02 2.348298206925392151e-02 -6.175279989838600159e-02 -2.308546304702758789e-01 -2.401706129312515259e-01 -2.258658409118652344e-01 -7.034912705421447754e-02 7.377241551876068115e-02 -2.520610205829143524e-02 -1.355801820755004883e-01 1.435406506061553955e-01 4.252910986542701721e-02 1.651382446289062500e-01 3.538735508918762207e-01 3.609429299831390381e-01 -1.653172522783279419e-01 -3.181458711624145508e-01
9.741392731666564941e-02 2.812096476554870605e-01 -3.517194092273712158e-02 -1.794455498456954956e-01 -2.769832611083984375e-01 -1.314174979925155640e-01 2.524676620960235596e-01 2.204895392060279846e-02 -5.492753535509109497e-02 -1.728009879589080811e-01 -9.989253431558609009e-02 -4.029218852519989014e-01 1.151593402028083801e-02 2.308948040008544922e-01 -3.035814128816127777e-02 1.777457743883132935e-01 -9.859537333250045776e-02 -3.565447870641946793e-03 -1.037239357829093933e-01 -1.924458593130111694e-01 -1.010132133960723877e-01 -5.234531685709953308e-02 3.438708186149597168e-01 3.854290395975112915e-02 2.398982197046279907e-01 3.166808784008026123e-01 -8.700896799564361572e-02 1.469054371118545532e-01 -1.471910625696182251e-01 -1.183657050132751465e-01 8.548671752214431763e-02 -9.185799956321716309e-02
1.611224263906478882e-01 2.648785710334777832e-01 -1.630130857229232788e-01 -2.294442504644393921e-01 -3.924271762371063232e-01 2.079201489686965942e-01 3.624423220753669739e-02 2.075353562831878662e-01 1.466400474309921265e-01 -2.242478132247924805e-01 -1.163222044706344604e-01 -1.105400398373603821e-01 -1.259163469076156616e-01 -1.056510284543037415e-01 -1.184160560369491577e-01 -2.381156831979751587e-01 1.236447766423225403e-01 -4.279121011495590210e-02 3.310408443212509155e-02 -9.597690775990486145e-03 -1.449715644121170044e-01 1.139681562781333923e-01 1.122546382248401642e-02 -1.427486389875411987e-01 3.473699092864990234e-02 -4.513714462518692017e-02 1.689668446779251099e-01 4.332189559936523438e-01 -2.034522891044616699e-01 -2.062405496835708618e-01 -9.373340010643005371e-02 -5.258572101593017578e-02
-1.951348632574081421e-01 7.940895110368728638e-02 2.262913435697555542e-01 1.718133836984634399e-01 4.347989335656166077e-02 -8.783790469169616699e-02 -1.592664569616317749e-01 1.229023635387420654e-01 1.370904892683029175e-01 -2.774137556552886963e-01 2.264762073755264282e-01 2.375463582575321198e-02 -4.389082081615924835e-03 -4.487014189362525940e-02 -1.440029889345169067e-01 1.376134902238845825e-01 -9.680246561765670776e-02 -9.235944598913192749e-02 -3.410068899393081665e-02 -1.308117508888244629e-01 -1.876758784055709839e-01 -1.689223051071166992e-01 5.541995763778686523e-01 4.073598235845565796e-02 3.048968315124511719e-01 3.523761173710227013e-03 -9.182143956422805786e-02 3.170939087867736816e-01 -3.828701749444007874e-02 8.023937791585922241e-02 -1.082300692796707153e-01 -7.208381593227386475e-02
3.286363184452056885e-02 1.290387511253356934e-01 2.412600070238113403e-01 -9.672170877456665039e-02 -2.978719174861907959e-01 -1.160991713404655457e-01 1.764142215251922607e-01 3.384449481964111328e-01 -9.503009915351867676e-02 -1.642370037734508514e-02 1.410018838942050934e-02 -2.950706779956817627e-01 1.337536871433258057e-01 2.034812718629837036e-01 -2.324813045561313629e-02 -6.507387012243270874e-02 2.846579551696777344e-01 2.038545310497283936e-01 -4.558933153748512268e-02 -9.139414131641387939e-02 -2.599048316478729248e-01 1.052926927804946899e-01 3.190898895263671875e-01 -8.546382933855056763e-02 2.126256376504898071e-02 -1.444271206855773926e-01 1.285155415534973145e-01 2.707821428775787354e-01 -4.433641955256462097e-02 -2.433796972036361694e-01 -4.463636875152587891e-02 1.052541658282279968e-01
-2.730305679142475128e-02 -2.547543346881866455e-01 8.108655363321304321e-02 -6.255565583705902100e-02 -2.149734497070312500e-01 4.595791921019554138e-02 -1.054395958781242371e-01 2.988169491291046143e-01 7.592319697141647339e-02 -1.588929742574691772e-01 9.101988375186920166e-02 8.401182293891906738e-02 -1.970251798629760742e-01 2.060360759496688843e-01 6.291135400533676147e-02 -1.073968261480331421e-01 9.650267660617828369e-02 1.886644661426544189e-01 2.027042806148529053e-01 -1.602175235748291016e-01 -1.426166482269763947e-02 -2.976211309432983398e-01 2.890707850456237793e-01 -1.355412304401397705e-01 2.273355573415756226e-01 -4.255156591534614563e-02 -3.767437068745493889e-03 1.984457075595855713e-01 -2.675485610961914062e-01 -1.855974644422531128e-01 -2.198091149330139160e-01 -2.870602309703826904e-01
-8.079792559146881104e-02 -2.982383035123348236e-02 6.993696838617324829e-02 -2.393435686826705933e-01 -4.431955218315124512e-01 1.532926112413406372e-01 -8.229806274175643921e-02 2.983080446720123291e-01 1.498372852802276611e-01 1.771179139614105225e-01 1.929258406162261963e-01 5.352634936571121216e-02 3.448123484849929810e-02 1.415529400110244751e-01 2.101995982229709625e-02 7.780508697032928467e-02 1.476746634580194950e-03 1.746248751878738403e-01 4.414634034037590027e-02 -1.258041411638259888e-01 -2.162422835826873779e-01 -1.911634802818298340e-01 2.902399003505706787e-01 -2.968476414680480957e-01 9.911702573299407959e-02 1.916830092668533325e-01 -1.065909117460250854e-01 2.095808237791061401e-01 1.058211550116539001e-01 -2.277534902095794678e-01 -8.244718424975872040e-03 -1.554718166589736938e-01
-3.358749905601143837e-03 -8.760003000497817993e-02 2.114245891571044922e-01 -4.191831648349761963e-01 -1.909418553113937378e-01 -2.715135514736175537e-01 -6.431612372398376465e-02 1.586697399616241455e-01 -6.590266525745391846e-02 -1.033412739634513855e-01 2.133473195135593414e-02 -2.536282539367675781e-01 -1.895773261785507202e-01 3.818002343177795410e-02 -9.330893307924270630e-02 -2.269771695137023926e-01 -1.995938271284103394e-02 6.776553392410278320e-02 1.125571802258491516e-01 -1.970467716455459595e-01 -3.274251222610473633e-01 -4.846327751874923706e-02 1.539797633886337280e-01 3.714249283075332642e-02 -1.370768845081329346e-01 -2.667998671531677246e-01 3.566470444202423096e-01 1.422500424087047577e-02 -1.522680521011352539e-01 1.257047653198242188e-01 8.001731336116790771e-02 -3.297858312726020813e-02
-1.558736711740493774e-01 -8.895685523748397827e-02 2.661129534244537354e-01 3.775868713855743408e-01 -2.848350703716278076e-01 -8.128640800714492798e-02 8.022462576627731323e-02 -8.089912123978137970e-03 1.518668681383132935e-01 1.757636107504367828e-02 1.609079241752624512e-01 -6.161398813128471375e-02 -1.344348341226577759e-01 2.932329662144184113e-02 -2.020151019096374512e-01 -2.123412936925888062e-01 -1.569339656271040440e-03 2.210368961095809937e-01 -2.542118430137634277e-01 -2.458827346563339233e-01 -2.262994498014450073e-01 1.677561700344085693e-01 3.827580213546752930e-01 -1.604546792805194855e-02 -2.060672044754028320e-01 -2.502029389142990112e-02 -1.029307991266250610e-01 1.449366211891174316e-01 -4.404938966035842896e-02 1.133470460772514343e-01 -7.196427881717681885e-02 -8.692761510610580444e-02
9.669627994298934937e-02 3.052400425076484680e-02 1.172963064163923264e-02 -2.925586402416229248e-01 -1.490708440542221069e-01 4.940902814269065857e-02 -1.107555329799652100e-01 -2.147184759378433228e-01 3.367094695568084717e-01 -9.713020920753479004e-02 -1.205312553793191910e-02 -3.118462301790714264e-02 -2.413431704044342041e-01 -3.730371128767728806e-03 -1.453933268785476685e-01 -1.191139891743659973e-01 3.080984950065612793e-01 7.737475633621215820e-02 -2.285761535167694092e-01 -2.455328404903411865e-01 -2.270836830139160156e-01 1.073679327964782715e-01 4.812245368957519531e-01 1.120299659669399261e-02 1.484924405813217163e-01 1.170036196708679199e-01 1.455495599657297134e-02 1.977535635232925415e-01 5.114828422665596008e-02 -7.498423010110855103e-02 3.735977038741111755e-02 1.025063842535018921e-01
2.076897174119949341e-01 2.532099187374114990e-01 1.992972344160079956e-01 8.524477481842041016e-03 -3.595388680696487427e-02 5.520917475223541260e-02 1.689997874200344086e-02 1.550814062356948853e-01 9.582097828388214111e-02 -1.964508593082427979e-01 -1.318135205656290054e-02 6.154948472976684570e-02 7.766104489564895630e-02 -1.152518168091773987e-01 -9.937086701393127441e-02 -3.755258768796920776e-02 -3.369576856493949890e-02 1.984279304742813110e-01 -6.866268813610076904e-02 -1.268573105335235596e-01 8.448850363492965698e-02 -2.719153761863708496e-01 4.912546277046203613e-01 -1.281103044748306274e-01 2.691785097122192383e-01 -3.323985636234283447e-02 1.936364024877548218e-01 9.736228734254837036e-02 2.012237533926963806e-02 2.997381985187530518e-01 -8.321244269609451294e-02 -3.522791266441345215e-01
-2.735388092696666718e-02 -2.481703646481037140e-02 2.351424694061279297e-01 3.405374586582183838e-01 -2.550637423992156982e-01 -7.331104576587677002e-02 -5.227205157279968262e-02 1.965205818414688110e-01 1.331349834799766541e-02 1.558165252208709717e-01 1.628766357898712158e-01 -3.855689615011215210e-02 -1.896052211523056030e-01 1.063166856765747070e-01 -9.394818544387817383e-02 -1.255395729094743729e-02 1.904568634927272797e-03 3.703205287456512451e-01 -2.563680708408355713e-01 -1.712837517261505127e-01 -2.271398454904556274e-01 1.839793473482131958e-01 2.732537090778350830e-01 7.062258571386337280e-02 -2.278942987322807312e-02 -2.259739860892295837e-02 2.375010550022125244e-01 2.726511955261230469e-01 -2.315591871738433838e-01 5.340568348765373230e-02 1.009105052798986435e-02 -1.457260102033615112e-01
-7.719136029481887817e-02 4.458362981677055359e-02 1.162363961338996887e-02 -6.455899029970169067e-02 -1.319984495639801025e-01 -1.310120522975921631e-01 -3.495319187641143799e-01 2.109680175781250000e-01 5.647788289934396744e-03 1.439501643180847168e-01 1.816871017217636108e-01 -1.826648861169815063e-01 1.933580189943313599e-01 2.662571370601654053e-01 3.676427155733108521e-02 -5.880654975771903992e-02 6.925909221172332764e-02 1.595865637063980103e-01 -2.855713963508605957e-01 -1.030765473842620850e-01 -1.097227185964584351e-01 -1.082236990332603455e-01 3.315421342849731445e-01 -1.770853251218795776e-01 1.799055784940719604e-01 1.132029742002487183e-01 1.572765260934829712e-01 1.906167417764663696e-01 -1.147851198911666870e-01 -2.990051507949829102e-01 2.795266546308994293e-02 -2.986286580562591553e-01
1.665063351392745972e-01 8.580396324396133423e-02 1.738159358501434326e-01 -1.468846946954727173e-01 -2.040483802556991577e-01 5.087744072079658508e-02 2.271592319011688232e-01 3.172945380210876465e-01 -1.291123926639556885e-01 8.090480417013168335e-02 1.949021369218826294e-01 -2.171249501407146454e-02 -1.233263090252876282e-01 1.862727999687194824e-01 3.258503973484039307e-01 -5.933711305260658264e-02 1.112057790160179138e-01 -2.099819928407669067e-01 -1.589360237121582031e-01 -3.309282958507537842e-01 -2.160201370716094971e-01 1.822461485862731934e-01 1.141228377819061279e-01 -2.846739627420902252e-02 -1.294589042663574219e-01 2.497362047433853149e-01 -1.167974527925252914e-02 8.148314803838729858e-02 -7.543429732322692871e-02 -8.521840907633304596e-03 1.231647562235593796e-02 -3.443546295166015625e-01
3.636325299739837646e-01 7.896623015403747559e-02 -5.095385015010833740e-02 -1.426780223846435547e-01 -4.703485369682312012e-01 3.088634312152862549e-01 3.720980137586593628e-02 -2.006873954087495804e-03 1.235506758093833923e-01 -1.496070921421051025e-01 -2.286531496793031693e-03 -6.037454679608345032e-02 5.259208008646965027e-02 1.008795946836471558e-01 6.270371377468109131e-03 -1.755863130092620850e-01 1.892239749431610107e-01 1.372185628861188889e-02 -1.251335740089416504e-01 -1.094629522413015366e-02 -2.591824829578399658e-01 1.514800041913986206e-01 2.181068360805511475e-01 2.414872124791145325e-02 -1.939461380243301392e-01 1.451120525598526001e-01 2.445919662714004517e-01 2.969558238983154297e-01 9.192778915166854858e-02 -8.865001797676086426e-02 -1.456315517425537109e-01 -3.483367338776588440e-02
7.179511012509465218e-04 7.178015261888504028e-02 4.143956676125526428e-02 1.879230141639709473e-02 -1.741207689046859741e-01 3.293586969375610352e-01 -5.541160702705383301e-02 -4.559441469609737396e-03 1.391947269439697266e-01 -5.619649216532707214e-02 3.061391413211822510e-01 -4.167800024151802063e-02 4.444699361920356750e-02 2.338182032108306885e-01 1.410231441259384155e-01 -1.504337191581726074e-01 1.008501648902893066e-01 -3.744671493768692017e-02 -1.407553106546401978e-01 -5.809611082077026367e-01 -2.763398550450801849e-02 5.596302077174186707e-02 2.226846516132354736e-01 -2.455402910709381104e-01 2.019516229629516602e-01 1.136572808027267456e-01 1.927029457874596119e-03 2.439571321010589600e-01 -1.031727865338325500e-01 1.455139368772506714e-01 3.812011703848838806e-02 6.757385283708572388e-02
1.543652266263961792e-01 -1.418988257646560669e-01 -3.200524661224335432e-04 1.274202018976211548e-01 -1.862838566303253174e-01 -3.069813847541809082e-01 8.862937986850738525e-02 -4.000523686408996582e-02 1.297478973865509033e-01 -1.815307438373565674e-01 -7.349286228418350220e-02 6.957556307315826416e-02 -2.979926578700542450e-02 2.140075862407684326e-01 -7.751079741865396500e-03 -5.043594911694526672e-02 -4.429010301828384399e-02 -1.068303547799587250e-02 -2.339505702257156372e-01 -3.473989367485046387e-01 -2.616340816020965576e-01 -2.348898649215698242e-01 3.452352881431579590e-01 -1.799089163541793823e-01 2.895342707633972168e-01 5.551807954907417297e-02 -6.019834801554679871e-02 2.201724797487258911e-01 -1.825096011161804199e-01 -7.705585658550262451e-02 6.029650941491127014e-02 -2.398210316896438599e-01
1.219015717506408691e-01 1.611681729555130005e-01 9.410711377859115601e-02 -2.873970270156860352e-01 -8.885124325752258301e-02 -2.193567529320716858e-02 -6.356237083673477173e-02 -2.200737148523330688e-01 2.600126266479492188e-01 -2.682392299175262451e-01 8.228883892297744751e-02 2.861803397536277771e-02 2.690300112590193748e-03 -9.475709497928619385e-02 -1.432090103626251221e-01 -8.958593755960464478e-02 2.940841019153594971e-01 -2.529647946357727051e-02 -2.326056361198425293e-01 -2.855261266231536865e-01 -1.800994127988815308e-01 1.253727525472640991e-01 4.338679909706115723e-01 -8.944571018218994141e-02 1.411220133304595947e-01 6.569820921868085861e-03 -7.090316154062747955e-03 2.525261044502258301e-01 8.017828315496444702e-02 -2.399823665618896484e-01 8.510588854551315308e-02 3.939067828468978405e-04
-6.691677123308181763e-02 -4.193356633186340332e-02 1.098900660872459412e-01 7.363478094339370728e-02 -2.688685357570648193e-01 5.495392903685569763e-02 1.780276447534561157e-01 1.771786957979202271e-01 -4.235408455133438110e-02 -2.291436642408370972e-01 -2.976951934397220612e-02 -1.382461935281753540e-01 6.011160463094711304e-02 1.000602766871452332e-01 -7.101933658123016357e-02 5.528282001614570618e-02 1.183126047253608704e-01 3.742273524403572083e-02 -1.398285627365112305e-01 -3.135947585105895996e-01 -4.167966544628143311e-01 -2.248028516769409180e-01 4.900808632373809814e-02 -2.797067761421203613e-01 -1.726295351982116699e-01 -1.281047165393829346e-01 -1.506718397140502930e-01 3.074314594268798828e-01 -1.155183762311935425e-01 -3.174929618835449219e-01 -1.141580492258071899e-01 1.142522320151329041e-01
4.361261799931526184e-02 1.141739264130592346e-01 1.590761542320251465e-01 -3.695608079433441162e-01 -1.505485922098159790e-01 -6.404050160199403763e-03 -9.177719801664352417e-02 -8.025848865509033203e-02 3.202519118785858154e-01 -2.372495085000991821e-01 9.220350533723831177e-02 -8.860719949007034302e-02 -1.985402703285217285e-01 -8.848439157009124756e-02 -1.693620681762695312e-01 -1.770425140857696533e-01 1.831079721450805664e-01 7.823424041271209717e-02 -1.993491202592849731e-01 -2.407999485731124878e-01 -1.386693269014358521e-01 1.189458221197128296e-01 2.952356040477752686e-01 2.521369047462940216e-02 2.082116305828094482e-01 1.305840760469436646e-01 7.610262930393218994e-02 3.289608061313629150e-01 1.552255898714065552e-01 -5.237257853150367737e-02 1.618145108222961426e-01 1.309613436460494995e-01
7.455319166183471680e-02 -7.290130108594894409e-02 -1.385048776865005493e-02 -1.526770368218421936e-02 -1.184307411313056946e-02 -2.116103470325469971e-01 -2.127959206700325012e-02 2.258619666099548340e-01 1.212223693728446960e-01 -1.977623254060745239e-01 1.566160619258880615e-01 -3.532086312770843506e-01 3.927863761782646179e-02 2.726606652140617371e-02 1.726838201284408569e-01 -2.091440558433532715e-01 -3.651469200849533081e-02 -1.055924892425537109e-01 -2.616829276084899902e-01 -1.941122710704803467e-01 -2.850014865398406982e-01 8.058649301528930664e-02 5.023956894874572754e-01 2.350277639925479889e-02 4.483100771903991699e-02 -1.584122423082590103e-03 -1.131913736462593079e-01 1.375706493854522705e-01 -2.093645930290222168e-01 -2.545744478702545166e-01 1.067892760038375854e-01 -1.640446297824382782e-02
-4.279831424355506897e-02 8.103609830141067505e-02 1.557507514953613281e-01 -1.736126840114593506e-01 -2.399104982614517212e-01 -3.013776242733001709e-01 2.039038389921188354e-01 1.486988365650177002e-01 3.425748273730278015e-02 -9.765142947435379028e-02 -1.963918209075927734e-01 -9.368962049484252930e-02 3.389661898836493492e-03 2.823529243469238281e-01 -4.851942509412765503e-02 -1.067682728171348572e-02 -9.622135758399963379e-02 7.549815624952316284e-02 -1.285063028335571289e-01 -4.542447030544281006e-01 -2.054970264434814453e-01 -8.436171710491180420e-02 2.538204789161682129e-01 2.719537019729614258e-01 2.178458422422409058e-01 -1.607593148946762085e-01 3.401977568864822388e-02 8.343449234962463379e-02 2.571333050727844238e-01 -4.318087175488471985e-02 -7.288617640733718872e-02 6.793197244405746460e-02
-5.230873823165893555e-02 -2.361680567264556885e-01 -2.827879972755908966e-03 -1.311417520046234131e-01 -1.021949574351310730e-02 2.268108129501342773e-01 -1.273959875106811523e-02 -2.710620127618312836e-02 4.191101342439651489e-02 -1.058253459632396698e-02 1.161071732640266418e-01 -2.573435008525848389e-01 -1.177359521389007568e-01 2.383049875497817993e-01 -1.898355931043624878e-01 -9.353891015052795410e-03 -5.879081040620803833e-02 1.034594327211380005e-01 7.129076123237609863e-02 -1.009470745921134949e-01 -2.395959794521331787e-01 -6.407397799193859100e-03 5.778877735137939453e-01 -1.669560670852661133e-01 -1.173232495784759521e-01 -9.878580272197723389e-02 1.107290014624595642e-01 2.127436995506286621e-01 -2.086982578039169312e-01 1.129295751452445984e-01 -3.077197968959808350e-01 5.228637903928756714e-02
5.080978944897651672e-02 -8.277156949043273926e-02 2.330899536609649658e-01 -4.425723478198051453e-02 -3.194099962711334229e-01 1.911775767803192139e-01 9.805896133184432983e-02 -8.493818342685699463e-02 -2.825782820582389832e-02 -1.649500578641891479e-01 -3.256759792566299438e-02 -6.307484954595565796e-02 -3.034357726573944092e-01 2.375011444091796875e-01 -4.172904416918754578e-02 -8.633157610893249512e-02 -2.664461433887481689e-01 -1.078482791781425476e-01 8.017219603061676025e-02 -2.428911924362182617e-01 -1.684063225984573364e-01 -2.677537733688950539e-03 2.874508798122406006e-01 -7.734998594969511032e-03 7.473004516214132309e-04 1.929646730422973633e-01 2.368834316730499268e-01 8.923897147178649902e-02 3.677486777305603027e-01 1.736668348312377930e-01 1.667167097330093384e-01 -1.858603358268737793e-01
8.994975686073303223e-02 3.710153996944427490e-01 -1.293571782298386097e-03 -2.153685390949249268e-01 -2.394892573356628418e-01 -2.043700516223907471e-01 1.392229646444320679e-01 1.082546189427375793e-01 1.639460027217864990e-01 -3.204380571842193604e-01 -2.105055749416351318e-02 -2.115681953728199005e-02 5.221730470657348633e-02 -9.433356672525405884e-02 -7.268461585044860840e-02 -1.920909881591796875e-01 1.644756048917770386e-01 -1.812749169766902924e-02 -1.136779561638832092e-01 -9.187011979520320892e-03 -2.353171706199645996e-01 6.929292529821395874e-02 1.121516525745391846e-01 5.375115945935249329e-02 5.481088161468505859e-02 -1.827261745929718018e-01 -2.724865451455116272e-02 5.059630274772644043e-01 3.344948589801788330e-02 7.012981176376342773e-02 6.715874373912811279e-02 -2.714362740516662598e-01
1.452956199645996094e-01 -1.667127013206481934e-01 1.372148990631103516e-01 -2.689694464206695557e-01 -5.858726054430007935e-02 1.300429403781890869e-01 4.453808814287185669e-02 2.506071329116821289e-01 9.278085827827453613e-02 -2.397370934486389160e-01 1.363162398338317871e-01 5.612174049019813538e-02 -1.414582878351211548e-01 -5.026133731007575989e-02 -1.389736980199813843e-01 -5.416319891810417175e-02 2.729503205046057701e-03 3.502334654331207275e-02 -4.598854482173919678e-02 -2.318143993616104126e-01 -1.711135357618331909e-02 -9.511003643274307251e-02 1.875222027301788330e-01 1.985884606838226318e-01 5.086523294448852539e-01 -7.938096672296524048e-02 1.733933836221694946e-01 1.512802541255950928e-01 -2.030528783798217773e-01 2.562101781368255615e-01 -2.038631737232208252e-01 -1.864219456911087036e-01
2.768838405609130859e-01 -5.479087680578231812e-02 1.615786701440811157e-01 -3.361631035804748535e-01 -1.123453229665756226e-01 -1.050570607185363770e-01 2.477843314409255981e-02 1.429270356893539429e-01 -6.645327061414718628e-02 -2.214137166738510132e-01 1.437973976135253906e-01 -1.201779767870903015e-01 6.272307038307189941e-02 8.009371906518936157e-02 1.880503594875335693e-01 -1.898941099643707275e-01 5.085324868559837341e-03 3.215496242046356201e-01 -1.359091978520154953e-02 -2.718144357204437256e-01 -1.357564181089401245e-01 4.392986297607421875e-01 3.406799435615539551e-01 -3.349961712956428528e-03 9.888606518507003784e-02 -1.047266870737075806e-01 2.099737338721752167e-02 1.454284340143203735e-01 4.407025128602981567e-02 -1.006920039653778076e-01 -5.763854458928108215e-02 -5.892749130725860596e-02
7.901441305875778198e-02 1.362991183996200562e-01 1.880904287099838257e-01 -2.376702427864074707e-01 -3.775913640856742859e-02 -4.469327628612518311e-02 -8.850049227476119995e-02 -1.575116813182830811e-01 4.042740762233734131e-01 -2.060434967279434204e-01 -2.153984736651182175e-03 -3.518265113234519958e-02 1.694865152239799500e-02 -3.264702484011650085e-02 -1.457456797361373901e-01 -2.094365954399108887e-01 2.698768377304077148e-01 8.581465482711791992e-02 -1.328536123037338257e-01 -3.345351517200469971e-01 -1.671613901853561401e-01 8.000854402780532837e-02 3.739595115184783936e-01 7.630492001771926880e-02 2.080591171979904175e-01 4.470787197351455688e-02 5.417449027299880981e-02 2.962697148323059082e-01 3.619862720370292664e-02 -9.606379270553588867e-02 1.401086002588272095e-01 1.330977976322174072e-01
1.020141020417213440e-01 -1.339039057493209839e-01 -3.422617167234420776e-02 5.624786019325256348e-02 -1.965105533599853516e-02 6.792064756155014038e-02 8.676555007696151733e-03 1.417158991098403931e-01 2.212611734867095947e-01 -9.041237831115722656e-02 2.375629544258117676e-01 -2.282191962003707886e-01 -1.658142916858196259e-02 1.453529894351959229e-01 -6.233165040612220764e-02 -2.361557446420192719e-03 1.704484038054943085e-02 -6.846217811107635498e-02 -1.951398253440856934e-01 -4.487675130367279053e-01 -4.367086663842201233e-02 1.954236626625061035e-01 2.563540637493133545e-01 -1.552225351333618164e-01 2.363031953573226929e-01 9.400820732116699219e-02 -1.367604881525039673e-01 4.300554394721984863e-01 2.181821614503860474e-01 2.383176684379577637e-01 4.505135118961334229e-02 -4.594206437468528748e-02
2.160160094499588013e-01 1.885709017515182495e-01 2.071291506290435791e-01 -3.735525608062744141e-01 -2.391946613788604736e-01 3.444883972406387329e-02 -2.245984673500061035e-01 1.346281915903091431e-01 1.454866379499435425e-01 1.179424002766609192e-01 -4.816211014986038208e-02 -3.114931881427764893e-01 3.518411144614219666e-02 5.188024789094924927e-02 -1.560009866952896118e-01 -2.079812139272689819e-01 2.599296569824218750e-01 -1.900425367057323456e-02 -2.347894012928009033e-01 -4.277740791440010071e-02 -9.208802878856658936e-02 8.747502230107784271e-03 3.503916859626770020e-01 2.131487131118774414e-01 2.148608416318893433e-01 -1.146975159645080566e-01 -7.118348777294158936e-02 6.555870920419692993e-02 -2.570168115198612213e-02 -2.643378265202045441e-02 1.189692243933677673e-01 -1.287443190813064575e-01
3.685571849346160889e-01 -2.337308134883642197e-03 2.808663807809352875e-02 4.540304467082023621e-02 -2.337876260280609131e-01 -4.463087767362594604e-03 1.727536320686340332e-01 2.258524596691131592e-01 6.745125353336334229e-02 -2.134521305561065674e-01 -1.535292714834213257e-01 -1.430957913398742676e-01 1.326670777052640915e-02 3.311959803104400635e-01 -4.586539417505264282e-02 -1.593575328588485718e-01 1.410064939409494400e-02 6.178428232669830322e-02 1.259905993938446045e-01 -2.673829793930053711e-01 -9.697604924440383911e-02 -5.509459599852561951e-02 2.698858678340911865e-01 -4.965849220752716064e-02 -1.742181740701198578e-02 8.833449333906173706e-02 3.821066766977310181e-02 2.192652076482772827e-01 3.500419259071350098e-01 1.082703620195388794e-01 -3.459039330482482910e-01 5.985734239220619202e-02
-8.366335183382034302e-02 -2.185279279947280884e-01 -3.008043207228183746e-02 -3.279180824756622314e-01 -3.297430872917175293e-01 1.313580125570297241e-01 -1.976966112852096558e-01 2.563658654689788818e-01 2.269489169120788574e-01 4.145664349198341370e-02 1.950440853834152222e-01 4.791619139723479748e-04 -8.363545686006546021e-02 3.477181792259216309e-01 3.864517807960510254e-02 -1.602309010922908783e-02 6.364506203681230545e-03 1.178591176867485046e-01 -7.170964777469635010e-02 -1.289654225111007690e-01 -1.300282627344131470e-01 -1.387119889259338379e-01 2.860929965972900391e-01 -1.254361867904663086e-01 1.093140393495559692e-01 7.917161285877227783e-02 1.264933496713638306e-01 1.738722175359725952e-01 2.622539177536964417e-02 -3.199905753135681152e-01 -1.154434755444526672e-01 -1.865528970956802368e-01
-2.876945957541465759e-02 1.065060868859291077e-01 9.573169797658920288e-02 2.078493498265743256e-02 -2.652601897716522217e-01 3.090875148773193359e-01 2.426210232079029083e-02 -2.515778504312038422e-02 1.959482580423355103e-01 -2.232916951179504395e-01 1.258711814880371094e-01 -2.888264358043670654e-01 -1.816247254610061646e-01 -5.632064770907163620e-03 1.599399931728839874e-02 2.609613165259361267e-02 -3.098397329449653625e-02 7.566561549901962280e-02 -2.562237083911895752e-01 -1.187445521354675293e-01 -4.846771433949470520e-02 1.218373402953147888e-01 1.756299436092376709e-01 1.391432881355285645e-01 -5.022065341472625732e-02 1.759549826383590698e-01 4.314891397953033447e-01 2.323456108570098877e-01 1.895114481449127197e-01 2.385713011026382446e-01 -1.456353217363357544e-01 -2.193419337272644043e-01
-1.129991486668586731e-01 1.464823186397552490e-01 2.401875704526901245e-01 -1.397409141063690186e-01 -1.276462674140930176e-01 -3.830543905496597290e-02 1.830193102359771729e-01 5.981209874153137207e-02 1.327655911445617676e-01 -3.941112160682678223e-01 -4.086709767580032349e-02 -2.171367406845092773e-01 -1.286991983652114868e-01 1.430214941501617432e-01 -1.362385302782058716e-01 2.129181921482086182e-01 3.160851076245307922e-02 -4.443430155515670776e-02 -1.996888518333435059e-01 -2.387833595275878906e-01 -2.283372431993484497e-01 -2.523156404495239258e-01 1.319068223237991333e-01 -2.420644015073776245e-01 -7.197902351617813110e-02 -1.091173440217971802e-01 1.194728538393974304e-02 2.484169155359268188e-01 -1.617864966392517090e-01 9.541220217943191528e-02 2.777866721153259277e-01 -1.673086583614349365e-01
1.060832068324089050e-01 6.644989550113677979e-02 1.771458685398101807e-01 -3.198153153061866760e-02 -1.581092774868011475e-01 -6.378422677516937256e-02 -2.722505927085876465e-01 1.292644143104553223e-01 -1.615504771471023560e-01 -9.453371912240982056e-02 1.663881167769432068e-02 8.919711410999298096e-02 2.359889447689056396e-02 8.566252887248992920e-03 -1.127977147698402405e-01 5.001558456569910049e-03 1.547618359327316284e-01 -8.159267157316207886e-02 -9.824070334434509277e-02 -4.389115869998931885e-01 -4.000284895300865173e-02 -2.079391330480575562e-01 3.841063678264617920e-01 2.899486720561981201e-01 1.583055406808853149e-01 7.114294171333312988e-02 -2.770058065652847290e-02 1.086152419447898865e-01 -1.236170008778572083e-01 4.382066130638122559e-01 -9.464752674102783203e-02 -8.416086435317993164e-02
7.463313173502683640e-03 1.070645898580551147e-01 1.664599329233169556e-01 3.855318203568458557e-02 6.426205486059188843e-02 -6.904332898557186127e-03 5.229363683611154556e-03 1.728882491588592529e-01 2.153392732143402100e-01 -3.820185065269470215e-01 1.813783645629882812e-01 -1.307144314050674438e-01 1.016936898231506348e-01 7.324523478746414185e-02 2.639316953718662262e-03 2.526773214340209961e-01 2.858864367008209229e-01 3.786068409681320190e-03 -1.869009435176849365e-01 -3.329943716526031494e-01 -7.402232289314270020e-02 -9.315985254943370819e-03 2.873382866382598877e-01 -1.699012070894241333e-01 -4.697068035602569580e-02 5.999426543712615967e-02 3.563395887613296509e-02 4.811718165874481201e-01 8.808265626430511475e-02 9.408898651599884033e-02 -8.898642845451831818e-03 -5.905900150537490845e-02
2.501577138900756836e-01 7.969665527343750000e-02 2.257819026708602905e-01 1.199434790760278702e-02 -3.499356508255004883e-01 8.801221102476119995e-02 6.358641386032104492e-02 1.032308563590049744e-01 1.093009039759635925e-01 -7.470216602087020874e-02 2.534883655607700348e-02 -2.038647681474685669e-01 -7.383222877979278564e-02 1.205898374319076538e-01 1.606114767491817474e-02 4.750587046146392822e-02 1.546948850154876709e-01 2.124027609825134277e-01 -2.418553829193115234e-02 -1.599342226982116699e-01 -6.560284178704023361e-03 4.900037869811058044e-02 1.033149585127830505e-01 -3.393738269805908203e-01 -2.546915411949157715e-01 2.936923503875732422e-01 3.578408360481262207e-01 2.845171689987182617e-01 6.666610389947891235e-02 2.406548894941806793e-02 5.264214705675840378e-03 -2.532440423965454102e-01
-1.408082246780395508e-02 -1.786543577909469604e-01 3.215492069721221924e-01 1.293808221817016602e-01 2.074140682816505432e-02 9.967200458049774170e-02 9.094829857349395752e-02 6.099812686443328857e-02 1.112333610653877258e-01 -2.812016755342483521e-02 1.139832809567451477e-01 -2.851081639528274536e-02 -1.546599995344877243e-02 2.491338402032852173e-01 -9.593744575977325439e-02 -8.454148471355438232e-02 7.597060501575469971e-02 1.431893110275268555e-01 -5.954256653785705566e-02 -2.200778424739837646e-01 -3.562288358807563782e-02 -2.590533792972564697e-01 1.671032458543777466e-01 -3.675838708877563477e-01 2.832188606262207031e-01 2.363239377737045288e-01 1.056505069136619568e-01 2.618828415870666504e-01 -3.467897772789001465e-01 -3.673014044761657715e-02 -2.093448191881179810e-01 -1.698524057865142822e-01
-7.087964564561843872e-02 -1.656531244516372681e-01 6.545017659664154053e-02 1.389603018760681152e-01 -2.572166323661804199e-01 -1.071047782897949219e-01 -2.614055275917053223e-01 -4.854198172688484192e-02 6.139682978391647339e-02 -5.602630600333213806e-02 2.090429067611694336e-01 1.446469873189926147e-02 -2.478794306516647339e-01 7.108925282955169678e-02 1.497616767883300781e-01 -1.744005531072616577e-01 -5.343430116772651672e-02 -9.066650271415710449e-02 -2.961723599582910538e-03 -1.430973261594772339e-01 -3.750938177108764648e-01 7.410223782062530518e-02 1.693601608276367188e-01 -2.285948842763900757e-01 3.117821216583251953e-01 1.640702188014984131e-01 -6.765655428171157837e-02 3.716300725936889648e-01 -2.258023619651794434e-01 1.789724268019199371e-02 -2.153084874153137207e-01 4.793241247534751892e-02
1.491396129131317139e-01 1.229927018284797668e-01 2.679677307605743408e-01 -3.069491684436798096e-01 -1.236732676625251770e-01 -4.468387365341186523e-02 -2.639046013355255127e-01 -4.331769049167633057e-02 2.268762588500976562e-01 -1.535537391901016235e-01 6.053241901099681854e-03 -9.386076708324253559e-04 -1.395412236452102661e-01 6.632114946842193604e-02 -6.539728492498397827e-02 -9.779178351163864136e-02 3.286448717117309570e-01 -1.553139928728342056e-02 -1.545547842979431152e-01 -2.210738956928253174e-01 -2.788054049015045166e-01 1.062846109271049500e-01 3.588159978389739990e-01 6.845548003911972046e-02 2.973266541957855225e-01 -9.556313743814826012e-04 4.251751676201820374e-02 2.273938208818435669e-01 7.371781021356582642e-02 -1.590188145637512207e-01 6.426473706960678101e-02 1.214406564831733704e-01
1.951730400323867798e-01 2.957938425242900848e-02 1.464694440364837646e-01 9.160614758729934692e-02 -9.868770837783813477e-02 -2.509557306766510010e-01 6.941031664609909058e-02 2.517316639423370361e-01 2.303423732519149780e-01 -7.840050756931304932e-02 -1.111494973301887512e-01 -1.547973453998565674e-01 -1.365127563476562500e-01 3.108216822147369385e-01 1.120637506246566772e-01 4.251106828451156616e-02 8.884972892701625824e-03 -1.079268828034400940e-01 -3.100671432912349701e-02 -9.429348260164260864e-02 -3.492511510848999023e-01 8.366089314222335815e-02 2.087725251913070679e-01 1.927291303873062134e-01 -2.115545049309730530e-02 -2.126764804124832153e-01 -6.646288558840751648e-03 3.974668979644775391e-01 -8.758508414030075073e-02 3.698992356657981873e-02 -7.333961129188537598e-02 -3.402115106582641602e-01
9.182844310998916626e-02 7.408975064754486084e-02 8.098482340574264526e-02 -1.386678665876388550e-01 -1.412739902734756470e-01 1.734786778688430786e-01 4.893887788057327271e-02 2.070475369691848755e-01 -1.074155420064926147e-01 1.045883074402809143e-01 3.374276459217071533e-01 -1.800348609685897827e-01 -1.280926316976547241e-01 1.428556293249130249e-01 -1.703163385391235352e-01 -1.436778903007507324e-02 -1.970982551574707031e-01 -3.803751468658447266e-01 -1.162646859884262085e-01 -3.029035031795501709e-02 -1.979285925626754761e-01 2.377849668264389038e-01 2.045445442199707031e-01 2.406759187579154968e-02 2.897594682872295380e-02 8.760841935873031616e-02 1.531585603952407837e-01 2.146524935960769653e-01 -1.424513012170791626e-01 1.471347510814666748e-01 -1.152874436229467392e-03 -4.172581434249877930e-01
-3.284571925178170204e-03 -1.456614732742309570e-01 2.473447620868682861e-01 2.141897082328796387e-01 -2.424967586994171143e-01 9.717801213264465332e-02 4.621848836541175842e-02 1.914923936128616333e-01 2.633630633354187012e-01 -1.743722110986709595e-01 1.319335997104644775e-01 -1.536084413528442383e-01 -4.161837697029113770e-01 2.085388302803039551e-01 2.691899426281452179e-02 -1.246719136834144592e-01 -3.441826626658439636e-02 4.211593791842460632e-02 6.874007731676101685e-02 -1.698742061853408813e-01 -2.859529256820678711e-01 -1.351824998855590820e-01 8.981511741876602173e-02 -2.399667203426361084e-01 1.083640828728675842e-01 -1.245209351181983948e-01 -1.627905964851379395e-01 2.212858349084854126e-01 -1.573736816644668579e-01 1.343749612569808960e-01 -6.562599539756774902e-02 -1.970975548028945923e-01
-3.365346416831016541e-02 -2.053325623273849487e-01 1.729182749986648560e-01 1.230259314179420471e-01 -3.885897099971771240e-01 -1.849687844514846802e-01 -1.756678335368633270e-02 -8.779960125684738159e-02 2.115199565887451172e-01 -3.631055122241377831e-03 8.824722468852996826e-02 1.153240259736776352e-02 -1.556984633207321167e-01 -1.231429949402809143e-01 -1.657509431242942810e-02 -1.887482106685638428e-01 -1.652160882949829102e-01 2.294922918081283569e-01 -2.144022136926651001e-01 -1.737238466739654541e-01 -2.878850698471069336e-01 1.013669073581695557e-01 5.235577821731567383e-01 1.339643746614456177e-01 -9.669346362352371216e-02 1.203517317771911621e-01 9.624218568205833435e-03 7.373521476984024048e-02 -4.192512854933738708e-02 -1.033311113715171814e-01 4.647057037800550461e-03 -8.551044762134552002e-02
-7.252427935600280762e-02 1.174296736717224121e-01 1.472526788711547852e-01 -1.887330263853073120e-01 -4.233945310115814209e-01 -1.011011376976966858e-01 -8.977634459733963013e-02 3.233059346675872803e-01 -4.780982062220573425e-02 -1.100182905793190002e-01 2.751847729086875916e-02 -2.198458015918731689e-01 -1.649950048886239529e-03 -2.837365120649337769e-02 -2.953422963619232178e-01 5.876294150948524475e-02 1.233476325869560242e-01 1.634297817945480347e-01 -1.476615965366363525e-01 -3.872667625546455383e-02 -2.513260543346405029e-01 3.945011645555496216e-02 4.564321041107177734e-01 1.030690670013427734e-01 2.763039618730545044e-02 5.210805684328079224e-02 2.186999917030334473e-01 -3.169196099042892456e-02 6.361301988363265991e-02 -8.651946485042572021e-02 -2.133124694228172302e-02 2.310987263917922974e-01
-5.663196742534637451e-02 -7.342749089002609253e-02 1.733043491840362549e-01 5.066721141338348389e-02 -1.620767265558242798e-01 -1.400617212057113647e-01 -2.163395285606384277e-01 8.967474102973937988e-02 1.238075271248817444e-01 -2.141894251108169556e-01 5.613115429878234863e-02 1.014530584216117859e-01 -1.976243704557418823e-01 -1.856859959661960602e-02 1.572727560997009277e-01 -6.381963938474655151e-02 5.376056302338838577e-03 -1.690586209297180176e-01 -2.050448954105377197e-02 -2.666547298431396484e-01 -2.770982980728149414e-01 2.305174712091684341e-03 9.680937230587005615e-02 -4.717281162738800049e-01 2.339821010828018188e-01 -6.358256936073303223e-02 -2.465059235692024231e-02 3.915865123271942139e-01 -1.622192859649658203e-01 -4.229194484651088715e-03 -2.482397109270095825e-01 -7.546701282262802124e-02
1.436762958765029907e-01 -1.332172304391860962e-01 3.243207633495330811e-01 -1.236636266112327576e-01 -2.037211805582046509e-01 -5.849001463502645493e-03 2.002096027135848999e-01 1.740075945854187012e-01 4.450318589806556702e-02 2.033812105655670166e-01 7.006424665451049805e-02 -5.532914400100708008e-02 -1.275066435337066650e-01 1.806359589099884033e-01 2.384648770093917847e-01 -3.367199748754501343e-02 1.756153106689453125e-01 -9.467669576406478882e-02 -1.366181671619415283e-01 -3.249001801013946533e-01 -4.066112637519836426e-02 2.718207612633705139e-02 3.262647688388824463e-01 -1.360456496477127075e-01 -1.637483388185501099e-01 1.640809476375579834e-01 1.437626481056213379e-01 -8.481791615486145020e-02 2.805124819278717041e-01 1.302666217088699341e-01 1.068160496652126312e-02 -3.198224604129791260e-01
1.185385510325431824e-01 1.636165529489517212e-01 1.148551106452941895e-01 1.415732502937316895e-02 -8.253210689872503281e-04 -1.980120837688446045e-01 -4.228303208947181702e-02 1.665000170469284058e-01 1.404843181371688843e-01 -1.138404384255409241e-01 -5.340674519538879395e-02 -8.280216157436370850e-02 -2.265204675495624542e-02 2.808636128902435303e-01 1.354715675115585327e-01 -9.110210090875625610e-02 2.238428592681884766e-02 4.265440255403518677e-02 -1.449455916881561279e-01 -3.859943524003028870e-02 -3.325172066688537598e-01 1.181057542562484741e-01 3.318161368370056152e-01 1.321725845336914062e-01 -4.423495009541511536e-02 -1.169073134660720825e-01 -6.751665472984313965e-02 4.872211217880249023e-01 5.790224671363830566e-02 1.066384986042976379e-01 2.096072025597095490e-02 -4.230534732341766357e-01
1.119792386889457703e-01 1.847819089889526367e-01 3.099735826253890991e-03 -9.063678979873657227e-02 7.873911410570144653e-03 -6.539997458457946777e-02 5.596993863582611084e-02 2.601642906665802002e-01 9.015735238790512085e-02 -1.418982893228530884e-01 6.714311987161636353e-02 -7.917346060276031494e-02 2.451649606227874756e-01 -3.397636711597442627e-01 7.803782820701599121e-02 -6.467682123184204102e-02 2.840220332145690918e-01 2.692120522260665894e-02 -2.611222863197326660e-01 -1.489414274692535400e-01 -1.992541253566741943e-01 1.580545753240585327e-01 4.969451427459716797e-01 -8.834934234619140625e-02 -9.064356237649917603e-02 1.166530102491378784e-01 2.893905714154243469e-02 1.016324758529663086e-01 -3.331107795238494873e-01 7.082150876522064209e-02 5.044307932257652283e-02 4.855208843946456909e-02
-2.909191548824310303e-01 4.979002848267555237e-02 -3.849645704030990601e-02 -1.144003272056579590e-01 -3.288265466690063477e-01 1.356452107429504395e-01 -1.500704884529113770e-01 1.408163011074066162e-01 2.857026457786560059e-01 -3.227529302239418030e-02 1.949992030858993530e-01 -1.614983826875686646e-01 -5.726783350110054016e-02 1.947848498821258545e-02 4.362193122506141663e-02 3.558300063014030457e-02 -1.910581439733505249e-01 -2.278919070959091187e-01 -1.594456434249877930e-01 -3.189610540866851807e-01 -1.708113551139831543e-01 -1.751085966825485229e-01 4.076921641826629639e-01 -3.676214069128036499e-02 1.365603059530258179e-01 -9.939174167811870575e-03 5.467129871249198914e-02 5.770161375403404236e-02 -2.472925037145614624e-01 1.306407749652862549e-01 1.054722741246223450e-01 -1.357448399066925049e-01
2.117410302162170410e-01 -1.312200725078582764e-01 7.980147749185562134e-02 -3.180673420429229736e-01 -8.642304688692092896e-03 2.125877887010574341e-01 6.072994321584701538e-02 1.732607185840606689e-01 1.004948541522026062e-01 -2.804361581802368164e-01 2.831606864929199219e-01 -7.172070443630218506e-03 -7.109056413173675537e-02 1.027745828032493591e-01 -1.412134468555450439e-01 6.665096431970596313e-02 -4.453061148524284363e-02 -9.158842265605926514e-02 -1.349706798791885376e-01 -6.674017757177352905e-02 -9.330268949270248413e-02 7.452288269996643066e-02 2.761582136154174805e-01 -4.028392583131790161e-02 4.252929389476776123e-01 -1.370469331741333008e-01 1.493411809206008911e-01 7.871732115745544434e-02 -1.655478328466415405e-01 1.810303479433059692e-01 -1.288721710443496704e-01 -3.351595401763916016e-01
1.389196664094924927e-01 -4.100738838315010071e-02 4.372178763151168823e-02 -1.273682713508605957e-01 -1.449896097183227539e-01 -2.248480319976806641e-01 1.492126751691102982e-02 2.046522498130798340e-01 9.554772078990936279e-02 -2.888386882841587067e-02 -1.226279512047767639e-01 -3.477036580443382263e-02 -1.816421449184417725e-01 1.781698614358901978e-01 -2.364929169416427612e-01 -1.769009530544281006e-01 2.499884217977523804e-01 -1.283272653818130493e-01 -1.954170167446136475e-01 4.700492601841688156e-03 -2.026216536760330200e-01 2.987311780452728271e-01 2.283515930175781250e-01 1.049733310937881470e-01 2.437113076448440552e-01 -9.098626673221588135e-02 9.946004301309585571e-02 4.259949326515197754e-01 -1.222554221749305725e-01 8.759641647338867188e-02 1.600282192230224609e-01 -2.261243760585784912e-01
-2.108896821737289429e-01 1.154184862971305847e-01 2.801340520381927490e-01 -2.561998367309570312e-01 -8.885604888200759888e-02 2.166792005300521851e-02 -1.620889455080032349e-01 3.916279971599578857e-02 -5.053818225860595703e-02 2.928911149501800537e-01 1.291847378015518188e-01 5.396937951445579529e-02 1.395017355680465698e-01 2.855387628078460693e-01 -6.675428152084350586e-02 -1.537398248910903931e-01 2.157698124647140503e-01 -3.396626934409141541e-02 -2.042077779769897461e-01 -1.738870739936828613e-01 -3.620686829090118408e-01 -3.203241154551506042e-02 3.256220817565917969e-01 -6.166749820113182068e-02 2.296134531497955322e-01 -2.840649783611297607e-01 5.522103048861026764e-03 3.948476538062095642e-02 3.873892500996589661e-02 1.327291429042816162e-01 9.003005176782608032e-02 -3.263393417000770569e-02
1.272111982107162476e-01 -3.361074998974800110e-02 5.187336727976799011e-02 -8.861824125051498413e-02 -2.405553311109542847e-01 -1.204570531845092773e-01 5.418416112661361694e-02 -2.218295335769653320e-01 1.866868436336517334e-01 -2.107719480991363525e-01 6.523347645998001099e-02 -3.009390234947204590e-01 -9.824199229478836060e-02 2.467408329248428345e-01 -2.225622981786727905e-01 -2.756531815975904465e-03 1.232814863324165344e-01 -1.623893976211547852e-01 -2.865435183048248291e-01 -1.042930036783218384e-01 -1.764518916606903076e-01 -3.284023702144622803e-01 8.614607900381088257e-02 -1.693548858165740967e-01 -6.978689879179000854e-02 3.397796303033828735e-02 2.467573247849941254e-02 1.441934853792190552e-01 -1.668011844158172607e-01 1.584379673004150391e-01 1.847613602876663208e-01 -3.596194982528686523e-01
-8.869777619838714600e-02 3.302810192108154297e-01 2.927296459674835205e-01 -2.164919078350067139e-01 -2.634987533092498779e-01 -1.406248658895492554e-01 1.801096051931381226e-01 2.743556201457977295e-01 -1.581119745969772339e-01 5.147919058799743652e-02 -8.449438028037548065e-03 -1.405054032802581787e-01 1.106874346733093262e-01 1.315442472696304321e-01 -4.958353564143180847e-02 3.518332540988922119e-02 1.912241876125335693e-01 3.690524995326995850e-01 -7.316087186336517334e-02 -1.530560106039047241e-01 -2.920439541339874268e-01 1.168244704604148865e-01 1.919653117656707764e-01 -1.451998203992843628e-01 3.617679327726364136e-02 -1.056592985987663269e-01 1.509270723909139633e-02 2.352293878793716431e-01 -1.635606735944747925e-01 1.119586154818534851e-01 -7.086384296417236328e-02 4.579598084092140198e-02
1.679472178220748901e-01 1.875975131988525391e-01 2.926025986671447754e-01 3.981309756636619568e-02 6.349770724773406982e-02 2.749708294868469238e-01 -1.882688254117965698e-01 6.278980523347854614e-02 1.082880944013595581e-01 -2.112081497907638550e-01 1.007482185959815979e-01 -2.046916484832763672e-01 2.008435130119323730e-01 2.694201469421386719e-01 -1.904805898666381836e-01 1.626917161047458649e-02 1.559149622917175293e-01 -6.695528328418731689e-02 -3.465244174003601074e-01 -1.743765771389007568e-01 -3.808827325701713562e-02 -2.830957174301147461e-01 2.965120673179626465e-01 4.102172330021858215e-03 2.030576318502426147e-01 -7.180239260196685791e-02 -1.202736273407936096e-01 -1.090397033840417862e-02 -1.654685139656066895e-01 9.243302792310714722e-02 -5.632149800658226013e-02 -1.537421494722366333e-01
-1.932561397552490234e-02 9.018492698669433594e-02 2.409737855195999146e-01 -4.391102492809295654e-02 -1.095962002873420715e-01 1.191116273403167725e-01 -1.816350268200039864e-03 8.443021029233932495e-02 9.295699745416641235e-02 -2.926545143127441406e-01 1.888026446104049683e-01 -1.210057884454727173e-01 -1.983316689729690552e-01 1.337257772684097290e-01 -8.670755475759506226e-02 -3.932666406035423279e-02 1.577438041567802429e-02 -1.637091636657714844e-01 1.584495007991790771e-01 -2.090496271848678589e-01 -8.693320304155349731e-02 -2.323325425386428833e-01 1.052170097827911377e-01 -4.336754083633422852e-01 1.248628273606300354e-01 3.221887722611427307e-02 6.687167286872863770e-02 1.577943116426467896e-01 -2.125308364629745483e-01 -1.122070103883743286e-02 -2.321282029151916504e-01 -4.308017194271087646e-01
-1.019339635968208313e-01 -3.435064852237701416e-02 1.023107115179300308e-02 -3.259297609329223633e-01 -2.969562113285064697e-01 -9.754670411348342896e-02 -5.741212144494056702e-02 1.007128804922103882e-01 7.007604837417602539e-02 3.961050510406494141e-02 7.109154760837554932e-02 -4.671830832958221436e-01 1.868055909872055054e-01 -1.416645497083663940e-01 2.807485638186335564e-03 -1.422113925218582153e-01 1.255153566598892212e-01 1.304103881120681763e-01 -2.459196001291275024e-01 -1.540937721729278564e-01 -1.034921482205390930e-01 1.007672846317291260e-01 4.193440973758697510e-01 -1.313718259334564209e-01 3.405864909291267395e-02 -2.020197808742523193e-01 5.354363098740577698e-02 2.117957770824432373e-01 5.794672667980194092e-02 1.480816602706909180e-01 9.722767025232315063e-02 1.028383001685142517e-01
1.435865610837936401e-01 -1.183109134435653687e-01 1.130861230194568634e-02 1.050825640559196472e-01 -2.018695175647735596e-01 -1.313774883747100830e-01 -8.257845044136047363e-02 -2.427833527326583862e-01 -3.676395863294601440e-02 -1.420794725418090820e-01 1.175812482833862305e-01 -1.435325145721435547e-01 -3.669239282608032227e-01 2.089245617389678955e-01 1.174736842513084412e-01 -1.801677793264389038e-01 1.670635789632797241e-01 1.654644012451171875e-01 -3.386885672807693481e-02 -1.764021813869476318e-01 -1.327951103448867798e-01 8.337103575468063354e-02 5.107258558273315430e-01 2.853898331522941589e-03 7.149665057659149170e-02 1.220439597964286804e-01 -3.972405567765235901e-03 2.754194736480712891e-01 6.913938373327255249e-02 -1.285194307565689087e-01 2.441226840019226074e-01 -1.315885968506336212e-02
2.295868694782257080e-01 1.421752721071243286e-01 2.877753674983978271e-01 -1.542677404358983040e-03 4.708151891827583313e-02 3.397702798247337341e-02 -1.845633089542388916e-01 3.169209063053131104e-01 1.238470375537872314e-01 -1.838364005088806152e-01 2.833996713161468506e-01 -5.772183462977409363e-02 -2.230040580034255981e-01 4.211464524269104004e-02 -1.765515655279159546e-01 -9.997564554214477539e-02 4.335736855864524841e-02 1.143690049648284912e-01 1.398311741650104523e-02 -1.684294939041137695e-01 -2.678093500435352325e-02 -4.575181379914283752e-02 8.606792986392974854e-02 -2.491815835237503052e-01 2.501944005489349365e-01 -1.768380403518676758e-01 1.044473052024841309e-02 2.137726992368698120e-01 -2.065315991640090942e-01 3.757824003696441650e-01 -1.202271357178688049e-01 -1.646253615617752075e-01
2.091941386461257935e-01 -1.178891584277153015e-01 2.827169895172119141e-01 -1.132955476641654968e-01 -1.714914441108703613e-01 -1.326879411935806274e-01 -4.752808436751365662e-02 2.221278399229049683e-01 -1.186520159244537354e-01 -7.770816236734390259e-02 1.226618140935897827e-01 -1.733881235122680664e-01 1.315835118293762207e-01 1.593730449676513672e-01 1.041977386921644211e-02 -6.644560396671295166e-02 3.145205974578857422e-01 1.711426675319671631e-01 9.987445920705795288e-02 -2.196062356233596802e-01 -3.351791203022003174e-01 5.085397511720657349e-02 3.087774813175201416e-01 -2.003073841333389282e-01 -5.405055731534957886e-02 -2.570965699851512909e-02 4.045007005333900452e-02 2.711959481239318848e-01 3.988640382885932922e-02 -2.657805681228637695e-01 -1.698635071516036987e-01 1.477639228105545044e-01
-2.118720114231109619e-01 2.127128988504409790e-01 -2.966316416859626770e-03 -1.269321739673614502e-01 -1.355031281709671021e-01 2.828768491744995117e-01 -1.105635315179824829e-01 4.367905482649803162e-02 1.187335401773452759e-01 -1.705828756093978882e-01 1.207450926303863525e-01 1.181060355156660080e-02 1.048247143626213074e-02 -3.410936519503593445e-02 -2.064902521669864655e-02 -1.970503926277160645e-01 -1.411441266536712646e-01 -1.339782476425170898e-01 -1.543997228145599365e-01 -3.863676488399505615e-01 -2.858498990535736084e-01 -1.922924220561981201e-01 2.302678823471069336e-01 -2.930465936660766602e-01 1.726467460393905640e-01 -1.914052665233612061e-01 1.222384199500083923e-01 2.485517412424087524e-01 -2.031589597463607788e-01 1.156958416104316711e-01 7.691884040832519531e-02 -1.023276522755622864e-01
1.842700317502021790e-02 -7.233222573995590210e-02 1.996526569128036499e-01 -2.845352888107299805e-01 -1.321097165346145630e-01 -8.490256965160369873e-02 -5.425116047263145447e-02 -1.237596124410629272e-01 3.519997894763946533e-01 -2.028279602527618408e-01 8.124804124236106873e-03 9.744846820831298828e-02 -3.868155181407928467e-02 3.570410981774330139e-02 -2.169972807168960571e-01 -8.906608819961547852e-02 2.844832837581634521e-01 1.049609929323196411e-01 -2.145731896162033081e-01 -2.781482338905334473e-01 -2.705475986003875732e-01 1.765803694725036621e-01 3.000959753990173340e-01 -3.456058353185653687e-02 2.489658147096633911e-01 1.193053349852561951e-01 -1.117427572607994080e-01 2.425628453493118286e-01 1.419398933649063110e-01 -1.253412365913391113e-01 6.157619133591651917e-02 -1.072237454354763031e-02
1.291057914495468140e-01 1.535208970308303833e-01 2.155585139989852905e-01 4.786855727434158325e-02 -4.970443621277809143e-02 -1.928151398897171021e-01 7.398180663585662842e-02 2.760708928108215332e-01 1.076766848564147949e-01 1.644759625196456909e-02 -1.483028661459684372e-02 -2.632478252053260803e-02 -8.488189429044723511e-03 2.898907363414764404e-01 1.005656942725181580e-01 9.619440138339996338e-02 6.697027711197733879e-04 2.907321788370609283e-02 -5.047905445098876953e-02 -6.181236356496810913e-02 -4.203313291072845459e-01 1.375903040170669556e-01 1.875303238630294800e-01 1.139781326055526733e-01 -1.078632324934005737e-01 -1.472405940294265747e-01 -2.676613442599773407e-02 4.536767601966857910e-01 -1.944079995155334473e-02 2.763715386390686035e-02 4.566885158419609070e-02 -4.235003888607025146e-01
3.829266503453254700e-02 -2.102635949850082397e-01 -1.327112596482038498e-02 -2.158093005418777466e-01 -2.242671847343444824e-01 -2.833278290927410126e-02 -9.965419769287109375e-02 1.547796577215194702e-01 4.260175824165344238e-01 -8.311135321855545044e-02 1.400030553340911865e-01 -2.441818639636039734e-02 -1.623230427503585815e-01 2.895868420600891113e-01 2.096083387732505798e-02 -4.702401533722877502e-02 -5.758304148912429810e-03 3.795445710420608521e-02 2.656878903508186340e-02 -1.576564759016036987e-01 -1.104395017027854919e-01 -1.871581524610519409e-01 3.057322502136230469e-01 -3.440817594528198242e-01 1.728975325822830200e-01 7.401922345161437988e-02 -3.511851886287331581e-03 4.242220893502235413e-02 3.178813755512237549e-01 4.373224452137947083e-02 -6.208853423595428467e-02 -2.664695978164672852e-01
-7.063852995634078979e-02 -2.100533619523048401e-02 2.273635417222976685e-01 -1.804803609848022461e-01 -1.805008053779602051e-01 9.949086606502532959e-02 4.689629375934600830e-02 1.449400782585144043e-01 -2.346810549497604370e-01 7.788239419460296631e-02 -2.031596153974533081e-01 -2.240495979785919189e-01 -2.998343110084533691e-01 5.307972058653831482e-02 1.172391921281814575e-01 -2.394963055849075317e-01 1.593444794416427612e-01 1.593545526266098022e-01 -4.187257587909698486e-02 -3.355680704116821289e-01 -3.106244802474975586e-01 -2.028558552265167236e-01 1.694883704185485840e-01 -1.936566382646560669e-01 -1.256127208471298218e-01 1.641694456338882446e-01 1.812934130430221558e-01 1.895770728588104248e-01 6.877949833869934082e-02 1.861738599836826324e-02 1.626126468181610107e-02 2.056495398283004761e-01
-1.160484105348587036e-01 -1.535368859767913818e-01 1.169055607169866562e-02 -1.094171255826950073e-01 -1.150778378359973431e-03 2.002750039100646973e-01 1.523794978857040405e-01 4.312816634774208069e-02 1.199010685086250305e-01 -3.347166478633880615e-01 1.836014389991760254e-01 -1.329570263624191284e-01 -8.732341229915618896e-02 3.649853169918060303e-01 -4.314533248543739319e-02 -7.891213893890380859e-02 7.449821382761001587e-02 1.747939437627792358e-01 7.651256769895553589e-02 -2.619996666908264160e-01 -1.286465767771005630e-02 5.330311879515647888e-02 3.722780048847198486e-01 -2.012940943241119385e-01 2.049046605825424194e-01 1.965483725070953369e-01 -7.558426819741725922e-03 2.743180990219116211e-01 2.096562087535858154e-01 1.527411937713623047e-01 1.329440325498580933e-01 -1.591550856828689575e-01
-1.674242913722991943e-01 2.239654809236526489e-01 -1.101148724555969238e-01 -1.539124995470046997e-01 -1.425147205591201782e-01 1.561820060014724731e-01 -2.657781541347503662e-01 9.007345139980316162e-02 1.441436409950256348e-01 -1.240756735205650330e-02 4.065948128700256348e-01 4.382998496294021606e-02 1.004477068781852722e-01 2.086585313081741333e-01 1.084024980664253235e-01 -1.642233729362487793e-01 -7.738830894231796265e-02 -1.829682141542434692e-01 -9.502878785133361816e-02 -1.074149683117866516e-01 -2.076917439699172974e-01 -6.213412433862686157e-02 4.462085366249084473e-01 -2.925008833408355713e-01 -3.275068849325180054e-02 7.007735222578048706e-02 3.588721156120300293e-02 2.322459518909454346e-01 -4.272221028804779053e-02 2.161066979169845581e-02 1.512417220510542393e-03 -1.637847125530242920e-01
2.361996769905090332e-01 1.536517217755317688e-02 1.315527558326721191e-01 -1.207487881183624268e-01 -4.357389211654663086e-01 2.940491437911987305e-01 -2.051017433404922485e-01 1.603520959615707397e-01 2.662542164325714111e-01 -1.691437065601348877e-01 4.293274879455566406e-02 7.456794381141662598e-02 7.258614152669906616e-02 2.566711790859699249e-02 -2.631608247756958008e-01 -2.185215055942535400e-01 7.791561633348464966e-02 1.970590651035308838e-02 -1.764864921569824219e-01 3.066858276724815369e-03 -3.377512395381927490e-01 2.279910445213317871e-01 6.856303662061691284e-02 1.486907452344894409e-01 2.855016104876995087e-02 9.243318438529968262e-02 9.403015673160552979e-02 2.000768631696701050e-01 -1.404351145029067993e-01 -1.318931858986616135e-02 1.811164803802967072e-02 -1.708801388740539551e-01
1.636031083762645721e-02 9.240028262138366699e-02 2.703711986541748047e-01 -3.057368993759155273e-01 -2.289276421070098877e-01 3.783851489424705505e-02 6.489641964435577393e-02 2.046729922294616699e-01 3.741661086678504944e-03 -8.149089664220809937e-02 6.814847886562347412e-02 -3.493535518646240234e-01 2.512450516223907471e-02 -8.482885546982288361e-03 -3.582838550209999084e-02 -2.242847383022308350e-01 1.714238077402114868e-01 -7.154937088489532471e-02 -1.518731415271759033e-01 -2.359427213668823242e-01 -1.934891194105148315e-01 -2.246209792792797089e-02 3.149732351303100586e-01 -8.060827851295471191e-03 -5.924768745899200439e-02 -2.320862561464309692e-01 1.406506150960922241e-01 1.667534410953521729e-01 2.064365297555923462e-01 -2.333208769559860229e-01 -2.002882957458496094e-01 2.155230939388275146e-01
2.032186985015869141e-01 5.295516178011894226e-02 3.289131075143814087e-02 8.875802904367446899e-02 -1.232960373163223267e-01 -9.138703346252441406e-02 1.480840146541595459e-02 -4.833156242966651917e-03 2.075518816709518433e-01 -1.427502632141113281e-01 -1.259771883487701416e-01 -1.323057245463132858e-02 -1.065477281808853149e-01 1.872108578681945801e-01 3.015102148056030273e-01 -8.957067131996154785e-02 1.983177475631237030e-02 2.069881260395050049e-01 -6.059124716557562351e-04 -1.288087517023086548e-01 -2.622082233428955078e-01 2.769159153103828430e-02 6.975106000900268555e-01 5.635539069771766663e-02 6.274165213108062744e-02 -6.166110746562480927e-03 -4.139525070786476135e-02 2.147265225648880005e-01 -7.381784170866012573e-02 2.672252012416720390e-03 1.482913196086883545e-01 4.594359546899795532e-03
9.679602086544036865e-02 7.733333110809326172e-02 1.905902922153472900e-01 -1.626927554607391357e-01 -4.189253747463226318e-01 -6.558269262313842773e-02 -5.119119957089424133e-02 5.926139652729034424e-02 7.402329146862030029e-02 5.229091737419366837e-03 1.542351543903350830e-01 -9.330220520496368408e-02 3.867702931165695190e-02 -1.932671852409839630e-02 -4.642684161663055420e-01 -4.691913723945617676e-02 1.563439518213272095e-01 -1.383331567049026489e-01 -2.843608558177947998e-01 -1.449698507785797119e-01 -3.200598359107971191e-01 7.742216438055038452e-02 3.046911954879760742e-01 1.531076133251190186e-01 6.314563751220703125e-02 -1.094261780381202698e-01 2.170165926218032837e-01 -6.051528826355934143e-02 3.392132744193077087e-02 -1.449493169784545898e-01 -1.387651860713958740e-01 1.827146857976913452e-03
-1.856859326362609863e-01 1.918820738792419434e-01 1.699604541063308716e-01 3.542067855596542358e-02 -1.925930678844451904e-01 -8.364128321409225464e-02 1.061481386423110962e-01 -1.650535166263580322e-01 -2.468470297753810883e-02 -3.496583998203277588e-01 -2.629559487104415894e-02 -1.519828885793685913e-01 -1.857409477233886719e-01 1.592902839183807373e-01 4.401826858520507812e-02 -3.582907840609550476e-02 8.832262456417083740e-02 6.628031283617019653e-02 -1.198413148522377014e-01 -5.780000984668731689e-02 -3.936930596828460693e-01 2.419254779815673828e-01 2.408723235130310059e-01 8.378323912620544434e-02 3.090984225273132324e-01 -9.597781300544738770e-02 2.977103888988494873e-01 -8.280976116657257080e-02 -1.101459860801696777e-01 1.959216892719268799e-01 -1.223498284816741943e-01 -1.789427101612091064e-01
-2.941949106752872467e-02 -1.805915087461471558e-01 2.303674966096878052e-01 -4.314799234271049500e-02 -2.994972765445709229e-01 -2.056777626276016235e-01 -1.662119626998901367e-01 2.859599515795707703e-02 4.265843704342842102e-02 -1.419615298509597778e-01 1.629608720541000366e-01 -2.319116294384002686e-01 -1.864259243011474609e-01 3.687168061733245850e-01 -9.611961245536804199e-02 -8.344302326440811157e-02 -3.450258076190948486e-02 2.530173659324645996e-01 -9.989442676305770874e-02 5.577733367681503296e-02 -1.643853820860385895e-02 -2.767010927200317383e-01 2.315501123666763306e-01 -2.020015865564346313e-01 1.955540329217910767e-01 5.776180326938629150e-02 7.578829675912857056e-02 2.785252928733825684e-01 -1.698606312274932861e-01 -4.786204174160957336e-02 6.832772493362426758e-02 -2.272916436195373535e-01
2.213985472917556763e-01 1.899289488792419434e-01 -7.239265739917755127e-02 -1.039332821965217590e-01 -1.900458037853240967e-01 7.938263565301895142e-02 2.105995453894138336e-02 2.280737459659576416e-01 3.718704283237457275e-01 -2.537193894386291504e-01 -1.114755198359489441e-01 -3.409421741962432861e-01 8.130070567131042480e-02 1.311141848564147949e-01 7.959625869989395142e-02 1.434716135263442993e-01 2.170521020889282227e-02 9.088546037673950195e-02 -5.362854897975921631e-02 -1.377137750387191772e-01 -3.680962622165679932e-01 -8.982012048363685608e-03 1.366065293550491333e-01 3.297562524676322937e-02 2.017975747585296631e-01 1.513454616069793701e-01 9.760437905788421631e-02 1.081947162747383118e-01 -3.862109780311584473e-01 1.804352924227714539e-02 1.998153049498796463e-03 -4.112556949257850647e-02
-1.757466234266757965e-02 1.075247898697853088e-01 2.354105748236179352e-02 -8.529700338840484619e-02 -2.686882317066192627e-01 -1.568636447191238403e-01 -2.888769209384918213e-01 2.491036653518676758e-01 9.956526011228561401e-02 -3.398686945438385010e-01 2.243267297744750977e-01 -5.700764060020446777e-02 1.547657996416091919e-01 3.141352534294128418e-02 2.767302691936492920e-01 -1.302344352006912231e-01 2.652624249458312988e-01 1.505712568759918213e-01 2.404326386749744415e-02 -1.718001067638397217e-01 -2.479265332221984863e-01 2.308507710695266724e-01 1.210194379091262817e-01 4.803326353430747986e-02 3.110181689262390137e-01 -2.256284467875957489e-02 1.284601688385009766e-01 2.001413553953170776e-01 1.026888862252235413e-01 1.974664442241191864e-02 -1.775307394564151764e-02 -1.436308771371841431e-01
-1.463126242160797119e-01 -7.046519964933395386e-02 2.869993448257446289e-01 -8.494131267070770264e-02 -1.288114488124847412e-01 -4.832953587174415588e-02 -4.121470078825950623e-02 4.580838978290557861e-01 -1.428676694631576538e-01 8.142438530921936035e-02 3.108332492411136627e-02 -9.671811759471893311e-02 -4.168127849698066711e-02 -8.062929846346378326e-03 -1.239987984299659729e-01 3.127256408333778381e-02 1.259553730487823486e-01 1.500845849514007568e-01 6.655535846948623657e-02 -2.389790266752243042e-01 -2.426481992006301880e-01 -3.447923064231872559e-01 2.482900023460388184e-02 -1.698317229747772217e-01 2.118032611906528473e-02 1.665141582489013672e-01 1.620007306337356567e-02 3.368530571460723877e-01 -1.743363142013549805e-01 -8.652026951313018799e-02 -3.092652261257171631e-01 -1.244051605463027954e-01
9.286645799875259399e-02 1.531675364822149277e-02 1.968124061822891235e-01 2.433210983872413635e-02 -1.731542199850082397e-01 7.880248874425888062e-02 -2.746123671531677246e-01 -2.122150734066963196e-02 2.119811773300170898e-01 -2.410338819026947021e-02 2.613697648048400879e-01 -6.286653876304626465e-02 -1.091031208634376526e-01 1.733610183000564575e-01 -3.863330185413360596e-02 -2.119673490524291992e-01 4.593456629663705826e-03 -4.765430837869644165e-02 -2.017155289649963379e-01 -3.352268636226654053e-01 -4.990870505571365356e-02 -2.001623511314392090e-01 1.503939479589462280e-01 -3.783671855926513672e-01 1.387303322553634644e-01 -1.442101448774337769e-01 2.229315936565399170e-01 1.929493397474288940e-01 -9.977830201387405396e-02 9.270294755697250366e-02 2.492039203643798828e-01 -2.495580911636352539e-01
4.244490340352058411e-02 1.201976984739303589e-01 2.171095907688140869e-01 2.048385329544544220e-02 -6.341961771249771118e-02 9.764583408832550049e-02 -1.907491534948348999e-01 2.501986622810363770e-01 -1.805650740861892700e-01 -2.284977585077285767e-01 -2.388365715742111206e-01 -1.349661201238632202e-01 6.356900930404663086e-02 5.656538903713226318e-02 -2.346870303153991699e-01 -2.449083626270294189e-01 7.213702052831649780e-02 -1.029144152998924255e-01 2.572624385356903076e-01 -4.542001485824584961e-01 -7.623993605375289917e-02 -1.183648258447647095e-01 3.167148828506469727e-01 3.105592727661132812e-02 3.761920332908630371e-02 -1.662793220020830631e-04 1.717272847890853882e-01 1.465189009904861450e-01 1.315870434045791626e-01 4.272606223821640015e-03 -1.398699581623077393e-01 -2.064905613660812378e-01
4.392403364181518555e-02 1.036325618624687195e-01 1.155176088213920593e-01 1.811224669218063354e-01 6.208681315183639526e-02 2.334081232547760010e-01 7.239353656768798828e-02 9.242370724678039551e-02 2.890958189964294434e-01 -1.174617782235145569e-01 1.674105972051620483e-01 -2.450418174266815186e-01 2.621202468872070312e-01 1.278613954782485962e-01 4.349945113062858582e-02 1.011771783232688904e-01 1.600790619850158691e-01 -1.049444973468780518e-01 -5.650987103581428528e-02 -3.456584513187408447e-01 -1.632873713970184326e-01 1.089600846171379089e-01 2.888005971908569336e-01 -8.457775413990020752e-02 2.918506972491741180e-03 -1.392939984798431396e-01 8.337708562612533569e-02 4.166335165500640869e-01 1.446822881698608398e-01 1.211794614791870117e-01 1.493692398071289062e-02 -2.494816035032272339e-01
-1.513632237911224365e-01 1.293088495731353760e-01 3.137561678886413574e-01 -2.741305828094482422e-01 -3.358689844608306885e-01 -5.836522206664085388e-02 -5.981210991740226746e-02 3.099079728126525879e-01 -1.257309876382350922e-02 1.005031913518905640e-02 -1.513946708291769028e-02 -1.847066283226013184e-01 1.617398113012313843e-01 4.597228765487670898e-02 -1.282404512166976929e-01 -1.606154292821884155e-01 8.865951560437679291e-03 2.312486618757247925e-01 -1.803358197212219238e-01 -4.994237422943115234e-02 -2.343749701976776123e-01 -6.617923267185688019e-03 4.421726763248443604e-01 -3.858289495110511780e-02 -3.291678801178932190e-02 -2.167220413684844971e-01 9.982159733772277832e-02 1.496586948633193970e-01 -1.307927072048187256e-01 -1.017333269119262695e-01 1.081934645771980286e-01 7.546503841876983643e-02
-5.272076651453971863e-02 -3.476499915122985840e-01 2.012519687414169312e-01 -3.503899648785591125e-02 -1.085558310151100159e-01 -6.259688735008239746e-02 8.770138025283813477e-02 -1.203250419348478317e-02 -2.687441706657409668e-01 1.132278144359588623e-01 1.479424089193344116e-01 -2.126904129981994629e-01 1.336549371480941772e-01 1.914039105176925659e-01 4.884438216686248779e-02 -1.313345432281494141e-01 6.525728851556777954e-02 -1.936644315719604492e-03 -4.398872330784797668e-02 -3.711453378200531006e-01 -1.425905227661132812e-01 -6.432546675205230713e-02 5.385861992835998535e-01 -3.071219325065612793e-01 -3.437007963657379150e-02 3.285271674394607544e-02 9.276373684406280518e-02 3.358355909585952759e-02 -1.538464613258838654e-02 7.629446685314178467e-02 -5.175390094518661499e-02 1.060403138399124146e-01
-1.275091022253036499e-01 5.870904307812452316e-03 9.180146455764770508e-02 2.941443026065826416e-02 -1.756019592285156250e-01 2.362649440765380859e-01 -1.646416783332824707e-01 -1.879006624221801758e-02 1.671251356601715088e-01 -1.298817694187164307e-01 1.494989097118377686e-01 2.356385579332709312e-03 4.240561649203300476e-02 1.411608010530471802e-01 1.392349302768707275e-01 -1.493968814611434937e-01 -1.943337321281433105e-01 -2.490538060665130615e-01 4.142208397388458252e-02 -3.440083861351013184e-01 -3.456638157367706299e-01 -1.264892369508743286e-01 3.853065371513366699e-01 -2.489893287420272827e-01 1.818728744983673096e-01 -1.043100208044052124e-01 -8.665363420732319355e-04 2.688730061054229736e-01 -1.480773836374282837e-01 1.397019624710083008e-01 7.707715779542922974e-02 -1.686392165720462799e-02
2.889796392992138863e-03 9.207975864410400391e-02 1.339705735445022583e-01 2.703329920768737793e-02 -1.366555094718933105e-01 -4.877591505646705627e-02 2.515138871967792511e-02 7.581025362014770508e-02 -5.939023941755294800e-02 6.822886317968368530e-02 2.000255286693572998e-01 -3.789990022778511047e-02 -1.313749700784683228e-01 -2.848309278488159180e-02 -1.133195534348487854e-01 8.692136406898498535e-02 2.570402622222900391e-01 1.612965315580368042e-01 3.221864104270935059e-01 -3.039091229438781738e-01 -2.160104364156723022e-01 -2.569377124309539795e-01 2.585323452949523926e-01 -2.127617299556732178e-01 1.970086097717285156e-01 2.734439373016357422e-01 4.817648231983184814e-02 1.531304419040679932e-01 -2.536859810352325439e-01 -5.878016725182533264e-02 -2.314997464418411255e-01 -2.889834344387054443e-01
-2.697004191577434540e-02 1.488511711359024048e-01 9.215899556875228882e-02 -2.357478588819503784e-01 -1.737825125455856323e-01 9.495110251009464264e-03 -1.729698032140731812e-01 -1.516969501972198486e-01 1.980849504470825195e-01 -1.653923839330673218e-01 4.004006274044513702e-03 1.899565942585468292e-02 -6.629373133182525635e-02 4.921998362988233566e-03 -6.282774358987808228e-02 -5.909484252333641052e-02 2.299478501081466675e-01 8.936531841754913330e-02 -3.511463105678558350e-01 -2.134570628404617310e-01 -2.944234013557434082e-01 1.584446132183074951e-01 3.043221235275268555e-01 7.613620907068252563e-02 1.735394895076751709e-01 2.260356694459915161e-01 -1.233479827642440796e-01 4.151258170604705811e-01 1.014509946107864380e-01 -1.699610054492950439e-01 3.407767787575721741e-02 4.445151239633560181e-02
-1.478610560297966003e-02 -3.208648785948753357e-02 3.543169200420379639e-01 -3.059028089046478271e-01 -8.390504121780395508e-02 -3.807600215077400208e-02 1.286893617361783981e-02 1.169601008296012878e-01 -2.222774326801300049e-01 9.970550239086151123e-02 -7.862631231546401978e-02 -2.914429008960723877e-01 -1.984699219465255737e-01 1.306080967187881470e-01 8.789812773466110229e-02 -2.804591655731201172e-01 1.433459669351577759e-01 6.104173138737678528e-02 2.249421738088130951e-02 -2.202151268720626831e-01 -3.090454041957855225e-01 -2.054670006036758423e-01 1.372498273849487305e-01 -1.839157342910766602e-01 -1.321296840906143188e-01 1.639446020126342773e-01 3.694389164447784424e-01 7.891432940959930420e-02 -1.066593900322914124e-01 -3.942116349935531616e-02 -1.872292719781398773e-02 -2.334384014829993248e-03
5.764994025230407715e-02 2.923836931586265564e-02 1.214328184723854065e-01 -1.830492466688156128e-01 -4.175148904323577881e-01 -7.738550007343292236e-02 1.160118356347084045e-01 3.757932782173156738e-01 -3.234259486198425293e-01 -3.559591993689537048e-02 1.160923764109611511e-01 -7.338585704565048218e-02 -1.820185631513595581e-01 1.170897483825683594e-01 1.988707929849624634e-01 -1.606089323759078979e-01 2.842683196067810059e-01 -7.665183395147323608e-02 -9.089197963476181030e-02 -2.541626393795013428e-01 -1.887264549732208252e-01 2.107052356004714966e-01 7.176100742071866989e-03 1.647646725177764893e-01 -5.216396227478981018e-02 1.778771877288818359e-01 1.600941829383373260e-02 1.858370900154113770e-01 -1.072267144918441772e-01 -7.991720736026763916e-02 4.281365871429443359e-02 -1.415432840585708618e-01
2.540218532085418701e-01 -1.334951967000961304e-01 1.497317999601364136e-01 -9.482198208570480347e-02 -1.921255141496658325e-01 1.520895957946777344e-01 2.435612380504608154e-01 3.892637416720390320e-02 7.824710570275783539e-03 1.518410146236419678e-01 7.695504277944564819e-02 -1.153637282550334930e-02 4.206893220543861389e-02 1.760952472686767578e-01 -3.106573820114135742e-01 1.353092398494482040e-02 -1.595694944262504578e-02 1.007150486111640930e-01 -7.863157987594604492e-02 -2.834378778934478760e-01 -4.416356086730957031e-01 2.195137552917003632e-02 1.854935660958290100e-02 -7.453098893165588379e-02 -1.405029892921447754e-01 7.525247335433959961e-02 6.877680867910385132e-02 4.701975882053375244e-01 -1.698123216629028320e-01 -1.312986463308334351e-01 4.918837174773216248e-02 -9.306848049163818359e-02
2.175700962543487549e-01 1.332402825355529785e-01 1.685973256826400757e-01 -7.264749705791473389e-02 -2.178511321544647217e-01 4.543109610676765442e-02 -5.446572229266166687e-02 -3.312196210026741028e-02 2.618280649185180664e-01 4.071076586842536926e-02 4.084911197423934937e-02 5.335230007767677307e-02 -2.367025166749954224e-01 3.676416352391242981e-02 -3.051686584949493408e-01 -1.735016852617263794e-01 2.668704092502593994e-01 1.377242058515548706e-01 -3.550272285938262939e-01 -1.471143811941146851e-01 -1.885302811861038208e-01 3.925248235464096069e-02 2.391266673803329468e-01 9.109596163034439087e-02 2.111640721559524536e-01 -5.575570464134216309e-02 9.046382457017898560e-02 3.992809653282165527e-01 1.294119656085968018e-01 -5.757417902350425720e-02 7.695896178483963013e-02 -1.027221158146858215e-01
7.238315790891647339e-02 -5.215804278850555420e-02 9.008070081472396851e-02 2.098107337951660156e-02 2.181634604930877686e-01 9.647876955568790436e-03 -5.182857811450958252e-02 -6.261265277862548828e-02 -2.106800973415374756e-01 -1.336905509233474731e-01 1.010503545403480530e-01 -5.469017848372459412e-02 3.860526680946350098e-01 -3.919832035899162292e-02 -1.324169337749481201e-01 -1.650590598583221436e-01 3.528646752238273621e-02 2.950890548527240753e-02 1.002430096268653870e-01 -2.527535557746887207e-01 -2.769112288951873779e-01 1.278601121157407761e-02 4.059320390224456787e-01 -9.016182273626327515e-02 1.119577214121818542e-01 -1.277209669351577759e-01 2.036317884922027588e-01 4.711617529392242432e-01 6.494335085153579712e-02 1.695075184106826782e-01 -5.099804699420928955e-02 -6.868249922990798950e-02
5.206247568130493164e-01 -1.377040892839431763e-01 1.366071999073028564e-01 -4.544378072023391724e-02 -3.660596534609794617e-02 1.420739106833934784e-02 -1.258075386285781860e-01 1.931116133928298950e-01 4.057744517922401428e-02 -3.404771210625767708e-03 2.569166943430900574e-02 -1.908652484416961670e-01 1.021067351102828979e-01 2.015408277511596680e-01 2.564150094985961914e-01 -2.191855609416961670e-01 -2.066990546882152557e-02 -3.677340969443321228e-02 -1.082846969366073608e-01 -1.244833245873451233e-01 -2.279739081859588623e-01 2.883417904376983643e-01 4.157212376594543457e-01 -8.888770639896392822e-02 3.717390820384025574e-02 3.530231490731239319e-02 7.438768446445465088e-02 8.839092403650283813e-02 1.141468286514282227e-01 5.170404538512229919e-02 -2.107556611299514771e-01 -1.004057154059410095e-01
-4.479769617319107056e-02 -2.682291269302368164e-01 3.419859409332275391e-01 -1.050615683197975159e-02 -8.422610163688659668e-02 1.205348595976829529e-01 -1.009832248091697693e-01 -6.608626991510391235e-02 2.005418688058853149e-01 -1.773077398538589478e-01 1.688541024923324585e-01 -5.131240189075469971e-02 1.601680815219879150e-01 1.385311484336853027e-01 5.488041788339614868e-02 -2.277665585279464722e-01 -6.372890621423721313e-02 -1.812925934791564941e-01 -2.676617354154586792e-02 -3.586083948612213135e-01 -8.697521686553955078e-02 1.936196982860565186e-01 2.884872853755950928e-01 -1.767074167728424072e-01 1.421135514974594116e-01 1.961915940046310425e-01 -3.660801425576210022e-02 3.282781541347503662e-01 1.094293594360351562e-01 5.233966931700706482e-02 1.712515801191329956e-01 -1.807649731636047363e-01
4.622425138950347900e-02 8.103562891483306885e-02 1.714838147163391113e-01 3.197343945503234863e-01 -2.982186079025268555e-01 -2.407337427139282227e-01 -2.390938103199005127e-01 -8.037873357534408569e-02 5.422614514827728271e-02 9.542643278837203979e-02 -1.921550929546356201e-02 6.147013604640960693e-02 -2.603830397129058838e-01 -6.380479317158460617e-03 1.203376129269599915e-01 -1.060518771409988403e-01 -1.643878519535064697e-01 4.374895989894866943e-02 -1.202740520238876343e-01 -3.402639031410217285e-01 -2.980157136917114258e-01 4.250747710466384888e-02 4.323627352714538574e-01 -1.426414847373962402e-01 3.110854886472225189e-02 1.120664626359939575e-01 -4.828912764787673950e-02 2.176698297262191772e-01 -2.727640606462955475e-02 -5.689116567373275757e-02 -7.800120115280151367e-02 -9.483154118061065674e-02
-2.061277031898498535e-01 -1.242833137512207031e-01 2.811582013964653015e-02 -2.796303331851959229e-01 -3.697570264339447021e-01 -1.250730752944946289e-01 -5.890186131000518799e-02 1.909533143043518066e-01 -1.278831660747528076e-01 -1.048621982336044312e-01 1.509527792222797871e-04 -2.692732810974121094e-01 1.937827616930007935e-01 6.538369506597518921e-02 -1.352834608405828476e-02 -1.304847002029418945e-02 1.438607573509216309e-01 1.963391602039337158e-01 -3.030657768249511719e-01 -3.007067441940307617e-01 -1.056307554244995117e-01 3.696769103407859802e-02 3.749704658985137939e-01 6.057085469365119934e-02 -4.128279909491539001e-02 -1.622193753719329834e-01 1.908361911773681641e-01 1.824481636285781860e-01 -6.703785806894302368e-02 1.143257394433021545e-01 6.889040023088455200e-02 1.019649282097816467e-01
9.294316917657852173e-02 5.027204379439353943e-02 7.338880002498626709e-02 2.141595035791397095e-01 -8.552142977714538574e-02 -8.692813664674758911e-02 1.783227175474166870e-01 3.499577045440673828e-01 1.152540789917111397e-03 -8.476150780916213989e-02 1.516207009553909302e-01 -3.878012001514434814e-01 1.191346645355224609e-01 1.552366018295288086e-01 -1.193405613303184509e-01 -8.484170585870742798e-02 9.754624962806701660e-02 -9.381598979234695435e-02 -8.287260308861732483e-03 -5.887268111109733582e-02 -5.389196872711181641e-01 -9.353640675544738770e-02 1.652734130620956421e-01 3.335899859666824341e-02 2.071372270584106445e-01 -1.144011169672012329e-01 -1.128546074032783508e-01 1.959305629134178162e-02 2.403960227966308594e-01 -9.785723686218261719e-02 -1.374950855970382690e-01 -1.526445746421813965e-01
-9.409981966018676758e-02 7.013618946075439453e-02 1.633179932832717896e-01 -2.173630446195602417e-01 5.091078206896781921e-02 9.100624918937683105e-02 1.675689220428466797e-01 1.594542115926742554e-01 -2.310356870293617249e-02 -1.947697103023529053e-01 2.065731734037399292e-01 -2.213023006916046143e-01 1.684703230857849121e-01 1.785390228033065796e-01 -1.037408486008644104e-01 -8.821461349725723267e-02 -1.991607248783111572e-02 1.437724232673645020e-01 1.690497994422912598e-01 6.483963876962661743e-02 -3.813676834106445312e-01 1.205383017659187317e-01 4.593748152256011963e-01 -6.060191616415977478e-02 -1.685818657279014587e-02 1.099335402250289917e-01 -7.142986357212066650e-02 3.374379873275756836e-01 -7.567720860242843628e-02 8.123588562011718750e-02 -1.820075958967208862e-01 1.835809051990509033e-01
1.704626828432083130e-01 1.384090185165405273e-01 2.866795659065246582e-01 -1.545700579881668091e-01 -2.921777963638305664e-01 -1.810540109872817993e-01 1.589521318674087524e-01 3.040466010570526123e-01 -3.620724380016326904e-01 1.850233078002929688e-01 2.081502079963684082e-01 -1.221289336681365967e-01 -8.027698099613189697e-02 3.012137860059738159e-02 -1.888976842164993286e-01 -2.552494108676910400e-01 1.661978960037231445e-01 8.512602001428604126e-02 -1.259425133466720581e-01 -2.546087801456451416e-01 -2.322160601615905762e-01 9.225168079137802124e-02 1.035063788294792175e-01 -1.801461875438690186e-01 -7.264820486307144165e-02 1.382375657558441162e-01 -8.779267966747283936e-02 6.947126239538192749e-02 -1.771295256912708282e-02 -7.320912927389144897e-02 8.256762474775314331e-02 -8.673737943172454834e-02
-5.136429145932197571e-02 -2.380504757165908813e-01 9.114010632038116455e-02 -1.882973462343215942e-01 8.212143927812576294e-02 5.885655060410499573e-02 -6.191932037472724915e-02 -1.687363348901271820e-02 -1.954199820756912231e-01 -6.529682129621505737e-02 1.296448856592178345e-01 -1.080100461840629578e-01 1.916507184505462646e-01 1.064456254243850708e-01 -1.464733630418777466e-01 -1.993219703435897827e-01 -6.016888096928596497e-02 -1.292477175593376160e-02 4.978523775935173035e-02 -1.521824151277542114e-01 -2.575987577438354492e-01 -6.729868706315755844e-03 4.045832157135009766e-01 -2.470085322856903076e-01 9.191449731588363647e-02 1.350984573364257812e-01 1.411154717206954956e-01 3.486725389957427979e-01 2.400150597095489502e-01 3.830355405807495117e-01 5.706076323986053467e-02 -7.835572212934494019e-02
6.073705852031707764e-02 6.104449182748794556e-02 2.551208138465881348e-01 -3.331798315048217773e-01 -1.511057317256927490e-01 -9.779231995344161987e-02 -1.650558710098266602e-01 -6.384504586458206177e-02 3.423106074333190918e-01 -1.968311071395874023e-01 -7.816876471042633057e-02 8.255632221698760986e-02 -1.807857155799865723e-01 1.318004564382135868e-03 -8.604633808135986328e-02 -6.854425370693206787e-02 1.583510935306549072e-01 1.942434534430503845e-02 -2.096012234687805176e-01 -3.992364406585693359e-01 -5.386804789304733276e-02 1.242250502109527588e-01 3.871517777442932129e-01 -3.301072865724563599e-02 1.747620999813079834e-01 -1.740727201104164124e-02 1.212914660573005676e-02 1.998934149742126465e-01 1.151803359389305115e-01 -1.806125193834304810e-01 3.041312471032142639e-02 1.526251882314682007e-01
1.647830903530120850e-01 4.361299052834510803e-02 1.781080663204193115e-01 -1.239050924777984619e-02 -1.965475827455520630e-01 4.441265016794204712e-02 1.661209464073181152e-01 -7.689438015222549438e-02 2.729030847549438477e-01 1.149074640125036240e-03 -2.011457383632659912e-01 6.951946765184402466e-03 -1.360690891742706299e-01 -1.133214086294174194e-01 -1.369425654411315918e-01 -3.138579726219177246e-01 1.678689867258071899e-01 7.940532267093658447e-02 -1.728729158639907837e-01 -6.652786582708358765e-02 -3.334629535675048828e-01 -9.044676274061203003e-02 1.872146278619766235e-01 -3.180099278688430786e-02 -7.483209669589996338e-02 -1.189489066600799561e-01 -2.199547924101352692e-02 4.490329623222351074e-01 3.759229555726051331e-02 2.265143394470214844e-02 5.170869827270507812e-02 -3.881443440914154053e-01
1.921423943713307381e-03 -4.295891523361206055e-02 -9.738130867481231689e-02 6.306111067533493042e-02 -3.462080061435699463e-01 -1.072351559996604919e-01 1.067166775465011597e-01 -1.799209713935852051e-01 1.360090374946594238e-01 -7.835078239440917969e-02 3.096190048381686211e-03 -3.575936853885650635e-01 5.891862884163856506e-02 8.116360753774642944e-02 -2.063186019659042358e-01 6.791423261165618896e-02 1.909908205270767212e-01 -9.744744747877120972e-02 -4.362156148999929428e-03 -1.778619140386581421e-01 -3.045119941234588623e-01 -3.758893907070159912e-01 1.784530580043792725e-01 -1.624439209699630737e-01 1.402851045131683350e-01 5.160280689597129822e-02 1.016366034746170044e-01 1.855400651693344116e-01 -1.184754744172096252e-01 6.399495899677276611e-02 3.063709437847137451e-01 -2.254746258258819580e-01
2.081008851528167725e-01 1.986525952816009521e-01 1.116067841649055481e-01 1.733890026807785034e-01 -1.070645004510879517e-01 2.173294425010681152e-01 -1.208482906222343445e-01 -6.400841753929853439e-03 -8.761478960514068604e-02 -1.034010276198387146e-01 6.181266903877258301e-02 -2.557585537433624268e-01 2.897000312805175781e-01 9.471961110830307007e-02 -1.576515734195709229e-01 -1.158663406968116760e-01 6.052309647202491760e-02 3.971983119845390320e-02 -3.171500861644744873e-01 -3.063701689243316650e-01 1.109890565276145935e-01 -5.694352090358734131e-03 5.029160976409912109e-01 -7.346040010452270508e-02 7.724453508853912354e-02 6.692332029342651367e-02 -1.170182377099990845e-01 1.970423161983489990e-01 -9.798280149698257446e-02 -9.795268997550010681e-03 -8.131231367588043213e-02 -1.815508604049682617e-01
-9.081695973873138428e-02 -1.061359047889709473e-02 1.286888420581817627e-01 2.751968502998352051e-01 -3.510400950908660889e-01 2.685805317014455795e-03 1.716911941766738892e-01 3.315913975238800049e-01 -1.602702215313911438e-02 -5.658137146383523941e-03 6.138042360544204712e-02 -2.538227736949920654e-01 2.173178829252719879e-03 6.373603362590074539e-03 -1.122865732759237289e-02 1.256636995822191238e-02 9.807170182466506958e-02 -1.517882645130157471e-01 4.511927813291549683e-02 -2.237893044948577881e-01 -4.828184545040130615e-01 1.285302639007568359e-01 8.602800965309143066e-02 -4.954814165830612183e-02 2.300582379102706909e-01 -9.870560839772224426e-03 1.274517178535461426e-01 -6.756583601236343384e-02 2.860709428787231445e-01 -1.036223694682121277e-01 -1.154869678430259228e-03 -2.391512393951416016e-01
-4.096418619155883789e-02 -3.886923789978027344e-01 6.230524182319641113e-02 -2.853339314460754395e-01 -2.925951778888702393e-01 2.070656567811965942e-01 -1.126936599612236023e-01 9.594072401523590088e-02 2.335853278636932373e-01 1.827621906995773315e-01 -1.301615033298730850e-02 4.033836722373962402e-02 -1.944367587566375732e-01 1.484188288450241089e-01 2.979340963065624237e-03 1.050394102931022644e-01 1.234837248921394348e-01 2.428777962923049927e-01 -8.300188928842544556e-02 -2.745501697063446045e-01 -1.971456557512283325e-01 -1.555100977420806885e-01 3.096797764301300049e-01 -1.859185993671417236e-01 2.610198035836219788e-02 -4.623288288712501526e-02 7.858297228813171387e-02 7.219596952199935913e-02 -4.420294426381587982e-04 -1.200933679938316345e-01 -2.288867235183715820e-01 -1.409732997417449951e-01
-7.618954032659530640e-02 2.414343506097793579e-02 2.053426206111907959e-01 3.121626563370227814e-02 -1.827452927827835083e-01 -2.258376218378543854e-02 1.378369331359863281e-01 5.093457102775573730e-01 -2.325450927019119263e-01 9.487318247556686401e-02 -8.890742063522338867e-02 -1.572885513305664062e-01 2.719064056873321533e-01 1.050949916243553162e-01 -9.150390326976776123e-02 5.907555669546127319e-02 1.063922718167304993e-01 6.894244253635406494e-02 -2.026037722826004028e-01 -1.494303494691848755e-01 -1.715717464685440063e-01 -1.406517922878265381e-01 1.764045804738998413e-01 -1.700480431318283081e-01 1.009945943951606750e-01 1.475290954113006592e-01 6.588065624237060547e-02 2.341185808181762695e-01 -1.990313977003097534e-01 2.468055188655853271e-01 -1.410432606935501099e-01 -2.129080891609191895e-01
-1.554118096828460693e-01 7.684984803199768066e-02 3.566352128982543945e-01 -2.640855312347412109e-01 -8.495721220970153809e-02 7.960227876901626587e-02 5.085450038313865662e-02 2.892285883426666260e-01 3.626542165875434875e-02 1.025827080011367798e-01 8.188507705926895142e-02 -1.895811110734939575e-01 1.773295253515243530e-01 1.712581366300582886e-01 -1.898683011531829834e-01 -2.417576462030410767e-01 5.784986168146133423e-02 1.494856029748916626e-01 -2.749806344509124756e-01 -3.529572859406471252e-02 -2.307010889053344727e-01 -2.662673220038414001e-02 3.577469587326049805e-01 2.551771886646747589e-02 1.599699556827545166e-01 -2.256710082292556763e-01 2.737491857260465622e-03 1.972973495721817017e-01 -3.675200045108795166e-02 6.069752573966979980e-02 2.240802943706512451e-01 8.743177354335784912e-02
-8.545681834220886230e-02 -7.026693224906921387e-02 1.447758525609970093e-01 1.405832022428512573e-01 -1.438707560300827026e-01 -5.411021783947944641e-02 -1.448713988065719604e-01 3.175317049026489258e-01 -2.684087725356221199e-03 2.410251833498477936e-02 2.374372445046901703e-03 -1.067112609744071960e-01 -3.941853046417236328e-01 1.101594343781471252e-01 1.576156727969646454e-02 -9.074507281184196472e-03 -1.269750297069549561e-01 -2.619832158088684082e-01 -2.217686921358108521e-02 -4.928552731871604919e-02 -4.409052133560180664e-01 5.979907512664794922e-02 2.876940667629241943e-01 -2.621998637914657593e-02 1.639974862337112427e-01 -8.440010994672775269e-02 -6.758924573659896851e-02 1.732038110494613647e-01 1.869949251413345337e-01 2.716897130012512207e-01 1.140043884515762329e-01 -2.495856434106826782e-01
1.054361835122108459e-01 -1.374641209840774536e-01 6.947225332260131836e-02 -1.531552672386169434e-01 -2.567126415669918060e-02 -8.351766318082809448e-02 2.383038215339183807e-02 1.294634640216827393e-01 1.289782971143722534e-01 8.434734772890806198e-04 1.712392568588256836e-01 1.248221565037965775e-02 -5.795361846685409546e-02 2.040873020887374878e-01 1.501158922910690308e-01 -1.779191941022872925e-02 1.800488233566284180e-01 2.791459560394287109e-01 7.681892812252044678e-02 -3.389906585216522217e-01 -1.202127784490585327e-01 3.591938689351081848e-02 5.744079351425170898e-01 1.464622444473206997e-03 2.593091428279876709e-01 -7.598311640322208405e-03 -3.255276381969451904e-02 1.420433819293975830e-01 2.006916701793670654e-01 -2.672752439975738525e-01 -1.103349551558494568e-01 -1.161847114562988281e-01
-1.079165861010551453e-01 8.998594433069229126e-02 2.313366234302520752e-01 2.506008604541420937e-03 -8.567599207162857056e-02 1.519883889704942703e-02 1.501886248588562012e-01 2.688935697078704834e-01 1.250571310520172119e-01 -2.501777410507202148e-01 -6.063339486718177795e-02 2.167011052370071411e-01 -1.384380757808685303e-01 1.994644850492477417e-01 1.028529554605484009e-02 4.236435052007436752e-03 8.848447352647781372e-02 -3.027218952775001526e-02 8.462651818990707397e-02 -2.221548557281494141e-01 -2.558266371488571167e-02 6.112967384979128838e-04 2.958244085311889648e-01 -2.271428108215332031e-01 3.318915069103240967e-01 2.394333183765411377e-01 2.727363705635070801e-01 -5.960668250918388367e-02 -2.522704303264617920e-01 3.650945425033569336e-02 -1.288561671972274780e-01 -3.230271637439727783e-01
8.369907736778259277e-02 4.730746150016784668e-02 2.449373006820678711e-01 2.418986558914184570e-01 7.731158286333084106e-02 -2.545853853225708008e-01 -2.919096127152442932e-02 2.437489181756973267e-01 2.055519260466098785e-02 -2.239170819520950317e-01 1.257171481847763062e-01 -4.696295037865638733e-02 -6.012611836194992065e-02 -5.057079717516899109e-02 -2.283864915370941162e-01 5.289533734321594238e-02 -9.729363024234771729e-02 2.466303482651710510e-02 3.369933739304542542e-02 -1.121433749794960022e-01 -1.645857542753219604e-01 -1.210974454879760742e-01 5.494665503501892090e-01 -5.820294097065925598e-02 2.646095752716064453e-01 1.961341127753257751e-02 -6.612226366996765137e-02 2.380391955375671387e-01 -7.018741965293884277e-02 1.339369416236877441e-01 -4.727536439895629883e-02 -2.900168895721435547e-01
4.744236543774604797e-02 -1.125086192041635513e-02 -1.951404511928558350e-01 -2.094195038080215454e-02 -1.720046848058700562e-01 -1.119050234556198120e-01 1.372532546520233154e-01 -1.279366612434387207e-01 1.311257630586624146e-01 -1.315998584032058716e-01 1.674591898918151855e-01 -1.326000392436981201e-01 -9.224521368741989136e-02 -1.160697080194950104e-02 -3.403493165969848633e-01 2.556832134723663330e-02 5.896465852856636047e-02 -7.635918259620666504e-02 -2.464755624532699585e-01 -2.411228865385055542e-01 -3.562195301055908203e-01 -2.974510192871093750e-01 6.805537734180688858e-03 -1.408351808786392212e-01 -2.524245646782219410e-04 6.702634692192077637e-02 -1.662249304354190826e-02 4.292654991149902344e-01 -3.878887742757797241e-02 2.047405540943145752e-01 1.328939348459243774e-01 -2.508913874626159668e-01
2.482100874185562134e-01 -9.867034107446670532e-02 2.255780994892120361e-01 -2.056447267532348633e-01 -2.023058682680130005e-01 -6.837006658315658569e-02 -5.126743391156196594e-02 -8.022718876600265503e-02 -5.316970497369766235e-02 2.266325801610946655e-01 -7.338765263557434082e-02 -2.372512817382812500e-01 -2.082498520612716675e-01 4.597194492816925049e-02 1.206076368689537048e-01 -4.910952597856521606e-02 2.494606226682662964e-01 -1.093859076499938965e-01 1.873797178268432617e-01 -9.931568801403045654e-02 -3.865996599197387695e-01 -1.922435611486434937e-01 2.021874487400054932e-01 -1.355019360780715942e-01 1.550900489091873169e-01 8.900959044694900513e-02 2.590503990650177002e-01 8.284945785999298096e-02 -1.810400485992431641e-01 3.099774420261383057e-01 4.594724252820014954e-02 -2.763122320175170898e-02
5.649986490607261658e-02 2.508463263511657715e-01 -3.271969035267829895e-03 -1.248759478330612183e-01 -1.284264624118804932e-01 -3.927471861243247986e-02 2.023272365331649780e-01 1.022280454635620117e-01 6.257604807615280151e-03 -1.884378194808959961e-01 7.513167709112167358e-02 -2.351839691400527954e-01 2.782971784472465515e-02 6.950818002223968506e-02 -4.204450175166130066e-02 -5.259232223033905029e-02 -2.731066644191741943e-01 -3.585226461291313171e-02 -2.969208955764770508e-01 -1.954465508460998535e-01 -3.705008625984191895e-01 -3.291994631290435791e-01 1.855874061584472656e-01 3.110744245350360870e-02 1.313044130802154541e-01 1.123413890600204468e-01 -1.874308437108993530e-01 9.222479164600372314e-02 8.772274851799011230e-02 -2.958693802356719971e-01 -1.422614604234695435e-01 -2.644908130168914795e-01
6.163990870118141174e-02 7.398872077465057373e-02 1.154533252120018005e-01 2.630229853093624115e-02 -2.273252308368682861e-01 -9.284190088510513306e-02 -2.450265735387802124e-01 2.970898151397705078e-01 7.081235200166702271e-02 -1.519528627395629883e-01 2.191637605428695679e-01 -1.463825702667236328e-01 7.816007733345031738e-02 2.755009829998016357e-01 5.579702183604240417e-02 -1.360915154218673706e-01 -1.426510047167539597e-02 -9.202873706817626953e-02 -3.019528985023498535e-01 -1.469969004392623901e-02 -2.752557955682277679e-02 -3.653998970985412598e-01 3.348328471183776855e-01 7.573887705802917480e-02 1.116820722818374634e-01 -2.407073974609375000e-03 2.324322611093521118e-01 1.917410045862197876e-01 -1.652870327234268188e-01 -2.796833515167236328e-01 3.206401132047176361e-03 -7.674673199653625488e-02
-6.630648672580718994e-02 4.968374501913785934e-03 1.172167733311653137e-01 1.659913174808025360e-02 -1.511830389499664307e-01 2.934212386608123779e-01 -1.025236919522285461e-01 -8.297739923000335693e-02 1.831670105457305908e-01 -6.036311388015747070e-02 2.815847992897033691e-01 -2.180748730897903442e-01 -8.433876186609268188e-02 1.307561546564102173e-01 9.292459487915039062e-02 -2.133007943630218506e-01 -2.120959013700485229e-01 -2.733049914240837097e-02 -5.152913182973861694e-02 -4.185217022895812988e-01 -1.189085021615028381e-01 -6.302806735038757324e-02 3.836783170700073242e-01 -2.476118952035903931e-01 1.205704063177108765e-01 1.467002481222152710e-01 -7.611655443906784058e-02 1.824634671211242676e-01 4.495834466069936752e-03 2.570920288562774658e-01 -5.677571520209312439e-02 -1.347860842943191528e-01
-5.224490538239479065e-02 -3.021787665784358978e-02 1.674813777208328247e-01 -7.931125909090042114e-02 -6.730952858924865723e-02 -2.157930284738540649e-02 -2.563311532139778137e-02 1.298771500587463379e-01 -1.411938369274139404e-01 -2.421208471059799194e-01 1.626742035150527954e-01 -1.781410872936248779e-01 -1.797862201929092407e-01 4.279641509056091309e-01 -6.314163655042648315e-02 -1.590550690889358521e-01 5.881443619728088379e-02 -1.527648121118545532e-01 2.226042747497558594e-02 -2.505578696727752686e-01 -6.055597215890884399e-02 5.160231515765190125e-02 2.678881287574768066e-01 2.194760888814926147e-01 8.068186044692993164e-02 -1.228415220975875854e-02 3.534878790378570557e-01 1.388745456933975220e-01 -2.948864921927452087e-02 6.880884990096092224e-03 -3.617871403694152832e-01 -2.427690923213958740e-01
1.486343890428543091e-01 6.465975940227508545e-02 2.894612252712249756e-01 2.495607286691665649e-01 -2.349761873483657837e-01 -4.954141750931739807e-02 -5.703834444284439087e-02 7.844626903533935547e-02 2.856416106224060059e-01 2.392519712448120117e-01 2.558518350124359131e-01 -1.197730749845504761e-01 -1.288821250200271606e-01 -1.827943883836269379e-02 -4.856827482581138611e-02 -2.292799204587936401e-01 -6.341584771871566772e-02 1.222177296876907349e-01 -3.180289864540100098e-01 3.548382222652435303e-02 -2.087711095809936523e-01 6.310681253671646118e-02 4.245811998844146729e-01 -8.601034432649612427e-02 -9.780652821063995361e-02 2.219735234975814819e-01 3.086730092763900757e-02 6.161610782146453857e-02 -1.057117730379104614e-01 8.733399957418441772e-02 -5.079036578536033630e-02 -1.688415557146072388e-01
-3.209883272647857666e-01 6.002644822001457214e-02 1.119021251797676086e-01 -1.837716251611709595e-01 -2.637669742107391357e-01 1.746280193328857422e-01 -5.028121918439865112e-02 5.142125114798545837e-02 1.345326006412506104e-01 2.648538164794445038e-02 2.235785126686096191e-01 -6.028005853295326233e-02 -5.701518058776855469e-02 -1.298855803906917572e-02 8.086987584829330444e-02 -2.681790888309478760e-01 -1.070924252271652222e-01 -3.825111687183380127e-02 -1.172344386577606201e-01 -4.372307062149047852e-01 -2.320851981639862061e-01 -4.346146807074546814e-02 1.595148891210556030e-01 -2.573454082012176514e-01 7.414576411247253418e-02 -1.275795102119445801e-01 1.168107464909553528e-01 2.210111767053604126e-01 -2.352263033390045166e-01 2.064674794673919678e-01 2.000354975461959839e-01 -4.256984684616327286e-03
7.974370568990707397e-02 -1.554196793586015701e-02 1.388433128595352173e-01 1.030883565545082092e-01 -3.908001631498336792e-02 1.093770563602447510e-02 1.609458774328231812e-01 3.208117187023162842e-01 4.782995581626892090e-02 -3.501547500491142273e-02 1.686238497495651245e-01 -3.996162712574005127e-01 2.098757475614547729e-01 1.423985958099365234e-01 6.392870098352432251e-02 -9.431672096252441406e-02 4.385608062148094177e-02 -7.183326035737991333e-02 -1.259045004844665527e-01 -7.362849544733762741e-03 -5.520572662353515625e-01 -1.744732558727264404e-01 2.048766613006591797e-01 1.571808159351348877e-01 1.462951451539993286e-01 -7.276319712400436401e-02 3.330397978425025940e-02 1.338046640157699585e-01 2.390127331018447876e-01 -4.132357612252235413e-02 -7.985802367329597473e-04 -1.861520111560821533e-01
5.732956901192665100e-02 3.549504876136779785e-01 2.672672867774963379e-01 2.420927733182907104e-01 -1.558781266212463379e-01 1.675749868154525757e-01 -2.165928855538368225e-02 -1.833831705152988434e-02 1.693732589483261108e-01 -1.925769448280334473e-01 1.272999644279479980e-01 -1.181113943457603455e-01 1.086512431502342224e-01 5.785985663533210754e-02 4.715618863701820374e-02 -7.849006354808807373e-02 7.837460935115814209e-02 -5.246461927890777588e-02 -1.382947899401187897e-02 -5.174139738082885742e-01 -6.821647286415100098e-02 -6.386430561542510986e-02 2.796467244625091553e-01 -1.594581902027130127e-01 1.435102969408035278e-01 -2.236724346876144409e-01 -2.895427122712135315e-02 2.299264967441558838e-01 2.099447511136531830e-02 2.159087806940078735e-01 -8.057539165019989014e-02 3.143300488591194153e-02
8.900551497936248779e-02 -1.721462607383728027e-01 -1.059249565005302429e-01 -2.389713376760482788e-01 -9.090409427881240845e-02 1.065721437335014343e-01 -7.055313140153884888e-02 1.742594093084335327e-01 3.804513812065124512e-02 -1.415289193391799927e-01 4.392496868968009949e-02 -4.448335990309715271e-02 -1.493201255798339844e-01 1.368302553892135620e-01 -2.905884087085723877e-01 1.408810466527938843e-01 -4.883669316768646240e-02 -1.709307432174682617e-01 -1.292186975479125977e-01 -1.233266964554786682e-01 -1.758050024509429932e-01 -1.803203374147415161e-01 4.067652523517608643e-01 -4.619200229644775391e-01 -6.298450380563735962e-02 1.976265311241149902e-01 -1.744590550661087036e-01 1.712495386600494385e-01 -7.056439062580466270e-05 1.137524768710136414e-01 -2.103341668844223022e-01 -5.225845798850059509e-02
3.765658661723136902e-02 -1.126387622207403183e-02 1.291848421096801758e-01 -9.218448400497436523e-02 -9.482461214065551758e-02 1.205706596374511719e-01 -1.440408378839492798e-01 7.317956537008285522e-02 1.843371540307998657e-01 -1.690418086946010590e-02 1.743995100259780884e-01 -2.660011947154998779e-01 1.599031537771224976e-01 3.378568887710571289e-01 -8.001131564378738403e-02 -5.150543525815010071e-02 1.866104900836944580e-01 -2.798230051994323730e-01 -1.026109829545021057e-01 -4.535099864006042480e-01 7.343827188014984131e-02 9.120699018239974976e-02 1.402587741613388062e-01 -2.278914600610733032e-01 3.781720995903015137e-01 2.957702428102493286e-02 -2.982348203659057617e-03 2.198809236288070679e-01 -3.050025366246700287e-02 1.567229330539703369e-01 2.481404133141040802e-02 8.019181340932846069e-02
-1.298623830080032349e-01 8.975047618150711060e-02 1.108566764742136002e-02 -1.376015841960906982e-01 -2.497061789035797119e-01 3.404136598110198975e-01 -9.687722474336624146e-02 3.068275749683380127e-02 2.118641734123229980e-01 -4.273790121078491211e-02 1.503948420286178589e-01 -6.253898143768310547e-02 3.958467766642570496e-02 6.733646243810653687e-02 -4.679200705140829086e-03 -1.897327154874801636e-01 4.726313054561614990e-02 -1.807453036308288574e-01 -4.971341788768768311e-02 -4.203668534755706787e-01 -2.336626648902893066e-01 -1.548048406839370728e-01 1.232696697115898132e-01 -2.344885617494583130e-01 1.285193860530853271e-01 -2.051508277654647827e-01 5.431338399648666382e-02 3.293151855468750000e-01 -2.888114154338836670e-01 1.771854311227798462e-01 6.489349156618118286e-02 1.588499732315540314e-02
-2.027968131005764008e-02 -1.017596945166587830e-01 8.823509514331817627e-02 3.494229540228843689e-02 -8.805831521749496460e-02 1.251347213983535767e-01 -2.950608916580677032e-02 6.595819443464279175e-02 5.491598322987556458e-02 -1.426927745342254639e-01 1.813370287418365479e-01 -7.424888014793395996e-02 1.025225128978490829e-02 2.515312731266021729e-01 -4.703857004642486572e-02 -3.990343213081359863e-02 1.662320643663406372e-01 -1.375834941864013672e-01 -1.252574771642684937e-01 -5.118444561958312988e-01 1.352232974022626877e-02 1.522228568792343140e-01 3.122026622295379639e-01 -2.383412420749664307e-01 3.037809133529663086e-01 1.499887704849243164e-01 -9.784501045942306519e-02 3.490239381790161133e-01 1.101992353796958923e-01 2.432275861501693726e-01 4.974428564310073853e-02 2.872542850673198700e-02
-6.906960904598236084e-02 -1.731031537055969238e-01 -2.284214086830615997e-02 -2.134093791246414185e-01 -4.110631048679351807e-01 7.608154416084289551e-02 -2.206434607505798340e-01 3.756189346313476562e-01 1.326325535774230957e-01 8.582666516304016113e-02 1.289855837821960449e-01 -1.419403403997421265e-01 -5.174643173813819885e-02 1.657483726739883423e-01 -1.678049936890602112e-02 -8.795834332704544067e-02 1.172469779849052429e-01 1.639765650033950806e-01 -5.339089781045913696e-02 -1.534757614135742188e-01 -2.349124476313591003e-02 -2.398550659418106079e-01 2.874082028865814209e-01 -1.087518334388732910e-01 8.416212350130081177e-02 -2.666871622204780579e-02 -2.756616659462451935e-02 1.946378052234649658e-01 -4.457844048738479614e-02 -3.141787946224212646e-01 -9.136503934860229492e-02 -2.823472023010253906e-01
2.974231243133544922e-01 -7.983697205781936646e-02 1.398751437664031982e-01 -2.333698421716690063e-02 -8.456573635339736938e-02 6.370031088590621948e-02 1.791252940893173218e-01 3.472356498241424561e-01 2.127761989831924438e-01 -1.319291740655899048e-01 2.596188485622406006e-01 3.264558315277099609e-02 -1.936687827110290527e-01 -6.800100952386856079e-02 -2.337600290775299072e-01 -2.265600953251123428e-03 2.826330065727233887e-02 -2.189944386482238770e-01 -8.419666439294815063e-02 -1.810219883918762207e-01 8.093682676553726196e-02 -2.207784205675125122e-01 2.578376233577728271e-01 -1.167327538132667542e-02 4.131292402744293213e-01 9.532571770250797272e-03 1.360732614994049072e-01 1.716063916683197021e-01 -1.804498583078384399e-02 1.671472042798995972e-01 7.238738238811492920e-02 -1.746430248022079468e-01
2.577780783176422119e-01 1.603124737739562988e-01 1.635495871305465698e-01 2.443590573966503143e-02 -2.021443843841552734e-01 2.144401893019676208e-02 -2.368619143962860107e-01 -8.474458009004592896e-02 1.679928302764892578e-01 -6.699989736080169678e-02 -3.559494763612747192e-02 -2.011589109897613525e-01 3.460498526692390442e-02 1.588820964097976685e-01 -4.396938532590866089e-02 -1.862406134605407715e-01 -2.448634207248687744e-01 -9.127538651227951050e-03 -2.727506458759307861e-01 -4.928931891918182373e-01 -1.317323558032512665e-02 -1.359646618366241455e-01 1.783995032310485840e-01 -1.982252448797225952e-01 2.751124799251556396e-01 -5.364783480763435364e-02 2.342564612627029419e-02 1.216802895069122314e-01 -1.611248105764389038e-01 1.575236320495605469e-01 8.437470532953739166e-03 -1.627004891633987427e-01
1.630238693905994296e-04 6.455498188734054565e-02 3.036925941705703735e-02 -1.918871849775314331e-01 -3.640524446964263916e-01 -2.191210538148880005e-01 1.454326510429382324e-01 1.866172999143600464e-01 -2.815726697444915771e-01 1.566604673862457275e-01 2.651467621326446533e-01 -2.212582379579544067e-01 -1.127556562423706055e-01 -1.252389699220657349e-01 -2.934886515140533447e-01 -2.083836495876312256e-01 3.368130922317504883e-01 -7.198627572506666183e-03 -8.999782800674438477e-02 -1.907045841217041016e-01 -1.829271763563156128e-01 3.150282055139541626e-02 2.493399083614349365e-01 -5.978361889719963074e-02 -4.541438445448875427e-02 -3.481714054942131042e-02 5.291661247611045837e-03 2.061596363782882690e-01 -3.360699117183685303e-02 -8.037670701742172241e-02 1.683170646429061890e-01 2.521951496601104736e-02
2.519613690674304962e-02 -1.224068328738212585e-01 -5.394433066248893738e-02 9.977988153696060181e-02 -1.249365210533142090e-01 -9.669483453035354614e-02 -1.689646244049072266e-01 -7.854443043470382690e-02 1.662664264440536499e-01 -3.465618938207626343e-02 5.754373967647552490e-02 1.142021343111991882e-01 -1.679224818944931030e-01 1.712128520011901855e-02 3.896065056324005127e-02 -2.934276163578033447e-01 -2.254125848412513733e-02 -8.125546574592590332e-02 4.676695540547370911e-02 -3.326072096824645996e-01 -3.689094483852386475e-01 -1.924948394298553467e-01 1.473945677280426025e-01 -3.219341933727264404e-01 1.610963195562362671e-01 9.856694191694259644e-02 1.417950689792633057e-01 2.929450273513793945e-01 -3.247685432434082031e-01 2.632670104503631592e-01 -8.803826570510864258e-02 -8.924776315689086914e-02
2.345114946365356445e-01 -2.074591815471649170e-01 3.710666000843048096e-01 -2.835470077116042376e-04 -2.805284559726715088e-01 5.150412395596504211e-02 -9.480378776788711548e-02 2.020575106143951416e-01 1.457300968468189240e-02 1.548156980425119400e-02 -2.580743469297885895e-02 1.286470331251621246e-03 -3.413604199886322021e-02 1.859562993049621582e-01 -2.047119736671447754e-01 2.578260898590087891e-01 -6.902301311492919922e-02 -1.402104049921035767e-01 -5.550411343574523926e-02 -3.014172911643981934e-01 -4.968144297599792480e-01 6.347781419754028320e-02 -2.247671596705913544e-02 3.222211450338363647e-02 1.105356365442276001e-01 3.584870323538780212e-02 2.477468103170394897e-01 1.584067046642303467e-01 -5.429318174719810486e-02 -8.849788457155227661e-02 7.964169234037399292e-02 3.727548988536000252e-03
1.852929443120956421e-01 -3.797017037868499756e-02 9.498254209756851196e-02 -3.122762143611907959e-01 -3.395347893238067627e-01 -1.531769484281539917e-01 1.260798722505569458e-01 2.268870323896408081e-01 -1.165847480297088623e-01 3.754829242825508118e-02 -1.969147324562072754e-01 -7.958617806434631348e-02 2.184149175882339478e-01 2.030716687440872192e-01 -6.784222275018692017e-02 -8.385384082794189453e-02 2.435264885425567627e-01 1.981000453233718872e-01 -3.761897981166839600e-01 -1.087269932031631470e-01 -7.019120454788208008e-02 -1.394337229430675507e-02 2.770575284957885742e-01 3.425151482224464417e-02 1.683187186717987061e-01 -2.444797605276107788e-01 1.656057313084602356e-02 2.414260804653167725e-01 -8.160538226366043091e-02 7.329956628382205963e-03 4.974675178527832031e-02 9.095478802919387817e-03
-7.760421931743621826e-02 1.567383408546447754e-01 2.933259308338165283e-01 -5.978070199489593506e-02 -3.760069236159324646e-02 -8.285079151391983032e-02 -4.822802171111106873e-02 1.172629967331886292e-01 8.446573466062545776e-02 -2.359367758035659790e-01 -5.204807966947555542e-03 -9.453003294765949249e-03 -1.022553443908691406e-01 4.256864264607429504e-02 -1.363198012113571167e-01 4.256058856844902039e-02 9.198670089244842529e-02 9.739199653267860413e-03 2.005246430635452271e-01 -1.687638908624649048e-01 -1.978255361318588257e-01 -3.423501551151275635e-01 3.992747366428375244e-01 -2.330671846866607666e-01 4.007616266608238220e-02 3.448996543884277344e-01 -3.106627985835075378e-02 -1.070624962449073792e-01 8.526005595922470093e-02 3.983984887599945068e-02 -6.992322951555252075e-02 -4.071860313415527344e-01
-7.883807271718978882e-02 -1.158786043524742126e-01 2.170736715197563171e-02 -1.580158025026321411e-01 -2.911913096904754639e-01 5.058188922703266144e-03 -1.666997522115707397e-01 4.859425500035285950e-02 -4.562767222523689270e-02 -1.325120031833648682e-01 -5.835323408246040344e-02 -2.361004650592803955e-01 -4.414245113730430603e-02 -8.637998998165130615e-02 -2.957325875759124756e-01 -1.632730364799499512e-01 3.366752862930297852e-01 -2.923438251018524170e-01 -2.919334471225738525e-01 9.764945507049560547e-02 -3.992891609668731689e-01 1.021248623728752136e-01 2.977894544601440430e-01 -5.569745227694511414e-02 -1.275194585323333740e-01 5.731175187975168228e-03 1.816252171993255615e-01 2.333660982549190521e-02 1.695000082254409790e-01 -1.749715954065322876e-02 -1.561774499714374542e-02 -5.751474574208259583e-02
1.351199001073837280e-01 4.710264503955841064e-02 1.736223697662353516e-01 -4.471649602055549622e-02 -2.283774465322494507e-01 3.703708350658416748e-01 1.231005117297172546e-01 9.130777418613433838e-02 1.511205583810806274e-01 -1.704957336187362671e-01 9.388437867164611816e-02 -2.419282495975494385e-01 -1.303847283124923706e-01 2.123074084520339966e-01 -5.991709232330322266e-02 -5.169437453150749207e-02 1.009358987212181091e-01 3.695604950189590454e-02 -1.779434978961944580e-01 -4.768531396985054016e-02 -1.701463386416435242e-02 1.293695345520973206e-02 -3.400731086730957031e-02 -2.400223761796951294e-01 -8.742904663085937500e-02 1.487201452255249023e-01 3.831604719161987305e-01 4.009964168071746826e-01 1.910809427499771118e-01 -8.937893062829971313e-02 5.656338110566139221e-02 -2.391321212053298950e-01
6.854689866304397583e-02 1.377138942480087280e-01 1.330271214246749878e-01 -1.553437411785125732e-01 -1.334806717932224274e-02 -9.873184561729431152e-02 1.365597397089004517e-01 1.510878801345825195e-01 1.915066093206405640e-01 5.875698477029800415e-02 9.603631496429443359e-02 -1.007154807448387146e-01 -2.931171059608459473e-01 2.876133024692535400e-01 1.167560964822769165e-01 7.835703343152999878e-02 1.036417111754417419e-01 4.687502235174179077e-02 -1.444044113159179688e-01 -2.577980980277061462e-02 -3.624307215213775635e-01 3.043469488620758057e-01 3.588868677616119385e-01 1.016183793544769287e-01 1.387755665928125381e-02 -1.551487743854522705e-01 -4.919995367527008057e-02 3.542982041835784912e-01 -5.387772247195243835e-02 3.293364122509956360e-02 2.584481835365295410e-01 -1.210030466318130493e-01
-4.476930573582649231e-02 1.811886206269264221e-02 2.015985995531082153e-01 -6.319589167833328247e-02 -3.106607496738433838e-01 4.973433911800384521e-02 5.962118878960609436e-02 2.165473103523254395e-01 6.188593059778213501e-02 -7.011179625988006592e-02 -1.374302953481674194e-01 -1.698978096246719360e-01 1.773937344551086426e-01 1.888086348772048950e-01 -9.177611023187637329e-02 -1.334732770919799805e-01 -1.295151710510253906e-01 -7.833681255578994751e-02 -1.902223527431488037e-01 -8.571267127990722656e-02 -5.430729389190673828e-01 2.427106499671936035e-01 6.168146058917045593e-02 2.757916152477264404e-01 -6.705072522163391113e-02 1.537723001092672348e-03 1.167909950017929077e-01 8.189489692449569702e-02 6.598162651062011719e-02 6.849792599678039551e-02 -1.348367892205715179e-03 -3.459923863410949707e-01
1.261208951473236084e-01 1.500156074762344360e-01 2.495703548192977905e-01 -1.681593805551528931e-02 -6.849624961614608765e-02 3.759346157312393188e-02 7.877590507268905640e-02 1.343463510274887085e-01 -4.405387118458747864e-02 -2.563699781894683838e-01 1.076883599162101746e-01 -3.491445779800415039e-01 -6.383660435676574707e-02 2.060332894325256348e-01 1.014044955372810364e-01 -1.557479426264762878e-02 -1.036108359694480896e-01 -4.003898799419403076e-02 -2.560166120529174805e-01 -4.584251642227172852e-01 -1.003778190352022648e-03 -1.894551664590835571e-01 1.527031958103179932e-01 -2.150011956691741943e-01 8.107674121856689453e-02 -5.055848881602287292e-02 1.564636379480361938e-01 1.906796097755432129e-01 -1.762428134679794312e-01 1.188708245754241943e-01 2.756962180137634277e-01 -1.606296151876449585e-01
-1.243599504232406616e-01 -2.151031643152236938e-01 3.572170734405517578e-01 -1.633129864931106567e-01 -2.169127948582172394e-02 2.421519905328750610e-02 -2.016438394784927368e-01 -3.440454369410872459e-03 1.882129311561584473e-01 -3.499922156333923340e-02 7.865148037672042847e-02 -1.708739846944808960e-01 1.437950134277343750e-02 5.287185311317443848e-02 -4.076388105750083923e-02 -6.494354456663131714e-02 -5.652967467904090881e-02 -4.215113073587417603e-02 2.894898317754268646e-02 -2.869526147842407227e-01 -2.951960563659667969e-01 -9.711340814828872681e-02 6.016723439097404480e-02 -4.482655227184295654e-01 7.668246328830718994e-02 -1.979558765888214111e-01 2.113280147314071655e-01 2.994601726531982422e-01 1.132349371910095215e-01 7.577515393495559692e-02 -2.515363395214080811e-01 -1.040344685316085815e-01
3.426849544048309326e-01 1.382962167263031006e-01 -1.000788733363151550e-01 -8.537785708904266357e-02 -2.372023761272430420e-01 1.445234715938568115e-01 -1.496946997940540314e-02 -1.922612264752388000e-02 -6.356117874383926392e-02 1.695084571838378906e-01 1.775155514478683472e-01 -1.317229121923446655e-01 -1.947602927684783936e-01 4.115960896015167236e-01 -3.990396112203598022e-02 -1.794340163469314575e-01 2.410344481468200684e-01 -6.220469623804092407e-02 5.244212970137596130e-02 -3.932830989360809326e-01 -1.018710061907768250e-01 -3.459449484944343567e-02 2.575999796390533447e-01 -1.259599179029464722e-01 -1.094302982091903687e-01 1.795747578144073486e-01 1.582702845335006714e-01 -9.603325277566909790e-02 1.529259383678436279e-01 -8.135278522968292236e-02 -4.804607108235359192e-02 -1.470670849084854126e-01
4.189368486404418945e-01 -7.747975736856460571e-02 -8.937543630599975586e-02 1.968843303620815277e-02 -1.855463981628417969e-01 3.717053830623626709e-01 -5.580173805356025696e-02 2.463492304086685181e-01 -2.344337664544582367e-02 -1.049469262361526489e-01 -1.869172751903533936e-01 -1.068768929690122604e-02 -1.549720466136932373e-01 3.376151025295257568e-01 -1.792099773883819580e-01 -1.171352267265319824e-01 -3.016373328864574432e-02 -1.277812272310256958e-01 2.944042719900608063e-02 -1.770322024822235107e-01 -2.454114407300949097e-01 -1.837029159069061279e-01 3.302054107189178467e-01 -3.557566180825233459e-02 -2.055809497833251953e-01 -6.782373040914535522e-02 6.837265938520431519e-02 1.452855765819549561e-01 6.672355532646179199e-02 1.070081442594528198e-01 -3.128085285425186157e-02 -4.314542282372713089e-03
-8.127286098897457123e-03 1.159720569849014282e-01 2.981002926826477051e-01 -5.571428686380386353e-02 -2.308136224746704102e-01 1.318842470645904541e-01 -1.484409123659133911e-01 -1.076647192239761353e-01 7.112096995115280151e-02 4.359139502048492432e-02 3.027792274951934814e-01 -3.087610751390457153e-02 -9.065374732017517090e-03 2.370030134916305542e-01 -3.735917806625366211e-02 -1.484502255916595459e-01 -7.661116123199462891e-02 -2.413821220397949219e-01 4.258042573928833008e-02 -5.363415479660034180e-01 -1.903309524059295654e-01 1.599028334021568298e-02 1.441540718078613281e-01 -2.084515094757080078e-01 2.464523911476135254e-01 -1.451137512922286987e-01 -2.816903963685035706e-02 1.265473365783691406e-01 -7.567920535802841187e-02 2.155161648988723755e-01 7.644706964492797852e-02 1.309680868871510029e-03
2.625183388590812683e-02 -1.057997643947601318e-01 2.850125432014465332e-01 -4.021607935428619385e-01 -3.440202772617340088e-01 3.218301106244325638e-03 7.922568172216415405e-02 1.597353368997573853e-01 1.165939494967460632e-01 1.208446994423866272e-01 -8.763439953327178955e-02 6.584125012159347534e-02 2.122790515422821045e-01 -1.594868153333663940e-01 6.470277160406112671e-02 -1.144131124019622803e-01 6.585258059203624725e-03 3.706472227349877357e-03 3.195233643054962158e-02 -1.495002955198287964e-01 -2.515086829662322998e-01 -9.138795733451843262e-02 1.047068238258361816e-01 -2.712586820125579834e-01 -1.501576900482177734e-01 6.473833322525024414e-02 2.941528558731079102e-01 2.288068085908889771e-01 -6.844818126410245895e-03 -1.106043756008148193e-01 2.141831964254379272e-01 -2.523068487644195557e-01
3.666481748223304749e-02 -1.179630085825920105e-01 -3.478665277361869812e-02 8.304565213620662689e-03 1.635951106436550617e-03 1.014417633414268494e-01 6.229548901319503784e-02 2.002675645053386688e-02 1.171024665236473083e-01 4.635918140411376953e-02 -1.298052538186311722e-02 -2.677209079265594482e-01 5.257275700569152832e-02 9.130748361349105835e-02 -1.852912157773971558e-01 9.971008449792861938e-02 -5.518579110503196716e-02 1.098779961466789246e-01 1.278847455978393555e-02 -1.027293428778648376e-01 -1.571831703186035156e-01 5.336229875683784485e-02 6.526267528533935547e-01 -7.465659081935882568e-02 -8.328126370906829834e-02 -5.157241225242614746e-02 2.033904343843460083e-01 2.905357182025909424e-01 -2.633060812950134277e-01 2.006283998489379883e-01 -3.095903396606445312e-01 1.086560916155576706e-02
3.885688260197639465e-02 2.920784652233123779e-01 2.337987720966339111e-01 -7.071190327405929565e-02 -3.305170834064483643e-01 2.666784226894378662e-01 -1.690491735935211182e-01 8.154506236314773560e-02 -1.781559884548187256e-01 3.555127233266830444e-02 9.293397516012191772e-02 -1.749489158391952515e-01 -9.858949482440948486e-02 2.277477234601974487e-01 -5.663909763097763062e-02 2.224059402942657471e-01 7.188083231449127197e-02 5.484587047249078751e-03 -2.333605438470840454e-01 -4.352485388517379761e-02 -4.673872888088226318e-02 -7.061755657196044922e-02 1.654943078756332397e-01 1.496710181236267090e-01 1.274123340845108032e-01 -1.495941635221242905e-02 2.804879844188690186e-01 1.705314069986343384e-01 -4.158934578299522400e-03 3.421128094196319580e-01 -4.604784026741981506e-02 -2.992036938667297363e-01
6.937094032764434814e-02 1.304861754179000854e-01 -6.643091887235641479e-02 -2.871440351009368896e-02 -1.946475543081760406e-02 -2.135617285966873169e-02 -1.234284341335296631e-01 1.824784427881240845e-01 1.414576321840286255e-01 -3.108667135238647461e-01 8.761432021856307983e-02 5.006225034594535828e-02 -2.156057357788085938e-01 -7.927394658327102661e-02 -9.280993789434432983e-02 -1.335374414920806885e-01 1.661616265773773193e-01 2.569710612297058105e-01 -1.165159046649932861e-01 -2.038331031799316406e-01 6.404041498899459839e-02 -2.910129725933074951e-01 2.777335941791534424e-01 -7.557358592748641968e-02 3.105683326721191406e-01 -7.323061674833297729e-02 2.232064753770828247e-01 2.664598822593688965e-01 -5.903321132063865662e-02 1.828661113977432251e-01 -1.526410430669784546e-01 -3.379970788955688477e-01
-2.213763147592544556e-01 -1.081923693418502808e-01 7.701033353805541992e-02 2.158227562904357910e-01 -1.203171908855438232e-01 8.272892236709594727e-02 -4.698375239968299866e-02 1.749085076153278351e-02 1.883466243743896484e-01 -2.582087516784667969e-01 2.474470287561416626e-01 -1.433041840791702271e-01 -3.478321433067321777e-01 1.293295025825500488e-01 -8.719449490308761597e-02 -1.121964454650878906e-01 5.641385540366172791e-02 -1.011326834559440613e-01 6.591417361050844193e-03 -1.953329592943191528e-01 -2.873917520046234131e-01 -2.939710617065429688e-01 3.097033202648162842e-01 -1.951398104429244995e-01 8.629688620567321777e-02 -3.973191231489181519e-02 8.316811174154281616e-03 2.233998924493789673e-01 -1.229027006775140762e-02 3.229562044143676758e-01 -4.240426421165466309e-02 -3.545411676168441772e-02
1.315024942159652710e-01 3.719328204169869423e-03 1.231293976306915283e-01 8.669533580541610718e-02 -3.497195243835449219e-01 -1.981589756906032562e-02 -2.634965181350708008e-01 1.262961924076080322e-01 3.916831314563751221e-02 6.974614690989255905e-03 3.510623276233673096e-01 -9.763634204864501953e-02 -2.476039528846740723e-01 1.960684061050415039e-01 1.496541649103164673e-01 -1.272687762975692749e-01 8.178375661373138428e-03 1.333771795034408569e-01 -3.436430096626281738e-01 6.563421338796615601e-02 -7.096298784017562866e-02 -4.010797664523124695e-02 1.916434913873672485e-01 -3.113743364810943604e-01 -5.354284122586250305e-02 1.001009047031402588e-01 -2.381725981831550598e-02 3.007159829139709473e-01 -2.348432242870330811e-01 -5.527980998158454895e-02 -7.731948792934417725e-02 -1.748824715614318848e-01
3.721375390887260437e-02 -7.680097967386245728e-02 5.351384729146957397e-02 -8.913672715425491333e-02 -1.222696602344512939e-01 -1.416893750429153442e-01 4.860611259937286377e-02 2.145351171493530273e-01 9.845229238271713257e-02 -8.523275703191757202e-02 -7.919385097920894623e-03 5.671238154172897339e-02 6.304391659796237946e-03 1.015347912907600403e-01 -3.472113907337188721e-01 4.875287413597106934e-02 -9.303697943687438965e-02 -6.612390279769897461e-02 -5.004508793354034424e-02 -3.154429197311401367e-01 -7.515089958906173706e-02 -2.518290579319000244e-01 4.390805661678314209e-01 -5.000203251838684082e-01 -1.702718436717987061e-02 1.644824594259262085e-01 -1.925011724233627319e-01 3.205623477697372437e-02 3.611164912581443787e-02 -5.050254613161087036e-02 -1.980320662260055542e-01 -9.778196364641189575e-02
4.583001881837844849e-02 -1.245231628417968750e-01 -4.297151695936918259e-03 -9.486417472362518311e-02 -2.971994578838348389e-01 1.790062757208943367e-03 1.354982554912567139e-01 2.374304234981536865e-01 2.880961894989013672e-01 -7.290706783533096313e-02 2.379910834133625031e-02 -2.050826847553253174e-01 2.739651314914226532e-02 1.120042577385902405e-01 1.735028177499771118e-01 -1.421575099229812622e-01 2.296603620052337646e-01 -9.670469909906387329e-02 -2.197185754776000977e-01 -2.274496257305145264e-01 -2.276579290628433228e-01 -4.367981851100921631e-01 1.000121794641017914e-02 -3.135640323162078857e-01 2.867747284471988678e-02 3.333747759461402893e-02 -8.141566812992095947e-02 1.767281591892242432e-01 4.689937457442283630e-02 -1.265663504600524902e-01 2.108270972967147827e-01 -1.007686033844947815e-01
1.299396604299545288e-01 2.113872766494750977e-01 2.399772554636001587e-01 -1.788799166679382324e-01 -1.004779562354087830e-01 -6.080436706542968750e-02 1.634694170206785202e-03 5.504496395587921143e-02 4.727506020572036505e-04 -1.772252470254898071e-01 3.118655085563659668e-01 -1.005787625908851624e-01 -1.351291965693235397e-02 -6.573040783405303955e-02 -4.977818578481674194e-02 -1.559178978204727173e-01 1.365380734205245972e-01 1.224861443042755127e-01 9.994051605463027954e-02 -2.349225431680679321e-01 -3.311906754970550537e-01 -3.159409761428833008e-01 9.527454525232315063e-02 -3.008814156055450439e-01 2.709323726594448090e-02 3.387399911880493164e-01 1.325545310974121094e-01 -6.978137046098709106e-02 1.541341692209243774e-01 -1.625645756721496582e-01 -9.728503413498401642e-03 -2.565318048000335693e-01
9.093325585126876831e-02 -2.815568074584007263e-02 1.703689396381378174e-01 -1.878061741590499878e-01 -3.174977004528045654e-02 1.873586326837539673e-01 -1.483976691961288452e-01 -1.398916542530059814e-01 -1.672472506761550903e-01 -1.953385025262832642e-01 1.859309673309326172e-01 -2.790125086903572083e-02 1.826749593019485474e-01 1.106642484664916992e-01 -9.874144941568374634e-02 8.410342037677764893e-02 2.512504160404205322e-01 -1.372376531362533569e-01 -3.469301760196685791e-01 -1.614656858146190643e-02 -1.632326394319534302e-01 -1.489110887050628662e-01 3.964902162551879883e-01 -6.192742660641670227e-02 1.360911428928375244e-01 2.896026521921157837e-02 9.199058264493942261e-02 1.434092074632644653e-01 -2.685803174972534180e-02 2.562933862209320068e-01 -2.426205128431320190e-01 -3.145152628421783447e-01
5.129720270633697510e-02 5.885344929993152618e-03 2.208764702081680298e-01 -2.863648533821105957e-01 1.038879901170730591e-02 4.528538882732391357e-02 -1.746040284633636475e-01 -7.203847914934158325e-02 1.094192340970039368e-01 -8.395822346210479736e-02 3.811196610331535339e-02 5.859790742397308350e-02 -1.503096222877502441e-01 2.041867524385452271e-01 -2.360306978225708008e-01 -9.393152594566345215e-02 3.251103758811950684e-01 5.087141692638397217e-02 -1.743015944957733154e-01 -1.993110179901123047e-01 -2.891677021980285645e-01 1.967670209705829620e-02 4.806105494499206543e-01 8.019720017910003662e-02 1.961766034364700317e-01 -7.497690618038177490e-02 -3.733824566006660461e-02 2.561084032058715820e-01 1.794879138469696045e-01 -1.473074257373809814e-01 8.936058729887008667e-02 5.634033307433128357e-02
5.209806933999061584e-02 1.776626110076904297e-01 2.616611123085021973e-01 -7.090160250663757324e-02 -2.219353467226028442e-01 7.209583371877670288e-02 -3.141481801867485046e-02 -6.132165342569351196e-02 -7.927226833999156952e-03 -2.579214572906494141e-01 1.393290460109710693e-01 -6.055989488959312439e-02 6.463816016912460327e-02 2.116696387529373169e-01 1.850531995296478271e-01 -1.655405270867049694e-03 -1.737427711486816406e-02 -1.361738443374633789e-01 -1.252876073122024536e-01 -5.026085376739501953e-01 -8.055438101291656494e-02 -4.185212403535842896e-02 1.300032138824462891e-01 -2.413167804479598999e-01 -1.711417362093925476e-02 -8.577471971511840820e-02 -6.787405908107757568e-02 2.615366280078887939e-01 -2.151205539703369141e-01 1.692949384450912476e-01 2.429145425558090210e-01 -2.738537490367889404e-01
8.363115042448043823e-02 9.387003630399703979e-02 2.547155916690826416e-01 -1.412764936685562134e-01 3.223336860537528992e-02 6.313627958297729492e-02 -2.206180989742279053e-01 -8.444159477949142456e-02 -2.779496312141418457e-01 -9.675245732069015503e-02 1.099213287234306335e-01 -1.983544789254665375e-02 2.647138833999633789e-01 -4.448008164763450623e-02 -3.480756282806396484e-02 -1.868058145046234131e-01 -9.397909790277481079e-02 7.360008358955383301e-02 2.055080421268939972e-02 -3.446620106697082520e-01 -2.227609455585479736e-01 -6.266540149226784706e-04 2.488859295845031738e-01 -5.732177291065454483e-03 6.578429602086544037e-03 -6.148311495780944824e-02 1.767258942127227783e-01 4.897632300853729248e-01 2.764997780323028564e-01 5.127567052841186523e-02 -1.794283092021942139e-01 -3.406435251235961914e-03
-6.386527419090270996e-02 2.857043445110321045e-01 4.446619655936956406e-03 -1.155574768781661987e-01 -2.233560234308242798e-01 1.390167623758316040e-01 -6.815072149038314819e-02 9.665029495954513550e-02 -2.298898994922637939e-01 -1.896975487470626831e-01 1.607663780450820923e-01 -3.508792817592620850e-02 -1.592996120452880859e-01 2.006066292524337769e-01 -8.724824339151382446e-02 2.092863619327545166e-01 2.670651078224182129e-01 -5.133759975433349609e-02 -2.593965232372283936e-01 -1.060786545276641846e-01 -6.354944407939910889e-02 -1.491827219724655151e-01 3.066084682941436768e-01 1.326098591089248657e-01 -4.297970980405807495e-02 -4.049527272582054138e-02 3.594457209110260010e-01 1.791488379240036011e-01 1.095309928059577942e-01 2.553758919239044189e-01 1.682528406381607056e-01 -1.551946401596069336e-01
1.246033757925033569e-01 1.275638956576585770e-02 2.275638431310653687e-01 9.997065365314483643e-02 -1.847483515739440918e-01 4.450780153274536133e-02 -1.257806867361068726e-01 -4.652119427919387817e-02 4.867979884147644043e-02 -7.336576282978057861e-02 2.724891901016235352e-01 -1.485685002990067005e-03 -9.940934926271438599e-02 1.816090792417526245e-01 2.215109765529632568e-02 -2.689567208290100098e-01 1.090651378035545349e-01 -1.251785159111022949e-01 -2.999937832355499268e-01 -3.771452605724334717e-01 -5.928324908018112183e-02 -3.247333765029907227e-01 1.777970939874649048e-01 -2.827572524547576904e-01 1.808046400547027588e-01 -7.440372556447982788e-02 1.584870219230651855e-01 1.709356606006622314e-01 -1.599064022302627563e-01 1.298657804727554321e-01 2.300299257040023804e-01 -4.994874075055122375e-02
1.538470536470413208e-01 -7.584287226200103760e-02 2.665631175041198730e-01 -9.706962853670120239e-02 -2.721805572509765625e-01 1.505601406097412109e-01 1.718484908342361450e-01 1.688859760761260986e-01 5.710921809077262878e-02 1.406306922435760498e-01 2.177963256835937500e-01 -1.539719998836517334e-01 -1.850777715444564819e-01 5.743913725018501282e-02 2.362789660692214966e-01 -1.401883661746978760e-01 1.368454992771148682e-01 -4.957677423954010010e-02 -1.648625582456588745e-01 -2.569256424903869629e-01 -7.650661468505859375e-02 1.765970736742019653e-01 1.823299527168273926e-01 -1.144221704453229904e-02 -1.784804612398147583e-01 1.587429940700531006e-01 1.242792233824729919e-01 2.398906648159027100e-01 3.274651169776916504e-01 1.531779915094375610e-01 -1.290860325098037720e-01 -2.566775083541870117e-01
2.316709160804748535e-01 -1.972351074218750000e-01 4.773499071598052979e-02 -1.993876844644546509e-01 -2.585533857345581055e-01 5.273331329226493835e-02 9.253351949155330658e-03 3.013029396533966064e-01 1.294923126697540283e-01 2.766482532024383545e-01 2.389569729566574097e-01 -1.431038379669189453e-01 -1.241768896579742432e-01 3.278601169586181641e-01 6.047470867633819580e-02 -1.505068093538284302e-01 9.612204506993293762e-03 2.401573210954666138e-01 -4.859689250588417053e-02 -1.152807697653770447e-01 2.589768357574939728e-02 -3.738680621609091759e-03 4.211539328098297119e-01 1.317338366061449051e-02 2.165934443473815918e-01 8.712099865078926086e-03 -3.372243419289588928e-02 1.431434750556945801e-01 1.297987997531890869e-01 -1.493086218833923340e-01 -1.068443357944488525e-01 -1.181925237178802490e-01
4.328801482915878296e-02 5.279013141989707947e-02 2.333639562129974365e-01 -6.851015239953994751e-02 1.489483118057250977e-01 1.120909675955772400e-01 -1.043046340346336365e-01 -1.345706731081008911e-01 -2.373929321765899658e-01 -5.748736485838890076e-02 1.418724805116653442e-01 -1.775203496217727661e-01 2.502543628215789795e-01 -1.031014695763587952e-02 -1.925785392522811890e-01 9.540446847677230835e-02 1.762907356023788452e-01 -1.292124241590499878e-01 -1.419275999069213867e-01 -6.167754903435707092e-02 -2.717891335487365723e-01 -1.054570823907852173e-01 3.910647928714752197e-01 -1.276250332593917847e-01 9.874474257230758667e-02 4.746570065617561340e-02 1.541207283735275269e-01 2.489135414361953735e-01 4.408843815326690674e-02 3.184576928615570068e-01 -2.860561013221740723e-01 -2.083043307065963745e-01
4.414146021008491516e-02 8.623980730772018433e-02 1.261559724807739258e-01 2.136789262294769287e-01 4.749712068587541580e-03 -2.022537738084793091e-01 -1.514702290296554565e-01 2.544700801372528076e-01 1.357980966567993164e-01 -3.364097177982330322e-01 4.670343920588493347e-02 -3.043691627681255341e-02 -1.152663957327604294e-02 -1.375036835670471191e-01 -3.634211793541908264e-02 4.601016268134117126e-02 -1.115051135420799255e-01 -1.081235334277153015e-02 -1.078105345368385315e-02 -7.455697655677795410e-02 -2.310515642166137695e-01 -2.140710204839706421e-01 5.673073530197143555e-01 1.237633228302001953e-01 2.144619524478912354e-01 3.862089663743972778e-02 -2.836676780134439468e-03 1.993361413478851318e-01 -2.259115874767303467e-01 -1.049709245562553406e-01 4.293787851929664612e-02 -1.936393529176712036e-01
3.272145614027976990e-02 -1.940476000308990479e-01 -6.944848597049713135e-02 7.970190793275833130e-02 -7.758022099733352661e-02 1.988722532987594604e-01 -5.689005926251411438e-02 2.526755630970001221e-01 2.797747850418090820e-01 -9.701593220233917236e-02 -4.389873519539833069e-02 -1.055361703038215637e-01 7.966593652963638306e-02 6.282126903533935547e-02 -1.155441626906394958e-01 1.688316315412521362e-01 -1.900750696659088135e-01 1.038324385881423950e-01 7.643453776836395264e-02 -2.473165988922119141e-01 -2.741104066371917725e-01 2.052887082099914551e-01 5.639626979827880859e-01 -9.136161953210830688e-02 4.278056323528289795e-02 -1.686774939298629761e-01 6.321062333881855011e-03 2.720063626766204834e-01 -6.064194068312644958e-02 1.325759142637252808e-01 -2.159371227025985718e-02 -3.037073276937007904e-02
3.809846192598342896e-02 2.510096319019794464e-02 -3.209092095494270325e-02 -1.809713542461395264e-01 1.340415328741073608e-02 1.530109792947769165e-01 8.488284051418304443e-02 -1.537190005183219910e-02 2.781674861907958984e-01 -2.705037593841552734e-01 1.040811985731124878e-01 -2.004553526639938354e-01 -5.879213288426399231e-02 1.536152958869934082e-01 5.900624021887779236e-02 1.986706443130970001e-02 9.808810800313949585e-02 4.613044857978820801e-02 1.411619503051042557e-02 -2.184803187847137451e-01 -1.396665573120117188e-01 -6.692118942737579346e-02 5.069553256034851074e-01 -2.955344617366790771e-01 -3.874244168400764465e-02 -5.926536023616790771e-02 -2.153014987707138062e-01 1.634996533393859863e-01 1.232264712452888489e-01 3.932267725467681885e-01 -7.605027407407760620e-02 -1.374829709529876709e-01
9.104420989751815796e-02 5.738187953829765320e-02 9.291850030422210693e-02 -1.405263394117355347e-01 -1.076919287443161011e-01 4.500416293740272522e-02 -1.779572814702987671e-01 -1.794355921447277069e-02 3.435553908348083496e-01 -4.214733839035034180e-02 -5.086991935968399048e-02 2.436097711324691772e-01 -1.604162156581878662e-01 1.230472885072231293e-02 -1.751552969217300415e-01 -1.221143230795860291e-01 2.547509670257568359e-01 -5.570459179580211639e-03 -3.172220885753631592e-01 -1.274107545614242554e-01 -3.672900497913360596e-01 7.091022282838821411e-02 3.593125343322753906e-01 -1.558353286236524582e-02 1.519782394170761108e-01 5.648022145032882690e-02 1.328173428773880005e-01 3.063375949859619141e-01 6.576621532440185547e-02 -9.802751243114471436e-02 9.716321527957916260e-02 -2.213373482227325439e-01
1.166536435484886169e-01 1.136134564876556396e-01 7.635555695742368698e-03 -2.343243658542633057e-01 -4.189280569553375244e-01 2.098938524723052979e-01 8.358518779277801514e-02 2.848176984116435051e-03 3.165192604064941406e-01 -1.320498287677764893e-01 -1.360583603382110596e-01 3.618824481964111328e-02 3.277374431490898132e-02 -1.509380992501974106e-02 -2.993301749229431152e-01 -3.776069879531860352e-01 -2.615953609347343445e-02 7.771155983209609985e-02 -1.662217527627944946e-01 -9.472806006669998169e-02 -2.510173022747039795e-01 1.358109712600708008e-01 2.007341235876083374e-01 -1.833117939531803131e-02 -1.077224016189575195e-01 -9.874537587165832520e-02 -7.224081084132194519e-03 2.166541665792465210e-01 -8.735640347003936768e-02 -1.336627602577209473e-01 6.300550699234008789e-02 -2.404427677392959595e-01
1.521970331668853760e-01 -6.127983704209327698e-02 6.566371768712997437e-03 -1.035080403089523315e-01 -2.148089259862899780e-01 1.380008012056350708e-01 1.775457710027694702e-01 1.583480238914489746e-01 -1.480202097445726395e-02 -1.795441657304763794e-01 8.916260302066802979e-02 -4.971187189221382141e-02 -5.994342640042304993e-02 -6.368860136717557907e-03 -2.780937850475311279e-01 6.666287779808044434e-02 1.386692821979522705e-01 -9.213452786207199097e-02 -4.034459590911865234e-02 -3.082016706466674805e-01 -1.119497418403625488e-01 -1.350929290056228638e-01 3.517861068248748779e-01 3.243076503276824951e-01 3.696012496948242188e-01 1.163491383194923401e-01 1.419812440872192383e-01 -1.181382033973932266e-02 -1.675847619771957397e-01 2.846248447895050049e-01 -1.638861894607543945e-01 -1.476786732673645020e-01
-3.038347326219081879e-02 -3.336399495601654053e-01 2.000967413187026978e-02 -2.693049907684326172e-01 -1.938672661781311035e-01 -3.707667440176010132e-02 1.775771081447601318e-01 2.766184508800506592e-01 9.076485037803649902e-02 1.172716729342937469e-02 1.352427303791046143e-01 -6.773927807807922363e-02 3.454796969890594482e-02 1.376534849405288696e-01 3.102822043001651764e-02 -9.826160967350006104e-02 2.102707177400588989e-01 5.179272219538688660e-02 -4.808051511645317078e-02 -9.525082260370254517e-02 -1.719995290040969849e-01 -4.033516645431518555e-01 1.929186880588531494e-01 -3.195054233074188232e-01 2.412717975676059723e-02 1.040754653513431549e-02 -1.716664433479309082e-01 2.782438397407531738e-01 1.934731155633926392e-01 -1.080210804939270020e-01 8.584843948483467102e-03 -2.433064281940460205e-01
7.650569081306457520e-02 1.494816392660140991e-01 1.457923352718353271e-01 -1.291231215000152588e-01 -1.445556133985519409e-01 4.025676473975181580e-02 -3.791654109954833984e-02 3.774340748786926270e-01 1.292926222085952759e-01 -3.486700654029846191e-01 3.445943295955657959e-01 1.164069771766662598e-01 -2.501678168773651123e-01 6.834622472524642944e-02 -6.148497015237808228e-02 -1.848338544368743896e-01 2.841195091605186462e-02 5.872036144137382507e-02 2.174676395952701569e-02 -1.298269927501678467e-01 2.033085562288761139e-02 -2.114329040050506592e-01 7.616545259952545166e-02 -1.342329382896423340e-01 2.470415830612182617e-01 1.877522468566894531e-02 -3.971677646040916443e-02 2.488057464361190796e-01 -3.568366467952728271e-01 9.787630289793014526e-02 -1.554102003574371338e-01 -1.234186813235282898e-01
-1.773317307233810425e-01 -1.287290733307600021e-02 2.598903775215148926e-01 -1.456917971372604370e-01 -9.659484028816223145e-02 5.392093956470489502e-02 -1.262137591838836670e-01 3.166713714599609375e-01 9.774605184793472290e-02 -6.181214749813079834e-02 -1.895647682249546051e-02 -1.703302562236785889e-01 1.295267641544342041e-01 6.641676276922225952e-02 -2.264115959405899048e-01 -3.251036405563354492e-01 6.582179665565490723e-02 1.170100942254066467e-01 -2.436747252941131592e-01 1.148262843489646912e-01 -3.878116607666015625e-01 -1.020050570368766785e-01 4.118282198905944824e-01 7.547188550233840942e-02 2.447228878736495972e-02 -2.771712243556976318e-01 3.028882667422294617e-02 6.968241184949874878e-02 -7.244963198900222778e-03 -1.193692069500684738e-02 1.313165277242660522e-01 5.438509583473205566e-02
5.843191221356391907e-02 -1.749444752931594849e-01 -2.710945205762982368e-03 -1.883637160062789917e-01 -3.710950911045074463e-01 -1.013627946376800537e-01 -6.821472197771072388e-02 1.985487192869186401e-01 3.174243122339248657e-02 -8.023373037576675415e-02 2.450215071439743042e-02 -2.673219740390777588e-01 -6.472855806350708008e-02 -1.329836100339889526e-01 -2.777277231216430664e-01 -9.311459958553314209e-02 2.953029870986938477e-01 -1.667850166559219360e-01 -2.568690180778503418e-01 9.805119037628173828e-02 -4.689182043075561523e-01 7.966394722461700439e-02 1.498691737651824951e-01 -2.640643622726202011e-03 -2.507843971252441406e-01 9.146345406770706177e-02 1.212856546044349670e-01 7.186354696750640869e-02 -3.230479359626770020e-02 -2.146638929843902588e-02 -1.008618175983428955e-01 -9.550686180591583252e-02
4.184506833553314209e-02 7.748588174581527710e-02 1.293627824634313583e-02 1.440798044204711914e-01 5.434398353099822998e-02 4.618624970316886902e-02 6.273613125085830688e-02 1.803772747516632080e-01 1.625956445932388306e-01 -2.444195747375488281e-01 7.169836759567260742e-02 -1.064894869923591614e-01 -3.205531537532806396e-01 9.195812791585922241e-02 1.874574571847915649e-01 2.790205739438533783e-02 -7.165996823459863663e-03 -2.609314918518066406e-01 -8.786536753177642822e-02 -2.969114780426025391e-01 -2.377391308546066284e-01 -1.598790436983108521e-01 3.903714418411254883e-01 -1.873303204774856567e-01 4.006046429276466370e-02 2.361484989523887634e-02 4.063342884182929993e-02 -5.802393704652786255e-02 7.789859175682067871e-02 2.454489022493362427e-01 3.189142793416976929e-02 -4.145888686180114746e-01
-2.563774213194847107e-02 2.169775962829589844e-01 2.150529175996780396e-01 -1.466000229120254517e-01 1.208704188466072083e-01 -9.106183424592018127e-03 -1.130179017782211304e-01 8.731856197118759155e-02 -3.495606780052185059e-01 -1.559354811906814575e-01 1.553124338388442993e-01 -8.245361596345901489e-02 2.047163695096969604e-01 1.307051535695791245e-02 8.845535665750503540e-02 -1.585605144500732422e-01 -6.035363674163818359e-02 -6.680981069803237915e-02 4.870223626494407654e-02 -2.376938611268997192e-01 -2.756058573722839355e-01 1.515882462263107300e-01 2.977935969829559326e-01 1.041240245103836060e-01 4.710243269801139832e-02 1.566603332757949829e-01 3.287012875080108643e-01 4.047768414020538330e-01 -4.327980801463127136e-02 8.359339088201522827e-02 -3.523739054799079895e-02 -1.508974879980087280e-01
1.773535460233688354e-01 3.657773509621620178e-02 1.112540885806083679e-01 2.559733204543590546e-02 -9.896083176136016846e-02 -1.361842453479766846e-01 2.724086940288543701e-01 2.940517663955688477e-01 -2.344179004430770874e-01 2.322296239435672760e-02 6.925181299448013306e-02 -2.991712391376495361e-01 1.503838002681732178e-01 7.278484851121902466e-02 2.087166905403137207e-02 -6.690878421068191528e-02 5.399876460433006287e-02 2.169955819845199585e-01 -6.274580955505371094e-02 -2.527912855148315430e-01 -3.864794373512268066e-01 -1.167919337749481201e-01 2.220764607191085815e-01 -2.359415739774703979e-01 -5.681258812546730042e-02 4.231338575482368469e-02 1.360821276903152466e-01 3.463342189788818359e-01 -1.118275225162506104e-01 -1.245458945631980896e-01 -1.436333656311035156e-01 6.766968220472335815e-02
1.646174341440200806e-01 2.421398647129535675e-02 -1.236988082528114319e-01 2.714465260505676270e-01 -2.721145451068878174e-01 -1.453867852687835693e-01 5.078063905239105225e-02 -7.111935317516326904e-02 1.725797802209854126e-01 -1.009322404861450195e-01 8.275603502988815308e-02 -1.129060424864292145e-02 -6.228818744421005249e-02 1.575651615858078003e-01 -1.541938930749893188e-01 -1.018402352929115295e-02 1.656095869839191437e-02 -6.312620639801025391e-02 -1.690306514501571655e-01 -1.619543433189392090e-01 -2.533259391784667969e-01 -5.810935422778129578e-02 2.779315114021301270e-01 -2.836908102035522461e-01 3.336331844329833984e-01 1.636307984590530396e-01 -2.028609812259674072e-02 3.801112473011016846e-01 -1.421212702989578247e-01 -7.167183607816696167e-02 2.310178428888320923e-01 -1.869574189186096191e-01
-2.035139501094818115e-02 -1.498054414987564087e-01 1.926255673170089722e-01 -1.656675040721893311e-01 -5.287529435008764267e-03 -2.952757105231285095e-02 -2.000796943902969360e-01 1.109690368175506592e-01 -1.080283448100090027e-01 -1.211754083633422852e-01 2.273555994033813477e-01 -4.274361729621887207e-01 1.132609248161315918e-01 -5.045389384031295776e-02 4.876811802387237549e-02 -1.279162615537643433e-01 -1.483235210180282593e-01 1.935537457466125488e-01 6.691104918718338013e-02 -1.276306807994842529e-01 -2.747326493263244629e-01 1.378372460603713989e-01 2.792972028255462646e-01 -6.339348107576370239e-02 3.067799508571624756e-01 -1.363053768873214722e-01 1.277562230825424194e-01 3.643243908882141113e-01 -3.831212967634201050e-02 1.871546357870101929e-01 -8.395864069461822510e-02 4.964250326156616211e-02
-6.159302778542041779e-03 -5.572785809636116028e-02 1.157407313585281372e-01 -7.448345422744750977e-02 -2.144671678543090820e-01 -2.111891955137252808e-01 -3.593989089131355286e-02 7.566380500793457031e-02 8.101578801870346069e-02 -3.678977023810148239e-03 1.663198471069335938e-01 -4.457682743668556213e-02 -1.237581819295883179e-01 1.582437008619308472e-01 3.703541159629821777e-01 4.837724566459655762e-02 -4.765336960554122925e-02 -1.476780772209167480e-01 -2.357757985591888428e-01 5.828110966831445694e-03 -2.652797400951385498e-01 -2.305567860603332520e-01 4.533988833427429199e-01 2.778845466673374176e-02 -4.065263643860816956e-02 -1.310975402593612671e-01 -1.097695901989936829e-01 4.083621799945831299e-01 3.582863137125968933e-02 -1.414353847503662109e-01 6.853769719600677490e-02 -1.760770380496978760e-01
3.429153859615325928e-01 -1.998087912797927856e-01 3.546485304832458496e-01 6.623583845794200897e-03 -2.103518247604370117e-01 9.932876378297805786e-02 -3.780321031808853149e-02 1.969988495111465454e-01 -3.807929903268814087e-02 -8.591915667057037354e-02 -2.078115381300449371e-02 1.100986450910568237e-01 -9.297304600477218628e-02 2.210199981927871704e-01 -1.754192858934402466e-01 3.149980008602142334e-01 1.732098869979381561e-03 -1.340371519327163696e-01 -5.900591611862182617e-02 -2.229389697313308716e-01 -4.203909039497375488e-01 1.065102592110633850e-02 2.246545627713203430e-02 -1.058547049760818481e-01 -8.777949959039688110e-02 3.851828724145889282e-02 1.914774626493453979e-01 2.803460657596588135e-01 -7.921898365020751953e-02 -9.983832389116287231e-02 -3.461814299225807190e-02 -1.088421940803527832e-01
-1.235105916857719421e-01 9.844616800546646118e-02 8.665757626295089722e-02 -3.708992898464202881e-02 -2.899895906448364258e-01 1.383952498435974121e-01 -3.380844369530677795e-02 -7.589313387870788574e-02 7.466515898704528809e-02 4.156561940908432007e-02 2.449887394905090332e-01 1.333219092339277267e-02 6.954080611467361450e-02 1.095134019851684570e-01 2.340213023126125336e-02 -2.585432231426239014e-01 -1.727453470230102539e-01 -2.187321484088897705e-01 9.656132198870182037e-03 -4.443563818931579590e-01 -2.432290762662887573e-01 -3.569627180695533752e-02 1.656889915466308594e-01 -2.850825786590576172e-01 9.570809453725814819e-02 -5.851258337497711182e-02 9.515530616044998169e-02 3.879178166389465332e-01 -1.497161984443664551e-01 2.148322016000747681e-01 1.382195353507995605e-01 -1.077722292393445969e-02
8.849526196718215942e-02 1.678644567728042603e-01 1.519076824188232422e-01 -1.468065530061721802e-01 -3.198819756507873535e-01 -2.277975678443908691e-01 -5.550100654363632202e-02 3.472701311111450195e-01 -2.174298465251922607e-01 1.283338665962219238e-02 3.938061185181140900e-03 -1.667353361845016479e-01 3.447890579700469971e-01 1.569695174694061279e-01 -1.428153482265770435e-03 -1.526785939931869507e-01 3.694845736026763916e-02 1.394678056240081787e-01 -1.584315448999404907e-01 -1.093506067991256714e-01 -1.911658793687820435e-01 -6.253263354301452637e-02 7.310435175895690918e-02 -2.312893569469451904e-01 2.375965751707553864e-02 1.390682011842727661e-01 1.706662029027938843e-01 2.798486351966857910e-01 -2.972870171070098877e-01 2.531711943447589874e-02 -8.110969513654708862e-02 -1.388037204742431641e-01
-1.256813406944274902e-01 1.391538679599761963e-01 2.542541325092315674e-01 -1.824440956115722656e-01 -2.515456080436706543e-01 1.086986660957336426e-01 1.835348010063171387e-01 3.101161122322082520e-01 1.507071964442729950e-02 -3.413234651088714600e-02 2.347042262554168701e-01 -7.827778160572052002e-02 -1.191999092698097229e-01 2.011528760194778442e-01 -7.262232899665832520e-02 3.314173221588134766e-01 3.110623545944690704e-02 -3.200588822364807129e-01 4.491986182983964682e-04 5.771761387586593628e-02 -2.738632857799530029e-01 1.465597450733184814e-01 1.513703167438507080e-01 3.555685048922896385e-03 2.135536670684814453e-01 1.967557370662689209e-01 1.564088910818099976e-01 1.630891710519790649e-01 -2.040507048368453979e-01 1.109386980533599854e-01 8.843899704515933990e-03 -1.184409111738204956e-01
1.231289803981781006e-01 -1.331733446568250656e-02 7.121685892343521118e-02 -5.139714106917381287e-02 -2.424800992012023926e-01 -1.643252968788146973e-01 -1.681992970407009125e-02 -5.712497979402542114e-02 1.515596210956573486e-01 3.676386177539825439e-02 -5.243073031306266785e-02 -2.510865405201911926e-02 -1.633137166500091553e-01 1.534182727336883545e-01 -2.624198496341705322e-01 -1.699427217245101929e-01 1.731422990560531616e-01 -1.482468247413635254e-01 -2.640070021152496338e-01 -9.301926475018262863e-04 -1.826855987310409546e-01 1.819260716438293457e-01 3.497036993503570557e-01 1.767872571945190430e-01 2.694368362426757812e-01 -1.900707930326461792e-01 3.113037645816802979e-01 3.581062853336334229e-01 -5.296326056122779846e-02 8.715575933456420898e-02 1.035916581749916077e-01 -1.235687732696533203e-01
6.201880052685737610e-02 1.932252198457717896e-01 -5.242363736033439636e-02 -2.530681788921356201e-01 -2.559868097305297852e-01 -9.902974218130111694e-02 3.162707686424255371e-01 4.780542850494384766e-02 8.887933939695358276e-02 -3.163162767887115479e-01 -2.339588701725006104e-01 -2.663920521736145020e-01 7.268489897251129150e-02 3.798742219805717468e-02 3.216408565640449524e-02 1.731884032487869263e-01 -1.742381155490875244e-01 2.521809376776218414e-02 -2.177209705114364624e-01 -2.861877381801605225e-01 -1.505191177129745483e-01 -9.914769232273101807e-02 1.997228711843490601e-01 9.309528768062591553e-02 2.874541580677032471e-01 1.236923262476921082e-01 -8.311447501182556152e-02 2.434955686330795288e-01 -1.865948922932147980e-02 -8.698790520429611206e-02 5.376253649592399597e-02 -1.633681654930114746e-01
-2.536920011043548584e-01 2.060463465750217438e-02 -1.455803774297237396e-02 -4.496636986732482910e-02 -1.621635407209396362e-01 7.312560081481933594e-02 6.652379035949707031e-02 9.528263658285140991e-02 1.979529708623886108e-01 3.059346973896026611e-02 1.285254061222076416e-01 -7.227611541748046875e-02 -2.827019616961479187e-02 3.693516924977302551e-02 -1.205508783459663391e-01 -2.946089506149291992e-01 -7.131880521774291992e-02 -1.325255781412124634e-01 -1.805987358093261719e-01 -4.496686160564422607e-01 -8.797966688871383667e-02 -1.714934557676315308e-01 3.499535024166107178e-01 -2.865839600563049316e-01 1.170530095696449280e-01 -1.667688041925430298e-01 1.779034882783889771e-01 2.063033580780029297e-01 -3.168286383152008057e-01 1.015841308981180191e-02 5.082542076706886292e-02 -6.687965989112854004e-02
-1.103060320019721985e-01 2.661710418760776520e-02 1.110587567090988159e-01 2.674565277993679047e-02 -1.071108803153038025e-01 -9.807521104812622070e-02 -1.556885093450546265e-01 4.272365011274814606e-03 2.331739664077758789e-01 -1.100881770253181458e-02 6.779206544160842896e-02 5.154855549335479736e-02 -1.400389522314071655e-01 -9.913696348667144775e-02 2.849590405821800232e-02 -1.689416766166687012e-01 -6.315488368272781372e-03 -1.474258005619049072e-01 -8.119694143533706665e-02 -2.791274189949035645e-01 -2.905991375446319580e-01 -3.620605543255805969e-02 2.042589932680130005e-01 -4.912573993206024170e-01 8.977287262678146362e-02 2.106892764568328857e-01 2.763591334223747253e-02 2.983902394771575928e-01 -3.746424615383148193e-01 1.839142739772796631e-01 -3.106835763901472092e-03 -1.290545463562011719e-01
1.285507157444953918e-02 -7.226739078760147095e-02 1.123733073472976685e-01 -2.155280206352472305e-03 -2.670470178127288818e-01 -2.831714451313018799e-01 -2.663383781909942627e-01 -8.956701308488845825e-02 -7.785909622907638550e-02 -1.382883489131927490e-01 2.796850800514221191e-01 -8.930205553770065308e-02 -9.518603980541229248e-02 3.387289941310882568e-01 -1.352281123399734497e-01 -1.511587649583816528e-01 1.976719871163368225e-02 9.682831168174743652e-02 -2.942294776439666748e-01 -1.002238132059574127e-02 -1.317173242568969727e-01 -2.748200595378875732e-01 2.290537357330322266e-01 -1.631133109331130981e-01 2.495687827467918396e-02 1.630730330944061279e-01 2.316486537456512451e-01 2.625020146369934082e-01 -1.759656816720962524e-01 -1.090173330157995224e-02 -1.599984765052795410e-01 1.876899041235446930e-02
-5.071554332971572876e-02 7.832653075456619263e-02 3.461546897888183594e-01 -2.893280982971191406e-01 -1.418132334947586060e-02 1.375940144062042236e-01 2.019584625959396362e-01 2.553672157227993011e-02 1.105511486530303955e-01 -1.403200477361679077e-01 9.879934042692184448e-02 -2.534812688827514648e-01 6.861608475446701050e-02 9.104202687740325928e-02 4.360459372401237488e-02 1.463529169559478760e-01 1.142522245645523071e-01 2.573710978031158447e-01 7.981447130441665649e-02 -1.613080054521560669e-01 -1.996257901191711426e-01 2.204302847385406494e-01 3.235203921794891357e-01 -2.261047661304473877e-01 3.116357028484344482e-01 -2.962563931941986084e-01 -5.944502726197242737e-02 8.917208760976791382e-02 -1.294874846935272217e-01 -2.001426182687282562e-02 -1.178253814578056335e-01 -4.013233631849288940e-02
-1.828547716140747070e-01 3.138066828250885010e-01 1.043689176440238953e-01 -1.263460665941238403e-01 -1.725735962390899658e-01 9.792277216911315918e-02 -1.681620031595230103e-01 -7.292243838310241699e-02 -1.832648515701293945e-01 -1.694020032882690430e-01 4.399774223566055298e-02 -5.285941436886787415e-02 -1.895462721586227417e-01 1.637829095125198364e-01 -1.716082394123077393e-01 2.236427664756774902e-01 2.003215700387954712e-01 -9.799453616142272949e-02 -1.723478138446807861e-01 -1.480677872896194458e-01 -1.993172615766525269e-02 6.170264631509780884e-02 3.225364685058593750e-01 1.199636375531554222e-03 -2.192919887602329254e-02 5.929194390773773193e-02 3.362949192523956299e-01 3.924025595188140869e-01 -1.927746087312698364e-02 2.512218654155731201e-01 -4.207511991262435913e-02 -1.145234480500221252e-01
1.541019082069396973e-01 -3.541753813624382019e-02 5.325680598616600037e-03 -1.276770532131195068e-01 1.322606801986694336e-01 5.334961414337158203e-02 -2.042041718959808350e-02 2.277532070875167847e-01 -1.946110576391220093e-01 -8.954700315371155739e-04 3.693697229027748108e-02 -2.955277264118194580e-01 -3.748636227101087570e-03 -5.690467078238725662e-03 1.756982952356338501e-01 -1.503243446350097656e-01 6.453889608383178711e-02 4.309052601456642151e-02 -2.124429494142532349e-01 -1.449754834175109863e-01 -3.940850496292114258e-01 -1.109700128436088562e-01 3.171190023422241211e-01 -2.700387537479400635e-01 -2.296111732721328735e-01 2.218449302017688751e-02 1.779216458089649677e-03 3.787901401519775391e-01 2.844120375812053680e-02 -2.796340584754943848e-01 1.047542840242385864e-01 -7.746466249227523804e-02
1.557525843381881714e-01 2.184294760227203369e-01 3.332898020744323730e-01 -2.684569358825683594e-02 -4.439822733402252197e-01 1.043031662702560425e-01 7.829818874597549438e-02 3.534763157367706299e-01 8.635789155960083008e-02 -1.065473333001136780e-01 -1.104618385434150696e-01 -1.776988357305526733e-01 -1.570925414562225342e-01 6.436834484338760376e-02 -6.736357230693101883e-03 -8.519981801509857178e-02 6.788610666990280151e-02 4.128768574446439743e-03 1.396274426952004433e-03 -3.009460680186748505e-02 -1.513259112834930420e-01 3.962299227714538574e-01 2.638317942619323730e-01 1.026779040694236755e-01 3.249603882431983948e-02 4.452215135097503662e-02 -6.149261444807052612e-02 1.965800374746322632e-01 -1.426836401224136353e-01 -5.466816574335098267e-02 1.511357873678207397e-01 -1.456137299537658691e-01
-1.137866154313087463e-01 -2.047583162784576416e-01 1.367923766374588013e-01 5.392431747168302536e-03 -2.584862411022186279e-01 -1.573266685009002686e-01 -2.201778143644332886e-01 -4.240630939602851868e-02 2.491084635257720947e-01 -2.487172931432723999e-01 1.833903193473815918e-01 -1.127422451972961426e-01 -6.543082743883132935e-02 1.997013241052627563e-01 2.026735991239547729e-01 5.768776312470436096e-02 -9.205556660890579224e-02 3.905681520700454712e-02 2.570562809705734253e-02 -5.504992976784706116e-02 -2.455246597528457642e-01 -1.816970705986022949e-01 3.812294602394104004e-01 1.008327007293701172e-01 -3.758755046874284744e-03 1.325187683105468750e-01 5.422187969088554382e-02 4.198720157146453857e-01 1.394975334405899048e-01 -4.281558841466903687e-02 1.292606466449797153e-04 -2.124302685260772705e-01
-1.474714577198028564e-01 6.894871592521667480e-02 3.038907051086425781e-01 -3.189722597599029541e-01 -3.147298693656921387e-01 -2.224868386983871460e-01 1.642950922250747681e-01 3.040015101432800293e-01 -2.378144674003124237e-02 -8.792106062173843384e-02 7.419862598180770874e-02 -4.729218780994415283e-02 2.549928724765777588e-01 2.406863262876868248e-03 -1.698075830936431885e-01 -2.283946610987186432e-02 4.808429628610610962e-03 1.759597212076187134e-01 -9.389865398406982422e-02 -1.964560300111770630e-01 -2.861279845237731934e-01 2.244955487549304962e-02 3.648200333118438721e-01 -3.039689548313617706e-02 2.020520158112049103e-02 -1.103367358446121216e-01 1.960780769586563110e-01 1.672805100679397583e-01 1.102882623672485352e-01 6.949286162853240967e-02 -3.713793354108929634e-03 1.010593101382255554e-01
6.813729554414749146e-02 1.135995388031005859e-01 3.277362883090972900e-01 5.690046772360801697e-02 -4.253356754779815674e-01 8.645594865083694458e-02 1.197585389018058777e-01 2.160973697900772095e-01 -3.495085984468460083e-02 -5.426253378391265869e-02 -3.439494222402572632e-02 2.451661566738039255e-04 -2.275103032588958740e-01 3.080542981624603271e-01 -8.012829348444938660e-03 -1.148574128746986389e-01 5.455151572823524475e-02 -3.016839325428009033e-01 3.097817860543727875e-02 -9.351627528667449951e-02 -1.611012071371078491e-01 2.553850114345550537e-01 2.042312771081924438e-01 9.497869014739990234e-02 3.908346965909004211e-02 2.230576872825622559e-01 2.288224250078201294e-01 1.938268914818763733e-02 -2.735962569713592529e-01 -5.372571572661399841e-02 8.295716345310211182e-02 -1.512386351823806763e-01
1.081872433423995972e-01 2.662765383720397949e-01 2.607485949993133545e-01 -1.378511786460876465e-01 -2.767478227615356445e-01 -1.268516480922698975e-01 -6.045518070459365845e-02 1.562120020389556885e-01 9.812711179256439209e-02 -5.141247063875198364e-02 -7.953708991408348083e-03 -5.548537243157625198e-03 -2.177524939179420471e-02 -9.690422564744949341e-02 -4.085932075977325439e-01 -7.533336430788040161e-02 1.587668806314468384e-01 -1.314417868852615356e-01 -1.542475074529647827e-01 -1.037983372807502747e-01 -4.912224709987640381e-01 4.998400434851646423e-02 3.150116801261901855e-01 4.297042265534400940e-02 3.076913207769393921e-02 -9.715045988559722900e-02 2.146329283714294434e-01 -4.931214451789855957e-02 5.979338288307189941e-02 1.446703076362609863e-02 -1.162116453051567078e-01 1.292539387941360474e-01
-2.176907509565353394e-01 5.836064368486404419e-02 1.509557366371154785e-01 -1.727764755487442017e-01 -1.930014342069625854e-01 1.525263041257858276e-01 -5.794129334390163422e-03 8.967152237892150879e-02 6.750904768705368042e-02 -1.853108555078506470e-01 -6.113056093454360962e-03 -1.746448129415512085e-01 -1.020442843437194824e-01 1.461112648248672485e-01 -3.795310482382774353e-02 -1.130700930953025818e-01 -1.021945029497146606e-01 3.050626721233129501e-03 -1.487615406513214111e-01 -3.986668586730957031e-01 -5.459003150463104248e-02 -2.031967341899871826e-01 2.254188209772109985e-01 -3.245241940021514893e-01 2.048308029770851135e-02 -1.605487018823623657e-01 9.875009208917617798e-02 2.263591438531875610e-01 -3.761500418186187744e-01 1.309984028339385986e-01 1.777603626251220703e-01 -2.078557610511779785e-01
3.776377066969871521e-02 -2.229807525873184204e-02 5.990764498710632324e-02 -1.198403537273406982e-01 -3.539488017559051514e-01 2.885889075696468353e-02 2.994427680969238281e-01 2.900648713111877441e-01 -7.739239931106567383e-02 -3.852412104606628418e-02 -2.204261124134063721e-01 -3.636648505926132202e-02 -1.886692941188812256e-01 2.930858135223388672e-01 4.871490970253944397e-02 -1.290529370307922363e-01 1.194807663559913635e-01 -2.638716101646423340e-01 -8.510395884513854980e-03 -1.431741863489151001e-01 -1.905715167522430420e-01 2.808431386947631836e-01 1.447709202766418457e-01 1.186230685561895370e-03 1.459997892379760742e-01 2.939542233943939209e-01 1.458294391632080078e-01 8.427333831787109375e-02 -2.167005985975265503e-01 -1.944566369056701660e-01 -2.078491076827049255e-02 -1.427562683820724487e-01
-1.651240140199661255e-01 -2.561800181865692139e-01 5.291226878762245178e-02 -2.606741487979888916e-01 -3.354289829730987549e-01 1.632954478263854980e-01 6.288107484579086304e-02 2.937300503253936768e-01 1.582707017660140991e-01 1.025079116225242615e-01 2.198561280965805054e-01 -1.562232337892055511e-02 -1.001242175698280334e-02 3.364348113536834717e-01 -1.146300435066223145e-01 -7.704468071460723877e-02 2.176020890474319458e-01 6.273236870765686035e-02 -1.042359843850135803e-01 -1.306711435317993164e-01 -2.456164732575416565e-02 -1.124537438154220581e-01 3.806255757808685303e-01 -4.771720990538597107e-02 -7.770325243473052979e-02 2.546679414808750153e-02 -1.317221298813819885e-02 6.616409122943878174e-02 -8.794867433607578278e-03 -2.649757564067840576e-01 1.826577261090278625e-02 -2.625913023948669434e-01
8.751199580729007721e-03 6.184043362736701965e-02 1.709156185388565063e-01 1.188762336969375610e-01 -4.931939020752906799e-02 -2.495337836444377899e-02 -1.257908046245574951e-01 2.649548053741455078e-01 7.278108596801757812e-02 -6.711794435977935791e-02 2.107213735580444336e-01 -1.328566670417785645e-01 -2.104253619909286499e-01 2.506501078605651855e-01 2.949281595647335052e-02 -1.313508152961730957e-01 8.302770555019378662e-02 3.405681848526000977e-01 6.097188964486122131e-02 -4.677773267030715942e-02 -1.749254912137985229e-01 -3.448360264301300049e-01 1.737612932920455933e-01 -2.777714729309082031e-01 3.559364676475524902e-01 9.035275131464004517e-02 -1.791811548173427582e-03 1.500101685523986816e-01 -1.791781634092330933e-01 -1.293958127498626709e-01 -1.552894562482833862e-01 -2.249934822320938110e-01
2.752598822116851807e-01 -1.395163536071777344e-01 2.399658560752868652e-01 1.395192593336105347e-01 -2.399862259626388550e-01 -1.136654689908027649e-01 2.615511417388916016e-02 1.988673657178878784e-01 1.805914938449859619e-01 5.090351402759552002e-02 -9.845908731222152710e-03 -3.789863362908363342e-02 -2.054120153188705444e-01 1.403905302286148071e-01 -1.050442233681678772e-01 1.823208630084991455e-01 8.637285232543945312e-02 1.228578463196754456e-01 -2.137321233749389648e-01 -2.590927779674530029e-01 -4.515600204467773438e-01 1.717196777462959290e-02 5.058386921882629395e-02 1.183420196175575256e-01 -6.787902861833572388e-02 -1.013828739523887634e-01 1.970282196998596191e-01 2.875059843063354492e-01 -2.625539004802703857e-01 -1.102801412343978882e-01 -8.766365353949368000e-04 2.152628824114799500e-02
1.491495668888092041e-01 1.710306555032730103e-01 5.678940191864967346e-02 -2.118391245603561401e-01 -2.847873568534851074e-01 -1.524610519409179688e-01 7.270136475563049316e-02 1.641540080308914185e-01 -3.103948533535003662e-01 -1.810697615146636963e-01 -1.565425992012023926e-01 -2.597781717777252197e-01 1.024548709392547607e-01 2.047526240348815918e-01 -1.060294657945632935e-01 1.244146227836608887e-01 -3.193507716059684753e-02 1.582951843738555908e-01 -1.002948433160781860e-01 -3.020671308040618896e-01 -1.484100818634033203e-01 -1.747451871633529663e-01 2.537724077701568604e-01 2.690534591674804688e-01 2.060354501008987427e-01 1.090349480509757996e-01 -3.498372389003634453e-03 1.410904377698898315e-01 -1.010117158293724060e-01 9.399774670600891113e-02 -2.260544002056121826e-01 4.928030446171760559e-02
1.135011091828346252e-01 -3.508045077323913574e-01 1.098029222339391708e-02 -2.392860800027847290e-01 -1.537854224443435669e-01 1.079682037234306335e-01 -1.608059257268905640e-01 1.862653940916061401e-01 2.154126465320587158e-01 -1.636615246534347534e-01 1.580455303192138672e-01 -1.107286214828491211e-01 -6.284014880657196045e-02 3.301632404327392578e-01 -1.203591898083686829e-01 -1.422388553619384766e-01 -1.423209905624389648e-01 1.213628724217414856e-01 -1.041931211948394775e-01 -1.644909940659999847e-02 -2.311232499778270721e-02 4.406997933983802795e-03 3.356803953647613525e-01 -2.461730241775512695e-01 2.144714295864105225e-01 1.989070326089859009e-01 5.379674583673477173e-02 1.089649200439453125e-01 2.486732751131057739e-01 -7.622501999139785767e-02 -1.017552688717842102e-01 -2.333106100559234619e-01
-1.549977660179138184e-01 -1.246758475899696350e-01 1.171270832419395447e-01 -1.220678314566612244e-01 -2.232282012701034546e-01 1.831388324499130249e-01 1.181306317448616028e-01 1.785503178834915161e-01 -1.231380999088287354e-01 4.414804652333259583e-02 2.204229533672332764e-01 -9.624835848808288574e-02 5.886662006378173828e-02 5.479218903928995132e-03 -2.110556960105895996e-01 2.049023099243640900e-02 -1.056617274880409241e-01 -2.649329416453838348e-02 1.253792792558670044e-01 -7.946079224348068237e-02 -2.802364230155944824e-01 3.986682742834091187e-03 5.732060074806213379e-01 -1.326171308755874634e-01 9.201404638588428497e-03 7.922471314668655396e-02 8.585186302661895752e-02 2.123324275016784668e-01 -1.843746155500411987e-01 2.250671386718750000e-01 4.275757446885108948e-02 2.743897140026092529e-01
-6.711385399103164673e-02 6.716244667768478394e-02 1.557254791259765625e-01 -7.292674481868743896e-02 -1.469151824712753296e-01 -1.226003691554069519e-01 3.415324985980987549e-01 3.357880935072898865e-02 3.039322495460510254e-01 -4.036403298377990723e-01 -1.001135632395744324e-01 -2.793201804161071777e-01 -6.921023130416870117e-02 1.160895451903343201e-01 1.552831660956144333e-02 -1.183071136474609375e-01 1.931970939040184021e-02 -1.692721545696258545e-01 -2.991802692413330078e-01 -2.550545632839202881e-01 -2.008997350931167603e-01 -2.140498906373977661e-01 1.242621690034866333e-01 -2.799039781093597412e-01 -4.659928008913993835e-02 8.310873806476593018e-02 -1.774550764821469784e-03 1.030170470476150513e-01 -2.696821093559265137e-02 2.741992659866809845e-02 1.924159079790115356e-01 -9.711572527885437012e-02
-2.049147635698318481e-01 9.858582168817520142e-03 4.205790814012289047e-03 -8.666998147964477539e-02 -2.291254699230194092e-01 1.792770177125930786e-01 -4.973173514008522034e-02 6.714207120239734650e-03 4.888774827122688293e-02 5.767171084880828857e-02 1.006973162293434143e-01 -8.541116863489151001e-02 -3.895903006196022034e-02 5.768405739217996597e-03 -2.996947243809700012e-02 -2.824958264827728271e-01 -8.451372385025024414e-02 -1.383344382047653198e-01 -1.242011338472366333e-01 -4.468370974063873291e-01 -1.823391914367675781e-01 -2.270202487707138062e-01 2.745334208011627197e-01 -2.368863970041275024e-01 2.270039618015289307e-01 -1.772210150957107544e-01 1.216340661048889160e-01 2.193933576345443726e-01 -3.647477924823760986e-01 1.325415819883346558e-01 4.976109415292739868e-02 -3.512164205312728882e-02
-5.036453157663345337e-02 1.710770428180694580e-01 1.145974397659301758e-01 -3.927493989467620850e-01 -6.239630281925201416e-02 -3.231142461299896240e-02 3.340132534503936768e-02 4.904100671410560608e-03 7.027704268693923950e-02 8.709938079118728638e-02 8.807252347469329834e-02 -1.140352264046669006e-01 -2.410743832588195801e-01 3.236446157097816467e-02 3.830660507082939148e-02 -1.279722601175308228e-01 8.218729496002197266e-02 1.531517803668975830e-01 5.311576649546623230e-02 1.125740185379981995e-01 -4.616023004055023193e-01 -6.318622082471847534e-02 1.046766415238380432e-01 -4.213995039463043213e-01 -7.899652421474456787e-02 4.458081349730491638e-02 2.070991247892379761e-01 1.112668365240097046e-01 -2.735415697097778320e-01 1.257900744676589966e-01 1.469574570655822754e-01 -2.395594120025634766e-01
2.107864469289779663e-01 -1.017979979515075684e-01 1.350390017032623291e-01 -6.973539292812347412e-02 -2.575188279151916504e-01 1.934006810188293457e-01 3.235166668891906738e-01 -2.492273785173892975e-02 -1.101641356945037842e-01 7.839332520961761475e-02 3.607282042503356934e-02 9.476399421691894531e-02 2.440414158627390862e-03 2.534602284431457520e-01 -5.136596038937568665e-02 2.969056367874145508e-02 2.016117572784423828e-01 -2.801025845110416412e-02 -2.696375250816345215e-01 -2.387033849954605103e-01 -3.789521455764770508e-01 1.235081404447555542e-01 9.764416515827178955e-02 -1.213294267654418945e-01 -4.528876021504402161e-02 -8.192069828510284424e-02 5.719762295484542847e-02 3.517680764198303223e-01 -2.837518751621246338e-01 -1.691489666700363159e-01 -8.302085101604461670e-02 1.036797165870666504e-01
4.799272119998931885e-02 2.879724279046058655e-02 2.814081311225891113e-01 -5.361706614494323730e-01 -1.766552478075027466e-01 5.832732841372489929e-02 -1.284548640251159668e-01 1.801746487617492676e-01 -1.355562210083007812e-01 2.430710569024085999e-02 1.250949054956436157e-01 -2.856791615486145020e-01 -4.316760227084159851e-02 6.816205382347106934e-02 1.733638197183609009e-01 -1.383773088455200195e-01 8.071622997522354126e-02 -1.145732477307319641e-01 -1.368584334850311279e-01 -2.020693868398666382e-01 -3.224854469299316406e-01 2.371555119752883911e-01 1.166492924094200134e-01 1.570850424468517303e-02 1.158801987767219543e-01 -1.651629656553268433e-01 6.428816821426153183e-03 1.782378181815147400e-02 7.469162810593843460e-04 -1.029243394732475281e-01 -1.027860492467880249e-01 -2.432324737310409546e-01
1.869825422763824463e-01 -2.757079601287841797e-01 1.059140115976333618e-01 2.565756440162658691e-02 -1.718195378780364990e-01 -3.478092700242996216e-02 1.481896191835403442e-01 2.107186056673526764e-02 -1.176402121782302856e-01 1.905705481767654419e-01 2.473217546939849854e-01 -4.514116421341896057e-02 -1.109092235565185547e-01 -1.676631718873977661e-02 -1.810007989406585693e-01 -4.506291747093200684e-01 -6.942582130432128906e-02 2.986637651920318604e-01 -2.338865250349044800e-01 -2.898724079132080078e-01 -2.733565866947174072e-01 -1.725132465362548828e-01 1.373335570096969604e-01 3.180536441504955292e-03 -7.332479208707809448e-02 -1.576138846576213837e-02 5.329916626214981079e-02 1.741877645254135132e-01 -1.093016341328620911e-01 5.839818716049194336e-02 1.530244499444961548e-01 -1.689786165952682495e-01
-3.551682457327842712e-02 -1.100605502724647522e-01 3.327849805355072021e-01 -2.186606973409652710e-01 -3.422589302062988281e-01 -1.648909896612167358e-01 -2.956641837954521179e-02 3.680400177836418152e-02 5.553208291530609131e-02 -1.711584776639938354e-01 -1.914690434932708740e-01 1.124425530433654785e-01 2.275974489748477936e-02 -1.305303275585174561e-01 -4.503547400236129761e-02 -4.298050403594970703e-01 7.619549334049224854e-02 2.285969071090221405e-02 6.748848408460617065e-02 -1.547031104564666748e-01 -1.556831896305084229e-01 1.184176057577133179e-01 2.033575065433979034e-02 -2.703290581703186035e-01 -3.493116050958633423e-02 9.143178910017013550e-02 3.195558488368988037e-01 1.131636351346969604e-01 -1.138706654310226440e-01 -1.110505163669586182e-01 1.153319031000137329e-01 -2.929829359054565430e-01
4.883200302720069885e-02 -8.229371905326843262e-02 1.775930523872375488e-01 -2.336523234844207764e-01 -3.016578219830989838e-02 -1.992043852806091309e-02 2.471589893102645874e-01 1.898271143436431885e-01 8.888132125139236450e-02 3.610873222351074219e-02 2.488456070423126221e-01 -2.780963182449340820e-01 -1.215466298162937164e-02 2.641491591930389404e-01 1.963521540164947510e-01 -2.420374304056167603e-01 5.764950066804885864e-02 1.367569714784622192e-01 -1.231942474842071533e-01 -1.590039581060409546e-01 -1.961379712156485766e-05 -3.706142306327819824e-02 4.157868027687072754e-01 1.656330376863479614e-02 2.379777878522872925e-01 1.621518880128860474e-01 1.010076329112052917e-02 1.911905109882354736e-01 7.485055178403854370e-02 -3.179279565811157227e-01 -1.491465270519256592e-01 7.237477600574493408e-02
1.817739903926849365e-01 -7.784037292003631592e-02 2.216577157378196716e-02 -1.868431866168975830e-01 5.899087525904178619e-03 2.077265083789825439e-01 1.761054247617721558e-01 2.443791329860687256e-01 3.982490301132202148e-02 -9.743430465459823608e-02 3.985426425933837891e-01 -1.579046994447708130e-01 -2.478421032428741455e-01 -8.248832821846008301e-02 -1.073340624570846558e-01 -4.598168656229972839e-02 -1.956236548721790314e-02 3.736485168337821960e-02 -1.119275391101837158e-01 -9.081719070672988892e-02 -1.024840325117111206e-01 1.974738202989101410e-02 2.832081019878387451e-01 -1.271169539541006088e-02 3.768923878669738770e-01 -6.012544035911560059e-02 1.124513670802116394e-01 8.442831784486770630e-02 -4.767604172229766846e-02 1.227853447198867798e-01 -6.183391064405441284e-02 -4.630751609802246094e-01
-6.987452507019042969e-02 1.417562365531921387e-01 3.385781543329358101e-03 4.590657353401184082e-02 -2.413933724164962769e-01 -1.390588879585266113e-01 7.118551433086395264e-02 4.944615066051483154e-02 1.173982694745063782e-01 -1.943830549716949463e-01 -2.315539680421352386e-02 -2.324460595846176147e-01 -7.194668054580688477e-02 3.831302225589752197e-01 -8.409960567951202393e-02 9.548546373844146729e-02 -1.881682723760604858e-01 -2.455116510391235352e-01 -2.937098145484924316e-01 -3.104559183120727539e-01 -2.556999027729034424e-01 -1.542072147130966187e-01 2.722706198692321777e-01 -1.254745870828628540e-01 1.357297152280807495e-01 -1.386603415012359619e-01 -7.517610490322113037e-02 2.462623268365859985e-01 5.649183318018913269e-02 -1.727579534053802490e-01 1.250638999044895172e-02 -1.377886235713958740e-01
-1.418909728527069092e-01 1.645974516868591309e-01 2.480506896972656250e-01 -3.804969415068626404e-02 -1.673668175935745239e-01 -3.998059779405593872e-02 -1.652709394693374634e-01 9.636109322309494019e-02 -4.355886951088905334e-03 -2.298378348350524902e-01 -2.524937689304351807e-01 -2.719138562679290771e-01 1.187460049986839294e-01 2.220742553472518921e-01 1.091001182794570923e-01 -2.271157503128051758e-01 1.204751580953598022e-01 6.405533850193023682e-02 -2.366316318511962891e-01 -1.610592454671859741e-01 -2.456819862127304077e-01 -2.462803758680820465e-02 3.508785665035247803e-01 -6.860157009214162827e-03 1.869854182004928589e-01 -2.130981534719467163e-02 -8.352871984243392944e-03 8.652690798044204712e-02 5.860035121440887451e-02 -3.452583551406860352e-01 2.224374711513519287e-01 7.987523078918457031e-02
2.255626022815704346e-01 5.378160253167152405e-02 1.578785330057144165e-01 -1.020082533359527588e-01 -6.613840907812118530e-02 3.174766898155212402e-02 -2.809737063944339752e-02 1.408583521842956543e-01 -5.199137702584266663e-02 7.625731080770492554e-02 2.011893540620803833e-01 3.439388796687126160e-02 -1.984855718910694122e-02 1.949478834867477417e-01 1.807776242494583130e-01 -3.852796182036399841e-02 -2.127455547451972961e-02 2.354324460029602051e-01 7.877903990447521210e-03 -3.785794675350189209e-01 2.441180311143398285e-02 -5.037979036569595337e-02 4.839014410972595215e-01 1.686952076852321625e-02 2.904857397079467773e-01 1.416357308626174927e-01 1.574598625302314758e-02 2.612740397453308105e-01 1.944364011287689209e-01 -3.012675642967224121e-01 -1.317317932844161987e-01 8.014147728681564331e-02
-4.718628898262977600e-02 -3.976195305585861206e-02 2.745783030986785889e-01 -1.035632640123367310e-01 1.136602926999330521e-02 9.682725369930267334e-02 -1.283008903264999390e-01 -8.083755522966384888e-02 -8.070152997970581055e-02 -8.237290382385253906e-02 3.275004327297210693e-01 -1.349522769451141357e-01 1.285835355520248413e-01 9.305318444967269897e-02 -2.778507173061370850e-01 2.949128672480583191e-02 2.305924892425537109e-01 -4.631755501031875610e-02 -9.724164009094238281e-02 7.871157675981521606e-02 -2.409473955631256104e-01 -1.183814778923988342e-01 4.391556680202484131e-01 -2.741735242307186127e-02 1.395701058208942413e-02 -7.346870005130767822e-02 2.254766523838043213e-01 1.656085103750228882e-01 1.345222909003496170e-02 3.484468162059783936e-01 -1.112227290868759155e-01 -2.847270965576171875e-01
1.119699701666831970e-02 5.027094110846519470e-02 1.449295133352279663e-01 9.259586781263351440e-02 -1.725010722875595093e-01 -1.595367789268493652e-01 2.568678557872772217e-01 9.992603212594985962e-02 3.826321335509419441e-03 -2.348616868257522583e-01 -1.109287887811660767e-01 -1.000094339251518250e-01 -3.518561273813247681e-02 2.859594225883483887e-01 -2.460098117589950562e-01 6.854578852653503418e-03 -2.003732174634933472e-01 -6.185820698738098145e-02 -2.850137650966644287e-01 -3.537153601646423340e-01 -2.164071798324584961e-01 -2.251326888799667358e-01 2.956626415252685547e-01 -2.119519859552383423e-01 1.861254423856735229e-01 4.883150383830070496e-02 -3.890462592244148254e-02 8.032349497079849243e-02 1.040922924876213074e-01 -2.239325344562530518e-01 4.744241759181022644e-02 -1.647092103958129883e-01
-2.518663406372070312e-01 1.757652312517166138e-01 -1.068195998668670654e-01 -2.071765251457691193e-02 -3.073526024818420410e-01 2.816612720489501953e-01 -1.320454180240631104e-01 2.275935411453247070e-01 2.236286848783493042e-01 -6.682656705379486084e-02 2.893329262733459473e-01 -3.440841287374496460e-02 4.702037200331687927e-03 1.495849490165710449e-01 7.844267040491104126e-02 -2.621651068329811096e-02 -8.486645668745040894e-02 -1.390374898910522461e-01 -2.182399779558181763e-01 -2.148023247718811035e-01 -1.300742179155349731e-01 -1.155479699373245239e-01 4.096457660198211670e-01 -1.248636469244956970e-01 1.052548214793205261e-01 9.682425111532211304e-02 -9.512375295162200928e-02 2.271801233291625977e-01 -1.371731758117675781e-01 1.985012441873550415e-01 -1.276392489671707153e-03 -9.422372281551361084e-02
-3.616455942392349243e-02 2.106981575489044189e-01 8.420490473508834839e-02 -4.109887182712554932e-01 -1.438324153423309326e-01 2.725734561681747437e-02 -2.597762644290924072e-01 1.074450463056564331e-01 3.023398518562316895e-01 -1.449503898620605469e-01 -9.281740337610244751e-02 -1.305219829082489014e-01 -1.558451205492019653e-01 2.033489942550659180e-02 -1.298136711120605469e-01 -1.429944932460784912e-01 3.480940759181976318e-01 3.265537321567535400e-02 -1.823625713586807251e-01 -2.027584761381149292e-01 -2.219525426626205444e-01 1.663229763507843018e-01 2.683859765529632568e-01 4.695640504360198975e-02 2.311195582151412964e-01 -4.864384233951568604e-02 -4.189180582761764526e-02 2.212313711643218994e-01 -1.188645139336585999e-02 -1.434408575296401978e-01 4.137270897626876831e-02 3.304379433393478394e-02
-6.088810786604881287e-02 -3.350597023963928223e-01 2.065146155655384064e-02 -3.306841850280761719e-01 -3.014405369758605957e-01 2.268522381782531738e-01 -1.600214838981628418e-01 1.510488837957382202e-01 1.534287482500076294e-01 1.069173067808151245e-01 3.161572292447090149e-02 3.035437315702438354e-02 -2.415604591369628906e-01 3.019005656242370605e-01 6.946333684027194977e-03 -3.365013748407363892e-03 2.511754631996154785e-03 1.631104052066802979e-01 1.529463380575180054e-02 -2.048025280237197876e-01 -1.316138058900833130e-01 -4.514054581522941589e-02 4.011050462722778320e-01 -2.387148439884185791e-01 1.211849376559257507e-01 -8.113586343824863434e-03 8.416146785020828247e-02 6.495083868503570557e-02 1.903293654322624207e-02 -1.268531084060668945e-01 -1.172515749931335449e-01 -1.864832639694213867e-01
-3.482560440897941589e-02 5.754924938082695007e-02 1.399650275707244873e-01 -1.958660483360290527e-01 -2.554679214954376221e-01 3.614738583564758301e-02 2.355887554585933685e-02 2.840830981731414795e-01 -2.360350452363491058e-02 -2.677942998707294464e-02 7.949081063270568848e-02 -2.851621806621551514e-01 -5.536913499236106873e-02 -4.089079424738883972e-02 2.937327884137630463e-02 -1.485653668642044067e-01 1.969377696514129639e-01 -1.855392456054687500e-01 -1.326416879892349243e-01 -2.401752620935440063e-01 -1.927785724401473999e-01 -2.064433395862579346e-01 3.339918553829193115e-01 8.838074654340744019e-02 -1.728668063879013062e-02 -4.272910654544830322e-01 1.071050986647605896e-01 1.408988535404205322e-01 -9.832923859357833862e-02 -2.369058579206466675e-01 -8.195436000823974609e-02 1.968974024057388306e-01
2.237953543663024902e-01 -1.067848969250917435e-02 -5.382812116295099258e-03 -2.331736683845520020e-01 -2.681171521544456482e-02 -2.802860438823699951e-01 1.124043017625808716e-01 2.855153195559978485e-02 -9.231021255254745483e-02 -1.390890926122665405e-01 -3.028985857963562012e-01 -3.148203492164611816e-01 -7.744320482015609741e-02 2.321659177541732788e-01 9.379118680953979492e-03 1.123548895120620728e-01 1.664038896560668945e-01 1.085943505167961121e-01 -2.562997937202453613e-01 -2.146997153759002686e-01 -1.629530191421508789e-01 -5.807668343186378479e-02 3.079434037208557129e-01 1.456792503595352173e-01 2.136976122856140137e-01 1.455119550228118896e-01 1.034352853894233704e-01 2.053897082805633545e-01 2.685348391532897949e-01 -1.712834835052490234e-02 -1.413081288337707520e-01 4.465121403336524963e-02
[truncated: 3,275,196 more chars]
