# Supplementary material for: The Language of Innovation
Source: PLoS One. 2020 Apr 30;15(4):e0230107. doi: 10.1371/journal.pone.0230107 (PMC7194493; doi:10.1371/journal.pone.0230107)
Supplement: S23 File — (GZ) [file pone.0230107.s023.tar.gz › 2001-2005/V2Run_29_VS_4500_embeddings2001-2005ED32.txt]

3.969017863273620605e-01 1.050781160593032837e-01 4.958813488483428955e-01 -3.581076264381408691e-01 -1.694312244653701782e-01 9.117949008941650391e-02 2.180099859833717346e-02 -8.125535398721694946e-02 -2.561080157756805420e-01 -1.677632629871368408e-01 4.999443516135215759e-02 1.926528811454772949e-01 -2.762756049633026123e-01 -1.420773863792419434e-01 9.916888177394866943e-02 -1.168551295995712280e-01 -6.879017502069473267e-02 -7.081481069326400757e-02 3.048717416822910309e-02 1.646349281072616577e-01 2.101064845919609070e-02 -8.208364993333816528e-02 1.447486579418182373e-01 -1.816997975111007690e-01 -3.571324422955513000e-02 1.660181581974029541e-02 -5.653913319110870361e-02 -1.689889580011367798e-01 1.092736423015594482e-01 -7.848712615668773651e-03 -2.235976606607437134e-02 -1.228878051042556763e-01
1.064497381448745728e-01 1.823941767215728760e-01 -1.094546020030975342e-01 -2.532943487167358398e-01 -1.186620518565177917e-01 1.272388398647308350e-01 -3.764706477522850037e-02 -7.503008097410202026e-02 2.751596830785274506e-02 -2.516328692436218262e-01 -2.794094942510128021e-02 4.552914202213287354e-02 -4.299806803464889526e-02 -2.389950752258300781e-01 2.115206420421600342e-01 -3.525830805301666260e-01 1.348686963319778442e-01 -3.084707558155059814e-01 3.528445065021514893e-01 1.213020756840705872e-01 2.871836125850677490e-01 -2.920368127524852753e-02 2.166427075862884521e-01 -5.681783892214298248e-03 -1.127128005027770996e-01 -3.377082347869873047e-01 -5.278846621513366699e-02 -5.725470557808876038e-02 -4.602960869669914246e-02 6.464923173189163208e-02 1.191582083702087402e-01 -1.040602400898933411e-01
2.243493050336837769e-01 1.885721534490585327e-01 1.783630549907684326e-01 -1.603294610977172852e-01 -2.170482426881790161e-01 1.201387941837310791e-01 4.447007477283477783e-01 -1.751394569873809814e-01 -3.500438481569290161e-02 -2.207936942577362061e-01 -4.491609707474708557e-02 3.858841210603713989e-02 -2.732541263103485107e-01 -2.261057309806346893e-02 5.848148092627525330e-02 -1.692927032709121704e-01 1.799253076314926147e-01 1.199957355856895447e-01 2.164562046527862549e-01 3.364041820168495178e-02 -1.065599545836448669e-01 2.963861636817455292e-02 2.360586524009704590e-01 -3.256254196166992188e-01 -1.322573572397232056e-01 -1.906751841306686401e-01 1.321551203727722168e-01 -1.978268176317214966e-01 -5.998598039150238037e-02 -9.517306089401245117e-02 4.823103919625282288e-02 -1.081395074725151062e-01
3.465634584426879883e-01 9.299238771200180054e-02 2.665368020534515381e-01 1.679660193622112274e-02 2.405257225036621094e-01 3.558422029018402100e-01 -6.706850975751876831e-02 -6.484861485660076141e-03 -4.034431278705596924e-02 -1.313825249671936035e-01 5.893093766644597054e-04 2.310170680284500122e-01 6.072980165481567383e-02 -3.491612970829010010e-01 -7.905814051628112793e-02 -1.821737885475158691e-01 -1.294781863689422607e-01 1.757272519171237946e-02 3.178358674049377441e-01 2.746842801570892334e-02 -1.751261390745639801e-02 7.305351644754409790e-02 1.702081263065338135e-01 -5.687705799937248230e-02 2.738516628742218018e-01 -1.143571641296148300e-02 1.873409599065780640e-01 -7.966975122690200806e-02 2.885003089904785156e-01 6.204920262098312378e-02 1.145189777016639709e-01 -1.203045248985290527e-02
1.360741108655929565e-01 -1.141401529312133789e-01 3.716807067394256592e-01 -3.472827970981597900e-01 2.445377409458160400e-02 2.220880091190338135e-01 1.330369114875793457e-01 6.317648291587829590e-02 -2.212448604404926300e-02 -1.679906994104385376e-01 1.436538845300674438e-01 7.317151129245758057e-02 -3.340567350387573242e-01 2.816157415509223938e-03 1.993932723999023438e-01 -1.541435718536376953e-01 -1.035235300660133362e-01 -1.694423258304595947e-01 1.731855571269989014e-01 -2.652757428586483002e-02 -5.864266306161880493e-02 1.178010255098342896e-01 1.349866390228271484e-01 -2.474076449871063232e-01 2.085668593645095825e-02 6.027409806847572327e-02 6.218106020241975784e-03 -3.231965005397796631e-01 -1.169774010777473450e-01 -1.223059836775064468e-03 2.972497344017028809e-01 -1.754830330610275269e-01
3.298288583755493164e-01 -1.447486579418182373e-01 1.958368718624114990e-01 -2.042792439460754395e-01 -1.151877865195274353e-01 1.667211800813674927e-01 1.179042980074882507e-01 -2.173998057842254639e-01 9.397764503955841064e-02 -2.052880972623825073e-01 -2.516801655292510986e-01 -1.337388306856155396e-01 -1.776979416608810425e-01 1.230104919523000717e-02 8.878770470619201660e-02 -2.720169723033905029e-01 1.408984810113906860e-01 -1.348358541727066040e-01 2.168674468994140625e-01 -4.635886475443840027e-02 1.297466158866882324e-01 -4.453474283218383789e-02 2.570681273937225342e-01 -2.673483788967132568e-01 2.592493593692779541e-02 2.447380125522613525e-01 -9.630493074655532837e-02 -1.464192522689700127e-03 -2.122496217489242554e-01 -6.115001440048217773e-02 2.067206054925918579e-01 -1.928298473358154297e-01
3.020000830292701721e-02 -2.319465763866901398e-02 2.279791533946990967e-01 -4.833535254001617432e-01 -1.814574003219604492e-02 1.113097295165061951e-01 1.623272299766540527e-01 -1.698149442672729492e-01 9.003574401140213013e-02 -6.522621214389801025e-02 -8.331210911273956299e-02 -5.016959458589553833e-02 -1.061520576477050781e-01 -1.313585489988327026e-01 3.648780286312103271e-03 -2.258450537919998169e-01 -6.352780759334564209e-02 -1.183930933475494385e-01 2.675051987171173096e-01 -2.255485057830810547e-01 -1.489554345607757568e-01 -1.041669622063636780e-01 3.172504305839538574e-01 -3.052243590354919434e-01 7.504508644342422485e-02 2.978134155273437500e-01 2.330263257026672363e-01 -6.771989911794662476e-02 1.123115345835685730e-01 -3.499820083379745483e-02 9.393152594566345215e-02 2.170624211430549622e-02
3.024320304393768311e-01 -1.636583507061004639e-01 2.125352434813976288e-02 -3.544560074806213379e-01 -1.159100607037544250e-01 8.026744425296783447e-02 8.840157836675643921e-02 2.154088914394378662e-01 -3.254290297627449036e-02 -3.440772294998168945e-01 1.494219750165939331e-01 -5.717496201395988464e-02 -7.073370367288589478e-02 -2.532609999179840088e-01 -7.249148562550544739e-03 -1.251811981201171875e-01 2.301618158817291260e-01 -1.095721423625946045e-01 2.446236759424209595e-01 -2.462931424379348755e-01 1.931040734052658081e-01 -8.670682460069656372e-02 2.565409839153289795e-01 -1.672648489475250244e-01 1.209379211068153381e-01 -1.400206089019775391e-01 2.819072008132934570e-01 -6.646161526441574097e-02 4.955787584185600281e-02 -7.610852271318435669e-02 2.934214472770690918e-02 -1.857465878129005432e-02
1.112211123108863831e-01 6.438299547880887985e-03 3.054423630237579346e-01 -1.521788388490676880e-01 1.724323257803916931e-02 1.096016243100166321e-01 7.199507206678390503e-02 6.742721050977706909e-02 -1.979904919862747192e-01 -1.100591942667961121e-01 -4.000955820083618164e-02 5.218517780303955078e-02 -3.192795440554618835e-02 1.514409184455871582e-01 7.178141176700592041e-02 -1.073538511991500854e-01 1.818269491195678711e-01 -2.202002853155136108e-01 4.460141360759735107e-01 -4.051594808697700500e-02 3.936948999762535095e-02 -1.900990679860115051e-02 1.090039685368537903e-01 -2.850549221038818359e-01 -1.014548540115356445e-01 4.340263307094573975e-01 1.508761793375015259e-01 -9.189159423112869263e-02 1.519128084182739258e-01 3.841234371066093445e-02 3.129497170448303223e-01 -1.526035517454147339e-01
2.678571641445159912e-01 -8.028202503919601440e-02 2.533116042613983154e-01 -2.238311432301998138e-02 -2.302631735801696777e-01 2.421365231275558472e-01 2.226958125829696655e-01 -1.481087971478700638e-02 5.124318972229957581e-02 -2.450281083583831787e-01 3.831030428409576416e-02 -1.152883097529411316e-01 1.332203391939401627e-02 -3.020675182342529297e-01 7.068542391061782837e-02 -2.116784006357192993e-01 1.927903592586517334e-01 -1.539306938648223877e-01 5.340806767344474792e-02 -7.304123044013977051e-02 -1.816767901182174683e-01 -2.710434198379516602e-01 1.739203035831451416e-01 -2.745439410209655762e-01 -2.326991260051727295e-01 1.301160305738449097e-01 9.308794885873794556e-02 -2.006083726882934570e-01 -1.393482983112335205e-01 -3.766993060708045959e-03 1.121252998709678650e-01 -2.094974964857101440e-01
3.743858039379119873e-01 5.899825133383274078e-03 1.065349802374839783e-01 -3.496100008487701416e-01 -1.728782206773757935e-01 3.643768131732940674e-01 6.274483352899551392e-02 -1.292439103126525879e-01 1.440185159444808960e-01 -1.704492866992950439e-01 5.352789908647537231e-02 3.714870288968086243e-02 -2.366011738777160645e-01 -8.515008538961410522e-02 2.636372484266757965e-02 -1.910464465618133545e-02 -2.245653793215751648e-02 -1.507152616977691650e-01 2.182057648897171021e-01 -3.025113546755164862e-04 9.976305067539215088e-02 -2.536252439022064209e-01 1.457030624151229858e-01 2.068105041980743408e-01 6.951726227998733521e-02 -1.778919994831085205e-01 1.181073561310768127e-01 -1.030908524990081787e-01 -5.578889697790145874e-02 -2.821719944477081299e-01 2.318386137485504150e-01 1.339621692895889282e-01
2.415298372507095337e-01 -4.100247845053672791e-02 8.184260129928588867e-02 -3.497686088085174561e-01 -1.062622517347335815e-01 1.501701325178146362e-01 2.520121634006500244e-01 -1.119554415345191956e-01 -9.560414403676986694e-02 -1.974484175443649292e-01 -8.256676793098449707e-02 1.489249467849731445e-01 -1.776369512081146240e-01 -1.742834448814392090e-01 2.993620336055755615e-01 -2.262750715017318726e-01 1.873355917632579803e-02 5.517688393592834473e-02 2.465567439794540405e-01 -6.554292887449264526e-02 1.947824470698833466e-02 -9.492329508066177368e-02 -8.823817968368530273e-02 -2.724170386791229248e-01 -2.380025386810302734e-01 1.342573165893554688e-01 2.557590901851654053e-01 3.308298066258430481e-02 5.062935501337051392e-02 -2.589901387691497803e-01 5.390944331884384155e-02 -2.181696146726608276e-01
2.081361860036849976e-01 1.891417503356933594e-01 2.996950745582580566e-01 -1.281329691410064697e-01 -1.101193875074386597e-01 1.806259900331497192e-01 4.312787204980850220e-02 -1.647948026657104492e-01 -2.818309366703033447e-01 -1.385319232940673828e-01 1.519960016012191772e-01 1.211290955543518066e-01 6.977758556604385376e-02 -2.593692541122436523e-01 2.683579921722412109e-01 -2.048682272434234619e-01 9.062900394201278687e-02 -3.038959801197052002e-01 3.153894096612930298e-02 -2.635248564183712006e-02 -4.083730280399322510e-02 1.778944432735443115e-01 9.297890216112136841e-02 -1.597441732883453369e-01 8.066287636756896973e-02 1.181716993451118469e-01 2.226802706718444824e-01 -7.690166682004928589e-02 1.282669156789779663e-01 2.665175497531890869e-01 2.643908262252807617e-01 1.236373260617256165e-01
3.632876873016357422e-01 -7.728657871484756470e-02 1.392534375190734863e-01 -5.967354029417037964e-02 -1.040750890970230103e-01 2.582961916923522949e-01 -1.651190817356109619e-01 -1.291035413742065430e-01 -2.139986306428909302e-01 -1.541006863117218018e-01 1.839477866888046265e-01 1.854134947061538696e-01 -1.981068700551986694e-01 -1.893682777881622314e-01 1.117813289165496826e-01 -1.696921437978744507e-01 -2.449474669992923737e-02 -2.797212898731231689e-01 2.765774130821228027e-01 -1.313161253929138184e-01 -1.963996589183807373e-01 3.647249937057495117e-02 6.526383012533187866e-02 -6.917155534029006958e-02 8.026730269193649292e-02 -7.323081046342849731e-02 3.316158354282379150e-01 1.095709949731826782e-01 6.482592225074768066e-02 2.817648947238922119e-01 1.479460448026657104e-01 -5.166237801313400269e-02
9.446372091770172119e-02 -7.781701534986495972e-02 2.640325129032135010e-01 -3.651376366615295410e-01 -8.415946364402770996e-02 3.827967643737792969e-01 2.168500870466232300e-01 -3.645978122949600220e-02 3.218557685613632202e-02 -2.445977777242660522e-01 -1.472931802272796631e-01 -4.087858647108078003e-02 -2.054961472749710083e-01 -4.768678545951843262e-02 2.800361216068267822e-01 -1.584396064281463623e-01 8.684000372886657715e-02 -1.178484484553337097e-01 2.931003272533416748e-01 -3.064907155930995941e-02 -9.463535249233245850e-02 9.622214362025260925e-03 3.167881667613983154e-01 8.799619041383266449e-03 -2.261301130056381226e-01 1.929180175065994263e-01 -2.207862678915262222e-03 -4.110476002097129822e-02 -6.782341748476028442e-03 1.446419358253479004e-01 8.724448084831237793e-02 -1.066476330161094666e-01
3.107033371925354004e-01 8.243736624717712402e-02 2.171816378831863403e-01 -3.287520110607147217e-01 6.316016614437103271e-02 4.035304188728332520e-01 2.139073312282562256e-01 -5.572855845093727112e-02 2.836737334728240967e-01 -1.514679789543151855e-01 -1.547988653182983398e-01 -1.435605715960264206e-02 -1.631445437669754028e-01 5.822209268808364868e-02 -1.413733139634132385e-02 -8.021722733974456787e-02 2.582596614956855774e-02 -1.442627459764480591e-01 2.834888696670532227e-01 -1.284643262624740601e-01 -1.274908632040023804e-01 -1.271383911371231079e-01 1.828162074089050293e-01 -2.445266544818878174e-01 -2.337644845247268677e-01 1.428254246711730957e-01 -1.547022536396980286e-02 -6.945273280143737793e-02 -1.935997605323791504e-02 -4.422596469521522522e-02 1.818109303712844849e-01 -4.512384161353111267e-02
-4.754129052162170410e-02 -8.186113089323043823e-02 2.848554551601409912e-01 -5.267274975776672363e-01 -9.763872623443603516e-02 3.381513059139251709e-01 -1.062384620308876038e-02 8.704400062561035156e-02 6.445671617984771729e-02 -2.469964027404785156e-01 -9.051030129194259644e-02 1.125833466649055481e-01 1.110053509473800659e-01 -1.984496265649795532e-01 9.439089149236679077e-02 -9.442700445652008057e-02 6.162717565894126892e-02 -1.660963296890258789e-01 1.388067603111267090e-01 2.150710672140121460e-01 1.932788640260696411e-01 -9.601929783821105957e-02 2.711874544620513916e-01 -6.168816238641738892e-02 4.327310621738433838e-02 -1.789726763963699341e-01 1.226097866892814636e-01 -6.087862700223922729e-02 3.987999260425567627e-02 -8.914890140295028687e-02 5.264545232057571411e-02 2.440071254968643188e-01
1.662351489067077637e-01 2.313764579594135284e-02 8.921163529157638550e-02 -2.681465446949005127e-01 1.528725922107696533e-01 1.212433055043220520e-01 2.381519079208374023e-01 -3.754415083676576614e-04 2.427051775157451630e-02 -1.720030903816223145e-01 -2.041638344526290894e-01 -6.153444573283195496e-02 -1.343390792608261108e-01 -1.162426993250846863e-01 6.831363588571548462e-02 -1.578308641910552979e-01 -6.424478441476821899e-02 -2.383377701044082642e-01 2.626344561576843262e-01 -1.353735327720642090e-01 -1.146787703037261963e-01 -2.339081093668937683e-02 3.163711726665496826e-01 -3.341440260410308838e-01 -3.051544725894927979e-01 1.721193641424179077e-01 1.843189299106597900e-01 3.565946221351623535e-02 1.251698732376098633e-01 7.781445048749446869e-03 2.611782848834991455e-01 -2.116472125053405762e-01
3.470356166362762451e-01 1.994957216084003448e-02 3.726589381694793701e-01 -2.591887116432189941e-01 3.152027353644371033e-02 1.925770044326782227e-01 -2.125392295420169830e-02 -1.020817458629608154e-01 1.596155911684036255e-01 -2.643479108810424805e-01 -1.297043170779943466e-03 -3.864542767405509949e-02 -1.026784107089042664e-01 -7.481056451797485352e-02 1.708515360951423645e-02 -2.708179354667663574e-01 4.056236241012811661e-03 1.478487066924571991e-02 7.396838814020156860e-02 9.878929704427719116e-02 2.258548736572265625e-01 1.312166750431060791e-01 3.212849795818328857e-01 4.799200221896171570e-02 -3.559488058090209961e-02 -2.484929561614990234e-01 -2.352483104914426804e-03 -1.659393310546875000e-01 -1.395703107118606567e-01 -1.877774745225906372e-01 2.522872984409332275e-01 1.984183639287948608e-01
3.403680026531219482e-01 7.370876520872116089e-02 1.916604302823543549e-02 -5.745326727628707886e-02 -2.811130881309509277e-01 3.477124869823455811e-01 -1.594229936599731445e-01 -2.695277631282806396e-01 -1.950307339429855347e-01 1.463096123188734055e-02 -3.029841929674148560e-02 1.144048795104026794e-01 -5.503394827246665955e-02 -3.015916645526885986e-01 9.590499103069305420e-02 -1.288974583148956299e-01 2.714328095316886902e-02 1.223260164260864258e-01 3.269379734992980957e-01 -1.475059334188699722e-02 8.344935625791549683e-02 -4.485758952796459198e-03 8.915720880031585693e-02 2.358760312199592590e-02 1.809045523405075073e-01 1.236089915037155151e-01 1.395683884620666504e-01 -2.095734030008316040e-01 3.538627922534942627e-01 1.143773719668388367e-01 8.824399113655090332e-02 -9.598550945520401001e-02
7.674162089824676514e-02 1.067605018615722656e-01 1.061423867940902710e-01 -3.684849441051483154e-01 1.341596245765686035e-02 1.921423673629760742e-01 1.694635301828384399e-01 -8.564790338277816772e-02 2.204331904649734497e-01 -1.935447454452514648e-01 -1.026417594403028488e-02 1.155341602861881256e-02 -2.023775130510330200e-01 -2.953740395605564117e-02 -4.242511931806802750e-03 -3.778115510940551758e-01 -1.565913669764995575e-02 1.178042069077491760e-01 9.047288447618484497e-02 2.394006252288818359e-01 -1.068734228610992432e-01 -2.839080989360809326e-01 3.287503719329833984e-01 -1.311719566583633423e-01 -8.128278702497482300e-02 1.200108155608177185e-01 2.617640495300292969e-01 -7.602988183498382568e-02 2.031164169311523438e-01 -4.100418463349342346e-02 1.759956777095794678e-01 -1.596357375383377075e-01
1.407406330108642578e-01 1.389500312507152557e-02 2.779708802700042725e-01 -2.994897067546844482e-01 -1.034389808773994446e-02 2.719064950942993164e-01 3.270332813262939453e-01 -1.467031333595514297e-02 1.254355758428573608e-01 -2.102636992931365967e-01 -3.607130348682403564e-01 1.074513047933578491e-01 4.680731520056724548e-02 -7.154198735952377319e-02 -5.117406602948904037e-03 -2.223085425794124603e-02 1.433520317077636719e-01 2.040516436100006104e-01 9.204087406396865845e-02 -2.118279971182346344e-02 -1.323017179965972900e-01 -6.890586018562316895e-02 2.854077219963073730e-01 -1.112098023295402527e-01 3.247392922639846802e-02 2.014198452234268188e-01 3.251348137855529785e-01 -1.127155795693397522e-01 -7.284531742334365845e-02 -1.080466061830520630e-01 1.289128512144088745e-01 -2.038914710283279419e-01
1.170734241604804993e-01 9.068291634321212769e-02 3.487082719802856445e-01 -3.969471901655197144e-02 9.731261432170867920e-02 3.733875155448913574e-01 2.217802405357360840e-01 -6.086824578233063221e-04 -1.794354468584060669e-01 3.964084386825561523e-02 -1.293640211224555969e-02 2.380081638693809509e-02 -2.351312339305877686e-01 1.111686304211616516e-01 2.278729528188705444e-01 -3.113074004650115967e-01 1.190539356321096420e-02 -2.019263356924057007e-01 3.026685714721679688e-01 -1.087713018059730530e-01 2.130415663123130798e-02 2.629434876143932343e-02 2.982973754405975342e-01 -2.484132498502731323e-01 -1.631239503622055054e-01 1.448301076889038086e-01 3.664817661046981812e-02 -1.225537136197090149e-01 9.352251142263412476e-02 -9.424032270908355713e-02 1.559065133333206177e-01 -6.134350970387458801e-02
1.057301312685012817e-01 5.351256951689720154e-02 2.257680743932723999e-01 -1.628161817789077759e-01 9.963044524192810059e-02 1.595653295516967773e-01 5.090245231986045837e-02 -2.136861532926559448e-01 -7.580300420522689819e-02 -2.027223706245422363e-01 -1.503362506628036499e-01 1.421497166156768799e-01 -2.099289596080780029e-01 4.387699812650680542e-02 1.920770555734634399e-01 -3.096709549427032471e-01 1.389877200126647949e-01 -2.520932257175445557e-01 2.018202096223831177e-01 -2.460415363311767578e-01 -7.186316698789596558e-02 -2.509064972400665283e-01 2.080280035734176636e-01 -1.915656924247741699e-01 -1.748880892992019653e-01 3.351249098777770996e-01 -1.093216463923454285e-01 -1.560072004795074463e-01 7.338258624076843262e-02 4.542858526110649109e-02 1.109634861350059509e-01 -1.588353812694549561e-01
2.857042849063873291e-01 -9.687832556664943695e-03 1.842588037252426147e-01 -2.693203687667846680e-01 2.562610991299152374e-02 9.390565752983093262e-02 2.292153686285018921e-01 -5.046851933002471924e-02 1.572633087635040283e-01 2.182775922119617462e-02 -6.237567216157913208e-02 -2.223645150661468506e-02 -2.615160644054412842e-01 -8.956163376569747925e-02 9.161811321973800659e-02 -3.376403748989105225e-01 -1.605278402566909790e-01 6.837561726570129395e-03 5.285580828785896301e-02 -1.072457209229469299e-01 -1.058262735605239868e-01 -3.237047046422958374e-02 3.627570271492004395e-01 7.305913604795932770e-03 -2.425389289855957031e-01 1.957517415285110474e-01 2.901166975498199463e-01 -1.495717763900756836e-01 1.101975515484809875e-01 -2.874542772769927979e-01 1.327238827943801880e-01 -1.369510293006896973e-01
1.906308680772781372e-01 -2.453683875501155853e-02 2.607664763927459717e-01 -1.523975878953933716e-01 -3.013018667697906494e-01 5.189590528607368469e-02 1.346983462572097778e-01 1.977030038833618164e-01 8.255442231893539429e-02 -1.508135348558425903e-01 -1.986181437969207764e-01 -1.135785877704620361e-01 -4.315110854804515839e-03 -9.861367195844650269e-02 9.464132785797119141e-02 -1.666500046849250793e-02 -7.041811197996139526e-02 -1.124430447816848755e-01 1.959798634052276611e-01 2.704830653965473175e-02 2.749538421630859375e-01 -5.273353308439254761e-02 1.553398966789245605e-01 -5.110639333724975586e-01 1.157079190015792847e-01 1.290258169174194336e-01 1.084266453981399536e-01 -1.909711025655269623e-02 -3.597829863429069519e-02 3.630570173263549805e-01 -1.203107535839080811e-01 -1.003222391009330750e-01
4.060972929000854492e-01 -1.662451401352882385e-02 3.219469785690307617e-01 -3.351829946041107178e-02 -7.109908014535903931e-02 2.223146557807922363e-01 2.322825044393539429e-02 -1.240019947290420532e-01 -2.233423739671707153e-01 -3.375324010848999023e-01 1.481007188558578491e-01 3.917937353253364563e-02 1.384437829256057739e-02 -3.512479960918426514e-01 2.516105175018310547e-01 -7.143105566501617432e-02 -8.628482371568679810e-02 -2.026385217905044556e-01 1.875668466091156006e-01 -8.508816361427307129e-02 -3.179257735610008240e-02 2.332239151000976562e-01 -1.527678687125444412e-02 6.794410198926925659e-02 -9.474877268075942993e-02 1.038048341870307922e-01 1.486657708883285522e-01 -9.923143312335014343e-03 1.205376982688903809e-01 2.031036168336868286e-01 1.032138690352439880e-01 -1.442763656377792358e-01
3.812612891197204590e-01 5.982414819300174713e-03 1.895728856325149536e-01 2.325016446411609650e-02 1.006822809576988220e-01 1.806322485208511353e-01 -1.320896148681640625e-01 -2.188811153173446655e-01 -5.097930505871772766e-02 -2.439533323049545288e-01 -3.082951530814170837e-02 1.187927126884460449e-01 -3.200319111347198486e-01 -4.264351725578308105e-01 -1.994579099118709564e-03 -5.689890682697296143e-02 -5.735825747251510620e-02 -3.637918084859848022e-02 1.284645944833755493e-01 -4.301211237907409668e-02 -1.237219348549842834e-01 1.605456471443176270e-01 1.672638207674026489e-01 -9.135117381811141968e-02 1.196864321827888489e-01 1.277136653661727905e-01 2.964239418506622314e-01 -8.112345635890960693e-02 2.579669654369354248e-01 7.089308649301528931e-02 2.023573964834213257e-01 8.570358157157897949e-02
2.580153346061706543e-01 1.153006553649902344e-01 1.596129089593887329e-01 -1.563276648521423340e-01 -1.798713654279708862e-01 4.938837885856628418e-01 1.810024529695510864e-01 7.881250977516174316e-02 2.559708952903747559e-01 -3.023830652236938477e-01 -5.831836536526679993e-02 1.678641652688384056e-03 3.521700575947761536e-02 -2.120542079210281372e-01 -4.839138314127922058e-02 8.477093279361724854e-02 3.379909088835120201e-03 -3.805344179272651672e-02 1.726863980293273926e-01 2.811255306005477905e-02 2.538286149501800537e-01 -2.094809897243976593e-02 8.196906000375747681e-02 -1.236721873283386230e-01 -2.651821970939636230e-01 1.891313493251800537e-01 -1.929515153169631958e-01 -2.267223000526428223e-01 -7.807490415871143341e-03 1.517995595932006836e-01 -1.321064308285713196e-02 -4.381149262189865112e-02
1.520807296037673950e-01 5.184420570731163025e-02 1.048932150006294250e-01 -3.487272858619689941e-01 -1.841331273317337036e-02 3.717078864574432373e-01 1.525092422962188721e-01 -5.691230669617652893e-02 -5.762398988008499146e-02 -2.322752773761749268e-01 -1.034362241625785828e-01 -2.236107140779495239e-01 -1.201050262898206711e-02 -5.616889148950576782e-02 1.328401565551757812e-01 -2.647705674171447754e-01 -1.112356316298246384e-02 -2.763158380985260010e-01 3.725121319293975830e-01 1.443218439817428589e-01 -1.906272023916244507e-01 -7.981854677200317383e-02 1.950331479310989380e-01 -1.840002685785293579e-01 -1.362423300743103027e-01 1.121964156627655029e-01 -1.012341007590293884e-01 -1.081281304359436035e-01 2.351939212530851364e-03 -1.794209331274032593e-01 8.770773559808731079e-02 -1.545704156160354614e-01
1.066314503550529480e-01 -4.993988573551177979e-02 1.854580342769622803e-01 -1.905675083398818970e-01 1.956259831786155701e-02 3.314930796623229980e-01 5.851016938686370850e-02 -1.291389912366867065e-01 1.218686252832412720e-01 -3.229845166206359863e-01 -4.679356515407562256e-02 -6.464941799640655518e-02 -1.310458332300186157e-01 1.298909634351730347e-01 1.862648129463195801e-01 -1.330393552780151367e-01 -1.051946803927421570e-01 -1.420161426067352295e-01 4.218366146087646484e-01 -5.778070539236068726e-02 -7.938423752784729004e-02 -1.282549500465393066e-01 2.594139575958251953e-01 -1.970176249742507935e-01 -1.616028249263763428e-01 1.934264898300170898e-01 1.963094919919967651e-01 -1.646244227886199951e-01 -5.971582233905792236e-02 -8.790554129518568516e-04 2.899054288864135742e-01 -1.221220120787620544e-01
7.298800349235534668e-02 2.037398517131805420e-01 1.906305700540542603e-01 -3.728488087654113770e-01 -2.873468399047851562e-01 2.963942587375640869e-01 1.804867535829544067e-01 -2.450182288885116577e-01 1.251384615898132324e-01 -2.262143641710281372e-01 -7.655723392963409424e-02 -9.454421699047088623e-02 -1.293356269598007202e-01 1.090478599071502686e-01 1.050048992037773132e-01 -6.459041684865951538e-02 -1.197125613689422607e-01 -1.110081970691680908e-01 -2.389965765178203583e-02 3.334204480051994324e-02 -8.337097615003585815e-02 -1.072224602103233337e-01 3.591589629650115967e-01 -1.034914404153823853e-01 -1.559576392173767090e-01 -3.950745239853858948e-02 1.679735817015171051e-02 -1.038974747061729431e-01 6.343071907758712769e-02 -1.656206995248794556e-01 7.524763792753219604e-02 -3.588370978832244873e-01
4.700213968753814697e-01 -7.315433584153652191e-03 6.964422017335891724e-02 -1.015243232250213623e-01 5.246834084391593933e-02 2.450125515460968018e-01 -1.268287450075149536e-01 -1.434829831123352051e-01 -6.244232878088951111e-02 -2.284376770257949829e-01 2.084860578179359436e-02 2.033632546663284302e-01 -1.594336479902267456e-01 -2.303841710090637207e-01 1.838467270135879517e-01 -1.972205936908721924e-01 -2.291211187839508057e-01 -1.148945242166519165e-01 2.485831677913665771e-01 6.573114078491926193e-03 4.527504742145538330e-02 1.791447848081588745e-01 8.560588210821151733e-02 -2.850967049598693848e-01 4.634301736950874329e-02 8.357430249452590942e-02 1.061786487698554993e-01 8.876220881938934326e-02 1.198921948671340942e-01 3.165860474109649658e-01 1.091263443231582642e-01 1.013248190283775330e-01
2.679264843463897705e-01 4.804641008377075195e-02 2.591724991798400879e-01 -1.211628168821334839e-01 -3.533031791448593140e-02 1.819303780794143677e-01 -1.784177720546722412e-01 -9.129778295755386353e-02 -1.976177841424942017e-01 -9.332368522882461548e-02 -2.248238772153854370e-01 4.001124575734138489e-02 6.113740429282188416e-02 -2.806433439254760742e-01 -2.304640859365463257e-01 -1.211328059434890747e-01 1.331181526184082031e-01 1.172902062535285950e-02 4.559522569179534912e-01 4.054987058043479919e-02 -7.645829021930694580e-02 3.778905794024467468e-02 3.013540431857109070e-02 -1.259999466128647327e-03 -1.064512729644775391e-01 -4.126522690057754517e-02 -4.231818765401840210e-02 -1.026096288114786148e-02 4.423357546329498291e-01 2.030493319034576416e-01 5.135237425565719604e-02 -1.712037622928619385e-01
2.918356359004974365e-01 9.285803139209747314e-02 2.376476824283599854e-01 5.733411759138107300e-02 6.672313064336776733e-02 3.897420167922973633e-01 -2.430326491594314575e-02 -2.570474743843078613e-01 3.833574056625366211e-02 -1.704459190368652344e-01 8.097801357507705688e-02 1.814242005348205566e-01 -5.473857000470161438e-02 -2.717480659484863281e-01 2.249041805043816566e-03 -7.303040474653244019e-02 -4.418880492448806763e-02 6.727939099073410034e-02 3.481844067573547363e-01 1.045228913426399231e-01 -1.350169628858566284e-01 5.562919378280639648e-02 3.000238239765167236e-01 -1.300300210714340210e-01 7.446954399347305298e-02 2.700422517955303192e-02 1.311822235584259033e-01 -2.510004937648773193e-01 2.565319538116455078e-01 1.914172917604446411e-01 1.199592277407646179e-01 -3.237686306238174438e-02
2.906228005886077881e-01 -1.098020896315574646e-01 1.825407296419143677e-01 -2.049204111099243164e-01 -6.432450562715530396e-02 1.801255941390991211e-01 -1.671653538942337036e-01 -3.120867609977722168e-01 -7.528444286435842514e-03 3.154942393302917480e-02 -1.278001517057418823e-01 1.618391424417495728e-01 -5.083012580871582031e-02 -4.188946187496185303e-01 1.863444149494171143e-01 -2.801776230335235596e-01 1.079723238945007324e-01 -4.926579073071479797e-02 3.167541027069091797e-01 -7.369960844516754150e-02 1.125533655285835266e-01 2.039520442485809326e-01 1.054266244173049927e-01 7.888500392436981201e-02 3.700423240661621094e-02 1.412865817546844482e-01 4.180530458688735962e-02 1.349401921033859253e-01 7.187847793102264404e-02 5.928856879472732544e-02 -2.956629693508148193e-01 -5.047616362571716309e-02
2.521441876888275146e-01 5.373076349496841431e-02 1.242655813694000244e-01 3.748717904090881348e-02 -3.403477966785430908e-01 -7.231135666370391846e-02 1.608330309391021729e-01 7.737300544977188110e-02 1.235080510377883911e-01 -2.617127597332000732e-01 -3.580664470791816711e-02 2.566430158913135529e-02 -1.964338868856430054e-01 -2.716170549392700195e-01 -1.100431457161903381e-01 -1.688067913055419922e-01 7.535478472709655762e-02 -1.014918163418769836e-01 3.647846281528472900e-01 -1.381387114524841309e-01 7.276657223701477051e-02 1.029405146837234497e-01 3.922771215438842773e-01 -1.550894081592559814e-01 -1.365107595920562744e-01 -1.073516458272933960e-01 1.317356824874877930e-01 -2.561810910701751709e-01 -4.162762686610221863e-02 -4.832504689693450928e-02 1.436374187469482422e-01 1.591119319200515747e-01
2.327895909547805786e-01 3.440488129854202271e-02 3.340812772512435913e-02 -1.790401935577392578e-01 -3.673895001411437988e-01 1.614028662443161011e-01 3.381005823612213135e-01 -9.724706411361694336e-02 -2.015420943498611450e-01 -2.190831452608108521e-01 -1.325165573507547379e-02 1.615694351494312286e-02 -3.460055887699127197e-01 6.723553687334060669e-02 1.484485119581222534e-01 -2.722812592983245850e-01 1.378298103809356689e-01 -2.062491923570632935e-01 9.651536494493484497e-02 -1.472509652376174927e-01 6.195949390530586243e-02 -8.836105465888977051e-02 6.884668767452239990e-02 -1.129387244582176208e-01 -6.178773194551467896e-02 2.010044604539871216e-01 1.964343190193176270e-01 -2.105857729911804199e-01 -1.167731583118438721e-01 1.355890277773141861e-02 1.666687726974487305e-01 -1.635964810848236084e-01
4.590028822422027588e-01 2.063288092613220215e-01 -2.654415369033813477e-02 -4.352159500122070312e-01 -2.403988838195800781e-01 8.426712453365325928e-02 6.394344568252563477e-02 2.903638482093811035e-01 -7.138448953628540039e-02 -2.028441131114959717e-01 6.794820725917816162e-02 8.660030364990234375e-02 -1.157963275909423828e-01 -1.479708850383758545e-01 4.891239479184150696e-02 -2.412414252758026123e-01 1.946850568056106567e-01 1.176343113183975220e-01 1.504116691648960114e-02 -1.248609274625778198e-01 1.516452729701995850e-01 3.396610170602798462e-02 2.285098284482955933e-01 -1.296561956405639648e-01 -1.228948757052421570e-01 -1.161273270845413208e-01 8.284717798233032227e-03 -2.051609009504318237e-01 -5.438278615474700928e-02 1.091160401701927185e-01 2.742151170969009399e-02 -4.454625397920608521e-02
-2.631298266351222992e-02 2.615848183631896973e-01 1.904473453760147095e-02 -1.371140629053115845e-01 -3.091279566287994385e-01 1.746406406164169312e-01 1.244673971086740494e-02 5.328893661499023438e-02 -2.124730311334133148e-02 -1.852853894233703613e-01 -2.816606163978576660e-01 1.298990915529429913e-03 1.400151401758193970e-01 -1.478771865367889404e-01 1.015080809593200684e-01 -2.048158198595046997e-01 4.202442616224288940e-02 -3.140520751476287842e-01 1.122568249702453613e-01 -1.090756431221961975e-01 3.324077278375625610e-02 -7.013051211833953857e-02 4.413772523403167725e-01 -9.769035875797271729e-02 1.666239351034164429e-01 -2.498744577169418335e-01 1.317281275987625122e-01 -2.946987748146057129e-01 3.333409875631332397e-02 -1.280899643898010254e-01 1.301598548889160156e-01 1.033806353807449341e-01
4.182650148868560791e-01 9.852156788110733032e-02 1.105026975274085999e-01 3.553687408566474915e-02 1.529430001974105835e-01 2.600203752517700195e-01 -9.021128714084625244e-02 -3.359638452529907227e-01 -9.777548164129257202e-02 -2.956046462059020996e-01 -3.225768730044364929e-02 2.093992531299591064e-01 -1.603507902473211288e-03 -2.535283565521240234e-01 1.014671251177787781e-01 -7.260486483573913574e-02 9.744108468294143677e-02 -6.372559815645217896e-02 3.098383247852325439e-01 2.223970741033554077e-02 -1.306884735822677612e-01 8.173444867134094238e-02 2.052863985300064087e-01 -5.703157931566238403e-02 1.170080825686454773e-01 -4.627321846783161163e-03 1.471948176622390747e-01 -1.871068775653839111e-01 2.672361433506011963e-01 1.720488071441650391e-01 1.303652077913284302e-01 2.410939335823059082e-02
3.101798295974731445e-01 9.736937284469604492e-02 2.935432791709899902e-01 -1.247168630361557007e-01 -2.017472386360168457e-01 1.809537969529628754e-02 -1.809877721825614572e-04 8.483204245567321777e-02 1.599175669252872467e-02 -3.521244823932647705e-01 1.134696602821350098e-01 2.235663831233978271e-01 -7.308130711317062378e-02 -1.294828057289123535e-01 1.023987531661987305e-01 4.192864894866943359e-02 7.456721365451812744e-02 -8.413214236497879028e-02 1.573736667633056641e-01 6.774250417947769165e-02 2.350469976663589478e-01 1.204322054982185364e-01 -1.229542959481477737e-02 -1.043350845575332642e-01 -3.669486567378044128e-02 2.375305593013763428e-01 2.489910274744033813e-01 -7.548766583204269409e-02 -1.404266059398651123e-01 1.626266986131668091e-01 4.733727872371673584e-01 -6.642407178878784180e-02
2.264100760221481323e-01 1.606535539031028748e-02 1.745510846376419067e-01 7.747397571802139282e-02 -6.055314466357231140e-02 1.831569671630859375e-01 -2.173672243952751160e-02 -2.810502052307128906e-01 -6.681229174137115479e-02 1.022992059588432312e-01 -7.035411894321441650e-02 2.221843451261520386e-01 -2.001861035823822021e-01 -2.601603865623474121e-01 -1.205238550901412964e-01 -3.264551162719726562e-01 -9.079838544130325317e-02 1.190769486129283905e-02 2.380924373865127563e-01 -3.045091405510902405e-02 -1.478770631365478039e-03 2.329983562231063843e-01 2.583030760288238525e-01 -1.257266998291015625e-01 8.079014718532562256e-03 -1.365482360124588013e-01 2.385917007923126221e-01 -9.573664516210556030e-03 3.702437579631805420e-01 1.149782165884971619e-01 3.601847216486930847e-02 -2.590138614177703857e-01
1.803521364927291870e-01 -1.801711618900299072e-01 2.352672666311264038e-01 -1.513912826776504517e-01 -4.413890242576599121e-01 3.545967042446136475e-01 1.696385145187377930e-01 -3.823523223400115967e-02 1.121990680694580078e-01 -1.564902067184448242e-01 -1.204089969396591187e-01 7.341067492961883545e-02 2.251320704817771912e-02 -8.865557610988616943e-02 2.084484100341796875e-01 6.826911121606826782e-02 -1.178616061806678772e-01 -3.988224640488624573e-02 7.002654671669006348e-02 -9.795196354389190674e-02 1.700832545757293701e-01 5.678351223468780518e-02 7.522206753492355347e-02 -3.836144208908081055e-01 9.082216769456863403e-02 1.475087255239486694e-01 1.839639395475387573e-01 -1.791224479675292969e-01 -6.536616384983062744e-02 1.156499907374382019e-01 -2.129879593849182129e-01 -1.363753080368041992e-01
2.761986553668975830e-01 1.283457130193710327e-01 3.474782407283782959e-01 -5.775864422321319580e-02 -1.893242895603179932e-01 2.517989873886108398e-01 2.451015561819076538e-01 -2.270858138799667358e-01 6.288270000368356705e-03 -1.848808974027633667e-01 -2.934904694557189941e-01 1.057323589920997620e-01 -2.478923648595809937e-01 -2.504319250583648682e-01 2.781233489513397217e-01 -1.931404322385787964e-01 2.780212461948394775e-02 -1.145428866147994995e-01 2.585964836180210114e-02 -2.997084520757198334e-02 8.978588134050369263e-02 -7.138236612081527710e-02 -1.551244407892227173e-01 6.249745842069387436e-03 7.695813477039337158e-02 7.878319174051284790e-02 -2.581850066781044006e-02 9.131290018558502197e-02 1.942443549633026123e-01 -1.632984355092048645e-02 2.682209908962249756e-01 -1.346206963062286377e-01
2.467147111892700195e-01 6.436113268136978149e-02 1.840528100728988647e-01 8.806893974542617798e-02 8.624543249607086182e-02 -8.525104820728302002e-02 2.307789623737335205e-01 -2.843343317508697510e-01 -1.833982914686203003e-01 -1.770089939236640930e-02 -1.688786298036575317e-01 3.521139621734619141e-01 -1.884563080966472626e-02 -6.580394506454467773e-02 -2.984263002872467041e-01 -2.407397143542766571e-02 -8.603958040475845337e-02 -3.240572810173034668e-01 3.036864399909973145e-01 8.572964370250701904e-02 7.492094486951828003e-02 -4.191910848021507263e-02 1.574612706899642944e-01 2.223895043134689331e-01 -8.469659835100173950e-02 1.111279334872961044e-02 2.943909168243408203e-01 -2.167642712593078613e-01 6.965868920087814331e-02 7.667828351259231567e-02 1.357937902212142944e-01 6.110935937613248825e-03
9.706696122884750366e-02 2.958383262157440186e-01 1.198452636599540710e-01 -4.477066695690155029e-01 6.409120280295610428e-03 -9.423074871301651001e-02 1.925670057535171509e-01 1.577427685260772705e-01 2.337500005960464478e-01 -3.828288316726684570e-01 -7.811016589403152466e-02 9.842597693204879761e-02 -7.765327394008636475e-02 -2.034460157155990601e-01 -1.200566962361335754e-01 -1.548586040735244751e-01 2.390846610069274902e-01 -8.073529601097106934e-02 3.721778979524970055e-03 3.322527557611465454e-02 1.844843626022338867e-01 -9.173554927110671997e-02 1.331422030925750732e-01 -8.227979391813278198e-02 1.400689482688903809e-01 -6.325781345367431641e-02 3.056576251983642578e-01 -1.108910515904426575e-01 8.797930926084518433e-02 1.724259108304977417e-01 -1.072567049413919449e-02 1.260665655136108398e-01
1.423929929733276367e-01 -3.823875263333320618e-02 2.349196523427963257e-01 -1.715859770774841309e-01 -1.657465845346450806e-01 4.013095498085021973e-01 2.430735379457473755e-01 1.241739094257354736e-01 4.028851911425590515e-02 -2.962184250354766846e-01 -7.408985495567321777e-02 -1.429945081472396851e-01 -8.469084650278091431e-02 -7.718132436275482178e-02 1.131454706192016602e-01 -9.503076225519180298e-02 5.018908903002738953e-02 -3.873085677623748779e-01 1.118891090154647827e-01 8.815041184425354004e-02 -5.422561243176460266e-02 -2.972186207771301270e-01 1.884293109178543091e-01 -1.199928298592567444e-01 4.787778854370117188e-02 2.366239577531814575e-01 7.519968599081039429e-02 -1.636388599872589111e-01 -9.611872583627700806e-02 1.231544762849807739e-01 -2.220825403928756714e-01 -4.356952011585235596e-02
2.707334160804748535e-01 1.102936565876007080e-01 1.252487301826477051e-01 -8.073062449693679810e-02 -5.197965353727340698e-02 2.181175649166107178e-01 -9.405894577503204346e-02 1.962877213954925537e-01 -2.180999517440795898e-01 -3.033651411533355713e-01 -2.140663862228393555e-01 4.219199419021606445e-01 -1.539417356252670288e-01 -2.095165662467479706e-02 -6.778111308813095093e-02 -9.718127548694610596e-04 2.622686512768268585e-02 -1.062863543629646301e-01 1.147702783346176147e-01 1.544282138347625732e-01 3.874640166759490967e-01 -6.204764544963836670e-02 2.773276865482330322e-01 -3.768828138709068298e-02 6.307681649923324585e-02 -3.174788132309913635e-02 -7.094905525445938110e-02 -2.377189695835113525e-01 5.542686209082603455e-02 -5.836535245180130005e-02 4.646493494510650635e-02 -2.145396769046783447e-01
1.443401575088500977e-01 -1.641938686370849609e-01 1.241998746991157532e-01 -2.691000998020172119e-01 -9.140817821025848389e-02 4.689882099628448486e-01 1.495145559310913086e-01 -1.224069446325302124e-01 -2.467737905681133270e-02 -3.484021127223968506e-01 -2.277380600571632385e-02 1.235608011484146118e-02 -1.616667956113815308e-01 9.132683277130126953e-02 -2.239406108856201172e-02 -2.795703113079071045e-01 1.729992590844631195e-02 -2.055613547563552856e-01 8.713517338037490845e-02 -2.133090607821941376e-02 -2.064782828092575073e-01 3.703274950385093689e-02 2.108945101499557495e-01 -3.282120227813720703e-01 -1.949657946825027466e-01 1.748639345169067383e-01 6.531154364347457886e-02 -1.077079251408576965e-01 3.484947141259908676e-03 -4.739891365170478821e-02 1.652345806360244751e-01 -4.579095542430877686e-02
3.629878163337707520e-01 1.559676080942153931e-01 2.576415836811065674e-01 1.605536229908466339e-02 1.742995530366897583e-01 2.476236224174499512e-01 -1.850774586200714111e-01 -3.208321034908294678e-01 5.858643352985382080e-02 -1.627042144536972046e-01 2.749349549412727356e-02 5.645341798663139343e-02 -7.961640506982803345e-02 -2.876272797584533691e-01 1.131818890571594238e-01 -1.542396545410156250e-01 4.295874387025833130e-02 -9.576753526926040649e-02 2.826576530933380127e-01 1.222275868058204651e-01 -8.930855244398117065e-02 5.068107694387435913e-02 2.791500687599182129e-01 1.927192788571119308e-03 2.024252563714981079e-01 4.240850731730461121e-02 5.836256965994834900e-02 -1.448810845613479614e-01 2.363262623548507690e-01 1.986016184091567993e-01 6.938977539539337158e-02 -1.651435345411300659e-01
3.582551479339599609e-01 -9.761956334114074707e-02 2.170744240283966064e-01 5.204084515571594238e-02 5.191854014992713928e-02 3.456267118453979492e-01 -2.401030957698822021e-01 -4.086873233318328857e-01 -7.699540257453918457e-02 -2.330197095870971680e-01 -3.275799751281738281e-02 2.310670465230941772e-01 5.596226081252098083e-02 -2.616650760173797607e-01 3.821505978703498840e-02 -1.350439339876174927e-01 -1.972132734954357147e-02 -1.591266542673110962e-01 1.723193377256393433e-01 -3.887337073683738708e-02 -8.124578744173049927e-02 1.345006376504898071e-01 2.301685512065887451e-01 -1.319891661405563354e-01 6.787555664777755737e-02 1.977640204131603241e-02 4.307688772678375244e-02 -1.125326827168464661e-01 2.225592732429504395e-01 1.029798686504364014e-01 1.648444980382919312e-01 -2.535523101687431335e-02
3.809427022933959961e-01 2.297645360231399536e-01 1.200566589832305908e-01 -3.577300012111663818e-01 -1.225195601582527161e-01 1.619040668010711670e-01 3.710070624947547913e-03 -8.600296080112457275e-02 2.921436429023742676e-01 -1.869799643754959106e-01 2.303132265806198120e-01 -2.025773078203201294e-01 -1.908961534500122070e-01 7.351569831371307373e-02 3.284124657511711121e-02 -1.035407260060310364e-01 1.749745011329650879e-01 7.679906487464904785e-02 2.352800071239471436e-01 -7.088710367679595947e-02 1.235790848731994629e-01 -2.228805720806121826e-01 2.156561762094497681e-01 -1.688268184661865234e-01 -8.650685101747512817e-02 -2.825292758643627167e-02 1.454313993453979492e-01 -1.576942056417465210e-01 1.195444315671920776e-01 -8.911917358636856079e-02 8.533669263124465942e-02 -1.495581865310668945e-01
3.836315274238586426e-01 8.253990113735198975e-02 1.752086132764816284e-01 6.901994813233613968e-03 2.017270922660827637e-01 1.970969885587692261e-01 -6.348287314176559448e-02 -3.122074007987976074e-01 2.163667231798171997e-03 -2.271106839179992676e-01 -2.000130340456962585e-02 2.641492187976837158e-01 -1.974092237651348114e-02 -2.251209765672683716e-01 9.212554991245269775e-02 -1.497567743062973022e-01 1.308515965938568115e-01 -1.118505820631980896e-01 2.252608090639114380e-01 2.323146210983395576e-03 -9.103883057832717896e-02 5.054909735918045044e-02 2.805203199386596680e-01 5.030690506100654602e-02 1.838882416486740112e-01 1.132813096046447754e-01 1.701180189847946167e-01 -2.188611775636672974e-01 2.756958603858947754e-01 2.079638987779617310e-01 7.774136960506439209e-02 -9.615818411111831665e-02
1.257034540176391602e-01 -1.893735304474830627e-02 3.357390463352203369e-01 -3.051192462444305420e-01 -2.922786474227905273e-01 8.175840973854064941e-02 -4.206687957048416138e-02 -1.988511830568313599e-01 2.919503748416900635e-01 -2.220245003700256348e-01 -1.841841936111450195e-01 -6.244307011365890503e-02 -9.827949851751327515e-02 -1.026810258626937866e-01 1.328231096267700195e-01 -2.199539393186569214e-01 -3.316865861415863037e-02 -1.445344984531402588e-01 4.739403724670410156e-02 6.890225689858198166e-03 8.811070024967193604e-02 5.889667198061943054e-02 2.591731548309326172e-01 -6.098872795701026917e-02 -2.800541222095489502e-01 -2.471799775958061218e-02 1.264277249574661255e-01 8.559294790029525757e-02 8.613044768571853638e-02 -1.586056314408779144e-02 3.859568238258361816e-01 1.436356306076049805e-01
1.661558151245117188e-01 6.266897171735763550e-02 2.072738409042358398e-01 -3.752065896987915039e-01 -6.918931007385253906e-02 3.087040781974792480e-01 1.444473117589950562e-01 -1.099866181612014771e-01 -6.443544477224349976e-02 -1.522260308265686035e-01 -1.367539167404174805e-01 1.301626712083816528e-01 -4.108342155814170837e-02 1.212912201881408691e-01 7.740987837314605713e-02 -2.998047173023223877e-01 -1.511368155479431152e-01 -2.608953230082988739e-02 1.403198540210723877e-01 1.829818449914455414e-02 -1.520661562681198120e-01 -1.704270094633102417e-01 1.985771059989929199e-01 -2.982994318008422852e-01 -3.386452794075012207e-01 1.533683389425277710e-01 -3.373360633850097656e-02 -1.104797795414924622e-01 -1.065093353390693665e-01 8.726358413696289062e-02 2.812243998050689697e-01 -5.202844738960266113e-02
1.585505604743957520e-01 -1.684316098690032959e-01 2.075297087430953979e-01 -4.473848938941955566e-01 2.929814392700791359e-03 1.514180749654769897e-01 1.491874009370803833e-01 -1.892796717584133148e-02 1.330057531595230103e-01 -9.015186131000518799e-02 -1.448980867862701416e-01 -1.110632568597793579e-01 -2.597381547093391418e-02 3.369127213954925537e-02 1.624524444341659546e-01 -2.542606592178344727e-01 -5.115086212754249573e-02 -3.343564867973327637e-01 2.758568823337554932e-01 -2.300314307212829590e-01 -7.065331935882568359e-02 -3.495063260197639465e-02 2.217828631401062012e-01 -1.715924292802810669e-01 -2.572382688522338867e-01 -4.337514564394950867e-02 -1.302832644432783127e-02 -1.796141117811203003e-01 1.160563006997108459e-01 1.670225150883197784e-02 2.252193987369537354e-01 -1.118004918098449707e-01
2.547329850494861603e-02 1.475595589727163315e-02 2.074168026447296143e-01 -3.566682338714599609e-01 1.966269314289093018e-01 1.625027507543563843e-01 2.966109812259674072e-01 -1.287469565868377686e-01 -4.728685133159160614e-03 -7.755643129348754883e-02 -1.861420571804046631e-01 9.522577747702598572e-03 -3.127639293670654297e-01 -3.114959038794040680e-02 1.847923398017883301e-01 -2.427172362804412842e-01 9.858529269695281982e-02 -7.087436318397521973e-02 1.551525145769119263e-01 5.131204426288604736e-02 1.391973197460174561e-01 -8.781732618808746338e-02 1.960416883230209351e-01 -3.020691871643066406e-01 -9.184436500072479248e-02 3.140113949775695801e-01 3.212369382381439209e-01 -7.061564922332763672e-02 1.839097402989864349e-02 3.458445146679878235e-02 2.111468277871608734e-02 -1.059997007250785828e-01
4.133362770080566406e-01 -1.556241065263748169e-01 -6.025595217943191528e-02 -3.030919730663299561e-01 -6.756957620382308960e-02 2.484344542026519775e-01 1.837228685617446899e-01 1.640601456165313721e-02 1.119806058704853058e-02 -9.641213715076446533e-02 -2.613744139671325684e-01 -9.135597944259643555e-02 -1.806761771440505981e-01 -1.147609502077102661e-01 8.514415472745895386e-02 -1.415828615427017212e-01 -1.760764978826045990e-02 -2.264430560171604156e-02 3.160366714000701904e-01 1.735611855983734131e-01 -3.499425947666168213e-01 -1.858184486627578735e-01 5.872625857591629028e-02 -1.282263994216918945e-01 2.607961650937795639e-04 1.115213260054588318e-01 -5.118748545646667480e-02 -2.368417382240295410e-01 1.504952311515808105e-01 5.511036142706871033e-04 2.001166641712188721e-01 -9.157621860504150391e-02
2.357195317745208740e-01 -2.101608179509639740e-02 9.337742626667022705e-02 -4.158682376146316528e-02 -3.562983125448226929e-02 2.505041956901550293e-01 -4.235608875751495361e-02 -2.105176746845245361e-01 -8.356422930955886841e-02 -3.168086707592010498e-01 -2.084625884890556335e-02 2.112593501806259155e-01 -2.594463825225830078e-01 -4.312885403633117676e-01 2.095180898904800415e-01 -4.912983998656272888e-02 -2.209650129079818726e-01 -2.217125296592712402e-01 4.981714487075805664e-02 -7.303880900144577026e-02 1.093281246721744537e-02 -7.872258871793746948e-02 3.626718372106552124e-02 -9.205046296119689941e-02 1.163850277662277222e-01 6.629744917154312134e-02 3.102651536464691162e-01 1.433484554290771484e-01 2.061999142169952393e-01 2.586684823036193848e-01 -5.487702414393424988e-02 4.759726300835609436e-02
1.588447242975234985e-01 -1.255432963371276855e-01 3.477048128843307495e-02 -3.030397593975067139e-01 -1.688625514507293701e-01 9.443096816539764404e-02 -2.783057689666748047e-01 -8.108610287308692932e-03 -1.411215662956237793e-01 -3.682470619678497314e-01 -1.365699321031570435e-01 1.914878934621810913e-01 -2.187969684600830078e-01 -1.874251961708068848e-01 -1.618824601173400879e-01 1.405600085854530334e-02 -5.778259411454200745e-02 1.216634083539247513e-02 2.627643048763275146e-01 -1.447406411170959473e-01 1.579078882932662964e-01 2.298891049576923251e-04 3.391396701335906982e-01 -1.816146373748779297e-01 2.398096770048141479e-02 -9.073173999786376953e-02 2.845249325037002563e-02 -2.341819256544113159e-01 1.043903082609176636e-01 1.614168882369995117e-01 1.255530864000320435e-01 -2.172067463397979736e-01
1.366165876388549805e-01 1.719982326030731201e-01 3.246990740299224854e-01 -1.939026117324829102e-01 -4.644924774765968323e-02 2.542079687118530273e-01 4.376410320401191711e-02 -1.082627773284912109e-01 -3.195486217737197876e-02 -1.902333050966262817e-01 -1.503621190786361694e-01 1.874576807022094727e-01 -2.977621555328369141e-01 1.105599030852317810e-01 2.990403771400451660e-01 -8.064658939838409424e-02 -2.780752629041671753e-02 -1.551342308521270752e-01 3.142164647579193115e-01 -7.689045369625091553e-02 -1.839581131935119629e-01 9.203207492828369141e-02 1.152513846755027771e-01 -1.124201864004135132e-01 1.796224853023886681e-03 9.432566910982131958e-02 7.464649528264999390e-02 -6.904434412717819214e-02 -1.277274824678897858e-02 4.764323681592941284e-02 4.652222096920013428e-01 -2.674976922571659088e-02
2.891888320446014404e-01 -3.099261596798896790e-02 2.739040255546569824e-01 -2.286711335182189941e-01 1.961153894662857056e-01 5.696574598550796509e-02 -1.800399422645568848e-01 -2.354418337345123291e-01 -2.368908226490020752e-01 2.834212221205234528e-02 3.181875869631767273e-02 -1.683984883129596710e-02 -8.562233299016952515e-02 -1.293935626745223999e-01 -2.853113710880279541e-01 4.788708407431840897e-03 -1.075815483927726746e-01 -2.934119403362274170e-01 1.357316225767135620e-01 -1.191817596554756165e-01 2.530584931373596191e-01 -2.532799243927001953e-01 4.044593870639801025e-02 6.060339137911796570e-02 2.670166082680225372e-02 1.104735024273395538e-02 1.835152059793472290e-01 -1.902495026588439941e-01 -1.652638614177703857e-01 2.443295158445835114e-02 3.611546158790588379e-01 -4.457391053438186646e-02
7.047928869724273682e-02 1.416361629962921143e-01 2.074760198593139648e-01 -5.282362699508666992e-01 -1.668894737958908081e-01 7.405135780572891235e-02 4.075412638485431671e-03 2.019763365387916565e-02 -5.411818623542785645e-02 -3.457648158073425293e-01 2.110474258661270142e-01 -3.877955302596092224e-02 -1.233073249459266663e-01 3.821289539337158203e-02 -1.648669876158237457e-02 -7.039189338684082031e-02 3.501099348068237305e-01 -2.413981035351753235e-02 1.173709332942962646e-01 2.300971560180187225e-02 1.051607504487037659e-01 -4.545914381742477417e-02 3.032450377941131592e-01 2.731286175549030304e-02 -1.772328466176986694e-02 -7.570935040712356567e-02 1.863151192665100098e-01 -2.457586526870727539e-01 9.080138057470321655e-02 -6.769982725381851196e-02 3.503302484750747681e-02 -2.649659514427185059e-01
1.276704519987106323e-01 8.426760882139205933e-02 1.055200472474098206e-01 -2.834639847278594971e-01 -2.360737919807434082e-01 2.008479684591293335e-01 3.351175785064697266e-01 -6.627143174409866333e-02 -1.975432783365249634e-01 -3.580816686153411865e-01 -3.182019339874386787e-03 1.111476588994264603e-02 -2.045124471187591553e-01 -6.176963821053504944e-02 2.167529612779617310e-01 -3.611878752708435059e-01 1.034319773316383362e-01 -6.097884103655815125e-02 1.761800199747085571e-01 -8.304982632398605347e-02 -5.320845637470483780e-03 -1.439058929681777954e-01 3.777286037802696228e-02 -1.124688610434532166e-01 -6.309272348880767822e-02 1.886121928691864014e-01 1.377317756414413452e-01 -2.666326463222503662e-01 8.201068267226219177e-03 5.184490978717803955e-02 2.487995922565460205e-01 -2.112829498946666718e-02
1.680886745452880859e-01 -9.110122919082641602e-02 -9.079097211360931396e-02 -3.304312229156494141e-01 -2.173575162887573242e-01 2.051479816436767578e-01 -6.882961839437484741e-02 -6.489478796720504761e-02 -8.348864316940307617e-02 -3.142019808292388916e-01 -2.175032943487167358e-01 2.640953660011291504e-01 -1.628570556640625000e-01 -2.060920447111129761e-01 -1.344604939222335815e-01 4.375091940164566040e-02 -1.661834269762039185e-01 -2.237861417233943939e-02 1.415754407644271851e-01 5.019788164645433426e-03 2.670209705829620361e-01 1.641345918178558350e-01 3.461035490036010742e-01 -1.879023388028144836e-02 -1.280704233795404434e-02 -6.486797332763671875e-02 -3.195523982867598534e-03 -2.371062189340591431e-01 4.812495037913322449e-02 1.335434168577194214e-01 4.487131536006927490e-02 -2.943981885910034180e-01
2.820011675357818604e-01 -8.300105482339859009e-02 9.674315154552459717e-02 -2.935234308242797852e-01 -2.517546899616718292e-02 1.836989670991897583e-01 1.560557931661605835e-01 -5.992865189909934998e-02 -1.108682900667190552e-01 -3.480041027069091797e-01 7.921587675809860229e-02 2.028898568823933601e-03 3.873646259307861328e-02 -1.108199171721935272e-02 8.102052658796310425e-02 -8.108691126108169556e-02 1.549884378910064697e-01 1.206869259476661682e-01 1.845571845769882202e-01 -1.521134376525878906e-01 3.160567879676818848e-01 -1.490652263164520264e-01 4.572793245315551758e-01 7.444276660680770874e-02 -1.539449859410524368e-02 -1.721185147762298584e-01 1.591358780860900879e-01 -2.177249938249588013e-01 6.492062658071517944e-02 1.178809106349945068e-01 1.184969469904899597e-01 1.844425499439239502e-01
1.820253431797027588e-01 1.312465667724609375e-01 3.251288235187530518e-01 -1.987668275833129883e-01 1.168360561132431030e-01 1.977360844612121582e-01 -5.509802326560020447e-02 1.692348718643188477e-01 -2.446616291999816895e-01 -2.594117224216461182e-01 -1.696110218763351440e-01 -2.769453823566436768e-02 -3.476299345493316650e-01 -5.269683897495269775e-02 1.759620308876037598e-01 -2.797382771968841553e-01 1.140709891915321350e-01 -5.761165544390678406e-02 -1.046531926840543747e-02 -1.721914708614349365e-01 -2.391226589679718018e-01 -1.455596536397933960e-01 4.254852980375289917e-02 -7.544280588626861572e-02 -9.989902377128601074e-02 2.089905552566051483e-02 3.161616623401641846e-01 2.285951189696788788e-02 -1.038061082363128662e-01 -1.579609364271163940e-01 2.103814780712127686e-01 -8.731698244810104370e-02
3.025345802307128906e-01 2.247472703456878662e-01 1.776865273714065552e-01 -3.576549589633941650e-01 -8.778383582830429077e-02 1.038769036531448364e-01 1.146154627203941345e-01 -6.340387463569641113e-02 2.740105241537094116e-02 -3.618125319480895996e-01 -1.293549407273530960e-02 -2.937447279691696167e-02 -1.820889115333557129e-01 5.439468473196029663e-02 2.192331701517105103e-01 -1.117824167013168335e-01 1.718450635671615601e-01 -1.242224946618080139e-01 2.212845981121063232e-01 -1.715001612901687622e-01 -8.731370419263839722e-02 -3.007903099060058594e-01 1.928485184907913208e-01 -1.153752207756042480e-01 -3.000562137458473444e-04 6.023763678967952728e-03 6.629597395658493042e-02 -6.738433986902236938e-02 -1.715546548366546631e-01 -1.156517304480075836e-02 1.028213724493980408e-01 -3.352686166763305664e-01
2.859239280223846436e-01 -1.837795041501522064e-02 2.564255595207214355e-01 1.528320647776126862e-02 1.968186348676681519e-01 2.229714989662170410e-01 -9.491527080535888672e-02 -3.284136950969696045e-01 -1.492056250572204590e-01 -5.580113828182220459e-02 8.193650282919406891e-03 1.247547566890716553e-01 -1.237036213278770447e-01 -2.863594591617584229e-01 1.255255341529846191e-01 -2.106839269399642944e-01 1.366663426160812378e-01 4.997687414288520813e-02 3.312374651432037354e-01 1.964181661605834961e-01 2.855051867663860321e-02 2.813256345689296722e-02 2.531866729259490967e-01 -2.400444447994232178e-02 1.827986687421798706e-01 -2.242421917617321014e-02 1.993457376956939697e-01 -2.463857084512710571e-01 2.192461788654327393e-01 1.359201669692993164e-01 7.489131391048431396e-02 -7.663790136575698853e-02
1.042483150959014893e-01 -5.969893187284469604e-02 2.136549204587936401e-01 -2.263417392969131470e-01 -1.257764548063278198e-01 1.308479160070419312e-01 -1.327901612967252731e-02 3.617199137806892395e-02 1.056180894374847412e-01 2.879205048084259033e-01 -1.676705479621887207e-01 -1.417157985270023346e-02 -1.083452850580215454e-01 -2.393651604652404785e-01 2.889810875058174133e-02 -2.140478640794754028e-01 7.370670884847640991e-02 -1.737207770347595215e-01 1.968516223132610321e-02 -1.557705402374267578e-01 -7.636034488677978516e-02 -1.737603694200515747e-01 1.610353142023086548e-01 -1.939551383256912231e-01 -9.665425121784210205e-02 -3.824787437915802002e-01 1.338870227336883545e-01 -3.120394051074981689e-01 1.231255456805229187e-01 2.116684764623641968e-01 2.346078306436538696e-01 -2.654080688953399658e-01
4.671601355075836182e-01 5.193687230348587036e-02 1.942244172096252441e-01 9.892499446868896484e-02 -1.122075784951448441e-02 2.299464493989944458e-01 -1.186914667487144470e-01 -1.899240761995315552e-01 -1.882990449666976929e-01 -1.040571182966232300e-01 -3.977559879422187805e-02 1.326555907726287842e-01 -1.162690818309783936e-01 -3.664975464344024658e-01 3.800889104604721069e-02 -4.048835486173629761e-02 9.814014285802841187e-02 3.904075548052787781e-02 1.041740700602531433e-01 6.312907207757234573e-03 1.354912519454956055e-01 2.405619472265243530e-01 3.131759166717529297e-01 -1.906705498695373535e-01 -6.863182410597801208e-03 2.019270136952400208e-02 9.614306688308715820e-02 -6.355553120374679565e-02 2.688834667205810547e-01 2.230006605386734009e-01 1.523649394512176514e-01 -1.425383985042572021e-01
3.182403445243835449e-01 5.999097134917974472e-03 -2.264629490673542023e-02 -2.736978232860565186e-01 -1.145288348197937012e-01 3.262428566813468933e-02 3.148961067199707031e-01 -1.402953118085861206e-01 1.564980596303939819e-01 -2.823335826396942139e-01 -2.497856318950653076e-01 1.680822223424911499e-01 2.893409132957458496e-02 -2.706039138138294220e-02 2.320124022662639618e-02 -1.807931512594223022e-01 2.110170871019363403e-01 -7.802284508943557739e-02 3.451408743858337402e-01 3.788004815578460693e-02 1.686183968558907509e-03 -4.497655481100082397e-02 5.703543499112129211e-02 -8.682239055633544922e-02 -2.108258008956909180e-02 -1.201344132423400879e-01 -2.146134376525878906e-01 -4.344169795513153076e-01 7.188149541616439819e-02 3.173469007015228271e-02 -9.477831423282623291e-02 1.086155846714973450e-01
6.550095230340957642e-02 -6.830006092786788940e-02 -4.067799821496009827e-02 -4.120549261569976807e-01 -3.690545558929443359e-01 7.648857682943344116e-02 9.776914119720458984e-02 -5.044376105070114136e-02 7.136693596839904785e-02 -7.631221413612365723e-02 -1.857480704784393311e-01 1.395067572593688965e-01 -5.506635829806327820e-02 -8.433658629655838013e-02 -1.003476828336715698e-01 -2.946749627590179443e-01 -2.818693779408931732e-02 -1.790504604578018188e-01 5.514569953083992004e-02 1.259433180093765259e-01 2.562597692012786865e-01 -1.044924929738044739e-01 4.294748306274414062e-01 -2.061426043510437012e-01 4.067298769950866699e-02 -1.021328344941139221e-01 1.093866825103759766e-01 -2.243285030126571655e-01 1.166713014245033264e-01 -2.067967206239700317e-01 6.793571263551712036e-02 5.350102111697196960e-02
1.947096288204193115e-01 -7.483854889869689941e-02 1.771672666072845459e-01 -3.059453070163726807e-01 1.925363838672637939e-01 2.122768312692642212e-01 3.477628827095031738e-01 -1.376953125000000000e-01 6.903427094221115112e-02 -6.877411901950836182e-02 2.621925203129649162e-03 1.690527945756912231e-01 -2.300826609134674072e-01 -4.449966922402381897e-02 -7.361212372779846191e-02 -2.923919856548309326e-01 6.998607516288757324e-02 -1.951248794794082642e-01 1.184994131326675415e-01 -1.332845687866210938e-01 -7.171033322811126709e-02 -3.455645963549613953e-02 3.864566385746002197e-01 -5.608803033828735352e-02 -2.096210233867168427e-02 3.255442678928375244e-01 2.257648706436157227e-01 4.283658787608146667e-02 -5.059299524873495102e-03 8.254874497652053833e-02 7.368756085634231567e-02 -1.430092155933380127e-01
3.673917353153228760e-01 4.885073378682136536e-02 3.246157765388488770e-01 2.922295965254306793e-02 1.178018972277641296e-01 2.721455395221710205e-01 -1.493025273084640503e-01 -2.952719330787658691e-01 8.360794186592102051e-02 -7.236630469560623169e-02 3.109498508274555206e-02 2.967782914638519287e-01 -3.224602341651916504e-02 -2.484112232923507690e-01 9.374596178531646729e-03 -1.407023668289184570e-01 8.556985110044479370e-02 -4.723375663161277771e-02 2.785450518131256104e-01 -4.999681562185287476e-02 -1.264466047286987305e-01 -7.814648561179637909e-03 1.793209761381149292e-01 -1.213519051671028137e-01 1.246917992830276489e-01 9.503982216119766235e-02 1.417403668165206909e-01 -2.661681771278381348e-01 2.744611799716949463e-01 1.693654507398605347e-01 4.625664651393890381e-02 -2.904981002211570740e-02
1.819388568401336670e-01 3.133260086178779602e-02 1.848297268152236938e-01 -2.002771943807601929e-01 1.733498275279998779e-01 1.084536463022232056e-01 -2.582236230373382568e-01 -1.507757604122161865e-01 -3.389111161231994629e-01 -1.535600721836090088e-01 1.154377907514572144e-01 2.096950113773345947e-01 -3.229247033596038818e-01 -2.490775436162948608e-01 1.637392938137054443e-01 -4.866799339652061462e-02 -8.886451274156570435e-02 -1.892008781433105469e-01 2.868684828281402588e-01 -9.023929946124553680e-03 3.219253197312355042e-02 1.494938042014837265e-02 -8.808922022581100464e-02 -1.040126979351043701e-01 -3.443189710378646851e-02 6.113165616989135742e-02 3.217656314373016357e-01 -2.575506921857595444e-03 3.137660026550292969e-01 9.015795588493347168e-02 6.996165961027145386e-02 -5.777987092733383179e-02
1.219229102134704590e-01 5.553352460265159607e-02 -4.035577550530433655e-02 -2.151881009340286255e-01 -6.751087307929992676e-02 2.463660240173339844e-01 -1.693447306752204895e-02 -9.418694674968719482e-02 1.542839705944061279e-01 -2.270364761352539062e-01 -8.738003671169281006e-02 1.244568750262260437e-01 -9.544203430414199829e-02 1.323787569999694824e-01 -7.633391022682189941e-02 -3.834810107946395874e-02 6.333008408546447754e-02 -2.710579037666320801e-01 -9.039792418479919434e-02 6.239001452922821045e-02 9.969827719032764435e-03 -1.865905076265335083e-01 5.172527432441711426e-01 -1.338737308979034424e-01 -1.034260019659996033e-01 -1.210647672414779663e-01 3.049063086509704590e-01 -1.028473526239395142e-01 -2.163300663232803345e-01 -1.012516841292381287e-01 2.676513791084289551e-01 -2.444941848516464233e-01
3.249912858009338379e-01 -1.276055872440338135e-01 1.236918121576309204e-01 -3.859080076217651367e-01 -7.270994782447814941e-02 3.269928395748138428e-01 1.130012199282646179e-01 1.571326851844787598e-01 6.663905829191207886e-02 -1.682142764329910278e-01 2.946139276027679443e-01 1.770645231008529663e-01 5.475661903619766235e-02 -1.256145834922790527e-01 -7.887653261423110962e-02 -8.062006533145904541e-02 -2.620455250144004822e-02 -1.395587474107742310e-01 -6.777807325124740601e-02 1.619354635477066040e-02 1.340481340885162354e-01 -1.367182582616806030e-01 1.350666396319866180e-02 -8.630239218473434448e-02 -1.831651031970977783e-01 -2.865844666957855225e-01 2.336856126785278320e-01 -2.376566082239151001e-01 -3.506704047322273254e-02 1.669395901262760162e-02 2.540904283523559570e-01 -1.402378976345062256e-01
3.765589892864227295e-01 -2.491669543087482452e-02 2.487975805997848511e-01 -6.170529499650001526e-02 5.232148244976997375e-02 2.586353719234466553e-01 -1.670491397380828857e-01 -2.946295142173767090e-01 -1.649589650332927704e-02 -2.719280123710632324e-01 3.697716444730758667e-02 2.189157456159591675e-01 -1.665625125169754028e-01 -2.488361597061157227e-01 4.599191993474960327e-02 -1.579180955886840820e-01 -1.570801809430122375e-02 4.909220617264509201e-03 1.845605969429016113e-01 -2.337831072509288788e-03 7.033806294202804565e-02 5.208587390370666981e-04 1.865329742431640625e-01 -9.438616037368774414e-02 2.097699046134948730e-01 4.753689467906951904e-02 1.519531756639480591e-01 -8.416384458541870117e-02 3.340123295783996582e-01 2.279623597860336304e-01 1.898087263107299805e-01 -9.123487025499343872e-02
2.252525091171264648e-01 2.658491209149360657e-02 2.296339571475982666e-01 -2.216454222798347473e-02 1.537694633007049561e-01 4.369820654392242432e-01 -1.511453092098236084e-01 -2.219706773757934570e-01 -1.479649096727371216e-01 -1.104626804590225220e-01 -1.266701817512512207e-01 2.847797870635986328e-01 -1.032111197710037231e-01 -2.777811586856842041e-01 -1.963636837899684906e-02 -2.432204186916351318e-01 8.644814789295196533e-02 6.840824335813522339e-02 1.902536004781723022e-01 1.663631498813629150e-01 -4.653926938772201538e-02 1.107730418443679810e-01 1.360727697610855103e-01 -1.035398468375205994e-01 2.272165939211845398e-02 1.137715065851807594e-03 6.015015393495559692e-02 -1.619186699390411377e-01 3.552458882331848145e-01 2.171985059976577759e-01 8.059903979301452637e-02 -9.840637445449829102e-03
1.231480985879898071e-01 1.327370200306177139e-02 9.223285317420959473e-02 -3.089538514614105225e-01 -2.519856393337249756e-01 1.525196880102157593e-01 7.686911523342132568e-02 -2.109974920749664307e-01 1.688462048768997192e-01 -2.195288892835378647e-03 -1.805686950683593750e-01 8.281896263360977173e-02 4.389550536870956421e-02 1.076622009277343750e-01 -1.457514762878417969e-01 -2.954274415969848633e-01 2.264939099550247192e-01 -1.980603635311126709e-01 -1.202090382575988770e-01 1.760607236064970493e-03 1.066499352455139160e-01 1.462264917790889740e-03 3.667528629302978516e-01 -2.692694067955017090e-01 1.931092590093612671e-01 5.133647099137306213e-02 2.117862552404403687e-01 -2.210823148488998413e-01 1.812180876731872559e-01 -9.653361886739730835e-02 1.982983946800231934e-01 1.224149838089942932e-01
2.910211384296417236e-01 -1.180577557533979416e-02 3.151841163635253906e-01 -2.136465758085250854e-01 -1.218030042946338654e-02 2.643748931586742401e-02 1.369384769350290298e-02 -5.029439181089401245e-02 4.056030511856079102e-02 -3.617162406444549561e-01 1.958145350217819214e-01 -8.205007016658782959e-02 -1.250120699405670166e-01 -2.251218557357788086e-01 1.370388865470886230e-01 -1.866641491651535034e-01 1.229527890682220459e-01 -4.551913961768150330e-02 1.920916140079498291e-02 -1.238958239555358887e-01 1.643316745758056641e-01 -3.031107783317565918e-01 3.574350476264953613e-01 -1.318922936916351318e-01 -2.441915217787027359e-03 -2.410410642623901367e-01 2.633113414049148560e-03 -2.640379071235656738e-01 1.754394471645355225e-01 -5.568865686655044556e-02 -9.680900722742080688e-02 3.316558152437210083e-02
1.384166479110717773e-01 4.973586276173591614e-02 4.279881343245506287e-02 -3.545004427433013916e-01 -1.335932761430740356e-01 4.367564916610717773e-01 6.856478750705718994e-02 -2.198864892125129700e-02 -8.199941366910934448e-02 -1.995902657508850098e-01 -1.833733916282653809e-01 -6.581404805183410645e-02 -1.545800864696502686e-01 7.431849092245101929e-02 2.467292994260787964e-01 -1.957612931728363037e-01 1.397971436381340027e-02 -1.527193784713745117e-01 2.755738794803619385e-01 -2.305193096399307251e-01 -1.981005072593688965e-01 2.420426346361637115e-02 1.341158002614974976e-01 -1.035411655902862549e-01 -2.438225299119949341e-01 2.502641268074512482e-02 2.050797939300537109e-01 -4.409448057413101196e-02 7.008711248636245728e-02 -2.189528895542025566e-03 2.984813153743743896e-01 6.871240586042404175e-02
2.591484487056732178e-01 3.822731599211692810e-02 2.817035019397735596e-01 -4.596095532178878784e-02 1.080134585499763489e-01 2.930970191955566406e-01 -1.899540424346923828e-01 -2.659069001674652100e-01 -1.049959138035774231e-01 -6.766719371080398560e-02 -2.483112923800945282e-02 1.302584409713745117e-01 -1.325804740190505981e-01 -2.451756745576858521e-01 2.331971935927867889e-02 -3.023583292961120605e-01 5.890258774161338806e-02 -1.028369180858135223e-02 2.866168320178985596e-01 2.486435323953628540e-02 -1.475046575069427490e-01 2.072361707687377930e-01 2.649954557418823242e-01 -5.572684854269027710e-02 2.180809229612350464e-01 7.127147400751709938e-04 6.539534032344818115e-02 -2.907620668411254883e-01 1.987678557634353638e-01 1.882034838199615479e-01 8.373536914587020874e-02 -3.821193473413586617e-03
4.495129287242889404e-01 2.357425540685653687e-02 1.282502114772796631e-01 2.699450589716434479e-02 9.605258703231811523e-02 2.316731363534927368e-01 -4.099663347005844116e-02 -2.713544666767120361e-01 -2.237643301486968994e-01 -2.387875318527221680e-01 -7.091328501701354980e-02 2.943010628223419189e-01 -1.558589488267898560e-01 -2.422688603401184082e-01 1.041842997074127197e-01 -1.951829791069030762e-01 -1.500645428895950317e-01 -8.146196603775024414e-02 5.293760821223258972e-02 1.221759244799613953e-01 -1.356794536113739014e-01 1.669967025518417358e-01 1.672497577965259552e-02 -1.401453912258148193e-01 1.762436628341674805e-01 -3.026505187153816223e-02 3.019663095474243164e-01 -1.266433894634246826e-01 1.217665430158376694e-02 1.690267324447631836e-01 1.662718653678894043e-01 -5.155442655086517334e-02
2.388543337583541870e-01 1.115160807967185974e-02 6.610205769538879395e-02 -2.860823869705200195e-01 -4.028810188174247742e-02 -2.324449829757213593e-02 -1.174463108181953430e-01 1.824770271778106689e-01 -4.671349748969078064e-02 -2.779005467891693115e-01 -3.285182416439056396e-01 2.333790510892868042e-01 -2.958779335021972656e-01 -2.260010689496994019e-01 -2.022423446178436279e-01 7.408501952886581421e-02 -2.503925468772649765e-03 -8.762668073177337646e-02 2.389210313558578491e-01 3.804786875844001770e-02 1.514963805675506592e-01 -6.658512353897094727e-02 4.094778299331665039e-01 6.235543638467788696e-02 5.713904276490211487e-02 -3.611882030963897705e-02 8.736512064933776855e-02 -2.070530354976654053e-01 9.589820355176925659e-02 1.286632567644119263e-01 1.245778575539588928e-01 -1.379898488521575928e-01
1.601490080356597900e-01 -1.367582380771636963e-01 3.378733396530151367e-01 -2.627185583114624023e-01 -1.300378441810607910e-01 1.774481087923049927e-01 8.216539025306701660e-02 -3.299773111939430237e-02 -1.562057882547378540e-01 3.710362613201141357e-01 -1.906990259885787964e-01 1.435365760698914528e-03 -6.895400583744049072e-02 -2.000795602798461914e-01 1.124927680939435959e-02 -2.912082523107528687e-02 1.368875354528427124e-01 -1.859172135591506958e-01 -1.005358342081308365e-02 -1.528283208608627319e-01 8.124299347400665283e-02 6.544478982686996460e-02 3.530564904212951660e-01 -1.212891191244125366e-01 -2.488929219543933868e-02 -2.515674829483032227e-01 1.809441000223159790e-01 -2.728522419929504395e-01 -1.497196853160858154e-01 2.061577588319778442e-01 9.495770931243896484e-02 -1.397191896103322506e-03
-1.294395625591278076e-01 -1.088996697217226028e-02 3.927133232355117798e-02 -4.531916230916976929e-02 1.144901514053344727e-01 3.356242775917053223e-01 -6.890868395566940308e-02 1.225132122635841370e-01 -3.487607836723327637e-01 -2.620978057384490967e-01 8.429709076881408691e-02 5.011181533336639404e-02 -1.963168382644653320e-01 -1.125262603163719177e-01 -1.119435429573059082e-01 -3.335615098476409912e-01 -1.488584876060485840e-01 -2.109862565994262695e-01 -2.467786520719528198e-02 3.926496021449565887e-03 2.137284576892852783e-01 3.983156755566596985e-02 2.123792022466659546e-01 -8.844826370477676392e-02 1.217785030603408813e-01 -8.318130671977996826e-02 2.918380498886108398e-01 -1.889703124761581421e-01 1.603427827358245850e-01 -1.186693534255027771e-01 -1.220038086175918579e-01 -3.070491254329681396e-01
3.595161437988281250e-01 1.644725948572158813e-01 1.103838980197906494e-01 1.505493819713592529e-01 -1.712124347686767578e-01 3.445493802428245544e-02 1.306221187114715576e-01 -9.642149321734905243e-03 3.849800303578376770e-02 -9.590244293212890625e-02 -1.441605836153030396e-01 -1.574956923723220825e-01 -3.549851775169372559e-01 -2.264061123132705688e-01 -8.043869398534297943e-03 -1.319108307361602783e-01 4.997271299362182617e-02 -1.872119158506393433e-01 8.346442133188247681e-02 3.130961209535598755e-02 1.026506200432777405e-01 -1.852118968963623047e-01 1.424798071384429932e-01 -1.624304503202438354e-01 3.262858092784881592e-01 9.943584911525249481e-03 2.176143079996109009e-01 -3.243634849786758423e-02 3.827185928821563721e-01 1.908848434686660767e-01 1.318179517984390259e-01 -1.338379085063934326e-01
4.475561976432800293e-01 6.610246747732162476e-02 1.897729337215423584e-01 -4.444940760731697083e-02 6.083327904343605042e-02 3.175944685935974121e-01 -9.829540550708770752e-02 -3.656288385391235352e-01 -1.017796769738197327e-01 -2.519481256604194641e-02 2.836658619344234467e-02 5.490606278181076050e-02 -1.287982463836669922e-01 -2.157380580902099609e-01 -9.183526784181594849e-02 -5.308253690600395203e-02 -2.264858782291412354e-02 -1.601406782865524292e-01 1.650886535644531250e-01 -6.541422335430979729e-04 1.337436437606811523e-01 1.773885339498519897e-01 3.509745001792907715e-02 -1.290159225463867188e-01 1.826731115579605103e-01 2.218871191143989563e-02 1.798902899026870728e-01 -4.623506963253021240e-02 4.282947182655334473e-01 2.123869210481643677e-01 3.782480955123901367e-02 3.528985381126403809e-02
3.589220643043518066e-01 -6.748896092176437378e-02 1.909124255180358887e-01 -6.107183545827865601e-02 1.269900500774383545e-01 3.312467932701110840e-01 -2.149655520915985107e-01 -2.780187726020812988e-01 -2.954875119030475616e-02 -1.319012790918350220e-01 8.870708942413330078e-02 1.752540916204452515e-01 -4.647021368145942688e-02 -2.875012755393981934e-01 1.038235276937484741e-01 -1.289521604776382446e-01 -3.011249192059040070e-02 -1.431095693260431290e-02 2.407083958387374878e-01 3.635293990373611450e-02 -3.801150992512702942e-02 9.812511503696441650e-02 2.470815777778625488e-01 -1.022791638970375061e-01 1.660399287939071655e-01 2.214256301522254944e-02 2.600216269493103027e-01 -1.408115029335021973e-01 2.792859971523284912e-01 1.492058783769607544e-01 1.651428937911987305e-01 -1.483830958604812622e-01
1.633299291133880615e-01 -4.809142649173736572e-02 3.429388999938964844e-01 -2.426563501358032227e-01 -2.775999307632446289e-01 2.444879859685897827e-01 1.343976110219955444e-01 1.503174006938934326e-01 3.559668734669685364e-02 -1.478983908891677856e-01 -1.283972412347793579e-01 1.754701584577560425e-01 -1.787286847829818726e-01 1.797649711370468140e-01 1.418434530496597290e-01 -3.295342326164245605e-01 -4.765377938747406006e-02 -1.039724797010421753e-01 5.546272173523902893e-02 4.992125928401947021e-02 2.272198349237442017e-02 -7.747796177864074707e-02 3.519781231880187988e-01 -4.817275702953338623e-02 -1.294418983161449432e-02 1.201770305633544922e-01 -1.279618740081787109e-01 -1.869912445545196533e-01 2.041843682527542114e-01 -1.348549425601959229e-01 2.434179484844207764e-01 -1.310787200927734375e-01
3.044487535953521729e-01 -2.973998151719570160e-02 1.848177313804626465e-01 -2.013593912124633789e-01 1.234426200389862061e-01 1.390808373689651489e-01 1.385508663952350616e-02 -1.822885274887084961e-01 5.625363066792488098e-02 -1.014912873506546021e-01 -1.289469897747039795e-01 2.055452764034271240e-02 -2.066904604434967041e-01 -8.608376234769821167e-02 7.422534376382827759e-02 -3.428953588008880615e-01 5.918969213962554932e-02 -3.529723361134529114e-02 1.446179747581481934e-01 -2.411762811243534088e-02 -6.860055029392242432e-02 -2.055519260466098785e-02 3.163850903511047363e-01 -3.090950548648834229e-01 -1.643684506416320801e-01 4.365585744380950928e-01 2.508915662765502930e-01 4.446079954504966736e-02 -1.702646352350711823e-02 -1.769873052835464478e-01 8.212970197200775146e-02 -1.099603027105331421e-01
3.222705125808715820e-01 1.932581514120101929e-01 1.108328327536582947e-01 -3.209952712059020996e-01 9.933356195688247681e-04 3.593690693378448486e-01 -1.335822939872741699e-01 -8.358807116746902466e-02 -3.084835782647132874e-02 2.032744288444519043e-01 -1.916102617979049683e-01 -2.144488245248794556e-01 -1.113566011190414429e-01 -1.093640271574258804e-02 1.891907900571823120e-01 -3.300558030605316162e-01 -3.071354627609252930e-01 -1.284690052270889282e-01 9.650357812643051147e-02 -1.273200213909149170e-01 2.550463378429412842e-01 -7.964367419481277466e-02 -1.612951904535293579e-01 -2.594950050115585327e-02 -1.572588533163070679e-01 -3.705443069338798523e-02 1.767493486404418945e-01 -3.326950594782829285e-02 -4.612347111105918884e-02 -5.006351321935653687e-02 9.627556055784225464e-02 2.176353335380554199e-02
3.728544712066650391e-01 -8.284450322389602661e-02 2.247356772422790527e-01 -2.367983162403106689e-01 1.591099202632904053e-01 2.535521984100341797e-01 -1.915169209241867065e-01 -1.820641309022903442e-01 3.099190769717097282e-03 -2.603969871997833252e-01 1.193319037556648254e-01 2.351821660995483398e-01 -1.464985013008117676e-01 -2.957315146923065186e-01 1.124106124043464661e-01 -7.882605493068695068e-02 -1.171885151416063309e-02 -1.041046157479286194e-01 2.421295195817947388e-01 5.176829919219017029e-02 2.097196690738201141e-02 -2.355855144560337067e-02 -1.273715496063232422e-01 -1.298327893018722534e-01 2.900783717632293701e-02 4.684854298830032349e-02 2.398662716150283813e-01 4.675100371241569519e-02 1.210443526506423950e-01 3.488394618034362793e-01 4.755439981818199158e-02 1.235068216919898987e-01
3.080879747867584229e-01 2.280759066343307495e-02 1.730679571628570557e-01 -2.179921716451644897e-01 -7.457351684570312500e-02 5.968704819679260254e-02 5.076805502176284790e-02 -1.405745595693588257e-01 5.396717414259910583e-02 1.730963028967380524e-02 -3.534692823886871338e-01 7.301948964595794678e-02 3.745652362704277039e-02 -1.492918729782104492e-01 8.634395897388458252e-02 9.944319026544690132e-04 -3.815653547644615173e-02 -1.585440039634704590e-01 -1.308657974004745483e-01 2.183090895414352417e-02 1.475616246461868286e-01 -1.821525394916534424e-01 2.764781415462493896e-01 1.478450186550617218e-02 -2.377428114414215088e-01 -1.681734323501586914e-01 -5.221138149499893188e-02 -3.518889546394348145e-01 2.441084831953048706e-01 4.170953631401062012e-01 9.137860685586929321e-02 -4.385979846119880676e-02
2.963199615478515625e-01 4.294998943805694580e-03 2.784406542778015137e-01 -5.021047592163085938e-02 -3.045862317085266113e-01 2.635179162025451660e-01 -1.991853564977645874e-01 4.510882124304771423e-02 1.642229855060577393e-01 4.852329939603805542e-02 -3.033773005008697510e-01 3.555112183094024658e-01 -1.707296222448348999e-01 4.465896636247634888e-03 -6.529803574085235596e-02 4.345417395234107971e-02 1.785419583320617676e-01 -9.591937810182571411e-02 2.907854616641998291e-01 4.385213926434516907e-02 5.457600951194763184e-02 -1.444446444511413574e-01 1.716318577527999878e-01 3.769477456808090210e-02 -1.243882849812507629e-01 2.537959814071655273e-02 8.692640066146850586e-02 -8.959715068340301514e-02 1.797716021537780762e-01 -3.142727315425872803e-01 -7.165736984461545944e-03 4.009617026895284653e-03
1.926807314157485962e-01 1.410029232501983643e-01 1.788229644298553467e-01 -3.027140796184539795e-01 -1.658569835126399994e-02 1.664737910032272339e-01 8.900420367717742920e-02 -7.270045578479766846e-02 3.273212164640426636e-02 2.495723217725753784e-02 -1.140680164098739624e-01 1.607014536857604980e-01 -2.724673151969909668e-01 -1.354903727769851685e-01 1.074165776371955872e-01 -2.347892969846725464e-01 -1.781269535422325134e-02 -1.153522580862045288e-01 7.449813932180404663e-02 -5.742224678397178650e-02 -2.275394350290298462e-01 -8.068070560693740845e-02 3.503413200378417969e-01 -2.105891853570938110e-01 -1.766871064901351929e-01 3.487760424613952637e-01 3.159972131252288818e-01 8.405580185353755951e-03 -1.714885979890823364e-02 -1.278732270002365112e-01 1.018962636590003967e-01 -2.252431511878967285e-01
1.215043812990188599e-01 5.697729438543319702e-02 2.022604048252105713e-01 -1.121404245495796204e-01 -1.370380967855453491e-01 2.403259575366973877e-01 -2.156831324100494385e-01 -2.042397558689117432e-01 -1.275684833526611328e-01 -1.783400326967239380e-01 -8.246955275535583496e-02 1.615783870220184326e-01 1.004007160663604736e-01 -4.144536554813385010e-01 -3.343069553375244141e-01 -2.239384651184082031e-01 2.394716739654541016e-01 1.959154941141605377e-02 2.305059432983398438e-01 9.006460011005401611e-02 4.365516826510429382e-02 1.290743499994277954e-01 8.392348885536193848e-02 -1.136752888560295105e-01 7.355865836143493652e-02 1.071340441703796387e-01 2.479774206876754761e-01 2.818928472697734833e-02 2.171890735626220703e-01 2.061394900083541870e-01 2.502200938761234283e-02 -1.096093878149986267e-01
3.583056628704071045e-01 -1.447353512048721313e-01 3.802181035280227661e-02 -3.842905759811401367e-01 -2.163565754890441895e-01 6.350338459014892578e-03 -2.205981016159057617e-01 1.297553349286317825e-02 -1.228212416172027588e-01 -3.146998882293701172e-01 -2.221699059009552002e-01 2.078146785497665405e-01 -1.919289231300354004e-01 -3.197154104709625244e-01 -1.770422160625457764e-01 1.254798620939254761e-01 -1.041647121310234070e-01 -9.177660197019577026e-02 1.012999638915061951e-01 8.577889949083328247e-02 1.496126353740692139e-01 -2.787849679589271545e-02 2.867917120456695557e-01 -6.098832935094833374e-02 1.134110987186431885e-01 -2.078941836953163147e-02 -1.487335003912448883e-02 -1.180585026741027832e-01 8.162830024957656860e-02 1.294354945421218872e-01 6.341711431741714478e-02 -1.101607605814933777e-01
4.655691087245941162e-01 -2.934707701206207275e-02 9.084335714578628540e-02 -7.969759404659271240e-02 -3.580530583858489990e-01 2.677741050720214844e-01 -1.180884167551994324e-01 2.263234257698059082e-01 -1.593585312366485596e-01 -2.211784571409225464e-01 5.207482725381851196e-03 -1.505635976791381836e-01 1.591236740350723267e-01 -1.344609558582305908e-01 -7.829055190086364746e-02 -2.116190046072006226e-01 -7.523360196501016617e-03 3.501365706324577332e-02 1.301492154598236084e-01 -1.916046142578125000e-01 -7.857574522495269775e-02 -1.549902558326721191e-01 3.399564921855926514e-01 9.298013523221015930e-03 -8.120762556791305542e-02 9.339080005884170532e-02 -9.492865949869155884e-02 -2.547538578510284424e-01 3.662338480353355408e-02 9.783099591732025146e-02 3.266643732786178589e-02 -9.690473228693008423e-02
2.297842502593994141e-01 1.271445900201797485e-01 4.073144793510437012e-01 -1.772513091564178467e-01 -1.472817063331604004e-01 6.081553921103477478e-02 2.152935415506362915e-01 -4.615388810634613037e-02 -5.863451957702636719e-02 -1.613037586212158203e-01 -6.956733018159866333e-02 1.298082470893859863e-01 1.125326901674270630e-01 3.420913591980934143e-02 9.878155589103698730e-02 -2.375216223299503326e-02 -1.492007821798324585e-01 -7.949944585561752319e-02 2.745342850685119629e-01 -1.847531460225582123e-02 3.460165560245513916e-01 4.599931836128234863e-02 2.057093232870101929e-01 1.962129920721054077e-01 -9.633377194404602051e-02 -3.562285304069519043e-01 1.257312744855880737e-01 -3.142497241497039795e-01 1.141632869839668274e-01 -7.705245912075042725e-02 -5.641001462936401367e-02 6.850237399339675903e-02
4.400221705436706543e-01 -2.006541565060615540e-02 2.167518585920333862e-01 -1.257112622261047363e-01 3.732046484947204590e-02 2.471515089273452759e-01 -1.489412635564804077e-01 -1.884622424840927124e-01 -1.535584330558776855e-01 -2.059764415025711060e-01 -1.145747676491737366e-01 1.044522821903228760e-01 -6.237066909670829773e-02 -1.688077747821807861e-01 8.486692607402801514e-02 -7.149784266948699951e-02 -2.134702503681182861e-01 -1.412684619426727295e-01 2.083102613687515259e-01 -8.450544625520706177e-02 -1.715644747018814087e-01 1.487345993518829346e-01 3.614897653460502625e-02 -1.320566087961196899e-01 8.083510398864746094e-02 6.991212069988250732e-02 2.250372171401977539e-01 5.358485877513885498e-02 2.647150754928588867e-01 3.171097338199615479e-01 2.573041617870330811e-01 -1.159181352704763412e-02
3.241856098175048828e-01 2.225296571850776672e-02 2.853091657161712646e-01 -1.394463032484054565e-01 4.496904090046882629e-02 1.183004006743431091e-01 -1.602215915918350220e-01 -1.862065792083740234e-01 -1.246303170919418335e-01 -3.295717835426330566e-01 6.460861116647720337e-02 1.694165766239166260e-01 -1.712213158607482910e-01 -3.229427039623260498e-01 1.801294684410095215e-01 -9.962251782417297363e-02 -5.374015122652053833e-02 -2.174417078495025635e-01 1.607745587825775146e-01 1.856746226549148560e-01 -7.616975903511047363e-02 9.550435841083526611e-02 1.517319530248641968e-01 -8.918473869562149048e-02 -3.397843614220619202e-02 -6.357703357934951782e-02 2.663221061229705811e-01 1.705211848020553589e-01 -6.067386828362941742e-03 2.916131019592285156e-01 1.927374303340911865e-01 1.945145800709724426e-02
1.425793617963790894e-01 -1.024732217192649841e-01 4.410160183906555176e-01 -2.426831424236297607e-01 -8.987447619438171387e-02 2.550454577431082726e-03 -3.828617185354232788e-02 7.092957943677902222e-02 -5.761818215250968933e-02 -3.024407327175140381e-01 -2.681499719619750977e-01 -2.449657768011093140e-02 -1.628688871860504150e-01 3.745890781283378601e-02 -1.458933949470520020e-01 -3.824281096458435059e-01 3.627195209264755249e-02 8.581992238759994507e-02 6.946119666099548340e-02 -1.306346803903579712e-01 3.982419148087501526e-02 9.694410860538482666e-02 -2.498386353254318237e-01 -3.076680377125740051e-02 1.876265704631805420e-01 1.095630079507827759e-01 2.860801219940185547e-01 -1.992149949073791504e-01 -1.541601419448852539e-01 -4.473985359072685242e-02 9.951657056808471680e-02 -1.706198453903198242e-01
2.123779654502868652e-01 9.992922097444534302e-02 2.976580858230590820e-01 -2.127281129360198975e-01 -7.523407787084579468e-02 2.039920240640640259e-01 2.993666753172874451e-02 -8.862353861331939697e-02 1.168793663382530212e-01 -8.853555470705032349e-02 -2.469202503561973572e-02 1.988015621900558472e-01 -1.370104551315307617e-01 -1.986238658428192139e-01 1.748539805412292480e-01 -3.959639742970466614e-02 -1.439977735280990601e-01 -3.162347972393035889e-01 -2.563166432082653046e-02 -6.272143125534057617e-02 2.879809141159057617e-01 9.856153279542922974e-02 4.353846609592437744e-02 6.641442328691482544e-02 -5.660820007324218750e-02 7.341738045215606689e-02 2.027802616357803345e-01 -1.286501884460449219e-01 -2.395728416740894318e-02 2.458757311105728149e-01 5.010258555412292480e-01 2.076405659317970276e-02
2.185589373111724854e-01 2.360687404870986938e-01 2.184710800647735596e-01 -2.970860302448272705e-01 -3.677989840507507324e-01 -5.736599117517471313e-02 3.532657399773597717e-02 1.191994845867156982e-01 -4.678427241742610931e-03 -3.199330270290374756e-01 1.355400383472442627e-01 -6.240013241767883301e-02 -2.437811940908432007e-01 -1.848823726177215576e-01 9.010393172502517700e-02 -2.648873329162597656e-01 -3.291650116443634033e-02 -2.237458229064941406e-01 1.490463912487030029e-01 -1.958922669291496277e-02 -4.384192079305648804e-02 1.694283187389373779e-01 -1.295854598283767700e-01 -2.105904072523117065e-01 7.685460150241851807e-02 5.612569302320480347e-02 2.108658850193023682e-01 -1.916556656360626221e-01 -1.163320690393447876e-01 -4.967812076210975647e-02 1.941582262516021729e-01 -2.207593433558940887e-02
4.568793773651123047e-01 -3.959874808788299561e-02 1.061298772692680359e-01 -1.423735171556472778e-01 1.027409434318542480e-01 2.054237723350524902e-01 -7.527624815702438354e-02 -2.141641229391098022e-01 -1.161316931247711182e-01 -1.622439324855804443e-01 7.893252372741699219e-02 2.653463780879974365e-01 -8.888100087642669678e-02 -2.232879400253295898e-01 9.519143402576446533e-02 -5.759848281741142273e-02 -3.929679468274116516e-02 -1.712424457073211670e-01 2.610439658164978027e-01 -3.595941141247749329e-02 -6.526556611061096191e-02 2.887963056564331055e-01 1.081984713673591614e-01 -1.187439486384391785e-01 1.434677392244338989e-01 1.767699867486953735e-01 4.108616709709167480e-01 6.892821751534938812e-03 8.058803528547286987e-02 1.428389251232147217e-01 6.454117596149444580e-02 4.199320077896118164e-02
1.280532777309417725e-01 1.456534564495086670e-01 1.834731847047805786e-01 -1.652060449123382568e-01 -3.055264353752136230e-01 1.675835698843002319e-01 2.330160886049270630e-01 9.022972732782363892e-02 -1.285927444696426392e-01 -2.882676720619201660e-01 -1.464951187372207642e-01 1.844387874007225037e-02 -3.194628357887268066e-01 -6.518782675266265869e-02 1.603846848011016846e-01 -2.764771878719329834e-01 -8.776918984949588776e-04 -1.363374385982751846e-02 2.458704262971878052e-01 -6.978643685579299927e-02 -3.466118825599551201e-03 -1.886234283447265625e-01 -1.177907884120941162e-01 -1.978127211332321167e-01 -4.050074517726898193e-02 1.086382195353507996e-01 2.208590805530548096e-01 -2.096821665763854980e-01 1.934631541371345520e-02 1.278886944055557251e-02 3.222379982471466064e-01 -1.516314148902893066e-01
1.323337703943252563e-01 -4.290337115526199341e-02 1.796559989452362061e-01 -2.166435867547988892e-01 -2.486119568347930908e-01 2.429313361644744873e-01 1.816022843122482300e-01 2.555096894502639771e-02 -1.103049982339143753e-02 -1.026301383972167969e-01 -1.870573312044143677e-01 2.817055583000183105e-01 -6.597975641489028931e-02 1.375718265771865845e-01 1.686623841524124146e-01 -2.351797074079513550e-01 5.819895770400762558e-03 -3.547753393650054932e-01 3.706391900777816772e-02 9.254200011491775513e-02 -7.057727873325347900e-02 -2.472712695598602295e-01 2.128613442182540894e-01 -5.735421180725097656e-02 -1.489151269197463989e-01 3.151088356971740723e-01 1.494009345769882202e-01 -1.607540249824523926e-01 7.747698575258255005e-02 -2.356503903865814209e-01 1.634768992662429810e-01 -8.056380599737167358e-02
3.077290356159210205e-01 2.968654036521911621e-02 2.054281979799270630e-01 9.739905595779418945e-02 1.661024242639541626e-01 2.203266471624374390e-01 -1.758433431386947632e-01 -2.706888318061828613e-01 1.744804345071315765e-02 -1.794706732034683228e-01 4.458745196461677551e-02 1.049045473337173462e-01 8.628437295556068420e-03 -3.210442662239074707e-01 1.107722744345664978e-01 -1.181008070707321167e-01 -1.554493606090545654e-02 -1.279587745666503906e-01 2.055125534534454346e-01 1.449093818664550781e-01 -2.949989167973399162e-03 7.501941639930009842e-03 2.629711925983428955e-01 -1.173202693462371826e-01 1.410956978797912598e-01 2.975882217288017273e-02 2.307824045419692993e-01 -1.784263253211975098e-01 4.005430936813354492e-01 2.082942277193069458e-01 -6.544709205627441406e-03 -1.579608023166656494e-01
2.788258790969848633e-01 2.045486867427825928e-01 -2.218476869165897369e-02 -9.085069596767425537e-02 -6.470250338315963745e-02 3.246580362319946289e-01 1.222095862030982971e-01 -1.420536637306213379e-01 -1.717275381088256836e-01 -1.921373456716537476e-01 -1.241725310683250427e-01 -8.190358430147171021e-02 -2.849613130092620850e-01 -3.025380969047546387e-01 -3.683904558420181274e-02 5.245027318596839905e-02 2.014094144105911255e-01 -1.699779182672500610e-01 8.684040606021881104e-02 1.482452750205993652e-01 1.359242647886276245e-01 1.412217020988464355e-01 2.239240258932113647e-01 -2.057121843099594116e-01 2.525081932544708252e-01 7.336106151342391968e-02 -2.024552598595619202e-02 -8.215466141700744629e-02 2.501206398010253906e-01 2.852964997291564941e-01 7.724397629499435425e-02 7.426124066114425659e-02
2.102294564247131348e-01 -1.265338901430368423e-02 -2.618590295314788818e-01 -1.898169517517089844e-01 -1.913308501243591309e-01 2.493883818387985229e-01 1.742895692586898804e-01 -6.946724653244018555e-02 1.812195591628551483e-02 -1.876740157604217529e-01 -2.644262313842773438e-01 1.295685172080993652e-01 1.220924854278564453e-01 6.130370497703552246e-02 2.507297992706298828e-01 -1.856250762939453125e-01 -1.644853129982948303e-02 4.550426080822944641e-02 3.557502031326293945e-01 6.771657615900039673e-02 1.972876787185668945e-01 -3.876516222953796387e-02 9.275960177183151245e-02 -8.582808077335357666e-02 -1.870818734169006348e-01 -6.145471334457397461e-02 -7.815976627171039581e-03 -4.763178825378417969e-01 5.822472274303436279e-02 -3.210665658116340637e-02 1.192558482289314270e-01 6.747012585401535034e-02
4.598723053932189941e-01 4.916619043797254562e-03 1.182057112455368042e-01 -1.276235878467559814e-01 -1.345042139291763306e-02 2.350303977727890015e-01 -4.014047980308532715e-02 1.856436766684055328e-02 5.932424589991569519e-02 -8.347219973802566528e-02 -1.175279468297958374e-01 2.455249056220054626e-02 -3.195251226425170898e-01 7.503888756036758423e-02 2.612462043762207031e-01 -3.720494806766510010e-01 1.212501749396324158e-01 6.913996301591396332e-03 1.084957793354988098e-01 -2.863183915615081787e-01 -2.435656338930130005e-01 1.528696250170469284e-02 5.406347289681434631e-02 -1.990753859281539917e-01 -2.320273220539093018e-02 1.786461472511291504e-01 2.982619404792785645e-01 -4.890548065304756165e-02 -5.027931765653192997e-04 -4.451420158147811890e-03 6.893894076347351074e-02 -1.495617628097534180e-01
2.777006626129150391e-01 1.632765084505081177e-01 8.233473449945449829e-02 -3.997932076454162598e-01 -1.525087952613830566e-01 3.096575848758220673e-02 1.918946951627731323e-01 -1.286090612411499023e-01 -1.284449398517608643e-01 -2.123701274394989014e-01 -5.103823915123939514e-02 -1.195872351527214050e-01 -2.076951563358306885e-01 -1.485147178173065186e-01 1.142561510205268860e-01 -2.737650275230407715e-01 2.259965538978576660e-01 9.821501560509204865e-03 2.921617031097412109e-01 3.196767345070838928e-02 6.159938126802444458e-02 -1.745917946100234985e-01 -1.666948944330215454e-02 -3.911393284797668457e-01 -5.589709803462028503e-02 -9.475147724151611328e-02 -1.477301679551601410e-02 -2.122730761766433716e-01 -6.477398425340652466e-02 -1.433529704809188843e-01 6.510742008686065674e-02 -9.416016191244125366e-02
3.620853126049041748e-01 3.333029523491859436e-02 2.557702064514160156e-01 9.977803379297256470e-02 1.119232624769210815e-01 1.139805316925048828e-01 -1.204824745655059814e-01 -3.150024116039276123e-01 -2.004592716693878174e-01 -1.713304817676544189e-01 -6.469832267612218857e-03 8.289884775876998901e-02 4.752562195062637329e-02 -2.030943781137466431e-01 1.397878974676132202e-01 -2.811830639839172363e-01 4.806813597679138184e-02 2.043865621089935303e-02 3.065672814846038818e-01 -4.604279529303312302e-03 -2.251637540757656097e-02 1.000568121671676636e-01 3.035506606101989746e-01 -3.528361767530441284e-02 1.662358790636062622e-01 5.293695628643035889e-02 2.179554104804992676e-01 -2.601703107357025146e-01 2.756204307079315186e-01 8.436346054077148438e-02 5.772688612341880798e-02 -4.359068349003791809e-02
4.495338499546051025e-01 -1.209867969155311584e-01 -1.511688381433486938e-01 -2.270544916391372681e-01 6.925076246261596680e-02 1.232535913586616516e-01 2.585197389125823975e-01 -1.907481700181961060e-01 -1.006631404161453247e-01 -2.564144134521484375e-01 -2.488052994012832642e-01 -7.415105402469635010e-02 -8.836792409420013428e-02 -9.496444836258888245e-03 3.044387511909008026e-02 -1.212603300809860229e-01 1.285543292760848999e-01 -1.228224113583564758e-01 3.274174332618713379e-01 1.591474115848541260e-01 -1.398471444845199585e-01 -9.135157614946365356e-02 -2.528545260429382324e-02 -1.133097484707832336e-01 -1.654205173254013062e-01 9.086620062589645386e-02 5.077706277370452881e-02 -2.308871299028396606e-01 1.206452958285808563e-03 -9.583047777414321899e-02 1.677834987640380859e-01 -2.906735539436340332e-01
1.763317137956619263e-01 1.136958748102188110e-01 2.438275516033172607e-01 -3.736397325992584229e-01 3.796530887484550476e-02 2.743320763111114502e-01 2.588420510292053223e-01 -3.783984854817390442e-02 8.391955494880676270e-02 -5.361643061041831970e-02 -1.549919098615646362e-01 4.856223613023757935e-02 -2.062410712242126465e-01 -6.055745482444763184e-02 1.729528605937957764e-01 -4.112669229507446289e-01 -2.660751529037952423e-02 -1.971439830958843231e-02 6.744770705699920654e-02 -7.128497958183288574e-02 -6.214084103703498840e-02 -9.998538345098495483e-02 3.174915015697479248e-01 -1.867296695709228516e-01 -7.302011549472808838e-02 1.504959017038345337e-01 2.875764667987823486e-01 6.170424073934555054e-02 1.412840001285076141e-02 -1.524633914232254028e-01 1.144231036305427551e-01 -1.376843750476837158e-01
-4.488457366824150085e-02 1.192007884383201599e-01 5.168890953063964844e-01 -2.919003665447235107e-01 -6.117688119411468506e-02 2.082242965698242188e-01 -1.449250895529985428e-02 -2.066768147051334381e-02 1.088015809655189514e-01 -1.089179590344429016e-01 -5.628030374646186829e-02 -1.558976322412490845e-01 -2.248191684484481812e-01 3.084990382194519043e-02 2.812219262123107910e-01 -1.664097458124160767e-01 4.516655579209327698e-03 -4.082517921924591064e-01 2.405650764703750610e-01 -4.324169084429740906e-02 4.179041832685470581e-02 1.860614493489265442e-02 4.165072739124298096e-02 -2.861733734607696533e-01 -1.229360401630401611e-01 -3.507262095808982849e-02 2.409140765666961670e-02 -1.367193609476089478e-01 -9.716638596728444099e-04 -1.381397098302841187e-01 5.992787703871726990e-02 6.138965487480163574e-02
5.000219941139221191e-01 2.250755727291107178e-01 8.461822569370269775e-02 -3.072801530361175537e-01 -8.929761499166488647e-02 1.733179092407226562e-01 1.126594319939613342e-01 1.641672402620315552e-01 -3.937450423836708069e-02 -2.882523238658905029e-01 1.238024830818176270e-01 4.604213684797286987e-02 5.499851331114768982e-02 -6.063017994165420532e-02 -3.528535738587379456e-02 -1.634592711925506592e-01 2.882886230945587158e-01 1.388329174369573593e-02 1.355182379484176636e-01 -1.315140575170516968e-01 1.149252057075500488e-02 -1.670167148113250732e-01 7.422757335007190704e-03 -2.386811971664428711e-01 1.584699451923370361e-01 -6.751721352338790894e-02 2.051650285720825195e-01 -1.921070963144302368e-01 -2.213381230831146240e-01 -7.606265693902969360e-02 1.068980544805526733e-01 -6.665562093257904053e-02
1.582204103469848633e-01 -1.237465301528573036e-03 1.236311271786689758e-01 -3.791114091873168945e-01 6.193466484546661377e-02 2.654499933123588562e-02 2.461558580398559570e-01 -1.919047087430953979e-01 1.755115687847137451e-01 -1.211268082261085510e-01 -1.328432857990264893e-01 5.347316339612007141e-02 -1.696399971842765808e-02 1.703205704689025879e-02 -1.737464033067226410e-02 -3.634920716285705566e-01 -2.716047465801239014e-01 -9.761490672826766968e-02 4.054178595542907715e-01 3.070414252579212189e-02 -1.315376460552215576e-01 -1.619474440813064575e-01 2.582466900348663330e-01 -6.580438464879989624e-02 -2.085272371768951416e-01 1.050586327910423279e-01 2.619948685169219971e-01 -6.886647548526525497e-03 9.194372221827507019e-03 8.148477226495742798e-02 1.457780152559280396e-01 2.579019218683242798e-02
2.134913951158523560e-01 1.376738697290420532e-01 2.187952548265457153e-01 -1.463868319988250732e-01 -1.870257705450057983e-01 2.862659096717834473e-01 4.933854565024375916e-02 -1.392979025840759277e-01 -8.327060937881469727e-02 2.713819593191146851e-02 -1.343244612216949463e-01 5.090408325195312500e-01 -1.119150966405868530e-01 4.913622140884399414e-02 -1.862349105067551136e-03 -1.336182802915573120e-01 1.538672149181365967e-01 -1.207783818244934082e-02 3.019565045833587646e-01 4.873739555478096008e-02 3.630994260311126709e-01 -3.101346269249916077e-02 1.934410035610198975e-01 8.101169764995574951e-02 9.248904883861541748e-02 2.716659940779209137e-02 9.428679198026657104e-02 -1.539050228893756866e-02 1.448975950479507446e-01 -1.257908530533313751e-02 -2.092618048191070557e-01 -1.795730441808700562e-01
1.001622155308723450e-01 7.979474216699600220e-02 7.264948636293411255e-02 -7.915019243955612183e-02 -1.630188524723052979e-01 2.210584282875061035e-02 -7.298445701599121094e-02 -5.830862373113632202e-02 -2.823000550270080566e-01 -3.682953119277954102e-01 -1.037292554974555969e-01 5.816253647208213806e-02 4.442701116204261780e-02 -3.331586718559265137e-01 -1.623841971158981323e-01 1.313009578734636307e-02 2.084573544561862946e-02 -1.188031360507011414e-01 8.556761592626571655e-02 1.347016543149948120e-01 7.875203341245651245e-02 -5.755586177110671997e-02 4.316061735153198242e-01 -1.453725695610046387e-01 -2.856497168540954590e-01 -1.088108196854591370e-01 1.782409660518169403e-02 -2.677643299102783203e-01 2.270965427160263062e-01 -5.585280060768127441e-02 -4.496967419981956482e-02 -2.969311475753784180e-01
2.113336920738220215e-01 -1.879458129405975342e-02 1.588840484619140625e-01 -5.309268832206726074e-01 -1.743947416543960571e-01 1.453884094953536987e-01 6.092873215675354004e-02 -1.119472905993461609e-01 -7.166339457035064697e-02 -2.620515823364257812e-01 1.342147439718246460e-01 -9.548491798341274261e-03 -2.038903087377548218e-01 -1.173335686326026917e-01 -2.180237323045730591e-01 -2.872129082679748535e-01 1.084772795438766479e-01 -9.683977812528610229e-02 -1.296719759702682495e-01 -1.381584703922271729e-01 2.262258231639862061e-01 -9.181100875139236450e-02 1.730212271213531494e-01 3.297816589474678040e-02 5.379739776253700256e-02 -2.630353868007659912e-01 1.074376851320266724e-01 -6.690844148397445679e-02 7.881766557693481445e-02 -5.968100577592849731e-02 6.322549283504486084e-02 2.307252287864685059e-01
3.516918420791625977e-01 -3.996964171528816223e-02 2.278455346822738647e-01 -1.098104864358901978e-01 -5.548968911170959473e-02 2.625326812267303467e-01 -1.096202731132507324e-01 -1.926703304052352905e-01 -2.339548617601394653e-01 -2.769329845905303955e-01 -4.136442393064498901e-02 2.722464501857757568e-01 -1.250636875629425049e-01 -2.185981273651123047e-01 1.731379330158233643e-01 -6.482897698879241943e-02 -1.834428757429122925e-01 -1.191890835762023926e-01 8.595776557922363281e-02 6.061630323529243469e-02 -1.093107983469963074e-01 1.562001556158065796e-01 2.125052809715270996e-01 -1.404191106557846069e-01 2.057731747627258301e-01 1.612632423639297485e-01 1.876931935548782349e-01 -1.164202205836772919e-02 2.697012126445770264e-01 1.883199214935302734e-01 1.097284033894538879e-01 -2.531628683209419250e-02
3.643010258674621582e-01 1.198883876204490662e-01 1.989568918943405151e-01 -7.487639039754867554e-02 -6.597940623760223389e-02 4.238609969615936279e-02 6.223836541175842285e-02 8.547749370336532593e-02 -5.819001421332359314e-02 -2.685831785202026367e-01 5.049752537161111832e-03 -6.708962470293045044e-02 -7.353498786687850952e-02 -1.593761742115020752e-01 2.986121550202369690e-02 1.199985072016716003e-01 -1.968174055218696594e-02 -1.190063059329986572e-01 2.281396239995956421e-01 2.610033452510833740e-01 2.432920634746551514e-01 -6.976047158241271973e-02 2.915658652782440186e-01 3.215488493442535400e-01 -1.100253313779830933e-01 -1.605152338743209839e-01 1.445364952087402344e-01 -3.892644345760345459e-01 -3.508243709802627563e-02 -1.307784765958786011e-01 8.353192359209060669e-02 -2.036187648773193359e-01
3.588348925113677979e-01 3.796582669019699097e-02 1.366343498229980469e-01 -1.526727825403213501e-01 -2.183562070131301880e-01 8.114171773195266724e-02 -5.670135840773582458e-02 -5.042840540409088135e-02 -6.240425165742635727e-03 -2.059358656406402588e-01 -4.517630636692047119e-01 -4.523179680109024048e-02 -1.674218326807022095e-01 1.184910163283348083e-01 -3.345350548624992371e-02 -6.259667687118053436e-03 1.179001629352569580e-01 -1.406917572021484375e-01 1.258188635110855103e-01 -3.047884628176689148e-02 2.332037240266799927e-01 2.592817842960357666e-01 2.974365353584289551e-01 7.242895662784576416e-03 2.238962203264236450e-01 -2.104115933179855347e-01 1.514942944049835205e-01 -1.899916678667068481e-01 -1.740900576114654541e-01 -1.387151237577199936e-02 -1.773321926593780518e-01 1.236059935763478279e-03
1.976545900106430054e-01 2.992246448993682861e-01 1.412397325038909912e-01 -4.280005395412445068e-01 -3.053671866655349731e-02 1.891285926103591919e-01 2.847152948379516602e-01 4.352440312504768372e-02 2.674631178379058838e-01 -2.250321358442306519e-01 -3.885699808597564697e-02 2.200075797736644745e-02 5.099095031619071960e-02 -1.595290452241897583e-01 -2.057831287384033203e-01 -3.350184857845306396e-01 8.151310496032238007e-03 1.224812269210815430e-01 1.966918259859085083e-01 -1.519362628459930420e-01 2.414631284773349762e-02 8.812592923641204834e-02 1.758418232202529907e-01 -6.318490207195281982e-02 -1.623418331146240234e-01 -8.886740356683731079e-02 2.168835848569869995e-01 8.651594817638397217e-02 -4.694480076432228088e-02 2.751117013394832611e-02 1.710432469844818115e-01 -2.658557519316673279e-02
2.872738540172576904e-01 1.400007605552673340e-01 -8.725211024284362793e-02 -2.868381440639495850e-01 -7.662561535835266113e-02 1.120206117630004883e-01 1.349866986274719238e-01 1.218634173274040222e-01 -1.613068133592605591e-01 -2.978919744491577148e-01 -4.262187704443931580e-02 -1.384711861610412598e-01 -1.877352297306060791e-01 -2.993179857730865479e-01 -8.079622685909271240e-02 -1.453036665916442871e-01 3.012705743312835693e-01 -1.109765842556953430e-01 3.716285154223442078e-02 2.238473892211914062e-01 3.096736408770084381e-02 -1.956232078373432159e-02 2.391531504690647125e-02 -2.189208716154098511e-01 6.210982427000999451e-02 1.707561314105987549e-02 3.204233646392822266e-01 -1.782521903514862061e-01 -2.908057868480682373e-01 -1.286162734031677246e-01 1.293672025203704834e-01 8.611793816089630127e-02
2.891991734504699707e-01 1.559582259505987167e-02 2.162496894598007202e-01 -3.108256459236145020e-01 -2.335932850837707520e-01 2.316400706768035889e-01 1.838398575782775879e-01 -1.160255670547485352e-01 2.943363599479198456e-02 -1.402868926525115967e-01 -4.399885609745979309e-02 6.038650125265121460e-02 -1.986859589815139771e-01 -1.649792194366455078e-01 1.061317324638366699e-01 8.819729089736938477e-03 3.205266296863555908e-01 1.380763649940490723e-01 1.030388474464416504e-01 2.730638384819030762e-01 -3.685811161994934082e-02 -1.596320569515228271e-01 3.699158504605293274e-02 -2.877094447612762451e-01 -1.124970838427543640e-01 1.080466434359550476e-01 2.541412413120269775e-01 -2.592574656009674072e-01 -1.094860285520553589e-01 1.010275483131408691e-01 1.144410148262977600e-01 -6.087166070938110352e-02
4.011116325855255127e-01 1.325347274541854858e-01 2.358296215534210205e-01 -1.452159732580184937e-01 6.469067931175231934e-02 -2.461063489317893982e-02 -1.350002288818359375e-01 -5.842491239309310913e-02 -1.682162433862686157e-01 5.954159051179885864e-02 -7.486743479967117310e-02 -1.466689109802246094e-01 -6.492905318737030029e-02 -1.355521827936172485e-01 -1.093229800462722778e-01 -1.878244578838348389e-01 -3.738706409931182861e-01 -9.633080661296844482e-02 -1.893869340419769287e-01 -6.780850887298583984e-02 1.582606285810470581e-01 -1.660420894622802734e-01 9.235547482967376709e-02 -6.826568860560655594e-03 -1.556960046291351318e-01 -5.997056141495704651e-03 3.163022994995117188e-01 -2.114490121603012085e-01 -2.970014214515686035e-01 1.557461172342300415e-01 1.662912964820861816e-01 -1.725157201290130615e-01
2.904279828071594238e-01 1.546599268913269043e-01 2.695190608501434326e-01 -8.980754017829895020e-02 -1.258332282304763794e-01 1.511171907186508179e-01 -3.144207224249839783e-02 -2.267701923847198486e-01 -1.994450688362121582e-01 -6.831585615873336792e-02 -8.318772912025451660e-02 2.024673670530319214e-01 1.117401272058486938e-01 -2.801285684108734131e-01 4.974543303251266479e-02 1.099054217338562012e-01 -1.309257894754409790e-01 -2.873919010162353516e-01 2.571861445903778076e-01 -1.385788172483444214e-01 3.353697955608367920e-01 -5.338156968355178833e-02 1.313163340091705322e-01 5.525571480393409729e-02 -7.313194125890731812e-02 -1.994270384311676025e-01 2.289662361145019531e-01 -9.117616713047027588e-02 -2.224235832691192627e-01 4.508281499147415161e-02 2.041956633329391479e-01 4.805267602205276489e-02
2.501800656318664551e-01 -4.049516096711158752e-02 -3.016836196184158325e-02 -9.772921353578567505e-02 -9.626190364360809326e-02 -5.228773131966590881e-02 6.572819501161575317e-02 -1.376780774444341660e-02 -4.910365212708711624e-03 -1.593969315290451050e-01 -3.274089395999908447e-01 1.141201034188270569e-01 -2.596738040447235107e-01 7.497039437294006348e-02 -1.054049236699938774e-03 -4.017922282218933105e-01 -1.363371908664703369e-01 -1.906644999980926514e-01 8.202157914638519287e-03 1.792701035737991333e-01 -4.729430656880140305e-03 -2.334636896848678589e-01 3.847062289714813232e-01 -6.087738648056983948e-02 9.785435348749160767e-02 1.357460319995880127e-01 2.719303071498870850e-01 -4.044158384203910828e-03 5.151566863059997559e-02 -2.901224493980407715e-01 1.560919731855392456e-01 -1.487451493740081787e-01
2.623310983180999756e-01 2.598484456539154053e-01 1.008367016911506653e-01 -3.198771476745605469e-01 2.257793247699737549e-01 2.681071460247039795e-01 -6.457150727510452271e-02 -1.418234854936599731e-01 -7.495088875293731689e-02 -9.685793519020080566e-02 9.988646209239959717e-02 8.535929769277572632e-02 5.472403392195701599e-02 -2.822276949882507324e-01 -3.217083215713500977e-02 -3.635382279753684998e-02 -3.439608588814735413e-02 -6.918713450431823730e-03 1.500637829303741455e-01 -3.591046631336212158e-01 -1.179268467240035534e-03 7.999110221862792969e-02 4.310789704322814941e-01 8.042634464800357819e-03 -1.368888020515441895e-01 -3.745637834072113037e-02 1.069076806306838989e-01 -1.364025771617889404e-01 3.580451384186744690e-02 2.908863127231597900e-01 5.025667604058980942e-03 7.527196407318115234e-02
2.067842930555343628e-01 4.419989883899688721e-02 1.657344549894332886e-01 -5.058597922325134277e-01 2.348325401544570923e-01 1.071223616600036621e-02 1.556204259395599365e-01 -1.507297605276107788e-01 1.687864214181900024e-01 -1.128095462918281555e-01 -1.059549674391746521e-01 -3.881064429879188538e-02 -6.845342367887496948e-02 -1.523432433605194092e-01 5.184068903326988220e-02 -1.972424983978271484e-01 -1.283471435308456421e-01 -5.646643042564392090e-02 2.686400115489959717e-01 -6.380740553140640259e-02 -2.167190760374069214e-01 -1.179879829287528992e-01 2.573400437831878662e-01 -1.881548166275024414e-01 -2.263884842395782471e-01 1.268744654953479767e-02 2.777158915996551514e-01 -4.958246648311614990e-02 -1.076832562685012817e-01 1.143213510513305664e-01 1.587482094764709473e-01 -8.375184237957000732e-02
2.394915372133255005e-01 1.736744940280914307e-01 2.449167668819427490e-01 -3.695781528949737549e-01 -2.878451943397521973e-01 1.122157350182533264e-01 1.097257658839225769e-01 -1.080391258001327515e-01 1.586759276688098907e-02 -3.983129933476448059e-02 -9.693450480699539185e-02 -3.952817525714635849e-03 -3.008786737918853760e-01 -2.141276150941848755e-01 1.773420721292495728e-02 -4.538285546004772186e-03 3.696781098842620850e-01 -2.753086388111114502e-02 -6.130599975585937500e-02 2.483864724636077881e-01 -1.568923890590667725e-01 -1.235495880246162415e-01 -2.915568463504314423e-02 -1.992872804403305054e-01 -2.927745878696441650e-02 7.686875760555267334e-02 1.662736833095550537e-01 -2.445982396602630615e-01 -1.220990419387817383e-01 -9.867101162672042847e-02 -4.907435923814773560e-02 -2.101726233959197998e-01
1.685367673635482788e-01 9.930431842803955078e-02 1.919236965477466583e-02 -3.638782799243927002e-01 -9.012436121702194214e-02 1.114380955696105957e-01 5.514804646372795105e-02 -1.070644985884428024e-02 -1.401297599077224731e-01 -1.312359124422073364e-01 -2.207149565219879150e-01 -7.405813038349151611e-02 -3.129107505083084106e-02 -2.748145461082458496e-01 -7.202353328466415405e-02 4.126296378672122955e-03 -3.434178531169891357e-01 -1.892131567001342773e-01 1.289209350943565369e-02 4.725900012999773026e-03 3.932995498180389404e-01 -1.523812115192413330e-01 -6.250390410423278809e-02 -5.313314963132143021e-03 1.326796561479568481e-01 -1.969441920518875122e-01 1.746171414852142334e-01 -3.326916992664337158e-01 2.606859803199768066e-01 -8.845259249210357666e-02 1.449413150548934937e-01 -4.874211922287940979e-02
1.577974706888198853e-01 -2.219284325838088989e-01 9.767859429121017456e-02 -3.690981864929199219e-01 -1.787472963333129883e-01 7.320001721382141113e-02 4.830144345760345459e-02 1.034892648458480835e-01 5.981258302927017212e-02 2.238273918628692627e-01 -3.884409666061401367e-01 -3.681411221623420715e-02 -1.539542973041534424e-01 -1.398416310548782349e-01 -6.579108536243438721e-02 -5.340838432312011719e-02 2.320441305637359619e-01 -2.236779779195785522e-01 1.118633449077606201e-01 1.502031981945037842e-01 5.933067575097084045e-02 -2.453391700983047485e-01 2.769063413143157959e-01 1.736683025956153870e-02 -1.126020997762680054e-01 -1.308374702930450439e-01 2.253858447074890137e-01 -1.090193912386894226e-01 1.351519823074340820e-01 2.746966481208801270e-01 6.712149828672409058e-02 -5.488757416605949402e-02
2.575088739395141602e-01 7.101819664239883423e-02 1.129527539014816284e-01 -3.706025183200836182e-01 2.002942562103271484e-02 3.453861474990844727e-01 1.897696778178215027e-02 -2.244300246238708496e-01 -2.597101330757141113e-01 3.417513146996498108e-02 -1.104700490832328796e-01 -2.244283705949783325e-01 -1.086205542087554932e-01 1.514573097229003906e-01 1.743381768465042114e-01 -1.062260344624519348e-01 -2.032599747180938721e-01 -1.180939227342605591e-01 2.710670931264758110e-03 -1.065984889864921570e-01 2.425837367773056030e-01 9.809641167521476746e-03 1.864618039689958096e-03 9.360946714878082275e-02 -2.423781156539916992e-01 9.271989017724990845e-02 3.820012211799621582e-01 4.205881431698799133e-02 -6.187707930803298950e-02 -1.189877912402153015e-01 1.481007635593414307e-01 -1.059037670493125916e-01
2.440914362668991089e-01 1.630404740571975708e-01 6.120638549327850342e-02 -2.774432301521301270e-01 -3.396471589803695679e-02 1.299385447055101395e-02 8.172288537025451660e-02 -2.660118639469146729e-01 -1.723471730947494507e-01 -1.041252817958593369e-02 1.188011914491653442e-01 2.275147140026092529e-01 -1.925552189350128174e-01 -1.147270575165748596e-01 -9.559571743011474609e-02 1.809589192271232605e-02 -3.936454057693481445e-01 -1.840093135833740234e-01 4.023481309413909912e-01 -1.271878182888031006e-01 2.453622072935104370e-01 -1.166729405522346497e-01 -9.323876351118087769e-02 -1.331938952207565308e-01 -7.611542940139770508e-02 3.467736765742301941e-02 6.548011302947998047e-02 -2.756426632404327393e-01 4.451205953955650330e-02 2.404436841607093811e-02 4.345801193267107010e-03 -2.049177587032318115e-01
5.423865318298339844e-01 3.395877406001091003e-02 4.157581552863121033e-02 -3.516529202461242676e-01 -2.192153781652450562e-01 5.590522661805152893e-02 2.622478902339935303e-01 -4.706817120313644409e-02 -1.724839024245738983e-02 -3.290519416332244873e-01 -1.176582425832748413e-01 -2.452366612851619720e-02 6.022052466869354248e-02 -1.178493946790695190e-01 3.239908814430236816e-02 -1.685302108526229858e-01 1.722933053970336914e-01 -4.463787376880645752e-02 -3.841361403465270996e-02 -4.360585939139127731e-03 2.117143422365188599e-01 1.297710090875625610e-02 1.395517140626907349e-01 -1.387256532907485962e-01 1.307240724563598633e-01 1.568994224071502686e-01 5.751726403832435608e-02 -6.933380663394927979e-02 -2.625154256820678711e-01 -6.324417889118194580e-03 3.718340769410133362e-02 2.237833738327026367e-01
5.235583186149597168e-01 2.092083990573883057e-01 3.168078362941741943e-01 -3.561979830265045166e-01 1.106547424569725990e-03 -2.687747776508331299e-02 1.720760315656661987e-01 1.258590966463088989e-01 -4.887763783335685730e-02 -1.849601566791534424e-01 -5.155932903289794922e-02 -1.099700555205345154e-01 2.626620978116989136e-02 -8.403354138135910034e-02 -3.654324635863304138e-02 -3.097783960402011871e-02 3.440942466259002686e-01 9.614773839712142944e-02 1.072399839758872986e-01 7.909031212329864502e-02 8.552463352680206299e-02 -1.855313926935195923e-01 7.133898884057998657e-02 -2.411047667264938354e-01 -3.591666743159294128e-02 -1.690967567265033722e-02 7.130464911460876465e-02 -1.629156321287155151e-01 -8.012979477643966675e-02 -8.061879128217697144e-02 8.817446976900100708e-02 -2.074790596961975098e-01
3.354486525058746338e-01 -1.848095208406448364e-01 3.105863332748413086e-01 -3.066304028034210205e-01 -5.767322727479040623e-04 2.484086900949478149e-01 -3.897609654814004898e-03 -1.704538911581039429e-01 5.808709561824798584e-02 -1.034484878182411194e-01 2.567050978541374207e-02 -7.060977816581726074e-02 -7.563109695911407471e-02 1.186363101005554199e-01 1.481731832027435303e-01 -1.749687790870666504e-01 2.719188854098320007e-02 -1.457376927137374878e-01 2.409313470125198364e-01 2.935093045234680176e-01 -6.598103791475296021e-02 -1.580148935317993164e-01 2.417979538440704346e-01 2.752893231809139252e-02 -4.685886204242706299e-02 -1.790200769901275635e-01 -6.030010432004928589e-02 -3.013900518417358398e-01 2.926042117178440094e-02 3.369234129786491394e-02 2.622447013854980469e-01 1.605352908372879028e-01
2.306175529956817627e-01 -1.694873720407485962e-01 -1.115634758025407791e-02 -3.239228129386901855e-01 -1.071586608886718750e-01 7.496826350688934326e-02 -2.087335735559463501e-01 1.126438379287719727e-01 -1.318658888339996338e-01 -1.058587729930877686e-01 -4.256947934627532959e-01 2.817088961601257324e-01 -2.092181146144866943e-02 -9.128393232822418213e-02 -2.738511264324188232e-01 -2.826611045747995377e-03 -9.018160402774810791e-02 -3.767564892768859863e-02 2.370083779096603394e-01 -9.218309074640274048e-02 1.480673700571060181e-01 -1.800230145454406738e-02 2.511867582798004150e-01 -1.111216992139816284e-01 1.473504006862640381e-01 -1.398926079273223877e-01 2.828761935234069824e-01 -1.922578811645507812e-01 5.078248679637908936e-02 9.633494168519973755e-02 -8.954255282878875732e-02 -1.291470080614089966e-01
3.910298347473144531e-01 -3.909533470869064331e-02 -1.375912874937057495e-01 -2.280402481555938721e-01 4.732635989785194397e-02 5.033423006534576416e-02 -4.505395889282226562e-02 -6.316023319959640503e-02 -5.550454370677471161e-03 -2.742848396301269531e-01 -2.600958049297332764e-01 -4.653931036591529846e-02 2.244604192674160004e-02 4.168169572949409485e-02 2.124320566654205322e-01 7.592809945344924927e-02 -5.086430534720420837e-02 -2.260652482509613037e-01 -7.132927887141704559e-03 2.940453588962554932e-01 2.051259130239486694e-01 1.961872577667236328e-01 2.414115816354751587e-01 -1.182289049029350281e-01 -1.970657408237457275e-01 2.170649468898773193e-01 2.723650336265563965e-01 -1.490531861782073975e-01 -2.718170545995235443e-02 8.806987106800079346e-02 -1.712315678596496582e-01 2.289798110723495483e-01
7.078909873962402344e-02 3.421558439731597900e-02 1.633609086275100708e-01 -9.020272642374038696e-02 -2.925657033920288086e-01 2.927170991897583008e-01 1.314256191253662109e-01 7.254534959793090820e-02 -9.376787394285202026e-02 -2.878382802009582520e-01 -5.210704728960990906e-02 2.450957894325256348e-01 -1.130357533693313599e-01 1.337765753269195557e-01 -1.840840280055999756e-01 -2.893866896629333496e-01 3.440818935632705688e-02 -1.616143286228179932e-01 1.788731664419174194e-01 3.415210545063018799e-02 -1.074102744460105896e-01 -3.106570839881896973e-01 2.378836274147033691e-01 -5.417383834719657898e-02 4.194389283657073975e-02 1.148366853594779968e-01 -1.187355071306228638e-01 -3.344310224056243896e-01 1.134259477257728577e-01 -2.308539897203445435e-01 1.396107524633407593e-01 -8.873324096202850342e-02
2.581194937229156494e-01 1.216372009366750717e-02 3.892915323376655579e-02 -3.444699048995971680e-01 8.796571195125579834e-02 1.133173853158950806e-01 2.004766315221786499e-01 -2.339666485786437988e-01 5.168769136071205139e-02 -1.630520671606063843e-01 -2.061326652765274048e-01 3.874346241354942322e-02 -7.969859987497329712e-02 -1.600463241338729858e-01 6.100561842322349548e-02 -4.723050296306610107e-01 -2.339927256107330322e-01 1.552918851375579834e-01 4.837022349238395691e-02 -1.201150491833686829e-01 -2.207179516553878784e-01 -1.890390068292617798e-01 2.229115813970565796e-01 -1.139781102538108826e-01 -7.252075523138046265e-02 -1.380323916673660278e-01 2.580249607563018799e-01 4.002497345209121704e-02 6.861512083560228348e-03 -1.081569399684667587e-02 1.489534676074981689e-01 -8.900006860494613647e-02
2.050708532333374023e-01 1.029209792613983154e-01 9.447908401489257812e-02 -2.657481655478477478e-02 -1.950286477804183960e-01 2.661660611629486084e-01 -9.880061447620391846e-02 3.476576646789908409e-03 -3.030123412609100342e-01 -1.709873974323272705e-01 2.294819802045822144e-03 -7.585885375738143921e-02 -3.053570538759231567e-02 -2.113766372203826904e-01 -1.525962203741073608e-01 5.760797113180160522e-02 1.472911834716796875e-01 -2.056052833795547485e-01 2.095159888267517090e-01 5.721526965498924255e-02 3.536695539951324463e-01 7.322879973798990250e-03 3.976036012172698975e-01 -1.679211556911468506e-01 -1.646557003259658813e-01 -1.550493687391281128e-01 3.267771378159523010e-02 -3.411322832107543945e-01 7.945899665355682373e-02 -2.146195434033870697e-02 -1.164846792817115784e-01 -9.242413192987442017e-02
4.782944023609161377e-01 9.706931561231613159e-02 3.591267019510269165e-02 -4.228882789611816406e-01 -1.459888666868209839e-01 9.159344434738159180e-02 1.858586072921752930e-01 2.014042586088180542e-01 1.978246420621871948e-01 -3.879038691520690918e-01 -6.862123310565948486e-02 -1.055719256401062012e-01 7.230973988771438599e-02 -1.383015513420104980e-01 -9.290111064910888672e-02 -2.261920720338821411e-01 -1.758903264999389648e-01 -4.666487872600555420e-02 -1.366322021931409836e-02 -5.663016065955162048e-02 -4.324018955230712891e-03 -6.676170229911804199e-02 8.461499214172363281e-02 1.544070243835449219e-01 -3.469372168183326721e-02 -2.469702661037445068e-01 2.189158946275711060e-01 -2.124915085732936859e-02 -4.887780547142028809e-02 4.380058497190475464e-02 1.585317030549049377e-02 1.234731450676918030e-02
2.608861327171325684e-01 -1.754800677299499512e-01 1.706146597862243652e-01 -3.084051311016082764e-01 -6.099762767553329468e-02 7.685501128435134888e-02 6.946228444576263428e-02 -1.147434115409851074e-01 9.929873049259185791e-02 1.232444345951080322e-01 -2.676990330219268799e-01 -1.206008195877075195e-01 -2.868096232414245605e-01 2.394857816398143768e-02 1.619219928979873657e-01 2.297475468367338181e-03 2.237525433301925659e-01 -2.523801624774932861e-01 -1.298161223530769348e-02 8.911846578121185303e-02 2.748865447938442230e-02 -1.786290556192398071e-01 2.419434934854507446e-01 -3.143857046961784363e-02 -3.716886788606643677e-02 -2.054361552000045776e-01 4.342758059501647949e-01 6.296432763338088989e-02 1.047803834080696106e-01 1.921571344137191772e-01 1.165932491421699524e-01 -1.314770579338073730e-01
1.307086944580078125e-01 -5.325558036565780640e-02 1.382940113544464111e-01 -3.468579351902008057e-01 -1.660461127758026123e-01 8.438178896903991699e-02 -2.124003618955612183e-01 -1.806352473795413971e-02 -3.241908550262451172e-01 -2.601283490657806396e-01 -4.853907227516174316e-02 3.285214602947235107e-01 -9.525835514068603516e-02 -1.576525270938873291e-01 -1.821740418672561646e-01 -1.378811150789260864e-01 -8.479455858469009399e-02 -6.352707743644714355e-02 2.440287470817565918e-01 1.686080992221832275e-01 2.465817928314208984e-01 1.604127436876296997e-01 5.260949954390525818e-02 5.521643534302711487e-02 -1.238454952836036682e-01 -1.797629296779632568e-01 2.353465557098388672e-02 -3.582013249397277832e-01 1.247054785490036011e-01 -7.692538201808929443e-03 4.194225370883941650e-02 7.678309082984924316e-02
3.163471519947052002e-01 7.413890957832336426e-02 2.509512007236480713e-01 4.423558246344327927e-03 -1.550391316413879395e-01 1.899283677339553833e-01 -5.135351791977882385e-02 2.355772703886032104e-01 -3.272792696952819824e-01 -2.258329391479492188e-01 -2.834664285182952881e-01 1.873002052307128906e-01 -2.733901441097259521e-01 -1.007626280188560486e-01 -1.449218094348907471e-01 -6.873844563961029053e-02 -5.422102659940719604e-02 -1.692139357328414917e-01 -8.963568508625030518e-02 1.704279519617557526e-02 2.566765546798706055e-01 9.701395779848098755e-02 1.864686608314514160e-01 1.742606461048126221e-01 2.399908564984798431e-02 -9.358213096857070923e-02 5.666420236229896545e-02 -2.274240553379058838e-01 1.392504721879959106e-01 -1.010729372501373291e-01 -9.068589657545089722e-03 -2.339523434638977051e-01
-3.922545537352561951e-02 -2.688749134540557861e-02 3.003239333629608154e-01 -3.728907406330108643e-01 -3.028260171413421631e-02 1.568640768527984619e-01 6.391078978776931763e-02 -9.302808344364166260e-02 1.168175861239433289e-01 -1.668104678392410278e-01 -2.774967849254608154e-01 -1.574751585721969604e-01 -1.420483738183975220e-01 5.040035024285316467e-02 -2.213727682828903198e-02 -2.342044711112976074e-01 2.297833114862442017e-01 -1.006085500121116638e-01 -1.175025328993797302e-01 -1.212704554200172424e-01 -9.021607041358947754e-02 1.462501138448715210e-01 1.579269766807556152e-01 9.106978029012680054e-02 -2.885507419705390930e-02 -3.844837471842765808e-02 3.465967178344726562e-01 -2.862255275249481201e-01 1.702393405139446259e-02 -2.121078036725521088e-02 2.431205064058303833e-01 -3.008128702640533447e-01
1.739944815635681152e-01 7.555935531854629517e-02 7.312577962875366211e-02 -1.239152625203132629e-01 -6.799180805683135986e-02 2.241823971271514893e-01 -2.029220014810562134e-02 2.978520095348358154e-01 1.331466482952237129e-03 -1.798695176839828491e-01 -1.486164927482604980e-01 1.785534769296646118e-01 -5.427732691168785095e-02 2.195384167134761810e-02 3.549882024526596069e-02 1.431217491626739502e-01 -1.043568328022956848e-01 -2.535061240196228027e-01 1.655799746513366699e-01 2.183658182621002197e-01 3.672049045562744141e-01 -1.433948129415512085e-01 4.190338253974914551e-01 -7.317422423511743546e-03 1.618087477982044220e-02 -1.106875091791152954e-01 8.642270416021347046e-02 -3.442462384700775146e-01 2.025590091943740845e-01 -2.827324531972408295e-02 -5.526131018996238708e-02 -1.521163880825042725e-01
1.546796858310699463e-01 7.103958725929260254e-02 3.338171541690826416e-01 -1.406071037054061890e-01 -9.542522951960563660e-03 9.456834197044372559e-02 4.821354523301124573e-02 -1.941261887550354004e-01 -1.669141501188278198e-01 -3.828445076942443848e-01 -2.272764407098293304e-02 2.030795961618423462e-01 -1.473613083362579346e-01 -2.088396847248077393e-01 2.260358184576034546e-01 7.732161786407232285e-03 1.666888594627380371e-02 -3.672990798950195312e-01 3.074508607387542725e-01 -1.429027467966079712e-01 1.459158211946487427e-01 8.048235438764095306e-03 -9.831527620553970337e-02 1.171429008245468140e-01 1.451988071203231812e-01 8.168320357799530029e-02 2.173495292663574219e-01 -3.375393897294998169e-02 -1.913448795676231384e-03 2.470699399709701538e-01 8.082810789346694946e-03 1.611970216035842896e-01
3.053094148635864258e-01 1.041162982583045959e-01 8.767478168010711670e-02 -1.274654865264892578e-01 -2.530695199966430664e-01 -4.310434311628341675e-02 -7.682612538337707520e-02 -2.230921993032097816e-03 -1.833437681198120117e-01 -2.411743104457855225e-01 -2.564308643341064453e-01 2.926563322544097900e-01 1.461381465196609497e-01 -2.560560703277587891e-01 -1.880604624748229980e-01 -6.045968458056449890e-02 -3.885837271809577942e-02 -1.866398304700851440e-01 2.644062340259552002e-01 -2.660974264144897461e-01 -4.611669108271598816e-02 1.079845279455184937e-01 2.642353177070617676e-01 -1.757050454616546631e-01 -7.029140740633010864e-02 -1.826099008321762085e-01 4.301064833998680115e-02 -2.577912211418151855e-01 -3.954127058386802673e-02 1.521587967872619629e-01 8.931623399257659912e-02 -1.565531082451343536e-02
1.874870955944061279e-01 2.342996746301651001e-01 4.206925332546234131e-01 1.407887972891330719e-02 -1.877214461565017700e-01 8.298450708389282227e-02 1.093274205923080444e-01 -6.719442456960678101e-02 -3.473910316824913025e-02 -2.498377859592437744e-01 -3.162980824708938599e-02 2.060024291276931763e-01 -1.419474184513092041e-01 -1.639631241559982300e-01 8.413892984390258789e-02 -1.230963990092277527e-01 -1.734333932399749756e-01 -2.464138269424438477e-01 1.027917116880416870e-01 -1.081326752901077271e-01 2.928572297096252441e-01 1.331727206707000732e-01 -2.591819269582629204e-03 1.232063919305801392e-01 -3.112471289932727814e-02 8.097776770591735840e-02 2.709552645683288574e-01 -1.157610416412353516e-01 -5.928672477602958679e-02 2.969669103622436523e-01 2.673182487487792969e-01 -9.272974729537963867e-02
4.554692208766937256e-01 2.817818224430084229e-01 1.962429843842983246e-02 -2.329270839691162109e-01 -1.097867265343666077e-02 1.315519027411937714e-02 -6.604838185012340546e-03 -8.697623759508132935e-02 -7.456153631210327148e-02 -3.828613758087158203e-01 -1.506632268428802490e-01 2.522077225148677826e-02 2.781801857054233551e-02 -5.360842868685722351e-02 -2.099274992942810059e-01 -2.144160568714141846e-01 2.683160006999969482e-01 -1.128249764442443848e-01 -1.005850583314895630e-01 6.332143675535917282e-03 8.433188498020172119e-02 -2.338334172964096069e-01 1.742083430290222168e-01 -1.449554115533828735e-01 -2.135416716337203979e-01 -1.290560513734817505e-01 1.708357334136962891e-01 1.641973406076431274e-01 1.442458331584930420e-01 -9.251940250396728516e-02 1.524618268013000488e-01 -4.890784248709678650e-02
6.290293484926223755e-02 5.141944438219070435e-02 3.505068719387054443e-01 -2.058507055044174194e-01 2.061278373003005981e-02 3.887131214141845703e-01 5.224635824561119080e-02 5.912999808788299561e-02 -1.254584491252899170e-01 -1.905001997947692871e-01 -1.279169023036956787e-01 2.940842211246490479e-01 -5.772814899682998657e-02 6.223693117499351501e-02 9.542304277420043945e-02 -2.211632877588272095e-01 1.123926322907209396e-02 -9.483194351196289062e-02 6.988261640071868896e-02 -1.983734518289566040e-01 -1.334353238344192505e-01 -9.792513400316238403e-02 1.183123216032981873e-01 -3.953206837177276611e-01 -1.557445973157882690e-01 2.221369147300720215e-01 1.254688948392868042e-02 -1.633376777172088623e-01 2.593895792961120605e-01 -7.359797507524490356e-02 1.143678873777389526e-01 1.143442466855049133e-01
3.835247159004211426e-01 -2.577572874724864960e-02 3.121614754199981689e-01 1.674420945346355438e-02 9.814292937517166138e-02 2.180121988058090210e-01 -7.621730118989944458e-02 -1.877970397472381592e-01 -7.577759772539138794e-02 -8.415575325489044189e-02 2.101868391036987305e-02 1.799513995647430420e-01 -3.246767073869705200e-02 -2.933772504329681396e-01 1.715708971023559570e-01 -9.985186904668807983e-02 7.224319875240325928e-02 -6.465417891740798950e-02 2.353729754686355591e-01 3.908146545290946960e-02 -2.963566407561302185e-02 8.887748420238494873e-02 3.020113110542297363e-01 -5.513344705104827881e-02 1.665658354759216309e-01 1.274500936269760132e-01 2.002175003290176392e-01 -2.132350504398345947e-01 3.398389220237731934e-01 2.465460300445556641e-01 3.839140385389328003e-02 -8.632960170507431030e-02
2.474811524152755737e-01 1.678148359060287476e-01 1.801689118146896362e-01 9.957819245755672455e-03 -3.089793324470520020e-01 2.276746779680252075e-01 3.147689253091812134e-02 8.667010068893432617e-02 -2.406424880027770996e-01 -2.598825097084045410e-01 7.127836346626281738e-03 -2.165584266185760498e-01 -1.055169031023979187e-01 -2.192365080118179321e-01 -1.332841962575912476e-01 5.363451316952705383e-02 1.215917170047760010e-01 -2.758839428424835205e-01 1.339244097471237183e-01 8.416108787059783936e-03 2.710541784763336182e-01 -6.747183948755264282e-02 3.154791593551635742e-01 -4.644075781106948853e-02 -1.306504458189010620e-01 -2.087569087743759155e-01 1.165241599082946777e-01 -2.869925498962402344e-01 3.142931684851646423e-02 9.630515426397323608e-02 -8.036703616380691528e-02 -8.981189131736755371e-02
2.982034981250762939e-01 8.591660112142562866e-02 2.684666514396667480e-01 -9.488069266080856323e-02 -8.380622416734695435e-02 1.784563958644866943e-01 -1.299094110727310181e-01 -2.071744501590728760e-01 -5.590344592928886414e-02 -2.782598733901977539e-01 1.026139557361602783e-01 2.132969945669174194e-01 5.756024643778800964e-02 -9.467056393623352051e-02 1.145775541663169861e-01 -3.237050473690032959e-01 -1.403360366821289062e-01 2.088865265250205994e-02 2.236385494470596313e-01 -6.413734983652830124e-03 -1.875162720680236816e-01 -4.719788581132888794e-02 3.654112517833709717e-01 5.864543840289115906e-02 9.908135980367660522e-02 -4.220480099320411682e-02 8.428559638559818268e-03 -2.065779119729995728e-01 3.933056890964508057e-01 3.496494144201278687e-02 1.957063190639019012e-02 4.473783075809478760e-02
1.033546701073646545e-01 -7.922574132680892944e-02 3.270170092582702637e-01 -1.310481578111648560e-01 -4.978540353477001190e-03 4.042097926139831543e-01 -3.944047167897224426e-02 -7.516921311616897583e-02 3.082313761115074158e-02 -1.506534069776535034e-01 -7.509477436542510986e-02 1.684899628162384033e-01 1.316032856702804565e-01 -4.384482204914093018e-01 -2.888107299804687500e-01 -1.370022445917129517e-01 1.408544778823852539e-01 1.134468689560890198e-01 2.126121670007705688e-01 4.028166085481643677e-02 4.108118638396263123e-02 2.487855032086372375e-02 1.325562596321105957e-01 -1.428634971380233765e-01 -1.825890243053436279e-01 7.974064350128173828e-02 1.346695125102996826e-01 -6.039795652031898499e-02 2.216590493917465210e-01 2.871232926845550537e-01 6.778474152088165283e-02 -3.776254132390022278e-02
9.442640095949172974e-02 4.948418959975242615e-02 9.226334840059280396e-02 -8.997125923633575439e-02 1.869698911905288696e-01 4.740698039531707764e-01 2.410811139270663261e-03 -1.963128149509429932e-01 1.820970177650451660e-01 -1.041270792484283447e-01 -3.031792938709259033e-01 -2.184328138828277588e-01 -2.962391823530197144e-02 -1.002211943268775940e-01 -8.089068531990051270e-02 -2.601319178938865662e-02 9.267518669366836548e-02 -1.516297906637191772e-01 3.367468714714050293e-01 1.709716320037841797e-01 2.203090190887451172e-01 -1.100118011236190796e-01 -1.220065578818321228e-01 1.713078171014785767e-01 -7.259651273488998413e-02 7.042895257472991943e-02 3.658713698387145996e-01 -1.063878983259201050e-01 -1.559215337038040161e-01 1.040265411138534546e-01 -3.525535389780998230e-02 3.378956019878387451e-02
3.788782060146331787e-01 5.244694650173187256e-02 2.494542896747589111e-01 -1.100098714232444763e-02 1.309586465358734131e-01 3.211458027362823486e-01 -7.568014413118362427e-02 -2.737717628479003906e-01 2.455310430377721786e-03 -9.492805600166320801e-02 7.070688903331756592e-02 1.301890313625335693e-01 -1.071525737643241882e-02 -3.157716989517211914e-01 9.397229552268981934e-02 -1.447156220674514771e-01 3.599055483937263489e-02 -9.909278899431228638e-02 1.808981299400329590e-01 -1.497020758688449860e-02 -8.780571818351745605e-02 1.717964112758636475e-01 2.747194170951843262e-01 1.682090945541858673e-02 1.491363793611526489e-01 9.006819874048233032e-02 1.719477623701095581e-01 -2.443220615386962891e-01 3.483840227127075195e-01 1.280705332756042480e-01 6.755790114402770996e-02 -1.040748283267021179e-01
4.384432733058929443e-02 1.279150843620300293e-01 6.399272382259368896e-02 -8.082968741655349731e-02 -1.860128194093704224e-01 1.933396309614181519e-01 -6.878916174173355103e-02 -1.412648260593414307e-01 -2.388746142387390137e-01 -2.611006051301956177e-02 -2.155064046382904053e-01 6.860066950321197510e-02 -1.434809565544128418e-01 2.855861186981201172e-01 -1.088509783148765564e-01 4.288988932967185974e-02 -2.249373048543930054e-01 -3.699656426906585693e-01 1.927653513848781586e-02 3.926225006580352783e-01 6.481385976076126099e-02 -3.537129610776901245e-02 2.495474666357040405e-01 -3.502539694309234619e-01 -8.958223462104797363e-02 -5.497568845748901367e-02 2.931782901287078857e-01 5.169971659779548645e-02 -4.181602224707603455e-02 3.936948627233505249e-02 4.230352491140365601e-02 -1.119423508644104004e-01
2.219630330801010132e-01 2.401608377695083618e-01 8.294036984443664551e-02 -2.570562660694122314e-01 1.308139860630035400e-01 1.240114569664001465e-01 -1.124151796102523804e-01 -1.632456034421920776e-01 -2.653641700744628906e-01 7.599098980426788330e-02 -1.292940527200698853e-01 1.972073875367641449e-02 6.976386904716491699e-02 -2.714042663574218750e-01 -5.650255363434553146e-03 1.099741458892822266e-02 -1.389417946338653564e-01 -4.949618503451347351e-02 1.794160604476928711e-01 -2.524523138999938965e-01 2.589942142367362976e-02 -2.274766117334365845e-01 2.878095209598541260e-01 2.122872322797775269e-01 -1.903319358825683594e-01 -9.321426600217819214e-02 1.292106062173843384e-01 -3.370179831981658936e-01 1.139573380351066589e-01 8.392190188169479370e-02 1.933909654617309570e-01 -2.138398885726928711e-01
3.165096342563629150e-01 3.378599584102630615e-01 1.256488859653472900e-01 1.064698025584220886e-02 -1.454510986804962158e-01 2.335527539253234863e-01 5.098580941557884216e-02 1.724147424101829529e-02 -1.707817018032073975e-01 -1.010149791836738586e-01 -2.681607902050018311e-01 1.045299768447875977e-01 -3.380747437477111816e-01 -8.739798516035079956e-02 3.773674368858337402e-02 2.466593310236930847e-02 1.250783950090408325e-01 -2.078154385089874268e-01 1.279089450836181641e-01 4.963407665491104126e-02 1.609861552715301514e-01 -2.189070731401443481e-01 -2.938799373805522919e-02 -2.647307217121124268e-01 1.911046802997589111e-01 4.649750143289566040e-02 2.515766210854053497e-02 1.090842187404632568e-01 2.478752732276916504e-01 1.699592918157577515e-02 3.154106736183166504e-01 -1.006470546126365662e-01
1.479053050279617310e-01 3.129447251558303833e-02 5.627508461475372314e-02 -2.740809321403503418e-01 -4.501504898071289062e-01 1.987419128417968750e-01 -1.782304793596267700e-02 -1.597587913274765015e-01 -1.296076029539108276e-01 -3.736243247985839844e-01 -8.352446556091308594e-02 -5.252632498741149902e-02 1.083453446626663208e-01 -2.062892615795135498e-01 -2.383974641561508179e-01 -1.338737607002258301e-01 8.257477544248104095e-03 4.667538031935691833e-02 5.766928568482398987e-02 -5.491113290190696716e-02 4.804133251309394836e-02 -1.838689595460891724e-01 2.508153617382049561e-01 -6.752288341522216797e-02 1.310295541770756245e-03 1.787425428628921509e-01 -1.196426227688789368e-01 -2.964286506175994873e-01 1.193212717771530151e-01 2.581011056900024414e-01 -8.909643441438674927e-02 2.464036270976066589e-02
3.871879279613494873e-01 9.606472402811050415e-02 2.570455074310302734e-01 1.789490133523941040e-01 -1.648812294006347656e-01 2.217642366886138916e-01 -4.338207840919494629e-02 4.688748624175786972e-03 -3.660734295845031738e-01 -1.423899680376052856e-01 -1.655933111906051636e-01 2.304416298866271973e-01 -2.868502140045166016e-01 -1.061082631349563599e-01 -1.215293705463409424e-01 -2.376266717910766602e-01 7.094014436006546021e-02 -1.269239187240600586e-01 -2.427850104868412018e-02 5.140905827283859253e-02 4.665555059909820557e-02 -1.486930996179580688e-01 1.644046902656555176e-01 -8.348681032657623291e-02 2.960710525512695312e-01 -3.090331330895423889e-02 -9.488556534051895142e-02 -9.079550206661224365e-02 1.623636037111282349e-01 2.116285264492034912e-01 3.634300827980041504e-02 -6.258048117160797119e-02
3.235102593898773193e-01 1.562678517075255513e-05 1.138384565711021423e-01 -1.336819380521774292e-01 -3.134137988090515137e-01 2.505390048027038574e-01 2.274415791034698486e-01 -4.306123033165931702e-02 -2.067802399396896362e-01 -3.949297070503234863e-01 8.368413895368576050e-02 -2.144668623805046082e-02 -3.331334888935089111e-01 -9.065861999988555908e-02 5.326905846595764160e-02 -2.504971921443939209e-01 -7.316697388887405396e-02 -6.417537480592727661e-02 1.190498694777488708e-01 -2.522393129765987396e-02 9.542719274759292603e-02 -2.165669351816177368e-01 1.361040165647864342e-03 -1.495688259601593018e-01 4.509403556585311890e-02 1.210739910602569580e-01 1.424461901187896729e-01 -6.066756695508956909e-02 -2.587590515613555908e-01 1.777142100036144257e-02 1.676698476076126099e-01 -1.422851383686065674e-01
3.412803113460540771e-01 1.487834900617599487e-01 2.194311916828155518e-01 -2.538672089576721191e-01 1.232443004846572876e-01 -6.535422289744019508e-04 -6.258021295070648193e-02 6.211996078491210938e-02 -1.488554030656814575e-01 -3.244085013866424561e-01 -1.268574446439743042e-01 -6.110595539212226868e-02 -8.010783232748508453e-03 9.460264816880226135e-03 -1.434766501188278198e-01 -2.855446934700012207e-01 2.115579694509506226e-01 -1.519605610519647598e-02 -6.928811967372894287e-02 -5.522038042545318604e-02 1.977121382951736450e-01 -7.161940634250640869e-02 4.702813550829887390e-02 -1.200742051005363464e-01 -9.556392580270767212e-02 -1.690983921289443970e-01 2.248078584671020508e-01 4.125861451029777527e-02 4.046863317489624023e-01 -1.208478435873985291e-01 2.277827560901641846e-01 -2.059436589479446411e-01
3.606425225734710693e-01 2.059619873762130737e-01 -1.154599711298942566e-01 -2.448139339685440063e-01 -1.383926421403884888e-01 1.032137274742126465e-01 1.492563039064407349e-01 2.082046568393707275e-01 -1.211010664701461792e-01 -2.198148667812347412e-01 -4.087324813008308411e-02 1.473308801651000977e-01 -5.778237804770469666e-02 -2.967252433300018311e-01 -6.818243116140365601e-02 -9.401536732912063599e-02 1.156339198350906372e-01 1.305801123380661011e-01 2.706294059753417969e-01 -1.331560313701629639e-01 2.557394802570343018e-01 -8.187638968229293823e-02 1.865232288837432861e-01 -2.058569788932800293e-01 4.192050173878669739e-02 -2.915605604648590088e-01 1.450634747743606567e-01 -2.492827177047729492e-01 1.149520277976989746e-01 -4.329725634306669235e-03 -6.052350997924804688e-02 -1.003622040152549744e-01
2.642363011837005615e-01 1.539830863475799561e-01 2.717452943325042725e-01 6.275792419910430908e-02 1.403402686119079590e-01 2.132179588079452515e-01 -1.728143244981765747e-01 -2.592395246028900146e-01 -9.275557845830917358e-02 -1.464315950870513916e-01 1.694512180984020233e-02 1.028868481516838074e-01 -7.483524084091186523e-02 -3.041515946388244629e-01 1.473065018653869629e-01 -1.976097971200942993e-01 -3.525495762005448341e-03 -9.625840932130813599e-02 2.202577739953994751e-01 7.173696160316467285e-02 -9.229861944913864136e-02 6.736153364181518555e-02 3.384334743022918701e-01 -1.167285367846488953e-01 1.906464248895645142e-01 1.650572270154953003e-01 7.765594869852066040e-02 -1.973356753587722778e-01 3.530814647674560547e-01 1.049690395593643188e-01 1.194193027913570404e-02 -1.346645951271057129e-01
4.182468950748443604e-01 -4.002884402871131897e-02 7.093878090381622314e-02 -2.114519923925399780e-01 2.091428339481353760e-01 6.416808813810348511e-02 1.660802029073238373e-02 -5.980062764137983322e-03 -1.641787439584732056e-01 -2.627334930002689362e-02 -2.077704071998596191e-01 -1.312953382730484009e-01 1.956367641687393188e-01 -1.263526827096939087e-02 1.348695904016494751e-01 9.134605526924133301e-02 -1.571824401617050171e-01 -1.737620979547500610e-01 2.065176814794540405e-01 1.659211665391921997e-01 1.263188272714614868e-01 2.625516951084136963e-01 1.840225160121917725e-01 -1.267901211977005005e-01 -9.595412760972976685e-02 -6.702394783496856689e-02 1.597921103239059448e-01 -4.920533895492553711e-01 6.815984100103378296e-02 -9.802158176898956299e-02 1.095477715134620667e-01 -7.085987925529479980e-02
1.464179307222366333e-01 3.294357359409332275e-01 1.502516716718673706e-01 -1.337949652224779129e-02 -8.376989513635635376e-02 2.422154694795608521e-01 1.954559981822967529e-01 -2.204352766275405884e-01 -8.273425512015819550e-03 -3.087582290172576904e-01 8.309330791234970093e-02 -2.337417379021644592e-02 -4.028730094432830811e-01 -2.514999806880950928e-01 4.837634041905403137e-02 -1.159257888793945312e-01 -9.898615069687366486e-03 -1.024370118975639343e-01 -1.142669171094894409e-01 -6.156023591756820679e-03 6.224393472075462341e-02 -1.585669666528701782e-01 -7.477276027202606201e-02 -1.273751109838485718e-01 -1.660853251814842224e-02 -4.989682883024215698e-02 3.981908783316612244e-02 -2.083583772182464600e-01 2.963531017303466797e-02 4.744068160653114319e-02 3.275499641895294189e-01 -3.433781266212463379e-01
2.062461376190185547e-01 -7.813075929880142212e-02 1.801830381155014038e-01 -2.640945315361022949e-01 -2.015420198440551758e-01 2.521204948425292969e-02 -1.957978457212448120e-01 -7.036589831113815308e-02 -1.952538043260574341e-01 -2.503471374511718750e-01 -2.499208748340606689e-01 1.875336617231369019e-01 -1.942873448133468628e-01 -3.232654929161071777e-01 -1.163501143455505371e-01 2.647256292402744293e-02 -7.864127308130264282e-02 -1.275667361915111542e-02 2.491333931684494019e-01 -1.373332738876342773e-01 2.261015921831130981e-01 6.013993918895721436e-02 2.096262276172637939e-01 -2.315097749233245850e-01 1.408853530883789062e-01 -1.764508523046970367e-02 -2.155309170484542847e-02 -2.436846792697906494e-01 5.165705457329750061e-02 2.135395109653472900e-01 1.965456828474998474e-02 -2.036556154489517212e-01
3.104446232318878174e-01 1.643587946891784668e-01 1.036824434995651245e-01 1.144279018044471741e-01 1.410926282405853271e-01 2.684167623519897461e-01 -5.563645809888839722e-02 -3.196244835853576660e-01 -8.564578741788864136e-02 -2.771421670913696289e-01 -4.211399704217910767e-02 2.006859779357910156e-01 -6.116606667637825012e-02 -1.590312272310256958e-01 2.959282509982585907e-02 -9.049678593873977661e-02 4.221246391534805298e-02 3.784725442528724670e-02 3.324135541915893555e-01 -7.747634314000606537e-03 -6.073185428977012634e-02 -4.758159071207046509e-02 2.284025400876998901e-01 -9.539732336997985840e-02 2.312499433755874634e-01 -5.728175118565559387e-02 2.024611085653305054e-01 -2.012602090835571289e-01 3.709909319877624512e-01 1.844770759344100952e-01 9.596835821866989136e-03 -1.618133857846260071e-02
5.849971249699592590e-02 -6.377529352903366089e-02 -2.991297654807567596e-02 -3.006625771522521973e-01 -1.385348290205001831e-01 3.252240419387817383e-01 1.150788962841033936e-01 -8.971172571182250977e-02 2.235441803932189941e-01 -2.655992507934570312e-01 -3.004856109619140625e-01 -1.013197936117649078e-02 -2.070988863706588745e-01 7.555355131626129150e-02 -9.042797982692718506e-02 -1.054627299308776855e-01 1.007258743047714233e-01 -1.812559217214584351e-01 -8.501610904932022095e-02 5.380510166287422180e-02 1.377302408218383789e-01 -1.696617156267166138e-01 3.724072873592376709e-01 -1.634736806154251099e-01 -8.857123553752899170e-02 -4.055209085345268250e-02 2.407106459140777588e-01 -8.280560374259948730e-02 -7.034312188625335693e-02 -1.311592012643814087e-01 3.361846879124641418e-02 -3.351120054721832275e-01
7.964691519737243652e-02 -2.242697216570377350e-02 3.176912069320678711e-01 -1.337795704603195190e-01 9.086493402719497681e-02 4.914975762367248535e-01 7.385785132646560669e-02 4.034293442964553833e-02 -1.627047210931777954e-01 -1.670231074094772339e-01 -1.035196855664253235e-01 1.496221870183944702e-01 -1.096371002495288849e-02 -3.976901993155479431e-02 7.716812938451766968e-02 -2.738306224346160889e-01 5.099567770957946777e-02 -1.410696655511856079e-01 7.444183528423309326e-02 -1.795776784420013428e-01 -7.148334383964538574e-02 1.041729450225830078e-01 1.110866144299507141e-01 -1.097144111990928650e-01 -2.092615216970443726e-01 2.596515119075775146e-01 -7.348974049091339111e-02 -3.144739270210266113e-01 8.971790224313735962e-02 -1.063684374094009399e-01 2.944202423095703125e-01 -1.585134267807006836e-01
2.499853074550628662e-01 1.201099604368209839e-01 6.773694604635238647e-02 -2.108093500137329102e-01 -1.257853209972381592e-01 1.895292252302169800e-01 3.017715550959110260e-02 2.921118736267089844e-01 -2.051791697740554810e-01 -2.406588792800903320e-01 -1.444201618432998657e-01 2.987297177314758301e-01 -1.065730005502700806e-01 -7.210248708724975586e-02 -1.200353056192398071e-01 -4.994386062026023865e-02 1.727216690778732300e-01 -1.221575811505317688e-01 1.205725744366645813e-01 8.466298878192901611e-02 2.913654446601867676e-01 -4.736591875553131104e-02 3.040795922279357910e-01 9.365721046924591064e-02 9.635796397924423218e-02 -3.889700770378112793e-02 3.499159589409828186e-02 -3.156678676605224609e-01 5.417456850409507751e-02 -2.063295692205429077e-01 3.219109401106834412e-02 -2.818723917007446289e-01
1.907481253147125244e-01 1.999148428440093994e-01 1.777369379997253418e-01 -2.239506542682647705e-01 -2.111508250236511230e-01 6.705580279231071472e-03 -2.221857197582721710e-02 -2.287867963314056396e-01 -3.099141642451286316e-02 -3.008926212787628174e-01 -5.213986039161682129e-01 2.625925466418266296e-02 -7.500801235437393188e-02 1.354577206075191498e-02 -1.095131710171699524e-01 -3.497853577136993408e-01 4.835915565490722656e-02 -1.767243146896362305e-01 -7.860619574785232544e-02 -6.661163270473480225e-02 -2.254711687564849854e-01 2.283098697662353516e-01 -5.793887004256248474e-02 1.143485493957996368e-02 -1.152966264635324478e-02 1.043185219168663025e-01 3.916630893945693970e-02 -6.511078774929046631e-02 -5.241505801677703857e-02 1.005364879965782166e-01 -1.423337459564208984e-01 -1.992581039667129517e-01
1.819010823965072632e-01 2.553690224885940552e-02 1.735218018293380737e-01 -1.613260954618453979e-01 -9.232273697853088379e-02 2.211553901433944702e-01 -1.266137063503265381e-01 -1.274702399969100952e-01 -3.547605872154235840e-01 2.027168497443199158e-02 -2.242874801158905029e-01 3.538219630718231201e-01 1.258555054664611816e-02 -3.316269516944885254e-01 1.247422099113464355e-01 -8.335666358470916748e-02 -3.060792982578277588e-01 -2.539138197898864746e-01 7.385864853858947754e-02 -1.696350276470184326e-01 1.813669800758361816e-01 -1.050872877240180969e-01 1.355608552694320679e-01 1.746040582656860352e-01 -7.290613651275634766e-02 7.075093686580657959e-02 6.255142390727996826e-02 -1.886353343725204468e-01 1.089638471603393555e-01 9.514002501964569092e-02 1.719629317522048950e-01 2.247181162238121033e-02
8.079557865858078003e-02 -2.047425359487533569e-01 1.013293024152517319e-02 -1.874285787343978882e-01 5.971688777208328247e-02 4.230512082576751709e-01 -2.605903521180152893e-02 -6.648176815360784531e-03 -2.518629729747772217e-01 -2.657726705074310303e-01 -2.968638837337493896e-01 7.521488517522811890e-02 -1.747429370880126953e-01 1.179956048727035522e-01 4.875757265836000443e-03 -1.855694949626922607e-01 7.616192847490310669e-02 -2.159614413976669312e-01 -9.495891630649566650e-02 2.903561294078826904e-01 1.364692747592926025e-01 3.208099007606506348e-01 2.764664590358734131e-02 -1.880088299512863159e-01 -1.090595573186874390e-01 -3.651359677314758301e-02 8.361776918172836304e-02 -2.611743211746215820e-01 -1.346303671598434448e-01 9.820307791233062744e-02 -5.398444458842277527e-02 -6.125650927424430847e-02
1.767794638872146606e-01 8.519579470157623291e-02 2.915627360343933105e-01 -6.374360620975494385e-02 5.624610930681228638e-02 -1.223049033433198929e-02 -5.501528829336166382e-02 -3.090272843837738037e-01 -3.721398115158081055e-01 -7.915278524160385132e-02 -2.615751698613166809e-02 2.395927160978317261e-01 -1.226867362856864929e-01 -7.906409353017807007e-02 -1.641601920127868652e-01 -2.057081162929534912e-01 -9.609006345272064209e-03 -6.275234371423721313e-02 -1.748606748878955841e-02 2.771475911140441895e-02 3.732428848743438721e-01 -3.420591354370117188e-01 1.878055483102798462e-01 -7.312374562025070190e-02 -1.095123961567878723e-01 -8.211252093315124512e-02 1.840630359947681427e-02 1.461743935942649841e-02 1.469804495573043823e-01 1.357907503843307495e-01 1.277571767568588257e-01 -3.154080510139465332e-01
3.066317439079284668e-01 7.091746479272842407e-02 2.561322413384914398e-02 -1.700382083654403687e-01 -1.887810230255126953e-01 1.020162478089332581e-01 -3.593700006604194641e-02 -2.843989729881286621e-01 -8.732655644416809082e-02 -2.382535114884376526e-02 -3.294380903244018555e-01 -1.225247234106063843e-01 -2.204589843750000000e-01 1.238849386572837830e-01 1.209466680884361267e-01 -1.009604185819625854e-01 1.073807384818792343e-02 -1.083706319332122803e-01 -1.153512150049209595e-01 2.199175208806991577e-01 -6.373323965817689896e-03 1.931777596473693848e-01 1.187225803732872009e-01 -4.380946159362792969e-01 -2.485885471105575562e-01 -7.949443906545639038e-02 2.855014204978942871e-01 -1.125788763165473938e-01 4.047057032585144043e-02 1.220836639404296875e-01 -1.525899171829223633e-01 -6.014085561037063599e-02
1.416662037372589111e-01 -9.809113107621669769e-03 3.304267823696136475e-01 -3.238627612590789795e-01 1.183215007185935974e-01 1.436268389225006104e-01 4.738783463835716248e-02 5.558178946375846863e-02 9.211179614067077637e-02 2.082102373242378235e-02 -7.686574757099151611e-02 1.307352930307388306e-01 -2.676278948783874512e-01 -9.538048505783081055e-02 8.376142382621765137e-02 -2.862759232521057129e-01 -8.189891278743743896e-02 -3.445336222648620605e-02 1.177301928400993347e-01 5.197615176439285278e-02 -1.677410453557968140e-01 3.082458861172199249e-03 3.476178348064422607e-01 -2.629449665546417236e-01 -2.478417009115219116e-01 3.049375116825103760e-01 2.994903922080993652e-01 -2.095201797783374786e-02 6.988504528999328613e-02 -4.624469950795173645e-02 1.112628355622291565e-01 -1.329024583101272583e-01
4.048337936401367188e-01 1.914521753787994385e-01 1.731099039316177368e-01 -1.093756780028343201e-01 -1.089114844799041748e-01 1.102902889251708984e-01 1.722467541694641113e-01 -1.494427304714918137e-02 -8.843445219099521637e-03 -8.891308680176734924e-03 -1.175245121121406555e-01 6.520772725343704224e-02 -2.129043936729431152e-01 -2.072380483150482178e-01 -1.890032440423965454e-01 -7.625372707843780518e-02 2.502602338790893555e-01 -7.236354053020477295e-02 8.879154175519943237e-02 5.793116241693496704e-02 4.561540484428405762e-02 -1.500040739774703979e-01 -1.286967992782592773e-01 -2.709778547286987305e-01 7.934691011905670166e-02 8.190067857503890991e-02 6.796862930059432983e-02 -1.430905908346176147e-01 1.366626769304275513e-01 1.090621799230575562e-01 5.412094593048095703e-01 1.777363568544387817e-02
3.772089183330535889e-01 -3.102726303040981293e-02 1.150120869278907776e-01 -3.763378784060478210e-02 1.564840078353881836e-01 3.151527643203735352e-01 -2.608436644077301025e-01 -2.510108649730682373e-01 -2.484738975763320923e-01 -2.467165738344192505e-01 1.715181767940521240e-01 2.230492234230041504e-01 -7.634692639112472534e-02 -1.417434662580490112e-01 -7.052132487297058105e-02 -2.243297994136810303e-01 -6.247436255216598511e-02 4.860897362232208252e-02 3.013103604316711426e-01 9.143432974815368652e-02 -7.334484905004501343e-02 -1.514477282762527466e-01 3.055924177169799805e-01 -3.086132183670997620e-02 -5.475689470767974854e-02 1.453198939561843872e-01 -3.800141438841819763e-02 -8.728486299514770508e-02 1.363177001476287842e-01 2.425588667392730713e-02 4.574351385235786438e-02 1.474654674530029297e-01
7.219965010881423950e-02 1.470341533422470093e-01 2.334858328104019165e-01 -1.547891348600387573e-01 -3.366532176733016968e-02 1.955747455358505249e-01 -1.685918420553207397e-01 -3.879552707076072693e-02 -2.466638833284378052e-01 -2.391225099563598633e-01 -5.893817543983459473e-02 1.992591172456741333e-01 -6.440827250480651855e-02 -3.271841108798980713e-01 -2.319356054067611694e-01 -1.226174682378768921e-01 7.923559099435806274e-02 9.082725644111633301e-02 4.877808690071105957e-01 1.217171996831893921e-01 8.221363276243209839e-02 9.611263871192932129e-02 1.758237183094024658e-01 -5.559784919023513794e-02 -1.754008084535598755e-01 1.140954717993736267e-01 1.627703607082366943e-01 7.861638069152832031e-02 1.565876901149749756e-01 -2.430103905498981476e-02 1.965458989143371582e-01 1.633424311876296997e-01
1.311698257923126221e-01 -1.563153229653835297e-02 1.129229217767715454e-01 -2.619190514087677002e-01 -6.000155583024024963e-02 3.314574360847473145e-01 1.838609948754310608e-02 -2.067245244979858398e-01 -9.052523970603942871e-02 4.207137972116470337e-03 -3.396183550357818604e-01 -2.017450034618377686e-01 -2.073082327842712402e-01 1.390606164932250977e-01 1.810211539268493652e-01 -1.709524840116500854e-01 -1.398665308952331543e-01 3.382573649287223816e-02 1.662922948598861694e-01 -1.526118665933609009e-01 1.303382664918899536e-01 9.997368603944778442e-02 6.556999403983354568e-03 1.775341629981994629e-01 -8.575884997844696045e-02 1.561227142810821533e-01 4.039613604545593262e-01 -2.959759533405303955e-01 -1.179582322947680950e-03 1.853418797254562378e-01 -9.431730955839157104e-02 -1.178044080734252930e-02
3.828079402446746826e-01 1.284458339214324951e-01 2.146840393543243408e-01 -1.949220001697540283e-01 8.735310286283493042e-02 1.913408339023590088e-01 1.856046468019485474e-01 8.027864247560501099e-02 1.233325153589248657e-02 -2.540880441665649414e-01 2.083521336317062378e-01 2.395333200693130493e-01 -4.163013771176338196e-03 -1.804885268211364746e-01 7.359281927347183228e-02 5.401349440217018127e-02 1.098396554589271545e-01 3.832031041383743286e-02 3.699382767081260681e-02 -1.079834401607513428e-01 1.576114594936370850e-01 5.170486494898796082e-02 2.918538451194763184e-01 1.637621074914932251e-01 -2.388103753328323364e-01 -6.898552924394607544e-02 -7.407893426716327667e-03 -3.529276549816131592e-01 2.527228593826293945e-01 -8.179205656051635742e-02 1.389683783054351807e-01 -1.377214491367340088e-01
3.266836106777191162e-01 2.694206237792968750e-01 1.356029510498046875e-01 -2.611929178237915039e-01 -2.558959424495697021e-01 6.570595502853393555e-02 2.232985338196158409e-03 -1.552256494760513306e-01 -5.278253555297851562e-02 -1.634757965803146362e-01 1.087908819317817688e-01 9.271895512938499451e-03 4.809597972780466080e-03 -1.520672887563705444e-01 2.513396441936492920e-01 4.086899757385253906e-02 8.072755485773086548e-02 -9.011419862508773804e-02 2.016241103410720825e-02 -2.334402352571487427e-01 3.445762991905212402e-01 2.789302729070186615e-02 1.727519333362579346e-01 -1.835927516222000122e-01 -1.564285457134246826e-01 -6.300599873065948486e-02 6.313118338584899902e-02 -3.216553032398223877e-01 2.147226631641387939e-01 -2.726384103298187256e-01 -8.413875475525856018e-04 4.283526912331581116e-02
1.351056843996047974e-01 1.491046696901321411e-01 2.776699960231781006e-01 -1.649312376976013184e-01 -2.157492190599441528e-01 3.158413171768188477e-01 2.425915300846099854e-01 1.614395380020141602e-01 1.703997701406478882e-01 -2.223231047391891479e-01 -1.398542225360870361e-01 2.057376056909561157e-01 -3.900462388992309570e-02 3.211184404790401459e-03 5.477061867713928223e-02 -4.020253717899322510e-01 1.424643397331237793e-01 -2.395290434360504150e-01 1.209256201982498169e-01 8.014279603958129883e-02 -1.400290131568908691e-01 -1.345957070589065552e-01 1.548466682434082031e-01 -1.146181002259254456e-01 -7.073003798723220825e-02 1.686206459999084473e-01 -9.927251376211643219e-03 -1.348679363727569580e-01 4.116612672805786133e-02 -1.963993459939956665e-01 2.266672402620315552e-01 -2.374355494976043701e-02
1.952706277370452881e-01 1.330499202013015747e-01 1.384022235870361328e-01 1.974724680185317993e-01 -2.382687181234359741e-01 3.262444436550140381e-01 -1.134478226304054260e-01 -1.592981368303298950e-01 -1.756037175655364990e-01 -1.707717925310134888e-01 -1.723181456327438354e-01 1.503668278455734253e-01 -7.307170331478118896e-02 -9.483103454113006592e-02 -3.882138431072235107e-02 -1.182913407683372498e-01 3.356228172779083252e-01 3.315223380923271179e-02 9.918590635061264038e-02 -5.463504791259765625e-02 2.740826606750488281e-01 -2.730471789836883545e-01 2.076528370380401611e-01 4.895346984267234802e-02 -1.811110600829124451e-02 1.992557942867279053e-01 2.617082595825195312e-01 1.445905119180679321e-02 -9.037301689386367798e-02 1.806458383798599243e-01 -1.197513043880462646e-01 -2.383244931697845459e-01
1.166791245341300964e-01 -1.020098328590393066e-01 4.657848775386810303e-01 -3.766128718852996826e-01 1.947828233242034912e-01 1.066668555140495300e-01 2.083806395530700684e-01 -1.526433229446411133e-01 3.985577076673507690e-02 -1.537670344114303589e-01 -1.157233268022537231e-01 -9.565089643001556396e-02 -1.349688917398452759e-01 -2.829778380692005157e-02 9.542777389287948608e-02 -1.124675422906875610e-01 1.163991838693618774e-01 -2.319843322038650513e-01 1.606456488370895386e-01 1.449248492717742920e-01 3.134956583380699158e-02 -2.886849939823150635e-01 -7.553805410861968994e-02 -9.659063816070556641e-02 -1.251642554998397827e-01 1.491395533084869385e-01 2.683296203613281250e-01 -4.182445351034402847e-03 2.271518670022487640e-02 -1.025448441505432129e-01 7.591208070516586304e-02 -2.689715325832366943e-01
2.954315841197967529e-01 2.574286162853240967e-01 2.447120696306228638e-01 -1.181745603680610657e-01 -3.285346925258636475e-02 1.712868213653564453e-01 -5.974650010466575623e-02 -7.620027661323547363e-02 -1.125070303678512573e-01 -3.329769521951675415e-02 -7.129866629838943481e-02 -1.172946542501449585e-01 -2.278497070074081421e-01 1.536915153264999390e-01 1.762315779924392700e-01 -3.283940851688385010e-01 6.860282272100448608e-02 8.728709816932678223e-02 3.019131124019622803e-01 -2.698176503181457520e-01 -9.995695203542709351e-02 -1.936487406492233276e-01 1.480665355920791626e-01 -4.967474937438964844e-02 4.195809736847877502e-02 2.970282435417175293e-01 1.732441335916519165e-01 -1.790548115968704224e-01 -2.305114269256591797e-02 -2.396160513162612915e-01 8.336958289146423340e-02 -1.436766535043716431e-01
2.211025208234786987e-01 1.251199841499328613e-01 1.895287036895751953e-01 5.354093387722969055e-03 -2.324482053518295288e-01 1.744823753833770752e-01 -2.915738336741924286e-02 7.032834738492965698e-02 -3.333502113819122314e-01 -2.553437948226928711e-01 8.948718756437301636e-02 -1.455473005771636963e-01 -4.749902710318565369e-02 -1.777038872241973877e-01 -1.551765855401754379e-02 7.167238742113113403e-02 1.317308843135833740e-01 -2.394137978553771973e-01 2.045387625694274902e-01 3.008729778230190277e-02 4.509550034999847412e-01 1.113665383309125900e-02 3.366508185863494873e-01 -1.473394930362701416e-01 -4.614207148551940918e-02 -9.836064279079437256e-02 8.308529108762741089e-02 -2.548623979091644287e-01 1.375583112239837646e-01 7.190499454736709595e-02 7.380119524896144867e-03 -2.756032161414623260e-02
2.884184718132019043e-01 7.852387428283691406e-02 1.367398351430892944e-01 -4.142041504383087158e-01 -1.994616985321044922e-01 2.648879289627075195e-01 1.910951361060142517e-02 7.699271291494369507e-02 1.535824686288833618e-01 -3.272473216056823730e-01 5.868477746844291687e-02 -2.201705984771251678e-02 -1.267558038234710693e-01 7.360225170850753784e-02 -2.773985452950000763e-02 -1.441577076911926270e-01 -1.914894282817840576e-01 -1.933975368738174438e-01 -1.286429464817047119e-01 1.647358685731887817e-01 4.147684201598167419e-02 -9.042990952730178833e-02 2.435350865125656128e-01 -1.030487343668937683e-01 3.429158031940460205e-02 -3.075695335865020752e-01 1.293815821409225464e-01 -4.324775561690330505e-02 1.934215575456619263e-01 -1.003942191600799561e-01 2.571293711662292480e-01 3.040829673409461975e-02
3.349484205245971680e-01 -1.767607592046260834e-02 1.746402233839035034e-01 -2.180736809968948364e-01 8.098240196704864502e-02 1.308864206075668335e-01 -1.477426141500473022e-01 -1.909553408622741699e-01 -1.546141803264617920e-01 -1.432055234909057617e-01 2.576343249529600143e-03 2.700317203998565674e-01 -1.773186773061752319e-01 -3.736170530319213867e-01 1.617686748504638672e-01 -5.154272913932800293e-02 -1.111362352967262268e-01 -2.731696367263793945e-01 3.922473788261413574e-01 1.293310225009918213e-01 -1.499775797128677368e-01 -7.077352702617645264e-02 -9.544593095779418945e-02 -2.949926070868968964e-03 2.530220709741115570e-02 -6.421771645545959473e-02 2.129464149475097656e-01 7.891973108053207397e-02 1.509992331266403198e-01 1.720849797129631042e-02 -6.359241902828216553e-02 1.805778741836547852e-01
3.681180253624916077e-02 1.453724503517150879e-01 6.241430342197418213e-02 -1.035999879240989685e-01 -1.938980221748352051e-01 2.172323763370513916e-01 -1.558821797370910645e-01 1.856317073106765747e-01 -1.666040122509002686e-01 -3.441086113452911377e-01 -1.057856380939483643e-01 3.812069818377494812e-02 -2.985333800315856934e-01 -4.415446221828460693e-01 -2.241552770137786865e-01 1.106941476464271545e-01 -1.016189232468605042e-01 -1.209110096096992493e-01 1.450624018907546997e-01 3.808101639151573181e-02 -8.068220317363739014e-02 1.864088512957096100e-02 2.942734062671661377e-01 -7.374643534421920776e-02 -6.479256600141525269e-02 -1.405888795852661133e-01 1.554070413112640381e-01 -1.432714015245437622e-01 3.236244246363639832e-02 2.205753624439239502e-01 -8.673646301031112671e-02 -2.043223679065704346e-01
8.388730883598327637e-02 5.968951433897018433e-02 4.191724061965942383e-01 2.426317520439624786e-02 -2.792109735310077667e-03 2.808321118354797363e-01 -1.371069550514221191e-01 -1.350952535867691040e-01 -1.391768902540206909e-01 -1.409590393304824829e-01 -3.365287929773330688e-02 1.916067302227020264e-01 1.366687715053558350e-01 2.561157010495662689e-02 -2.431850731372833252e-01 -2.212806940078735352e-01 -2.021007686853408813e-01 -1.590207368135452271e-01 -1.184987500309944153e-01 6.816560775041580200e-02 2.441966235637664795e-01 -1.346175074577331543e-01 9.940148144960403442e-02 -2.935541570186614990e-01 7.527474313974380493e-02 -8.354987204074859619e-02 2.665157616138458252e-01 -5.145353823900222778e-02 -2.926227748394012451e-01 -9.987580776214599609e-02 6.636473536491394043e-02 -2.183960229158401489e-01
2.633768022060394287e-01 -2.432968169450759888e-01 1.406423151493072510e-01 -1.828856319189071655e-01 -9.326228499412536621e-02 3.767684996128082275e-01 1.488007605075836182e-01 -1.861592084169387817e-01 6.876800209283828735e-02 -1.757401227951049805e-01 1.091860532760620117e-01 -1.279835850000381470e-01 -7.909850031137466431e-02 -6.179643049836158752e-02 5.068179685622453690e-03 -1.578941494226455688e-01 -3.924058005213737488e-02 -2.534307241439819336e-01 2.832317352294921875e-01 1.040289551019668579e-01 -1.644125431776046753e-01 -1.803638190031051636e-01 3.178067207336425781e-01 -8.788307756185531616e-02 -2.128356099128723145e-01 -1.887914389371871948e-01 7.359280437231063843e-02 -1.488290280103683472e-01 6.060482189059257507e-02 -1.856690943241119385e-01 1.958101391792297363e-01 -4.153023287653923035e-02
3.771359473466873169e-02 -5.906284786760807037e-03 2.666252255439758301e-01 -2.246502339839935303e-01 9.467338770627975464e-02 1.829513609409332275e-01 -9.509012848138809204e-02 -5.417598411440849304e-02 -1.674564927816390991e-01 -2.131766229867935181e-01 -4.379178285598754883e-01 1.044322326779365540e-01 -2.354482375085353851e-02 1.421936415135860443e-02 -1.398971676826477051e-01 -3.389531672000885010e-01 3.919816762208938599e-02 -8.261623978614807129e-02 -2.006294131278991699e-01 1.257667690515518188e-02 -1.365881860256195068e-01 9.094740450382232666e-02 -1.189012639224529266e-02 8.989319205284118652e-02 -1.892769783735275269e-01 -2.457697838544845581e-01 1.083387881517410278e-01 -3.902282714843750000e-01 -2.083087712526321411e-01 -8.542032539844512939e-02 -1.009874194860458374e-01 -7.835733890533447266e-02
3.275540769100189209e-01 -2.280033379793167114e-02 1.528282612562179565e-01 -1.607945710420608521e-01 2.672116085886955261e-02 3.690496981143951416e-01 -3.512741252779960632e-02 -9.122665226459503174e-02 -1.464251428842544556e-01 1.372511982917785645e-01 -3.198688626289367676e-01 -2.075391113758087158e-01 -1.217413991689682007e-01 1.001754477620124817e-01 1.670571565628051758e-01 -1.417105197906494141e-01 -4.600930586457252502e-02 7.778881490230560303e-02 1.199881881475448608e-01 -2.356448322534561157e-01 -3.785255551338195801e-02 3.256512060761451721e-02 -7.971381396055221558e-02 -9.096910059452056885e-02 -8.511977642774581909e-02 -1.144321933388710022e-01 4.545155465602874756e-01 -2.342350482940673828e-01 -2.088185213506221771e-02 1.349358707666397095e-01 1.709836423397064209e-01 -1.144990175962448120e-01
-3.233275562524795532e-02 5.243802815675735474e-02 1.663539856672286987e-01 -1.753676384687423706e-01 -1.925543649122118950e-03 1.886524856090545654e-01 -1.108543500304222107e-01 6.060091778635978699e-03 1.694088280200958252e-01 -3.078147955238819122e-02 -2.184206843376159668e-01 9.968611598014831543e-02 -4.973367229104042053e-02 -1.200564131140708923e-01 -3.078064620494842529e-01 -1.107027009129524231e-01 2.213438004255294800e-01 -2.929796278476715088e-01 -1.162472814321517944e-01 -9.225109964609146118e-02 1.198950111865997314e-01 1.035898253321647644e-01 1.974719315767288208e-01 -2.835012674331665039e-01 7.502482831478118896e-02 -2.661578729748725891e-02 4.381484687328338623e-01 -1.228486970067024231e-01 -8.562832325696945190e-02 -3.117640912532806396e-01 1.380242109298706055e-01 -2.009216398000717163e-01
2.619532048702239990e-01 2.149848937988281250e-01 2.782119810581207275e-01 -2.247356325387954712e-01 -1.684825122356414795e-02 1.440121531486511230e-01 -1.969841122627258301e-01 -1.398994214832782745e-02 -3.860842883586883545e-01 1.673378609120845795e-02 -7.090894877910614014e-02 1.758982390165328979e-01 1.096146181225776672e-01 -2.851122617721557617e-01 -1.355584859848022461e-01 5.874755606055259705e-02 -1.701508015394210815e-01 -2.600895166397094727e-01 -7.109028846025466919e-02 -1.411449313163757324e-01 1.424880921840667725e-01 -3.048471212387084961e-01 2.111529707908630371e-01 7.962072640657424927e-02 -8.155088126659393311e-02 -9.504248201847076416e-02 1.029656454920768738e-01 -2.527238130569458008e-01 7.116948068141937256e-02 -9.230478107929229736e-02 6.953405588865280151e-02 -4.982824996113777161e-02
3.925891220569610596e-01 1.559015214443206787e-01 1.848090589046478271e-01 -5.182060226798057556e-02 -9.030208736658096313e-02 2.264972180128097534e-01 1.253514830023050308e-02 -3.440544009208679199e-01 -1.772541105747222900e-01 4.472053423523902893e-02 -7.080224901437759399e-02 7.024808973073959351e-02 -1.209601610898971558e-01 -4.220764040946960449e-01 -1.481252163648605347e-02 -1.675153970718383789e-01 -3.522178530693054199e-02 -8.373117074370384216e-03 2.551743090152740479e-01 5.940726026892662048e-02 1.639280095696449280e-02 8.666659146547317505e-02 1.794791221618652344e-01 3.399255126714706421e-02 1.597492247819900513e-01 1.106078699231147766e-01 1.753707788884639740e-02 -8.217374235391616821e-02 3.427096903324127197e-01 1.282920390367507935e-01 7.862125337123870850e-02 -2.151961028575897217e-01
3.055867552757263184e-01 1.829960793256759644e-01 2.308326512575149536e-01 -1.412507295608520508e-01 1.334947645664215088e-01 3.279766142368316650e-01 1.893153488636016846e-01 -1.886806637048721313e-01 -1.575623899698257446e-01 -2.920822799205780029e-01 -2.341831475496292114e-02 -1.353926258161664009e-03 1.001676246523857117e-01 5.491621419787406921e-02 3.867943286895751953e-01 -2.035576403141021729e-01 2.132099568843841553e-01 -3.262513503432273865e-02 1.001954376697540283e-01 6.882180273532867432e-02 -8.132483065128326416e-02 -3.378766775131225586e-02 9.525799751281738281e-02 -2.024610787630081177e-01 4.912110045552253723e-02 2.635708153247833252e-01 2.149871177971363068e-02 -1.168596968054771423e-01 -6.957762688398361206e-02 -6.124089658260345459e-02 -5.018395185470581055e-02 -2.684237360954284668e-01
1.372675448656082153e-01 2.924461662769317627e-01 3.704132735729217529e-01 -3.891823440790176392e-02 -3.315274417400360107e-01 -5.399908404797315598e-03 -1.005145683884620667e-01 -1.759005188941955566e-01 -1.223012357950210571e-01 -1.797835081815719604e-01 5.681013688445091248e-02 -7.693969458341598511e-02 -6.393149495124816895e-02 1.466268394142389297e-02 -2.762594223022460938e-01 -1.699809134006500244e-01 -1.438505481928586960e-02 -1.812491267919540405e-01 4.216462969779968262e-01 1.282363533973693848e-01 3.105610311031341553e-01 1.522810608148574829e-01 8.475398272275924683e-02 -5.082296952605247498e-02 -1.556430906057357788e-01 3.225754946470260620e-02 1.008779481053352356e-01 -1.638451591134071350e-02 7.983990013599395752e-03 -1.245369017124176025e-01 7.625588774681091309e-02 1.618526726961135864e-01
2.935636639595031738e-01 2.572228610515594482e-01 1.601630747318267822e-01 -1.032862365245819092e-01 -1.694081574678421021e-01 2.866593301296234131e-01 5.955516919493675232e-02 1.050149127840995789e-01 -2.754378914833068848e-01 3.711540997028350830e-02 -3.153665065765380859e-01 8.419464528560638428e-02 -3.096919655799865723e-01 -1.018796488642692566e-01 -5.868417769670486450e-02 3.434827178716659546e-02 -6.020558997988700867e-02 -2.653134465217590332e-01 1.559615433216094971e-01 -2.832385897636413574e-02 -2.703770808875560760e-02 1.622380018234252930e-01 6.071792170405387878e-02 -1.175639033317565918e-01 2.332740128040313721e-01 9.907231479883193970e-02 2.893342077732086182e-02 9.412115812301635742e-02 3.923127055168151855e-01 -1.121315360069274902e-01 5.899492651224136353e-02 -5.995691940188407898e-02
2.067140787839889526e-01 -3.056421689689159393e-02 3.905929997563362122e-02 -3.455559611320495605e-01 -1.532119363546371460e-01 5.642980337142944336e-02 -1.879107505083084106e-01 1.348270177841186523e-01 -4.630386829376220703e-02 -2.938015162944793701e-01 -2.896464169025421143e-01 2.075206190347671509e-01 -1.486947238445281982e-01 -2.188949137926101685e-01 -2.973490394651889801e-02 5.911731347441673279e-02 -1.078537777066230774e-01 -1.290350258350372314e-01 1.948106437921524048e-01 -8.805123716592788696e-02 1.224988251924514771e-01 -2.064024657011032104e-01 3.190645575523376465e-01 -1.511418223381042480e-01 1.904000192880630493e-01 1.015309244394302368e-02 9.986093640327453613e-02 -1.377724111080169678e-01 2.137537598609924316e-01 1.985096186399459839e-01 -2.012272477149963379e-01 -1.352318972349166870e-01
2.710762321949005127e-01 2.674405574798583984e-01 3.202321231365203857e-01 -9.201926738023757935e-02 -2.610033154487609863e-01 2.417038008570671082e-02 -3.093803301453590393e-03 -2.679571211338043213e-01 6.750459969043731689e-02 -2.204157412052154541e-01 7.617976050823926926e-03 -1.480259001255035400e-01 -2.632879279553890228e-02 1.520433928817510605e-02 7.004564255475997925e-02 -6.720773875713348389e-02 -9.600836783647537231e-02 -1.834927685558795929e-02 1.337032914161682129e-01 2.596698701381683350e-01 5.685655772686004639e-02 -1.489427033811807632e-02 4.151786863803863525e-02 4.834413155913352966e-02 2.262987941503524780e-01 1.377759277820587158e-01 7.055564224720001221e-02 -2.589046359062194824e-01 1.222004145383834839e-01 -8.883662521839141846e-02 4.789383113384246826e-01 -1.456624716520309448e-01
2.703169882297515869e-01 2.233550846576690674e-01 1.042926907539367676e-01 -9.910980612039566040e-02 -2.594268321990966797e-02 2.420756779611110687e-02 7.059586048126220703e-02 -9.094122797250747681e-02 -6.877409666776657104e-02 -3.619171082973480225e-01 4.610554873943328857e-02 7.791074365377426147e-02 3.362315520644187927e-02 -4.565982893109321594e-02 2.068067789077758789e-01 -1.291597634553909302e-01 -1.434471458196640015e-01 -3.219795823097229004e-01 1.461430788040161133e-01 -7.803005725145339966e-02 2.797223627567291260e-01 -2.001878172159194946e-01 1.381957530975341797e-01 8.225870877504348755e-02 -1.359837800264358521e-01 -1.124176383018493652e-01 2.368684560060501099e-01 -2.638975381851196289e-01 -1.270999014377593994e-01 -1.537631750106811523e-01 2.261338233947753906e-01 3.025910854339599609e-01
2.707075476646423340e-01 2.910032272338867188e-01 2.153717130422592163e-01 -2.323170006275177002e-01 -2.622714042663574219e-01 9.868089109659194946e-03 9.831815212965011597e-02 3.291245102882385254e-01 9.269798547029495239e-02 -1.593702584505081177e-01 5.388578772544860840e-02 -2.491025328636169434e-01 1.455936580896377563e-01 -4.675935581326484680e-02 -1.051815450191497803e-01 -1.805166453123092651e-01 -3.263139352202415466e-02 -2.486593127250671387e-01 1.552958190441131592e-01 1.380299031734466553e-02 1.581979990005493164e-01 -1.003357674926519394e-02 1.290173679590225220e-01 -1.601869612932205200e-01 1.917122602462768555e-01 -7.395987957715988159e-02 1.352720409631729126e-01 -3.984885811805725098e-01 7.811116427183151245e-02 4.019199684262275696e-02 6.499940156936645508e-02 -5.414446815848350525e-02
1.797976940870285034e-01 1.486552357673645020e-01 -3.613205999135971069e-02 -2.289216667413711548e-01 -9.842730313539505005e-02 2.955514490604400635e-01 -2.003998756408691406e-01 -2.316973805427551270e-01 -7.625276595354080200e-02 -1.264290660619735718e-01 -3.116876184940338135e-01 -2.437382489442825317e-01 8.391119539737701416e-02 -1.592672467231750488e-01 1.170019283890724182e-01 1.878773048520088196e-02 1.015336066484451294e-02 9.558419114910066128e-04 1.216866672039031982e-01 2.323080152273178101e-01 2.426026575267314911e-02 1.634853780269622803e-01 1.780814230442047119e-01 -3.967984616756439209e-01 -2.083763182163238525e-01 -9.941744059324264526e-02 3.052337169647216797e-01 3.336526080965995789e-02 1.715143173933029175e-01 -9.981056302785873413e-02 1.689072698354721069e-02 5.973897501826286316e-02
3.722319006919860840e-01 -4.499969631433486938e-02 2.334504723548889160e-01 -2.427885979413986206e-01 -1.193894892930984497e-01 1.891377717256546021e-01 1.799428910017013550e-01 -2.111028432846069336e-01 2.711491882801055908e-01 -3.273370265960693359e-01 5.870264396071434021e-02 -5.414457991719245911e-02 -5.320565402507781982e-02 2.251558601856231689e-01 1.931900531053543091e-01 -1.679085046052932739e-01 -2.014241181313991547e-02 -2.600689530372619629e-01 1.507730633020401001e-01 1.467668414115905762e-01 4.442981258034706116e-02 -1.161421537399291992e-01 1.530504822731018066e-01 -1.480555385351181030e-01 -3.992229327559471130e-02 -1.551503986120223999e-01 2.991653680801391602e-01 2.002263814210891724e-02 2.483681030571460724e-02 -1.476946324110031128e-01 3.364372998476028442e-02 -2.569540590047836304e-02
4.006742835044860840e-01 -3.891414776444435120e-02 1.113654226064682007e-01 -6.020674481987953186e-02 -2.091714888811111450e-01 2.532120048999786377e-01 -1.581126898527145386e-01 1.761122941970825195e-01 -3.335403278470039368e-02 1.016396209597587585e-01 -1.770089566707611084e-01 3.957419991493225098e-01 -2.407553941011428833e-01 -9.420054405927658081e-02 -5.623684823513031006e-02 -7.325921952724456787e-02 3.031557984650135040e-02 5.091562867164611816e-02 2.336472421884536743e-01 -4.103368148207664490e-02 2.711900770664215088e-01 -1.668289601802825928e-01 2.602058351039886475e-01 -5.924336612224578857e-02 -9.340981952846050262e-03 -6.435036659240722656e-02 2.817396447062492371e-02 -2.401407212018966675e-01 1.800477802753448486e-01 -1.057257801294326782e-01 -1.643102020025253296e-01 -1.327387988567352295e-01
1.555762588977813721e-01 1.499651819467544556e-01 2.960523366928100586e-01 -1.066266074776649475e-01 -3.052948415279388428e-01 3.902714848518371582e-01 -2.077127397060394287e-01 1.120608523488044739e-01 -1.380061381496489048e-03 2.694471739232540131e-02 -1.935352981090545654e-01 1.864767223596572876e-01 -1.878302991390228271e-01 8.399564772844314575e-02 -5.462368950247764587e-02 -8.071638643741607666e-02 2.625800073146820068e-01 -1.282693892717361450e-01 2.651260495185852051e-01 3.324344754219055176e-02 2.076478153467178345e-01 -1.823418885469436646e-01 2.807201445102691650e-01 6.888685375452041626e-02 -5.805483087897300720e-02 1.975171454250812531e-02 1.519981622695922852e-01 6.080214679241180420e-02 1.312899887561798096e-01 -5.529940873384475708e-02 -1.297924220561981201e-01 -2.094368785619735718e-01
3.400766551494598389e-01 6.114137917757034302e-02 1.243242919445037842e-01 -1.249696537852287292e-01 -1.821702271699905396e-01 1.686074435710906982e-01 1.865459531545639038e-01 -1.027040109038352966e-01 1.266362331807613373e-02 5.885651800781488419e-03 -1.393399983644485474e-01 -2.009914815425872803e-01 -1.632631421089172363e-01 -2.133485227823257446e-01 3.097816370427608490e-03 -4.908426702022552490e-01 1.352606620639562607e-02 -3.950617834925651550e-02 -1.917158067226409912e-01 2.530679702758789062e-01 2.334007471799850464e-01 1.232666149735450745e-02 6.539001315832138062e-02 -5.466121807694435120e-02 1.794102638959884644e-01 -1.624637395143508911e-01 9.246570616960525513e-02 -3.006394803524017334e-01 -1.288814544677734375e-01 -8.117248862981796265e-02 2.977924048900604248e-02 1.530379205942153931e-01
2.712557315826416016e-01 -9.824781864881515503e-02 4.156666696071624756e-01 -1.627176553010940552e-01 -3.228126764297485352e-01 1.511815041303634644e-01 1.709976047277450562e-01 2.639084495604038239e-02 -1.026030480861663818e-01 -8.690147846937179565e-02 -7.058987766504287720e-02 1.328645795583724976e-01 4.231392219662666321e-02 -1.585561931133270264e-01 -8.931835740804672241e-02 1.392240971326828003e-01 -2.783975750207901001e-02 -4.361504316329956055e-01 -1.694352179765701294e-01 9.475638158619403839e-03 2.347696125507354736e-01 3.712901845574378967e-02 8.419089019298553467e-02 -3.033252665773034096e-03 7.681143283843994141e-02 -6.721200793981552124e-02 2.829163372516632080e-01 2.554298005998134613e-02 -1.255478709936141968e-01 -1.609438806772232056e-01 -1.415935009717941284e-01 -1.711322367191314697e-01
4.579859972000122070e-01 2.051877826452255249e-01 3.341826796531677246e-02 -4.355628490447998047e-01 -1.271501928567886353e-01 -6.734537333250045776e-02 1.646818369626998901e-01 -3.636668995022773743e-02 1.042167097330093384e-01 -2.464464604854583740e-01 1.571604311466217041e-01 2.867414429783821106e-02 2.052148431539535522e-01 -1.208312287926673889e-01 -1.794340014457702637e-01 -2.914458811283111572e-01 1.148387491703033447e-01 -1.280196160078048706e-01 1.230683177709579468e-01 -8.401049673557281494e-02 3.812029585242271423e-02 -1.175882369279861450e-01 1.278889030218124390e-01 -2.175018191337585449e-02 1.294502168893814087e-01 -3.784011304378509521e-02 2.339125722646713257e-01 -1.237742677330970764e-01 -1.856909245252609253e-01 3.045660443603992462e-02 1.120312437415122986e-01 1.308710724115371704e-01
3.386871218681335449e-01 -1.229778155684471130e-01 1.092427074909210205e-01 -2.387636303901672363e-01 4.123204573988914490e-02 1.344890594482421875e-01 -1.382769942283630371e-01 -2.243895232677459717e-01 -4.039400517940521240e-01 -1.263010203838348389e-01 6.781543791294097900e-02 3.133399188518524170e-01 -1.621534116566181183e-02 -2.979780435562133789e-01 -1.991329640150070190e-01 -2.185851782560348511e-01 9.395419806241989136e-02 -1.197299286723136902e-01 1.428184062242507935e-01 9.761597961187362671e-02 9.838367998600006104e-02 -4.991160705685615540e-02 2.639372646808624268e-01 -9.760138392448425293e-02 2.498556673526763916e-02 2.216405123472213745e-01 -2.592715248465538025e-02 5.402186512947082520e-02 2.105033099651336670e-01 -8.239052444696426392e-02 6.754121929407119751e-02 -1.141273509711027145e-02
3.086225390434265137e-01 7.933650910854339600e-02 1.003676280379295349e-01 -2.020817697048187256e-01 1.913236826658248901e-02 8.330621570348739624e-02 -1.304420828819274902e-01 1.254395991563796997e-01 1.128217391669750214e-02 -1.254128068685531616e-01 -2.806966602802276611e-01 9.855140000581741333e-02 -3.580608963966369629e-01 -2.121683955192565918e-01 -1.413028091192245483e-01 5.671387910842895508e-02 -9.649056941270828247e-03 -1.996279694139957428e-02 1.153593510389328003e-01 -1.043110191822052002e-01 4.518390893936157227e-01 2.823552303016185760e-02 1.859727650880813599e-01 -5.317768082022666931e-02 2.198631167411804199e-01 2.958673797547817230e-02 1.388652175664901733e-01 -2.872703075408935547e-01 -1.375468671321868896e-01 1.055526584386825562e-01 -9.228717535734176636e-02 -2.237768620252609253e-01
1.909088157117366791e-02 1.304274499416351318e-01 3.380306661128997803e-01 -3.603149056434631348e-01 -8.944797515869140625e-02 1.979120820760726929e-01 -1.514662206172943115e-01 -2.983611524105072021e-01 -2.052694559097290039e-01 -2.119437605142593384e-01 -3.268137276172637939e-01 -4.604972526431083679e-02 1.079296767711639404e-01 1.388666033744812012e-01 -1.722268462181091309e-01 -9.893654286861419678e-02 -4.065218567848205566e-02 -2.699826955795288086e-01 1.015806663781404495e-02 1.912759616971015930e-02 8.318410255014896393e-03 -1.078057661652565002e-01 -4.193922504782676697e-02 -8.163894712924957275e-02 -7.478956133127212524e-02 -6.416545063257217407e-02 1.684208512306213379e-01 -8.568222075700759888e-02 -3.901788592338562012e-01 -2.305186539888381958e-02 -1.679628714919090271e-02 -1.394138336181640625e-01
3.002519309520721436e-01 9.738960862159729004e-02 2.698041498661041260e-01 -2.112654000520706177e-01 -5.103158950805664062e-02 2.529670298099517822e-01 -1.206036657094955444e-01 -2.729914784431457520e-01 -2.257617861032485962e-01 1.035424098372459412e-01 -2.679080665111541748e-01 -2.154707163572311401e-01 -1.402900815010070801e-01 1.794125884771347046e-01 1.441508382558822632e-01 -3.504027128219604492e-01 -1.236665323376655579e-01 5.672872439026832581e-02 -4.061329364776611328e-02 -1.744368970394134521e-01 5.735221784561872482e-03 6.857784837484359741e-02 2.337178587913513184e-02 -3.370721265673637390e-02 -2.077898681163787842e-01 -2.537404373288154602e-02 3.162619173526763916e-01 -1.594317108392715454e-01 -9.497759491205215454e-02 3.771422430872917175e-02 1.106660589575767517e-01 -5.467192083597183228e-02
6.958131492137908936e-02 9.757343679666519165e-02 2.125661075115203857e-01 -2.040297985076904297e-01 -8.768154680728912354e-02 1.288367062807083130e-01 9.786950796842575073e-02 -2.490455061197280884e-01 -2.751871943473815918e-01 -1.578058302402496338e-02 9.479597210884094238e-02 1.818585544824600220e-01 -3.113089203834533691e-01 -2.300984561443328857e-01 -2.467209398746490479e-01 3.768454119563102722e-02 -2.560002803802490234e-01 -3.481010496616363525e-01 2.778362035751342773e-01 -2.237750031054019928e-02 1.599340140819549561e-02 -8.590968698263168335e-02 -9.588912129402160645e-02 -3.750197589397430420e-03 5.295387003570795059e-03 1.117258444428443909e-01 2.509643733501434326e-01 -3.045946955680847168e-01 -1.141552776098251343e-01 2.506080642342567444e-02 -6.010611355304718018e-02 -7.718496024608612061e-02
3.215064704418182373e-01 -1.760112792253494263e-01 2.446669787168502808e-01 -1.909096240997314453e-01 -1.890267729759216309e-01 2.321415245532989502e-01 1.370503604412078857e-01 -2.919671535491943359e-01 1.083901152014732361e-01 -3.703406080603599548e-02 -1.073784753680229187e-01 -1.520703732967376709e-01 1.290221810340881348e-01 1.140073388814926147e-01 1.436519026756286621e-01 -5.423640087246894836e-02 -4.247196484357118607e-04 -2.210610061883926392e-01 -2.599621936678886414e-02 -4.589687287807464600e-02 2.066026777029037476e-01 3.132686391472816467e-02 2.140978723764419556e-01 -2.374637126922607422e-01 -7.663093507289886475e-02 -3.643065392971038818e-01 3.476515114307403564e-01 -2.544726431369781494e-02 7.949704676866531372e-02 -5.428886041045188904e-03 -1.122726779431104660e-02 -1.028590872883796692e-01
4.300364106893539429e-02 1.642355769872665405e-01 -1.569444090127944946e-01 -2.366481572389602661e-01 1.212766170501708984e-01 2.721209526062011719e-01 -8.523812890052795410e-02 -9.666814655065536499e-02 -1.047417894005775452e-01 -1.888241171836853027e-01 -2.137205004692077637e-01 1.942858844995498657e-01 -9.390385448932647705e-02 7.352223247289657593e-02 7.218366116285324097e-02 -4.172449931502342224e-02 8.416908234357833862e-02 -2.208617180585861206e-01 -1.388160139322280884e-01 2.109173983335494995e-01 3.320519924163818359e-01 7.604544609785079956e-02 1.633369326591491699e-01 6.882779300212860107e-02 -7.000371813774108887e-02 -6.736669689416885376e-02 3.785494863986968994e-01 -3.384456634521484375e-01 -1.180720701813697815e-01 2.489497512578964233e-01 -1.445000469684600830e-01 5.284456163644790649e-02
2.332461774349212646e-01 7.890000939369201660e-02 1.243394091725349426e-01 -1.776385903358459473e-01 -2.754046618938446045e-01 1.459575146436691284e-01 2.182386117056012154e-03 1.616734545677900314e-03 -2.082618474960327148e-01 -1.797882616519927979e-01 -6.784324347972869873e-02 -1.594084948301315308e-01 -1.276561766862869263e-01 -1.527533382177352905e-01 -1.355862617492675781e-01 7.237721979618072510e-02 1.842606365680694580e-01 -2.648578584194183350e-01 6.700664758682250977e-02 1.228546574711799622e-01 3.165515065193176270e-01 -1.683151125907897949e-01 2.500016689300537109e-01 3.277638927102088928e-02 -2.018696665763854980e-01 -1.439197808504104614e-01 -3.422540798783302307e-02 -4.179457128047943115e-01 1.435245126485824585e-01 1.096744090318679810e-01 4.075913503766059875e-02 -1.970686465501785278e-01
2.597375512123107910e-01 5.606685578823089600e-02 1.596673727035522461e-01 -4.193843901157379150e-02 -1.575997620820999146e-01 2.402480393648147583e-01 3.220474123954772949e-01 -5.353868007659912109e-02 -1.887990981340408325e-01 -3.639666736125946045e-01 -1.763665117323398590e-02 -8.096877485513687134e-02 -3.792832195758819580e-01 -1.024984642863273621e-01 1.269401609897613525e-01 -2.615685164928436279e-01 8.276958763599395752e-02 -3.353303298354148865e-02 2.234307527542114258e-01 -1.162374671548604965e-02 7.856664061546325684e-02 -1.361014097929000854e-01 4.111541900783777237e-03 -1.019353270530700684e-01 6.789440661668777466e-02 1.833083480596542358e-01 1.264598071575164795e-01 -2.177570015192031860e-01 -1.846644431352615356e-01 -1.536188274621963501e-01 5.053289607167243958e-02 -2.100349962711334229e-01
3.038042187690734863e-01 7.329034060239791870e-02 1.066265478730201721e-01 -1.916282176971435547e-01 -2.418835312128067017e-01 3.056513965129852295e-01 -3.421938121318817139e-01 1.787647791206836700e-02 3.606310486793518066e-02 1.837501116096973419e-02 -2.719936966896057129e-01 2.487550973892211914e-01 -6.165999546647071838e-02 1.748837903141975403e-02 1.502861035987734795e-03 1.549597270786762238e-02 1.923706978559494019e-01 -7.348124682903289795e-02 2.091205716133117676e-01 -7.617267966270446777e-02 3.005919754505157471e-01 -1.132909953594207764e-01 2.400902509689331055e-01 7.670254446566104889e-03 8.599340915679931641e-02 -8.288443833589553833e-02 2.241145372390747070e-01 -8.428529649972915649e-02 8.414987474679946899e-02 1.068664491176605225e-01 -2.324226945638656616e-01 -2.146998047828674316e-01
2.509275972843170166e-01 2.209823019802570343e-02 -3.382517769932746887e-02 -4.062092900276184082e-01 8.669261634349822998e-02 1.636700332164764404e-01 2.057569026947021484e-01 -1.473113298416137695e-01 8.343150466680526733e-02 -1.474635750055313110e-01 7.974454201757907867e-03 2.545208670198917389e-02 7.405016571283340454e-02 -4.763477295637130737e-02 1.873233467340469360e-01 -4.284009039402008057e-01 -1.250784695148468018e-01 -7.840277999639511108e-02 2.512064576148986816e-01 4.754810035228729248e-02 -1.792809814214706421e-01 -1.396166682243347168e-01 2.851435542106628418e-01 -2.183860242366790771e-01 -1.002609729766845703e-01 -1.147344335913658142e-01 3.052604794502258301e-01 -8.773558773100376129e-03 7.923499494791030884e-02 -1.202550455927848816e-01 7.146441191434860229e-02 7.845039665699005127e-02
1.389701068401336670e-01 -1.564091145992279053e-01 -1.602328419685363770e-01 -2.678017616271972656e-01 -2.304735034704208374e-01 1.830410808324813843e-01 2.126603852957487106e-03 -6.058393046259880066e-03 1.731045991182327271e-01 -3.121559917926788330e-01 -2.424402385950088501e-01 4.871508851647377014e-02 -4.792474955320358276e-02 2.070953845977783203e-01 -2.110917679965496063e-02 -1.287339627742767334e-01 1.391525864601135254e-01 3.481703251600265503e-02 3.289407491683959961e-01 3.369435071945190430e-01 1.668877899646759033e-02 -4.456236213445663452e-02 1.513162553310394287e-01 -2.417718917131423950e-01 6.734290719032287598e-02 4.862580820918083191e-02 1.956491917371749878e-01 -1.130354329943656921e-01 8.382899314165115356e-02 -9.897384792566299438e-03 -1.253073364496231079e-01 -3.386769294738769531e-01
1.490418463945388794e-01 1.799728721380233765e-01 2.910628616809844971e-01 -1.318600587546825409e-02 -7.754311710596084595e-02 -1.345882005989551544e-02 8.330506831407546997e-02 -2.907232344150543213e-01 -3.134142756462097168e-01 -1.961520910263061523e-01 3.996960818767547607e-03 1.906143277883529663e-01 -1.446704268455505371e-01 -2.010906636714935303e-01 1.509668119251728058e-02 -1.549693346023559570e-01 1.167850419878959656e-01 -2.378682047128677368e-01 2.439658939838409424e-01 6.552958488464355469e-02 3.641970157623291016e-01 -1.479925811290740967e-01 2.427060157060623169e-01 1.233620122075080872e-01 -4.988706484436988831e-02 1.163284331560134888e-01 2.527403831481933594e-02 1.909223198890686035e-01 2.542982697486877441e-01 -1.064690109342336655e-02 1.137681528925895691e-01 -1.032092198729515076e-01
3.143023252487182617e-01 7.923788577318191528e-02 2.359550148248672485e-01 -3.637029975652694702e-02 -3.115447461605072021e-01 3.553923070430755615e-01 -1.492298245429992676e-01 -9.605795145034790039e-02 3.266620449721813202e-03 1.954115368425846100e-02 -1.630126237869262695e-01 3.837476074695587158e-01 -2.251881361007690430e-01 2.972529083490371704e-02 -2.751802280545234680e-02 -1.653239130973815918e-01 1.416977792978286743e-01 -1.255223751068115234e-01 2.323372960090637207e-01 8.334171026945114136e-02 2.601245045661926270e-01 -1.781858056783676147e-01 2.132428437471389771e-01 -5.307896807789802551e-02 4.787447676062583923e-02 -1.102023851126432419e-02 8.985588699579238892e-02 7.311382796615362167e-03 1.282114237546920776e-01 -2.112257666885852814e-02 -2.390907406806945801e-01 -1.057427842170000076e-02
4.288284480571746826e-01 -8.742070198059082031e-02 3.281894326210021973e-01 -1.241697967052459717e-01 -1.832868456840515137e-01 1.953318566083908081e-01 7.655415683984756470e-03 -6.554777175188064575e-02 2.027134448289871216e-01 -6.124566495418548584e-02 -8.934429287910461426e-02 -2.766460776329040527e-01 2.288690209388732910e-02 -3.805257007479667664e-02 2.276221960783004761e-01 -4.546663537621498108e-02 7.843483984470367432e-02 -2.275813966989517212e-01 -1.014834269881248474e-02 1.259765475988388062e-01 -4.700325080193579197e-04 -2.022360712289810181e-01 2.563869357109069824e-01 -9.671137481927871704e-02 -5.868413299322128296e-02 -2.620968520641326904e-01 3.221279084682464600e-01 6.000704132020473480e-03 -6.872741132974624634e-02 -1.095571592450141907e-01 1.184504032135009766e-01 -1.655908823013305664e-01
1.960326284170150757e-01 -7.264343556016683578e-03 1.353156119585037231e-01 -1.147727593779563904e-01 -3.262621760368347168e-01 3.979579806327819824e-01 1.575167030096054077e-01 8.442738652229309082e-02 2.263759449124336243e-02 -2.023918032646179199e-01 -6.675585359334945679e-02 -2.192555069923400879e-01 -1.705320775508880615e-01 3.297814354300498962e-02 1.161758452653884888e-01 -8.877284079790115356e-02 -5.983519833534955978e-03 -2.082162648439407349e-01 2.636258602142333984e-01 -7.416377775371074677e-03 1.124713686294853687e-03 -2.649300694465637207e-01 1.067913174629211426e-01 -2.357354611158370972e-01 -1.133645549416542053e-01 2.573798894882202148e-01 1.415075361728668213e-01 -2.361246794462203979e-01 -3.676829859614372253e-02 9.401497989892959595e-02 -7.147637754678726196e-02 -2.597014307975769043e-01
3.189803287386894226e-02 5.343644414097070694e-03 3.367651402950286865e-01 -1.610979139804840088e-01 -8.504971861839294434e-02 1.743964254856109619e-01 2.210138887166976929e-01 -1.690942607820034027e-02 6.283560767769813538e-03 -4.112985730171203613e-01 -8.193096518516540527e-02 6.523758918046951294e-02 -1.538421362638473511e-01 1.317783594131469727e-01 -6.732944399118423462e-02 -4.190134406089782715e-01 8.234272152185440063e-02 -1.228889003396034241e-01 7.298421114683151245e-02 1.692814528942108154e-01 4.979114979505538940e-02 -3.313535749912261963e-01 -3.471206501126289368e-02 -3.358151763677597046e-02 -1.771417111158370972e-01 2.436509579420089722e-01 2.591870129108428955e-01 -3.558509517461061478e-03 1.813776642084121704e-01 -7.304611802101135254e-02 5.623050034046173096e-02 -4.115683212876319885e-02
2.192106992006301880e-01 8.269160054624080658e-03 1.503075063228607178e-01 -1.494498997926712036e-01 -1.227807849645614624e-01 1.384919434785842896e-01 1.472351849079132080e-01 -3.469513952732086182e-01 -2.351103127002716064e-01 -3.464110940694808960e-02 -1.938595063984394073e-02 2.669249176979064941e-01 -3.239797949790954590e-01 -1.566668301820755005e-01 -8.791491389274597168e-02 1.100816484540700912e-02 -2.208563834428787231e-01 -4.176196753978729248e-01 2.271523624658584595e-01 -3.680974245071411133e-02 -1.978728547692298889e-02 1.230126395821571350e-01 9.504202753305435181e-02 1.084770932793617249e-01 -2.508618533611297607e-01 1.232151612639427185e-01 1.086995154619216919e-01 -6.165509670972824097e-02 3.078799881041049957e-02 1.489720642566680908e-01 -1.222580596804618835e-01 1.445821821689605713e-01
1.057783439755439758e-01 1.295619010925292969e-01 1.213247627019882202e-01 -1.751497834920883179e-01 -4.585247933864593506e-01 1.821803301572799683e-01 -1.318177729845046997e-01 3.178006410598754883e-01 -1.893793940544128418e-01 -8.437217026948928833e-02 -4.713644459843635559e-02 3.273409903049468994e-01 -4.262913763523101807e-02 1.130977924913167953e-02 -1.811468601226806641e-01 -1.877589523792266846e-01 3.294685855507850647e-02 -2.826535105705261230e-01 1.026395410299301147e-01 7.224901020526885986e-02 -1.327785197645425797e-02 -7.311418652534484863e-02 1.654056161642074585e-01 -3.765532746911048889e-02 9.843026846647262573e-02 -1.558000743389129639e-01 7.595223188400268555e-02 -2.921416759490966797e-01 1.852769255638122559e-01 -4.800702258944511414e-02 7.547093927860260010e-02 -2.097896188497543335e-01
1.409752219915390015e-01 6.052238121628761292e-02 5.785095691680908203e-01 -1.850369721651077271e-01 1.029315143823623657e-01 1.695366501808166504e-01 3.157123327255249023e-01 -7.369455695152282715e-02 -4.499322548508644104e-02 -1.140962392091751099e-01 -1.920126564800739288e-02 3.586668148636817932e-02 -1.461301743984222412e-01 9.740389883518218994e-02 -2.952871844172477722e-02 -3.503733575344085693e-01 1.986001580953598022e-01 -8.315876126289367676e-02 -5.120828747749328613e-03 -6.175035610795021057e-02 -2.760792337357997894e-02 -1.699112802743911743e-01 -3.950683400034904480e-02 -1.799105554819107056e-01 -1.014677137136459351e-01 1.943980455398559570e-01 3.454857766628265381e-01 4.549637809395790100e-02 3.279903531074523926e-02 7.304013520479202271e-02 -9.778236970305442810e-03 -4.642691090703010559e-02
1.470830440521240234e-01 9.676723927259445190e-02 2.897073328495025635e-01 -2.760403752326965332e-01 4.931986331939697266e-03 2.609362006187438965e-01 1.730238199234008789e-01 -9.073121473193168640e-03 1.414887607097625732e-01 8.403272926807403564e-02 -1.750995963811874390e-01 5.034553259611129761e-02 -2.318214476108551025e-01 -1.053111404180526733e-01 9.733206033706665039e-02 -2.066577374935150146e-01 4.866140335798263550e-02 -8.835127949714660645e-02 9.799776226282119751e-02 -7.127866894006729126e-02 -2.317079603672027588e-01 7.887171581387519836e-03 4.044021070003509521e-01 -2.152375876903533936e-01 -2.400646805763244629e-01 3.387158811092376709e-01 2.398929446935653687e-01 -1.086593139916658401e-02 1.101608648896217346e-01 4.881965741515159607e-02 -2.063221484422683716e-02 -2.644812455400824547e-03
5.610704049468040466e-02 -7.433350384235382080e-02 2.935516834259033203e-01 -8.600277453660964966e-02 -3.543888404965400696e-02 1.437307596206665039e-01 -4.959826171398162842e-02 -1.028568744659423828e-01 3.562310338020324707e-02 -2.196897715330123901e-01 -2.010865956544876099e-01 -9.724993258714675903e-03 2.204944565892219543e-02 1.509014964103698730e-01 7.163114845752716064e-02 -4.544363617897033691e-01 3.026143461465835571e-02 -1.816064715385437012e-01 -7.445714622735977173e-02 -3.910875320434570312e-02 -1.424651127308607101e-02 -2.496947199106216431e-01 -2.207718789577484131e-02 -2.084302157163619995e-02 -2.103680968284606934e-01 7.537588477134704590e-02 3.102099597454071045e-01 -1.334743946790695190e-01 2.850047647953033447e-01 6.067395582795143127e-02 -3.068814575672149658e-01 -3.005500435829162598e-01
6.525760143995285034e-02 -7.888516038656234741e-02 7.508881390094757080e-02 -3.685802817344665527e-01 -2.018261253833770752e-01 7.696922123432159424e-02 -1.856250502169132233e-02 -1.254751980304718018e-01 3.673830628395080566e-02 -2.088609635829925537e-01 -3.048962652683258057e-01 1.569518893957138062e-01 -8.965392597019672394e-03 -3.177597820758819580e-01 2.316094189882278442e-02 6.364890187978744507e-02 1.149997264146804810e-01 -2.710056304931640625e-01 8.711013942956924438e-02 1.001008972525596619e-01 1.715365797281265259e-01 -1.498091071844100952e-01 3.162751197814941406e-01 7.965331524610519409e-02 4.385611414909362793e-02 -1.040840148925781250e-01 -9.735343046486377716e-03 -3.607787489891052246e-01 1.667083799839019775e-01 2.134446203708648682e-01 1.413383930921554565e-01 -1.349649429321289062e-01
2.408819794654846191e-01 1.444089114665985107e-01 2.153861224651336670e-01 -1.745657324790954590e-01 -1.988453716039657593e-01 1.479809731245040894e-01 1.132058799266815186e-01 1.762088760733604431e-02 7.575996965169906616e-02 -4.369705915451049805e-01 -4.160367697477340698e-02 8.608517050743103027e-02 -2.529309391975402832e-01 -1.917266547679901123e-01 5.069689825177192688e-02 -7.615291327238082886e-02 2.683052606880664825e-02 -2.420787066221237183e-01 1.194394379854202271e-01 -1.553000602871179581e-02 7.247598469257354736e-02 -1.059570461511611938e-01 -2.727266028523445129e-02 -2.415495812892913818e-01 -2.208282351493835449e-01 1.137286871671676636e-01 4.200987145304679871e-02 -1.800096482038497925e-01 -3.582110404968261719e-01 -2.273183912038803101e-01 -9.358005970716476440e-02 1.440639048814773560e-01
2.425954043865203857e-01 1.162586435675621033e-01 9.616219252347946167e-02 -3.233623206615447998e-01 1.997919678688049316e-01 3.864143416285514832e-02 4.666291922330856323e-02 -1.466006636619567871e-01 -1.972294151782989502e-01 9.362108260393142700e-02 -3.275844752788543701e-01 -7.352846860885620117e-02 -1.703151315450668335e-02 -2.622250914573669434e-01 -1.492238231003284454e-02 4.538239911198616028e-03 -3.690125793218612671e-02 -3.305911123752593994e-01 2.132947444915771484e-01 4.021262284368276596e-03 2.094888873398303986e-02 -2.758437097072601318e-01 1.561136096715927124e-01 1.563380360603332520e-01 1.550910063087940216e-02 -1.990964710712432861e-01 1.872859895229339600e-01 -1.056868433952331543e-01 -1.278773248195648193e-01 3.328206241130828857e-01 7.880593091249465942e-02 1.345410346984863281e-01
3.800799250602722168e-01 9.302798658609390259e-02 6.139989942312240601e-02 -8.710668236017227173e-02 -1.570712924003601074e-01 1.125387698411941528e-01 -1.002294048666954041e-01 1.934003382921218872e-01 -3.815310448408126831e-02 -1.970415860414505005e-01 -2.527810037136077881e-01 1.497868597507476807e-01 -9.618574380874633789e-02 1.229480803012847900e-01 -5.286806821823120117e-02 -1.546736955642700195e-01 8.632553368806838989e-02 -3.307048976421356201e-01 5.681313201785087585e-02 5.617140606045722961e-02 3.213644027709960938e-01 5.180205777287483215e-02 2.344087511301040649e-01 -2.926377765834331512e-02 4.101283550262451172e-01 1.076908782124519348e-02 1.344423294067382812e-01 -2.405285686254501343e-01 -1.639071255922317505e-01 -7.799252122640609741e-02 -1.024072170257568359e-01 -1.976993680000305176e-02
5.177609324455261230e-01 -1.233571842312812805e-01 3.013135865330696106e-03 -2.746860384941101074e-01 -1.485977880656719208e-02 -2.799016237258911133e-02 2.314716875553131104e-01 -1.107046157121658325e-01 -4.730745218694210052e-03 -8.998075127601623535e-02 9.246311336755752563e-02 7.454928755760192871e-02 -7.737636566162109375e-02 1.181728169322013855e-01 2.161993384361267090e-01 -3.898448944091796875e-01 -3.725488111376762390e-02 -6.789191812276840210e-02 2.339779771864414215e-02 1.339115351438522339e-01 1.188002154231071472e-02 -1.360631436109542847e-01 2.813244760036468506e-01 1.581405405886471272e-03 5.991459637880325317e-02 -2.808072268962860107e-01 2.936417758464813232e-01 -1.135353893041610718e-01 -5.859372392296791077e-02 4.863863065838813782e-02 1.443219482898712158e-01 -5.516952648758888245e-02
8.123084157705307007e-02 3.829697147011756897e-02 3.054624199867248535e-01 3.589073196053504944e-02 2.033195048570632935e-01 1.088998243212699890e-01 -5.096279457211494446e-02 -3.071775138378143311e-01 -3.229550719261169434e-01 -3.292629122734069824e-01 -1.793878525495529175e-01 2.569105476140975952e-02 8.683464676141738892e-02 3.157579898834228516e-02 -6.212064996361732483e-02 -1.334851831197738647e-01 -5.776333063840866089e-02 -2.363685667514801025e-01 1.167875155806541443e-01 1.876888573169708252e-01 1.242604851722717285e-01 -3.606306910514831543e-01 2.760426402091979980e-01 5.127166584134101868e-02 2.641627378761768341e-02 -3.699428215622901917e-02 1.060082688927650452e-01 -7.695578038692474365e-02 -2.156966924667358398e-01 3.654954954981803894e-02 -3.140693996101617813e-03 -2.681861221790313721e-01
2.491526603698730469e-01 2.231501936912536621e-01 6.638070940971374512e-02 -3.109600245952606201e-01 -2.173961699008941650e-02 2.835406959056854248e-01 -5.356970801949501038e-02 1.070478484034538269e-01 9.046318940818309784e-03 -3.925072550773620605e-01 -3.468652069568634033e-01 -1.872287392616271973e-01 -1.742689758539199829e-01 -8.948209136724472046e-02 -6.044813618063926697e-02 2.162073701620101929e-01 3.176558017730712891e-02 -2.647452652454376221e-01 2.028206586837768555e-01 -5.845545232295989990e-02 1.414776593446731567e-01 1.695754230022430420e-01 1.458428651094436646e-01 1.101315394043922424e-02 2.069891691207885742e-01 -1.193950697779655457e-01 8.139065653085708618e-02 -1.022973060607910156e-01 -8.842574805021286011e-02 3.614408895373344421e-02 -1.456001400947570801e-01 5.663963779807090759e-02
1.826685667037963867e-01 9.605296701192855835e-02 8.576153963804244995e-02 -1.065871715545654297e-01 -2.433685809373855591e-01 1.137331426143646240e-01 -1.861952245235443115e-01 -2.666843123733997345e-02 -2.754080891609191895e-01 -3.130809068679809570e-01 -9.408538043498992920e-02 4.798123240470886230e-02 1.585015356540679932e-01 -3.364336788654327393e-01 -2.935208976268768311e-01 8.070535957813262939e-02 2.372623793780803680e-02 -1.630665361881256104e-01 2.638948708772659302e-02 8.252164721488952637e-02 1.109973490238189697e-01 -1.137492284178733826e-01 2.776624858379364014e-01 -1.611882150173187256e-01 -1.776212006807327271e-01 -2.648977562785148621e-03 3.192860260605812073e-02 -3.299067020416259766e-01 2.181951254606246948e-01 4.887163639068603516e-02 2.947239391505718231e-02 -2.446782439947128296e-01
5.566286295652389526e-02 1.465687006711959839e-01 2.185217589139938354e-01 -2.369992062449455261e-02 1.014123186469078064e-01 3.040348291397094727e-01 4.674604628235101700e-03 -3.076506033539772034e-02 9.759582579135894775e-02 -1.631354168057441711e-02 -6.702189147472381592e-02 2.822227030992507935e-02 3.090035729110240936e-02 -3.376229899004101753e-03 -4.567518234252929688e-01 -1.182492449879646301e-01 -6.053788959980010986e-02 -3.100376725196838379e-01 3.662478327751159668e-01 -7.235277444124221802e-02 3.120596408843994141e-01 2.028821259737014771e-01 1.030754968523979187e-01 1.288659423589706421e-01 -1.072105094790458679e-01 2.737886607646942139e-01 2.624281644821166992e-01 -5.451817810535430908e-02 6.372036784887313843e-02 1.076106727123260498e-02 -5.325897037982940674e-02 -1.205123811960220337e-01
1.994331330060958862e-01 -2.051765285432338715e-02 -1.183402612805366516e-01 -3.020237982273101807e-01 -5.770980194211006165e-02 1.788088381290435791e-01 3.869570493698120117e-01 -1.612059623003005981e-01 -3.100696206092834473e-02 -2.355083078145980835e-01 -1.753204464912414551e-01 3.975110128521919250e-02 -2.822251319885253906e-01 -1.822524219751358032e-01 -5.357179418206214905e-02 -4.459675848484039307e-01 -1.411433219909667969e-01 -1.248658448457717896e-01 2.911453843116760254e-01 -5.950316414237022400e-02 -1.516222506761550903e-01 -1.657103151082992554e-01 -3.559767082333564758e-02 -6.336054950952529907e-02 6.473043933510780334e-03 3.805347718298435211e-03 1.526046451181173325e-02 -1.309433281421661377e-01 -1.434995830059051514e-01 4.904260486364364624e-02 1.339718252420425415e-01 -4.752225801348686218e-02
2.232996076345443726e-01 -1.311280131340026855e-01 2.233832627534866333e-01 -3.453454375267028809e-01 -7.785984128713607788e-02 1.629982590675354004e-01 -2.270686626434326172e-01 -1.096152067184448242e-01 4.520655795931816101e-02 1.224041655659675598e-01 -3.338232338428497314e-01 -9.086887538433074951e-02 -1.380521953105926514e-01 3.813312575221061707e-02 1.864391863346099854e-01 -8.237124979496002197e-02 -5.331417173147201538e-02 -1.778653860092163086e-01 3.649524226784706116e-02 -5.068286135792732239e-02 1.887497119605541229e-02 -1.390906125307083130e-01 -2.906586788594722748e-02 -7.324120029807090759e-03 -1.092199981212615967e-01 -1.813118010759353638e-01 3.996417224407196045e-01 -1.258236169815063477e-01 -1.980501972138881683e-02 3.518467545509338379e-01 1.536312848329544067e-01 -2.041449993848800659e-01
1.040636226534843445e-01 2.506603002548217773e-01 1.968686431646347046e-01 9.065845608711242676e-02 -5.535918474197387695e-02 3.840723931789398193e-01 8.344165980815887451e-02 -2.203566730022430420e-01 -5.216110497713088989e-02 -8.234223723411560059e-02 -2.699956297874450684e-01 1.198283880949020386e-01 -2.614249885082244873e-01 -1.353489905595779419e-01 3.249479830265045166e-02 -4.106815904378890991e-02 1.575552225112915039e-01 -1.169194355607032776e-01 2.059277147054672241e-01 5.639419704675674438e-02 2.547484934329986572e-01 -4.551480524241924286e-03 1.344320625066757202e-01 -3.236984461545944214e-02 3.600723147392272949e-01 2.486537843942642212e-01 2.575320899486541748e-01 -2.469831518828868866e-02 1.155468523502349854e-01 1.585100293159484863e-01 1.469427943229675293e-01 2.249165251851081848e-02
2.475381791591644287e-01 1.276939660310745239e-01 1.398866176605224609e-01 -3.434914648532867432e-01 -7.751883566379547119e-02 2.269645333290100098e-01 -1.599365621805191040e-01 1.812393069267272949e-01 1.898199692368507385e-02 -1.495281457901000977e-01 -4.637489020824432373e-01 3.844542428851127625e-02 -3.889683783054351807e-01 -7.570666819810867310e-02 -1.741154342889785767e-01 1.124061867594718933e-01 -1.360329538583755493e-01 -1.992449462413787842e-01 -7.737440522760152817e-03 -5.213358998298645020e-02 1.563806980848312378e-01 5.716456845402717590e-02 1.768035441637039185e-01 -1.395917981863021851e-01 1.272401213645935059e-01 1.158024929463863373e-02 5.978182330727577209e-02 -1.731967777013778687e-01 -1.138797178864479065e-01 -4.723633080720901489e-02 -1.551331281661987305e-01 -3.263471648097038269e-02
1.827753782272338867e-01 9.023598581552505493e-02 6.869942694902420044e-02 -4.768978804349899292e-02 3.595946133136749268e-01 2.352108657360076904e-01 -1.316618826240301132e-02 1.807091087102890015e-01 -5.264854058623313904e-02 -2.883253991603851318e-01 -3.631854057312011719e-02 -1.326124556362628937e-02 -4.304381832480430603e-02 1.447986997663974762e-02 -1.295539736747741699e-01 -2.445024847984313965e-01 -2.010474801063537598e-01 -4.202146232128143311e-01 -1.052813753485679626e-01 -1.953198388218879700e-02 2.136059850454330444e-01 1.931494101881980896e-02 2.690515220165252686e-01 -1.698725074529647827e-01 -8.513285964727401733e-02 -6.226000841706991196e-03 1.286808550357818604e-01 -1.099690645933151245e-01 1.866879910230636597e-01 -4.539003223180770874e-02 -2.181522548198699951e-01 -2.679839730262756348e-01
4.407338500022888184e-01 5.164064094424247742e-02 7.255628705024719238e-02 -8.859319239854812622e-02 -3.510392457246780396e-02 5.299056693911552429e-02 1.120579466223716736e-01 6.574731785804033279e-03 -2.400335669517517090e-01 -7.904170453548431396e-02 -7.716580480337142944e-02 1.090526580810546875e-01 -2.285215407609939575e-01 -3.926299810409545898e-01 6.295672804117202759e-02 1.102978214621543884e-01 1.049852371215820312e-01 -2.427826076745986938e-01 8.565271645784378052e-02 1.941794306039810181e-01 3.495874628424644470e-02 -4.751034826040267944e-02 6.672369688749313354e-02 -1.127556785941123962e-01 2.954643070697784424e-01 7.348399609327316284e-02 -5.698988959193229675e-02 -3.443265855312347412e-01 2.628386318683624268e-01 2.150467932224273682e-01 5.473016574978828430e-02 -2.506258711218833923e-02
1.046677902340888977e-01 -6.520295888185501099e-02 2.950631678104400635e-01 -3.239880129694938660e-02 1.677776128053665161e-01 2.366462647914886475e-01 -5.150672420859336853e-02 9.948655962944030762e-02 1.281796097755432129e-01 -3.735888898372650146e-01 -2.342460006475448608e-01 1.035232841968536377e-01 2.852422185242176056e-02 1.962142065167427063e-03 -1.177041828632354736e-01 -1.109090298414230347e-01 -1.649368703365325928e-01 -1.009206548333168030e-01 1.675584167242050171e-01 -3.529276326298713684e-02 1.688348054885864258e-01 -6.372076272964477539e-02 1.496276259422302246e-01 -1.993928402662277222e-01 -2.984179556369781494e-01 -1.647466123104095459e-01 1.191560626029968262e-01 -1.702358722686767578e-01 7.993480563163757324e-02 -2.644714415073394775e-01 -3.212884366512298584e-01 -2.259739637374877930e-01
2.633827626705169678e-01 4.858281463384628296e-02 -1.301098763942718506e-01 -3.706746399402618408e-01 -1.077191252261400223e-02 1.228388473391532898e-01 3.634446263313293457e-01 -4.579141363501548767e-02 -7.523010671138763428e-02 6.641644984483718872e-02 -2.592897415161132812e-01 1.749928342178463936e-03 -9.388226084411144257e-03 1.055976375937461853e-02 -9.482129826210439205e-04 -4.242974519729614258e-01 2.827890217304229736e-01 -1.006868183612823486e-01 2.328704111278057098e-02 1.495351344347000122e-01 1.839442998170852661e-01 3.412437066435813904e-02 2.342457026243209839e-01 3.275357559323310852e-02 1.165333986282348633e-01 1.303895860910415649e-01 2.115995436906814575e-01 -5.936303734779357910e-02 8.091704547405242920e-02 -1.135316211730241776e-02 6.876058131456375122e-02 -2.697674632072448730e-01
4.116377532482147217e-01 -3.447753563523292542e-02 1.864222884178161621e-01 2.709030359983444214e-02 -2.445144802331924438e-01 3.878694474697113037e-01 -1.885267049074172974e-01 6.927925348281860352e-02 4.928981512784957886e-02 1.464561838656663895e-02 -1.859246939420700073e-01 3.128002285957336426e-01 -6.392704788595438004e-03 7.741928100585937500e-02 -1.106209773570299149e-02 -3.782296478748321533e-01 8.356079459190368652e-02 2.977683022618293762e-02 1.866226941347122192e-01 -7.281723618507385254e-02 1.339602470397949219e-01 -2.419254183769226074e-01 1.836998909711837769e-01 7.662583887577056885e-02 -1.375799532979726791e-02 1.087963953614234924e-02 5.511305481195449829e-02 -1.895668916404247284e-02 4.096182435750961304e-02 -7.966627180576324463e-02 -2.351162284612655640e-01 -1.671449840068817139e-01
2.736040651798248291e-01 2.171843945980072021e-01 3.513402938842773438e-01 -5.689488351345062256e-02 -2.238764017820358276e-01 9.398465603590011597e-02 -7.644561119377613068e-03 -1.543152779340744019e-01 4.545615985989570618e-02 -1.318753808736801147e-01 -4.396159350872039795e-01 1.876798719167709351e-01 -6.945033371448516846e-02 1.361367404460906982e-01 -3.294944167137145996e-01 -1.433021575212478638e-01 -1.166513413190841675e-01 -1.507821381092071533e-01 -1.062598079442977905e-01 -1.777322739362716675e-01 -1.637779772281646729e-01 2.024338692426681519e-01 1.920248381793498993e-02 -2.418184429407119751e-01 3.823518380522727966e-02 -4.881365224719047546e-02 5.443986505270004272e-02 -1.083386838436126709e-01 -1.653344742953777313e-02 -1.437288820743560791e-01 -3.675102815032005310e-02 -1.461833119392395020e-01
1.266235262155532837e-01 6.252410262823104858e-02 3.057750687003135681e-02 -1.963089853525161743e-01 4.022587835788726807e-02 4.213399291038513184e-01 2.166239321231842041e-01 -8.018319495022296906e-04 9.902925044298171997e-02 -2.825842052698135376e-02 -2.307868599891662598e-01 3.238025307655334473e-02 -5.698782578110694885e-02 -1.340031772851943970e-01 1.566813439130783081e-01 -4.443047046661376953e-01 2.660988271236419678e-01 -1.047667190432548523e-01 2.762853205204010010e-01 -8.385783433914184570e-02 -7.330151647329330444e-02 -6.220373511314392090e-02 -3.451654687523841858e-02 -1.498358696699142456e-01 7.902178168296813965e-02 1.438310891389846802e-01 1.963024288415908813e-01 -9.082617610692977905e-02 -1.033844705671072006e-02 6.652599573135375977e-02 8.144181966781616211e-02 -3.514544665813446045e-01
2.387976050376892090e-01 1.925172507762908936e-01 9.752577543258666992e-02 -1.656155586242675781e-01 6.670538336038589478e-02 1.847138851881027222e-01 -1.777803599834442139e-01 -1.159630715847015381e-01 -2.299435436725616455e-01 4.600625857710838318e-02 -1.774939298629760742e-01 1.478898152709007263e-02 1.264341473579406738e-01 -4.157404601573944092e-01 -1.950740627944469452e-02 -4.958764463663101196e-02 -8.228009194135665894e-02 -1.836687624454498291e-01 2.571572922170162201e-02 -2.909154593944549561e-01 1.104574054479598999e-01 -2.404752373695373535e-01 3.114539980888366699e-01 1.512925177812576294e-01 -1.802950799465179443e-01 -8.985999971628189087e-02 1.762267053127288818e-01 -3.298663496971130371e-01 1.825591735541820526e-02 8.877165615558624268e-02 4.867071658372879028e-02 1.487919408828020096e-02
3.791406452655792236e-01 3.502909466624259949e-02 1.433922350406646729e-01 -2.694165334105491638e-02 -1.866912543773651123e-01 2.575694620609283447e-01 1.251821685582399368e-02 2.239375114440917969e-01 -2.225133925676345825e-01 -3.380363583564758301e-01 -2.406032681465148926e-01 1.437226682901382446e-01 -1.354153603315353394e-01 5.400355905294418335e-03 -1.336146593093872070e-01 -8.722069114446640015e-02 -8.979844301939010620e-02 -1.571417748928070068e-01 -1.478152722120285034e-02 1.210684329271316528e-01 2.582351565361022949e-01 -6.927737593650817871e-02 2.086993604898452759e-01 1.844866871833801270e-01 1.095894649624824524e-01 -9.211796522140502930e-02 -4.658644646406173706e-02 -2.800670862197875977e-01 6.697381846606731415e-03 -1.640391945838928223e-01 -4.630783200263977051e-02 -2.630086839199066162e-01
1.203086376190185547e-01 2.658739220350980759e-03 9.162427857518196106e-03 -1.101548448204994202e-01 2.805753611028194427e-02 2.538837790489196777e-01 -3.793257847428321838e-02 1.151061654090881348e-01 -2.086816579103469849e-01 -3.083167374134063721e-01 -6.070791557431221008e-02 -1.508523374795913696e-01 -1.777692884206771851e-01 -1.717223823070526123e-01 -3.504702150821685791e-01 -1.813519746065139771e-01 -1.143585368990898132e-01 -3.448781669139862061e-01 3.788943216204643250e-02 -1.097241491079330444e-01 2.507306337356567383e-01 -9.472344070672988892e-02 2.777069807052612305e-01 -2.415906637907028198e-02 -1.545445770025253296e-01 -4.432667046785354614e-02 -7.744241505861282349e-03 -1.520020514726638794e-01 1.873733103275299072e-01 -1.350670009851455688e-01 -2.196462750434875488e-01 -2.566390931606292725e-01
1.399891227483749390e-01 1.244618073105812073e-01 -1.211393028497695923e-01 -2.415235042572021484e-01 -2.737191915512084961e-01 1.277910172939300537e-01 -2.238426208496093750e-01 -3.418856561183929443e-01 -1.072851195931434631e-01 -1.436396390199661255e-01 -3.130683600902557373e-01 -3.447169438004493713e-02 -1.041565835475921631e-01 -1.443457230925559998e-02 2.536050081253051758e-01 -1.196755021810531616e-01 1.520773768424987793e-01 -2.052807956933975220e-01 -1.218345835804939270e-01 3.152081370353698730e-01 1.827043294906616211e-02 1.467183977365493774e-01 2.183238118886947632e-01 -2.731978893280029297e-01 -9.027648717164993286e-02 3.718010708689689636e-02 2.561939656734466553e-01 -5.018589552491903305e-03 -3.257472068071365356e-03 6.401281058788299561e-02 1.030495576560497284e-02 -9.790539741516113281e-02
2.329889237880706787e-01 2.131823152303695679e-01 2.320344150066375732e-01 8.188073337078094482e-02 -1.020158678293228149e-01 2.454503327608108521e-01 1.291411519050598145e-01 -2.060634940862655640e-01 -1.710317283868789673e-01 8.037276566028594971e-03 -2.240772843360900879e-01 1.946483403444290161e-01 -3.387566804885864258e-01 -2.137694954872131348e-01 -7.651782780885696411e-02 2.740403078496456146e-02 8.263970166444778442e-02 -2.195945233106613159e-01 -4.890813678503036499e-02 1.355743110179901123e-01 1.310537308454513550e-01 -5.200802534818649292e-02 2.346581220626831055e-01 2.743563055992126465e-02 2.039715498685836792e-01 2.826420366764068604e-01 1.104311868548393250e-01 -8.466489613056182861e-02 7.956870645284652710e-02 2.770017087459564209e-01 2.231682091951370239e-01 -1.477295160293579102e-02
-3.204311709851026535e-03 1.516473293304443359e-01 4.735876282211393118e-04 -2.574149668216705322e-01 -2.312154024839401245e-01 2.704680562019348145e-01 6.291723251342773438e-02 -6.645289063453674316e-02 2.714827358722686768e-01 -1.385741680860519409e-01 -2.789972424507141113e-01 2.436212897300720215e-01 4.499319195747375488e-02 -3.741650283336639404e-02 -3.983456268906593323e-02 -1.323467791080474854e-01 3.009424917399883270e-02 -3.506787121295928955e-01 -2.034623734652996063e-02 1.720619350671768188e-01 1.587082743644714355e-01 -7.139313220977783203e-02 2.246493548154830933e-01 -2.092458307743072510e-01 6.458462029695510864e-02 1.067779362201690674e-01 2.420679926872253418e-01 -1.534585952758789062e-01 2.248528599739074707e-01 -2.296968251466751099e-01 2.076129764318466187e-01 -2.324203029274940491e-02
1.470082402229309082e-01 3.207235038280487061e-02 4.985592663288116455e-01 -8.124654740095138550e-02 1.190687417984008789e-01 1.415722519159317017e-01 1.275535225868225098e-01 -3.958290517330169678e-01 -7.634564489126205444e-02 -1.123964563012123108e-01 -6.226072832942008972e-02 1.762604340910911560e-02 1.197890937328338623e-01 2.454302906990051270e-01 1.301579643040895462e-02 -1.607642918825149536e-01 -1.453175544738769531e-01 -1.995356082916259766e-01 7.715147733688354492e-02 -1.088104024529457092e-01 2.339622080326080322e-01 -3.215556591749191284e-02 2.379236966371536255e-01 -2.585935890674591064e-01 -4.807781428098678589e-02 -2.010029926896095276e-02 2.150417566299438477e-01 -4.605171084403991699e-02 -2.399773895740509033e-01 -8.724527806043624878e-02 4.703214764595031738e-02 -1.237410530447959900e-01
1.241175010800361633e-01 -4.608573764562606812e-02 1.285945475101470947e-01 8.637148886919021606e-03 -2.148083299398422241e-01 2.325620204210281372e-01 1.092974990606307983e-01 1.982982754707336426e-01 1.185436099767684937e-01 -2.899172008037567139e-01 -2.318235039710998535e-01 1.819354481995105743e-02 -9.134673327207565308e-02 -2.127607464790344238e-01 1.118901595473289490e-01 -2.354915887117385864e-01 -3.832615213468670845e-03 -1.920648366212844849e-01 1.858486533164978027e-01 -1.842266172170639038e-01 1.339873820543289185e-01 -2.572441659867763519e-02 2.140019237995147705e-01 -1.259427070617675781e-01 -1.004620105959475040e-03 4.019522666931152344e-01 1.828896999359130859e-01 -2.562140822410583496e-01 -1.206006407737731934e-01 5.040831491351127625e-02 -2.365211993455886841e-01 1.457909792661666870e-01
4.592641294002532959e-01 2.570153027772903442e-02 3.380987942218780518e-01 -1.601761579513549805e-01 3.396218270063400269e-02 2.267462611198425293e-01 2.429107390344142914e-02 -1.475787609815597534e-01 -1.066232845187187195e-01 1.776420697569847107e-02 7.563915848731994629e-02 4.005963206291198730e-01 -5.682815983891487122e-02 -3.072297573089599609e-01 1.403619647026062012e-01 3.453188017010688782e-02 6.015459448099136353e-02 -9.184576570987701416e-02 2.500511109828948975e-01 -9.355273842811584473e-02 -4.737435653805732727e-02 9.470541961491107941e-03 -1.766981780529022217e-01 -8.376406878232955933e-02 -1.271840929985046387e-01 -2.860103733837604523e-02 1.471574753522872925e-01 -5.908047780394554138e-02 1.281691938638687134e-01 -1.451120227575302124e-01 -2.431010752916336060e-01 -1.203673928976058960e-01
4.380707442760467529e-01 2.374480664730072021e-01 -3.656786307692527771e-02 -2.575294971466064453e-01 -9.689947217702865601e-02 1.318708211183547974e-01 9.102381020784378052e-02 -1.209162250161170959e-01 2.235266566276550293e-01 -3.445052504539489746e-01 -2.718558013439178467e-01 -5.100104585289955139e-02 4.426588304340839386e-03 9.429068863391876221e-02 2.092275321483612061e-01 -1.097567677497863770e-01 -1.487457305192947388e-01 -1.864650100469589233e-01 -1.582733727991580963e-02 7.956793159246444702e-02 3.167844936251640320e-02 1.714629828929901123e-01 -9.030991047620773315e-02 -7.623846083879470825e-02 -1.184862032532691956e-01 -1.857101800851523876e-03 3.405812978744506836e-01 -5.161482095718383789e-02 -6.419539451599121094e-02 -7.720244675874710083e-02 2.676775753498077393e-01 4.688913375139236450e-02
3.229188323020935059e-01 2.385374717414379120e-02 -5.421138368546962738e-03 -1.536583900451660156e-01 -1.994722038507461548e-01 1.970895379781723022e-02 -6.874465942382812500e-02 6.406976282596588135e-02 -1.902513056993484497e-01 -3.210597038269042969e-01 -1.371927261352539062e-01 2.272418439388275146e-01 -2.138207256793975830e-01 -2.608759403228759766e-01 -8.595184981822967529e-02 1.322950571775436401e-01 1.736125051975250244e-01 -1.931405514478683472e-01 1.681814789772033691e-01 6.910929828882217407e-02 3.210393190383911133e-01 -9.759377688169479370e-02 2.975357770919799805e-01 -2.969549037516117096e-02 -5.588351748883724213e-03 -1.342993527650833130e-01 4.952505975961685181e-02 -2.958042621612548828e-01 7.385919988155364990e-02 5.577390268445014954e-02 3.061739541590213776e-02 -2.325411587953567505e-01
3.900548517704010010e-01 -5.431835353374481201e-02 2.832215428352355957e-01 -2.780602276325225830e-01 -1.193573605269193649e-02 -6.954945623874664307e-02 -1.308084577322006226e-01 -9.235815145075321198e-03 -8.287369459867477417e-02 -3.403424620628356934e-01 -1.915598064661026001e-01 -1.314166188240051270e-01 -1.105030253529548645e-01 8.053177595138549805e-02 -2.622355520725250244e-02 -4.156093299388885498e-01 3.225530087947845459e-01 -1.020896658301353455e-01 -4.988918080925941467e-02 -1.030373722314834595e-01 -3.624913468956947327e-02 -6.965934485197067261e-02 -9.982449561357498169e-02 6.772594898939132690e-02 -1.539583355188369751e-01 -6.721715629100799561e-02 2.098037898540496826e-01 -5.838238447904586792e-02 1.403812021017074585e-01 -8.784372359514236450e-02 1.569311916828155518e-01 -1.429429650306701660e-01
4.990418851375579834e-01 1.497733443975448608e-01 1.625997722148895264e-01 -4.327204525470733643e-01 1.637007482349872589e-02 3.308010846376419067e-02 2.293369267135858536e-03 4.504845663905143738e-02 5.118726193904876709e-02 -2.480840831995010376e-01 -8.230069279670715332e-02 1.026769056916236877e-01 1.989726349711418152e-02 2.790926210582256317e-02 -1.929256618022918701e-01 -2.091003656387329102e-01 2.092152386903762817e-01 2.262844890356063843e-02 -4.594055935740470886e-02 -2.307512462139129639e-01 3.035191893577575684e-01 2.712910249829292297e-02 6.567111611366271973e-02 -2.089377939701080322e-01 -3.736643493175506592e-02 -1.240697875618934631e-01 5.775130540132522583e-02 5.775606841780245304e-04 6.750096380710601807e-02 -1.406394541263580322e-01 1.431474834680557251e-01 -2.059694528579711914e-01
2.973873913288116455e-01 -1.247603371739387512e-01 1.952368021011352539e-02 -1.892433315515518188e-01 1.025857552886009216e-01 1.172086074948310852e-01 2.287104576826095581e-01 -1.499765813350677490e-01 -2.589633762836456299e-01 -1.919066458940505981e-01 -3.883062303066253662e-02 2.938234247267246246e-02 7.886975258588790894e-02 -3.087691366672515869e-01 -2.700823545455932617e-01 -1.928040087223052979e-01 -1.030912399291992188e-01 -2.991220057010650635e-01 -3.006776235997676849e-02 -2.480474859476089478e-01 1.559489518404006958e-01 1.618994772434234619e-01 -3.204390173777937889e-03 -7.192131876945495605e-02 1.555620413273572922e-02 1.388282775878906250e-01 4.225622490048408508e-02 -3.656856119632720947e-01 1.524760127067565918e-01 1.940806955099105835e-02 -2.136455923318862915e-01 -1.598987914621829987e-02
2.343503981828689575e-01 1.882565021514892578e-01 2.414098381996154785e-01 9.389758110046386719e-02 -1.419946849346160889e-01 2.776026725769042969e-01 2.436509281396865845e-01 -1.856250464916229248e-01 -5.571129266172647476e-03 -8.889724314212799072e-02 -7.940224558115005493e-02 3.223010897636413574e-02 -6.001875177025794983e-02 -1.899758428335189819e-01 -6.475202739238739014e-02 5.581250786781311035e-02 -1.416576374322175980e-02 -1.576070934534072876e-01 1.390254031866788864e-02 -1.279745530337095261e-02 -6.053120363503694534e-03 -2.666384167969226837e-02 2.919442355632781982e-01 -2.159533351659774780e-01 1.784472316503524780e-01 3.741431236267089844e-02 1.733736097812652588e-01 3.768775984644889832e-02 3.826677203178405762e-01 3.489504754543304443e-02 3.832433521747589111e-01 -2.682449221611022949e-01
2.601726949214935303e-01 7.734774053096771240e-02 2.377712279558181763e-01 -1.338758021593093872e-01 -4.590485617518424988e-02 2.370605319738388062e-01 -1.160019636154174805e-01 -1.853226870298385620e-01 -7.428849488496780396e-02 -2.286332100629806519e-01 1.836205422878265381e-01 2.959072589874267578e-01 -1.467221416532993317e-02 -1.584369838237762451e-01 6.069740280508995056e-02 -3.123112618923187256e-01 -1.514029800891876221e-01 1.312980055809020996e-01 2.182591706514358521e-01 -6.763135641813278198e-02 -1.446517407894134521e-01 1.101043149828910828e-01 4.287114739418029785e-01 1.404223293066024780e-01 6.711690127849578857e-02 -1.853342400863766670e-03 5.097689852118492126e-02 -2.780481278896331787e-01 1.342797875404357910e-01 1.833755150437355042e-02 -1.800193078815937042e-02 -9.007279574871063232e-02
1.271831709891557693e-02 2.387364953756332397e-01 1.869860738515853882e-01 -2.566606700420379639e-01 -1.496277302503585815e-01 1.652164310216903687e-01 -1.094602793455123901e-01 -2.192680835723876953e-01 -1.347302552312612534e-02 -2.381142824888229370e-01 -2.830342054367065430e-01 -5.429240316152572632e-02 -7.089471910148859024e-03 1.540506631135940552e-01 2.238914743065834045e-02 -1.296080499887466431e-01 -1.330792605876922607e-01 7.591101527214050293e-02 -2.677998319268226624e-02 -6.142906472086906433e-02 -1.419727206230163574e-01 1.321770995855331421e-01 -1.771828718483448029e-02 -1.897767782211303711e-01 1.375459432601928711e-01 1.278247535228729248e-01 4.732914865016937256e-01 -3.680632710456848145e-01 -7.057494670152664185e-02 8.379058539867401123e-02 -6.902737915515899658e-02 1.944813728332519531e-01
4.033578634262084961e-01 3.573199212551116943e-01 1.227613762021064758e-01 6.043359264731407166e-02 -8.755732327699661255e-02 1.861237436532974243e-01 2.416318207979202271e-01 -1.437834501266479492e-01 -3.732148185372352600e-02 -6.507144123315811157e-02 -2.832323610782623291e-01 -3.464193642139434814e-02 -3.535893261432647705e-01 -1.570152193307876587e-01 2.089020051062107086e-02 5.855429545044898987e-02 -3.336057811975479126e-02 4.565044865012168884e-02 2.931371098384261131e-03 1.834412850439548492e-02 9.302190691232681274e-02 -1.437353938817977905e-01 2.309775352478027344e-01 5.384371429681777954e-02 2.897139787673950195e-01 1.731833368539810181e-01 1.306933909654617310e-01 -2.302887886762619019e-01 1.440874189138412476e-01 1.233131289482116699e-01 1.333510279655456543e-01 4.524888470768928528e-02
4.408617019653320312e-01 1.210045814514160156e-01 -6.739359349012374878e-02 -4.245417416095733643e-01 -1.105953752994537354e-01 9.468603879213333130e-02 1.096046566963195801e-01 7.773833721876144409e-02 -3.820474073290824890e-02 -3.461524248123168945e-01 -8.381529897451400757e-02 -1.343525052070617676e-01 -1.350145787000656128e-01 -1.876461952924728394e-01 -3.867353498935699463e-02 -6.028582155704498291e-02 2.756157219409942627e-01 -4.771659523248672485e-02 2.275471538305282593e-01 -6.269907206296920776e-02 1.602400690317153931e-01 -7.513603568077087402e-02 -2.666950412094593048e-02 -1.678364127874374390e-01 -1.949923671782016754e-02 -2.317502945661544800e-01 1.384102702140808105e-01 -2.041718661785125732e-01 -2.139456123113632202e-01 5.536913499236106873e-02 -6.330651789903640747e-02 1.051657646894454956e-02
2.090383023023605347e-01 9.034080058336257935e-02 3.411919772624969482e-01 -1.296368986368179321e-01 -1.783507503569126129e-02 -8.537200838327407837e-02 -1.343464106321334839e-01 -2.636865079402923584e-01 -3.730345666408538818e-01 -2.059899643063545227e-02 -1.225887462496757507e-01 -2.804405230563133955e-04 -1.239414587616920471e-01 7.289686799049377441e-02 -1.465975493192672729e-01 -1.884083747863769531e-01 -1.586115658283233643e-01 -3.167522251605987549e-01 -6.992244720458984375e-02 3.237098082900047302e-02 3.110728561878204346e-01 -1.778308302164077759e-01 1.035477370023727417e-01 1.780612953007221222e-02 1.181089207530021667e-01 1.104857325553894043e-01 1.120691522955894470e-01 -2.465897202491760254e-01 -2.398039996623992920e-01 -8.037260919809341431e-02 2.201068848371505737e-01 -6.837494671344757080e-02
3.000199198722839355e-01 1.103725731372833252e-01 2.164825648069381714e-01 -1.727553308010101318e-01 -9.603822231292724609e-02 1.595834940671920776e-01 -1.961452811956405640e-01 -3.357003331184387207e-01 -1.160168275237083435e-01 3.708606585860252380e-02 3.699706867337226868e-02 4.404220581054687500e-01 -6.505573540925979614e-02 -2.720922827720642090e-01 -7.061275094747543335e-02 -8.800668269395828247e-02 2.191063314676284790e-01 -1.480986326932907104e-01 2.945849895477294922e-01 1.179919913411140442e-01 2.246123403310775757e-01 -8.903700858354568481e-02 1.995970681309700012e-02 3.420567512512207031e-02 4.978591948747634888e-02 -4.045142233371734619e-02 1.907823234796524048e-01 1.388986408710479736e-02 -2.437668386846780777e-03 -1.785181462764739990e-01 -3.425338864326477051e-02 -1.724004745483398438e-01
2.379493564367294312e-01 -7.111695408821105957e-02 6.906375288963317871e-03 -3.585117459297180176e-01 1.490170508623123169e-01 5.959698930382728577e-02 2.325992435216903687e-01 -2.000464349985122681e-01 1.072647646069526672e-01 -3.917483091354370117e-01 -1.838566809892654419e-01 -1.960583729669451714e-03 -1.073644161224365234e-01 -1.590406149625778198e-01 2.794026955962181091e-02 -2.351771742105484009e-01 -1.631336808204650879e-01 -1.484837234020233154e-01 2.457936406135559082e-01 6.701731681823730469e-02 -2.806974649429321289e-01 -2.026441842317581177e-01 2.999417185783386230e-01 -5.043722223490476608e-03 -1.043117120862007141e-01 -1.358548179268836975e-02 1.938511431217193604e-01 1.059134677052497864e-01 -6.810954958200454712e-02 -9.004398435354232788e-02 -2.378570660948753357e-02 3.987179324030876160e-02
3.122679591178894043e-01 1.147976890206336975e-01 8.719946444034576416e-02 -6.842916458845138550e-02 -1.029429212212562561e-01 3.989077508449554443e-01 1.609485745429992676e-01 1.112110540270805359e-02 -7.142441347241401672e-03 -3.969332873821258545e-01 7.711796462535858154e-02 -1.764284633100032806e-02 -3.915718495845794678e-01 2.507093548774719238e-02 1.802087426185607910e-01 -2.452320456504821777e-01 6.931331008672714233e-02 -3.542089462280273438e-02 2.951498329639434814e-01 -1.148488521575927734e-01 6.658962368965148926e-02 -1.117538064718246460e-01 1.010191366076469421e-01 -2.017694897949695587e-02 -3.841681405901908875e-02 2.243247628211975098e-01 4.705869406461715698e-02 -1.212932541966438293e-01 -6.883533298969268799e-02 -2.393483184278011322e-02 1.677713692188262939e-01 -1.864259243011474609e-01
3.248555660247802734e-01 1.965281665325164795e-01 1.877331286668777466e-01 -5.820674076676368713e-02 -8.613976091146469116e-02 1.990361958742141724e-01 -9.474750608205795288e-02 -1.644000709056854248e-01 7.064116746187210083e-02 -3.387117981910705566e-01 1.114132627844810486e-01 1.381295621395111084e-01 -1.002981327474117279e-02 -1.364749670028686523e-01 -7.244143635034561157e-02 -3.303900361061096191e-01 -1.486143618822097778e-01 1.567365229129791260e-01 1.878729909658432007e-01 6.201233714818954468e-02 -1.155209913849830627e-01 4.817469418048858643e-02 4.022734463214874268e-01 1.763835400342941284e-01 1.039683148264884949e-01 -9.865921922028064728e-03 3.094551712274551392e-02 -2.511471211910247803e-01 2.567518055438995361e-01 8.214700222015380859e-02 2.156161703169345856e-02 8.581968396902084351e-02
1.820093393325805664e-01 4.776639118790626526e-02 1.722823083400726318e-01 -1.761114895343780518e-01 -2.741071581840515137e-01 3.239021599292755127e-01 -4.734938964247703552e-03 2.558914721012115479e-01 -9.932166337966918945e-02 -2.619059979915618896e-01 -1.916372627019882202e-01 2.447767108678817749e-01 -1.774018108844757080e-01 2.594107389450073242e-01 -3.440081700682640076e-02 -2.280818521976470947e-01 1.926786899566650391e-01 -7.891584187746047974e-02 2.273199409246444702e-01 -5.472667887806892395e-02 1.111248210072517395e-01 -2.244409918785095215e-01 2.141935825347900391e-01 1.613826304674148560e-02 1.274475306272506714e-01 1.012594848871231079e-01 -7.224161177873611450e-02 -1.844494044780731201e-01 2.310751080513000488e-01 -3.272917866706848145e-02 -6.454447656869888306e-02 4.520105663686990738e-03
3.284553289413452148e-01 1.307737231254577637e-01 3.115716874599456787e-01 -1.187418028712272644e-01 -2.240971289575099945e-02 2.600346207618713379e-01 -1.897913366556167603e-01 -1.568376272916793823e-01 -6.234314292669296265e-03 -2.815586328506469727e-01 2.556495964527130127e-01 7.647597789764404297e-02 8.786493539810180664e-02 -4.604575224220752716e-03 -2.743979729712009430e-02 -2.406229078769683838e-01 -5.993118137121200562e-02 1.644759178161621094e-01 2.031844556331634521e-01 -7.571930438280105591e-02 -1.210138350725173950e-01 -5.977065861225128174e-02 3.498116433620452881e-01 2.952038496732711792e-02 9.824113547801971436e-02 -2.642443962395191193e-02 1.962214708328247070e-01 -1.875327080488204956e-01 3.334281742572784424e-01 5.955407395958900452e-02 -1.060596760362386703e-02 -1.463032234460115433e-02
2.208129465579986572e-01 1.237172856926918030e-01 1.158891692757606506e-01 -1.451328694820404053e-01 -3.029125630855560303e-01 7.822966575622558594e-02 6.689822673797607422e-02 -1.909219659864902496e-02 -5.315697565674781799e-02 -4.308603107929229736e-01 -7.756648957729339600e-02 4.073548689484596252e-02 -1.458514947444200516e-02 -1.514590829610824585e-01 8.324019610881805420e-02 -2.257096320390701294e-01 1.536446996033191681e-02 -3.126846253871917725e-01 3.233126401901245117e-01 -1.572463065385818481e-01 8.693893998861312866e-02 1.202825903892517090e-01 1.790576726198196411e-01 3.294068574905395508e-02 -2.973270118236541748e-01 -5.729052424430847168e-02 4.705455899238586426e-02 -1.398828625679016113e-01 -1.837311238050460815e-01 -2.456932514905929565e-01 9.456368535757064819e-02 1.502928584814071655e-01
2.024428844451904297e-01 -6.842061132192611694e-02 2.198353558778762817e-01 4.086945950984954834e-02 -1.573542803525924683e-01 -5.627090577036142349e-03 2.454752177000045776e-01 -7.563371956348419189e-02 -6.225069984793663025e-02 -2.876296937465667725e-01 -2.558284103870391846e-01 2.121804207563400269e-01 1.783165633678436279e-01 -3.561194539070129395e-01 1.896859891712665558e-02 -2.849355340003967285e-02 -8.170111477375030518e-02 -1.181171387434005737e-01 1.708025187253952026e-01 1.792739182710647583e-01 9.782947599887847900e-02 -1.160898711532354355e-02 2.336513102054595947e-01 -5.205392464995384216e-02 1.719095744192600250e-02 2.594822347164154053e-01 1.697076857089996338e-02 -2.848611474037170410e-01 -2.557055652141571045e-01 2.386240810155868530e-01 -1.267054677009582520e-01 -1.425276100635528564e-01
7.745373249053955078e-02 8.850546181201934814e-02 -3.066610544919967651e-02 -2.272690683603286743e-01 -2.162856608629226685e-01 1.869521141052246094e-01 -4.837925732135772705e-02 -1.183935552835464478e-01 1.915077269077301025e-01 -4.695055633783340454e-02 -1.908775418996810913e-01 4.862061515450477600e-02 -8.307593874633312225e-03 -1.435079574584960938e-01 -1.574658453464508057e-01 -1.840671002864837646e-01 1.802803277969360352e-01 -4.513485133647918701e-01 -1.489373296499252319e-01 1.429228484630584717e-01 1.707388311624526978e-01 -4.040652886033058167e-02 2.004713416099548340e-01 -2.535194754600524902e-01 7.284095138311386108e-02 3.015015088021755219e-02 3.790531754493713379e-01 -1.001832112669944763e-01 1.750145256519317627e-01 -1.377592235803604126e-01 2.108704000711441040e-01 -1.019428372383117676e-01
5.620591342449188232e-03 1.629324555397033691e-01 3.071434795856475830e-01 -3.832583725452423096e-01 1.658768504858016968e-01 1.577300727367401123e-01 2.395180165767669678e-01 -1.902131438255310059e-01 -4.550933837890625000e-02 5.991138145327568054e-02 -1.404636204242706299e-01 7.484186440706253052e-02 2.238553762435913086e-01 1.037708669900894165e-01 -2.905344665050506592e-01 -4.225193336606025696e-02 4.909163340926170349e-02 -3.604151606559753418e-01 2.457381635904312134e-01 1.190375313162803650e-01 1.751153618097305298e-01 -7.259736955165863037e-02 8.458942174911499023e-02 -2.479972541332244873e-01 -5.657131969928741455e-02 6.725710630416870117e-02 1.191846355795860291e-01 9.152759611606597900e-02 8.275456726551055908e-02 2.219765633344650269e-01 -7.390908896923065186e-02 -6.954082846641540527e-02
2.308859229087829590e-01 1.341542899608612061e-01 3.781703114509582520e-01 -1.623522341251373291e-01 -9.150301921181380749e-04 2.955024242401123047e-01 -2.264928519725799561e-01 -1.931977421045303345e-01 -2.263941019773483276e-01 -2.228444516658782959e-01 6.681955605745315552e-02 3.704257607460021973e-01 -2.017533183097839355e-01 -1.243311911821365356e-01 8.207567036151885986e-02 5.409220606088638306e-02 -4.708844050765037537e-02 -7.652862370014190674e-02 2.012283951044082642e-01 -1.082935482263565063e-01 -4.973722994327545166e-02 1.758436858654022217e-01 -3.129408136010169983e-02 -1.329383552074432373e-01 -1.158187538385391235e-02 -7.824811339378356934e-02 2.746501266956329346e-01 -3.554012626409530640e-03 5.441421642899513245e-02 1.925806254148483276e-01 -3.969477117061614990e-02 1.982171982526779175e-01
3.105221092700958252e-01 -1.419440656900405884e-01 8.093193918466567993e-02 -2.498043626546859741e-01 -1.705656945705413818e-01 2.931267023086547852e-01 -2.114479392766952515e-01 -8.143454790115356445e-02 -1.417259871959686279e-01 3.978256136178970337e-02 -2.832935750484466553e-01 -5.597539991140365601e-02 -2.663892209529876709e-01 2.012594193220138550e-01 8.132049441337585449e-02 -7.849830389022827148e-02 -5.957960709929466248e-02 1.381697785109281540e-02 5.918759107589721680e-02 2.523289062082767487e-02 -1.373286694288253784e-01 4.824219271540641785e-02 4.590981826186180115e-02 7.900237292051315308e-02 -2.893123328685760498e-01 3.424157202243804932e-02 3.996324539184570312e-01 -3.353138566017150879e-01 5.173597112298011780e-02 1.406438499689102173e-01 4.220218956470489502e-02 -1.212260778993368149e-02
3.663434088230133057e-01 2.573745884001255035e-02 7.632739096879959106e-02 -4.046067595481872559e-01 -1.805756241083145142e-01 -1.363876312971115112e-01 -8.761077187955379486e-03 -2.973552346229553223e-01 -3.343327343463897705e-01 1.062594130635261536e-01 7.685206830501556396e-03 -3.737308084964752197e-02 -1.552632153034210205e-01 -3.256694078445434570e-01 4.926930740475654602e-02 -5.395461246371269226e-02 1.831268705427646637e-02 -1.837503612041473389e-01 7.436283677816390991e-02 5.773677676916122437e-02 2.030299603939056396e-01 -1.184512209147214890e-02 2.020923644304275513e-01 2.299317121505737305e-01 -4.670184850692749023e-02 -1.257595717906951904e-01 1.534840613603591919e-01 -2.026787400245666504e-01 5.317452922463417053e-02 9.889480471611022949e-02 1.298723816871643066e-01 7.562414556741714478e-02
2.659157514572143555e-01 9.301466494798660278e-02 2.617850303649902344e-01 -9.837542474269866943e-02 -3.480045869946479797e-02 6.996824592351913452e-02 -3.080976195633411407e-02 -2.941791713237762451e-01 -6.398506462574005127e-02 -3.184085190296173096e-01 2.282233089208602905e-01 1.088540703058242798e-01 3.276957944035530090e-02 -9.213562309741973877e-02 -1.235074736177921295e-02 -3.819704055786132812e-01 -7.548820227384567261e-02 7.825803756713867188e-02 2.599319517612457275e-01 5.145294591784477234e-02 -1.227294430136680603e-01 -4.559018090367317200e-02 3.646344840526580811e-01 1.367682218551635742e-01 2.162754535675048828e-01 1.250921376049518585e-02 1.243250295519828796e-01 -2.032269239425659180e-01 1.673900187015533447e-01 1.352158784866333008e-01 -1.475532650947570801e-01 -3.459879383444786072e-02
1.785412132740020752e-01 -1.071510761976242065e-01 2.503459751605987549e-01 -3.468004167079925537e-01 -4.942484200000762939e-03 2.389276176691055298e-01 1.963656395673751831e-01 -1.242664977908134460e-01 5.401840433478355408e-02 -3.620216250419616699e-01 -6.261721998453140259e-02 -2.564779818058013916e-01 -9.206721931695938110e-02 1.931068003177642822e-01 1.459490805864334106e-01 -3.003117144107818604e-01 -1.334595829248428345e-01 -2.328692972660064697e-01 1.374854892492294312e-01 2.046866714954376221e-02 -2.014659158885478973e-02 -7.892607897520065308e-02 2.438638359308242798e-01 8.110095560550689697e-02 -6.813290715217590332e-02 -2.617761492729187012e-01 1.706528216600418091e-01 -7.316788285970687866e-02 7.451347261667251587e-02 -4.262207821011543274e-02 8.014990389347076416e-02 1.271637529134750366e-01
2.316000908613204956e-01 3.520244657993316650e-01 3.639504313468933105e-02 -3.266974687576293945e-01 -3.892929106950759888e-02 -1.230264455080032349e-02 -3.208178281784057617e-01 -1.182246282696723938e-01 6.631887704133987427e-02 -1.280232667922973633e-01 6.152557954192161560e-02 1.698119640350341797e-01 3.557450138032436371e-03 -3.153004944324493408e-01 -2.325857132673263550e-01 -5.511946231126785278e-02 -9.060446172952651978e-02 -6.856358796358108521e-02 2.061511576175689697e-01 -2.217315733432769775e-01 -8.816664665937423706e-02 8.278718590736389160e-02 2.639487981796264648e-01 -1.106919050216674805e-01 -1.478683799505233765e-01 -5.281435698270797729e-02 1.596463471651077271e-01 -1.491111665964126587e-01 2.162056863307952881e-01 2.265533655881881714e-01 1.103893890976905823e-01 -4.572319239377975464e-02
3.402584493160247803e-01 -7.702714949846267700e-02 2.841520905494689941e-01 -1.621652394533157349e-01 -1.512962281703948975e-01 3.497060388326644897e-02 4.597884789109230042e-02 8.538194932043552399e-03 -3.834067657589912415e-02 3.228228539228439331e-02 -2.776472456753253937e-02 1.395852267742156982e-01 6.219634041190147400e-02 -2.384646534919738770e-01 1.069467067718505859e-01 1.310073435306549072e-01 1.715762726962566376e-02 -3.388944864273071289e-01 5.328944697976112366e-02 1.101622283458709717e-01 1.546307504177093506e-01 6.123775616288185120e-02 2.402224391698837280e-01 1.878527924418449402e-02 1.077357456088066101e-01 -8.843425661325454712e-03 3.813366293907165527e-01 3.081964328885078430e-02 -2.676239013671875000e-01 -2.272557765245437622e-01 -2.212389856576919556e-01 -2.945205867290496826e-01
4.693681895732879639e-01 2.304586768150329590e-01 1.130558401346206665e-01 -3.984911739826202393e-01 -7.920918613672256470e-02 2.904989384114742279e-02 1.973608322441577911e-02 -1.363646425306797028e-02 -4.013818223029375076e-03 -2.759875357151031494e-01 6.840720027685165405e-02 2.896620891988277435e-02 2.143325097858905792e-02 3.147792816162109375e-02 -1.512411534786224365e-01 -1.676719039678573608e-01 2.318264394998550415e-01 -4.194761440157890320e-02 -9.382746182382106781e-03 -1.634221076965332031e-01 1.915123909711837769e-01 -1.355407834053039551e-01 4.328508675098419189e-02 -2.772253751754760742e-01 -1.831697225570678711e-01 -1.802271902561187744e-01 1.072807237505912781e-01 -1.118091586977243423e-02 3.026525080204010010e-01 -6.749811023473739624e-02 1.079734563827514648e-01 -1.077795997262001038e-01
6.169392541050910950e-02 2.098300606012344360e-01 2.580030560493469238e-01 -2.917663156986236572e-01 -6.509856134653091431e-02 3.825863003730773926e-01 -1.671067327260971069e-01 -4.741479158401489258e-01 -1.987473480403423309e-02 -1.496080607175827026e-01 9.390351176261901855e-02 -7.316574919968843460e-03 2.069677561521530151e-01 3.877214342355728149e-02 -6.140709156170487404e-04 -8.254344761371612549e-02 -5.406182631850242615e-02 -1.712488830089569092e-01 7.045947760343551636e-02 8.007475733757019043e-02 2.077087201178073883e-02 -4.191497340798377991e-02 2.400626391172409058e-01 -1.986193507909774780e-01 1.698784716427326202e-02 9.236228466033935547e-02 2.171208709478378296e-01 2.153814211487770081e-02 -2.197406738996505737e-01 1.567829549312591553e-01 -1.229934170842170715e-01 -1.643377989530563354e-01
2.106651104986667633e-02 2.289435081183910370e-02 3.178425133228302002e-01 -1.068494394421577454e-01 -3.467569127678871155e-02 4.505691230297088623e-01 1.832222044467926025e-01 -3.034240007400512695e-02 -1.550378203392028809e-01 -2.821814119815826416e-01 -1.992137879133224487e-01 2.103485018014907837e-01 1.272500455379486084e-01 1.343892663717269897e-01 7.299162447452545166e-02 -2.655539214611053467e-01 1.914869844913482666e-01 -6.681098788976669312e-02 6.941598653793334961e-02 4.777551442384719849e-02 -7.122305780649185181e-02 -7.865352928638458252e-02 1.648133844137191772e-01 -2.332111597061157227e-01 -2.888264954090118408e-01 2.831733524799346924e-01 6.296526174992322922e-03 -1.786032915115356445e-01 8.829984813928604126e-02 -1.614875905215740204e-02 5.241434648633003235e-02 -5.288098379969596863e-02
2.522791624069213867e-01 1.598040461540222168e-01 -9.567185491323471069e-02 -2.398316115140914917e-01 6.412376463413238525e-02 1.613717675209045410e-01 -1.478864401578903198e-01 -2.256778068840503693e-02 -4.492360353469848633e-02 -9.523557871580123901e-02 -8.729176223278045654e-02 1.219903863966464996e-02 -2.539893686771392822e-01 3.242452070116996765e-02 4.029665887355804443e-01 8.472838997840881348e-02 -5.058123916387557983e-02 -3.422189056873321533e-01 -1.618185788393020630e-01 1.113702952861785889e-01 2.737519331276416779e-02 1.539790928363800049e-01 1.981568187475204468e-01 -1.909259855747222900e-01 -4.275283962488174438e-02 1.536524593830108643e-01 4.310530722141265869e-01 -2.129356563091278076e-01 3.527414053678512573e-02 -4.368476103991270065e-03 -1.459610015153884888e-01 6.467510014772415161e-03
1.912920176982879639e-01 -1.462677568197250366e-01 2.027647793292999268e-01 -3.694305717945098877e-01 -1.720467358827590942e-01 3.839168548583984375e-01 1.624900400638580322e-01 -2.170268446207046509e-01 -6.893529742956161499e-02 -8.912060409784317017e-02 1.252676248550415039e-01 -1.303528696298599243e-01 -7.056456804275512695e-02 1.084775179624557495e-01 2.808707952499389648e-02 -1.760963350534439087e-01 -6.896664947271347046e-02 -3.054178357124328613e-01 1.886215358972549438e-01 1.764923334121704102e-01 4.461037169676274061e-04 -1.658111214637756348e-01 1.115284860134124756e-01 -1.423130631446838379e-01 -1.412482410669326782e-01 -1.467246860265731812e-01 -1.910020783543586731e-02 -2.492613792419433594e-01 1.973549872636795044e-01 -3.772323951125144958e-02 1.136824339628219604e-01 1.943720728158950806e-01
2.398473024368286133e-02 -3.681338950991630554e-02 2.226588129997253418e-01 -2.384279817342758179e-01 3.461787477135658264e-02 4.030564725399017334e-01 -9.380773641169071198e-03 -2.618029117584228516e-01 1.220536790788173676e-02 -1.461702734231948853e-01 -1.044701039791107178e-01 3.273499011993408203e-01 2.590401172637939453e-01 8.251392841339111328e-02 -5.870445072650909424e-02 -2.638542056083679199e-01 -7.989297062158584595e-02 -1.746958792209625244e-01 1.309273689985275269e-01 -1.544988304376602173e-01 2.271381467580795288e-01 -2.132469788193702698e-02 1.545101851224899292e-01 1.204110905528068542e-01 -5.963446199893951416e-02 -7.077738642692565918e-02 1.022370979189872742e-01 -1.448507159948348999e-01 -9.330932796001434326e-02 -1.372587978839874268e-01 -1.414594613015651703e-02 -3.697594702243804932e-01
2.227797359228134155e-01 3.716011717915534973e-02 1.085267663002014160e-01 -2.980175614356994629e-01 -3.689536824822425842e-02 1.235848516225814819e-01 1.416374295949935913e-01 -3.101320192217826843e-02 4.370965063571929932e-02 -1.694456785917282104e-01 -3.442346751689910889e-01 -9.123926865868270397e-04 -2.970017492771148682e-01 1.244538053870201111e-01 -1.211232393980026245e-01 -3.617968857288360596e-01 1.344296634197235107e-01 9.478317201137542725e-02 -3.674526140093803406e-02 -1.126231253147125244e-01 -6.648369133472442627e-02 -8.225573599338531494e-02 6.070521846413612366e-02 -2.459321357309818268e-02 2.454730309545993805e-02 -5.241513717919588089e-03 2.065060138702392578e-01 -2.377833873033523560e-01 -5.646647140383720398e-02 -1.778439283370971680e-01 6.642258167266845703e-02 -4.655546247959136963e-01
3.502712547779083252e-01 3.116624653339385986e-01 1.800105161964893341e-02 -9.867170453071594238e-02 -1.609078645706176758e-01 -1.690434850752353668e-02 1.831396371126174927e-01 5.336311087012290955e-02 1.076824497431516647e-02 -1.852794885635375977e-01 -3.209912404417991638e-02 5.500969663262367249e-02 -8.821065723896026611e-02 2.330436185002326965e-02 8.054231107234954834e-02 -5.438981652259826660e-01 -1.057837158441543579e-01 2.360748313367366791e-02 7.246657460927963257e-02 1.193413808941841125e-01 -7.666824012994766235e-02 -5.576600134372711182e-02 5.849215388298034668e-02 1.195535510778427124e-01 7.763938605785369873e-02 -9.392399340867996216e-03 3.938631117343902588e-01 -2.386218868196010590e-02 -5.554009228944778442e-02 -2.752362191677093506e-02 1.803309768438339233e-01 -3.198370635509490967e-01
4.512368440628051758e-01 2.671382855623960495e-03 1.818589568138122559e-01 -1.517520397901535034e-01 6.879229843616485596e-02 5.607665702700614929e-02 -1.217347383499145508e-01 -1.360439062118530273e-01 -1.963103190064430237e-02 -2.316932082176208496e-01 2.026660144329071045e-01 1.553304791450500488e-01 -4.260644689202308655e-02 -1.986382901668548584e-01 -1.855014115571975708e-01 -1.891433447599411011e-01 -5.299286916851997375e-02 1.292665898799896240e-01 1.921592652797698975e-01 -8.403249084949493408e-02 -8.247041702270507812e-02 2.851340221241116524e-03 3.306235969066619873e-01 1.765875965356826782e-01 2.294402755796909332e-02 1.658680848777294159e-02 1.606800407171249390e-01 -3.296085894107818604e-01 2.961134016513824463e-01 1.634648144245147705e-01 1.071007177233695984e-02 -8.806951344013214111e-02
1.093815714120864868e-01 2.660116553306579590e-01 3.408553600311279297e-01 -2.075280994176864624e-02 -1.778728365898132324e-01 2.631436884403228760e-01 -5.016634985804557800e-02 -8.404289931058883667e-02 -3.808540105819702148e-02 -2.872034311294555664e-01 -1.561767607927322388e-01 4.876676201820373535e-02 -5.737221240997314453e-02 -2.169506251811981201e-01 2.139403820037841797e-01 -1.163560971617698669e-01 -8.079958707094192505e-02 -3.472026288509368896e-01 2.275949418544769287e-01 -1.825682520866394043e-01 2.602828443050384521e-01 4.431322216987609863e-02 -6.854210793972015381e-02 3.656996041536331177e-02 7.943041622638702393e-03 1.417328119277954102e-01 1.838701814413070679e-01 6.779275089502334595e-02 -1.431663781404495239e-01 2.363679707050323486e-01 1.787636727094650269e-01 1.224330514669418335e-01
4.077793061733245850e-01 1.991070061922073364e-01 2.190737277269363403e-01 -2.525119185447692871e-01 -5.861032754182815552e-02 3.534516394138336182e-01 -1.106925681233406067e-01 -1.303176432847976685e-01 -1.332231312990188599e-01 2.981435358524322510e-01 -1.621852070093154907e-01 -1.040276885032653809e-01 4.193302989006042480e-02 1.870245672762393951e-02 -1.759401410818099976e-01 -1.938505768775939941e-01 -2.480305582284927368e-01 -1.301792114973068237e-01 5.692254379391670227e-02 2.953971736133098602e-02 1.400813013315200806e-01 1.292013078927993774e-01 7.130549103021621704e-02 4.158736206591129303e-03 -8.576287329196929932e-02 9.859693795442581177e-02 2.006115615367889404e-01 -7.892537117004394531e-02 -2.420945167541503906e-01 1.063884003087878227e-03 2.345496416091918945e-01 -9.561271220445632935e-02
1.249318346381187439e-01 2.713120914995670319e-02 5.122370719909667969e-01 -1.544769257307052612e-01 -1.177815273404121399e-01 1.658594310283660889e-01 3.042614459991455078e-01 -1.133338138461112976e-01 -4.040690511465072632e-02 -1.500217765569686890e-01 -1.011729165911674500e-01 -4.147022217512130737e-02 -2.761758863925933838e-01 1.944538392126560211e-02 4.504155740141868591e-02 -2.360469996929168701e-01 1.766404360532760620e-01 -1.855864822864532471e-01 -6.654610484838485718e-02 -1.002591773867607117e-01 7.325600832700729370e-02 -8.352729678153991699e-02 -1.749954186379909515e-02 1.162508502602577209e-01 8.587741293013095856e-03 1.519807279109954834e-01 4.171240031719207764e-01 1.045476123690605164e-01 1.741136610507965088e-01 4.735252261161804199e-02 1.201513856649398804e-01 -1.368745416402816772e-01
3.126087188720703125e-01 3.080500066280364990e-01 1.392251700162887573e-01 1.834389269351959229e-01 -2.289436906576156616e-01 2.424163073301315308e-01 2.532640099525451660e-01 -1.625564545392990112e-01 -1.105300784111022949e-01 -3.108769059181213379e-01 -1.335920989513397217e-01 8.516693860292434692e-02 -6.981700658798217773e-02 -2.887988984584808350e-01 -3.193657100200653076e-02 -6.698354333639144897e-02 -2.277726540341973305e-03 -1.776314526796340942e-01 1.017422322183847427e-02 -2.936200611293315887e-02 -4.640018567442893982e-02 -1.976439505815505981e-01 1.197640523314476013e-01 -4.215519502758979797e-02 2.028339356184005737e-02 -1.248051002621650696e-01 6.518758833408355713e-02 8.817642927169799805e-02 2.506698966026306152e-01 -1.164171621203422546e-01 3.103786408901214600e-01 -1.850845217704772949e-01
7.365392148494720459e-02 -1.316390782594680786e-01 1.185033693909645081e-01 -2.013441771268844604e-01 -1.323830634355545044e-01 2.353346794843673706e-01 -2.372525334358215332e-01 -1.765686832368373871e-02 -1.114337071776390076e-01 -3.200708329677581787e-01 -2.201166599988937378e-01 1.159024313092231750e-01 -8.984398841857910156e-02 -5.072972774505615234e-01 -2.819156944751739502e-01 -1.138303875923156738e-01 8.169436454772949219e-02 1.637317799031734467e-02 1.027504429221153259e-01 1.062931716442108154e-01 1.285039186477661133e-01 2.782363817095756531e-02 2.441181391477584839e-01 -4.210292920470237732e-02 4.973034840077161789e-03 -2.883526980876922607e-01 1.188839077949523926e-01 -9.954004734754562378e-02 1.013377979397773743e-01 9.138195216655731201e-02 1.687832362949848175e-02 -1.580550223588943481e-01
2.800436317920684814e-01 1.301390379667282104e-01 2.668150663375854492e-01 -4.903795197606086731e-02 -2.252617478370666504e-01 1.044556573033332825e-01 1.711510121822357178e-01 3.489933907985687256e-02 -4.012773185968399048e-02 -1.797339320182800293e-01 -1.126538217067718506e-01 -7.908016443252563477e-02 -2.508492469787597656e-01 7.234158366918563843e-02 3.290496021509170532e-02 -5.757622718811035156e-01 -5.570580810308456421e-02 -3.460471704602241516e-02 7.172137498855590820e-02 5.409388616681098938e-02 -1.266834288835525513e-01 8.170394599437713623e-02 8.331897109746932983e-02 1.229706555604934692e-01 -2.623037248849868774e-02 1.373406648635864258e-01 3.795699775218963623e-01 4.350267723202705383e-02 1.188836768269538879e-01 -1.615034639835357666e-01 1.488043963909149170e-01 -1.558024529367685318e-02
1.515791267156600952e-01 8.664141409099102020e-03 3.145247995853424072e-01 -9.461342543363571167e-02 1.395651251077651978e-01 1.720982976257801056e-02 -1.730527170002460480e-02 -1.729273647069931030e-01 -1.971943825483322144e-01 -3.423353731632232666e-01 -1.247199028730392456e-01 1.371132880449295044e-01 6.461215019226074219e-02 3.556780144572257996e-02 -1.335918605327606201e-01 -1.588811911642551422e-02 -2.848035991191864014e-01 -3.040559589862823486e-01 -1.532428711652755737e-02 1.004878655076026917e-01 2.968540489673614502e-01 -3.238463699817657471e-01 1.099338904023170471e-01 -1.187745407223701477e-01 -1.777600347995758057e-01 -1.088977884501218796e-02 1.844053566455841064e-01 8.302051573991775513e-02 -1.841963231563568115e-01 -9.432589262723922729e-02 9.530797600746154785e-02 -2.784032821655273438e-01
2.652320861816406250e-01 1.766854822635650635e-01 3.734013438224792480e-01 -8.369901776313781738e-02 -3.313994780182838440e-02 1.992578357458114624e-01 -6.870763003826141357e-02 -1.703380197286605835e-01 -4.614280536770820618e-02 -3.812235593795776367e-01 -2.115534991025924683e-02 1.163000687956809998e-01 -3.655988350510597229e-02 -2.723615765571594238e-01 2.420163899660110474e-01 -1.178701892495155334e-01 1.813350431621074677e-02 -3.613427579402923584e-01 2.203102223575115204e-02 -5.622604489326477051e-02 2.466868460178375244e-01 1.203450933098793030e-01 -7.942053675651550293e-02 5.996748432517051697e-02 -8.707766234874725342e-02 -1.475363736972212791e-03 1.224227696657180786e-01 4.253263399004936218e-02 -6.391208618879318237e-02 2.622269392013549805e-01 2.242785841226577759e-01 2.703486382961273193e-02
1.520215123891830444e-01 -6.378342211246490479e-02 1.584122180938720703e-01 -1.890424489974975586e-01 -5.318631604313850403e-02 -1.349062919616699219e-01 -1.309410929679870605e-01 8.792904019355773926e-02 -1.166458800435066223e-01 -4.585210978984832764e-01 -2.754522562026977539e-01 7.841975986957550049e-02 -6.415415555238723755e-03 -2.581129223108291626e-02 -2.092940211296081543e-01 -1.407857537269592285e-01 -1.632422655820846558e-01 -2.686955034732818604e-01 3.338835239410400391e-01 2.482046931982040405e-01 1.313709616661071777e-01 -2.199789881706237793e-02 -1.924774050712585449e-02 7.632320374250411987e-02 -1.307224184274673462e-01 -1.063635498285293579e-01 1.830977499485015869e-01 -2.147786170244216919e-01 1.604501307010650635e-01 -5.645919963717460632e-02 1.465476453304290771e-01 2.038364559412002563e-01
1.986710578203201294e-01 1.675080135464668274e-02 1.420415192842483521e-01 -3.295153677463531494e-01 1.786938905715942383e-01 2.050135433673858643e-01 2.526631057262420654e-01 -1.457755416631698608e-01 2.226397544145584106e-01 -1.301905810832977295e-01 -4.333902895450592041e-02 5.338555201888084412e-02 8.599554002285003662e-02 -2.652719616889953613e-01 8.856399357318878174e-02 -2.766118645668029785e-01 1.120139192789793015e-02 -9.861546754837036133e-02 -6.682801526039838791e-03 -1.948322504758834839e-01 1.155017688870429993e-01 -1.475426852703094482e-01 2.568100094795227051e-01 -2.342070937156677246e-01 -2.554436326026916504e-01 2.918368577957153320e-01 2.556432485580444336e-01 -7.530695945024490356e-02 5.222323536872863770e-02 2.090911846607923508e-03 1.042184084653854370e-01 1.634149998426437378e-02
1.792377829551696777e-01 -1.614079326391220093e-01 3.087099194526672363e-01 -2.301807701587677002e-01 -1.115077733993530273e-01 3.410652279853820801e-01 -3.158535361289978027e-01 -1.746436208486557007e-01 -1.095442995429039001e-01 1.200425624847412109e-01 -2.921972572803497314e-01 -1.810663491487503052e-01 -3.744196146726608276e-02 1.205840427428483963e-02 1.687200218439102173e-01 -1.591158062219619751e-01 1.239381637424230576e-02 -8.485872298479080200e-02 -7.452268153429031372e-02 -7.965368032455444336e-02 2.746848389506340027e-03 -3.958399593830108643e-02 -3.213482722640037537e-02 2.459806948900222778e-02 -1.414274722337722778e-01 -5.140996724367141724e-02 4.722919464111328125e-01 -1.853754222393035889e-01 4.619349911808967590e-02 1.100324019789695740e-01 1.242866069078445435e-01 4.883939400315284729e-02
4.185131788253784180e-01 -3.174710087478160858e-03 2.441292554140090942e-01 -1.049792990670539439e-04 2.277436293661594391e-02 1.333964169025421143e-01 -2.779822945594787598e-01 -1.334965787827968597e-02 -1.374492049217224121e-01 -1.264631450176239014e-01 -5.968494713306427002e-02 2.214318662881851196e-01 4.450028389692306519e-02 -4.197229444980621338e-01 2.059547901153564453e-01 -9.226197004318237305e-02 -1.458549126982688904e-02 -2.660922706127166748e-01 1.650965809822082520e-01 4.239802062511444092e-02 -1.221222206950187683e-01 3.874846175312995911e-02 4.348172619938850403e-02 -3.530471026897430420e-02 -1.251099910587072372e-02 1.334817856550216675e-01 2.910055518150329590e-01 -9.090384095907211304e-02 -1.296477578580379486e-02 2.007067948579788208e-01 2.861603498458862305e-01 -5.450332537293434143e-03
3.385097086429595947e-01 -1.668134704232215881e-02 1.256411671638488770e-01 -1.123794838786125183e-01 5.894886702299118042e-02 -6.986887007951736450e-02 1.607204601168632507e-02 -9.142861515283584595e-02 -1.125941798090934753e-01 -2.115574032068252563e-01 -2.962965965270996094e-01 3.447498083114624023e-01 1.669665127992630005e-01 -1.069519445300102234e-01 -1.971986591815948486e-01 -6.647904217243194580e-02 -1.066970229148864746e-01 -8.212723582983016968e-02 1.081969365477561951e-01 -3.482663333415985107e-01 -7.018040865659713745e-02 1.188229471445083618e-01 4.014402031898498535e-01 -1.896366178989410400e-01 -1.270741224288940430e-01 -1.257317066192626953e-01 -5.229142960160970688e-03 -2.837981879711151123e-01 1.669357158243656158e-02 2.343507483601570129e-02 1.014146655797958374e-01 4.603445157408714294e-02
2.164567261934280396e-01 1.816596835851669312e-01 2.729303538799285889e-01 -7.254008948802947998e-02 1.658956259489059448e-01 3.413231968879699707e-01 4.498374462127685547e-02 2.305428870022296906e-02 -7.479561120271682739e-02 -2.736742198467254639e-01 -2.671336233615875244e-01 1.343294233083724976e-01 2.462404593825340271e-02 4.363892599940299988e-02 1.404935717582702637e-01 -1.944581121206283569e-01 2.344674021005630493e-01 4.133038222789764404e-02 1.371157169342041016e-01 7.274549920111894608e-03 -8.772054314613342285e-02 -1.686194241046905518e-01 7.102456688880920410e-02 -3.868093192577362061e-01 -1.509933918714523315e-01 1.389254629611968994e-01 3.400138020515441895e-02 -1.845354288816452026e-01 -1.189245432615280151e-01 -2.609080374240875244e-01 1.717768162488937378e-01 -9.215860068798065186e-02
5.412251502275466919e-02 3.192844986915588379e-02 1.521962583065032959e-01 -1.704209744930267334e-01 -2.411262542009353638e-01 -4.876345396041870117e-02 -3.830189257860183716e-02 -8.113308250904083252e-02 -1.494710743427276611e-01 -1.785381287336349487e-01 -4.162775278091430664e-01 2.013263255357742310e-01 -3.204880952835083008e-01 -2.626439630985260010e-01 -1.424977928400039673e-01 -8.305089920759201050e-02 -4.586524888873100281e-02 -1.112386286258697510e-01 2.513095922768115997e-02 -9.771167486906051636e-02 1.362764835357666016e-01 1.354283988475799561e-01 4.259497225284576416e-01 6.378848850727081299e-02 4.101078212261199951e-02 8.900166489183902740e-03 8.692138642072677612e-02 -2.543733417987823486e-01 8.346220105886459351e-02 1.136705875396728516e-01 -6.580235064029693604e-02 -2.510587573051452637e-01
3.782092630863189697e-01 -1.039991304278373718e-01 -1.401989758014678955e-01 -2.377767562866210938e-01 -1.390005350112915039e-01 1.175543293356895447e-01 7.948921062052249908e-03 -1.560867577791213989e-01 -5.514420941472053528e-02 -1.781320720911026001e-01 -2.090938836336135864e-01 -2.035490423440933228e-01 3.190356865525245667e-02 7.275293767452239990e-02 1.551813036203384399e-01 -6.741739809513092041e-02 8.748484402894973755e-02 -4.181514680385589600e-02 1.523515433073043823e-01 2.144130468368530273e-01 -2.285112887620925903e-01 7.030902057886123657e-02 1.464330554008483887e-01 -3.292045593261718750e-01 -3.480732813477516174e-02 8.506235480308532715e-02 1.877360492944717407e-01 -3.668012619018554688e-01 -8.906211704015731812e-02 -7.808088511228561401e-02 1.298142224550247192e-01 -2.878191769123077393e-01
1.549736112356185913e-01 -7.468277215957641602e-02 4.355371296405792236e-01 -1.216161474585533142e-01 4.816000536084175110e-02 8.182704448699951172e-02 5.793064832687377930e-02 -7.284304127097129822e-03 6.974318623542785645e-02 -2.145560830831527710e-01 -4.117605388164520264e-01 -4.767743125557899475e-02 -1.885364204645156860e-01 1.894033849239349365e-01 9.472842514514923096e-02 -3.496143817901611328e-01 2.419235371053218842e-02 3.699285537004470825e-02 -1.183886546641588211e-02 2.736702188849449158e-02 4.201512411236763000e-02 -8.607865869998931885e-02 -3.664092347025871277e-02 -5.105003714561462402e-02 -2.425937950611114502e-01 1.103205904364585876e-01 3.321548104286193848e-01 -1.658018827438354492e-01 1.605670899152755737e-01 -4.547249153256416321e-02 1.050179824233055115e-01 -2.539151310920715332e-01
1.165574565529823303e-01 1.539073586463928223e-01 -1.031101401895284653e-02 -2.882649004459381104e-01 -1.287286877632141113e-01 1.060096919536590576e-01 -2.184906452894210815e-01 9.615582227706909180e-02 -9.745273739099502563e-02 -3.127746284008026123e-01 -1.104234009981155396e-01 -1.577450544573366642e-03 -4.116126801818609238e-03 -2.403446584939956665e-01 -2.035678625106811523e-01 -8.788593113422393799e-02 -1.864506453275680542e-01 -1.968198865652084351e-01 1.809002757072448730e-01 -4.218723252415657043e-02 2.179376967251300812e-02 1.579946726560592651e-01 5.548034906387329102e-01 -1.624134182929992676e-01 9.381075203418731689e-02 -1.642724126577377319e-01 -6.751687079668045044e-02 -1.449622809886932373e-01 1.626748889684677124e-01 1.027329266071319580e-02 1.083554476499557495e-01 3.109180554747581482e-02
8.651861548423767090e-02 2.217687666416168213e-01 1.904270946979522705e-01 -2.188431769609451294e-01 1.654988736845552921e-03 2.226547896862030029e-01 2.375925481319427490e-01 -1.158528476953506470e-01 -7.091332226991653442e-02 -4.070042669773101807e-01 1.625798642635345459e-01 4.343149065971374512e-02 -2.986878454685211182e-01 -2.246466130018234253e-01 5.030223354697227478e-02 -9.411340206861495972e-02 -5.457092449069023132e-02 9.870810806751251221e-02 1.292319875210523605e-02 1.380693018436431885e-01 2.684784829616546631e-01 -3.401019275188446045e-01 -5.318125709891319275e-02 6.987406313419342041e-02 -1.560470014810562134e-01 -3.472983837127685547e-03 1.398543417453765869e-01 -1.441846638917922974e-01 6.967313587665557861e-02 1.262716352939605713e-01 2.759087681770324707e-01 2.475320361554622650e-02
2.127830535173416138e-01 1.219124644994735718e-01 1.156848892569541931e-01 -3.059000670909881592e-01 9.810081869363784790e-02 6.927509605884552002e-02 -1.033754274249076843e-01 -1.454957723617553711e-01 3.945262171328067780e-03 3.496713470667600632e-04 -3.674800097942352295e-01 -1.093680113554000854e-01 -2.808008790016174316e-01 1.024018600583076477e-01 1.510990560054779053e-01 -3.109534680843353271e-01 -3.966400399804115295e-02 -8.961060643196105957e-02 1.804607361555099487e-01 -1.973737590014934540e-02 -3.508005291223526001e-02 1.611720621585845947e-01 -9.667833149433135986e-02 -6.483123451471328735e-02 1.307641416788101196e-01 1.051652152091264725e-02 4.923453032970428467e-01 -1.556927263736724854e-01 -1.292872428894042969e-01 -4.570704884827136993e-03 6.150951609015464783e-02 2.075052857398986816e-01
3.491502106189727783e-01 1.124512702226638794e-01 1.562955677509307861e-01 -1.860489398241043091e-01 7.022656500339508057e-03 1.456841975450515747e-01 -2.656611148267984390e-03 1.684470772743225098e-01 -2.465918511152267456e-01 -2.317045032978057861e-01 -8.410830050706863403e-02 2.231198102235794067e-01 -2.258448489010334015e-02 -1.376074701547622681e-01 -1.868093153461813927e-03 3.341545909643173218e-02 4.774458333849906921e-02 -8.483628183603286743e-02 1.321195363998413086e-01 1.382079869508743286e-01 4.646692276000976562e-01 -1.206753998994827271e-01 2.848483622074127197e-01 1.751452386379241943e-01 -2.490619954187422991e-04 -1.340092718601226807e-01 -1.854113116860389709e-02 -2.635890543460845947e-01 2.128432989120483398e-01 -7.739964872598648071e-02 5.887596402317285538e-03 -1.933832019567489624e-01
7.199965417385101318e-02 -3.709298372268676758e-02 3.261911869049072266e-01 -3.209625482559204102e-01 1.828502416610717773e-01 4.437989741563796997e-02 9.559787809848785400e-02 -8.606597781181335449e-02 1.743780076503753662e-01 -5.698832869529724121e-02 -2.087150514125823975e-01 4.476056434214115143e-03 -2.740027904510498047e-01 -2.297494411468505859e-01 3.429580712690949440e-03 -3.144662082195281982e-01 -1.616166085004806519e-01 -6.451066583395004272e-02 1.650793701410293579e-01 -7.879651151597499847e-03 -2.741515338420867920e-01 -3.380122780799865723e-02 3.179740905761718750e-01 -9.021285921335220337e-02 -1.949978172779083252e-01 2.287900149822235107e-01 2.822785377502441406e-01 -1.071344241499900818e-01 3.392462432384490967e-02 -1.574919559061527252e-02 4.264864325523376465e-02 -1.356051582843065262e-02
3.813666999340057373e-01 6.415146589279174805e-02 2.555204927921295166e-01 -8.214884437620639801e-03 -1.436954438686370850e-01 3.177473545074462891e-01 -1.647446453571319580e-01 -7.051866501569747925e-02 -9.532614052295684814e-02 -2.301676571369171143e-01 2.131177335977554321e-01 8.996723592281341553e-02 8.208687417209148407e-03 -1.575564891099929810e-01 1.516226083040237427e-01 -1.674526482820510864e-01 2.446611970663070679e-02 1.401793062686920166e-01 1.780291646718978882e-01 5.349095910787582397e-03 -1.021308377385139465e-01 3.356464952230453491e-02 4.331363141536712646e-01 1.333209425210952759e-01 8.594083786010742188e-02 -2.293470548465847969e-03 1.703413128852844238e-01 -2.772633433341979980e-01 2.064158022403717041e-01 4.734974727034568787e-02 -9.527432918548583984e-02 6.117284670472145081e-02
2.936567366123199463e-01 2.426169365644454956e-01 4.060298502445220947e-01 8.635438047349452972e-03 -1.291210800409317017e-01 1.945003867149353027e-01 -2.235360816121101379e-02 -1.176260262727737427e-01 -1.039861366152763367e-01 -3.223194181919097900e-01 -1.177700236439704895e-01 1.142765879631042480e-01 -3.641891106963157654e-02 -1.439226865768432617e-01 9.691276401281356812e-02 5.524618551135063171e-02 6.988708674907684326e-02 -3.297699391841888428e-01 1.426673382520675659e-01 -1.559947282075881958e-01 2.689974308013916016e-01 4.942690581083297729e-02 2.918925695121288300e-02 7.634955644607543945e-02 8.643547445535659790e-02 2.376315742731094360e-02 1.814761012792587280e-01 -9.037432260811328888e-03 -1.862145215272903442e-01 3.208284378051757812e-01 1.130427792668342590e-01 1.173572465777397156e-01
4.789032936096191406e-01 6.502350419759750366e-02 3.241165578365325928e-01 -3.247670829296112061e-01 -8.318410068750381470e-02 4.453070089221000671e-02 1.029283702373504639e-01 -1.481223553419113159e-01 9.226838499307632446e-02 -2.015287280082702637e-01 6.015160679817199707e-02 -2.823370508849620819e-02 4.135040938854217529e-02 2.119877785444259644e-01 4.612585157155990601e-02 -1.208520159125328064e-01 3.368154168128967285e-01 -8.016557246446609497e-02 8.988340944051742554e-02 2.125997468829154968e-02 1.068668365478515625e-01 -2.165472134947776794e-02 1.429390311241149902e-01 -5.707241222262382507e-02 -1.884501874446868896e-01 -1.632823497056961060e-01 2.598456442356109619e-01 1.456893086433410645e-01 1.846897751092910767e-01 -8.953540772199630737e-02 8.630375564098358154e-02 -1.818291842937469482e-01
2.100033760070800781e-01 6.845227628946304321e-02 -3.440953418612480164e-02 -3.180256346240639687e-03 8.238505572080612183e-02 1.967635154724121094e-01 -1.513497829437255859e-01 2.184110879898071289e-01 -2.497866898775100708e-01 -3.266577124595642090e-01 -1.267853826284408569e-01 -1.128884553909301758e-01 -1.888452097773551941e-02 -7.405126094818115234e-02 -3.644508123397827148e-01 2.687999047338962555e-02 -6.323134154081344604e-02 -3.894320130348205566e-01 1.090590208768844604e-01 -2.890408039093017578e-02 1.826854199171066284e-01 -1.064469218254089355e-01 2.517083585262298584e-01 -2.487691678106784821e-02 6.922995299100875854e-02 1.140161231160163879e-01 2.139318287372589111e-01 -2.546025253832340240e-02 1.032427176833152771e-01 -1.120936647057533264e-01 -6.447037309408187866e-02 -3.576976358890533447e-01
4.441456496715545654e-01 -2.375223636627197266e-01 2.303768247365951538e-01 -2.275041788816452026e-01 -2.450160235166549683e-01 2.063032090663909912e-01 1.520601660013198853e-01 -1.826234608888626099e-01 1.919834762811660767e-01 -9.838838130235671997e-02 -9.298312477767467499e-03 -1.385286748409271240e-01 -3.764118626713752747e-02 8.079280704259872437e-02 6.602718681097030640e-02 -1.137415543198585510e-01 1.753574758768081665e-01 -2.384844273328781128e-01 8.171027898788452148e-02 1.541595160961151123e-01 -2.021063677966594696e-02 8.244892233051359653e-04 2.709830105304718018e-01 -8.113358169794082642e-02 -3.361572325229644775e-02 -2.509203553199768066e-01 2.998570203781127930e-01 1.830831915140151978e-01 1.609945483505725861e-02 4.589395597577095032e-02 -5.067211389541625977e-02 -2.036430127918720245e-02
3.963411450386047363e-01 1.741763353347778320e-01 1.157729625701904297e-01 -4.199763834476470947e-01 3.484334424138069153e-02 -9.217008203268051147e-02 3.661273419857025146e-01 -1.337516009807586670e-01 1.940617412328720093e-01 -3.328882753849029541e-01 -1.027731038630008698e-02 6.978541612625122070e-02 1.001208797097206116e-01 -1.715497672557830811e-01 -1.699417978525161743e-01 -1.839990466833114624e-01 -9.973652660846710205e-02 1.405183691531419754e-02 1.810678467154502869e-02 -1.089868992567062378e-01 9.313196642324328423e-05 2.064550966024398804e-01 1.894585043191909790e-01 -1.846755445003509521e-01 -1.787795573472976685e-01 3.881670534610748291e-02 1.642073541879653931e-01 5.163703113794326782e-02 4.307410866022109985e-02 9.991374798119068146e-03 5.837505310773849487e-02 -4.548401758074760437e-02
2.626438140869140625e-01 1.711087971925735474e-01 1.326001286506652832e-01 -1.158837154507637024e-01 2.900800481438636780e-02 2.215385288000106812e-01 -1.497335731983184814e-01 -3.454956412315368652e-01 -6.246868893504142761e-02 2.118309289216995239e-01 -1.399609446525573730e-02 3.720051348209381104e-01 -1.293520927429199219e-01 -3.242779374122619629e-01 3.377671120688319206e-03 -2.818649113178253174e-01 2.406125962734222412e-01 -1.476476341485977173e-01 2.743297815322875977e-01 4.985248297452926636e-02 3.662898391485214233e-02 1.375231593847274780e-01 4.826178029179573059e-02 6.277122348546981812e-02 -4.875270649790763855e-02 -4.379820078611373901e-02 1.764448881149291992e-01 -3.961095958948135376e-02 1.680938005447387695e-01 8.082251995801925659e-02 -1.468828618526458740e-01 -1.139949858188629150e-01
1.860535591840744019e-01 9.061013907194137573e-02 1.302342712879180908e-01 -1.815392673015594482e-01 -2.094446271657943726e-01 1.391182988882064819e-01 -1.208952441811561584e-01 5.892342329025268555e-02 -3.731786608695983887e-01 -2.761584520339965820e-01 -3.686343505978584290e-02 6.311144679784774780e-02 1.521580517292022705e-01 -2.802042067050933838e-01 -2.565988898277282715e-01 1.237953901290893555e-01 7.391335815191268921e-02 -1.030303463339805603e-01 7.112313061952590942e-02 1.079308688640594482e-01 1.344239115715026855e-01 -5.883754044771194458e-02 3.031251728534698486e-01 -2.010159492492675781e-01 -1.252497434616088867e-01 7.130108773708343506e-02 6.448166817426681519e-02 -3.518913984298706055e-01 2.470404058694839478e-01 6.489610671997070312e-02 5.068206693977117538e-03 -1.470116376876831055e-01
1.972545236349105835e-01 3.080259561538696289e-01 2.523992359638214111e-01 -1.027893886202946305e-04 -1.349719613790512085e-01 1.392231881618499756e-01 1.388855874538421631e-01 -1.274058129638433456e-03 -3.955022245645523071e-02 -2.888874113559722900e-01 8.719636499881744385e-02 3.366517275571823120e-02 -2.197187989950180054e-01 -2.163477540016174316e-01 2.066705226898193359e-01 -1.443958431482315063e-01 -2.770115137100219727e-01 -9.834747761487960815e-02 1.103003099560737610e-01 -3.127432242035865784e-02 1.680630445480346680e-01 -1.693681329488754272e-01 3.850572509691119194e-03 -5.668329540640115738e-03 -1.065982133150100708e-01 1.333654485642910004e-02 2.001160532236099243e-01 -2.557249367237091064e-01 -7.353967521339654922e-03 -8.135727792978286743e-02 4.430620074272155762e-01 1.293152570724487305e-01
2.351928055286407471e-01 -4.283874481916427612e-02 2.315735965967178345e-01 -9.296028316020965576e-02 -1.565213687717914581e-02 3.450336456298828125e-01 -9.079515933990478516e-02 -7.780177146196365356e-02 -4.352005571126937866e-02 -2.606534063816070557e-01 -1.875969022512435913e-01 8.179938048124313354e-02 1.264378428459167480e-01 -4.110853075981140137e-01 -3.424329459667205811e-01 -1.125126555562019348e-01 9.954044967889785767e-02 1.687387824058532715e-01 2.204526066780090332e-01 6.582980602979660034e-02 1.434837281703948975e-01 1.242638826370239258e-01 -4.397254437208175659e-02 -4.055814445018768311e-02 -5.121578276157379150e-02 2.958302758634090424e-02 1.099486574530601501e-01 -1.988220512866973877e-01 2.189588695764541626e-01 2.614538073539733887e-01 2.267437800765037537e-02 -1.323720514774322510e-01
3.139620721340179443e-01 8.164045866578817368e-04 5.102451518177986145e-02 -1.608428210020065308e-01 -4.066335409879684448e-02 1.471527367830276489e-01 1.477638632059097290e-01 -3.623054921627044678e-01 3.647029027342796326e-02 3.044155240058898926e-02 -1.768508553504943848e-02 7.321280986070632935e-02 2.647642232477664948e-02 1.840716600418090820e-01 -9.826601296663284302e-02 -1.348800659179687500e-01 -1.708048284053802490e-01 -3.080062270164489746e-01 8.064070716500282288e-03 -9.604621678590774536e-02 7.221557199954986572e-02 -4.303856194019317627e-02 1.020786017179489136e-01 -1.605032086372375488e-01 -1.502108573913574219e-01 1.756165027618408203e-01 1.658636331558227539e-01 -2.124147862195968628e-01 2.516520582139492035e-02 4.422164559364318848e-01 -1.556968092918395996e-01 3.211514949798583984e-01
2.442447841167449951e-01 8.549193292856216431e-02 1.418869346380233765e-01 -2.233917862176895142e-01 -2.367593497037887573e-01 9.420093894004821777e-02 1.752180010080337524e-01 -1.476269867271184921e-02 -1.711822450160980225e-01 -1.710725575685501099e-01 -9.570138528943061829e-03 8.984233252704143524e-03 -3.031152188777923584e-01 -8.727429062128067017e-02 2.294074976816773415e-03 -1.489650905132293701e-01 4.913076162338256836e-01 -1.266653239727020264e-01 7.182127796113491058e-03 1.893589198589324951e-01 -8.635640144348144531e-02 -2.007900625467300415e-01 -1.584364660084247589e-02 -2.287144511938095093e-01 -1.676013767719268799e-01 2.806652523577213287e-02 3.553495109081268311e-01 -1.142837330698966980e-01 -5.055046454071998596e-02 -3.240480646491050720e-02 1.100981682538986206e-01 -9.543880075216293335e-02
-4.438119009137153625e-02 1.928084343671798706e-01 2.522423267364501953e-01 3.287168219685554504e-02 -1.551357358694076538e-01 1.628681868314743042e-01 -3.135387301445007324e-01 5.295646563172340393e-02 8.046202361583709717e-02 -1.301442384719848633e-01 7.849303632974624634e-02 1.196154356002807617e-01 -1.861020773649215698e-01 -2.209299206733703613e-01 2.281213998794555664e-01 -6.745081394910812378e-02 2.053219974040985107e-01 -3.720783889293670654e-01 2.602994740009307861e-01 -6.613318622112274170e-02 1.400809735059738159e-01 -1.804440282285213470e-02 -6.374115590006113052e-03 -2.563321590423583984e-01 -6.545884162187576294e-02 1.566763669252395630e-01 2.981122136116027832e-01 -2.546991407871246338e-01 5.937480926513671875e-02 -1.552353501319885254e-01 -8.276554197072982788e-02 -7.112343609333038330e-02
2.305936962366104126e-01 1.091811582446098328e-01 2.623981535434722900e-01 -3.174714446067810059e-01 1.093001216650009155e-01 2.856806516647338867e-01 1.149556562304496765e-01 6.890487670898437500e-02 -8.344994275830686092e-04 -1.643673330545425415e-01 -1.011868044734001160e-01 -4.519639164209365845e-02 3.723835200071334839e-02 -4.059976339340209961e-01 -4.602323845028877258e-02 -1.324950009584426880e-01 -1.060921549797058105e-01 -1.115820333361625671e-01 1.650305986404418945e-01 4.721655324101448059e-02 7.446441799402236938e-02 -4.801278933882713318e-02 5.985706299543380737e-02 3.706254661083221436e-01 -8.539035171270370483e-02 -2.710818350315093994e-01 3.960336372256278992e-02 -2.507082819938659668e-01 7.097249478101730347e-02 -1.950953602790832520e-01 1.230724677443504333e-01 1.521085202693939209e-01
1.303551346063613892e-01 1.373288631439208984e-01 2.736373804509639740e-02 -1.997007578611373901e-01 -5.045919120311737061e-02 1.576205343008041382e-01 3.887804225087165833e-02 1.230955421924591064e-01 -2.997453808784484863e-01 -1.509435623884201050e-01 -4.554200172424316406e-01 -9.089284390211105347e-02 -1.360837966203689575e-01 1.649950146675109863e-01 -1.521018892526626587e-01 -3.802208006381988525e-01 1.087948977947235107e-01 -7.847837358713150024e-02 5.656232126057147980e-03 -1.618151217699050903e-01 6.609410792589187622e-02 1.111008673906326294e-01 1.956928223371505737e-01 -3.638378158211708069e-02 -1.159594021737575531e-02 -1.621690690517425537e-01 1.141034588217735291e-01 -2.815797328948974609e-01 5.271725729107856750e-02 -1.262513250112533569e-01 -2.591047585010528564e-01 -1.805086880922317505e-01
3.393829166889190674e-01 -6.925219297409057617e-02 2.024110555648803711e-01 -3.460305631160736084e-01 1.785434633493423462e-01 -2.085749059915542603e-02 2.187540978193283081e-01 -1.554118841886520386e-01 -1.036784574389457703e-01 -3.021446429193019867e-02 -2.042839080095291138e-01 1.377133429050445557e-01 -3.388779461383819580e-01 -1.582878530025482178e-01 -9.227798320353031158e-03 -2.602183222770690918e-01 -6.464991718530654907e-02 1.242402661591768265e-02 2.604812681674957275e-01 -5.929309129714965820e-02 -1.570895463228225708e-01 -1.197277009487152100e-01 3.523717075586318970e-02 -2.516975104808807373e-01 -8.992156013846397400e-03 1.244395971298217773e-01 7.913111895322799683e-02 -1.263061761856079102e-01 -7.337060570716857910e-02 -2.501873373985290527e-01 1.720982491970062256e-01 -1.423547267913818359e-01
3.074204921722412109e-01 1.452937126159667969e-01 1.294554173946380615e-01 -3.133482933044433594e-01 -7.877163589000701904e-02 6.447557359933853149e-02 3.277178155258297920e-03 1.772669516503810883e-02 -1.299981921911239624e-01 1.491859704256057739e-01 -1.920908391475677490e-01 -1.271487772464752197e-01 1.407286226749420166e-01 -2.221546135842800140e-02 1.529094725847244263e-01 8.221322298049926758e-02 -1.534241437911987305e-01 -2.951694726943969727e-01 2.491194903850555420e-01 1.396460235118865967e-01 4.399780556559562683e-02 3.565507233142852783e-01 7.864919304847717285e-02 -9.975490719079971313e-02 -1.677836626768112183e-01 -1.082017924636602402e-02 1.686550974845886230e-01 -3.691925704479217529e-01 1.424388885498046875e-01 -1.967007070779800415e-01 -1.209688261151313782e-01 -1.096965670585632324e-01
1.489764451980590820e-01 -1.285456568002700806e-01 1.545514464378356934e-01 -2.628746628761291504e-01 6.221763044595718384e-02 2.327624112367630005e-01 1.812361329793930054e-01 -2.654813528060913086e-01 1.404841244220733643e-01 -4.352368414402008057e-02 -6.913474947214126587e-02 -1.850864142179489136e-01 -1.617184579372406006e-01 -3.374983370304107666e-02 -4.548172652721405029e-02 -1.977463960647583008e-01 5.159367341548204422e-03 -3.067681193351745605e-01 3.847473859786987305e-01 1.703660637140274048e-01 -9.870314598083496094e-02 6.432156264781951904e-02 2.144751250743865967e-01 -1.950293220579624176e-02 -7.298916578292846680e-02 -2.333454638719558716e-01 8.052576333284378052e-02 -2.949765622615814209e-01 8.991551399230957031e-02 -8.643898367881774902e-02 2.572265267372131348e-01 1.065023913979530334e-01
2.169509679079055786e-01 -1.085191518068313599e-01 -3.091718256473541260e-02 -2.592602670192718506e-01 -2.643913924694061279e-01 2.643455378711223602e-02 -1.116214841604232788e-01 3.154705744236707687e-03 -1.880345195531845093e-01 -4.171379506587982178e-01 -1.632393151521682739e-01 2.987335920333862305e-01 -6.729120761156082153e-02 -2.434955090284347534e-01 -3.010576665401458740e-01 -8.233986794948577881e-02 1.373120397329330444e-02 -1.817503124475479126e-01 1.709565371274948120e-01 -7.957569509744644165e-02 4.968408867716789246e-02 6.159956753253936768e-02 1.654479205608367920e-01 -1.155665069818496704e-01 1.854202896356582642e-02 -7.363930344581604004e-02 1.134600937366485596e-01 -2.819801568984985352e-01 1.298545300960540771e-01 2.030549943447113037e-01 9.916519746184349060e-03 -1.769563257694244385e-01
1.150570958852767944e-01 -1.404344383627176285e-02 -8.122532069683074951e-02 -2.640616297721862793e-01 2.772234939038753510e-02 1.729868948459625244e-01 2.314299494028091431e-01 3.427725657820701599e-02 -1.695487066172063351e-03 -2.291209548711776733e-01 -2.974261045455932617e-01 9.465324878692626953e-02 -1.344630569219589233e-01 -9.234738349914550781e-02 -1.591245681047439575e-01 -4.094703122973442078e-02 -3.653495758771896362e-02 -1.111568212509155273e-01 -3.245295584201812744e-02 1.737899184226989746e-01 2.984077930450439453e-01 -1.238286197185516357e-01 4.255618155002593994e-01 -2.197623103857040405e-01 -3.456098213791847229e-02 -4.939219355583190918e-02 1.824086904525756836e-01 -1.509620249271392822e-01 5.232508480548858643e-02 -3.639879226684570312e-01 1.635151654481887817e-01 -1.445675939321517944e-01
2.089477926492691040e-01 -2.427771873772144318e-02 2.270990163087844849e-01 -2.990497052669525146e-01 1.281896680593490601e-01 4.388362169265747070e-02 1.655414402484893799e-01 -2.003941498696804047e-02 2.752954065799713135e-01 -1.361020207405090332e-01 -1.077466905117034912e-01 1.398015767335891724e-01 -1.083561778068542480e-01 -1.707804650068283081e-01 1.289545148611068726e-01 -3.934892714023590088e-01 -1.698188334703445435e-01 -2.230707556009292603e-02 1.156169474124908447e-01 1.566295512020587921e-02 -1.424261480569839478e-01 -1.158213838934898376e-01 2.019544988870620728e-01 -1.937732249498367310e-01 -5.919700954109430313e-03 5.815592408180236816e-02 4.357169866561889648e-01 -1.024831309914588928e-01 -7.968258112668991089e-02 -4.830141551792621613e-03 2.479231953620910645e-01 6.447801738977432251e-02
3.544261679053306580e-02 1.325769815593957901e-02 2.108894288539886475e-01 -2.210896760225296021e-01 8.961847424507141113e-02 4.023939743638038635e-02 -4.834692925214767456e-02 4.553576931357383728e-02 1.261706948280334473e-01 -2.366354167461395264e-01 -5.794014930725097656e-01 9.339685738086700439e-02 -2.004248276352882385e-02 -6.007317453622817993e-02 4.691294953227043152e-02 -3.832577466964721680e-01 2.728129178285598755e-02 -1.346583813428878784e-01 -7.582804560661315918e-02 -7.635254412889480591e-02 6.504474580287933350e-02 2.846707776188850403e-02 -8.831579983234405518e-02 2.355696400627493858e-03 -6.686852127313613892e-02 -7.210808992385864258e-02 2.145270705223083496e-01 -3.263688981533050537e-01 -3.673387924209237099e-03 -1.373893618583679199e-01 -1.311057806015014648e-01 -2.830526232719421387e-01
4.044607877731323242e-01 5.416423454880714417e-02 2.558318376541137695e-01 -1.993372663855552673e-02 -1.096418425440788269e-01 2.077191621065139771e-01 -4.360774904489517212e-02 -9.534462541341781616e-02 -1.837253384292125702e-02 -2.968931496143341064e-01 1.784401834011077881e-01 7.502420246601104736e-02 -3.647429123520851135e-02 -3.497962951660156250e-01 8.860335499048233032e-02 -2.588973045349121094e-01 -1.471785455942153931e-01 3.456198424100875854e-02 8.552633225917816162e-02 9.292878210544586182e-03 -1.216441243886947632e-01 -6.530369073152542114e-02 3.498188853263854980e-01 6.460477411746978760e-02 6.658950448036193848e-02 -2.885276824235916138e-02 -1.285794749855995178e-02 -2.644755244255065918e-01 2.684377133846282959e-01 2.256607264280319214e-01 1.421707216650247574e-02 5.021845176815986633e-02
1.312506347894668579e-01 6.399889290332794189e-02 -2.908494137227535248e-02 -1.189582571387290955e-01 2.585639655590057373e-01 2.630737721920013428e-01 1.008535921573638916e-02 1.132465451955795288e-01 -1.797964721918106079e-01 -3.327103853225708008e-01 -1.476307958364486694e-01 7.767928391695022583e-02 -1.721538752317428589e-01 -5.792658776044845581e-02 -2.244159281253814697e-01 -1.734139919281005859e-01 -1.881173849105834961e-01 -3.316540718078613281e-01 -1.978613436222076416e-03 -5.216651037335395813e-02 2.471305131912231445e-01 -2.349925227463245392e-02 3.503133058547973633e-01 -4.663163051009178162e-02 3.175945952534675598e-02 -3.164909407496452332e-02 1.017375439405441284e-01 -1.523631513118743896e-01 6.549914181232452393e-02 -1.939429193735122681e-01 -2.607098519802093506e-01 -2.243548929691314697e-01
2.826530039310455322e-01 4.898517578840255737e-02 3.132714033126831055e-01 1.447423477657139301e-03 -2.506030164659023285e-02 1.273980736732482910e-01 1.842090627178549767e-03 -2.223667316138744354e-02 -4.434959590435028076e-01 7.358796894550323486e-02 -2.411171942949295044e-01 1.637617945671081543e-01 -1.077986061573028564e-01 -1.067168787121772766e-01 -2.238235622644424438e-01 -1.243600994348526001e-01 -2.857246398925781250e-01 -2.970177829265594482e-01 5.912466347217559814e-02 -4.765781573951244354e-03 2.567463815212249756e-01 -1.453342884778976440e-01 1.063462495803833008e-01 1.538129448890686035e-01 9.904016554355621338e-02 1.140770614147186279e-01 7.825486361980438232e-02 -2.972666025161743164e-01 -7.471559941768646240e-02 -3.518260549753904343e-03 8.938675373792648315e-02 1.720195449888706207e-02
3.897901773452758789e-01 1.573419570922851562e-01 1.861085444688796997e-01 -4.248073324561119080e-02 -2.555787861347198486e-01 2.711043059825897217e-01 -1.378636956214904785e-01 1.335457563400268555e-01 9.504628926515579224e-02 1.454400457441806793e-02 -7.107965648174285889e-02 2.976616024971008301e-01 -2.877790331840515137e-01 -9.977304376661777496e-03 9.816510602831840515e-03 -1.625351905822753906e-01 -1.382519602775573730e-01 -4.349308088421821594e-02 1.247115805745124817e-01 -1.546059548854827881e-01 2.675622105598449707e-01 -1.493865698575973511e-01 5.071312189102172852e-02 1.529189050197601318e-01 6.016306579113006592e-02 1.602978855371475220e-01 2.257100641727447510e-01 -5.825067404657602310e-03 2.944045960903167725e-01 -3.346848115324974060e-02 -2.224144041538238525e-01 -3.158059343695640564e-02
3.423941135406494141e-01 7.456980645656585693e-02 1.673241555690765381e-01 2.417110092937946320e-02 5.048235505819320679e-02 2.547234892845153809e-01 -1.824414283037185669e-01 -1.308986693620681763e-01 -9.968147426843643188e-02 -1.338701546192169189e-01 -1.494169048964977264e-02 2.023729383945465088e-01 -2.408725582063198090e-02 -1.235050037503242493e-01 1.198619082570075989e-01 -9.474245458841323853e-02 -6.559564918279647827e-02 -1.254514455795288086e-01 3.325559198856353760e-01 1.160138025879859924e-01 -1.896260529756546021e-01 1.491632759571075439e-01 2.717531323432922363e-01 6.128898262977600098e-02 7.406694442033767700e-02 -3.447826579213142395e-02 1.278529465198516846e-01 -2.731419503688812256e-01 4.163074493408203125e-01 1.961253136396408081e-01 5.316519737243652344e-02 -1.744173467159271240e-01
2.496469169855117798e-01 6.222144141793251038e-02 7.234972715377807617e-02 -3.672341257333755493e-02 -2.290503382682800293e-01 2.559171020984649658e-01 -2.449893392622470856e-02 -1.649795025587081909e-01 1.813443303108215332e-01 -2.776328921318054199e-01 -2.773028612136840820e-01 -1.259703636169433594e-01 9.138605557382106781e-03 -2.605808675289154053e-01 1.208114102482795715e-01 7.204874604940414429e-02 -2.168613523244857788e-01 1.305759046226739883e-02 1.120302230119705200e-01 3.876099884510040283e-01 2.009333521127700806e-01 -4.253709688782691956e-03 1.588821709156036377e-01 -1.261392086744308472e-01 5.481361597776412964e-02 -6.459981203079223633e-02 9.247727692127227783e-02 -3.348042666912078857e-01 1.326701343059539795e-01 -1.749888807535171509e-01 1.161250472068786621e-01 9.936025738716125488e-02
3.974291682243347168e-01 7.306730747222900391e-02 3.167735040187835693e-01 -4.632083699107170105e-02 -1.467161476612091064e-01 -1.205262020230293274e-01 2.051077038049697876e-02 4.673026967793703079e-03 -1.132208406925201416e-01 -2.128887474536895752e-01 8.826290071010589600e-02 -4.681373760104179382e-02 4.959741607308387756e-02 -1.477169543504714966e-01 1.255290955305099487e-01 1.393037755042314529e-02 -2.412652820348739624e-01 -3.064661026000976562e-01 2.389686554670333862e-01 3.858411917462944984e-03 3.105224370956420898e-01 -2.762841880321502686e-01 1.340398937463760376e-01 1.236858591437339783e-01 -5.577317997813224792e-02 -2.020458132028579712e-01 3.448403179645538330e-01 -4.347217828035354614e-02 9.135456755757331848e-03 -8.280045539140701294e-02 2.398378960788249969e-02 4.295949637889862061e-02
2.634351253509521484e-01 2.060917951166629791e-02 2.325623333454132080e-01 -2.565343379974365234e-01 -3.536908328533172607e-02 2.112479805946350098e-01 3.447608053684234619e-01 -5.699918419122695923e-02 -2.008927240967750549e-02 -1.029647514224052429e-02 -4.414352402091026306e-02 -3.224728628993034363e-02 -3.952796384692192078e-02 1.265707612037658691e-02 9.121062606573104858e-02 -4.071850478649139404e-01 -6.294625252485275269e-02 2.996319346129894257e-02 1.275427490472793579e-01 1.283312737941741943e-01 -1.539923250675201416e-01 -2.418422326445579529e-02 2.465223073959350586e-01 -6.308324635028839111e-02 9.332901239395141602e-02 -3.806589543819427490e-01 3.517342209815979004e-01 -3.409841656684875488e-02 1.747973412275314331e-01 -8.969986438751220703e-02 1.025369614362716675e-01 9.329503029584884644e-02
2.633255720138549805e-01 2.826721966266632080e-01 1.017662510275840759e-01 4.015230387449264526e-02 -1.114415749907493591e-01 3.089219331741333008e-01 3.656934201717376709e-01 6.797842681407928467e-02 -1.605663001537322998e-01 -1.533229351043701172e-01 -7.138887047767639160e-02 -1.254028975963592529e-01 -3.160838484764099121e-01 -2.703350782394409180e-01 7.812381535768508911e-02 -2.801981270313262939e-01 -1.409985125064849854e-01 -2.286222577095031738e-02 1.256380081176757812e-01 1.676345765590667725e-01 3.324382379651069641e-02 6.456095725297927856e-02 -3.815812245011329651e-02 3.305161371827125549e-02 1.819918602705001831e-01 7.894288003444671631e-02 1.036422029137611389e-01 -7.415595650672912598e-02 1.635132431983947754e-01 -7.785794790834188461e-03 2.745273709297180176e-01 -1.870803236961364746e-01
1.170355603098869324e-01 7.831947878003120422e-03 -5.437620356678962708e-02 -3.805562853813171387e-01 -2.273911088705062866e-01 1.227772235870361328e-01 -1.711908578872680664e-01 6.679426133632659912e-02 -7.458902895450592041e-02 -2.515698969364166260e-01 -1.588180214166641235e-01 4.528699070215225220e-02 -1.183980107307434082e-01 -2.076564878225326538e-01 -1.482921093702316284e-01 -1.705944687128067017e-01 -2.772558927536010742e-01 -7.889122515916824341e-02 1.285072714090347290e-01 -2.514344826340675354e-02 1.133081465959548950e-01 2.642582170665264130e-03 5.150203704833984375e-01 -2.030020058155059814e-01 1.174660865217447281e-02 -1.568091958761215210e-01 -6.978877633810043335e-02 -8.409892767667770386e-02 2.645511925220489502e-01 8.478803932666778564e-02 1.222675014287233353e-02 4.119806457310914993e-03
2.663826346397399902e-01 1.244857609272003174e-01 2.095276564359664917e-01 -4.932748526334762573e-02 -4.328436851501464844e-01 2.200970053672790527e-01 -1.465965211391448975e-01 -4.460394755005836487e-02 -8.199743181467056274e-02 -1.498836278915405273e-01 2.058715820312500000e-01 -2.447691857814788818e-01 -1.705825626850128174e-01 -1.243333071470260620e-01 -1.895688623189926147e-01 -8.449093997478485107e-02 2.088527828454971313e-01 -1.850193589925765991e-01 1.715242564678192139e-01 -9.120266884565353394e-02 3.609948158264160156e-01 -1.057616993784904480e-01 1.770645081996917725e-01 -1.501934230327606201e-01 -1.046563461422920227e-01 -8.904944360256195068e-02 1.736311912536621094e-01 -1.018564403057098389e-01 -2.230248413980007172e-02 2.133622998371720314e-03 -1.093322038650512695e-01 -7.715339213609695435e-02
1.272085607051849365e-01 7.489328831434249878e-02 -4.103058949112892151e-02 -3.733081519603729248e-01 -1.425697803497314453e-01 1.633405536413192749e-01 -1.257775723934173584e-01 -7.766147702932357788e-02 1.650629788637161255e-01 -9.329794347286224365e-02 -1.777049601078033447e-01 -6.251493841409683228e-02 -3.312928229570388794e-02 -2.141690999269485474e-01 -1.261497437953948975e-01 9.350587427616119385e-02 1.828570812940597534e-01 -1.793782562017440796e-01 6.241438910365104675e-02 2.820868976414203644e-02 4.354676604270935059e-01 -7.072310894727706909e-02 2.147301584482192993e-01 -4.057910293340682983e-02 6.276075541973114014e-02 -4.348677769303321838e-02 2.717884480953216553e-01 -3.583331108093261719e-01 1.240482404828071594e-01 1.831615567207336426e-01 2.305025607347488403e-01 4.883886501193046570e-02
3.329721987247467041e-01 2.611937187612056732e-02 1.072890758514404297e-01 3.341999650001525879e-02 -1.448933035135269165e-01 6.980632990598678589e-02 2.258457802236080170e-02 2.047836929559707642e-01 -4.346435368061065674e-01 -1.319245845079421997e-01 -3.234525322914123535e-01 1.253480166196823120e-01 -3.200855851173400879e-01 -1.731355041265487671e-01 -1.538153737783432007e-01 -2.127480953931808472e-01 -2.104942500591278076e-01 -2.841345220804214478e-02 -5.985536426305770874e-02 7.039369642734527588e-02 2.476602643728256226e-01 -2.385706268250942230e-02 2.079181373119354248e-01 1.477655321359634399e-01 -1.036039739847183228e-01 2.109843678772449493e-02 1.409229636192321777e-01 -1.142161190509796143e-01 2.015981525182723999e-01 3.435910120606422424e-02 5.066772177815437317e-02 -1.020112484693527222e-01
2.047745883464813232e-02 4.132289439439773560e-02 1.890897750854492188e-01 -2.276934534311294556e-01 -1.422677636146545410e-01 9.916175901889801025e-02 1.095446641556918621e-03 -3.523997366428375244e-01 1.265885382890701294e-01 -2.534992694854736328e-01 -1.529319137334823608e-01 -1.630084514617919922e-01 1.456981003284454346e-01 -1.775664836168289185e-01 4.835569113492965698e-02 -1.884163916110992432e-01 -1.852470636367797852e-01 4.897969588637351990e-02 -2.417721785604953766e-03 2.118524163961410522e-01 1.859751343727111816e-01 -2.208236604928970337e-02 2.158024758100509644e-01 -6.339023262262344360e-02 1.619616448879241943e-01 -1.305237263441085815e-01 3.307127952575683594e-01 -2.914579212665557861e-01 2.709317505359649658e-01 -1.691806167364120483e-01 6.135931983590126038e-02 -1.566102951765060425e-01
3.434309661388397217e-01 7.666039466857910156e-02 1.222679466009140015e-01 -1.980607360601425171e-01 1.700397953391075134e-02 2.783890068531036377e-01 -1.233054101467132568e-01 -2.610980570316314697e-01 5.606893450021743774e-02 -3.059520721435546875e-01 1.931345760822296143e-01 1.826533377170562744e-01 2.063897438347339630e-02 -1.213079690933227539e-01 -7.978377491235733032e-02 -2.448159158229827881e-01 -1.092688962817192078e-01 1.207523941993713379e-01 1.094927266240119934e-01 3.294581174850463867e-02 -1.085141673684120178e-01 9.413668513298034668e-02 3.497368097305297852e-01 5.742669478058815002e-02 1.842875778675079346e-01 -1.876440457999706268e-02 9.312842786312103271e-02 -2.859019637107849121e-01 3.047585487365722656e-01 8.168066293001174927e-02 3.744173794984817505e-02 2.134504541754722595e-02
4.657271206378936768e-01 -1.381326001137495041e-02 2.132938057184219360e-01 -7.342832535505294800e-02 2.015910893678665161e-01 2.937121093273162842e-01 -1.013406738638877869e-02 -3.226295113563537598e-01 -1.834940910339355469e-01 -1.982996314764022827e-01 5.166453123092651367e-02 2.689513862133026123e-01 -3.673751652240753174e-01 -1.726652979850769043e-01 1.066167876124382019e-01 -2.130782604217529297e-02 -1.408704370260238647e-01 -1.298759281635284424e-01 8.482760190963745117e-02 4.995091632008552551e-02 -6.038896366953849792e-02 6.831760704517364502e-02 -2.382326498627662659e-02 -2.183138951659202576e-02 2.383186481893062592e-03 1.002005115151405334e-01 2.037166953086853027e-01 8.621104061603546143e-02 1.589276492595672607e-01 4.290137812495231628e-02 1.694176644086837769e-01 -7.606834173202514648e-02
1.582795679569244385e-01 1.990666836500167847e-01 2.959333062171936035e-01 4.089366272091865540e-02 9.479561448097229004e-02 3.085822165012359619e-01 2.789833396673202515e-02 -6.469005346298217773e-02 7.363990694284439087e-02 -3.918005824089050293e-01 -2.133287042379379272e-01 1.719488650560379028e-01 -7.336374372243881226e-02 9.362440556287765503e-02 7.806798815727233887e-02 -2.464674115180969238e-01 2.832980081439018250e-02 2.325632609426975250e-02 6.145667657256126404e-02 1.491220481693744659e-02 -1.951128826476633549e-03 -7.544431718997657299e-04 1.911469697952270508e-01 -2.650609016418457031e-01 9.485251456499099731e-02 8.432912081480026245e-02 -1.283831447362899780e-01 -2.815311551094055176e-01 -7.661225646734237671e-02 -3.379620611667633057e-01 9.993687272071838379e-02 -2.604557275772094727e-01
3.994253277778625488e-01 -1.576773822307586670e-01 -1.735117100179195404e-02 -1.466430574655532837e-01 -2.523307502269744873e-01 1.470865756273269653e-01 5.563388392329216003e-02 -3.663348034024238586e-02 2.732132747769355774e-02 -2.130061388015747070e-01 -1.787375062704086304e-01 -4.126824811100959778e-02 9.419322013854980469e-02 4.843941330909729004e-02 1.334797441959381104e-01 -1.189021244645118713e-01 1.234457194805145264e-01 -1.284890025854110718e-01 1.615047752857208252e-01 3.356859683990478516e-01 -5.301108211278915405e-02 2.106899321079254150e-01 6.519751250743865967e-02 -2.714693546295166016e-01 2.029428491368889809e-03 -4.291698709130287170e-02 4.534548521041870117e-02 -4.260283708572387695e-01 1.311584562063217163e-01 -7.562229782342910767e-02 2.891424857079982758e-02 -2.761962413787841797e-01
1.788460910320281982e-01 2.738886177539825439e-01 1.632061004638671875e-01 -6.685298401862382889e-03 -1.299285441637039185e-01 3.043627738952636719e-01 1.170089617371559143e-01 -3.238031268119812012e-02 -1.721628010272979736e-01 -4.932987689971923828e-02 -2.929567359387874603e-02 -2.358425706624984741e-01 -1.157767251133918762e-01 -1.478040963411331177e-01 -3.594422936439514160e-01 -1.686191111803054810e-01 -1.549127511680126190e-02 -1.347949355840682983e-01 2.533672451972961426e-01 -1.192678604274988174e-02 3.869102299213409424e-01 -1.214025914669036865e-01 4.727136343717575073e-03 -5.468933284282684326e-02 -1.804541647434234619e-01 -2.036423981189727783e-01 3.361648619174957275e-01 5.642660707235336304e-02 -2.247326634824275970e-02 -7.043182104825973511e-02 -1.088031232357025146e-01 -5.384232848882675171e-02
2.821063399314880371e-01 2.398726344108581543e-01 1.118980497121810913e-01 -3.327224552631378174e-01 2.019388601183891296e-03 1.889314651489257812e-01 -3.255205601453781128e-02 -9.494799375534057617e-02 3.371948003768920898e-02 -2.007326632738113403e-01 -3.033254854381084442e-02 1.029438003897666931e-01 -1.203676909208297729e-01 1.259995400905609131e-01 -2.384431064128875732e-01 -1.262319535017013550e-01 2.419421672821044922e-01 -1.671419441699981689e-01 -2.502733170986175537e-01 -1.378620509058237076e-02 -3.821121761575341225e-03 8.574946783483028412e-03 1.407835036516189575e-01 -2.754139602184295654e-01 -1.645491719245910645e-01 -1.627403050661087036e-01 1.717282831668853760e-01 2.858702559024095535e-03 4.432872533798217773e-01 -1.018156483769416809e-01 5.001381784677505493e-02 -1.686686649918556213e-02
3.137513995170593262e-01 7.775826007127761841e-02 1.872147470712661743e-01 -1.658141762018203735e-01 -1.817528754472732544e-01 6.944293528795242310e-02 -2.309781610965728760e-01 5.783417448401451111e-02 1.740964315831661224e-02 -2.372062355279922485e-01 -5.149514079093933105e-01 -5.263070762157440186e-02 -3.583577275276184082e-01 -5.573625862598419189e-02 -1.514043658971786499e-01 2.500787004828453064e-02 -1.878181099891662598e-02 -2.979009151458740234e-01 -6.335317343473434448e-02 6.274792551994323730e-02 1.852206885814666748e-01 1.066742837429046631e-01 1.561270803213119507e-01 -9.029508382081985474e-02 7.094417512416839600e-02 -1.005863323807716370e-01 1.942754909396171570e-02 -9.054630994796752930e-02 -1.440224647521972656e-01 -9.351139515638351440e-02 -1.663310676813125610e-01 -5.181137472391128540e-02
2.496665567159652710e-01 -2.757803536951541901e-03 4.438985139131546021e-02 -1.366311013698577881e-01 -2.322663664817810059e-01 4.473719373345375061e-02 -2.760376594960689545e-02 -2.366275712847709656e-02 -1.942826360464096069e-01 -2.437650263309478760e-01 -2.158556580543518066e-01 3.845281600952148438e-01 5.854972824454307556e-02 -2.979017198085784912e-01 -1.679981201887130737e-01 -6.667650490999221802e-02 -1.513155270367860794e-02 -1.722384840250015259e-01 3.313628733158111572e-01 -1.344863623380661011e-01 -7.963282614946365356e-02 1.481032818555831909e-01 3.547725975513458252e-01 -5.960831791162490845e-02 -1.066434234380722046e-01 -6.770295649766921997e-02 7.263948768377304077e-02 -2.348453998565673828e-01 1.573994383215904236e-02 1.584978997707366943e-01 1.316638141870498657e-01 -9.337162971496582031e-02
3.201218247413635254e-01 2.059864997863769531e-01 1.694571673870086670e-01 -1.915366202592849731e-01 9.356710128486156464e-03 3.515203893184661865e-01 2.469846308231353760e-01 -7.339414954185485840e-02 1.642836928367614746e-01 -7.453728358086664230e-06 -7.229083031415939331e-02 -2.746653743088245392e-02 1.155964732170104980e-01 -1.526933014392852783e-01 -3.269775072112679482e-03 -1.516278237104415894e-01 9.298204630613327026e-02 -3.222662210464477539e-01 1.767205446958541870e-02 9.012586623430252075e-02 1.024610102176666260e-01 6.460013240575790405e-02 -4.969953745603561401e-02 2.017510682344436646e-01 -7.680572569370269775e-02 2.471414059400558472e-01 3.577612340450286865e-01 -3.907752106897532940e-04 4.863550420850515366e-03 2.241226285696029663e-01 2.846824228763580322e-01 -4.412995651364326477e-02
3.846644163131713867e-01 4.838094860315322876e-02 1.797929257154464722e-01 -2.422292232513427734e-01 3.987769037485122681e-02 1.190104931592941284e-01 5.256462376564741135e-03 -2.534327805042266846e-01 -1.207675933837890625e-01 -3.207406401634216309e-01 6.977064907550811768e-02 1.287522446364164352e-02 -1.000960394740104675e-01 -1.031326726078987122e-01 2.419667690992355347e-01 5.224300548434257507e-02 1.446469426155090332e-01 -6.270118057727813721e-02 -5.067958030849695206e-03 -1.114567592740058899e-01 2.154115587472915649e-01 -5.276247113943099976e-02 1.955296695232391357e-01 3.948967903852462769e-02 -3.513233065605163574e-01 -2.379861027002334595e-01 4.123818129301071167e-02 -2.826039791107177734e-01 1.043325141072273254e-01 -1.981282979249954224e-01 1.827052086591720581e-01 -5.314724519848823547e-02
2.780290246009826660e-01 1.635204441845417023e-02 2.003677636384963989e-01 -5.728881061077117920e-02 -6.073719635605812073e-02 2.380110323429107666e-01 4.103644285351037979e-03 -1.820827722549438477e-01 1.205088943243026733e-01 -1.878543943166732788e-01 -1.770750731229782104e-01 -2.504620850086212158e-01 -2.013672143220901489e-01 2.143519967794418335e-01 -2.061257213354110718e-01 -2.840411067008972168e-01 -2.380338311195373535e-01 -4.153261892497539520e-03 4.311696439981460571e-02 1.066352240741252899e-02 -2.179852128028869629e-01 -5.198942124843597412e-02 -1.331687122583389282e-01 -2.491717785596847534e-02 -1.169077306985855103e-01 -6.649542134255170822e-03 1.828459650278091431e-01 -3.679224848747253418e-01 -1.500807553529739380e-01 1.423682458698749542e-02 -1.198909059166908264e-01 -2.917116880416870117e-01
2.396421879529953003e-01 2.000725418329238892e-01 1.081202924251556396e-01 -2.466941475868225098e-01 -2.112969905138015747e-01 1.489569842815399170e-01 1.155132651329040527e-01 -1.272396594285964966e-01 1.271460503339767456e-01 -4.394550621509552002e-01 -8.538082242012023926e-02 -1.147765293717384338e-01 -1.105756610631942749e-01 7.969632744789123535e-02 1.895343512296676636e-01 -8.661568909883499146e-02 -1.940511465072631836e-01 -1.772866845130920410e-01 3.120614029467105865e-02 1.366729885339736938e-01 8.241137862205505371e-02 2.163761854171752930e-01 -1.252172738313674927e-01 -5.645553767681121826e-02 -7.573891431093215942e-03 5.492116510868072510e-02 3.292117416858673096e-01 -2.724736332893371582e-01 4.079743847250938416e-02 -6.906074285507202148e-02 2.706594467163085938e-01 -1.235701292753219604e-01
1.634699404239654541e-01 3.077494502067565918e-01 2.115194946527481079e-01 -1.454503536224365234e-01 8.032421767711639404e-02 3.932023346424102783e-01 2.188274078071117401e-02 -1.101228222250938416e-01 -1.249470710754394531e-01 -1.773273497819900513e-01 -5.587112903594970703e-02 4.432368651032447815e-02 1.400265842676162720e-01 1.244112998247146606e-01 1.989286690950393677e-01 -3.608051836490631104e-01 1.457876414060592651e-01 -5.979719385504722595e-02 1.593993157148361206e-01 -1.334750950336456299e-01 -5.078723654150962830e-02 1.410547494888305664e-01 1.389028429985046387e-01 -3.943925797939300537e-01 2.279515117406845093e-01 4.099693894386291504e-02 -7.939027249813079834e-02 -7.400714606046676636e-02 5.106315389275550842e-02 -1.533488482236862183e-01 -2.247879281640052795e-02 -1.568575352430343628e-01
1.711060404777526855e-01 -3.697605058550834656e-02 2.406110912561416626e-01 -1.488120108842849731e-01 3.652748167514801025e-01 1.832636892795562744e-01 -2.340001985430717468e-03 2.573136091232299805e-01 2.758442051708698273e-02 -3.304473161697387695e-01 -1.834215037524700165e-02 -1.261579245328903198e-01 -1.208412274718284607e-01 -1.883573681116104126e-01 -2.457305341958999634e-01 -1.898415535688400269e-01 -1.722573935985565186e-01 -3.142289817333221436e-01 -5.755855888128280640e-02 8.273899555206298828e-03 1.684488356113433838e-01 1.812473982572555542e-01 2.669360935688018799e-01 -1.829239428043365479e-01 8.002562075853347778e-02 1.796232908964157104e-01 5.288523808121681213e-02 -7.007331401109695435e-02 1.591101437807083130e-01 8.869265764951705933e-02 -5.925623327493667603e-02 -5.071395263075828552e-02
2.917980253696441650e-01 5.777465924620628357e-02 1.409564316272735596e-01 -2.867412939667701721e-02 -2.537562549114227295e-01 3.430037498474121094e-01 6.860872381366789341e-04 9.807871282100677490e-02 1.376817822456359863e-01 -1.396927684545516968e-01 -2.153078317642211914e-01 -1.858020722866058350e-01 5.319628119468688965e-02 -1.782189756631851196e-01 -3.863583132624626160e-02 -1.724388897418975830e-01 -4.054915904998779297e-02 -2.612949311733245850e-01 1.808862388134002686e-01 -2.465313971042633057e-01 2.994003891944885254e-02 -2.529827058315277100e-01 1.028061583638191223e-01 -1.835979223251342773e-01 5.412519723176956177e-02 3.196557462215423584e-01 -4.849164187908172607e-02 -3.094873428344726562e-01 -1.577801704406738281e-01 -4.799924790859222412e-03 -6.382966786623001099e-02 9.573615342378616333e-02
4.569422304630279541e-01 1.865426599979400635e-01 -5.614695325493812561e-02 -2.524287104606628418e-01 -1.905636787414550781e-01 2.810121327638626099e-02 2.111208289861679077e-01 1.480177491903305054e-01 -2.186141014099121094e-01 -1.671257615089416504e-01 -6.396647542715072632e-02 -9.616920351982116699e-02 -2.542572654783725739e-02 -2.129441946744918823e-01 1.188165042549371719e-02 -1.939529329538345337e-01 1.984166055917739868e-01 -1.166357845067977905e-01 2.309741973876953125e-01 5.182245001196861267e-02 -2.405476011335849762e-02 -9.679547697305679321e-02 1.600016653537750244e-02 -2.483320534229278564e-01 7.484914362430572510e-02 -4.762584716081619263e-02 1.992207318544387817e-01 -2.949274480342864990e-01 -2.235294282436370850e-01 -1.647252142429351807e-01 3.593612089753150940e-02 1.389970332384109497e-01
5.876457318663597107e-02 -9.386515244841575623e-03 1.313958913087844849e-01 -3.827707767486572266e-01 1.635572314262390137e-01 1.265525668859481812e-01 4.027662575244903564e-01 -2.615217864513397217e-01 1.500454694032669067e-01 -9.861195087432861328e-02 -1.151047646999359131e-01 -9.788397699594497681e-02 -1.112510357052087784e-02 -5.566845461726188660e-02 4.775612428784370422e-02 -3.231090307235717773e-01 6.416361778974533081e-02 -7.959462702274322510e-02 1.269779354333877563e-01 9.574358165264129639e-02 4.376661777496337891e-02 -7.111424952745437622e-02 2.721929550170898438e-01 -1.194378137588500977e-01 -4.746475815773010254e-02 -2.575542964041233063e-02 4.712544679641723633e-01 -8.070615679025650024e-02 7.868668437004089355e-02 1.174481119960546494e-02 9.609695523977279663e-02 -1.272161304950714111e-01
2.003962993621826172e-01 2.152891308069229126e-01 1.549696177244186401e-01 -1.529396772384643555e-01 -3.178935032337903976e-03 2.572269141674041748e-01 7.564234733581542969e-02 4.776264354586601257e-02 -2.677462100982666016e-01 8.865719288587570190e-02 -8.594391494989395142e-02 -1.141293644905090332e-01 4.043549299240112305e-02 6.065586581826210022e-02 2.021366059780120850e-01 -2.934146113693714142e-02 -1.580118089914321899e-01 -1.590467542409896851e-01 1.646354496479034424e-01 3.868559300899505615e-01 1.336325109004974365e-01 -7.391449064016342163e-02 3.579066097736358643e-01 -1.249765828251838684e-01 -8.385280519723892212e-02 -2.312138304114341736e-02 3.353949785232543945e-01 -1.484358161687850952e-01 -1.465251147747039795e-01 2.865282595157623291e-01 2.447562851011753082e-02 6.777518242597579956e-02
2.685819566249847412e-01 3.970976471900939941e-01 1.333543378859758377e-02 -1.806761920452117920e-01 -1.538458168506622314e-01 2.935220003128051758e-01 2.971382141113281250e-01 -2.067104578018188477e-01 -1.017435565590858459e-01 -4.145953431725502014e-02 -1.280586421489715576e-01 7.454238086938858032e-02 -9.345844388008117676e-02 -3.429239094257354736e-01 -4.600159451365470886e-02 -1.084181442856788635e-01 8.540250360965728760e-02 -1.305268108844757080e-01 -1.204768568277359009e-02 -3.901672782376408577e-03 1.252813339233398438e-01 -6.476137042045593262e-02 3.790127485990524292e-02 -2.361337095499038696e-01 2.304965257644653320e-01 1.785407029092311859e-02 9.150698781013488770e-02 5.920822918415069580e-02 2.967944145202636719e-01 6.434839963912963867e-02 2.353457361459732056e-01 -8.812038600444793701e-02
1.320629566907882690e-01 -2.545046247541904449e-02 2.827169001102447510e-01 -3.407848775386810303e-01 5.643929913640022278e-02 4.460652917623519897e-02 8.801354467868804932e-02 -4.133190587162971497e-02 4.326020926237106323e-02 -4.740435630083084106e-02 -8.018566668033599854e-02 9.977234899997711182e-02 -1.933085918426513672e-01 -1.187986880540847778e-01 5.826859176158905029e-02 -3.074201941490173340e-01 -2.718620896339416504e-01 2.825362235307693481e-02 1.561140269041061401e-01 3.877950832247734070e-03 -1.370279639959335327e-01 5.089063197374343872e-02 3.001277148723602295e-01 -1.581030339002609253e-01 -2.588387727737426758e-01 2.969648540019989014e-01 3.927489519119262695e-01 6.659135967493057251e-02 7.066999375820159912e-02 1.217992156744003296e-01 -5.920468643307685852e-02 -1.690921783447265625e-01
1.765623092651367188e-01 2.455155849456787109e-01 1.802449375391006470e-01 -7.662653177976608276e-02 -4.136403203010559082e-01 2.445503324270248413e-01 -3.065052209421992302e-03 -1.028616353869438171e-02 -2.214106023311614990e-01 -9.860391914844512939e-02 5.403488501906394958e-02 -2.698702216148376465e-01 -1.752067506313323975e-01 -9.427887946367263794e-02 -1.046985685825347900e-01 -4.830247163772583008e-02 1.696939617395401001e-01 -2.448575496673583984e-01 2.073333114385604858e-01 -1.510100960731506348e-01 2.823381125926971436e-01 1.109254546463489532e-02 2.863371372222900391e-01 -8.036878705024719238e-02 -2.115671038627624512e-01 -9.586787223815917969e-02 1.432638019323348999e-01 -9.531228989362716675e-02 -7.784821838140487671e-02 3.630472719669342041e-02 -1.361054480075836182e-01 1.396500617265701294e-01
2.171920984983444214e-01 -2.089120745658874512e-01 -6.259635835886001587e-02 -3.393141627311706543e-01 8.330127596855163574e-02 6.800655275583267212e-02 8.439993113279342651e-02 -1.495393067598342896e-01 5.919430404901504517e-02 -1.729222089052200317e-01 -1.404373496770858765e-01 -1.907800734043121338e-01 -9.331290423870086670e-02 -1.052022650837898254e-01 -8.323737978935241699e-02 -3.923822939395904541e-01 -1.934793740510940552e-01 -8.489085733890533447e-02 4.016576111316680908e-01 1.488907933235168457e-01 -1.448201984167098999e-01 -6.842819042503833771e-03 1.267648339271545410e-01 -2.513642907142639160e-01 -1.611249893903732300e-01 3.223350271582603455e-02 1.953545510768890381e-01 -5.789946764707565308e-02 8.425786346197128296e-02 -8.072024583816528320e-02 2.579647302627563477e-01 4.243415966629981995e-02
2.489489018917083740e-01 -5.782413762062788010e-03 2.444686591625213623e-01 -1.284379214048385620e-01 -4.303630441427230835e-02 -4.733325541019439697e-02 1.161262542009353638e-01 -2.918772697448730469e-01 2.904612421989440918e-01 -3.164962828159332275e-01 -2.727570533752441406e-01 -2.597349695861339569e-02 1.356844790279865265e-03 1.605652570724487305e-01 -1.494021713733673096e-01 6.497918628156185150e-03 2.110255360603332520e-01 -3.202196657657623291e-01 9.363212436437606812e-02 3.116387501358985901e-02 -7.585275452584028244e-03 -2.227988839149475098e-01 6.736031919717788696e-02 -1.779475957155227661e-01 9.202679246664047241e-02 3.088384121656417847e-02 3.354269564151763916e-01 -2.303801923990249634e-01 6.319198012351989746e-02 -1.045515388250350952e-01 6.415574811398983002e-03 -1.360882818698883057e-01
3.722395300865173340e-01 -1.364791542291641235e-01 -3.677123412489891052e-02 -2.558599412441253662e-01 1.456950455904006958e-01 1.977779567241668701e-01 1.356679201126098633e-01 -1.629060953855514526e-01 9.610808640718460083e-02 -3.072282373905181885e-01 -1.027356907725334167e-01 9.493338875472545624e-03 -1.153770312666893005e-01 -1.051618382334709167e-01 8.963289856910705566e-02 -2.685577869415283203e-01 -1.272900998592376709e-01 -1.856879144906997681e-01 1.094344630837440491e-01 4.280191659927368164e-02 -2.626948356628417969e-01 -2.614239156246185303e-01 2.187395095825195312e-01 -2.493066191673278809e-01 5.648268759250640869e-02 -3.169328868389129639e-01 8.911224454641342163e-02 -3.922911360859870911e-03 -3.359088674187660217e-02 -1.457382440567016602e-01 4.335698485374450684e-02 6.500127911567687988e-02
1.681362986564636230e-01 1.859334558248519897e-01 3.252802491188049316e-01 -3.012947142124176025e-01 1.326966881752014160e-01 6.459868699312210083e-02 2.132173180580139160e-01 -4.806236922740936279e-02 5.721751973032951355e-02 -9.458012133836746216e-02 -4.375769942998886108e-02 3.920475393533706665e-02 -7.867778092622756958e-02 -2.515054941177368164e-01 9.956880472600460052e-03 -2.795196771621704102e-01 -2.809588909149169922e-01 8.230911940336227417e-02 1.674846410751342773e-01 3.690810129046440125e-02 -2.411235272884368896e-01 1.436606496572494507e-01 3.004434108734130859e-01 -1.429175585508346558e-01 -1.547957360744476318e-01 1.328514963388442993e-01 3.394828140735626221e-01 3.184203524142503738e-03 -1.187237817794084549e-02 -6.003383547067642212e-02 -6.230037659406661987e-02 -1.964197903871536255e-01
3.336739540100097656e-01 -7.377041876316070557e-02 4.036251455545425415e-02 -2.699404656887054443e-01 1.746279448270797729e-01 2.121756970882415771e-01 2.296035140752792358e-01 -1.575488299131393433e-01 2.642829716205596924e-02 -2.631846666336059570e-01 -5.130926892161369324e-02 -9.716055542230606079e-02 -1.023852005600929260e-01 1.152566224336624146e-01 1.606914848089218140e-01 -1.515594869852066040e-01 -1.096335351467132568e-01 -1.856700628995895386e-01 1.586485207080841064e-01 1.242511048913002014e-01 -1.309848427772521973e-01 -2.373033165931701660e-01 2.510178983211517334e-01 -1.340499669313430786e-01 -1.684250868856906891e-02 -3.199580311775207520e-01 3.045373558998107910e-01 8.205553749576210976e-04 6.076620891690254211e-02 -6.077036261558532715e-02 1.955103725194931030e-01 1.360628008842468262e-01
4.197190403938293457e-01 2.752516567707061768e-01 1.236260831356048584e-01 -3.287105560302734375e-01 -7.206337898969650269e-02 -4.520684480667114258e-02 2.604718133807182312e-02 5.361051857471466064e-02 -8.342882990837097168e-02 -3.531648814678192139e-01 -8.351289480924606323e-02 -5.754448100924491882e-02 -4.192102700471878052e-02 -2.175952680408954620e-02 -2.066686302423477173e-01 -1.861308515071868896e-01 2.518242299556732178e-01 -1.172071993350982666e-01 -9.960956871509552002e-02 -1.713629364967346191e-01 8.023636788129806519e-02 -1.336295455694198608e-01 1.550201624631881714e-01 -1.974512785673141479e-01 -1.448915600776672363e-01 -2.396854460239410400e-01 1.375818997621536255e-01 -5.904262512922286987e-02 2.325728535652160645e-01 3.074015118181705475e-02 1.072350591421127319e-01 -1.457562595605850220e-01
1.710347980260848999e-01 -4.902151599526405334e-02 2.388683408498764038e-01 -6.378576159477233887e-02 -4.598548635840415955e-02 2.952621281147003174e-01 -1.664077192544937134e-01 -1.494182646274566650e-01 -1.922885626554489136e-01 -7.967306673526763916e-02 -4.441097676753997803e-01 -3.453914821147918701e-01 -2.230059951543807983e-01 -6.172274425625801086e-02 2.413270026445388794e-01 -1.452796459197998047e-01 -1.030110195279121399e-01 3.671461343765258789e-02 1.609551459550857544e-01 -7.003942877054214478e-02 4.272041469812393188e-02 1.207967698574066162e-01 -2.206532517448067665e-03 6.877134740352630615e-02 -7.708639837801456451e-03 9.472619742155075073e-02 3.319779038429260254e-01 -1.267094761133193970e-01 -5.854380130767822266e-02 1.210585907101631165e-01 3.318512439727783203e-02 -2.382525652647018433e-01
2.364337891340255737e-01 -1.425690948963165283e-01 -7.244839519262313843e-02 -2.625423967838287354e-01 4.421737417578697205e-02 3.850200772285461426e-01 3.425542414188385010e-01 -5.011007934808731079e-02 7.550951093435287476e-03 -4.466560110449790955e-02 -4.681479930877685547e-02 8.103515207767486572e-02 -6.756238639354705811e-02 -1.366437524557113647e-01 4.437129944562911987e-02 -4.500484466552734375e-01 4.141820222139358521e-02 1.006622053682804108e-02 3.865176737308502197e-01 2.396821416914463043e-02 -8.399116992950439453e-02 -3.493253141641616821e-02 5.546265468001365662e-02 -2.825762927532196045e-01 -3.558869287371635437e-02 6.575310975313186646e-02 1.484544128179550171e-01 -3.467169404029846191e-02 3.754885122179985046e-02 5.486909672617912292e-02 1.174830198287963867e-01 -2.257116734981536865e-01
1.772140115499496460e-01 2.580905519425868988e-02 1.495795547962188721e-01 -1.398974657058715820e-01 -1.041359528899192810e-01 1.285170465707778931e-01 -6.628186907619237900e-03 2.567080557346343994e-01 -3.858265578746795654e-01 -1.858365833759307861e-01 -2.418292313814163208e-01 2.066066563129425049e-01 -1.368879675865173340e-01 -2.746206521987915039e-01 -1.844476014375686646e-01 -5.980121716856956482e-02 -3.945315629243850708e-02 2.753008529543876648e-02 1.002254262566566467e-01 -3.707011230289936066e-03 2.262888401746749878e-01 -1.278859796002507210e-03 1.665654033422470093e-01 -2.129324376583099365e-01 -2.411230057477951050e-01 -1.210257224738597870e-02 2.160793095827102661e-01 3.818731755018234253e-02 3.374288976192474365e-01 2.230331599712371826e-01 9.205858409404754639e-02 3.442161902785301208e-02
4.237432777881622314e-01 1.547349393367767334e-01 2.668469548225402832e-01 -3.297243267297744751e-02 -2.433041110634803772e-02 2.121395021677017212e-01 -5.706713069230318069e-03 4.556540399789810181e-02 9.628298133611679077e-02 -8.543999493122100830e-02 -4.361227899789810181e-02 -9.905288368463516235e-02 -2.177382409572601318e-01 1.861753128468990326e-02 1.440987437963485718e-01 -4.327414929866790771e-01 1.750166527926921844e-02 2.158618159592151642e-02 1.302343010902404785e-01 -4.130546748638153076e-02 -3.138494193553924561e-01 -1.004564911127090454e-01 1.615174263715744019e-01 5.772008560597896576e-03 -6.554003804922103882e-02 2.498019933700561523e-01 3.399813175201416016e-01 4.880979284644126892e-02 -6.802502274513244629e-02 -1.740688979625701904e-01 1.082881763577461243e-01 -8.340719342231750488e-02
3.461456298828125000e-01 3.354203999042510986e-01 9.813279658555984497e-02 6.314746290445327759e-02 -1.954781711101531982e-01 4.139353036880493164e-01 -2.078256160020828247e-01 -8.303651213645935059e-02 -9.295237064361572266e-02 -1.795095507986843586e-03 -3.029976487159729004e-01 6.655550748109817505e-02 6.697201728820800781e-02 3.720437642186880112e-03 9.347901679575443268e-03 -8.364894241094589233e-02 2.192768007516860962e-01 5.506503582000732422e-02 2.538472414016723633e-01 -3.357135877013206482e-02 2.473035305738449097e-01 -1.778931319713592529e-01 1.093148067593574524e-01 -1.203187108039855957e-01 -9.117350727319717407e-02 8.938166429288685322e-04 2.229088246822357178e-01 1.496162265539169312e-01 3.556561842560768127e-02 1.251159459352493286e-01 -1.648465245962142944e-01 -1.325241923332214355e-01
2.972846925258636475e-01 1.494372040033340454e-01 3.969672694802284241e-02 -2.139758169651031494e-01 -1.506298929452896118e-01 5.688241869211196899e-02 -2.148084342479705811e-01 3.832962736487388611e-02 -1.116971150040626526e-01 -2.332660853862762451e-01 -9.679526835680007935e-02 3.216072022914886475e-01 -3.267267942428588867e-01 -2.213673740625381470e-01 -3.015320003032684326e-02 1.487787663936614990e-01 -5.774472653865814209e-02 -1.175053864717483521e-01 1.985409110784530640e-01 -7.303603738546371460e-02 3.342834115028381348e-02 -5.555677786469459534e-02 3.037520051002502441e-01 -1.250222623348236084e-01 4.239044338464736938e-02 -6.163587421178817749e-02 2.110389806330204010e-02 -1.684095561504364014e-01 1.646358817815780640e-01 3.974987268447875977e-01 -1.231219545006752014e-01 -3.517140075564384460e-02
2.889226563274860382e-02 2.537981234490871429e-02 2.429373264312744141e-01 -2.205346226692199707e-01 1.713666878640651703e-02 9.149809181690216064e-02 -8.653049916028976440e-02 -1.636268198490142822e-01 1.781849116086959839e-01 -3.285270333290100098e-01 -2.623468637466430664e-01 -6.404639780521392822e-02 1.656619249843060970e-03 8.561324328184127808e-02 1.268649399280548096e-01 -3.613932728767395020e-01 -4.287657141685485840e-02 -7.158599793910980225e-02 6.509152799844741821e-02 -1.014676019549369812e-01 2.183598279953002930e-01 -1.308979932218790054e-02 -1.478310376405715942e-01 -3.347457051277160645e-01 -9.761693328619003296e-02 -2.336839400231838226e-02 3.721546232700347900e-01 -9.968628734350204468e-02 -3.249312564730644226e-02 -6.186103448271751404e-02 -3.084950149059295654e-01 -1.395726203918457031e-01
1.324593573808670044e-01 4.233524203300476074e-02 3.631388843059539795e-01 -1.932609975337982178e-01 7.077884674072265625e-02 -4.714309051632881165e-02 -1.910911947488784790e-01 5.487084016203880310e-02 -2.333673536777496338e-01 -2.269307672977447510e-01 5.560245364904403687e-03 1.035137474536895752e-01 -1.578149199485778809e-02 -3.654931187629699707e-01 -2.554849386215209961e-01 -3.245616555213928223e-01 9.030898660421371460e-02 1.255950331687927246e-01 3.698510527610778809e-01 2.089466005563735962e-01 1.734157502651214600e-01 -3.478977456688880920e-02 3.377272933721542358e-02 4.710907116532325745e-02 -2.019584029912948608e-01 9.700592607259750366e-02 9.894034266471862793e-02 -1.758075505495071411e-02 1.079155653715133667e-01 1.631586402654647827e-01 5.620062723755836487e-02 5.282808467745780945e-02
4.215174168348312378e-02 1.101814657449722290e-01 2.881774008274078369e-01 -2.321529090404510498e-01 9.341060370206832886e-02 3.962320387363433838e-01 -1.924913078546524048e-01 -4.115670919418334961e-01 3.200978785753250122e-02 -7.060965895652770996e-02 -1.800676435232162476e-01 3.590666651725769043e-01 1.796490997076034546e-01 1.441115885972976685e-01 -2.292992919683456421e-02 -2.223836332559585571e-01 2.092028502374887466e-03 -1.777980029582977295e-01 2.379233539104461670e-01 2.414836175739765167e-02 1.349339634180068970e-01 -7.942206226289272308e-03 2.621364966034889221e-02 2.978528104722499847e-02 -1.292450726032257080e-01 -8.201231807470321655e-02 -2.743233693763613701e-03 -4.959020391106605530e-02 -3.004645556211471558e-02 -7.901395857334136963e-02 6.934142857789993286e-02 -2.451275289058685303e-01
1.591336131095886230e-01 2.381708174943923950e-01 3.571631908416748047e-01 -8.531338721513748169e-02 -3.612793236970901489e-02 -5.237389355897903442e-02 -1.184535846114158630e-01 -5.268083140254020691e-02 -7.755771279335021973e-02 -1.004275307059288025e-01 -1.027119308710098267e-01 8.153402805328369141e-02 8.679914474487304688e-02 -3.786235749721527100e-01 1.161596700549125671e-01 -2.764828205108642578e-01 -5.783269926905632019e-02 -2.770832180976867676e-01 1.207915693521499634e-01 -2.748190984129905701e-02 1.127482131123542786e-01 1.094077676534652710e-01 1.600206196308135986e-01 2.290406227111816406e-01 1.427548378705978394e-01 1.939434260129928589e-01 1.745393574237823486e-01 -1.376443058252334595e-01 1.705081202089786530e-02 3.676789700984954834e-01 2.042908519506454468e-01 7.278845459222793579e-02
2.015951275825500488e-01 4.761098325252532959e-02 1.874366253614425659e-01 1.130073145031929016e-01 -2.280507832765579224e-01 1.026903316378593445e-01 -5.583541933447122574e-03 -3.038245439529418945e-01 -1.093245297670364380e-01 1.410778705030679703e-02 -1.254985779523849487e-01 7.843798398971557617e-02 -1.403245329856872559e-01 -3.496566712856292725e-01 -2.991228997707366943e-01 -6.139612570405006409e-02 -1.664404720067977905e-01 -2.635772526264190674e-01 3.419769108295440674e-01 -1.373932957649230957e-01 2.271851599216461182e-01 1.426354944705963135e-01 -1.518905721604824066e-02 -1.718683540821075439e-01 -1.502681523561477661e-01 -1.021165847778320312e-01 2.038090676069259644e-01 -1.892629265785217285e-01 -1.070511415600776672e-01 1.554281264543533325e-01 -4.548194352537393570e-03 -6.568983197212219238e-02
2.067122757434844971e-01 -1.055764853954315186e-01 8.663105964660644531e-02 -3.847823441028594971e-01 -9.811572730541229248e-02 3.328999876976013184e-01 2.192919552326202393e-01 -1.313376277685165405e-01 -1.674087494611740112e-01 -2.247349917888641357e-01 -1.772795468568801880e-01 2.762664854526519775e-02 -1.314190328121185303e-01 1.474800109863281250e-01 4.396837577223777771e-02 -2.882520556449890137e-01 -1.760001480579376221e-01 -1.203325092792510986e-01 5.932753905653953552e-02 8.344347774982452393e-02 -1.188142746686935425e-01 -5.667866021394729614e-02 1.082241833209991455e-01 -3.015764951705932617e-01 -2.508992552757263184e-01 2.526877522468566895e-01 2.982707880437374115e-02 -8.256792277097702026e-02 1.467586159706115723e-01 -6.075068563222885132e-02 1.058504804968833923e-01 -1.521075665950775146e-01
2.943632006645202637e-01 -1.308105438947677612e-01 3.192471340298652649e-02 -1.254886835813522339e-01 -1.909269988536834717e-01 1.124198138713836670e-01 2.069193311035633087e-02 -1.022881641983985901e-01 1.301322281360626221e-01 -1.562101691961288452e-01 -2.403867542743682861e-01 1.521566510200500488e-01 -4.141135141253471375e-04 7.062883675098419189e-02 5.419495701789855957e-02 -5.035388469696044922e-01 -1.923269778490066528e-01 7.338307052850723267e-02 -3.304056450724601746e-02 2.877944409847259521e-01 1.743689626455307007e-01 -1.386415362358093262e-01 2.686644196510314941e-01 2.334671095013618469e-02 -6.557177007198333740e-02 1.831343919038772583e-01 2.944616675376892090e-01 -7.939898967742919922e-02 -5.425363406538963318e-02 -9.054137021303176880e-02 1.416110247373580933e-01 -1.582759916782379150e-01
2.616892457008361816e-01 -8.595276623964309692e-02 4.359070360660552979e-01 -2.830449342727661133e-01 7.950694113969802856e-02 -1.994609683752059937e-01 7.668944541364908218e-03 -1.152899265289306641e-01 -1.725634485483169556e-01 4.568465054035186768e-02 -1.555861681699752808e-01 8.359497785568237305e-02 -1.360342837870121002e-02 -5.853675305843353271e-02 -6.978183239698410034e-02 -1.381107419729232788e-01 2.486222609877586365e-02 -2.365740835666656494e-01 4.627663269639015198e-02 2.093464583158493042e-01 2.731084823608398438e-01 3.062763949856162071e-03 1.827472597360610962e-01 -6.306233257055282593e-02 6.440714746713638306e-02 9.837528318166732788e-02 3.307109177112579346e-01 1.002937853336334229e-01 -1.641789525747299194e-01 -2.522545456886291504e-01 -2.089212387800216675e-01 -1.480383127927780151e-01
1.391020268201828003e-01 2.147722691297531128e-01 2.971477806568145752e-01 -3.803062438964843750e-01 -1.565541177988052368e-01 9.334133006632328033e-03 -9.875586256384849548e-03 -1.646674275398254395e-01 1.047070510685443878e-02 2.565923035144805908e-01 -1.942934244871139526e-01 3.809736967086791992e-01 -5.891072377562522888e-02 -4.888438805937767029e-02 -1.171424835920333862e-01 -1.024175342172384262e-02 9.607528150081634521e-02 -2.670485675334930420e-01 2.415841668844223022e-01 2.089666575193405151e-01 1.010588929057121277e-01 8.081265538930892944e-02 1.402846872806549072e-01 -1.634913980960845947e-01 7.573377341032028198e-02 -1.767623238265514374e-02 1.973851770162582397e-01 1.474290788173675537e-01 1.917134411633014679e-02 -1.497066169977188110e-01 -1.870614886283874512e-01 -1.049424260854721069e-01
2.299312651157379150e-01 2.074356749653816223e-02 7.071297615766525269e-02 -4.435029029846191406e-01 1.800692528486251831e-01 -1.412811782211065292e-02 1.972496956586837769e-01 -7.516571879386901855e-02 -1.376367360353469849e-01 -1.344582140445709229e-01 -1.456618309020996094e-01 -3.104258701205253601e-02 -9.163100272417068481e-02 -1.397093832492828369e-01 3.613907471299171448e-02 -3.837574422359466553e-01 -2.240028679370880127e-01 1.187428608536720276e-01 2.943904101848602295e-01 4.833871871232986450e-02 -9.797345101833343506e-02 -1.399294137954711914e-01 3.041666448116302490e-01 -6.177923083305358887e-02 -8.642527461051940918e-02 -1.434329431504011154e-02 3.090098500251770020e-01 1.150022521615028381e-01 1.242336183786392212e-01 -8.579556643962860107e-02 9.593728184700012207e-02 -7.036223262548446655e-02
1.778966635465621948e-01 -1.936260610818862915e-01 -2.979769743978977203e-02 -1.780746877193450928e-01 -2.525081159546971321e-03 1.694152206182479858e-01 -1.173023059964179993e-01 1.261232048273086548e-01 -1.429858654737472534e-01 -9.550368785858154297e-02 8.311926573514938354e-02 2.139513343572616577e-01 -3.402089774608612061e-01 -2.156751789152622223e-02 -1.520069539546966553e-01 -3.926168195903301239e-03 -2.732437252998352051e-01 -2.263014018535614014e-01 2.533729672431945801e-01 -4.914861172437667847e-02 8.230599015951156616e-02 -2.127993702888488770e-01 1.628237664699554443e-01 -1.370721608400344849e-01 -1.368243098258972168e-01 -7.986027747392654419e-02 2.723895013332366943e-01 9.006194025278091431e-02 3.102523088455200195e-01 -7.072218507528305054e-02 -1.417442113161087036e-01 -3.157662451267242432e-01
5.773610994219779968e-02 7.889112085103988647e-02 -4.648287221789360046e-02 -2.874706983566284180e-01 -2.097966820001602173e-01 2.172054946422576904e-01 -1.458131968975067139e-01 -1.138352602720260620e-02 1.513131260871887207e-01 -4.621138796210289001e-02 -1.664520949125289917e-01 1.641937643289566040e-01 7.196759339421987534e-03 -3.041731007397174835e-02 -6.543576251715421677e-03 -2.872809395194053650e-02 2.425375133752822876e-01 -4.499374926090240479e-01 -4.320050030946731567e-02 2.437464743852615356e-01 1.821992993354797363e-01 -1.179109909571707249e-03 1.468090265989303589e-01 -2.571299076080322266e-01 1.398650407791137695e-01 5.060595925897359848e-03 3.478593826293945312e-01 -2.386490553617477417e-01 8.628072589635848999e-02 -3.527235612273216248e-02 2.413745224475860596e-01 6.004610657691955566e-02
2.056135088205337524e-01 3.065374791622161865e-01 -2.418901212513446808e-02 -8.888305723667144775e-02 -8.799844980239868164e-02 2.669650912284851074e-01 -2.027998566627502441e-01 -4.512244164943695068e-01 -5.848167836666107178e-02 -6.702581793069839478e-02 -1.255314350128173828e-01 -6.344982981681823730e-02 -2.270446531474590302e-02 5.746741220355033875e-02 -6.754375994205474854e-02 -1.101114079356193542e-01 -5.496001616120338440e-02 -4.055355787277221680e-01 -5.703887715935707092e-02 1.509226560592651367e-01 -3.945760801434516907e-02 -3.630435094237327576e-02 1.870853602886199951e-01 -2.676850259304046631e-01 -7.477067410945892334e-02 -1.432248502969741821e-01 2.295441776514053345e-01 -2.080954015254974365e-01 -1.952019631862640381e-01 4.258833825588226318e-02 -5.909219384193420410e-02 1.215584874153137207e-01
1.726607084274291992e-01 1.092778742313385010e-01 2.388637363910675049e-01 -1.968720108270645142e-01 -6.438637524843215942e-02 9.595386683940887451e-02 -1.423504352569580078e-01 -1.758502423763275146e-01 -1.033455580472946167e-01 -2.335393279790878296e-01 -2.357070744037628174e-01 -6.703785061836242676e-02 -6.054476276040077209e-02 1.125713884830474854e-01 2.315545380115509033e-01 -1.809065341949462891e-01 -1.213310360908508301e-01 1.365480571985244751e-01 1.637317240238189697e-01 -8.291947096586227417e-02 -2.702344357967376709e-01 6.819320470094680786e-02 -1.206166669726371765e-02 -5.711089447140693665e-02 3.069654479622840881e-02 -3.914925456047058105e-02 4.630143642425537109e-01 -3.867802619934082031e-01 8.386924862861633301e-02 -2.156490087509155273e-01 4.091205075383186340e-02 -1.158547494560480118e-02
2.026453316211700439e-01 4.597679898142814636e-02 3.896683156490325928e-01 -3.146632909774780273e-01 9.048540890216827393e-02 6.387187540531158447e-02 2.217455506324768066e-01 -1.650471985340118408e-01 1.221797987818717957e-01 -1.685838997364044189e-01 -2.101403921842575073e-01 1.460077427327632904e-02 -1.267034113407135010e-01 6.170135363936424255e-02 2.207978367805480957e-01 -1.776812672615051270e-01 2.108343178406357765e-03 -1.234168931841850281e-01 -6.113390997052192688e-02 1.214153617620468140e-01 -3.035987913608551025e-02 1.210546270012855530e-01 1.176877692341804504e-01 -9.514965116977691650e-02 -6.574935466051101685e-02 1.820338070392608643e-01 4.120796620845794678e-01 1.683066412806510925e-02 1.923571527004241943e-01 -9.524153918027877808e-02 2.404797673225402832e-01 -2.138551026582717896e-01
3.919364511966705322e-01 3.779000639915466309e-01 -3.706310689449310303e-02 -2.165932357311248779e-01 -7.593099027872085571e-02 -7.405387610197067261e-02 2.765522897243499756e-01 -3.060761652886867523e-02 -7.463219761848449707e-02 -2.456331998109817505e-01 -1.865066140890121460e-01 -5.061404034495353699e-02 -2.933752238750457764e-01 -3.276337385177612305e-01 -1.648735255002975464e-02 -3.766108676791191101e-02 2.033766508102416992e-01 1.593727245926856995e-02 2.358470410108566284e-01 9.489651024341583252e-02 -6.665347516536712646e-02 -1.828530430793762207e-01 -8.709210902452468872e-02 -4.348770156502723694e-02 1.913402974605560303e-02 4.023993387818336487e-02 2.729987800121307373e-01 9.320314973592758179e-02 2.090503461658954620e-02 4.324194416403770447e-02 6.599577516317367554e-02 -1.510169655084609985e-01
3.512981832027435303e-01 2.117471769452095032e-02 9.161435067653656006e-02 -6.214287132024765015e-02 3.633478656411170959e-02 -2.347787655889987946e-02 2.082768231630325317e-01 -1.082592010498046875e-01 2.270260304212570190e-01 -3.512856662273406982e-01 -2.670443058013916016e-01 -3.307936713099479675e-02 -5.836281925439834595e-02 1.636642068624496460e-01 4.619814828038215637e-02 -5.292877322062849998e-04 2.000358998775482178e-01 -3.124297857284545898e-01 2.792783454060554504e-02 -4.896794259548187256e-02 1.176587343215942383e-01 -3.260458111763000488e-01 6.365253776311874390e-02 -2.472900450229644775e-01 5.691792070865631104e-02 -1.229916419833898544e-02 2.236823588609695435e-01 -1.965738534927368164e-01 8.560803532600402832e-02 -1.562826521694660187e-02 -3.519196063280105591e-02 -3.165504336357116699e-01
2.012155055999755859e-01 6.964900344610214233e-02 3.486910462379455566e-01 -2.800960242748260498e-01 1.358254402875900269e-01 2.078384757041931152e-01 1.090867221355438232e-01 6.226873025298118591e-02 -2.008429169654846191e-01 -1.998008340597152710e-01 1.397131476551294327e-02 1.946204155683517456e-02 -2.680712640285491943e-01 1.254660934209823608e-01 -9.657292813062667847e-02 -1.514526456594467163e-01 3.274604380130767822e-01 -1.582474857568740845e-01 1.794047951698303223e-01 -1.109575405716896057e-01 2.350052073597908020e-02 -5.731702968478202820e-02 2.534113824367523193e-01 -1.414526849985122681e-01 -5.602419748902320862e-02 1.148365810513496399e-01 -1.125170513987541199e-01 -1.242640018463134766e-01 1.105842217803001404e-01 -3.707664012908935547e-01 -2.397831156849861145e-02 -1.302528381347656250e-01
1.549035012722015381e-01 5.075279250741004944e-02 1.403541117906570435e-01 -2.006233334541320801e-01 2.193198204040527344e-01 1.525351405143737793e-01 -2.386033907532691956e-02 1.596404016017913818e-01 1.077683940529823303e-01 -1.853838860988616943e-01 -1.537554115056991577e-01 1.325096935033798218e-01 -3.661884739995002747e-02 8.006625622510910034e-02 -2.044644765555858612e-02 -1.474481225013732910e-01 -1.090777143836021423e-01 -7.047583162784576416e-02 1.475517898797988892e-01 -4.366724193096160889e-02 3.004208803176879883e-01 -7.282729446887969971e-02 -1.218395959585905075e-02 -4.635063707828521729e-01 -1.814208775758743286e-01 -1.170220524072647095e-01 3.413269519805908203e-01 -4.866859316825866699e-02 3.905031830072402954e-02 -2.008757442235946655e-01 -2.999446392059326172e-01 -2.248482853174209595e-01
2.846826314926147461e-01 6.251865625381469727e-02 -2.563042193651199341e-02 -1.586840003728866577e-01 -1.496731191873550415e-01 1.299730986356735229e-01 -5.552109330892562866e-02 -3.923558294773101807e-01 -1.310948133468627930e-01 -1.793394982814788818e-01 -3.273958563804626465e-01 -9.099016338586807251e-02 -9.968782961368560791e-02 7.086752448230981827e-03 1.552411764860153198e-01 -7.387023419141769409e-02 -7.977795600891113281e-02 -2.297734655439853668e-02 -1.262080967426300049e-01 2.531247138977050781e-01 -1.172840595245361328e-01 1.082240641117095947e-01 1.562206596136093140e-01 -4.405766427516937256e-01 -9.224512428045272827e-02 -2.023119479417800903e-01 2.276537567377090454e-01 -1.623094677925109863e-01 4.624018818140029907e-02 1.026089563965797424e-01 9.916000068187713623e-02 -8.686416596174240112e-02
3.810433745384216309e-01 6.827291101217269897e-02 1.264575570821762085e-01 -6.416003406047821045e-02 -6.475251168012619019e-03 1.291542202234268188e-01 -1.729175299406051636e-01 -1.731902211904525757e-01 -1.898106373846530914e-02 -3.620041012763977051e-01 2.167958319187164307e-01 2.137107849121093750e-01 2.203499339520931244e-02 -2.251861989498138428e-01 6.883578747510910034e-02 -2.488119304180145264e-01 3.285700082778930664e-02 1.057159900665283203e-01 2.634502649307250977e-01 -8.677863329648971558e-02 1.653565652668476105e-02 -4.906893521547317505e-02 3.421270549297332764e-01 1.032308265566825867e-01 8.958492428064346313e-02 -8.975856751203536987e-02 1.861767470836639404e-01 -2.679106295108795166e-01 1.225652024149894714e-01 2.331682443618774414e-01 -1.901992131024599075e-03 -2.158468822017312050e-03
1.692133545875549316e-01 -4.183423519134521484e-02 4.237684234976768494e-02 -4.330821335315704346e-01 -6.946202367544174194e-03 2.509252727031707764e-01 3.140209615230560303e-01 -1.790605671703815460e-02 -1.613419502973556519e-01 -2.429122179746627808e-01 -1.545086801052093506e-01 6.711076013743877411e-03 -1.872117072343826294e-01 9.209643304347991943e-02 1.409091800451278687e-02 -3.211845457553863525e-01 -2.770129740238189697e-01 4.071897827088832855e-03 1.897680759429931641e-01 1.683085411787033081e-02 -9.218911081552505493e-02 -2.248002961277961731e-02 2.674381136894226074e-01 -1.779154390096664429e-01 -1.376484036445617676e-01 1.550244241952896118e-01 6.931959837675094604e-02 2.389928884804248810e-02 2.336931973695755005e-01 -7.860931009054183960e-02 1.653532981872558594e-01 2.751376107335090637e-02
1.714457720518112183e-01 -4.974782466888427734e-02 7.582753151655197144e-02 -8.569929003715515137e-02 -6.442899256944656372e-02 2.672502398490905762e-01 1.358340680599212646e-01 -2.284339517354965210e-01 2.382790856063365936e-02 -2.149512767791748047e-01 -2.074633687734603882e-01 -6.555699557065963745e-02 9.449823945760726929e-02 -2.476459890604019165e-01 -7.494718581438064575e-02 1.488591730594635010e-01 -1.903306692838668823e-01 3.309727087616920471e-02 1.085428595542907715e-01 4.201481044292449951e-01 1.587252914905548096e-01 1.228325888514518738e-01 1.701641380786895752e-01 -4.822794720530509949e-02 3.899383544921875000e-02 -8.253886550664901733e-02 2.342088371515274048e-01 -4.440504014492034912e-01 1.576547026634216309e-01 -1.367115527391433716e-01 9.524125605821609497e-02 -8.069182932376861572e-02
2.810599505901336670e-01 1.449011266231536865e-01 1.310249716043472290e-01 4.050232004374265671e-03 2.158414386212825775e-02 1.733426749706268311e-01 -1.303683817386627197e-01 -3.649425506591796875e-01 -4.088043235242366791e-03 -2.018405199050903320e-01 -8.683492988348007202e-02 -1.162788420915603638e-01 -1.763989627361297607e-01 1.180238276720046997e-01 -6.925190240144729614e-02 -2.566796913743019104e-02 -1.769158393144607544e-01 -2.640141248703002930e-01 1.322292834520339966e-01 3.045870065689086914e-01 -7.168567180633544922e-02 -3.264649212360382080e-02 3.628956973552703857e-01 -2.214014530181884766e-01 1.108345985412597656e-01 1.889850199222564697e-01 7.622787356376647949e-02 -6.216141581535339355e-02 -2.368879020214080811e-01 -2.796275541186332703e-03 -9.203024208545684814e-02 2.633811235427856445e-01
4.075248837471008301e-01 -5.688175559043884277e-02 1.683222055435180664e-01 -3.591374456882476807e-01 2.292643040418624878e-01 -2.315228246152400970e-02 2.731219828128814697e-01 -8.172710984945297241e-02 -1.289433389902114868e-01 4.471415653824806213e-02 -1.642706096172332764e-01 4.222938790917396545e-02 -1.350768804550170898e-01 -5.267952755093574524e-02 6.469646096229553223e-02 -3.165791928768157959e-01 9.737901389598846436e-02 -9.076985716819763184e-02 3.303766548633575439e-01 -6.143087521195411682e-02 -1.694863885641098022e-01 -1.933005154132843018e-01 6.196933612227439880e-02 -1.351110488176345825e-01 -1.181164830923080444e-01 2.028442621231079102e-01 6.282534450292587280e-02 -1.952641159296035767e-01 -1.573138833045959473e-01 -1.536167711019515991e-01 4.031256213784217834e-02 1.437459327280521393e-02
1.405515968799591064e-01 1.064598560333251953e-02 3.913117349147796631e-01 -8.119416236877441406e-02 4.418826848268508911e-02 8.599959313869476318e-02 -7.933466881513595581e-02 -3.200351893901824951e-01 -3.641854524612426758e-01 -2.477660030126571655e-01 -1.487570405006408691e-01 9.931532293558120728e-02 1.227606907486915588e-01 -1.939417980611324310e-02 -5.635220557451248169e-02 -1.170795038342475891e-01 -2.424310594797134399e-01 -1.823742687702178955e-01 4.305644333362579346e-02 9.098010137677192688e-03 2.536506056785583496e-01 -3.039933145046234131e-01 2.312008440494537354e-01 -1.558991372585296631e-01 -4.744587093591690063e-02 9.920569509267807007e-02 9.253319352865219116e-02 1.839523948729038239e-02 -2.141776829957962036e-01 4.436828196048736572e-02 -7.350970990955829620e-03 -2.159672677516937256e-01
3.380689024925231934e-01 1.965327113866806030e-01 1.598311513662338257e-01 -3.374934494495391846e-01 -1.096903979778289795e-01 5.984034016728401184e-02 -9.696413576602935791e-02 -1.976166516542434692e-01 -1.745751053094863892e-01 -3.269231915473937988e-01 -3.110787458717823029e-02 2.770691644400358200e-03 -2.470767125487327576e-02 -2.592630684375762939e-01 8.146459609270095825e-02 6.172087416052818298e-02 2.011154294013977051e-01 -1.794669590890407562e-02 -1.885834783315658569e-01 -7.787256687879562378e-02 2.291122525930404663e-01 -7.612299174070358276e-02 1.196380406618118286e-01 -1.497166454792022705e-01 -2.884752154350280762e-01 -8.811816573143005371e-02 1.705695092678070068e-01 2.790418919175863266e-03 2.257639765739440918e-01 -2.473424971103668213e-01 1.256110519170761108e-01 -3.926478326320648193e-02
1.065741702914237976e-01 1.437717080116271973e-01 6.139329075813293457e-02 -3.010010421276092529e-01 1.614427566528320312e-02 1.358408331871032715e-01 -1.735049933195114136e-01 -3.950151801109313965e-01 3.109590895473957062e-02 -2.024004310369491577e-01 -2.575303316116333008e-01 -1.574663668870925903e-01 6.412586569786071777e-02 -8.232630789279937744e-02 1.203322932124137878e-01 -6.841906905174255371e-02 2.599660120904445648e-02 -2.863208018243312836e-02 -5.070475861430168152e-02 2.325856089591979980e-01 1.349566578865051270e-01 2.579091489315032959e-01 1.761518567800521851e-01 -4.164008796215057373e-01 -4.691357165575027466e-02 -1.518463063985109329e-02 1.599949896335601807e-01 -3.116457462310791016e-01 8.811540156602859497e-02 8.678055368363857269e-03 1.565542221069335938e-01 -2.883128263056278229e-02
2.801443040370941162e-01 2.269709706306457520e-01 -4.149613901972770691e-02 -1.310258209705352783e-01 -9.979688376188278198e-02 9.125538915395736694e-02 5.956974811851978302e-03 7.656378298997879028e-02 1.039536669850349426e-01 -4.773000180721282959e-01 -1.313291043043136597e-01 -7.617245614528656006e-02 -1.907371580600738525e-01 1.529467757791280746e-02 1.755156517028808594e-01 -9.229236841201782227e-02 -3.887535259127616882e-02 -3.134436309337615967e-01 4.056183993816375732e-02 -6.135087460279464722e-02 3.174290433526039124e-02 2.497933208942413330e-01 -7.023338973522186279e-02 -1.680724620819091797e-01 -6.474825739860534668e-02 1.012126579880714417e-01 3.185582160949707031e-01 -2.755409181118011475e-01 -3.075545839965343475e-02 -2.255756780505180359e-02 3.059332072734832764e-01 2.604703418910503387e-02
1.118769496679306030e-01 1.093816757202148438e-02 1.893221884965896606e-01 -3.342103064060211182e-01 -1.400976926088333130e-01 -8.636415749788284302e-02 2.319405414164066315e-02 -1.597309261560440063e-01 2.829555273056030273e-01 -1.777731478214263916e-01 -1.137785241007804871e-01 7.118278741836547852e-02 -2.084372043609619141e-01 3.459065407514572144e-02 -6.999426987022161484e-03 -2.777163684368133545e-01 7.607554644346237183e-02 -4.876556396484375000e-01 4.049475863575935364e-02 4.128288105130195618e-02 1.447978317737579346e-01 2.231253683567047119e-02 2.222887873649597168e-01 1.863219588994979858e-01 -3.276071697473526001e-02 -1.943450048565864563e-02 2.358528226613998413e-01 -1.218643262982368469e-01 1.677271276712417603e-01 -6.459872424602508545e-02 2.757187187671661377e-01 4.901002719998359680e-02
8.167249709367752075e-02 -1.934695243835449219e-01 2.229236513376235962e-01 -3.336105942726135254e-01 -1.401950865983963013e-01 1.785099506378173828e-01 -1.412792038172483444e-02 -2.664167582988739014e-01 3.614122271537780762e-01 -1.983729898929595947e-01 -1.450960040092468262e-01 1.186632085591554642e-03 -7.230647653341293335e-02 -1.021206029690802097e-03 7.514220476150512695e-02 -1.063890755176544189e-02 -4.143182933330535889e-02 -3.240974545478820801e-01 2.409403026103973389e-01 1.680453568696975708e-01 -3.823050111532211304e-02 -7.890523970127105713e-02 -7.353448891080915928e-04 -1.609576493501663208e-01 -1.260952800512313843e-01 -1.499580591917037964e-01 3.256579935550689697e-01 5.581581592559814453e-02 1.895761936902999878e-01 -1.473856717348098755e-02 1.761464625597000122e-01 -1.697464287281036377e-01
2.963835000991821289e-01 -4.364400357007980347e-02 2.459119558334350586e-01 -2.157389186322689056e-02 7.636070996522903442e-02 3.910703361034393311e-01 -1.840531378984451294e-01 -2.150501012802124023e-01 -8.446285873651504517e-02 -1.442707031965255737e-01 9.024086594581604004e-02 9.804470837116241455e-02 5.100104585289955139e-02 -1.728981435298919678e-01 9.506838023662567139e-02 -8.412443846464157104e-02 -9.535974264144897461e-02 -2.932375296950340271e-03 3.121542632579803467e-01 -2.658643014729022980e-02 -6.924928724765777588e-02 6.799470633268356323e-02 2.808103859424591064e-01 6.159475445747375488e-02 1.416491270065307617e-01 6.583463400602340698e-02 3.214995265007019043e-01 -2.006847858428955078e-01 2.678335607051849365e-01 2.278863191604614258e-01 -4.884755238890647888e-02 -1.506866663694381714e-01
3.487941026687622070e-01 4.893298819661140442e-02 2.022315263748168945e-01 -1.229978278279304504e-01 -2.826819755136966705e-02 1.844380348920822144e-01 -4.009125754237174988e-02 -3.572339713573455811e-01 -9.777561575174331665e-02 -1.095695514231920242e-02 7.801087200641632080e-02 1.921201646327972412e-01 -1.661491841077804565e-01 -4.101957678794860840e-01 8.837769739329814911e-03 -4.237247630953788757e-02 -3.209772333502769470e-02 -1.003033891320228577e-01 3.039308190345764160e-01 -8.951663970947265625e-02 -4.937237873673439026e-02 -2.390490286052227020e-02 -5.296225473284721375e-02 -1.839760541915893555e-01 4.335391521453857422e-02 1.325146853923797607e-01 1.972538083791732788e-01 1.722834073007106781e-02 3.154995441436767578e-01 9.093212336301803589e-02 -2.790459990501403809e-01 -1.000315696001052856e-01
2.910771369934082031e-01 1.371972411870956421e-01 1.493003368377685547e-01 -7.182347029447555542e-02 -1.433984190225601196e-01 2.528480291366577148e-01 -3.042093515396118164e-01 -8.549109101295471191e-02 -2.107212878763675690e-02 -1.167178004980087280e-01 -2.986793816089630127e-01 -3.520873561501502991e-02 -1.244891658425331116e-01 -7.135628256946802139e-04 2.838414609432220459e-01 1.593984104692935944e-02 -1.263689398765563965e-01 -9.394381940364837646e-02 -7.577250897884368896e-02 1.833501011133193970e-01 -3.619200363755226135e-02 1.160372123122215271e-01 3.912045154720544815e-03 -2.193712862208485603e-03 -2.034456580877304077e-01 1.577665805816650391e-01 3.669692575931549072e-01 -3.251569271087646484e-01 -1.339121721684932709e-02 2.320323437452316284e-01 -1.894222646951675415e-01 -9.110112488269805908e-02
4.157310426235198975e-01 4.833588004112243652e-02 2.127134948968887329e-01 -2.765478491783142090e-01 8.056626468896865845e-02 1.354523748159408569e-01 1.110596656799316406e-01 5.212014541029930115e-03 -6.576174497604370117e-02 -3.909220695495605469e-01 5.263054743409156799e-02 -7.846353203058242798e-02 -7.820402085781097412e-02 1.753883957862854004e-01 -1.393779814243316650e-01 -2.182762473821640015e-01 3.465242385864257812e-01 -5.339751392602920532e-02 -1.127485558390617371e-01 -1.133572012186050415e-01 2.338074445724487305e-01 -8.803164213895797729e-02 3.114032149314880371e-01 1.885676942765712738e-02 -1.290659606456756592e-01 9.608861804008483887e-02 -3.156731277704238892e-02 -5.550573393702507019e-02 1.555261909961700439e-01 -1.129309237003326416e-01 -3.853315860033035278e-02 -1.387673914432525635e-01
2.851893603801727295e-01 5.905624106526374817e-02 1.657522618770599365e-01 -2.265837788581848145e-01 1.299971789121627808e-01 4.283292591571807861e-02 -1.337096691131591797e-01 -5.505353584885597229e-02 -1.442899405956268311e-01 -5.881754681468009949e-02 -3.315919637680053711e-01 -2.486252039670944214e-01 -2.961778044700622559e-01 1.147698536515235901e-01 -6.566983647644519806e-03 -3.673390448093414307e-01 1.091276630759239197e-01 -1.365382969379425049e-01 2.118078172206878662e-01 -1.707112938165664673e-01 -1.269241720438003540e-01 7.022666186094284058e-02 -1.665423810482025146e-01 9.226868301630020142e-02 1.106452792882919312e-01 7.343255728483200073e-02 3.959676325321197510e-01 -1.418199092149734497e-01 -3.896015882492065430e-02 -2.481604181230068207e-02 -3.756564855575561523e-02 6.978748738765716553e-02
3.806058168411254883e-01 -4.122757539153099060e-02 9.195376187562942505e-02 -1.383260935544967651e-01 -2.456731945276260376e-01 -3.521562367677688599e-02 -7.058612257242202759e-02 -2.238440699875354767e-02 -1.752542257308959961e-01 -3.565521836280822754e-01 -8.349825441837310791e-02 3.736615478992462158e-01 5.590917542576789856e-02 -3.332443535327911377e-01 -2.787512540817260742e-01 -1.305811479687690735e-02 8.007327467203140259e-02 -2.424149662256240845e-01 1.584451496601104736e-01 -1.982565782964229584e-02 -7.564284652471542358e-02 1.879922449588775635e-01 1.595661640167236328e-01 -8.466111868619918823e-02 -1.396657526493072510e-01 -2.044815570116043091e-02 4.525871202349662781e-02 -2.464283853769302368e-01 -5.733413621783256531e-03 6.218949332833290100e-02 5.668042600154876709e-02 9.001459926366806030e-02
1.910083889961242676e-01 -3.269441798329353333e-02 3.242559134960174561e-01 -9.607834368944168091e-02 -2.042118906974792480e-01 8.085108362138271332e-03 -2.250536680221557617e-01 -1.033996865153312683e-01 -1.592650711536407471e-01 -1.724194288253784180e-01 -1.119428277015686035e-01 6.962735950946807861e-02 -1.046677306294441223e-01 -1.882295161485671997e-01 -2.974856793880462646e-01 -1.436362117528915405e-01 9.326949715614318848e-02 1.011746451258659363e-01 3.724986612796783447e-01 1.878696680068969727e-01 3.484072089195251465e-01 2.180732041597366333e-02 1.460226532071828842e-02 -1.178957745432853699e-01 -1.146233975887298584e-01 1.058220639824867249e-01 2.091324478387832642e-01 2.791497856378555298e-02 2.223439812660217285e-01 8.615181595087051392e-02 -9.992895647883415222e-03 2.494086176156997681e-01
-4.167563840746879578e-02 1.216574385762214661e-01 4.599732756614685059e-01 -2.426294088363647461e-01 5.915629118680953979e-02 2.364375740289688110e-01 8.846549689769744873e-02 -1.432370990514755249e-01 7.220963388681411743e-02 -1.082799285650253296e-01 -5.903289839625358582e-02 -1.138974726200103760e-01 -2.815886437892913818e-01 1.644526720046997070e-01 1.427990496158599854e-01 -8.949390798807144165e-02 1.989231258630752563e-02 -3.879449963569641113e-01 2.612545490264892578e-01 6.123616546392440796e-02 2.105423808097839355e-02 -7.373386994004249573e-03 4.251198470592498779e-02 -1.477560698986053467e-01 -2.452552020549774170e-01 8.603698015213012695e-02 2.796222865581512451e-01 -8.065192401409149170e-02 -2.386294305324554443e-02 2.755598537623882294e-02 2.343576103448867798e-01 -4.004281014204025269e-02
1.445268839597702026e-01 6.529456377029418945e-02 -1.414653845131397247e-02 -1.472910046577453613e-01 6.250606477260589600e-02 1.660236120223999023e-01 2.580213593319058418e-03 -1.998729854822158813e-01 -1.067404299974441528e-01 -2.201276868581771851e-01 -2.503330707550048828e-01 -2.879744768142700195e-01 -7.842665165662765503e-02 -2.906936705112457275e-01 1.309879124164581299e-01 5.293280631303787231e-02 -2.909893691539764404e-01 -1.577221304178237915e-01 1.077863872051239014e-01 1.450320631265640259e-01 2.109110206365585327e-01 -1.585343107581138611e-02 1.903018802404403687e-01 1.531228888779878616e-02 6.478133052587509155e-02 -6.912025064229965210e-02 1.712579727172851562e-01 -5.293728113174438477e-01 1.270122826099395752e-01 -7.109434809535741806e-03 -1.958892866969108582e-02 -8.351948857307434082e-02
3.281128406524658203e-01 1.366880089044570923e-01 1.337095946073532104e-01 -6.955453753471374512e-02 -2.451536506414413452e-01 1.421001702547073364e-01 -4.083367437124252319e-02 3.320199847221374512e-01 -9.153725951910018921e-02 -1.876251697540283203e-01 -2.019010633230209351e-01 5.217924714088439941e-02 -1.949779093265533447e-01 1.325051300227642059e-02 -9.085425734519958496e-02 -1.182456612586975098e-01 -6.453691422939300537e-02 -2.687610685825347900e-01 3.838430717587471008e-02 3.512523323297500610e-02 3.204727470874786377e-01 -6.924723088741302490e-02 2.609396874904632568e-01 7.616902235895395279e-03 2.291575670242309570e-01 -7.191170006990432739e-03 5.042342841625213623e-02 -3.477496802806854248e-01 2.095586061477661133e-01 -1.400058269500732422e-01 -8.155716955661773682e-02 -1.014496237039566040e-01
1.493858397006988525e-01 2.292538732290267944e-01 1.014122813940048218e-01 -1.331227272748947144e-01 -4.804222285747528076e-02 2.913553416728973389e-01 1.392043381929397583e-01 -9.520696103572845459e-02 -1.891385763883590698e-01 -2.969512343406677246e-01 4.685573279857635498e-02 -1.057342663407325745e-01 -2.013773024082183838e-01 -1.194012071937322617e-02 1.859925538301467896e-01 -2.378088235855102539e-01 3.984072059392929077e-02 1.091061905026435852e-01 3.130536377429962158e-01 -1.624066233634948730e-01 1.530167460441589355e-01 -4.349397495388984680e-02 -2.500308305025100708e-02 -3.053265213966369629e-01 1.165629178285598755e-01 -6.284149829298257828e-03 1.015185788273811340e-01 -2.636228501796722412e-01 -6.698225438594818115e-02 -3.521802648901939392e-02 2.298445552587509155e-01 -3.214062750339508057e-01
5.836795642971992493e-02 -9.528820216655731201e-02 3.110855817794799805e-02 -7.874003797769546509e-02 -2.109481841325759888e-01 1.880856454372406006e-01 2.243545651435852051e-01 -1.686080992221832275e-01 8.752762526273727417e-02 -1.592381894588470459e-01 -2.089323699474334717e-01 8.643268793821334839e-02 -5.288292840123176575e-02 -2.992495894432067871e-01 -4.993923008441925049e-02 -1.411278694868087769e-01 -1.537476629018783569e-01 -1.577985882759094238e-01 -7.268871366977691650e-02 1.475957334041595459e-01 1.021074652671813965e-01 -2.059292793273925781e-01 2.185644209384918213e-01 -1.174202635884284973e-01 1.728776656091213226e-02 -4.324107170104980469e-01 1.947348117828369141e-01 -4.210882186889648438e-01 1.382546871900558472e-01 -3.005377016961574554e-02 7.934295572340488434e-03 1.010674834251403809e-01
2.139796614646911621e-01 1.945633888244628906e-01 2.500417828559875488e-01 -3.031134903430938721e-01 -3.979328870773315430e-01 1.145262867212295532e-01 2.700982093811035156e-01 7.157783210277557373e-02 -1.038521453738212585e-01 -3.512293100357055664e-01 1.384379714727401733e-01 1.638891994953155518e-01 1.048582047224044800e-01 -2.414789199829101562e-01 -1.861568726599216461e-02 -1.293243169784545898e-01 5.957087874412536621e-02 -5.806868523359298706e-02 1.170634105801582336e-01 -2.273945510387420654e-01 1.544938683509826660e-01 -3.665411844849586487e-02 -6.861850619316101074e-02 -1.185151115059852600e-01 3.587159141898155212e-02 9.377180039882659912e-02 2.228416502475738525e-01 -1.014498174190521240e-01 -5.559755861759185791e-02 1.461013704538345337e-01 1.738715767860412598e-01 -6.976750493049621582e-02
3.528899252414703369e-01 2.866231501102447510e-01 1.601151376962661743e-01 5.781795084476470947e-02 -2.770578265190124512e-01 3.002625405788421631e-01 -1.504352092742919922e-01 -6.265002489089965820e-02 3.846983239054679871e-02 1.093655005097389221e-01 -3.885020017623901367e-01 3.408564627170562744e-01 -5.933646112680435181e-02 6.802722811698913574e-02 5.811949074268341064e-02 -8.270173519849777222e-02 2.145305462181568146e-02 -2.544678747653961182e-02 8.599852025508880615e-02 -5.056386813521385193e-02 2.763480842113494873e-01 -1.933446973562240601e-01 1.109129711985588074e-01 -5.211498588323593140e-02 -1.385838724672794342e-02 -1.521202772855758667e-01 2.613244056701660156e-01 1.688073016703128815e-02 5.918064713478088379e-02 4.337706603109836578e-03 -3.433086350560188293e-02 -1.884190440177917480e-01
2.704570591449737549e-01 -5.940816923975944519e-02 1.039702147245407104e-01 -2.091979235410690308e-01 1.298704892396926880e-01 -8.984763175249099731e-03 2.062960118055343628e-01 -6.150079146027565002e-02 6.288102269172668457e-02 -8.445896953344345093e-02 -2.244772762060165405e-01 -2.530626207590103149e-02 2.810408174991607666e-02 -1.955666691064834595e-01 1.099364683032035828e-01 -4.052832424640655518e-01 -2.065895497798919678e-01 1.020649895071983337e-01 2.547865808010101318e-01 -1.693468191660940647e-03 -2.317946702241897583e-01 -9.695149958133697510e-03 3.554266989231109619e-01 -2.053271532058715820e-01 -1.166553646326065063e-01 5.307552590966224670e-02 4.078700244426727295e-01 2.748478576540946960e-02 -2.063759416341781616e-02 5.756683275103569031e-02 -1.748734340071678162e-02 -7.602889556437730789e-03
2.820842564105987549e-01 2.200517356395721436e-01 1.999932527542114258e-01 -3.272283077239990234e-01 -9.774623066186904907e-02 1.282926648855209351e-01 -8.302209526300430298e-02 1.237210109829902649e-01 -1.633181869983673096e-01 -2.500813603401184082e-01 -2.685866057872772217e-01 -4.027646780014038086e-02 -3.853746056556701660e-01 -1.061519160866737366e-01 -1.138795539736747742e-01 7.485108077526092529e-02 -1.386857777833938599e-01 -9.807769209146499634e-02 2.772032283246517181e-02 -2.411351911723613739e-02 2.074965536594390869e-01 5.977765470743179321e-02 1.468744426965713501e-01 -1.427963003516197205e-02 2.493043243885040283e-01 -1.307899802923202515e-01 1.150541454553604126e-01 -2.688791453838348389e-01 -4.884074255824089050e-02 -4.887000843882560730e-02 -2.589284181594848633e-01 -1.315668225288391113e-02
1.909812092781066895e-01 1.893337815999984741e-01 7.125695049762725830e-02 -2.038304209709167480e-01 9.188508987426757812e-02 3.179194033145904541e-01 -1.620668321847915649e-01 -1.571119129657745361e-01 -5.610524490475654602e-02 1.293540894985198975e-01 -3.756999075412750244e-01 2.120407223701477051e-01 -1.020908728241920471e-01 -4.996060207486152649e-02 -2.904679775238037109e-01 -1.355009824037551880e-01 -1.062955558300018311e-01 -5.087400972843170166e-02 -1.394037157297134399e-01 2.049591392278671265e-01 2.676234841346740723e-01 2.241020835936069489e-02 2.029067464172840118e-02 -4.008217155933380127e-02 -2.300351262092590332e-01 6.286837905645370483e-02 3.484263122081756592e-01 -1.424943804740905762e-01 -6.559436023235321045e-02 7.404382806271314621e-03 1.799526959657669067e-01 1.189973577857017517e-01
3.955870270729064941e-01 2.640810050070285797e-02 1.375535428524017334e-01 -4.862390458583831787e-02 1.021909713745117188e-01 1.646968126296997070e-01 -2.344123870134353638e-01 -2.058401331305503845e-02 -7.748345285654067993e-02 -1.667108833789825439e-01 -1.118568480014801025e-01 3.457315564155578613e-01 -3.020572848618030548e-02 -1.789629161357879639e-01 3.982016071677207947e-02 -1.331362426280975342e-01 -9.619307518005371094e-02 -1.230136211961507797e-02 8.805225789546966553e-02 8.305349387228488922e-03 -1.928752511739730835e-01 2.171895951032638550e-01 2.034772187471389771e-01 -1.700158119201660156e-01 8.350190520286560059e-02 2.146954089403152466e-01 2.860751748085021973e-01 4.142675176262855530e-02 1.129685416817665100e-01 3.398154973983764648e-01 2.548022270202636719e-01 -9.385183453559875488e-02
5.812207981944084167e-02 1.508404016494750977e-01 2.119889557361602783e-01 1.038152500987052917e-01 -1.780918389558792114e-01 3.042231202125549316e-01 1.976382136344909668e-01 2.067146450281143188e-01 -3.314780443906784058e-02 -2.050287425518035889e-01 -2.073797136545181274e-01 1.177084743976593018e-01 4.969126544892787933e-03 -3.483212590217590332e-01 1.930622607469558716e-01 -1.641122847795486450e-01 -1.353377401828765869e-01 -2.354913353919982910e-01 3.909605741500854492e-02 -1.757635623216629028e-01 6.113876774907112122e-02 -2.327296882867813110e-01 1.363693028688430786e-01 -2.054548859596252441e-01 -1.174388974905014038e-01 2.238221317529678345e-01 1.636139601469039917e-01 -1.876088678836822510e-01 -5.974476784467697144e-02 -5.738676339387893677e-02 -2.559877634048461914e-01 -5.818900838494300842e-02
1.737388372421264648e-01 9.897335618734359741e-02 2.857209742069244385e-01 -3.780341744422912598e-01 5.420320853590965271e-02 1.313050985336303711e-01 1.598703116178512573e-01 5.193628743290901184e-02 7.625029981136322021e-02 -4.890671372413635254e-02 -1.766287088394165039e-01 -2.690090239048004150e-02 -1.388211697340011597e-01 -2.005320191383361816e-01 9.764973074197769165e-02 -2.572762668132781982e-01 -7.779945433139801025e-02 -4.621255502570420504e-04 8.926177024841308594e-02 2.666537091135978699e-02 -1.627629399299621582e-01 7.927016355097293854e-03 2.946108877658843994e-01 -1.930599808692932129e-01 -1.505313217639923096e-01 4.410211741924285889e-01 2.160545885562896729e-01 5.037894845008850098e-02 6.518170237541198730e-02 -7.882148772478103638e-02 -1.304742395877838135e-01 -2.290932387113571167e-01
2.752692401409149170e-01 1.889921873807907104e-01 1.760872900485992432e-01 -1.367340236902236938e-02 -1.114469114691019058e-02 1.308481842279434204e-01 1.412107199430465698e-01 3.147641569375991821e-02 6.805477291345596313e-02 -2.028909176588058472e-01 -7.750985026359558105e-02 -3.075365349650382996e-02 -3.018464148044586182e-01 4.895370826125144958e-02 2.107276618480682373e-01 -4.429903030395507812e-01 -6.977122742682695389e-03 -5.522073805332183838e-02 1.066342741250991821e-01 -9.305087476968765259e-02 -2.428698986768722534e-01 -1.179968416690826416e-01 2.231592088937759399e-01 2.715680375695228577e-02 4.900208488106727600e-02 2.657591104507446289e-01 4.434667229652404785e-01 -1.156474184244871140e-02 -4.512427374720573425e-02 6.397232413291931152e-02 9.482578188180923462e-02 -2.673083171248435974e-02
4.947845339775085449e-01 1.641172319650650024e-01 2.063737958669662476e-01 -2.158779054880142212e-01 -1.136175170540809631e-01 1.769056916236877441e-01 1.651939600706100464e-01 5.485018342733383179e-02 -5.572127923369407654e-02 1.798618002794682980e-03 -7.528428733348846436e-02 -9.826213866472244263e-02 -1.639765501022338867e-01 -2.025394290685653687e-01 2.307408116757869720e-02 -4.708773270249366760e-02 3.117638528347015381e-01 -9.124226868152618408e-02 1.756624132394790649e-01 2.071950286626815796e-01 -1.043458133935928345e-01 -9.959430992603302002e-02 -9.779325127601623535e-02 -1.157930642366409302e-01 -1.341233849525451660e-01 -5.563987884670495987e-03 3.760493397712707520e-01 -1.464811265468597412e-01 -2.356309592723846436e-01 -7.384457439184188843e-02 4.542679339647293091e-02 9.192839264869689941e-02
2.088011950254440308e-01 -6.378310918807983398e-02 1.445430666208267212e-01 -2.048737555742263794e-01 -2.130525857210159302e-01 4.127093032002449036e-02 -2.268310636281967163e-02 1.974737271666526794e-02 1.434966325759887695e-01 1.047386750578880310e-01 -2.493786364793777466e-01 -6.656547635793685913e-02 -1.383101642131805420e-01 -2.894952893257141113e-01 1.182368099689483643e-01 -6.347762793302536011e-02 3.811797499656677246e-02 -1.042474061250686646e-01 -8.132463321089744568e-03 -9.885761886835098267e-02 2.735661715269088745e-02 -2.788439393043518066e-01 3.316629528999328613e-01 4.710001870989799500e-02 -1.293615698814392090e-01 -1.489308178424835205e-01 2.416947036981582642e-01 -3.351109027862548828e-01 2.394499331712722778e-01 2.734364867210388184e-01 1.253024935722351074e-01 -2.280884236097335815e-01
2.023678123950958252e-01 1.748622357845306396e-01 -1.466287672519683838e-01 -6.934023648500442505e-02 -1.196731179952621460e-01 3.062914311885833740e-01 -2.611624598503112793e-01 -3.761537373065948486e-01 9.833822399377822876e-02 -8.910802751779556274e-02 -1.685290336608886719e-01 -9.119264781475067139e-02 -1.439375877380371094e-01 -2.625816129148006439e-02 -2.524594403803348541e-02 -1.459164619445800781e-01 -2.166038304567337036e-01 -2.299201488494873047e-01 2.664038725197315216e-02 2.041264325380325317e-01 -1.708587408065795898e-01 -1.071754992008209229e-01 3.723131716251373291e-01 -1.015375703573226929e-01 -1.673161536455154419e-01 1.036670133471488953e-01 4.945986345410346985e-02 -1.878781020641326904e-01 -1.965405791997909546e-01 1.663715094327926636e-01 1.417829189449548721e-02 1.091081574559211731e-01
2.028345316648483276e-01 5.903465300798416138e-02 1.684823483228683472e-01 -2.971665859222412109e-01 -2.373730838298797607e-01 1.847000867128372192e-01 5.006394814699888229e-03 2.256815880537033081e-01 -1.695039272308349609e-01 -3.739615082740783691e-01 -5.592764168977737427e-02 1.294526155106723309e-03 7.390965521335601807e-02 1.358601152896881104e-01 -8.546733111143112183e-02 -1.419693231582641602e-03 -3.549885936081409454e-03 -4.163621068000793457e-01 2.075801491737365723e-01 -8.240565657615661621e-02 2.800446152687072754e-01 -1.772810220718383789e-01 -1.426593121141195297e-02 7.468211650848388672e-02 -2.481508813798427582e-02 -4.158698022365570068e-02 -9.267578274011611938e-02 -2.818821668624877930e-01 2.011507302522659302e-01 -2.809016220271587372e-02 -1.513489782810211182e-01 2.987214177846908569e-02
1.430519372224807739e-01 1.217458546161651611e-01 3.628943860530853271e-01 -6.386981159448623657e-02 -1.542402803897857666e-01 9.047105908393859863e-02 -4.952534288167953491e-02 -1.936488449573516846e-01 -2.053381204605102539e-01 1.637777984142303467e-01 -1.276970952749252319e-01 7.304836809635162354e-02 -3.520215749740600586e-01 -2.086471915245056152e-01 -1.436566710472106934e-01 6.336948275566101074e-02 -1.327035576105117798e-01 -3.063147068023681641e-01 2.657245099544525146e-01 1.079707290045917034e-03 9.627108462154865265e-03 5.687956511974334717e-02 2.677997648715972900e-01 1.520422548055648804e-01 -9.271287173032760620e-02 1.245858892798423767e-01 1.311495304107666016e-01 -1.751413494348526001e-01 1.026347056031227112e-01 2.305547147989273071e-01 1.246094405651092529e-01 2.070250511169433594e-01
3.618998229503631592e-01 1.641068011522293091e-01 2.723257243633270264e-01 -3.719438612461090088e-01 -1.363248676061630249e-01 1.523810029029846191e-01 2.327062636613845825e-01 4.785903170704841614e-02 4.975497722625732422e-02 -3.921903669834136963e-01 1.647145152091979980e-01 3.329357877373695374e-02 -1.405529957264661789e-02 -4.616785049438476562e-02 4.214645922183990479e-02 -1.962914317846298218e-01 7.013157010078430176e-02 -1.378879249095916748e-01 2.777134068310260773e-02 5.149942263960838318e-02 1.537926495075225830e-01 -2.120939642190933228e-01 -1.263977587223052979e-01 -4.946542903780937195e-02 -1.831355690956115723e-02 -1.860087960958480835e-01 2.541056275367736816e-01 4.682412743568420410e-02 -1.807859241962432861e-01 1.736742854118347168e-01 1.519529670476913452e-01 4.621602967381477356e-02
7.791832834482192993e-02 -7.230509072542190552e-02 6.198829039931297302e-02 -3.939639329910278320e-01 -1.812503337860107422e-01 1.878419071435928345e-01 -1.523174196481704712e-01 4.436093848198652267e-03 -1.788763850927352905e-01 -3.188259005546569824e-01 -2.532252073287963867e-01 1.046428158879280090e-01 -7.527870684862136841e-02 -2.575467526912689209e-01 -1.522826105356216431e-01 1.038304995745420456e-02 -1.948602199554443359e-01 8.110758662223815918e-02 1.495388448238372803e-01 -1.403725892305374146e-01 2.445642501115798950e-01 4.182213172316551208e-02 2.934864163398742676e-01 2.908038906753063202e-02 5.318700522184371948e-02 3.640438197180628777e-03 -1.236905250698328018e-02 -2.769093513488769531e-01 7.830131053924560547e-02 1.367898732423782349e-01 1.420702785253524780e-01 -2.728055715560913086e-01
1.925081461668014526e-01 1.154631599783897400e-01 3.341870009899139404e-01 -9.940294921398162842e-02 9.165832772850990295e-03 2.099869400262832642e-01 -9.085291624069213867e-02 -2.298815995454788208e-01 -9.460915625095367432e-02 2.960065752267837524e-02 -1.852585822343826294e-01 1.085721701383590698e-01 -2.349758446216583252e-01 5.750623531639575958e-03 -1.850119531154632568e-01 -4.027330130338668823e-02 -1.474325656890869141e-01 -4.663022160530090332e-01 1.268580853939056396e-01 1.047056987881660461e-01 2.092006355524063110e-01 3.885206207633018494e-02 1.105387732386589050e-01 3.281487226486206055e-01 5.215544253587722778e-03 2.833204567432403564e-01 9.772474318742752075e-02 -1.460007131099700928e-01 -4.265144094824790955e-02 1.190171092748641968e-01 -1.117684021592140198e-01 6.847789883613586426e-02
2.609446644783020020e-01 -7.287634909152984619e-02 1.087615862488746643e-01 -1.247225776314735413e-01 -2.328809723258018494e-02 3.310888111591339111e-01 -2.275294214487075806e-01 -1.958610862493515015e-01 -9.258577227592468262e-02 -1.080172285437583923e-01 -8.979607373476028442e-02 8.228830993175506592e-02 -8.307830989360809326e-02 -4.815921187400817871e-01 -4.039674401283264160e-01 -2.149387151002883911e-01 1.106614619493484497e-01 9.424789994955062866e-02 2.335671037435531616e-01 1.485104113817214966e-01 4.994563758373260498e-02 9.580665826797485352e-02 1.110691502690315247e-01 -2.655567415058612823e-02 -2.383344620466232300e-02 -1.217210013419389725e-02 1.252092327922582626e-02 -5.179012566804885864e-02 1.234180033206939697e-01 1.768497228622436523e-01 1.543434709310531616e-01 -1.388714760541915894e-01
4.861717671155929565e-02 4.955779295414686203e-03 2.552226483821868896e-01 -3.941005170345306396e-01 2.804266847670078278e-02 1.966220289468765259e-01 2.104133814573287964e-01 -7.966534793376922607e-02 -9.614492207765579224e-02 -7.554386556148529053e-02 -2.004440873861312866e-01 -3.952189907431602478e-02 -1.772178262472152710e-01 3.160989657044410706e-02 3.636489436030387878e-02 -2.740959227085113525e-01 -1.040466427803039551e-01 -7.616344094276428223e-02 -2.588423341512680054e-02 2.962138876318931580e-02 -1.578033417463302612e-01 -2.279260754585266113e-02 3.200236856937408447e-01 -2.830727696418762207e-01 -2.409275174140930176e-01 3.554286360740661621e-01 2.128935605287551880e-01 -1.172204241156578064e-01 1.758697628974914551e-01 -3.212734684348106384e-02 1.931200362741947174e-02 -1.401007473468780518e-01
1.794536411762237549e-01 1.453400552272796631e-01 3.493315279483795166e-01 1.672618091106414795e-02 7.185048889368772507e-03 2.598264999687671661e-02 -8.128095418214797974e-02 -1.126740947365760803e-01 -1.226739957928657532e-01 3.817414492368698120e-02 -2.609302401542663574e-01 9.975501149892807007e-02 -2.483468353748321533e-01 1.720837876200675964e-02 -1.183189079165458679e-01 -8.039398491382598877e-02 -2.787816822528839111e-01 -3.898169994354248047e-01 2.117065936326980591e-01 4.437782987952232361e-02 1.206370815634727478e-01 2.308783493936061859e-02 9.592251479625701904e-02 2.587487399578094482e-01 3.851760178804397583e-02 3.172427415847778320e-01 1.425348222255706787e-01 -3.376190066337585449e-01 -1.963682100176811218e-02 6.682749092578887939e-02 -1.351169049739837646e-01 1.065914984792470932e-02
4.092006981372833252e-01 2.328187376260757446e-01 1.445904821157455444e-01 -3.315991759300231934e-01 -7.673601061105728149e-02 3.009652160108089447e-02 -1.519057899713516235e-01 -4.840528964996337891e-02 -5.312708765268325806e-02 -3.881447315216064453e-01 -8.990089595317840576e-02 1.744821518659591675e-01 4.350379481911659241e-02 -4.270511120557785034e-02 -1.763889789581298828e-01 -8.717342466115951538e-02 2.989011704921722412e-01 -5.901242420077323914e-02 -9.431315958499908447e-02 -9.308836609125137329e-02 2.003601491451263428e-01 -2.197853028774261475e-01 1.148980632424354553e-01 -1.350794881582260132e-01 1.813742914237082005e-03 5.044580623507499695e-02 1.728729754686355591e-01 -7.536034099757671356e-03 2.280312925577163696e-01 -1.326774060726165771e-01 1.614055484533309937e-01 -1.497122943401336670e-01
1.685924232006072998e-01 9.867077320814132690e-02 2.374957352876663208e-01 -2.201437205076217651e-01 -1.961830109357833862e-01 1.667603291571140289e-02 4.449620470404624939e-02 -7.737417519092559814e-02 -6.833893060684204102e-02 -3.589580357074737549e-01 -2.430822849273681641e-01 -1.292132884263992310e-01 -2.163934409618377686e-01 5.349402315914630890e-03 -1.496337056159973145e-01 -3.633031845092773438e-01 3.370084464550018311e-01 5.033174157142639160e-02 1.341640651226043701e-01 -7.933754473924636841e-02 -1.706702709197998047e-01 -1.142972782254219055e-01 -1.615469455718994141e-01 -2.968469448387622833e-02 -8.093317598104476929e-02 2.004135213792324066e-02 3.086293637752532959e-01 -1.887043267488479614e-01 -7.305831462144851685e-02 -2.047589868307113647e-01 -1.154638547450304031e-02 -7.011888921260833740e-02
2.699138820171356201e-01 2.670124769210815430e-01 2.486017048358917236e-01 6.792973726987838745e-02 -1.991822868585586548e-01 3.075615465641021729e-01 -1.619523912668228149e-01 -9.003970026969909668e-02 -5.433473363518714905e-02 7.609763741493225098e-02 -2.028272897005081177e-01 1.024236008524894714e-01 -2.778149247169494629e-01 3.061430295929312706e-03 7.619654387235641479e-02 -1.010166034102439880e-01 1.435244977474212646e-01 -7.732907682657241821e-02 2.654050886631011963e-01 -2.300588637590408325e-01 1.895951628684997559e-01 -1.512437760829925537e-01 2.611041963100433350e-01 9.031123667955398560e-02 2.448896020650863647e-01 1.461135596036911011e-01 6.699475646018981934e-02 8.291008323431015015e-02 1.465089172124862671e-01 2.351950109004974365e-01 5.708327051252126694e-03 -1.125235110521316528e-01
2.270143479108810425e-01 -7.656257599592208862e-02 1.120913624763488770e-01 -1.545136719942092896e-01 -1.414428949356079102e-01 -7.586526870727539062e-02 4.466318339109420776e-02 9.483084827661514282e-02 -1.172005161643028259e-01 -2.391350865364074707e-01 -2.298487126827239990e-01 2.745455130934715271e-02 -1.103935614228248596e-01 -2.055890262126922607e-01 1.920800209045410156e-01 1.537089049816131592e-01 4.569720849394798279e-02 -2.306305021047592163e-01 -4.829865694046020508e-02 1.331622302532196045e-01 1.913838684558868408e-01 1.842932254076004028e-01 2.712593078613281250e-01 -2.075413167476654053e-01 2.165883220732212067e-02 2.619040310382843018e-01 2.584629952907562256e-01 -2.435161918401718140e-01 -9.936800599098205566e-02 9.254810959100723267e-02 -3.495668768882751465e-01 -1.775988340377807617e-01
3.884005546569824219e-01 2.139313817024230957e-01 2.197515219449996948e-01 -2.972907721996307373e-01 -1.894827485084533691e-01 4.031479731202125549e-02 4.196934774518013000e-02 -1.868019253015518188e-01 2.765515632927417755e-02 -1.161504536867141724e-01 1.121003702282905579e-01 -3.054871223866939545e-03 -1.066339109092950821e-02 4.940443485975265503e-02 1.481138467788696289e-01 5.174348130822181702e-02 1.909059137105941772e-01 -8.236697316169738770e-02 -5.080677941441535950e-02 1.111218333244323730e-01 2.128815092146396637e-02 -1.812224835157394409e-01 8.173697441816329956e-02 -1.740202605724334717e-01 -1.930221356451511383e-02 -2.609217166900634766e-01 4.731639027595520020e-01 2.828701399266719818e-02 1.553157418966293335e-01 -2.304245233535766602e-01 -6.830924004316329956e-02 -1.872974485158920288e-01
9.431605227291584015e-03 -8.637617342174053192e-03 -1.488241404294967651e-01 -3.747277259826660156e-01 -1.728200167417526245e-01 8.333653211593627930e-02 -3.574939072132110596e-02 -1.046219468116760254e-01 1.259739696979522705e-01 1.606293581426143646e-02 -3.541041016578674316e-01 9.808016568422317505e-02 -1.106222569942474365e-01 -1.413568854331970215e-01 -3.094422519207000732e-01 -6.427863985300064087e-02 7.932891696691513062e-02 -7.021991163492202759e-02 8.957895636558532715e-02 -1.329462081193923950e-01 2.213605642318725586e-01 -2.828553318977355957e-02 1.830765008926391602e-01 -2.480042576789855957e-01 1.352289170026779175e-01 -7.870982587337493896e-02 3.624934554100036621e-01 -2.498971968889236450e-01 2.316052168607711792e-01 -8.152473717927932739e-02 1.899562329053878784e-01 -9.240967035293579102e-02
1.442619115114212036e-01 -6.266967207193374634e-02 4.990039467811584473e-01 -4.543892294168472290e-02 1.482701394706964493e-02 3.509738445281982422e-01 1.029460951685905457e-01 7.340927422046661377e-02 -9.972617030143737793e-02 -1.807973682880401611e-01 -1.577665060758590698e-01 2.002680897712707520e-01 -3.209960460662841797e-02 1.076471433043479919e-01 -4.382550343871116638e-02 -2.907801866531372070e-01 4.145485162734985352e-02 -2.263427972793579102e-01 1.840822398662567139e-01 -1.374854892492294312e-01 -1.165003404021263123e-01 -8.180214464664459229e-02 1.326328068971633911e-01 -1.894885748624801636e-01 -6.703610718250274658e-02 2.808504998683929443e-01 -7.233282178640365601e-02 -2.200270146131515503e-01 2.026020735502243042e-02 -2.116825580596923828e-01 6.569062173366546631e-02 -1.096808090806007385e-01
1.762612164020538330e-01 8.007951825857162476e-02 3.156868815422058105e-01 -3.000786304473876953e-01 5.789767950773239136e-02 2.110017463564872742e-02 1.530368626117706299e-01 -9.339833632111549377e-03 4.240433219820261002e-03 -3.715772926807403564e-02 -1.518552750349044800e-01 -2.599660307168960571e-02 -1.118708252906799316e-01 -2.531943321228027344e-01 1.250224560499191284e-01 -3.404113054275512695e-01 -1.299834251403808594e-01 4.116386547684669495e-02 -1.758602634072303772e-02 -7.008467800915241241e-03 -1.405409276485443115e-01 -6.337270140647888184e-02 3.030140995979309082e-01 -2.378467619419097900e-01 -2.798926532268524170e-01 2.849438190460205078e-01 3.206951916217803955e-01 -3.248181566596031189e-02 -3.485108539462089539e-02 5.904169287532567978e-03 -9.588189423084259033e-02 -2.173944264650344849e-01
2.194756418466567993e-01 -7.775746285915374756e-03 2.314558438956737518e-02 -3.901392593979835510e-02 1.926373839378356934e-01 1.376317590475082397e-01 2.189655154943466187e-01 9.044200181961059570e-03 1.541959196329116821e-01 -2.081624567508697510e-01 -1.419559586793184280e-02 3.385209739208221436e-01 -3.622935116291046143e-01 1.902891555801033974e-03 -2.483640611171722412e-01 -3.698339760303497314e-01 -1.738791018724441528e-01 -1.762998551130294800e-01 -4.891971498727798462e-02 4.520363360643386841e-02 1.721004098653793335e-01 1.370317041873931885e-01 9.947949647903442383e-02 -1.078903302550315857e-01 1.215206342749297619e-03 4.102176800370216370e-02 2.889851033687591553e-01 -1.186580359935760498e-01 3.828516602516174316e-02 7.212971895933151245e-02 -2.957557439804077148e-01 7.002688944339752197e-02
2.908847033977508545e-01 -6.521115452051162720e-02 1.578170359134674072e-01 -1.005067303776741028e-01 -1.438578963279724121e-01 2.744655013084411621e-01 -1.905279308557510376e-01 1.001335680484771729e-01 -9.556473791599273682e-02 3.461518790572881699e-03 -4.440093040466308594e-02 4.299431443214416504e-01 -2.382685542106628418e-01 -4.138123616576194763e-02 9.973879787139594555e-05 -1.521874219179153442e-01 2.740098536014556885e-02 -9.617489576339721680e-02 1.568554490804672241e-01 -2.103372365236282349e-01 2.019308805465698242e-01 -2.740493118762969971e-01 9.934468567371368408e-02 2.825168333947658539e-02 1.493581831455230713e-01 7.127805799245834351e-02 2.439015209674835205e-01 -4.390779137611389160e-02 1.854436844587326050e-01 -3.501759842038154602e-02 -3.170625567436218262e-01 1.606810986995697021e-01
3.233704268932342529e-01 2.399465292692184448e-01 4.623470082879066467e-02 -2.366441786289215088e-01 -5.286623165011405945e-02 7.091251760721206665e-02 -1.563996821641921997e-01 -1.512280404567718506e-01 -1.764167398214340210e-01 9.851967543363571167e-02 -4.210064560174942017e-02 6.468909978866577148e-02 3.858822211623191833e-02 -3.802306056022644043e-01 -1.864175349473953247e-01 -2.767809852957725525e-02 -8.477083593606948853e-02 -1.784557104110717773e-01 -4.871769249439239502e-02 -2.710405290126800537e-01 1.164430379867553711e-01 -2.783274352550506592e-01 3.241496086120605469e-01 1.305808573961257935e-01 -1.544080078601837158e-01 -7.847178727388381958e-03 1.650413870811462402e-01 -2.918529212474822998e-01 3.027591295540332794e-02 5.092516914010047913e-02 1.080309674143791199e-01 -1.291419714689254761e-01
3.362263143062591553e-01 1.328829079866409302e-01 2.080516368150711060e-01 -1.246727705001831055e-01 -9.628725796937942505e-02 1.352441459894180298e-01 2.186529487371444702e-01 -2.202566526830196381e-02 -4.400118589401245117e-01 -1.561278402805328369e-01 -1.789054274559020996e-01 1.171893626451492310e-01 -3.300328925251960754e-02 1.131696328520774841e-01 -3.316734433174133301e-01 -1.278461515903472900e-01 1.806925237178802490e-01 -1.276710778474807739e-01 1.551717054098844528e-02 1.090428233146667480e-02 -1.247624754905700684e-01 1.438278611749410629e-02 3.137809932231903076e-01 3.101794049143791199e-02 2.857282459735870361e-01 6.624751538038253784e-02 1.715401113033294678e-01 9.251139312982559204e-02 1.356900334358215332e-01 -6.822012364864349365e-02 -1.891125924885272980e-02 1.367256939411163330e-01
3.669481277465820312e-01 -1.390220075845718384e-01 -1.909266598522663116e-02 -1.110620573163032532e-01 -5.154489725828170776e-02 1.049407646059989929e-01 -3.746836632490158081e-02 3.998678177595138550e-03 -6.460008770227432251e-02 -2.487237602472305298e-01 1.710520386695861816e-01 2.473588287830352783e-01 -2.848760187625885010e-01 -2.141065001487731934e-01 -1.388050168752670288e-01 -8.009040355682373047e-02 -3.928369283676147461e-01 -3.505990505218505859e-01 2.143018990755081177e-01 8.938305079936981201e-03 -2.744769118726253510e-02 -1.264068633317947388e-01 -2.678858861327171326e-02 -6.139037385582923889e-02 -1.608159989118576050e-01 8.476005494594573975e-02 1.385623365640640259e-01 6.503341346979141235e-02 1.813690513372421265e-01 -1.232528090476989746e-01 -1.520987749099731445e-01 -1.921329200267791748e-01
1.174555495381355286e-01 2.668208815157413483e-02 7.950500398874282837e-02 -2.829598486423492432e-01 -1.505637615919113159e-01 7.820045202970504761e-02 -6.292948871850967407e-02 -1.996432393789291382e-01 -2.508275210857391357e-01 -4.048292338848114014e-01 -8.876738697290420532e-02 -9.247979521751403809e-02 -1.312580555677413940e-01 -2.832410037517547607e-01 1.586505323648452759e-01 1.463932842016220093e-01 9.660565853118896484e-02 -3.710871329531073570e-03 1.604131162166595459e-01 -1.496770530939102173e-01 2.323891818523406982e-01 -2.310929596424102783e-01 2.103652954101562500e-01 -9.605342894792556763e-02 -2.319505363702774048e-01 -1.012424975633621216e-01 1.717011481523513794e-01 -1.469515413045883179e-01 4.520494863390922546e-02 -3.085305988788604736e-01 -4.843385890126228333e-03 -9.197153151035308838e-02
1.970336586236953735e-01 1.478256005793809891e-02 2.962702214717864990e-01 -3.101570904254913330e-01 -5.980138853192329407e-02 2.458177208900451660e-01 -2.391719222068786621e-01 -1.143248528242111206e-01 -1.003715619444847107e-01 1.778645813465118408e-01 -1.790488362312316895e-01 -1.409124433994293213e-01 -1.317362189292907715e-01 1.908327192068099976e-01 1.457424610853195190e-01 -1.216692179441452026e-01 -6.884514540433883667e-02 -1.048016026616096497e-01 8.455535024404525757e-02 -1.662290692329406738e-01 8.562092483043670654e-02 1.008274257183074951e-01 -2.643277868628501892e-02 -9.975600987672805786e-02 -2.807716131210327148e-01 -1.051665246486663818e-01 4.586468636989593506e-01 -1.344587504863739014e-01 1.233179271221160889e-01 1.839095354080200195e-01 1.134873256087303162e-01 -1.946707628667354584e-02
1.249522268772125244e-01 9.764615446329116821e-03 1.745650619268417358e-01 -1.471871286630630493e-01 -1.731705665588378906e-01 4.352415502071380615e-01 2.447638511657714844e-01 1.514394730329513550e-01 -4.487108066678047180e-02 -3.634364902973175049e-01 -9.808453917503356934e-02 -1.980301886796951294e-01 -1.076880544424057007e-01 -1.044151857495307922e-01 1.039352566003799438e-01 -1.774223893880844116e-01 -6.584164500236511230e-02 -1.955823302268981934e-01 1.398050636053085327e-01 -1.846285611391067505e-01 -1.475872751325368881e-02 -2.470576465129852295e-01 1.842188686132431030e-01 -1.586374640464782715e-01 -7.920286804437637329e-02 2.069881409406661987e-01 7.484108954668045044e-02 -2.762149870395660400e-01 -1.331685036420822144e-01 -5.358001217246055603e-02 6.194111332297325134e-02 -1.006912365555763245e-01
1.908183395862579346e-01 -2.787270210683345795e-02 6.901636719703674316e-02 -9.093506634235382080e-02 -2.886831760406494141e-01 2.150879353284835815e-01 4.589392989873886108e-02 -5.538480728864669800e-02 -1.453097164630889893e-01 -3.440634608268737793e-01 6.756182014942169189e-02 1.083253994584083557e-01 -3.874849528074264526e-02 -1.563111245632171631e-01 -1.783459931612014771e-01 -1.609371453523635864e-01 7.642589509487152100e-02 1.189011484384536743e-01 2.987558245658874512e-01 -1.595877707004547119e-01 2.117922343313694000e-02 1.516195386648178101e-01 3.236711323261260986e-01 2.136532962322235107e-02 -2.091794162988662720e-01 -8.081432431936264038e-02 5.868161842226982117e-02 -3.937076926231384277e-01 -3.089735805988311768e-01 8.688113093376159668e-02 -1.688405498862266541e-02 -1.325707789510488510e-02
3.567471206188201904e-01 1.432465612888336182e-01 7.639608532190322876e-02 -3.726820349693298340e-01 -9.872670471668243408e-02 2.171317785978317261e-01 -1.207478344440460205e-02 -2.481726258993148804e-01 -2.663664817810058594e-01 -2.414386719465255737e-01 7.719870656728744507e-02 -8.906287699937820435e-02 -7.933278381824493408e-02 -1.176557987928390503e-01 1.691100746393203735e-01 2.625210881233215332e-01 4.989866539835929871e-02 8.976712077856063843e-02 1.147670373320579529e-01 -2.865406312048435211e-02 1.138772964477539062e-01 -6.137710437178611755e-02 8.656866848468780518e-02 -1.018798872828483582e-01 -1.598218679428100586e-01 -1.410376131534576416e-01 1.633560359477996826e-01 -3.196363449096679688e-01 -1.182264089584350586e-02 -2.899760901927947998e-01 1.015445068478584290e-01 9.665855206549167633e-03
1.274160742759704590e-01 1.023813188076019287e-01 -7.757483422756195068e-02 -2.548336088657379150e-01 -1.881448924541473389e-01 2.324474155902862549e-01 -9.031831473112106323e-02 -3.372136652469635010e-01 -8.206198364496231079e-02 -2.311241030693054199e-01 -3.672006428241729736e-01 -1.124441325664520264e-01 1.338707804679870605e-01 -6.750480085611343384e-02 6.133325025439262390e-02 -1.271402239799499512e-01 -1.786259561777114868e-02 -1.083956798538565636e-03 -9.061702340841293335e-02 6.499350070953369141e-02 3.092855215072631836e-03 2.645509839057922363e-01 2.471380531787872314e-01 -3.663972914218902588e-01 2.084728330373764038e-02 -1.973391175270080566e-01 2.759675383567810059e-01 -1.274113804101943970e-01 2.367761172354221344e-02 1.930946484208106995e-02 6.838503479957580566e-02 1.597849875688552856e-01
2.946646213531494141e-01 5.987315252423286438e-02 2.124792039394378662e-01 -1.637555658817291260e-01 -2.478087097406387329e-01 4.530801177024841309e-01 1.669619530439376831e-01 1.466370224952697754e-01 7.685613632202148438e-02 -9.172312170267105103e-02 -1.732803583145141602e-01 3.310037031769752502e-02 -3.957812860608100891e-02 -1.290572062134742737e-02 6.495595723390579224e-02 -1.398041099309921265e-01 6.359515339136123657e-02 -1.665462702512741089e-01 2.606634199619293213e-01 -1.062342450022697449e-01 -3.990650549530982971e-02 -3.226624727249145508e-01 3.133827820420265198e-02 -1.699387729167938232e-01 -2.570911869406700134e-02 2.175264358520507812e-01 5.423203855752944946e-02 -2.352352887392044067e-01 -2.442690134048461914e-01 6.499626487493515015e-02 -1.357187330722808838e-02 -1.835930645465850830e-01
1.069481223821640015e-01 1.561798900365829468e-01 1.499841362237930298e-01 -4.228121638298034668e-01 7.905095070600509644e-02 1.299630850553512573e-01 2.510635256767272949e-01 -1.443167924880981445e-01 1.749445647001266479e-01 -2.566066682338714600e-01 -1.183552220463752747e-01 9.786812216043472290e-02 1.251998692750930786e-01 -3.525365293025970459e-01 -4.189995303750038147e-02 -2.673103511333465576e-01 3.281543031334877014e-02 -1.871421039104461670e-01 1.041312813758850098e-01 -1.090748831629753113e-01 -7.016424089670181274e-02 -4.160060733556747437e-02 1.470341682434082031e-01 -2.058561742305755615e-01 -3.203902840614318848e-01 9.820774942636489868e-02 2.218639999628067017e-01 1.405371874570846558e-01 -3.417727351188659668e-02 -5.024733766913414001e-02 7.718268036842346191e-02 4.786030575633049011e-02
4.028292298316955566e-01 1.302123963832855225e-01 2.589197158813476562e-01 -1.885414123535156250e-01 -6.631843745708465576e-02 1.598027199506759644e-01 -1.923070251941680908e-01 -1.902833282947540283e-01 -1.627217605710029602e-02 -6.610228121280670166e-02 1.579334586858749390e-01 1.488607376813888550e-01 1.334358453750610352e-01 -3.287733197212219238e-01 -6.965686380863189697e-02 -1.828392446041107178e-01 -3.569883853197097778e-02 7.866933941841125488e-02 2.417341917753219604e-01 -7.091398537158966064e-02 -1.108268052339553833e-01 -8.916824124753475189e-03 3.822782337665557861e-01 -8.866426534950733185e-03 3.377179801464080811e-02 -6.740617007017135620e-02 1.780251562595367432e-01 -2.006327062845230103e-01 1.219250261783599854e-01 2.455959022045135498e-01 -8.464401215314865112e-02 9.829626977443695068e-02
3.763048052787780762e-01 4.522848501801490784e-02 1.844013631343841553e-01 -4.036481678485870361e-01 -1.229125782847404480e-01 2.030077949166297913e-02 2.080662734806537628e-02 -1.600413024425506592e-01 6.242215167731046677e-03 -2.492858469486236572e-01 5.664699710905551910e-03 1.601625382900238037e-01 9.716572239995002747e-03 1.502175331115722656e-01 -1.130758598446846008e-01 -1.902481168508529663e-01 2.006295472383499146e-01 -7.545375078916549683e-02 -1.758901923894882202e-01 8.570268005132675171e-02 1.080187782645225525e-01 -1.443313509225845337e-01 8.968485146760940552e-02 -2.343876808881759644e-01 -6.445512175559997559e-02 -1.534584909677505493e-01 2.407052218914031982e-01 5.111461505293846130e-03 4.306860864162445068e-01 -3.879126533865928650e-02 4.058936238288879395e-02 -6.573241204023361206e-02
5.683889985084533691e-02 1.459409445524215698e-01 5.345595255494117737e-02 -2.167042940855026245e-01 -2.022920399904251099e-01 -8.567200275138020515e-04 -3.459614887833595276e-02 1.433674246072769165e-02 -3.566146194934844971e-01 -2.591203749179840088e-01 -7.874542474746704102e-02 2.269308716058731079e-01 4.575717076659202576e-02 -2.350167185068130493e-01 -2.681656777858734131e-01 -2.641205303370952606e-02 1.515275239944458008e-01 -8.718781918287277222e-02 5.639355257153511047e-02 1.055496633052825928e-01 -4.293492808938026428e-02 -5.477765575051307678e-02 1.919093877077102661e-01 -2.295940816402435303e-01 -2.307159602642059326e-01 7.559151202440261841e-02 8.604830503463745117e-02 -4.603906571865081787e-01 2.177641093730926514e-01 1.229113861918449402e-01 -3.863020613789558411e-02 -1.406265944242477417e-01
[truncated: 3,274,855 more chars]
