# Supplementary material for: The Language of Innovation
Source: PLoS One. 2020 Apr 30;15(4):e0230107. doi: 10.1371/journal.pone.0230107 (PMC7194493; doi:10.1371/journal.pone.0230107)
Supplement: S23 File — (GZ) [file pone.0230107.s023.tar.gz › 2001-2005/V2Run_28_VS_4500_embeddings2001-2005ED32.txt]

2.956751175224781036e-02 -2.367510497570037842e-01 2.902052551507949829e-02 -2.704694308340549469e-02 -2.071894854307174683e-01 -3.817373141646385193e-02 4.005982875823974609e-01 -2.620423026382923126e-02 -8.790583908557891846e-02 -1.502938009798526764e-02 8.583123981952667236e-02 -4.448587447404861450e-02 -4.590248689055442810e-03 2.543714642524719238e-01 4.649845510721206665e-02 2.072298675775527954e-01 4.408471286296844482e-02 2.164336442947387695e-01 -4.359506666660308838e-01 1.758444905281066895e-01 2.277983427047729492e-01 -7.974440604448318481e-02 -3.786609470844268799e-01 -8.990211039781570435e-02 7.564036548137664795e-02 -1.214617341756820679e-01 8.574596606194972992e-03 -3.039123676717281342e-02 -5.154102668166160583e-02 9.299079328775405884e-02 -3.074540495872497559e-01 -4.512914270162582397e-02
4.307345151901245117e-01 -9.481534361839294434e-03 -1.291736066341400146e-01 1.169926393777132034e-02 -1.261912733316421509e-01 2.063237726688385010e-01 3.444935381412506104e-02 6.560734659433364868e-02 -8.828670531511306763e-02 -3.882820904254913330e-02 2.699695825576782227e-01 1.912175863981246948e-01 -8.891804516315460205e-02 6.977779418230056763e-02 -1.536407470703125000e-01 7.570169866085052490e-02 2.891497611999511719e-01 -2.453242242336273193e-01 -4.031648635864257812e-01 -1.367707699537277222e-01 3.551480174064636230e-01 7.480144500732421875e-02 4.197519645094871521e-02 8.698033541440963745e-02 9.513767808675765991e-02 -3.251956030726432800e-02 -1.582630127668380737e-01 1.243180781602859497e-01 -5.663464963436126709e-02 4.043214023113250732e-02 -8.159875869750976562e-02 -2.109618484973907471e-01
-3.450316842645406723e-03 -8.387397229671478271e-02 -1.796867102384567261e-01 -1.238117069005966187e-01 -8.687738329172134399e-02 -1.985770016908645630e-01 6.568974256515502930e-02 -1.873835623264312744e-01 -1.526390314102172852e-01 -6.922800559550523758e-03 1.257376968860626221e-01 1.264198869466781616e-01 -1.315361913293600082e-02 1.937931030988693237e-01 2.245392799377441406e-01 2.329374253749847412e-01 1.823440641164779663e-01 -1.441805213689804077e-01 -2.697179019451141357e-01 4.009164869785308838e-02 2.954758107662200928e-01 1.063874214887619019e-01 9.103127568960189819e-02 -5.369903519749641418e-02 -1.371800452470779419e-01 -1.387595534324645996e-01 -8.673069626092910767e-02 -2.527545392513275146e-02 3.213670849800109863e-02 1.516192555427551270e-01 -5.902897119522094727e-01 6.707726418972015381e-02
2.699098885059356689e-01 -2.513738870620727539e-01 -1.379241496324539185e-01 2.064871834591031075e-03 -1.384671926498413086e-01 1.777534931898117065e-01 2.651418447494506836e-01 -1.734398603439331055e-01 -3.337895125150680542e-02 -1.401453018188476562e-01 -6.758024543523788452e-02 3.298121318221092224e-02 -1.007854342460632324e-01 3.619971275329589844e-01 -1.694380939006805420e-01 -4.065256938338279724e-02 1.568316370248794556e-01 2.592502236366271973e-01 -2.577998340129852295e-01 -2.755718529224395752e-01 3.216027617454528809e-01 2.410055138170719147e-03 -1.813475042581558228e-02 -3.879608586430549622e-02 -2.519839406013488770e-01 -1.846600673161447048e-03 -2.368676066398620605e-01 -6.270746886730194092e-02 1.031160205602645874e-01 -1.131550893187522888e-01 -9.107626974582672119e-02 3.263373672962188721e-02
-7.611095905303955078e-03 -1.754845976829528809e-01 1.488645374774932861e-01 -6.812924891710281372e-02 -1.565724462270736694e-01 -8.887202292680740356e-02 1.923897564411163330e-01 3.964540734887123108e-02 -3.607417047023773193e-01 -9.307977557182312012e-02 3.270035982131958008e-01 -2.153730764985084534e-02 -1.408296376466751099e-01 3.307604789733886719e-01 9.531214833259582520e-03 1.458932161331176758e-01 -1.212052106857299805e-01 9.348616003990173340e-02 -1.088184788823127747e-01 -1.948354579508304596e-02 3.675531446933746338e-01 1.439227163791656494e-01 5.954327806830406189e-02 -8.687445521354675293e-02 1.894559562206268311e-01 1.389948278665542603e-01 1.448269188404083252e-01 -1.239980906248092651e-01 2.652860246598720551e-02 1.963145472109317780e-02 -3.700645565986633301e-01 -2.058833390474319458e-01
1.949844183400273323e-03 -3.436216115951538086e-01 6.193139031529426575e-02 -1.256409883499145508e-01 -6.162974238395690918e-02 9.585575759410858154e-02 -4.066951200366020203e-02 -9.352777898311614990e-02 -1.687409430742263794e-01 1.044964790344238281e-02 4.208002388477325439e-01 -6.787223368883132935e-02 2.217614650726318359e-01 2.778968811035156250e-01 -1.919839158654212952e-02 1.735926866531372070e-01 1.274130642414093018e-01 -8.483746647834777832e-02 -3.453483879566192627e-01 -2.249191142618656158e-02 3.264924287796020508e-01 -8.633685298264026642e-03 1.005890071392059326e-01 -2.651547193527221680e-01 4.782792180776596069e-02 -2.102102935314178467e-01 7.532025873661041260e-02 4.058324545621871948e-02 3.030181862413883209e-02 1.406363397836685181e-01 -2.499031722545623779e-01 -6.706003844738006592e-02
9.663830697536468506e-02 -5.498323440551757812e-01 -1.909738630056381226e-01 6.772803515195846558e-02 -2.682039439678192139e-01 -1.870033890008926392e-01 7.049456983804702759e-02 -3.196937441825866699e-01 -1.945152580738067627e-01 7.476527988910675049e-02 2.329329103231430054e-01 5.597410351037979126e-02 6.574241816997528076e-02 1.988650411367416382e-01 -6.695754081010818481e-02 2.917847596108913422e-03 -1.132998615503311157e-01 9.750165790319442749e-02 -1.714921295642852783e-01 -4.984055832028388977e-02 2.347954362630844116e-01 -6.083238869905471802e-02 6.399436295032501221e-02 -5.169046297669410706e-02 1.160645931959152222e-01 -8.485268801450729370e-03 4.878827556967735291e-02 -1.201701760292053223e-01 -8.324435353279113770e-02 1.399223655462265015e-01 -2.848531901836395264e-01 -1.618180274963378906e-01
2.007184177637100220e-01 -3.118817321956157684e-02 -1.496780514717102051e-01 -1.300914585590362549e-01 -3.019637167453765869e-01 -1.015233919024467468e-01 1.948699951171875000e-01 6.536130607128143311e-02 -3.045586496591567993e-02 2.728534042835235596e-01 9.597399830818176270e-02 3.117388486862182617e-01 -6.219999864697456360e-02 1.678099483251571655e-01 -5.263983458280563354e-02 2.475702464580535889e-01 1.488086432218551636e-01 1.037565097212791443e-01 -3.778974711894989014e-01 7.293046265840530396e-02 2.323852926492691040e-01 -1.373027861118316650e-01 -1.667083799839019775e-01 -2.157328575849533081e-01 2.180180698633193970e-01 -1.320730894804000854e-01 -1.024342030286788940e-01 9.826561063528060913e-02 -9.764860570430755615e-02 2.014176547527313232e-01 -1.181846931576728821e-01 -1.428247839212417603e-01
-9.269593656063079834e-02 -2.971575260162353516e-01 -1.401302218437194824e-01 5.107410624623298645e-02 -9.354437142610549927e-02 -1.037194393575191498e-02 1.237468570470809937e-01 -1.254022866487503052e-01 -3.625538349151611328e-01 -1.868331432342529297e-01 3.078711032867431641e-01 4.438496381044387817e-02 -5.712311342358589172e-02 2.263334840536117554e-01 1.552158147096633911e-01 -1.044021174311637878e-01 9.792790561914443970e-02 2.200901508331298828e-01 -1.098519563674926758e-01 2.372478693723678589e-02 4.303707778453826904e-01 2.759367227554321289e-01 5.396661534905433655e-02 -1.062564253807067871e-01 -5.360362678766250610e-02 9.279723465442657471e-02 -5.840225890278816223e-02 5.864113196730613708e-02 -2.538121938705444336e-01 2.205667942762374878e-01 -8.923083543777465820e-02 -5.277312546968460083e-02
-6.349480897188186646e-02 -7.527868449687957764e-02 -4.913495481014251709e-02 -9.874638170003890991e-02 -8.396316319704055786e-02 -2.910776138305664062e-01 3.069430030882358551e-02 -2.514569163322448730e-01 -1.700287163257598877e-01 4.966050852090120316e-03 1.968879848718643188e-01 2.963250316679477692e-02 8.142545074224472046e-02 2.753597497940063477e-01 -1.250213235616683960e-01 -6.496272049844264984e-03 2.657369673252105713e-01 -4.771686717867851257e-02 -4.340172410011291504e-01 8.315293490886688232e-02 4.501351118087768555e-01 3.800565749406814575e-02 1.644267439842224121e-01 -1.581218540668487549e-01 6.893122941255569458e-02 1.169937923550605774e-01 2.528305351734161377e-02 -1.579437851905822754e-01 1.568558961153030396e-01 1.704387217760086060e-01 -1.654774248600006104e-01 -7.836563140153884888e-02
6.542550027370452881e-02 -3.076778054237365723e-01 -1.358718574047088623e-01 5.935276672244071960e-02 -4.295644536614418030e-02 -1.735785044729709625e-02 -7.246959954500198364e-02 -1.386829763650894165e-01 -2.115330845117568970e-02 2.358971163630485535e-02 1.304447948932647705e-01 1.685663759708404541e-01 -2.642172873020172119e-01 2.302589714527130127e-01 -1.614092588424682617e-01 2.567919194698333740e-01 1.966782510280609131e-01 6.639906764030456543e-02 -3.346102833747863770e-01 -2.299438416957855225e-01 9.987346827983856201e-02 -8.720035851001739502e-02 1.093281358480453491e-01 -3.545375540852546692e-02 2.193672358989715576e-01 -1.027952581644058228e-01 -9.092485904693603516e-02 1.515687108039855957e-01 -4.907040297985076904e-02 1.586787104606628418e-01 -3.755175173282623291e-01 -3.064834475517272949e-01
1.951357908546924591e-02 -3.082388937473297119e-01 -1.157947909086942673e-02 -1.289851814508438110e-01 -2.432942837476730347e-01 -2.848467826843261719e-01 1.819711923599243164e-01 1.105146035552024841e-01 3.307447209954261780e-02 -1.110473200678825378e-01 2.235177457332611084e-01 7.076043635606765747e-02 -1.975752413272857666e-01 3.690084517002105713e-01 5.313543230295181274e-02 -1.373521285131573677e-03 -6.390298902988433838e-02 -3.808104619383811951e-02 -3.605215251445770264e-01 2.907547354698181152e-02 3.427029848098754883e-01 -1.298972219228744507e-01 1.449582129716873169e-01 -8.556582778692245483e-02 -5.192592740058898926e-02 -8.781892061233520508e-02 -6.045730039477348328e-02 2.367829531431198120e-02 -1.733606159687042236e-01 7.721228152513504028e-02 -3.208347260951995850e-01 5.635657534003257751e-02
7.071192562580108643e-02 -1.907884329557418823e-01 -2.433912307024002075e-01 -8.664058148860931396e-02 8.048639446496963501e-02 -9.056282788515090942e-02 5.274970531463623047e-01 -2.435934990644454956e-01 -1.133243367075920105e-01 -1.509247869253158569e-01 2.386060059070587158e-01 9.094807505607604980e-02 -7.752966135740280151e-02 2.585722506046295166e-01 2.963048778474330902e-02 1.989456713199615479e-01 1.442749425768852234e-02 2.854825258255004883e-01 -1.319023072719573975e-01 -2.139053940773010254e-01 1.959905028343200684e-01 1.471292674541473389e-01 -1.143280193209648132e-01 1.640104204416275024e-01 1.677160114049911499e-01 -4.029785096645355225e-02 -6.838472932577133179e-02 9.805801510810852051e-02 1.695109754800796509e-01 2.374056167900562286e-02 -8.479268103837966919e-02 2.584971021860837936e-03
-3.986293915659189224e-03 -2.472153306007385254e-01 8.314865082502365112e-02 7.400411367416381836e-02 -5.723544582724571228e-02 1.094012241810560226e-02 3.253886103630065918e-01 -1.184169128537178040e-01 -1.187257617712020874e-01 -6.154946982860565186e-02 2.573495209217071533e-01 3.151064366102218628e-02 8.666957914829254150e-02 3.317929506301879883e-01 2.108909003436565399e-02 2.646653912961483002e-02 5.704604461789131165e-02 2.239799499511718750e-01 -1.609353870153427124e-01 -4.048916697502136230e-01 1.563204377889633179e-01 1.308829784393310547e-01 -1.582798361778259277e-02 1.293058842420578003e-01 -2.341362275183200836e-02 -3.200056552886962891e-01 -1.117952093482017517e-01 2.130264639854431152e-01 2.686969041824340820e-01 -1.416036188602447510e-01 -1.911280602216720581e-01 -8.903721719980239868e-02
1.035919561982154846e-01 -3.581728935241699219e-01 7.946769148111343384e-02 -2.545005679130554199e-01 -2.046440541744232178e-01 -9.513899683952331543e-02 2.415190823376178741e-02 -2.022568285465240479e-01 -2.293386012315750122e-01 -6.969647109508514404e-02 5.063114166259765625e-01 1.259225457906723022e-01 2.383804321289062500e-02 2.391928136348724365e-01 2.912659570574760437e-02 -5.345662310719490051e-02 7.278524804860353470e-03 7.084514945745468140e-02 -2.007767111063003540e-01 -1.670636050403118134e-02 2.785598933696746826e-01 1.766237765550613403e-01 2.527245506644248962e-02 -9.625699371099472046e-03 2.862257137894630432e-02 -5.592306703329086304e-02 -7.982513308525085449e-02 -1.104518547654151917e-01 1.277493387460708618e-01 1.833419650793075562e-01 -2.797423899173736572e-01 -2.076062187552452087e-02
1.951853930950164795e-01 -4.220015108585357666e-01 3.872345760464668274e-02 -5.524556338787078857e-02 -2.829065024852752686e-01 -2.434425204992294312e-01 -3.474392741918563843e-02 -4.908347874879837036e-02 -2.290443927049636841e-01 -1.336101889610290527e-01 3.208477497100830078e-01 -4.716250300407409668e-02 -1.204587891697883606e-01 2.979260981082916260e-01 7.842470891773700714e-03 1.297967284917831421e-01 9.748531132936477661e-02 -9.065455943346023560e-02 -1.004809811711311340e-01 -4.981803894042968750e-02 3.126898109912872314e-01 9.831561893224716187e-02 1.943749934434890747e-01 -1.276295781135559082e-01 -3.583293873816728592e-03 -2.609758265316486359e-02 -6.128490716218948364e-02 -3.043980710208415985e-02 7.441408187150955200e-02 3.006759583950042725e-01 -2.049941271543502808e-01 -7.440100610256195068e-02
2.752399444580078125e-01 -1.499608904123306274e-01 2.992006242275238037e-01 -2.267334312200546265e-01 -8.228416740894317627e-02 -6.081674993038177490e-02 1.728510707616806030e-01 -4.376714676618576050e-02 -2.138958126306533813e-01 5.071561038494110107e-02 1.149524096399545670e-02 1.163814961910247803e-01 -9.063549339771270752e-02 2.324071228504180908e-01 -1.500141024589538574e-01 3.090624213218688965e-01 1.549155265092849731e-01 -1.879862546920776367e-01 -3.145887255668640137e-01 -3.832650929689407349e-02 4.818171262741088867e-02 1.133488863706588745e-01 -8.018296211957931519e-02 2.543671131134033203e-01 1.858808249235153198e-01 -1.499977409839630127e-01 -7.892898283898830414e-03 5.999263748526573181e-02 -5.634382739663124084e-02 8.424176275730133057e-02 -3.198661506175994873e-01 -2.386191040277481079e-01
1.452276110649108887e-01 -4.352657198905944824e-01 -1.296885013580322266e-01 1.416682498529553413e-03 -2.849283218383789062e-01 -1.384918838739395142e-01 8.050528168678283691e-02 -8.763730525970458984e-02 -2.689071893692016602e-01 -7.293890230357646942e-03 3.898831009864807129e-01 -4.124071449041366577e-02 8.005435578525066376e-03 6.858394294977188110e-02 -2.958096936345100403e-02 -6.006088107824325562e-02 -4.157524928450584412e-02 -3.585483878850936890e-02 -1.546564549207687378e-01 9.634052217006683350e-02 5.473283529281616211e-01 -3.445639088749885559e-02 -2.099127508699893951e-02 -7.935458421707153320e-02 -2.661258168518543243e-02 -6.220322393346577883e-05 -1.924505978822708130e-01 5.330752953886985779e-02 2.778623066842556000e-02 2.453823946416378021e-02 -1.899574100971221924e-01 -3.208206221461296082e-02
1.226397007703781128e-01 -6.229173764586448669e-02 3.477494046092033386e-02 1.093051210045814514e-01 -1.079582273960113525e-01 -2.443371415138244629e-01 -7.691326737403869629e-02 -9.225478768348693848e-02 -1.578542739152908325e-01 -3.195599839091300964e-02 1.612301766872406006e-01 1.756251603364944458e-01 -1.410693824291229248e-01 1.639857888221740723e-01 -1.652704924345016479e-01 1.669794321060180664e-01 2.830215096473693848e-01 -5.273695662617683411e-02 -2.838796675205230713e-01 -1.657787263393402100e-01 4.570520669221878052e-02 1.256323605775833130e-01 -1.842004805803298950e-02 -2.945907786488533020e-02 1.783298999071121216e-01 -1.759576350450515747e-01 -1.713082045316696167e-01 -2.105035819113254547e-02 2.564345896244049072e-01 -7.960193604230880737e-02 -5.142711997032165527e-01 -2.412854582071304321e-01
8.597515523433685303e-03 -2.524466514587402344e-01 -2.076801359653472900e-01 -6.279198825359344482e-02 -2.118615247309207916e-02 -4.762983694672584534e-02 3.956997394561767578e-01 -8.578735403716564178e-03 3.863733634352684021e-02 -1.026889681816101074e-01 -1.467443406581878662e-01 3.906537964940071106e-02 -1.091139763593673706e-01 1.336677819490432739e-01 -1.730283498764038086e-01 1.508641541004180908e-01 2.637956738471984863e-01 3.992043733596801758e-01 -2.928691804409027100e-01 -1.109524592757225037e-01 1.697682142257690430e-01 2.672793865203857422e-01 -1.293452177196741104e-02 -1.917065121233463287e-02 -2.178969383239746094e-01 -3.083345293998718262e-01 -2.144230902194976807e-02 8.832532912492752075e-02 1.286643892526626587e-01 5.921525135636329651e-02 -1.068915501236915588e-01 -4.535551369190216064e-02
1.099572181701660156e-01 -2.793954610824584961e-01 -7.132057100534439087e-02 8.503097295761108398e-02 -2.475825399160385132e-01 -3.485513627529144287e-01 -7.925955206155776978e-02 -1.760815680027008057e-01 -1.832246333360671997e-01 6.927850097417831421e-02 2.042109966278076172e-01 3.508763620629906654e-03 -1.026717200875282288e-01 2.762379050254821777e-01 -2.766517400741577148e-01 2.549597620964050293e-01 -1.888586431741714478e-01 -9.134562313556671143e-02 -2.268987596035003662e-01 1.389930397272109985e-01 1.950524151325225830e-01 7.410787791013717651e-02 5.467922613024711609e-02 -9.015425294637680054e-02 -8.900405466556549072e-02 -1.094629392027854919e-01 -1.319036539644002914e-02 1.726465076208114624e-01 2.016577273607254028e-01 4.442296549677848816e-02 -3.233002126216888428e-01 -4.968372359871864319e-02
2.184054441750049591e-02 -3.639607131481170654e-01 -3.926257789134979248e-02 3.769339248538017273e-02 -1.255244016647338867e-01 -1.166879311203956604e-01 1.200036630034446716e-01 -4.069252014160156250e-01 -1.472912579774856567e-01 1.489885617047548294e-02 1.857331395149230957e-01 3.369992598891258240e-02 -7.374941557645797729e-02 5.351148545742034912e-02 1.004179194569587708e-01 3.270040452480316162e-01 -6.215042248368263245e-02 -2.406764030456542969e-01 -2.330970168113708496e-01 -6.816028803586959839e-02 3.670490384101867676e-01 -7.522840797901153564e-02 1.301127970218658447e-01 -5.066249519586563110e-02 -2.624186873435974121e-01 8.274406939744949341e-02 -1.753869354724884033e-01 9.234040230512619019e-02 2.575236838310956955e-03 2.175738662481307983e-01 -1.414653211832046509e-01 -9.413678199052810669e-02
7.629711180925369263e-02 -3.653174042701721191e-01 3.612665086984634399e-02 1.364814192056655884e-01 -1.084399968385696411e-01 -2.609139382839202881e-01 1.028093174099922180e-01 -5.191086791455745697e-03 -2.856639027595520020e-01 -1.880303025245666504e-01 2.581762075424194336e-01 -1.845884323120117188e-02 7.230383902788162231e-02 3.350335061550140381e-01 -9.744428098201751709e-03 -7.014834880828857422e-02 -1.929491758346557617e-01 1.808959096670150757e-01 -2.298597395420074463e-01 1.593149453401565552e-01 3.196265995502471924e-01 3.142383098602294922e-01 -4.043542779982089996e-03 -1.352641433477401733e-01 9.888786077499389648e-02 -1.001406162977218628e-01 3.090350516140460968e-02 1.624361798167228699e-02 5.460051819682121277e-03 2.057136595249176025e-01 -1.120100915431976318e-01 -2.454860322177410126e-02
1.886891424655914307e-01 -4.277998208999633789e-01 4.270319268107414246e-02 1.809468716382980347e-01 -1.615879833698272705e-01 6.341458112001419067e-02 -3.000837005674839020e-02 -1.813636422157287598e-01 -3.050892949104309082e-01 -1.558155417442321777e-01 2.185738533735275269e-01 2.122822450473904610e-03 -2.947424352169036865e-02 4.025657773017883301e-01 1.696458905935287476e-01 -5.706294998526573181e-02 1.008573099970817566e-01 1.415610015392303467e-01 -2.659867405891418457e-01 2.140937000513076782e-01 2.570517361164093018e-01 8.902692049741744995e-02 1.088891178369522095e-01 -1.651045233011245728e-01 -2.784762065857648849e-03 -1.196840219199657440e-02 4.535307176411151886e-03 6.669933348894119263e-02 1.166008412837982178e-01 1.343995481729507446e-01 -1.617814302444458008e-01 2.061677724123001099e-02
1.163603067398071289e-01 -2.968259155750274658e-01 -6.700705736875534058e-02 -2.039645053446292877e-02 -4.087639451026916504e-01 -1.414562463760375977e-01 8.280376344919204712e-02 -4.246728494763374329e-02 -4.053160250186920166e-01 -2.203604392707347870e-02 2.093292772769927979e-01 -3.019434399902820587e-02 -1.496846824884414673e-01 7.682790607213973999e-02 1.284245029091835022e-02 1.292122006416320801e-01 -2.596236765384674072e-01 1.538737118244171143e-02 -3.521032333374023438e-01 -2.225554920732975006e-02 2.329908311367034912e-01 2.935701981186866760e-02 1.463972032070159912e-01 -3.298050910234451294e-02 -1.631364524364471436e-01 9.451790899038314819e-02 -1.010533981025218964e-02 8.182740211486816406e-02 -1.002619881182909012e-02 -4.328642413020133972e-02 -3.315793871879577637e-01 -1.377727538347244263e-01
1.463770214468240738e-02 -1.756319701671600342e-01 -1.168996617197990417e-01 -1.047671362757682800e-01 7.280506938695907593e-02 6.305669248104095459e-02 1.259608864784240723e-01 -1.852179765701293945e-01 -7.360801100730895996e-02 -2.840616106986999512e-01 2.403381615877151489e-01 2.506514787673950195e-01 9.227407723665237427e-02 -7.386086136102676392e-02 -1.015730574727058411e-01 5.621925368905067444e-02 4.061414301395416260e-01 -6.910343468189239502e-02 -1.745489537715911865e-01 1.873835176229476929e-02 3.981646001338958740e-01 -7.381797581911087036e-02 6.725604832172393799e-02 -2.285047061741352081e-02 -2.940951585769653320e-01 2.466677129268646240e-02 1.349560767412185669e-01 1.092067211866378784e-01 -8.769635111093521118e-03 3.639955520629882812e-01 -5.050576105713844299e-02 -1.696147620677947998e-01
1.031080260872840881e-01 -9.715063869953155518e-02 -4.842280223965644836e-02 -7.582796271890401840e-03 4.505348950624465942e-02 2.519113570451736450e-02 4.763360321521759033e-01 -5.146905779838562012e-02 -1.663188450038433075e-02 -2.344138734042644501e-02 2.292893230915069580e-01 -1.350703090429306030e-01 1.330730617046356201e-01 3.303284645080566406e-01 -8.813216350972652435e-03 1.379702687263488770e-01 1.302238851785659790e-01 2.405695468187332153e-01 -3.514239192008972168e-01 -2.504858076572418213e-01 2.653033137321472168e-01 1.036840602755546570e-01 7.304925471544265747e-02 8.156148344278335571e-02 1.149688586592674255e-01 -1.898795217275619507e-01 1.532080322504043579e-01 6.633923947811126709e-02 1.084900274872779846e-01 -1.398011893033981323e-01 -1.364860236644744873e-01 -2.155205905437469482e-01
-2.071978151798248291e-02 -1.530673354864120483e-01 -1.376288533210754395e-01 1.463240832090377808e-01 -1.780011653900146484e-01 1.205798052251338959e-02 3.825471103191375732e-01 5.936919245868921280e-03 -7.688207924365997314e-02 -1.758861169219017029e-02 1.180757358670234680e-01 3.583122789859771729e-02 -1.553762108087539673e-01 2.960618138313293457e-01 -1.264051198959350586e-01 -3.068933822214603424e-02 -4.477874934673309326e-02 2.890933454036712646e-01 -2.195217162370681763e-01 -3.404078185558319092e-01 2.647128403186798096e-01 2.184902727603912354e-01 -1.290417648851871490e-02 1.307997256517410278e-01 -1.689019948244094849e-01 -1.505676209926605225e-01 -2.529232390224933624e-02 -2.088964432477951050e-01 1.172328665852546692e-01 -1.979374885559082031e-01 -2.725324630737304688e-01 -3.868659492582082748e-03
1.606675237417221069e-01 -6.216964870691299438e-02 1.546619273722171783e-02 -2.176219075918197632e-01 1.708001345396041870e-01 -1.691085398197174072e-01 6.959734112024307251e-02 -5.145676806569099426e-02 -1.020049527287483215e-01 -2.962172031402587891e-01 9.709013998508453369e-02 4.538761079311370850e-02 1.297859996557235718e-01 3.374187946319580078e-01 -1.843155324459075928e-01 1.687671095132827759e-01 2.802232503890991211e-01 -6.581498682498931885e-02 -1.259929239749908447e-01 -2.322420105338096619e-02 3.152002692222595215e-01 -1.656950563192367554e-01 -1.819695830345153809e-01 -1.402051299810409546e-01 1.939138397574424744e-02 -1.796788126230239868e-01 -8.918481320142745972e-02 1.948221176862716675e-01 2.738390266895294189e-01 2.987182438373565674e-01 -1.691619008779525757e-01 -6.648964434862136841e-02
1.644584834575653076e-01 -4.850084483623504639e-01 1.250637769699096680e-01 -8.207454346120357513e-03 -4.379841685295104980e-02 -1.229634732007980347e-01 4.472193121910095215e-02 -2.543287575244903564e-01 -4.856999218463897705e-02 -1.123712360858917236e-01 3.614401221275329590e-01 1.265240609645843506e-01 -8.246641606092453003e-02 3.101504147052764893e-01 -3.985607996582984924e-02 8.084654062986373901e-02 2.103563025593757629e-02 -1.067597344517707825e-01 -1.526878476142883301e-01 1.156431958079338074e-01 4.159573912620544434e-01 5.474382638931274414e-02 -4.951217025518417358e-02 9.566977620124816895e-02 1.371298432350158691e-01 -1.010803356766700745e-01 -2.182511836290359497e-01 -4.329580441117286682e-02 -2.985929884016513824e-02 9.700605273246765137e-02 -2.012243568897247314e-01 8.151544257998466492e-03
1.415432095527648926e-01 -4.510414004325866699e-01 1.053661555051803589e-01 -1.102406606078147888e-01 -2.555091977119445801e-01 -6.422188878059387207e-02 1.250869780778884888e-01 -1.598638892173767090e-01 -2.317067533731460571e-01 -1.252665817737579346e-01 2.823849916458129883e-01 2.313199685886502266e-03 -2.865624055266380310e-02 2.202042341232299805e-01 -1.301915496587753296e-01 -3.856252133846282959e-02 3.034293651580810547e-02 3.176913037896156311e-02 -2.499133795499801636e-01 5.272750928997993469e-02 2.712005674839019775e-01 9.887741506099700928e-02 -1.187336444854736328e-01 -2.258795946836471558e-01 2.015115469694137573e-01 1.455217450857162476e-01 -1.032100692391395569e-01 -4.484014585614204407e-02 -5.180529877543449402e-02 2.114187031984329224e-01 -2.832799255847930908e-01 -8.998311311006546021e-02
1.468401849269866943e-01 -2.658300697803497314e-01 1.975410580635070801e-01 1.972273737192153931e-01 -5.894377455115318298e-02 -1.550159305334091187e-01 -2.109254300594329834e-01 -1.342411786317825317e-01 -6.788846850395202637e-02 -1.140326559543609619e-01 3.048356473445892334e-01 9.391280263662338257e-02 4.105505719780921936e-02 1.494779735803604126e-01 -2.668176591396331787e-02 2.787841558456420898e-01 -5.638618022203445435e-02 -1.886532604694366455e-01 -1.869526803493499756e-01 -3.472682461142539978e-02 3.079138994216918945e-01 8.469738811254501343e-02 -9.044500440359115601e-02 -9.279581159353256226e-02 -8.522413671016693115e-02 -9.077076800167560577e-03 -1.195111498236656189e-01 -1.975851655006408691e-01 -8.123991638422012329e-02 1.349190771579742432e-01 -4.249370694160461426e-01 -2.413972169160842896e-01
-7.949024438858032227e-02 -1.421511769294738770e-01 9.335748106241226196e-02 -1.382447332143783569e-01 -1.509251445531845093e-01 3.799232095479965210e-02 3.354057967662811279e-01 -5.431772768497467041e-02 -9.057366847991943359e-02 -9.415339678525924683e-02 3.216313719749450684e-01 1.497918274253606796e-02 -4.335374012589454651e-02 3.465712666511535645e-01 5.152340978384017944e-02 8.695216476917266846e-02 9.753698110580444336e-02 4.143774807453155518e-01 -3.735130131244659424e-01 -2.310028970241546631e-01 1.416008770465850830e-01 6.343435496091842651e-02 -1.059058308601379395e-01 1.350568700581789017e-02 -1.256548017263412476e-01 -1.871637701988220215e-01 -2.679752372205257416e-02 -9.257321804761886597e-02 2.528682164847850800e-02 -2.650464177131652832e-01 -9.160289913415908813e-02 6.383330374956130981e-02
2.651248276233673096e-01 -2.354313284158706665e-01 -7.901565730571746826e-02 -6.145359948277473450e-03 5.456735938787460327e-02 -1.517948359251022339e-01 1.970384865999221802e-01 4.816168546676635742e-02 1.754831969738006592e-01 -3.917771950364112854e-02 3.534456342458724976e-02 -6.945516914129257202e-02 -1.457573324441909790e-01 2.803556621074676514e-01 -7.905726879835128784e-02 3.443599492311477661e-02 8.114717900753021240e-02 5.052272975444793701e-02 -4.191393852233886719e-01 -3.465261459350585938e-01 1.870044767856597900e-01 1.593804806470870972e-01 -4.090987443923950195e-01 -7.034246623516082764e-02 -7.411186397075653076e-02 -2.787824571132659912e-01 6.924289464950561523e-02 -1.174378544092178345e-01 8.271175622940063477e-02 4.233088344335556030e-02 3.648314252495765686e-02 7.624252885580062866e-02
7.135044038295745850e-02 -2.208974808454513550e-01 -2.096121460199356079e-01 1.117062345147132874e-01 -2.531717121601104736e-01 2.003224194049835205e-02 3.222867548465728760e-01 -2.164242416620254517e-02 -2.283923886716365814e-02 3.046973142772912979e-03 -6.570585537701845169e-04 -1.063332855701446533e-01 -1.847924292087554932e-01 2.577874660491943359e-01 -1.114635765552520752e-01 1.476995199918746948e-01 1.339577436447143555e-01 3.435513675212860107e-01 -3.083326518535614014e-01 -3.805395662784576416e-01 2.076264619827270508e-01 7.800706475973129272e-02 -9.091351181268692017e-02 -1.134452000260353088e-01 -1.700446009635925293e-01 4.357032477855682373e-02 -2.766326442360877991e-02 3.487216308712959290e-02 2.475877851247787476e-01 -1.651689410209655762e-01 -8.108717203140258789e-02 -7.250210270285606384e-03
2.930591069161891937e-02 -2.316610068082809448e-01 -2.047813981771469116e-01 -8.448792248964309692e-02 5.929877236485481262e-02 -1.332073211669921875e-01 1.194659341126680374e-02 1.165222972631454468e-01 -1.397503763437271118e-01 5.117046530358493328e-04 1.173745393753051758e-01 9.783773869276046753e-02 2.931868657469749451e-02 2.630947828292846680e-01 -8.786285296082496643e-03 -1.023113653063774109e-01 2.215107679367065430e-01 2.795805037021636963e-01 -3.683224618434906006e-01 -2.661646716296672821e-02 1.172763705253601074e-01 -1.696726866066455841e-02 -1.819867640733718872e-01 1.953086704015731812e-01 -3.684050738811492920e-01 -2.630088031291961670e-01 1.969785839319229126e-01 5.577373132109642029e-02 2.433556467294692993e-01 -1.280286014080047607e-01 -2.361199557781219482e-01 1.040946617722511292e-01
9.238762408494949341e-02 1.652678549289703369e-01 -1.387208402156829834e-01 -9.560714662075042725e-02 -1.786206215620040894e-01 1.404717564582824707e-01 8.049079775810241699e-02 -4.903347045183181763e-02 -1.437163054943084717e-01 -2.494568005204200745e-02 -9.943214245140552521e-03 2.679879069328308105e-01 2.456750720739364624e-01 4.078702330589294434e-01 -3.699810802936553955e-02 1.021518707275390625e-01 3.572742342948913574e-01 5.548745393753051758e-02 -2.051072269678115845e-01 -1.004939451813697815e-01 2.170044332742691040e-01 1.123797371983528137e-01 -1.828258037567138672e-01 4.645080491900444031e-02 2.738980650901794434e-01 -1.383493989706039429e-01 -2.000827109441161156e-03 -7.186181098222732544e-02 1.225503087043762207e-01 1.321296989917755127e-01 -2.514961063861846924e-01 -2.651112675666809082e-01
-1.564422547817230225e-01 -1.488739550113677979e-01 -2.481846213340759277e-01 -8.150096237659454346e-02 -1.228458583354949951e-01 -9.106577932834625244e-02 1.121053397655487061e-01 4.207855463027954102e-02 -1.516174376010894775e-01 -1.639647036790847778e-01 3.990883231163024902e-01 7.264712452888488770e-02 -9.924091398715972900e-02 2.482580691576004028e-01 8.323255181312561035e-02 1.474361419677734375e-01 4.060865193605422974e-02 3.057490289211273193e-02 -3.439034223556518555e-01 1.382709443569183350e-01 2.908656597137451172e-01 1.783679984509944916e-02 1.447236817330121994e-02 -8.365461975336074829e-02 2.154230773448944092e-01 -4.091461375355720520e-02 2.725894749164581299e-01 1.728469580411911011e-01 7.100274413824081421e-02 2.222599834203720093e-01 -2.529132366180419922e-01 1.733950376510620117e-01
6.363739073276519775e-02 1.784887015819549561e-01 8.328402787446975708e-02 5.268846824765205383e-02 -2.044971138238906860e-01 -5.897788703441619873e-02 1.130151748657226562e-01 -6.546952575445175171e-02 -1.095815300941467285e-01 7.245318591594696045e-02 1.152155920863151550e-01 5.240072011947631836e-01 -1.894046962261199951e-01 2.049261629581451416e-01 1.941629871726036072e-02 7.179618626832962036e-02 6.958995014429092407e-02 -2.354307286441326141e-02 -2.655509412288665771e-01 -1.122729778289794922e-01 4.750601947307586670e-01 -1.125766485929489136e-01 -1.872766464948654175e-01 -1.098428666591644287e-01 -6.549919396638870239e-02 -2.115007340908050537e-01 -1.451887786388397217e-01 1.514898687601089478e-01 -1.937610469758510590e-02 9.293656051158905029e-02 -1.650668680667877197e-01 -1.351025979965925217e-02
3.137678503990173340e-01 -4.534536227583885193e-02 2.781856432557106018e-02 7.822509855031967163e-02 -1.375616490840911865e-01 5.472917854785919189e-02 1.283053457736968994e-01 -2.099780589342117310e-01 -1.237376853823661804e-01 -1.291837543249130249e-01 1.748162358999252319e-01 4.643974602222442627e-01 7.253422588109970093e-02 1.238117218017578125e-01 -3.693527281284332275e-01 2.557770907878875732e-01 -1.516956649720668793e-02 -1.386726498603820801e-01 -2.894366979598999023e-01 1.224481407552957535e-02 6.970725953578948975e-02 -1.772045623511075974e-03 -1.345052272081375122e-01 1.420937925577163696e-01 1.103345006704330444e-01 -8.974108099937438965e-02 6.674631685018539429e-02 2.285417765378952026e-01 2.758781611919403076e-02 1.518779546022415161e-01 -1.104154810309410095e-01 -2.236259877681732178e-01
9.470030665397644043e-02 -1.298477500677108765e-01 -2.183766365051269531e-01 1.272760033607482910e-01 -1.266641467809677124e-01 -9.630325436592102051e-02 3.366354107856750488e-01 -1.581081449985504150e-01 -1.794043928384780884e-01 1.830852590501308441e-02 5.599160492420196533e-02 -4.294100403785705566e-02 -3.712349012494087219e-02 4.316951930522918701e-01 -2.320251166820526123e-01 3.237161785364151001e-02 2.025386244058609009e-01 3.640373349189758301e-01 -2.661785483360290527e-01 -2.286355644464492798e-01 1.618125587701797485e-01 1.099764257669448853e-01 -4.622145742177963257e-02 7.043338846415281296e-03 -1.365795731544494629e-01 -1.277413666248321533e-01 -8.008518069982528687e-02 -1.450664997100830078e-01 2.356715947389602661e-01 -1.037601828575134277e-01 -2.549685165286064148e-02 -2.375555341131985188e-04
-1.659333407878875732e-01 1.600417345762252808e-01 -1.249227151274681091e-01 -4.837488755583763123e-02 -8.237128704786300659e-02 -4.352837428450584412e-02 2.006138265132904053e-01 -3.961325809359550476e-02 -2.392808049917221069e-01 -2.162866443395614624e-01 4.089648723602294922e-01 1.845226585865020752e-01 -8.101153373718261719e-02 2.804685533046722412e-01 -6.397668272256851196e-02 -2.863008063286542892e-03 2.215819619596004486e-02 2.745507657527923584e-01 -3.887484073638916016e-01 -1.494591683149337769e-01 2.156834006309509277e-01 5.968431755900382996e-02 1.430679261684417725e-01 -1.112122461199760437e-01 2.274200916290283203e-01 -2.163008600473403931e-01 -1.230977475643157959e-01 6.766051799058914185e-02 5.956161022186279297e-02 9.247090667486190796e-03 -1.445601284503936768e-01 -9.344052523374557495e-02
8.262043446302413940e-02 -4.975327849388122559e-01 -1.534037888050079346e-01 3.076772950589656830e-02 -1.331640779972076416e-01 -1.334907412528991699e-01 2.141627520322799683e-01 9.741474688053131104e-02 8.616521209478378296e-02 -2.113340944051742554e-01 7.662336342036724091e-03 -5.229527130722999573e-02 -2.577560544013977051e-01 1.665361225605010986e-01 -2.093716859817504883e-01 -8.446957916021347046e-02 8.267843723297119141e-02 2.510482966899871826e-01 -2.029834240674972534e-01 -2.587789893150329590e-01 2.461980432271957397e-01 -9.124974906444549561e-02 4.854635521769523621e-02 8.866123110055923462e-02 -2.337627410888671875e-01 -1.969408094882965088e-01 6.883568316698074341e-02 1.710177026689052582e-02 2.000736296176910400e-01 6.315734237432479858e-02 2.250986173748970032e-02 1.733486503362655640e-01
1.257010102272033691e-01 -7.619653642177581787e-02 -1.104087308049201965e-01 -1.885715872049331665e-01 2.929248614236712456e-03 -3.168581053614616394e-02 2.450977414846420288e-01 -6.704828143119812012e-02 -1.886730939149856567e-01 -1.732531785964965820e-01 2.949091196060180664e-01 -1.532327011227607727e-02 -7.170442491769790649e-02 6.697490811347961426e-02 -1.349293887615203857e-01 1.423546671867370605e-01 2.653737366199493408e-01 6.468861550092697144e-02 -8.336131274700164795e-02 2.102731615304946899e-01 3.547689318656921387e-01 8.539226651191711426e-02 -5.146536976099014282e-02 -3.022196888923645020e-01 -1.910545527935028076e-01 -1.400269381701946259e-02 2.016248852014541626e-01 -9.819724410772323608e-02 1.102343574166297913e-01 4.043648838996887207e-01 -9.439876675605773926e-02 -1.991673558950424194e-01
-2.719160169363021851e-02 -1.164604499936103821e-01 -1.462750434875488281e-01 1.430657953023910522e-01 2.116651982069015503e-01 8.167656511068344116e-02 3.994579911231994629e-01 -1.103607788681983948e-01 -4.565928247757256031e-04 -8.927615731954574585e-02 1.473664790391921997e-01 -1.624890118837356567e-01 7.471738010644912720e-02 2.361030429601669312e-01 -1.918737888336181641e-01 2.720231004059314728e-02 -9.794833511114120483e-02 8.277043700218200684e-02 -3.956275284290313721e-01 1.208713203668594360e-01 2.412824332714080811e-01 8.453603088855743408e-02 4.168586432933807373e-02 -5.112849548459053040e-02 4.363887757062911987e-02 -1.136683970689773560e-01 -2.080590426921844482e-01 -1.247780323028564453e-01 3.620035201311111450e-02 1.628932058811187744e-01 -4.436865448951721191e-01 9.982300549745559692e-02
2.531543374061584473e-01 -1.176070123910903931e-01 1.246199384331703186e-01 9.438290446996688843e-02 -8.329264819622039795e-02 1.810675710439682007e-01 6.462174654006958008e-02 -1.136898845434188843e-01 -1.770231872797012329e-01 -2.363191694021224976e-01 2.713680565357208252e-01 1.358146667480468750e-01 -7.872651517391204834e-02 -1.171005815267562866e-01 -2.603768371045589447e-02 -1.521061509847640991e-01 1.903792768716812134e-01 3.279050290584564209e-01 -3.033066987991333008e-01 -1.490883678197860718e-01 2.829009890556335449e-01 1.858155578374862671e-01 -6.905452162027359009e-02 1.755146682262420654e-01 -4.690474271774291992e-02 -3.912777900695800781e-01 1.903457567095756531e-02 2.070426382124423981e-02 -1.527909096330404282e-02 2.014752477407455444e-02 1.676035821437835693e-01 -1.577390879392623901e-01
1.543049067258834839e-01 7.838793098926544189e-03 -1.679578721523284912e-01 5.073461681604385376e-02 -2.485191076993942261e-01 -2.440741807222366333e-01 2.214332669973373413e-01 -3.564156293869018555e-01 -2.532632648944854736e-01 -2.769496850669384003e-02 1.734288334846496582e-01 2.985461056232452393e-01 4.891286045312881470e-02 1.396613866090774536e-01 -8.901217579841613770e-02 6.211275607347488403e-02 1.256220489740371704e-01 -2.568179666996002197e-01 -2.496409416198730469e-01 -2.620993256568908691e-01 9.072780609130859375e-02 -3.766498342156410217e-02 -1.521497219800949097e-01 -1.103291958570480347e-01 1.657449305057525635e-01 -1.380273401737213135e-01 -1.546200662851333618e-01 2.061458826065063477e-01 -1.042899861931800842e-01 7.456941902637481689e-02 -1.736749708652496338e-01 1.135724261403083801e-01
-7.500677602365612984e-04 -2.910304069519042969e-01 -2.595397830009460449e-02 -2.418562397360801697e-02 6.279771029949188232e-02 -2.144261449575424194e-01 6.266839057207107544e-02 -2.802417576313018799e-01 -1.822313666343688965e-01 -3.839686512947082520e-02 3.344929218292236328e-01 1.804119497537612915e-01 -3.398823551833629608e-03 3.152816295623779297e-01 -1.092191562056541443e-01 1.883002370595932007e-01 1.463476419448852539e-01 -2.988251857459545135e-02 -4.841674491763114929e-02 8.311104029417037964e-02 3.852309286594390869e-01 -1.032558754086494446e-01 -8.128619939088821411e-02 -2.770663611590862274e-02 4.759028926491737366e-02 -2.127555385231971741e-02 1.435974091291427612e-01 -9.207278490066528320e-02 1.741422563791275024e-01 4.250574111938476562e-01 -2.536761201918125153e-02 -1.195041015744209290e-01
-6.418327242136001587e-02 -2.018061876296997070e-01 6.151877716183662415e-02 -6.936731934547424316e-02 3.372521325945854187e-02 1.155611649155616760e-01 2.208939194679260254e-01 2.318146079778671265e-01 -2.884230017662048340e-01 -1.517097055912017822e-01 -1.073523014783859253e-01 2.129387110471725464e-01 4.965554550290107727e-02 1.459423452615737915e-01 -9.375235438346862793e-02 2.485913336277008057e-01 -1.770806312561035156e-02 -1.552062630653381348e-01 -4.452444612979888916e-01 -1.533558517694473267e-01 3.745923936367034912e-01 -1.315493583679199219e-01 -2.708669304847717285e-01 -1.622756123542785645e-01 3.092629089951515198e-02 -1.567255705595016479e-01 2.386388741433620453e-02 -2.569479495286941528e-02 -5.771924555301666260e-02 -9.060879051685333252e-02 -1.702998280525207520e-01 -3.645407035946846008e-02
1.077432781457901001e-01 -5.196914076805114746e-01 -1.539546251296997070e-01 -1.260314583778381348e-01 -9.914467483758926392e-02 -6.032436341047286987e-02 -7.355939596891403198e-03 -6.469688564538955688e-02 -8.222450315952301025e-02 -2.126151770353317261e-01 3.357730209827423096e-01 -1.362780034542083740e-01 -3.841862082481384277e-02 3.781469762325286865e-01 -1.150749376392923295e-04 2.026334702968597412e-01 7.239852100610733032e-03 4.893664270639419556e-03 -2.487585693597793579e-01 7.469116896390914917e-02 3.306398391723632812e-01 1.084555536508560181e-01 -3.272957401350140572e-03 8.743270882405340672e-04 1.997598074376583099e-02 1.800192892551422119e-01 8.336644619703292847e-03 -1.487483233213424683e-01 4.317651316523551941e-02 7.803030312061309814e-02 -1.805603355169296265e-01 8.953218162059783936e-02
2.250097543001174927e-01 -1.961095631122589111e-01 -2.034222781658172607e-01 7.584896683692932129e-02 -1.479582786560058594e-01 5.676408112049102783e-02 2.225717306137084961e-01 -9.097232669591903687e-02 -2.207661569118499756e-01 1.283270716667175293e-01 1.001831442117691040e-01 -4.540517181158065796e-02 -1.289453357458114624e-01 2.611084282398223877e-01 -2.686085700988769531e-01 1.253118962049484253e-01 1.297417283058166504e-01 3.468504846096038818e-01 -2.620128095149993896e-01 -2.716951966285705566e-01 2.426885664463043213e-01 1.324748992919921875e-01 -7.359711080789566040e-02 1.288944855332374573e-03 -1.519789397716522217e-01 -5.421968176960945129e-02 -1.657062210142612457e-02 -8.189151436090469360e-02 3.034422397613525391e-01 -1.963762491941452026e-01 -6.896804273128509521e-02 3.161972761154174805e-02
1.134845390915870667e-01 -1.783794164657592773e-01 -3.447570800781250000e-01 7.059216499328613281e-02 -1.985469758510589600e-01 2.026713266968727112e-02 3.335351943969726562e-01 4.254167526960372925e-02 -2.274308353662490845e-01 6.146616488695144653e-02 -1.609649625606834888e-03 -5.609677731990814209e-02 -4.510640725493431091e-02 4.181126356124877930e-01 -1.995843350887298584e-01 1.595814377069473267e-01 1.048489436507225037e-01 2.797314524650573730e-01 -2.233387529850006104e-01 -2.871731817722320557e-01 6.550948321819305420e-02 -3.235666453838348389e-02 -1.148099377751350403e-01 1.564964093267917633e-02 -1.090825796127319336e-01 -1.804361790418624878e-01 -3.348118439316749573e-02 -1.889308169484138489e-02 2.528395950794219971e-01 -1.375212073326110840e-01 -9.021171927452087402e-02 2.237091772258281708e-02
3.583530336618423462e-02 -9.074912220239639282e-02 1.665343344211578369e-01 4.794396087527275085e-02 -1.379822790622711182e-01 1.426932774484157562e-02 -1.009899228811264038e-01 -4.064410179853439331e-02 -2.434767782688140869e-01 1.582637727260589600e-01 1.608043909072875977e-01 1.590233147144317627e-01 -1.300212144851684570e-01 -8.992407820187509060e-04 -6.207073107361793518e-02 8.053101599216461182e-02 9.247983992099761963e-02 8.360604196786880493e-02 -3.409933447837829590e-01 -1.286027431488037109e-01 4.636304080486297607e-01 -5.331978946924209595e-02 -7.358692586421966553e-02 -1.912727504968643188e-01 1.106563583016395569e-01 7.448791875503957272e-04 -2.192314565181732178e-01 1.821879446506500244e-01 1.723841428756713867e-01 2.517721652984619141e-01 -4.142138659954071045e-01 -1.739181019365787506e-02
2.228740304708480835e-01 -1.877580732107162476e-01 -1.808623522520065308e-01 1.608671844005584717e-01 -1.214508265256881714e-01 -9.102489054203033447e-02 3.019114732742309570e-01 -1.050525009632110596e-01 -2.491821944713592529e-01 5.870147421956062317e-02 -4.162446409463882446e-02 -1.528099179267883301e-01 -6.424186378717422485e-02 2.468096017837524414e-01 -2.135308831930160522e-01 6.405833363533020020e-02 1.195647418498992920e-01 3.384308218955993652e-01 -3.061675727367401123e-01 -2.471572607755661011e-01 2.099864631891250610e-01 6.206991523504257202e-02 -1.226364299654960632e-01 -8.086399175226688385e-03 -1.382167339324951172e-01 -7.061932235956192017e-02 -1.217123717069625854e-01 -1.135189458727836609e-01 3.287650048732757568e-01 -1.161792501807212830e-01 -7.384873181581497192e-02 -1.904214173555374146e-02
1.083591878414154053e-01 -1.796849519014358521e-01 2.989928424358367920e-02 -2.564778178930282593e-02 -9.953466057777404785e-02 -2.232944965362548828e-01 2.080144882202148438e-01 -8.509455621242523193e-02 -1.165767312049865723e-01 -2.116192281246185303e-01 4.426304697990417480e-01 2.017143368721008301e-02 -1.112704873085021973e-01 8.426538854837417603e-02 3.446826711297035217e-03 2.146183401346206665e-01 -1.411343812942504883e-01 -1.363957822322845459e-01 -2.269754707813262939e-01 -1.487962156534194946e-01 -9.031540900468826294e-02 1.867531239986419678e-01 -2.935235500335693359e-01 -1.766662448644638062e-01 1.453502327203750610e-01 -6.191307306289672852e-02 -2.677138447761535645e-01 -3.320384398102760315e-02 -3.239098563790321350e-02 6.617469340562820435e-02 -3.597163259983062744e-01 -1.369169354438781738e-01
1.598380953073501587e-01 -4.633675217628479004e-01 1.356290280818939209e-01 3.271868079900741577e-02 -1.430480182170867920e-01 -1.711639910936355591e-01 7.717882841825485229e-02 -1.526167541742324829e-01 -1.865278184413909912e-01 -1.938650459051132202e-01 4.025252163410186768e-01 9.551135450601577759e-02 5.017295852303504944e-02 2.628745734691619873e-01 9.677230264060199261e-04 1.572061628103256226e-01 7.208064198493957520e-02 -3.960302565246820450e-03 -2.843255102634429932e-01 -8.838163316249847412e-02 3.171168267726898193e-01 2.509155496954917908e-02 4.467576742172241211e-02 -1.385765224695205688e-01 1.966387033462524414e-02 7.789418846368789673e-02 1.749788876622915268e-03 -4.524867236614227295e-02 -1.861255383118987083e-03 -6.976526230573654175e-02 -1.435773074626922607e-01 2.667633295059204102e-01
1.843698024749755859e-01 -4.495542049407958984e-01 -3.297290578484535217e-02 -1.501778960227966309e-01 -1.860370188951492310e-01 -2.590982913970947266e-01 1.239906996488571167e-01 1.364908274263143539e-02 -3.992019593715667725e-01 2.745673991739749908e-04 3.270610272884368896e-01 1.110614314675331116e-01 -6.304561346769332886e-02 1.786259710788726807e-01 -3.476196154952049255e-02 8.273761719465255737e-02 6.083847954869270325e-02 -4.769514128565788269e-02 -1.898867427371442318e-03 -5.897407233715057373e-02 2.849563956260681152e-01 6.067987903952598572e-02 -7.304458320140838623e-02 1.560005247592926025e-01 2.057582885026931763e-01 3.146369755268096924e-02 -5.175780132412910461e-02 8.044966962188482285e-04 -2.403272688388824463e-02 1.062323004007339478e-01 -3.391762673854827881e-01 -5.868356674909591675e-02
-3.071389161050319672e-03 -4.664181768894195557e-01 -1.272073835134506226e-01 1.080233678221702576e-01 -5.545647814869880676e-02 -1.150211393833160400e-01 -1.486266381107270718e-03 -5.311008915305137634e-02 -2.972393929958343506e-01 1.523279491811990738e-02 3.870841860771179199e-01 -5.445465818047523499e-02 -6.769999163225293159e-04 1.698657572269439697e-01 3.976349532604217529e-02 -2.151901274919509888e-02 -2.117523550987243652e-01 1.190664768218994141e-01 -1.653526872396469116e-01 -2.705130912363529205e-02 2.949451804161071777e-01 -1.797970682382583618e-01 -2.650174871087074280e-02 -1.280990839004516602e-01 -1.726336479187011719e-01 -1.620175838470458984e-01 -1.052756793797016144e-02 8.138974756002426147e-02 1.013274267315864563e-01 2.213706821203231812e-01 -3.415904343128204346e-01 -3.033079393208026886e-02
-6.023075431585311890e-02 -3.823308050632476807e-01 6.400450319051742554e-02 2.350146137177944183e-02 -2.780700325965881348e-01 -1.068169716745615005e-03 -9.023491293191909790e-02 -1.319536268711090088e-01 3.080700151622295380e-02 -1.306019425392150879e-01 2.013682276010513306e-01 2.203802019357681274e-01 -1.851662546396255493e-01 3.792655169963836670e-01 -1.995543539524078369e-01 3.942365199327468872e-02 8.345951139926910400e-02 1.439107209444046021e-01 9.270997345447540283e-02 7.076087594032287598e-02 3.965357244014739990e-01 3.099657036364078522e-02 -5.290464684367179871e-02 -1.089513301849365234e-01 -9.562370181083679199e-02 -9.555839002132415771e-03 -6.775803864002227783e-02 1.322110742330551147e-01 -3.659997892100363970e-04 -4.545196518301963806e-02 -4.102046787738800049e-01 1.587845943868160248e-02
-1.794292009435594082e-03 -2.444513291120529175e-01 -7.010537385940551758e-02 -1.165621727705001831e-01 -2.381398528814315796e-01 3.837427869439125061e-02 4.578450024127960205e-01 -1.014299988746643066e-01 1.182026974856853485e-02 9.216344356536865234e-02 2.853847444057464600e-01 9.800192900002002716e-03 8.945909887552261353e-02 2.174955755472183228e-01 -1.413747072219848633e-01 -5.099010467529296875e-02 7.638393435627222061e-03 2.624556124210357666e-01 -1.603627502918243408e-01 -1.934401541948318481e-01 2.741910517215728760e-01 2.657453343272209167e-02 -9.744106978178024292e-02 1.182419359683990479e-01 -1.264592260122299194e-02 -4.254014790058135986e-01 -5.890588089823722839e-02 -2.184109203517436981e-02 7.208140194416046143e-02 -1.874174922704696655e-01 -1.290520578622817993e-01 4.570496827363967896e-02
4.636446386575698853e-02 -1.935037523508071899e-01 1.764880120754241943e-02 -1.905431449413299561e-01 -1.224861294031143188e-01 6.945978850126266479e-02 1.601470559835433960e-01 1.458337903022766113e-01 -4.401824437081813812e-03 -9.073863923549652100e-02 -3.637774288654327393e-02 2.900220453739166260e-01 -5.211766064167022705e-02 1.545658856630325317e-01 -3.131030499935150146e-01 -3.568002954125404358e-02 1.928768604993820190e-01 -1.883124411106109619e-01 -3.278195858001708984e-01 -1.559882164001464844e-01 2.702407538890838623e-01 5.778890918008983135e-04 -3.377842903137207031e-01 -2.178308963775634766e-01 -1.678702682256698608e-01 -2.278482019901275635e-01 -2.743781730532646179e-02 -2.183260321617126465e-01 6.360960006713867188e-02 5.352586973458528519e-03 -2.283595949411392212e-01 -1.169042661786079407e-01
-8.874454349279403687e-02 -3.284423053264617920e-01 2.384703792631626129e-02 -1.441910304129123688e-02 -2.285640090703964233e-01 1.190359890460968018e-02 4.140564203262329102e-01 1.407365053892135620e-01 -1.736054867506027222e-01 -1.989031955599784851e-02 4.173514544963836670e-01 2.861349284648895264e-02 -1.261048018932342529e-01 3.099682331085205078e-01 -4.088841378688812256e-02 -1.020740047097206116e-01 2.434307895600795746e-02 2.056216746568679810e-01 -1.699992269277572632e-01 1.965165697038173676e-02 9.670866280794143677e-02 2.394345253705978394e-01 9.507558494806289673e-02 -4.935771226882934570e-02 2.705020904541015625e-01 4.298513010144233704e-02 -6.939604878425598145e-02 8.483373676426708698e-04 -6.870061159133911133e-02 2.028903365135192871e-01 -1.728941351175308228e-01 -6.560219824314117432e-02
-3.519676327705383301e-01 -8.722611516714096069e-02 -8.599682897329330444e-02 2.116701751947402954e-01 -1.166643276810646057e-01 -7.290875166654586792e-02 1.158776730298995972e-01 -1.488231271505355835e-01 -2.596881091594696045e-01 3.793881088495254517e-02 1.439161747694015503e-01 5.332715809345245361e-02 -1.220863610506057739e-01 -2.158275246620178223e-01 3.005137741565704346e-01 1.812431961297988892e-02 1.086615696549415588e-01 1.493851691484451294e-01 -1.676930189132690430e-01 -2.269916683435440063e-01 2.934489250183105469e-01 1.123381331562995911e-01 -1.326513588428497314e-01 1.745139062404632568e-01 -3.616173751652240753e-03 -2.957282960414886475e-01 -7.147222757339477539e-02 -7.805662602186203003e-02 8.695013821125030518e-02 1.157819703221321106e-01 -7.127297669649124146e-02 -3.632956743240356445e-01
5.033829063177108765e-02 3.970961272716522217e-02 9.518034011125564575e-02 -1.806806325912475586e-01 -2.498972266912460327e-01 7.156844437122344971e-02 -2.481940202414989471e-02 -8.215005695819854736e-02 -3.694353997707366943e-01 8.706378936767578125e-02 6.012964248657226562e-02 1.204168722033500671e-01 -1.591994315385818481e-01 1.414795815944671631e-01 7.041878253221511841e-02 3.626532852649688721e-01 -5.762911215424537659e-02 -7.673241198062896729e-02 -4.292207062244415283e-01 3.334280103445053101e-02 3.127838373184204102e-01 -1.087606176733970642e-01 -1.823745667934417725e-01 -6.224138289690017700e-02 1.295911669731140137e-01 2.170441485941410065e-02 -2.482253462076187134e-01 7.436192780733108521e-02 1.538005769252777100e-01 1.722479760646820068e-01 -2.188597172498703003e-01 -9.083595871925354004e-02
4.076123237609863281e-03 -1.662857681512832642e-01 -1.479432731866836548e-01 -5.085759237408638000e-02 -1.741410940885543823e-01 -4.453784972429275513e-02 2.963520288467407227e-01 -3.670812398195266724e-02 -1.272729933261871338e-01 -1.195293664932250977e-01 3.918937146663665771e-01 1.751796305179595947e-01 -4.368779435753822327e-02 3.048671782016754150e-01 -4.879079014062881470e-02 7.641223818063735962e-02 1.641041040420532227e-02 2.901868894696235657e-02 -2.962586581707000732e-01 -2.151016145944595337e-02 3.084010183811187744e-01 1.081689894199371338e-01 1.161351203918457031e-01 -1.059890836477279663e-01 1.384668350219726562e-01 1.623614877462387085e-01 9.225486963987350464e-02 2.646531164646148682e-01 8.138487488031387329e-02 2.197082489728927612e-01 -2.901293337345123291e-01 1.565853953361511230e-01
-3.303282707929611206e-02 -1.900806725025177002e-01 5.846977583132684231e-04 5.385396629571914673e-02 -5.010128021240234375e-02 1.356696337461471558e-01 3.015072047710418701e-01 3.039316833019256592e-02 4.695783928036689758e-02 -2.976521551609039307e-01 -1.481168866157531738e-01 2.341955006122589111e-01 1.205442547798156738e-01 3.673750162124633789e-02 -2.076517343521118164e-01 1.028939113020896912e-01 1.789454966783523560e-01 -1.509353667497634888e-01 -3.683356642723083496e-01 -8.865574002265930176e-02 2.219774425029754639e-01 4.495241865515708923e-02 -2.318599522113800049e-01 -2.385348677635192871e-01 -1.878735870122909546e-01 -2.492534071207046509e-01 -5.145983025431632996e-02 -1.847177147865295410e-01 1.201792806386947632e-01 7.783666998147964478e-02 -2.281159907579421997e-01 -2.072155773639678955e-01
1.941832154989242554e-01 1.016109902411699295e-02 -3.099118359386920929e-02 -5.306999757885932922e-02 -2.701531052589416504e-01 1.673410460352897644e-02 8.066537976264953613e-02 1.622173488140106201e-01 -1.997799575328826904e-01 -1.811473444104194641e-02 2.093655616044998169e-01 2.502345144748687744e-01 -1.723908334970474243e-01 1.033053323626518250e-01 1.245120242238044739e-01 3.671651482582092285e-01 3.028816878795623779e-01 8.338734507560729980e-02 -2.518981099128723145e-01 -2.503452897071838379e-01 1.544696986675262451e-01 -1.765983402729034424e-01 -6.515332311391830444e-02 -2.774057090282440186e-01 5.716517101973295212e-03 1.028835028409957886e-01 -1.165167428553104401e-02 -2.062779664993286133e-02 2.055982351303100586e-01 3.968721628189086914e-02 -1.935101747512817383e-01 -2.477886378765106201e-01
-1.410819143056869507e-01 -1.189608722925186157e-01 1.748744100332260132e-01 2.334842830896377563e-01 -3.797310888767242432e-01 -3.066793680191040039e-01 2.482216358184814453e-01 -1.247467920184135437e-01 -1.644050925970077515e-01 -8.059900254011154175e-02 1.828233003616333008e-01 1.122866943478584290e-01 1.420361399650573730e-01 2.575692236423492432e-01 3.221627697348594666e-02 1.824258118867874146e-01 2.709135785698890686e-02 1.896335035562515259e-01 -2.499937415122985840e-01 6.091814860701560974e-02 8.854409307241439819e-02 7.916805148124694824e-02 3.591105043888092041e-01 1.517072319984436035e-02 -1.081471517682075500e-02 -8.652275055646896362e-02 3.372703120112419128e-02 1.547378897666931152e-01 -1.006255671381950378e-01 1.723004877567291260e-01 -1.995537579059600830e-01 -8.070587366819381714e-02
1.012961193919181824e-01 -1.751226335763931274e-01 3.145300596952438354e-02 -8.843407034873962402e-02 -2.865888774394989014e-01 6.932279095053672791e-03 -3.739913552999496460e-02 -1.667954623699188232e-01 -6.870173662900924683e-02 4.251141846179962158e-02 2.204243391752243042e-01 8.429574966430664062e-02 -9.293420240283012390e-03 2.167749553918838501e-01 1.121859773993492126e-01 2.179894596338272095e-01 -4.552533477544784546e-02 -8.023650199174880981e-02 -3.558487296104431152e-01 1.526004970073699951e-01 3.948866128921508789e-01 -3.348468616604804993e-02 -1.069246511906385422e-02 -2.495761774480342865e-02 1.707251667976379395e-01 -1.370762009173631668e-02 -7.794821262359619141e-02 1.605105996131896973e-01 2.556754052639007568e-01 3.552411198616027832e-01 -3.074180483818054199e-01 -7.740820199251174927e-02
1.755294054746627808e-01 -2.996047735214233398e-01 -2.119168490171432495e-01 1.623644381761550903e-01 -1.327570378780364990e-01 4.647992085665464401e-03 2.439435124397277832e-01 -9.395632147789001465e-02 -7.340011745691299438e-02 -2.858874388039112091e-02 1.625511795282363892e-01 2.957113832235336304e-02 -1.966839730739593506e-01 2.011090517044067383e-01 -2.326150983572006226e-01 1.007748097181320190e-01 2.389993816614151001e-01 3.978441655635833740e-01 -2.322330921888351440e-01 -1.936830431222915649e-01 2.136739045381546021e-01 1.195906698703765869e-01 -3.985977545380592346e-02 -3.092138096690177917e-03 -2.402974963188171387e-01 -7.505410164594650269e-02 -4.408263787627220154e-02 -8.753886073827743530e-02 2.591322064399719238e-01 -1.905608773231506348e-01 -1.255559921264648438e-02 1.644243113696575165e-02
6.374719738960266113e-02 -2.091196030378341675e-01 1.584903150796890259e-01 1.059261709451675415e-01 -1.548581719398498535e-01 -9.648855030536651611e-02 2.339809685945510864e-01 -4.662443324923515320e-02 -2.642458081245422363e-01 1.340273171663284302e-01 4.289028644561767578e-01 3.491288423538208008e-01 -2.571333646774291992e-01 -9.221775084733963013e-02 -2.220063060522079468e-01 1.303058415651321411e-01 2.106047123670578003e-01 1.020139828324317932e-01 -1.732876002788543701e-01 6.587328016757965088e-02 1.419244557619094849e-01 -8.661360293626785278e-02 -6.195705011487007141e-02 8.048109710216522217e-02 -2.485664933919906616e-01 1.093789283186197281e-02 -2.581814825534820557e-01 -1.808319985866546631e-01 -2.483598189428448677e-03 -4.469496011734008789e-02 5.797450430691242218e-03 -2.717233449220657349e-02
-4.586820024996995926e-03 -3.740503787994384766e-01 -2.334147095680236816e-01 -2.551268041133880615e-02 -9.639788419008255005e-02 -2.177993021905422211e-02 3.216326236724853516e-01 2.526101842522621155e-02 -1.083453223109245300e-01 -7.660301774740219116e-02 6.146964803338050842e-02 1.069322898983955383e-01 -1.804102212190628052e-01 2.408761382102966309e-01 -1.033259555697441101e-01 8.914324641227722168e-02 1.044413745403289795e-01 2.253647446632385254e-01 -3.002039790153503418e-01 -3.239855170249938965e-01 1.804424375295639038e-01 9.757366031408309937e-02 3.542122244834899902e-02 -9.407544881105422974e-02 -4.487587884068489075e-02 -2.347564399242401123e-01 -1.899943687021732330e-02 -2.544642686843872070e-01 2.975198030471801758e-01 -4.929027706384658813e-02 -2.384997531771659851e-02 1.623041629791259766e-01
9.497188031673431396e-02 -1.653194576501846313e-01 -1.258301362395286560e-02 -2.456481754779815674e-02 -1.298203915357589722e-01 -8.283387124538421631e-02 1.183416172862052917e-01 -3.146293759346008301e-02 -1.500361114740371704e-01 4.503191262483596802e-02 -5.063102394342422485e-02 1.138184368610382080e-01 1.013438254594802856e-01 5.401875972747802734e-01 -1.779986917972564697e-01 1.823281198740005493e-01 2.727019190788269043e-01 -2.444434165954589844e-01 3.342171199619770050e-03 -1.259073317050933838e-01 4.097734987735748291e-01 -1.552398968487977982e-02 -1.388481855392456055e-01 -2.372050192207098007e-03 1.559198349714279175e-01 9.928521513938903809e-02 -1.632322557270526886e-02 2.317377626895904541e-01 2.550437673926353455e-02 -1.690102666616439819e-01 -2.491275668144226074e-01 -1.679462008178234100e-02
2.020009420812129974e-02 -1.630750149488449097e-01 1.097602099180221558e-01 -8.884219825267791748e-02 -8.709397166967391968e-02 6.408065557479858398e-02 1.474297493696212769e-01 -1.382023841142654419e-01 -2.079713195562362671e-01 5.275268480181694031e-02 1.959121823310852051e-01 2.860703170299530029e-01 -2.970997802913188934e-02 1.834303885698318481e-01 -1.823676079511642456e-01 3.850077986717224121e-01 2.342199534177780151e-02 -3.192117214202880859e-01 -3.882903754711151123e-01 -5.558864399790763855e-02 1.130596399307250977e-01 1.872342526912689209e-01 -2.160513773560523987e-02 -3.489265590906143188e-02 -4.463522881269454956e-02 -2.384531795978546143e-01 -7.561325328424572945e-04 -4.942157864570617676e-02 -1.193835288286209106e-01 -2.364420332014560699e-02 -1.542145758867263794e-01 -3.354751169681549072e-01
-1.544625032693147659e-02 -4.022813141345977783e-01 -1.326505243778228760e-01 8.981503546237945557e-02 -2.653940916061401367e-01 1.406651921570301056e-02 1.403142064809799194e-01 -1.463263183832168579e-01 -3.303863406181335449e-01 3.322086483240127563e-02 3.699800670146942139e-01 -4.260299354791641235e-02 -1.436487492173910141e-02 7.723039388656616211e-02 -5.596568807959556580e-02 -6.759992986917495728e-02 -1.599254757165908813e-01 -1.936126351356506348e-01 -2.265476882457733154e-01 -4.869744554162025452e-02 2.496643960475921631e-01 2.260608784854412079e-02 2.076395303010940552e-01 -9.167153388261795044e-02 -1.804328262805938721e-01 -8.645004779100418091e-02 6.162411719560623169e-02 -1.517319232225418091e-01 1.857420653104782104e-01 1.768818199634552002e-01 -2.635475099086761475e-01 -6.702367216348648071e-02
1.685100793838500977e-01 -3.151697516441345215e-01 -2.011964768171310425e-01 1.134505793452262878e-01 -2.036597132682800293e-01 -7.004129886627197266e-02 2.615176141262054443e-01 -8.811253122985363007e-03 -1.248068436980247498e-01 -1.398698333650827408e-02 -4.915248230099678040e-02 -1.095752716064453125e-01 1.258419174700975418e-02 3.329927325248718262e-01 -2.090644985437393188e-01 5.894903466105461121e-02 1.308846324682235718e-01 3.883995711803436279e-01 -2.486198395490646362e-01 -2.321837842464447021e-01 1.971421092748641968e-01 1.356950551271438599e-01 -9.097852557897567749e-02 -1.972940750420093536e-03 -7.413197308778762817e-02 2.598384954035282135e-02 -1.077535375952720642e-01 -6.092455610632896423e-02 3.608202040195465088e-01 -1.136534735560417175e-01 -4.220928251743316650e-02 -6.939262675587087870e-05
1.814160197973251343e-01 -2.502582073211669922e-01 -1.204235330224037170e-01 -9.358082711696624756e-02 -2.122038900852203369e-01 1.857067458331584930e-02 3.529858887195587158e-01 -1.447497159242630005e-01 -1.957003176212310791e-01 -1.690020412206649780e-01 3.769799694418907166e-02 8.590499311685562134e-02 9.119895845651626587e-02 3.270022273063659668e-01 1.676208525896072388e-01 8.610876277089118958e-03 -2.173634245991706848e-02 3.153992891311645508e-01 -1.505173444747924805e-01 -1.726272255182266235e-01 2.145142853260040283e-01 1.055423989892005920e-01 -7.621014863252639771e-02 3.704323172569274902e-01 -1.793266274034976959e-02 -2.380424588918685913e-01 -5.737895146012306213e-02 6.806743144989013672e-02 7.816176116466522217e-02 -2.128072828054428101e-01 -3.968723490834236145e-02 -2.687507309019565582e-02
1.961753889918327332e-02 -1.876122653484344482e-01 1.265208721160888672e-01 -8.133575320243835449e-03 -6.395633518695831299e-02 3.024030709639191628e-03 -5.894818156957626343e-02 -1.647657901048660278e-01 -2.331171482801437378e-01 1.227764412760734558e-01 1.824184358119964600e-01 7.851509749889373779e-02 7.865527272224426270e-02 1.548383384943008423e-01 -3.714575767517089844e-01 1.719601601362228394e-01 1.752006262540817261e-01 -2.955493628978729248e-01 -4.196732640266418457e-01 -5.934314802289009094e-02 1.177397742867469788e-01 -5.092624947428703308e-02 -1.188945844769477844e-01 3.626721724867820740e-02 -6.944961100816726685e-02 5.249451845884323120e-02 -1.128094047307968140e-01 -2.685206532478332520e-01 -1.653716266155242920e-01 2.664847970008850098e-01 -2.764071822166442871e-01 -1.013868227601051331e-01
7.921937853097915649e-02 1.047219038009643555e-01 2.381814457476139069e-02 -1.904245838522911072e-02 -1.061345934867858887e-01 1.731511950492858887e-02 1.536441445350646973e-01 -4.302557557821273804e-02 -2.057612985372543335e-01 -1.081887930631637573e-01 2.135726660490036011e-01 1.004877388477325439e-01 -5.544829964637756348e-01 2.128641307353973389e-01 -1.169653907418251038e-01 2.500617504119873047e-02 7.296559959650039673e-02 7.962494343519210815e-02 -3.153127431869506836e-01 9.618356078863143921e-02 1.379210948944091797e-01 -2.017981708049774170e-01 -1.786115318536758423e-01 -1.743887662887573242e-01 -6.199683528393507004e-03 -4.378947615623474121e-02 -8.463969081640243530e-02 -3.315375372767448425e-02 -2.412302643060684204e-01 4.032126441597938538e-02 -3.297178149223327637e-01 -2.164179533720016479e-01
2.536552585661411285e-02 -2.662645578384399414e-01 -1.553404331207275391e-01 -1.987663283944129944e-02 -1.443997770547866821e-01 -3.377473354339599609e-02 2.900271415710449219e-01 -7.150324434041976929e-02 -1.611717939376831055e-01 -1.073605008423328400e-02 5.406716465950012207e-02 2.140308497473597527e-03 -1.357565969228744507e-01 3.292622864246368408e-01 -2.610451281070709229e-01 -4.079004004597663879e-02 1.081255078315734863e-01 4.136566519737243652e-01 -2.855433821678161621e-01 -2.874534428119659424e-01 2.201616168022155762e-01 1.639114171266555786e-01 -8.212237060070037842e-02 -1.768100559711456299e-01 -1.003526821732521057e-01 -1.221220567822456360e-01 -1.365719945169985294e-04 -4.570271354168653488e-03 2.129073739051818848e-01 -9.357188642024993896e-02 -1.648964732885360718e-01 2.119825780391693115e-02
1.258450299501419067e-01 -1.502024531364440918e-01 -2.688598632812500000e-01 3.720989450812339783e-02 -1.501369923353195190e-01 -6.800399720668792725e-02 2.167002558708190918e-01 -1.790170669555664062e-01 2.335499040782451630e-02 -2.176969051361083984e-01 1.421717368066310883e-02 4.262549430131912231e-02 -1.512591540813446045e-01 2.040366977453231812e-01 -2.430099844932556152e-01 7.819353044033050537e-02 1.589402258396148682e-01 3.705609738826751709e-01 -1.617351472377777100e-01 -3.969033062458038330e-01 1.893787980079650879e-01 6.709955632686614990e-02 -1.793913245201110840e-01 -1.218662485480308533e-01 -1.987790465354919434e-01 -1.028296872973442078e-01 9.516796469688415527e-02 -4.498254880309104919e-02 2.719033956527709961e-01 6.487614940851926804e-03 -1.402654498815536499e-01 1.168021038174629211e-01
2.540078163146972656e-01 2.614347077906131744e-02 3.430998325347900391e-02 1.149383261799812317e-01 -1.466957777738571167e-01 -1.523468047380447388e-01 3.042738139629364014e-01 -1.801819950342178345e-01 -3.311727643013000488e-01 1.587868481874465942e-01 1.725946664810180664e-01 9.412515908479690552e-02 1.130069196224212646e-01 1.392567604780197144e-01 -2.826573550701141357e-01 3.858821690082550049e-01 -1.311904340982437134e-01 -1.880466490983963013e-01 -2.628065049648284912e-01 6.452882289886474609e-02 1.184711903333663940e-01 2.032356858253479004e-01 -1.038525849580764771e-01 2.122282423079013824e-02 -6.097131967544555664e-02 -8.742413669824600220e-02 -5.193109810352325439e-02 -2.056095004081726074e-01 3.232588246464729309e-02 1.507284045219421387e-01 -2.024450898170471191e-01 5.167793482542037964e-02
1.656287759542465210e-01 -2.185228839516639709e-02 -6.032048910856246948e-02 -2.494213357567787170e-02 -2.195868790149688721e-01 9.799483418464660645e-02 8.643677830696105957e-02 3.408905491232872009e-02 -4.084736108779907227e-01 3.377451896667480469e-01 7.774242758750915527e-02 2.317403107881546021e-01 -2.125589102506637573e-01 1.402235329151153564e-01 6.126162409782409668e-02 2.214116752147674561e-01 2.740744948387145996e-01 1.047900840640068054e-01 -3.334294259548187256e-01 9.639308601617813110e-02 1.681253910064697266e-01 -6.214295327663421631e-02 -1.021269634366035461e-01 -1.340440064668655396e-01 2.252838201820850372e-02 -3.127842023968696594e-02 7.676318287849426270e-02 1.046919375658035278e-01 2.627211213111877441e-01 1.684131659567356110e-02 -1.603550761938095093e-01 -2.502705156803131104e-01
8.637773245573043823e-02 -4.790523052215576172e-01 -9.976812638342380524e-03 -1.392445061355829239e-02 -2.074060887098312378e-01 -1.795117706060409546e-01 9.342396259307861328e-02 3.245621919631958008e-02 -6.602618959732353687e-04 -1.453146338462829590e-01 4.590093195438385010e-01 6.743195652961730957e-02 3.159268200397491455e-02 2.686379253864288330e-01 2.974030189216136932e-02 2.429477125406265259e-02 1.279470771551132202e-01 -3.395749628543853760e-02 -2.412291914224624634e-01 -6.939674913883209229e-02 1.166382580995559692e-01 2.915911972522735596e-01 5.144337937235832214e-02 2.720093913376331329e-02 8.459169417619705200e-02 1.050598919391632080e-01 7.470795419067144394e-03 1.536651551723480225e-01 -2.691296860575675964e-02 1.958278715610504150e-01 -3.086826801300048828e-01 -8.928206562995910645e-02
2.389152050018310547e-01 -1.994900107383728027e-01 -1.779820472002029419e-01 3.734656050801277161e-02 -2.834773659706115723e-01 -1.251765526831150055e-02 3.854358494281768799e-01 5.219571758061647415e-03 -1.552064269781112671e-01 -2.543666400015354156e-02 3.295271843671798706e-02 2.644377574324607849e-02 -1.968535333871841431e-01 3.146979212760925293e-01 -2.652312219142913818e-01 8.915825188159942627e-02 1.591869592666625977e-01 2.402670383453369141e-01 -1.994918733835220337e-01 -2.426679879426956177e-01 1.165870875120162964e-01 1.603389680385589600e-01 -1.168685182929039001e-01 7.102783024311065674e-02 -2.472201585769653320e-01 7.650036830455064774e-03 -5.711080133914947510e-02 2.530816011130809784e-02 2.738970518112182617e-01 -6.877352297306060791e-02 7.934445515275001526e-03 1.170211508870124817e-01
6.233190000057220459e-02 -1.022254526615142822e-01 1.349548983853310347e-04 8.759199827909469604e-02 -1.323131173849105835e-01 4.542430117726325989e-02 5.173072218894958496e-01 -1.050442084670066833e-01 -1.480312496423721313e-01 -1.553675830364227295e-01 1.925866454839706421e-01 1.282985135912895203e-02 5.184297636151313782e-02 3.125082254409790039e-01 -1.195014640688896179e-01 -3.937983885407447815e-02 -3.727054595947265625e-02 2.435525357723236084e-01 -3.656150996685028076e-01 -2.791523039340972900e-01 6.727977097034454346e-02 4.182753711938858032e-02 1.682966388761997223e-02 7.543849200010299683e-02 -2.682674527168273926e-01 -2.110647857189178467e-01 -2.416359959170222282e-03 -1.269695013761520386e-01 2.167821377515792847e-01 -2.997397072613239288e-02 -8.758512884378433228e-02 8.677217364311218262e-02
-1.672338247299194336e-01 -1.764526516199111938e-01 -1.165686757303774357e-03 2.016839757561683655e-02 -7.015809416770935059e-02 -7.043598592281341553e-02 2.560924887657165527e-01 8.093158900737762451e-02 -1.807725131511688232e-01 -2.203710190951824188e-02 -3.424500348046422005e-03 3.973377645015716553e-01 1.340707093477249146e-01 1.357163675129413605e-02 -1.816208958625793457e-01 8.222075551748275757e-02 1.856348961591720581e-01 -6.394836306571960449e-02 -3.076616525650024414e-01 -1.028782874345779419e-01 2.898868620395660400e-01 7.518111914396286011e-02 -4.108395278453826904e-01 -1.537049114704132080e-01 -6.790177524089813232e-02 -1.983772665262222290e-01 -1.519595533609390259e-01 -1.389712989330291748e-01 -2.885881625115871429e-02 -1.103502511978149414e-01 -2.249256670475006104e-01 -1.834480315446853638e-01
5.569683760404586792e-02 -1.371271908283233643e-01 3.732479810714721680e-01 -6.466666609048843384e-02 -6.038814783096313477e-02 -1.037616878747940063e-01 4.507144093513488770e-01 -1.378498598933219910e-02 -2.438959032297134399e-01 6.191845983266830444e-02 2.478499114513397217e-01 1.696507334709167480e-01 -1.774615496397018433e-01 -1.786825954914093018e-01 -1.188468933105468750e-01 3.441707789897918701e-02 2.231799960136413574e-01 8.155129104852676392e-02 -3.192926049232482910e-01 1.716558039188385010e-01 2.522767186164855957e-01 -1.007885187864303589e-01 -3.223653882741928101e-02 1.993234902620315552e-01 -1.157607361674308777e-01 -9.177578240633010864e-02 -8.524388074874877930e-02 -9.565950185060501099e-02 -6.657646596431732178e-02 1.028845757246017456e-01 9.478580206632614136e-02 -1.410862356424331665e-01
1.429899334907531738e-01 -3.147239983081817627e-01 -3.370961919426918030e-02 -1.438065618276596069e-01 -3.077131807804107666e-01 1.672914624214172363e-01 -4.161675646901130676e-02 -1.222432777285575867e-01 -3.907635211944580078e-01 -2.632491886615753174e-01 -1.703385114669799805e-01 -5.527737084776163101e-04 -1.395356357097625732e-01 1.296594738960266113e-03 -7.280874997377395630e-02 -4.058640450239181519e-02 6.095295771956443787e-02 -1.292960345745086670e-01 -1.962096989154815674e-01 5.062182620167732239e-02 1.829050928354263306e-01 -1.137013584375381470e-01 -1.463251113891601562e-01 2.835803665220737457e-02 -2.636449038982391357e-01 -3.655479550361633301e-01 -9.105265140533447266e-02 8.100132644176483154e-02 -2.638319432735443115e-01 1.349719762802124023e-01 -6.560091674327850342e-02 -4.123023152351379395e-02
-2.781299650669097900e-01 -5.274944007396697998e-02 -3.761775195598602295e-01 -1.938270032405853271e-02 -1.517221629619598389e-01 6.440626829862594604e-02 3.529881834983825684e-01 -2.019756734371185303e-01 -1.407077908515930176e-01 -4.994641244411468506e-02 -3.772091493010520935e-02 -4.224064201116561890e-02 -1.167663559317588806e-01 2.105735689401626587e-01 -3.293858766555786133e-01 2.274230122566223145e-02 1.329426616430282593e-01 3.703321889042854309e-02 -1.438532918691635132e-01 -6.475118920207023621e-03 2.445741593837738037e-01 2.891260683536529541e-01 1.390876322984695435e-01 1.761577576398849487e-01 -3.320702910423278809e-02 -2.775044739246368408e-01 -6.641714274883270264e-02 -6.364295631647109985e-02 -1.317212730646133423e-01 1.704589575529098511e-01 -1.143140271306037903e-01 1.153658106923103333e-01
6.282984465360641479e-02 -3.582838475704193115e-01 -4.153448343276977539e-02 5.009372532367706299e-02 -1.007922515273094177e-01 4.283639043569564819e-02 4.200610220432281494e-01 -5.265063419938087463e-02 -1.782820671796798706e-01 -1.722582615911960602e-02 -3.431410714983940125e-02 7.095862179994583130e-03 -1.235794946551322937e-01 2.700772881507873535e-01 -3.986049816012382507e-02 5.463699623942375183e-02 2.520657181739807129e-01 3.486714959144592285e-01 -1.973224282264709473e-01 -2.639908492565155029e-01 2.520823180675506592e-01 3.170222416520118713e-02 3.543522953987121582e-02 1.222029551863670349e-01 -5.880825594067573547e-02 -1.402492076158523560e-01 1.068587824702262878e-01 -1.125019267201423645e-01 1.382891535758972168e-01 4.723957180976867676e-02 -1.758717596530914307e-01 2.686455249786376953e-01
1.762397885322570801e-01 -3.070563375949859619e-01 -2.940483987331390381e-01 1.079088170081377029e-02 -1.938994377851486206e-01 -5.220092087984085083e-02 2.861727774143218994e-01 -9.195968508720397949e-02 -1.937194168567657471e-01 -5.198901519179344177e-02 7.909310609102249146e-02 -4.969041422009468079e-02 -8.469536155462265015e-02 2.626898586750030518e-01 -7.859048992395401001e-02 7.168053835630416870e-02 1.518433988094329834e-01 3.707183003425598145e-01 -2.466841042041778564e-01 -2.864378988742828369e-01 1.302162259817123413e-01 1.385747939348220825e-01 -1.596541143953800201e-02 -7.556402683258056641e-02 -2.044761627912521362e-01 -1.518166214227676392e-01 -7.444874849170446396e-03 -5.396709218621253967e-02 1.419978439807891846e-01 -2.698628604412078857e-01 -1.199418380856513977e-01 -1.544874813407659531e-02
-7.782069966197013855e-03 -2.389345616102218628e-01 -1.029904857277870178e-01 -3.145103529095649719e-02 -2.583292871713638306e-02 -4.658322781324386597e-03 8.012136444449424744e-03 -1.491568088531494141e-01 -3.983803987503051758e-01 -1.691879928112030029e-01 3.094318509101867676e-01 2.502018809318542480e-01 3.037892840802669525e-02 4.318936467170715332e-01 -8.716094493865966797e-02 2.312176376581192017e-01 -3.889044374227523804e-02 -2.245129458606243134e-02 -2.462069392204284668e-01 1.224993169307708740e-01 2.172129154205322266e-01 1.097505763173103333e-01 5.859914049506187439e-02 5.338594783097505569e-03 -1.243647783994674683e-01 2.010947018861770630e-01 -1.745298951864242554e-01 1.229021977633237839e-02 -7.913291454315185547e-02 -5.220978334546089172e-02 -2.263062596321105957e-01 -1.643441915512084961e-01
-1.792013645172119141e-02 -4.374246895313262939e-01 -7.909957319498062134e-02 6.904248148202896118e-02 -2.904789447784423828e-01 -1.993028372526168823e-01 4.641309008002281189e-02 -1.966628879308700562e-01 -3.246910572052001953e-01 -1.893380582332611084e-01 3.065356314182281494e-01 -2.758615091443061829e-02 -3.666628524661064148e-02 7.404988259077072144e-02 8.321914821863174438e-03 -1.626329123973846436e-02 -1.708647459745407104e-01 1.666122823953628540e-01 -2.904374897480010986e-01 2.144827693700790405e-01 2.336219400167465210e-01 -9.210154414176940918e-02 1.445859223604202271e-01 -1.020971760153770447e-01 -2.082366198301315308e-01 -1.353904753923416138e-01 6.921158637851476669e-03 -1.022664550691843033e-02 -4.365189373493194580e-02 3.332564234733581543e-02 -1.853986680507659912e-01 -9.104223549365997314e-02
7.090071588754653931e-02 -3.196730017662048340e-01 5.515544116497039795e-02 1.238726601004600525e-01 -2.771427631378173828e-01 -2.636908292770385742e-01 5.651117116212844849e-02 -1.104818955063819885e-01 5.935339257121086121e-03 -3.517095446586608887e-01 1.195605322718620300e-01 -1.087048798799514771e-01 -3.065126203000545502e-02 -1.635668724775314331e-01 -1.165536642074584961e-01 1.659151017665863037e-01 5.456316098570823669e-02 2.319498807191848755e-01 -8.559658378362655640e-02 -3.861591517925262451e-01 1.213744655251502991e-01 -1.197900250554084778e-01 -5.868309363722801208e-02 4.056102037429809570e-02 1.247667968273162842e-01 8.607798069715499878e-02 -1.289542317390441895e-01 2.498309910297393799e-01 8.293920010328292847e-02 2.169503271579742432e-01 -2.475560009479522705e-01 -1.713401377201080322e-01
1.043043658137321472e-01 -1.996300965547561646e-01 -1.167692393064498901e-01 -2.025594189763069153e-02 -2.958765625953674316e-01 -5.395447462797164917e-02 3.413176238536834717e-01 -2.390869148075580597e-02 -1.671627759933471680e-01 -1.327095478773117065e-01 2.005504667758941650e-01 3.998571261763572693e-02 1.636748015880584717e-01 2.920189797878265381e-01 2.155794799327850342e-01 -1.386962980031967163e-01 1.100287511944770813e-01 3.448589444160461426e-01 -2.650685906410217285e-01 -3.084081411361694336e-01 1.884421110153198242e-01 7.256939262151718140e-02 -1.179752349853515625e-01 -8.139073103666305542e-02 -2.700243610888719559e-03 -2.285964488983154297e-01 4.280536994338035583e-02 9.236402064561843872e-02 1.163820400834083557e-01 -1.209703758358955383e-01 -6.416280567646026611e-02 9.948194772005081177e-02
2.368368580937385559e-02 -6.950706988573074341e-02 4.301992058753967285e-02 2.402725964784622192e-01 4.441668838262557983e-02 -2.055029720067977905e-01 2.966811954975128174e-01 -1.155139040201902390e-02 -1.378785222768783569e-01 -2.177484929561614990e-01 1.876974999904632568e-01 1.978794485330581665e-01 -1.314750909805297852e-01 -8.110991865396499634e-02 -4.470192641019821167e-02 3.233875930309295654e-01 2.180454786866903305e-03 1.350461840629577637e-01 -1.705277115106582642e-01 5.628697574138641357e-03 1.807264983654022217e-01 -2.251534759998321533e-01 -1.071067973971366882e-01 7.487892162316711619e-06 -3.209090828895568848e-01 -3.258530497550964355e-01 -3.414014354348182678e-02 -1.204693689942359924e-01 1.782512962818145752e-01 -9.524698555469512939e-02 -1.381842195987701416e-01 -3.231894969940185547e-01
-6.751667708158493042e-02 -2.540175318717956543e-01 -8.707521855831146240e-02 9.560608863830566406e-02 2.142866840586066246e-03 -1.192114278674125671e-01 -1.503233015537261963e-01 1.134098544716835022e-01 -1.369220763444900513e-01 -9.662271291017532349e-02 -2.251425385475158691e-01 1.454754620790481567e-01 4.471975937485694885e-02 2.839305102825164795e-01 -1.300197541713714600e-01 4.381441771984100342e-01 -7.312801480293273926e-02 1.397985816001892090e-01 -2.124726176261901855e-01 -1.521687060594558716e-01 3.711519539356231689e-01 3.006253838539123535e-01 6.831846386194229126e-02 1.255310624837875366e-01 1.039934232831001282e-01 -2.463879585266113281e-01 -2.098157443106174469e-02 -7.820769399404525757e-02 -1.028404608368873596e-01 5.657606944441795349e-02 -1.020679175853729248e-01 -1.705052107572555542e-01
6.295120716094970703e-02 -3.132651746273040771e-01 -2.322439290583133698e-02 4.683749005198478699e-02 -2.970244288444519043e-01 -1.879727393388748169e-01 3.178828209638595581e-02 -1.333718299865722656e-01 -3.005091249942779541e-01 6.179400905966758728e-02 2.751682698726654053e-01 5.187749117612838745e-02 1.469788998365402222e-01 1.717124134302139282e-01 6.073207408189773560e-02 4.347208887338638306e-02 -1.086166575551033020e-01 7.220607995986938477e-02 -3.194431662559509277e-01 4.199357330799102783e-02 3.098875880241394043e-01 -1.540642231702804565e-01 1.835679262876510620e-01 -9.845595061779022217e-02 -3.005418181419372559e-01 -1.822326146066188812e-02 -1.903311721980571747e-02 -3.286916762590408325e-02 1.545251905918121338e-01 -3.890387713909149170e-02 -2.642777562141418457e-01 -2.287008315324783325e-01
1.302734613418579102e-01 -3.237116634845733643e-01 -2.237608730792999268e-01 1.032133549451828003e-01 -7.267314940690994263e-02 -6.303068250417709351e-02 1.781271696090698242e-01 -1.811146177351474762e-02 -1.251831557601690292e-02 1.484298985451459885e-02 -2.422138303518295288e-02 1.309464573860168457e-01 -7.054985035210847855e-03 2.458929717540740967e-01 -9.578102827072143555e-02 -1.198942512273788452e-01 2.622322440147399902e-01 -2.440034039318561554e-02 -2.153557240962982178e-01 -3.941282629966735840e-01 3.194707930088043213e-01 2.911970913410186768e-01 -1.929068714380264282e-01 -6.796606630086898804e-02 -1.285278797149658203e-01 -2.715585827827453613e-01 1.962050497531890869e-01 5.163040012121200562e-02 1.077133342623710632e-01 9.775969386100769043e-02 1.162855401635169983e-01 9.033482521772384644e-02
-1.122085079550743103e-01 -3.372072577476501465e-01 -3.153746947646141052e-02 4.392851889133453369e-02 -6.281695514917373657e-02 1.732976362109184265e-02 2.961385548114776611e-01 1.670309752225875854e-01 -8.164361864328384399e-02 -1.073423922061920166e-01 -6.893131136894226074e-02 3.400686383247375488e-01 7.125707715749740601e-02 1.085662022233009338e-01 -1.543315351009368896e-01 1.316402405500411987e-01 2.004821896553039551e-01 -6.650611758232116699e-02 -2.388740032911300659e-01 -1.752815842628479004e-01 2.468240410089492798e-01 8.019368350505828857e-02 -3.257345855236053467e-01 -2.459617555141448975e-01 -3.396552801132202148e-02 -2.171796709299087524e-01 1.898727938532829285e-02 -7.531327754259109497e-02 1.676057726144790649e-01 -8.646971732378005981e-02 -2.163022607564926147e-01 -2.264334857463836670e-01
5.442423000931739807e-02 -7.762999832630157471e-02 1.219184473156929016e-01 -3.384667038917541504e-01 -1.569885909557342529e-01 -2.876040153205394745e-02 4.752987530082464218e-03 -4.048266261816024780e-02 -2.528881430625915527e-01 -1.623227149248123169e-01 2.383790016174316406e-01 2.972127795219421387e-01 -1.179522722959518433e-01 4.233113229274749756e-01 4.207850620150566101e-02 1.089441552758216858e-01 1.940640062093734741e-01 -7.026686519384384155e-02 -6.253814697265625000e-02 -5.605951324105262756e-02 4.101383090019226074e-01 -3.481323271989822388e-02 -7.242254912853240967e-02 -5.620617046952247620e-02 -7.635854184627532959e-02 -2.053479701280593872e-01 6.660080701112747192e-02 -1.504670530557632446e-01 1.074697077274322510e-01 -1.138623133301734924e-01 2.072868049144744873e-01 -1.490295976400375366e-01
-3.146026656031608582e-02 4.553373530507087708e-02 -1.476067453622817993e-01 1.628220081329345703e-01 -1.992050707340240479e-01 -7.899653166532516479e-02 3.607902303338050842e-02 2.481664717197418213e-01 -1.577541530132293701e-01 -2.217264175415039062e-01 -4.517157375812530518e-02 1.569606661796569824e-01 -2.224119752645492554e-01 1.178333461284637451e-01 -8.031611889600753784e-02 7.087513059377670288e-02 3.422621488571166992e-01 1.271228790283203125e-01 -3.153860867023468018e-01 1.155887022614479065e-01 1.200923323631286621e-01 -2.372424155473709106e-01 -2.424738556146621704e-02 7.394008804112672806e-03 1.057303622364997864e-01 -2.624388337135314941e-01 -1.191608756780624390e-01 5.259416997432708740e-02 -1.735200174152851105e-02 -5.712863639928400517e-04 -3.226429224014282227e-01 -3.812808394432067871e-01
-9.327959269285202026e-02 -1.438649743795394897e-01 1.336029544472694397e-02 -5.201197415590286255e-02 -1.742459833621978760e-01 -4.754696413874626160e-02 3.915989696979522705e-01 4.898199439048767090e-02 -2.581066787242889404e-01 -1.440642625093460083e-01 1.389591693878173828e-01 -1.185447424650192261e-01 4.671839997172355652e-02 4.207932949066162109e-01 -4.295545443892478943e-02 6.452229619026184082e-02 5.323550850152969360e-02 3.470033407211303711e-01 -1.425351947546005249e-01 -3.294094204902648926e-01 2.033223509788513184e-01 6.733980774879455566e-02 -2.530753798782825470e-02 5.410603061318397522e-02 -8.852585405111312866e-02 -1.985988616943359375e-01 -8.071488887071609497e-02 -1.203915476799011230e-01 1.623429507017135620e-01 -2.040741145610809326e-01 -1.824810504913330078e-01 -4.743207246065139771e-02
-1.992348581552505493e-02 -1.386099308729171753e-01 -1.257955431938171387e-01 6.789867579936981201e-02 -1.227688565850257874e-01 -1.054853945970535278e-01 3.719887733459472656e-01 -1.606773585081100464e-01 -1.781700998544692993e-01 -4.698033910244703293e-03 2.362723946571350098e-01 4.864255711436271667e-02 2.313811518251895905e-02 4.542253315448760986e-01 2.117730118334293365e-02 -1.459273695945739746e-01 5.905472859740257263e-02 3.322788178920745850e-01 -3.095216155052185059e-01 -3.274001181125640869e-01 5.019046948291361332e-04 2.818288095295429230e-02 -9.202150255441665649e-02 8.071192353963851929e-02 7.268444448709487915e-02 -2.039644569158554077e-01 -1.767749153077602386e-02 1.355571448802947998e-01 6.327758729457855225e-02 -8.440076559782028198e-02 -1.214801892638206482e-01 -1.639542132616043091e-01
-2.046743780374526978e-01 7.968543097376823425e-03 1.918922215700149536e-01 3.979210555553436279e-02 -1.348117440938949585e-01 -1.283175051212310791e-01 1.654905080795288086e-01 2.455076947808265686e-02 -2.686643302440643311e-01 -3.428350090980529785e-01 9.223242849111557007e-02 -1.575583517551422119e-01 2.794431746006011963e-01 2.213573902845382690e-01 -5.783640965819358826e-02 3.003799915313720703e-01 -3.126177191734313965e-02 1.370307896286249161e-02 -1.654152125120162964e-01 -2.529414556920528412e-02 2.100283354520797729e-01 -1.461953967809677124e-01 4.360063001513481140e-02 -9.751205891370773315e-02 -5.614365264773368835e-02 -2.295651733875274658e-01 1.186066791415214539e-01 2.460046112537384033e-01 1.144886016845703125e-01 2.576069347560405731e-02 -3.729466199874877930e-01 1.547274589538574219e-01
-6.666544824838638306e-02 5.604711361229419708e-03 -1.388512700796127319e-01 2.239976674318313599e-01 -8.978982805274426937e-05 1.657609939575195312e-01 3.361590504646301270e-01 8.854199200868606567e-02 -2.582838535308837891e-01 -1.244024708867073059e-01 4.469226896762847900e-01 7.172621786594390869e-02 -1.134337335824966431e-01 -6.163421552628278732e-03 -9.023252129554748535e-02 1.478068977594375610e-01 -1.319829002022743225e-02 2.772389650344848633e-01 -1.934304684400558472e-01 -2.228605449199676514e-01 2.792752981185913086e-01 -8.713167160749435425e-03 -7.663226872682571411e-02 -7.412095367908477783e-02 2.045926302671432495e-01 8.396017365157604218e-03 -1.569245755672454834e-01 1.050866022706031799e-02 4.831811413168907166e-02 -7.051749527454376221e-02 -3.015171885490417480e-01 -1.713070273399353027e-01
-8.272681385278701782e-02 2.342296540737152100e-01 -2.172434777021408081e-01 7.025884091854095459e-02 -2.430674284696578979e-01 -8.614210784435272217e-02 2.884950935840606689e-01 -3.017942048609256744e-02 -3.763595223426818848e-02 -2.134265154600143433e-01 3.070487976074218750e-01 2.702374383807182312e-02 -1.087760180234909058e-01 3.532133102416992188e-01 5.114284157752990723e-02 3.629637360572814941e-01 -4.882379248738288879e-02 -7.867839187383651733e-02 -1.706602871417999268e-01 -1.517215669155120850e-01 3.167886435985565186e-01 7.840147614479064941e-02 -9.812624193727970123e-03 -4.729738831520080566e-02 2.346681952476501465e-01 6.300675123929977417e-02 4.368174448609352112e-02 5.202425271272659302e-02 -1.480266079306602478e-02 2.224216759204864502e-01 -1.711134612560272217e-01 -1.020539626479148865e-01
-4.857374355196952820e-02 -1.999256461858749390e-01 -6.882892549037933350e-02 7.042360305786132812e-02 -9.404505789279937744e-02 -2.645972929894924164e-02 4.171015620231628418e-01 -2.023639343678951263e-02 -1.533361673355102539e-01 -4.852138832211494446e-02 3.131524920463562012e-01 1.134321391582489014e-01 1.990566104650497437e-01 2.603001594543457031e-01 1.094927731901407242e-02 1.210364047437906265e-02 9.628907591104507446e-02 2.964132130146026611e-01 -2.691765129566192627e-01 -3.127476871013641357e-01 2.251066118478775024e-01 -5.278000608086585999e-03 -7.330512627959251404e-03 8.914369344711303711e-02 -1.933855563402175903e-01 -1.123235598206520081e-01 9.580941498279571533e-02 -3.988362103700637817e-02 1.472376734018325806e-01 -2.387641221284866333e-01 -2.322350740432739258e-01 -9.802903980016708374e-03
-3.984369710087776184e-02 -3.159828856587409973e-02 -8.604585379362106323e-02 -2.242750115692615509e-02 -1.322095692157745361e-01 6.158699840307235718e-02 2.176698893308639526e-01 -1.441264599561691284e-01 -1.220504716038703918e-01 -2.528926730155944824e-01 3.476326167583465576e-01 2.246598750352859497e-01 -8.863729424774646759e-03 2.799555957317352295e-01 -3.175520570948719978e-03 6.546896696090698242e-02 -1.099271476268768311e-01 6.680930405855178833e-02 -3.564242422580718994e-01 -6.170101463794708252e-02 3.210945427417755127e-01 1.059265621006488800e-02 6.034757569432258606e-02 4.742850735783576965e-02 8.238613605499267578e-02 1.333001554012298584e-01 1.845822483301162720e-01 1.437081247568130493e-01 -2.641041576862335205e-02 2.173777520656585693e-01 -4.082835614681243896e-01 1.293741613626480103e-01
3.600325435400009155e-02 -3.757982254028320312e-01 -3.115397691726684570e-02 1.255265027284622192e-01 -1.778646558523178101e-02 -7.371540367603302002e-02 4.293426126241683960e-02 -3.367959707975387573e-02 -3.438122272491455078e-01 -2.311510443687438965e-01 2.939369678497314453e-01 2.043571919202804565e-01 -7.823935151100158691e-02 4.407652020454406738e-01 -1.647553294897079468e-01 1.607372760772705078e-01 1.396907120943069458e-02 -5.024135485291481018e-02 -1.859924197196960449e-01 -5.669797584414482117e-02 6.810048222541809082e-02 8.873491734266281128e-02 1.531269997358322144e-01 -8.791621029376983643e-02 -1.939870119094848633e-01 1.920585781335830688e-01 1.392726451158523560e-01 1.037972494959831238e-01 -1.491640657186508179e-01 1.403026878833770752e-01 -2.015360444784164429e-01 -8.598808199167251587e-02
1.871308982372283936e-01 -3.726409077644348145e-01 -3.002393841743469238e-01 8.383538573980331421e-02 -1.226815059781074524e-01 1.810417324304580688e-02 2.940702438354492188e-01 -1.307366490364074707e-01 -1.652077436447143555e-01 2.681229636073112488e-02 -1.201943494379520416e-02 -1.801058799028396606e-01 -1.187490746378898621e-01 2.268560379743576050e-01 -1.997956633567810059e-01 9.156247973442077637e-02 1.975131332874298096e-01 2.709772288799285889e-01 -2.287650257349014282e-01 -2.234931737184524536e-01 1.435666680335998535e-01 -1.652416400611400604e-02 -1.493888646364212036e-01 3.337453305721282959e-02 -2.067461311817169189e-01 -3.653937950730323792e-02 9.493767283856868744e-03 -5.366636440157890320e-02 2.169394791126251221e-01 -2.414079308509826660e-01 -1.491013318300247192e-01 -4.335367307066917419e-02
-8.305191248655319214e-02 -9.604205191135406494e-02 -9.693817794322967529e-02 5.173469334840774536e-02 -8.616863936185836792e-02 -2.866558916866779327e-02 4.238068461418151855e-01 -1.491926163434982300e-01 -1.329021155834197998e-01 -1.311189830303192139e-01 -2.397931367158889771e-02 -5.686308443546295166e-02 -1.182514280080795288e-01 -7.465006783604621887e-03 -3.457342982292175293e-01 6.279831379652023315e-02 1.098375916481018066e-01 3.305085003376007080e-02 -2.805351912975311279e-01 -2.206460237503051758e-01 4.318396449089050293e-01 -4.812845587730407715e-02 1.587764620780944824e-01 -1.216412559151649475e-01 -4.841266199946403503e-03 -3.044685125350952148e-01 1.272833496332168579e-01 6.180758401751518250e-02 1.268698088824748993e-02 -9.151860326528549194e-02 -7.664293795824050903e-02 2.983333170413970947e-01
5.930503457784652710e-02 -2.646085917949676514e-01 -1.799886822700500488e-01 -1.067271381616592407e-01 -9.026096016168594360e-02 -8.099823445081710815e-02 1.334611326456069946e-01 -7.616146653890609741e-02 -1.346689760684967041e-01 1.971508003771305084e-02 3.360660746693611145e-02 1.781807392835617065e-01 -7.851341366767883301e-02 2.949692010879516602e-01 -2.595540583133697510e-01 2.738095223903656006e-01 3.697184622287750244e-01 -1.106524690985679626e-01 7.772586494684219360e-02 1.498756706714630127e-01 4.429210722446441650e-01 1.060780603438615799e-02 -5.166967958211898804e-02 1.052773222327232361e-01 2.003896385431289673e-01 -6.613673269748687744e-02 4.280577227473258972e-02 7.244406640529632568e-02 -2.508127316832542419e-02 -1.928019523620605469e-01 -2.616643011569976807e-01 -1.099105477333068848e-01
-1.061428561806678772e-01 -1.189286112785339355e-01 1.037823632359504700e-01 -1.058766543865203857e-01 -3.601420521736145020e-01 -6.695286929607391357e-02 3.038540482521057129e-01 -1.403706073760986328e-01 -2.209499776363372803e-01 1.542477402836084366e-02 3.254661262035369873e-01 -1.844991557300090790e-02 1.376847475767135620e-01 2.173748016357421875e-01 2.419916987419128418e-01 1.243453696370124817e-01 -1.449077669531106949e-02 1.806166619062423706e-01 -2.650646269321441650e-01 2.920006215572357178e-01 2.167920172214508057e-01 2.147074555978178978e-03 1.234371438622474670e-01 1.355418115854263306e-01 -8.344949781894683838e-02 -1.015123948454856873e-01 4.365309700369834900e-02 2.233259528875350952e-01 2.549546957015991211e-02 1.864496767520904541e-01 -1.879142522811889648e-01 -4.577521979808807373e-02
7.907137274742126465e-02 -1.082427203655242920e-01 1.311191171407699585e-01 -1.358935981988906860e-01 -2.055781632661819458e-01 -3.086458332836627960e-02 5.459376052021980286e-02 -7.740399241447448730e-02 -2.667772211134433746e-02 1.217385381460189819e-02 1.610038280487060547e-01 -5.231188237667083740e-02 -5.939767882227897644e-02 3.468542993068695068e-01 1.336913406848907471e-01 1.626548916101455688e-01 1.678645014762878418e-01 -1.574490368366241455e-01 -3.279510140419006348e-01 -2.931827493011951447e-02 4.189466834068298340e-01 -1.659541279077529907e-01 5.629539117217063904e-02 -1.056244298815727234e-01 9.134408831596374512e-02 -1.981845498085021973e-01 -1.230973843485116959e-02 4.567248746752738953e-02 1.041704043745994568e-01 8.342278748750686646e-02 -4.659869968891143799e-01 1.814506351947784424e-01
1.034788116812705994e-01 -3.037088215351104736e-01 -1.768549084663391113e-01 1.238805279135704041e-01 -5.345534905791282654e-02 -1.816300489008426666e-02 2.944773435592651367e-01 -1.049469560384750366e-01 -1.240869536995887756e-01 2.077549882233142853e-02 3.224572539329528809e-02 -7.148016989231109619e-02 -2.412362098693847656e-01 3.850287199020385742e-01 -2.358794212341308594e-01 1.353965699672698975e-01 2.784272432327270508e-01 3.065256774425506592e-01 -1.728604435920715332e-01 -1.615259796380996704e-01 8.109830319881439209e-02 8.922836929559707642e-02 -7.823295891284942627e-02 6.597128510475158691e-02 -2.089391648769378662e-01 -8.507233113050460815e-02 -1.220022961497306824e-01 -2.100752890110015869e-01 2.777664661407470703e-01 -2.502091228961944580e-02 -5.858388170599937439e-02 -5.945722013711929321e-02
-7.928669452667236328e-02 -3.370642662048339844e-01 -6.826312094926834106e-02 -5.069642141461372375e-02 -4.310518205165863037e-01 1.587497591972351074e-01 -8.130306005477905273e-02 -6.398947536945343018e-02 4.804240539669990540e-02 -6.565463263541460037e-04 1.825306713581085205e-01 7.832800596952438354e-02 -1.150577981024980545e-02 4.264821708202362061e-01 -9.523376077413558960e-02 1.255139112472534180e-01 9.842476993799209595e-02 -1.708422899246215820e-01 -1.745331101119518280e-02 -2.975394949316978455e-02 5.212296843528747559e-01 8.136940002441406250e-02 9.809814393520355225e-02 -6.960751861333847046e-02 -9.395156055688858032e-03 1.178782316856086254e-03 -7.058875262737274170e-02 1.642766743898391724e-01 6.423762440681457520e-02 -3.427944320719689131e-04 -1.828694641590118408e-01 -9.712356142699718475e-03
-8.099980652332305908e-03 -3.565994203090667725e-01 -1.241872310638427734e-01 2.552795922383666039e-03 -2.716842591762542725e-01 -2.403385341167449951e-01 9.145923703908920288e-02 -1.422282606363296509e-01 -2.685066759586334229e-01 -1.568996813148260117e-04 3.931983709335327148e-01 5.902894586324691772e-02 -1.063635200262069702e-02 2.140020579099655151e-01 4.131562635302543640e-02 1.099335774779319763e-01 -1.876369714736938477e-01 -7.268182188272476196e-02 -3.027328550815582275e-01 -3.526791930198669434e-02 1.477693915367126465e-01 2.715765498578548431e-02 1.051714122295379639e-01 -7.943486422300338745e-02 -2.705643773078918457e-01 6.974152754992246628e-03 -3.732967749238014221e-02 6.516125798225402832e-02 4.028500989079475403e-02 5.780598148703575134e-02 -3.259902596473693848e-01 -2.093637585639953613e-01
1.605418026447296143e-01 -1.690347939729690552e-01 2.065570466220378876e-02 8.489882946014404297e-02 -1.506242603063583374e-01 -1.644909977912902832e-01 7.179016619920730591e-02 2.063555084168910980e-02 -2.694910168647766113e-01 -1.211466118693351746e-01 3.884800672531127930e-01 -3.097628951072692871e-01 3.241341561079025269e-02 4.327268004417419434e-01 9.224811568856239319e-03 1.043814569711685181e-01 -7.140631973743438721e-02 -1.527775079011917114e-01 -1.749746203422546387e-01 1.893901079893112183e-01 1.164347007870674133e-01 1.484166830778121948e-01 -8.464728295803070068e-02 1.693224310874938965e-01 2.121806293725967407e-01 -3.068819828331470490e-02 2.663504704833030701e-02 6.452009081840515137e-02 -3.529980033636093140e-02 1.608923226594924927e-01 -1.589622050523757935e-01 -2.822386622428894043e-01
-1.814288459718227386e-02 1.615608781576156616e-01 -9.978003799915313721e-02 -1.920778490602970123e-02 -3.100540339946746826e-01 -1.289782524108886719e-01 2.188382297754287720e-01 9.101353585720062256e-03 -9.760588407516479492e-02 1.680551618337631226e-01 6.943453848361968994e-02 1.632871329784393311e-01 -9.012194722890853882e-02 4.123905003070831299e-01 4.289749637246131897e-02 1.938142180442810059e-01 5.861381813883781433e-02 -7.331042736768722534e-02 -2.388764321804046631e-01 -2.583380229771137238e-02 4.256599843502044678e-01 -5.485716462135314941e-02 2.457010932266712189e-02 -1.320658624172210693e-01 5.172388255596160889e-02 -2.505064606666564941e-01 -9.331969171762466431e-02 2.694135606288909912e-01 4.087266325950622559e-02 2.094557285308837891e-01 -2.270311564207077026e-01 -5.540796369314193726e-02
2.675497829914093018e-01 -4.494774937629699707e-01 -6.773462146520614624e-02 -7.748808711767196655e-02 -3.464205265045166016e-01 -1.171444356441497803e-01 1.822724789381027222e-01 -2.929818928241729736e-01 -8.820220828056335449e-02 2.510107681155204773e-02 4.065524935722351074e-01 -1.218431815505027771e-01 -1.574638187885284424e-01 1.850559413433074951e-01 -6.439176201820373535e-02 8.341790735721588135e-02 -3.501471504569053650e-02 8.777880109846591949e-03 -6.770873069763183594e-02 -2.034978196024894714e-02 1.870721578598022461e-01 -3.422056511044502258e-02 -1.027940660715103149e-01 -1.414709538221359253e-01 -9.326434880495071411e-02 -5.017538741230964661e-02 4.722151532769203186e-02 1.729776263236999512e-01 3.606479242444038391e-02 -1.159618347883224487e-01 -2.704454362392425537e-01 3.522070823237299919e-03
-1.719119772315025330e-02 -3.030854463577270508e-01 -1.038185432553291321e-01 2.863115398213267326e-03 6.283074151724576950e-03 -1.833380758762359619e-02 -9.826932847499847412e-02 2.262815833091735840e-01 -2.913897335529327393e-01 -4.478959739208221436e-02 -5.792933329939842224e-02 2.008788734674453735e-01 4.837702959775924683e-02 1.033501327037811279e-01 -6.924277544021606445e-02 2.281697243452072144e-01 2.179329544305801392e-01 1.978347599506378174e-01 -4.433730840682983398e-01 -2.082337290048599243e-01 4.554956853389739990e-01 7.565228641033172607e-02 6.903573870658874512e-02 1.170787438750267029e-01 1.841256581246852875e-02 -1.756293177604675293e-01 -4.904633760452270508e-02 -6.936895102262496948e-02 -1.833173334598541260e-01 3.530468046665191650e-02 2.299831807613372803e-02 5.737248063087463379e-02
-1.220916360616683960e-01 -9.912406676448881626e-05 -5.832080543041229248e-02 -3.328662738204002380e-02 -2.246822267770767212e-01 2.631407231092453003e-02 1.506341844797134399e-01 9.450837224721908569e-02 -2.104764133691787720e-01 -2.372748702764511108e-01 1.133566051721572876e-01 2.873058319091796875e-01 -9.790910035371780396e-02 2.160011976957321167e-01 -5.161760374903678894e-02 2.258435934782028198e-01 2.224618643522262573e-01 -1.456433087587356567e-01 -1.790972948074340820e-01 -3.036124706268310547e-01 -5.502567440271377563e-02 -6.383395940065383911e-02 -2.817127108573913574e-01 8.527334779500961304e-03 -2.098938822746276855e-01 -4.054915308952331543e-01 -9.725609794259071350e-03 -5.596736446022987366e-02 2.819622755050659180e-01 6.762656569480895996e-02 1.118600368499755859e-01 -4.573202133178710938e-02
1.033993139863014221e-01 -7.665190845727920532e-03 -2.220539562404155731e-02 2.581426128745079041e-02 -1.724003404378890991e-01 2.348728291690349579e-02 1.337312459945678711e-01 -2.076063603162765503e-01 -1.695411950349807739e-01 1.254444122314453125e-01 1.445084065198898315e-01 3.095500469207763672e-01 -2.885026335716247559e-01 3.145625591278076172e-01 3.016950935125350952e-02 1.091631948947906494e-01 3.029474020004272461e-01 -1.683513447642326355e-02 -4.207110404968261719e-01 -7.206512987613677979e-02 -8.182176202535629272e-02 -1.515618413686752319e-01 -8.126983046531677246e-02 -6.503114104270935059e-02 -2.646181359887123108e-02 -3.047244250774383545e-02 -8.756379038095474243e-02 -6.431476026773452759e-02 -9.063577651977539062e-02 2.341600358486175537e-01 -2.661527693271636963e-01 -2.803050577640533447e-01
-9.760134667158126831e-02 -1.480159908533096313e-01 -8.768369257450103760e-02 -5.664225667715072632e-02 -5.134313926100730896e-02 -5.515979602932929993e-02 4.842999279499053955e-01 -7.065040618181228638e-02 -1.565552055835723877e-01 -6.785780191421508789e-02 1.046307608485221863e-01 1.915938453748822212e-03 8.438050001859664917e-02 3.767368495464324951e-01 -2.132974416017532349e-01 9.933958947658538818e-02 -3.140318766236305237e-02 3.626218736171722412e-01 -1.803880780935287476e-01 -2.664584517478942871e-01 2.852335274219512939e-01 -6.506299972534179688e-02 -1.112401038408279419e-01 1.009875684976577759e-01 -1.790572106838226318e-01 -1.738105118274688721e-01 9.211666882038116455e-02 -4.224698245525360107e-02 1.263168454170227051e-01 -1.229509636759757996e-01 -1.411226987838745117e-01 1.600667461752891541e-02
-6.116550788283348083e-02 -1.169544830918312073e-01 1.901711523532867432e-02 2.341811805963516235e-01 -3.444025665521621704e-02 4.870211705565452576e-02 7.099156081676483154e-02 8.359947800636291504e-02 2.587188780307769775e-02 -2.152925729751586914e-01 -1.287975907325744629e-01 -3.186714649200439453e-02 -2.444482594728469849e-01 2.554938197135925293e-01 -1.085443496704101562e-01 2.671736776828765869e-01 1.802243143320083618e-01 -8.183091878890991211e-02 -3.064389824867248535e-01 1.925274170935153961e-02 2.669882476329803467e-01 -3.205081224441528320e-01 -5.478165671229362488e-02 -9.597950428724288940e-02 2.644831836223602295e-01 -2.432799935340881348e-01 -1.354024261236190796e-01 8.262780494987964630e-03 4.744325205683708191e-02 -1.015530973672866821e-01 -2.409400641918182373e-01 -3.180288970470428467e-01
-3.417854011058807373e-01 -8.055224269628524780e-02 8.285423368215560913e-02 4.889566823840141296e-02 -2.517943978309631348e-01 1.170989591628313065e-02 8.914063125848770142e-02 1.018912866711616516e-01 -1.573696881532669067e-01 -3.871828690171241760e-02 1.289480924606323242e-02 1.178552359342575073e-01 1.888734549283981323e-01 5.197800323367118835e-02 -3.094654679298400879e-01 1.468118876218795776e-01 2.262043952941894531e-01 -1.333831697702407837e-01 -2.880821526050567627e-01 1.104864180088043213e-01 3.618533611297607422e-01 2.478959262371063232e-01 -2.733829021453857422e-01 -1.344865933060646057e-02 -9.700169786810874939e-03 -7.143243402242660522e-02 -1.899885684251785278e-01 1.013350933790206909e-01 -1.785946488380432129e-01 1.033914238214492798e-01 -6.430575251579284668e-02 -2.445520013570785522e-01
1.763162463903427124e-01 2.129325456917285919e-02 -1.858140826225280762e-01 -4.307362064719200134e-02 -2.266657650470733643e-01 -2.363477796316146851e-01 1.540914475917816162e-01 -2.189343571662902832e-01 -2.586100101470947266e-01 1.228786259889602661e-01 1.735590547323226929e-01 -9.765660017728805542e-02 -6.203455105423927307e-02 3.570276796817779541e-01 6.003650370985269547e-03 -3.675146400928497314e-02 -1.290323287248611450e-01 -2.108544707298278809e-01 -2.225581854581832886e-01 -2.054584622383117676e-01 1.855573505163192749e-01 -1.374336332082748413e-01 -9.878963977098464966e-02 -5.610695481300354004e-02 7.109914440661668777e-03 -2.621295452117919922e-01 -3.006168007850646973e-01 3.066092170774936676e-02 2.923581935465335846e-02 2.576249837875366211e-02 -3.375485241413116455e-01 -6.488236784934997559e-02
-1.750098913908004761e-01 1.060119122266769409e-01 -2.040553241968154907e-01 -6.244992837309837341e-03 -3.124772310256958008e-01 -1.064572408795356750e-01 1.574734747409820557e-01 8.025936782360076904e-02 1.042350456118583679e-01 7.762996107339859009e-02 2.849981188774108887e-01 1.824453175067901611e-01 -2.442712485790252686e-01 3.091311156749725342e-01 -8.823897689580917358e-02 1.293846219778060913e-01 2.323626428842544556e-01 -9.734806418418884277e-02 -1.825576573610305786e-01 -6.011189892888069153e-02 3.103563487529754639e-01 -2.426117062568664551e-01 9.482771903276443481e-02 3.461794182658195496e-02 -1.131106391549110413e-01 -1.621616482734680176e-01 1.598394662141799927e-02 1.922376081347465515e-02 -9.879444539546966553e-02 2.358236908912658691e-01 -3.010926842689514160e-01 -5.962206795811653137e-02
3.013208508491516113e-02 2.231748960912227631e-02 -3.874834626913070679e-02 -7.983812689781188965e-02 -9.141497313976287842e-02 -1.483871340751647949e-01 -3.449152782559394836e-02 1.178629230707883835e-02 9.058609604835510254e-02 2.590418979525566101e-02 2.854391634464263916e-01 1.571836769580841064e-01 -2.282902747392654419e-01 4.175683259963989258e-01 -1.070222556591033936e-01 2.621394693851470947e-01 1.153179630637168884e-01 6.027111038565635681e-02 -3.059937357902526855e-01 -3.023573942482471466e-02 3.324739336967468262e-01 1.450734734535217285e-01 9.263868629932403564e-02 -1.000376045703887939e-01 -3.000163435935974121e-01 -4.377254098653793335e-02 -1.089319773018360138e-02 -4.095759242773056030e-03 1.358347833156585693e-01 1.735379695892333984e-01 -3.660053610801696777e-01 3.263323009014129639e-02
-2.249377518892288208e-01 -1.446482986211776733e-01 2.290608361363410950e-02 2.542462646961212158e-01 -3.618329763412475586e-01 2.898950688540935516e-02 2.999607026576995850e-01 -2.752500958740711212e-02 -1.009807512164115906e-01 -6.462112814188003540e-02 9.475461393594741821e-02 -1.689016222953796387e-01 -4.405840113759040833e-02 -2.525580227375030518e-01 2.850810997188091278e-02 6.421792507171630859e-02 7.004547119140625000e-02 2.585455477237701416e-01 -2.850924432277679443e-01 -1.780655235052108765e-01 8.235412091016769409e-02 -2.615054845809936523e-01 -9.253258258104324341e-02 9.729326702654361725e-03 5.638436600565910339e-02 -4.400933161377906799e-02 -8.923512697219848633e-02 3.046061843633651733e-02 1.034854054450988770e-01 1.782199591398239136e-01 -9.198038280010223389e-02 -4.298530220985412598e-01
-8.999030292034149170e-02 -1.332353353500366211e-01 -1.560157071799039841e-02 9.617378562688827515e-02 1.538675576448440552e-01 -2.892564609646797180e-02 2.706240117549896240e-01 5.075844377279281616e-02 -2.586388885974884033e-01 -2.282460331916809082e-01 -5.018110969103872776e-04 -6.177666038274765015e-02 -1.786712706089019775e-01 9.966564178466796875e-02 5.949527025222778320e-02 -1.222974956035614014e-01 1.719832122325897217e-01 7.240959256887435913e-02 -2.641386091709136963e-01 -2.175030261278152466e-01 3.884029090404510498e-01 -1.703624874353408813e-01 -1.096807047724723816e-01 1.191746816039085388e-01 1.772742122411727905e-01 -2.661837339401245117e-01 -1.280673444271087646e-01 5.053874477744102478e-02 1.206634789705276489e-01 4.018021002411842346e-02 -1.872036904096603394e-01 -3.882086873054504395e-01
1.058333739638328552e-01 -2.447154223918914795e-01 -2.121658474206924438e-01 -1.231728792190551758e-01 -1.371093690395355225e-01 -8.577080816030502319e-02 9.019755572080612183e-02 -1.454512961208820343e-02 -2.257790714502334595e-01 -1.658182404935359955e-02 1.441976577043533325e-01 1.316863298416137695e-01 1.019626706838607788e-01 2.030270099639892578e-01 -2.915897965431213379e-01 3.620707690715789795e-01 -1.301668733358383179e-01 1.174983531236648560e-01 -3.651720583438873291e-01 -5.736190825700759888e-02 -9.331481531262397766e-03 -6.101382430642843246e-03 1.159502565860748291e-01 -1.127917692065238953e-01 -3.061695992946624756e-01 -3.983699902892112732e-02 4.328270256519317627e-02 2.673951685428619385e-01 -1.897770762443542480e-01 6.034317612648010254e-02 -1.383316963911056519e-01 -2.364943027496337891e-01
1.791998893022537231e-01 -1.904976814985275269e-01 -1.031527072191238403e-01 1.554717030376195908e-02 -2.467555552721023560e-01 -1.251933872699737549e-01 3.178490102291107178e-01 5.622958391904830933e-02 -7.151393592357635498e-02 5.492951255291700363e-03 1.099278256297111511e-01 1.071834340691566467e-01 -1.614068001508712769e-01 1.369112282991409302e-01 1.690246164798736572e-02 -7.481634616851806641e-02 2.524086087942123413e-02 2.858120948076248169e-02 -3.032818734645843506e-01 -3.874518573284149170e-01 3.651265501976013184e-01 -6.187840178608894348e-02 -1.152771040797233582e-01 7.399656623601913452e-02 -1.610870361328125000e-01 2.316715195775032043e-02 -4.628705605864524841e-02 5.005999654531478882e-02 1.095975339412689209e-01 -8.953811973333358765e-02 2.108218818902969360e-01 -4.068112373352050781e-01
1.932253092527389526e-01 -2.835904955863952637e-01 -2.018469013273715973e-02 3.238031640648841858e-02 -3.369252383708953857e-01 -2.505575716495513916e-01 1.087296009063720703e-01 -3.354103565216064453e-01 -2.456048130989074707e-01 1.857971101999282837e-01 3.260863423347473145e-01 -7.694903016090393066e-02 -1.057310998439788818e-01 2.108372002840042114e-01 -1.064951643347740173e-01 -3.417933359742164612e-02 -6.526309251785278320e-02 -1.070373654365539551e-01 -7.168021798133850098e-02 -1.601742506027221680e-01 4.142734706401824951e-01 -1.576226949691772461e-02 -5.541932303458452225e-03 -1.540956646203994751e-01 -1.013515666127204895e-01 -3.767991065979003906e-02 6.641085445880889893e-02 2.963006496429443359e-02 3.123450279235839844e-02 -6.144482642412185669e-02 -1.790035814046859741e-01 -9.485416114330291748e-02
-4.489314556121826172e-02 1.081201359629631042e-01 -2.151006609201431274e-01 1.021476089954376221e-01 -1.380542218685150146e-01 -6.815657019615173340e-02 -6.429091840982437134e-02 -6.129190698266029358e-02 -1.232818979769945145e-02 2.252113260328769684e-02 1.782015562057495117e-01 1.348008215427398682e-02 -1.735869944095611572e-01 4.665161073207855225e-01 -9.703402966260910034e-02 3.267864584922790527e-01 1.255573928356170654e-01 -5.471852049231529236e-02 -2.425896823406219482e-01 -2.907615387812256813e-03 2.863791882991790771e-01 -1.775196045637130737e-01 -4.884913936257362366e-02 -9.502480179071426392e-02 -2.232158780097961426e-01 1.110650599002838135e-01 7.459480315446853638e-03 -2.067253142595291138e-01 1.473957300186157227e-01 2.003504335880279541e-01 -3.518633842468261719e-01 9.078598022460937500e-02
-1.284975260496139526e-01 -1.923036575317382812e-01 -3.242743909358978271e-01 -7.798677682876586914e-02 -1.620028167963027954e-01 1.831840127706527710e-01 8.683164417743682861e-02 -1.581498682498931885e-01 -2.164259999990463257e-01 -2.766971886157989502e-01 1.219895854592323303e-01 1.201566830277442932e-01 -8.605843782424926758e-02 -2.405222356319427490e-01 1.247779373079538345e-02 2.281593382358551025e-01 2.437465637922286987e-01 4.806177690625190735e-02 -2.237549424171447754e-01 -1.276421733200550079e-02 -2.498651854693889618e-03 -9.325084090232849121e-02 -9.457598626613616943e-02 1.424477528780698776e-02 3.029447980225086212e-02 -3.390187621116638184e-01 -1.781637966632843018e-01 -1.765417605638504028e-01 7.630470395088195801e-02 -1.255272477865219116e-01 -2.611019909381866455e-01 -2.727892398834228516e-01
3.592140227556228638e-02 -2.728005051612854004e-01 3.079353570938110352e-01 1.451559662818908691e-01 7.821850478649139404e-02 -1.534159183502197266e-01 2.565995454788208008e-01 6.312758475542068481e-02 -1.636323332786560059e-02 -6.761950254440307617e-02 2.502150237560272217e-01 2.190371602773666382e-01 -2.806905508041381836e-01 5.214221030473709106e-02 -3.452489972114562988e-01 3.632562756538391113e-01 -4.848711192607879639e-02 9.935728274285793304e-03 -2.895743250846862793e-01 -2.401614747941493988e-02 1.535912454128265381e-01 -2.091206461191177368e-01 -1.497051268815994263e-01 6.983867287635803223e-02 -1.167247146368026733e-01 -3.609283268451690674e-02 2.921359427273273468e-02 -1.637168973684310913e-01 -5.861090123653411865e-02 2.683741785585880280e-02 -1.800230145454406738e-01 1.381618902087211609e-02
-7.516381144523620605e-02 -3.835916221141815186e-01 1.582513451576232910e-01 2.089667879045009613e-02 -2.398529648780822754e-01 -2.764424383640289307e-01 1.569993197917938232e-01 7.649329304695129395e-02 -1.428357213735580444e-01 -1.308878064155578613e-01 6.609618663787841797e-02 -3.324696123600006104e-01 3.414591401815414429e-02 -1.177128031849861145e-01 -1.895812004804611206e-01 1.582031100988388062e-01 7.941811531782150269e-02 1.162860095500946045e-01 -2.005286514759063721e-01 -2.593220770359039307e-01 2.588913142681121826e-01 -9.874085336923599243e-02 -4.738917201757431030e-02 1.092736795544624329e-01 1.994963586330413818e-01 4.554248228669166565e-02 -1.657474040985107422e-01 2.245484739542007446e-01 7.288012653589248657e-02 4.357038438320159912e-02 -2.195140421390533447e-01 -1.882393211126327515e-01
1.242416724562644958e-01 -2.957412898540496826e-01 4.815642721951007843e-03 1.563336104154586792e-01 -5.535683780908584595e-02 2.273393720388412476e-01 1.946374475955963135e-01 8.184504508972167969e-02 -1.882695406675338745e-01 -3.108605146408081055e-01 1.550225913524627686e-02 -5.410431325435638428e-02 -1.328070163726806641e-01 -7.935002446174621582e-02 3.162347972393035889e-01 -1.032554134726524353e-01 2.473443932831287384e-02 1.215189918875694275e-01 -2.263432890176773071e-01 3.111620619893074036e-02 2.808150649070739746e-01 2.416038662195205688e-01 -2.399934828281402588e-01 4.557829350233078003e-02 -1.277281064540147781e-02 -1.798731833696365356e-01 9.935539960861206055e-02 4.616197198629379272e-02 1.451472193002700806e-01 -2.333120629191398621e-02 -3.651409447193145752e-01 -1.987924724817276001e-01
-2.553165890276432037e-02 1.155549511313438416e-01 -1.148341372609138489e-01 -4.692716896533966064e-02 -9.389557689428329468e-02 -1.048629656434059143e-01 1.939107477664947510e-01 -3.414411544799804688e-01 9.471260756254196167e-02 5.910730734467506409e-02 2.501436769962310791e-01 2.066546864807605743e-02 -2.716383151710033417e-02 2.339657247066497803e-01 4.109450057148933411e-02 1.619428396224975586e-01 1.181667670607566833e-01 -2.041529417037963867e-01 -1.866918802261352539e-01 -6.061580777168273926e-02 3.270086050033569336e-01 -6.928981095552444458e-02 -1.416342854499816895e-01 -2.367814481258392334e-01 3.422775492072105408e-02 -3.720567822456359863e-01 2.459600716829299927e-01 1.137401312589645386e-01 -6.715315580368041992e-02 2.020070254802703857e-01 -2.351371049880981445e-01 -2.051506787538528442e-01
-6.718853116035461426e-02 5.561909824609756470e-02 3.513504518195986748e-03 -1.582596600055694580e-01 -3.769934177398681641e-01 3.432143107056617737e-02 -1.508324146270751953e-01 -2.119005918502807617e-01 4.270367324352264404e-02 1.439143270254135132e-01 5.119353905320167542e-02 1.178752034902572632e-01 -5.782736092805862427e-02 2.876428663730621338e-01 4.545643925666809082e-02 1.862905174493789673e-01 4.001177102327346802e-02 -3.934481739997863770e-02 -4.813676476478576660e-01 -1.417154073715209961e-01 3.591390848159790039e-01 -7.686262577772140503e-02 -5.348326265811920166e-02 -1.223002821207046509e-01 -4.293002188205718994e-02 -4.384555295109748840e-02 -1.540440469980239868e-01 2.008141875267028809e-01 -2.260966040194034576e-02 2.625719904899597168e-01 -2.213350832462310791e-01 -2.360135875642299652e-02
4.932358860969543457e-02 -2.958588004112243652e-01 -9.193699806928634644e-02 -3.217943757772445679e-02 -8.319276571273803711e-02 6.075307726860046387e-02 -1.493936330080032349e-01 -1.462833285331726074e-01 -2.635153532028198242e-01 1.077628042548894882e-02 1.724915951490402222e-01 5.657164379954338074e-03 -3.361992239952087402e-01 2.696713507175445557e-01 -6.419470161199569702e-02 2.119432687759399414e-01 2.203969210386276245e-01 3.325266763567924500e-02 -1.421053260564804077e-01 -1.471406370401382446e-01 1.184957399964332581e-01 2.055598646402359009e-01 -1.732802987098693848e-01 1.029194965958595276e-01 1.360098570585250854e-01 1.313196718692779541e-01 -2.271331697702407837e-01 -7.639167457818984985e-02 6.159019470214843750e-02 -1.157324761152267456e-01 -4.403114318847656250e-01 -1.393290162086486816e-01
-2.476767003536224365e-01 -3.887367248535156250e-01 -2.313378639519214630e-02 4.598093777894973755e-02 -1.576037406921386719e-01 3.783547133207321167e-02 2.631716132164001465e-01 2.540181577205657959e-01 -6.060741469264030457e-02 2.492641657590866089e-02 -1.114356964826583862e-01 2.493039816617965698e-01 1.628038585186004639e-01 6.831849366426467896e-02 -2.437384128570556641e-01 1.276243478059768677e-01 1.760112643241882324e-01 -1.274470537900924683e-01 -2.461026310920715332e-01 -1.629512310028076172e-01 1.745158135890960693e-01 8.844912052154541016e-02 -2.212439179420471191e-01 -1.067732200026512146e-01 -1.682874113321304321e-01 -1.912972331047058105e-01 -1.612235233187675476e-02 -1.599331647157669067e-01 3.846701234579086304e-02 1.993172615766525269e-01 -6.272015720605850220e-02 -2.650212645530700684e-01
-7.749155908823013306e-02 -1.506209820508956909e-01 7.304541021585464478e-02 3.294247090816497803e-01 -3.816063106060028076e-01 -1.327991187572479248e-01 1.354263573884963989e-01 -1.733242720365524292e-01 1.208398584276437759e-02 -1.041892170906066895e-01 4.679150506854057312e-02 -1.562765054404735565e-02 -7.615222036838531494e-02 1.569388657808303833e-01 -1.921910792589187622e-01 2.572343498468399048e-02 4.699786007404327393e-01 -2.863847017288208008e-01 -1.585058867931365967e-01 -5.878692492842674255e-02 2.312297075986862183e-01 -1.122015155851840973e-02 -1.758245229721069336e-01 -3.155338019132614136e-02 1.325927376747131348e-01 1.482239216566085815e-01 2.314412742853164673e-01 -1.665646433830261230e-01 -5.078690126538276672e-02 -4.245309531688690186e-02 -1.181508749723434448e-01 -9.037632495164871216e-02
6.309936195611953735e-02 -2.996254563331604004e-01 -2.589154429733753204e-02 5.135011672973632812e-02 1.043551713228225708e-01 -1.182868108153343201e-01 1.476871967315673828e-01 -1.245546936988830566e-01 -3.173218667507171631e-01 -2.325005829334259033e-01 9.364921599626541138e-02 3.335954844951629639e-01 5.066391453146934509e-02 4.620678722858428955e-01 8.534997701644897461e-02 3.392012119293212891e-01 3.186070173978805542e-02 -1.346503496170043945e-01 -2.182785123586654663e-01 -4.476612061262130737e-02 2.085064202547073364e-01 1.604480743408203125e-01 -1.713131554424762726e-02 -5.677814409136772156e-02 -9.800562635064125061e-03 1.147208660840988159e-01 -1.679641008377075195e-01 1.311156153678894043e-01 -4.356377944350242615e-02 1.040769144892692566e-01 9.229119867086410522e-02 -7.790160924196243286e-02
2.133044600486755371e-01 -2.609008550643920898e-01 -1.020715311169624329e-01 6.625257432460784912e-02 -3.434235155582427979e-01 -2.382992058992385864e-01 1.144222021102905273e-01 -1.541421860456466675e-01 -1.540981829166412354e-01 1.969798952341079712e-01 2.366328984498977661e-01 5.691612884402275085e-02 -1.748529076576232910e-01 1.672879010438919067e-01 -2.018969208002090454e-01 -1.766679733991622925e-01 2.611990645527839661e-02 -3.040439262986183167e-02 -2.737827897071838379e-01 2.001268975436687469e-02 2.053648084402084351e-01 1.502984464168548584e-01 3.454508259892463684e-02 4.004463925957679749e-02 -2.720675468444824219e-01 -1.667889021337032318e-02 4.916185978800058365e-03 1.846510320901870728e-01 -6.983961164951324463e-02 -7.770641148090362549e-02 -3.790540993213653564e-01 1.372547820210456848e-02
-1.441441625356674194e-01 4.772422090172767639e-02 -7.569599151611328125e-02 -6.097154691815376282e-02 -1.478433161973953247e-01 5.287951603531837463e-02 1.396631896495819092e-01 1.843521147966384888e-01 -3.121215999126434326e-01 -2.114885300397872925e-01 -3.904716297984123230e-02 1.353938132524490356e-01 -1.662838757038116455e-01 1.785292625427246094e-01 -2.356181144714355469e-01 2.963445484638214111e-01 2.939493358135223389e-01 -4.457467049360275269e-02 -2.912106513977050781e-01 -1.395281702280044556e-01 1.641222089529037476e-01 -1.606961190700531006e-01 -1.784297525882720947e-01 3.139899345114827156e-04 2.099962532520294189e-02 -3.897869288921356201e-01 8.419527113437652588e-02 7.497560977935791016e-02 2.210894227027893066e-01 1.485427021980285645e-01 7.409322261810302734e-02 -7.555095851421356201e-02
1.409579515457153320e-01 1.412609666585922241e-01 -1.464461791329085827e-03 -1.540263649076223373e-02 -1.480237543582916260e-01 -2.279524505138397217e-01 -1.783237606287002563e-02 -2.513389587402343750e-01 -1.359415948390960693e-01 -7.677649706602096558e-02 2.410951554775238037e-01 9.898795932531356812e-02 -1.891755461692810059e-01 3.548878431320190430e-01 3.695715963840484619e-02 1.766480207443237305e-01 1.457477211952209473e-01 8.698590844869613647e-02 -1.953664869070053101e-01 -1.236179172992706299e-01 2.108363211154937744e-01 -7.591199874877929688e-02 -6.162035092711448669e-02 -1.304698288440704346e-01 3.330627083778381348e-02 -3.829818367958068848e-01 -1.414557397365570068e-01 1.090738475322723389e-01 -2.117078304290771484e-01 -1.081849262118339539e-01 -1.651938557624816895e-01 -3.452157080173492432e-01
1.105111092329025269e-01 -3.853391408920288086e-01 1.551644206047058105e-01 1.323820799589157104e-01 -2.965317480266094208e-02 -1.733783334493637085e-01 2.682606577873229980e-01 -7.967411540448665619e-03 1.132672000676393509e-02 1.143884733319282532e-01 3.316722214221954346e-01 5.050614103674888611e-02 -1.976877599954605103e-01 2.345179766416549683e-02 -2.379970103502273560e-01 3.695405125617980957e-01 5.417029932141304016e-02 2.933696806430816650e-01 -1.588944196701049805e-01 -4.135327786207199097e-02 1.506647653877735138e-02 -2.244796305894851685e-01 -3.010631725192070007e-02 -8.777263015508651733e-02 -1.549836844205856323e-01 -7.534780353307723999e-02 -7.259635627269744873e-02 -4.131659865379333496e-02 -1.489020884037017822e-01 2.127915173768997192e-01 -1.914634257555007935e-01 -1.419820338487625122e-01
-1.657100208103656769e-02 -1.399524956941604614e-01 -1.926848292350769043e-01 -1.583885774016380310e-02 -2.171557098627090454e-01 9.814855456352233887e-02 1.448820978403091431e-01 1.868135482072830200e-01 -8.927803486585617065e-02 -3.571653366088867188e-01 -1.046134084463119507e-01 3.213350176811218262e-01 -2.126246392726898193e-01 1.647147834300994873e-01 -4.734038189053535461e-02 1.062622144818305969e-01 3.431114554405212402e-01 -4.826942458748817444e-03 -1.017031073570251465e-01 -3.553563058376312256e-01 1.142620071768760681e-01 5.637264996767044067e-02 -2.775527238845825195e-01 1.407853327691555023e-02 -3.730127215385437012e-02 -2.378572374582290649e-01 4.162583500146865845e-02 -8.627171814441680908e-02 -5.330268293619155884e-02 8.657690882682800293e-02 -1.474455296993255615e-01 -2.177428901195526123e-01
-3.118478953838348389e-01 -1.979407668113708496e-01 -8.269409835338592529e-02 1.472414750605821609e-02 -5.803055316209793091e-02 1.591858118772506714e-01 1.987757533788681030e-01 -1.928807422518730164e-02 -4.283934831619262695e-01 -2.699308395385742188e-01 -1.331275999546051025e-01 2.386682778596878052e-01 -1.043461114168167114e-01 1.424167305231094360e-01 -1.387076079845428467e-01 2.455698400735855103e-01 -6.546506658196449280e-03 4.722808301448822021e-02 -3.171559274196624756e-01 -8.931715786457061768e-02 2.314138412475585938e-01 -1.629572212696075439e-01 -2.765303552150726318e-01 -7.491457462310791016e-02 -1.195870456285774708e-03 -1.034105718135833740e-01 7.947553694248199463e-02 1.289466470479965210e-01 -1.391417086124420166e-01 -3.585968911647796631e-02 -1.005973070859909058e-01 -9.331291168928146362e-02
-8.047875016927719116e-02 -1.824493706226348877e-01 2.289319485425949097e-01 9.477696567773818970e-02 -2.514076828956604004e-01 -3.069828748703002930e-01 1.535951048135757446e-01 -6.769068539142608643e-02 -3.881804645061492920e-01 -1.381169706583023071e-01 3.676655590534210205e-01 9.159902110695838928e-03 2.290941402316093445e-02 4.279450699687004089e-02 -4.364357516169548035e-02 3.610899448394775391e-01 -7.123104482889175415e-02 -1.926689743995666504e-01 -3.874075831845402718e-03 -1.056078821420669556e-01 4.405592754483222961e-02 8.296652138233184814e-02 -8.051735907793045044e-02 -4.138293489813804626e-02 -8.196964114904403687e-02 -1.094036921858787537e-01 4.517874866724014282e-02 9.919904917478561401e-02 -9.042511880397796631e-02 2.852946519851684570e-01 -2.870742082595825195e-01 2.493180334568023682e-02
-6.090454384684562683e-02 -8.241539448499679565e-02 -2.749342098832130432e-02 -3.101563267409801483e-02 -9.178410470485687256e-02 7.231225073337554932e-02 1.171284914016723633e-01 2.103731222450733185e-02 -3.402590751647949219e-01 -1.051616594195365906e-01 -1.685251146554946899e-01 2.180078029632568359e-01 1.089575067162513733e-01 1.812384724617004395e-01 -2.102484852075576782e-01 3.897645771503448486e-01 2.218597382307052612e-01 -1.689085215330123901e-01 -3.919020593166351318e-01 7.468108832836151123e-02 2.097749859094619751e-01 -2.479168921709060669e-01 -2.992538809776306152e-01 8.595292270183563232e-02 -3.347744047641754150e-02 -1.549467593431472778e-01 -5.757314339280128479e-02 -1.159670054912567139e-01 -5.741057684645056725e-04 -6.852101534605026245e-02 -9.994565695524215698e-02 -1.430381387472152710e-01
1.004136279225349426e-01 -3.282448649406433105e-02 -7.541706319898366928e-03 1.257302612066268921e-01 -5.854285508394241333e-02 4.320270847529172897e-03 4.781658053398132324e-01 -7.225948572158813477e-02 -1.884020119905471802e-01 -1.119787618517875671e-01 2.959772944450378418e-01 1.090092882513999939e-01 4.415773600339889526e-02 1.492830216884613037e-01 4.191717505455017090e-02 -8.807198703289031982e-02 1.787541508674621582e-01 3.543740510940551758e-01 -1.366096138954162598e-01 6.642737239599227905e-02 3.973871171474456787e-01 2.488682605326175690e-02 -7.140905410051345825e-02 1.666716635227203369e-01 1.842795908451080322e-01 -2.549010813236236572e-01 -1.313124001026153564e-01 1.922629326581954956e-01 1.344294846057891846e-01 -5.947925150394439697e-02 -7.943619787693023682e-02 3.621579334139823914e-02
-1.044724136590957642e-01 -3.871408849954605103e-02 -5.352324992418289185e-02 -1.659875512123107910e-01 -1.759532541036605835e-01 9.356495738029479980e-02 3.963897228240966797e-01 2.593347430229187012e-01 -2.259684354066848755e-01 -1.213288959115743637e-02 1.695293784141540527e-01 2.694023847579956055e-01 -6.084414571523666382e-02 1.555548012256622314e-01 -5.456903576850891113e-02 -1.138257458806037903e-01 1.616102010011672974e-01 -1.363162249326705933e-01 -3.615324795246124268e-01 -2.429587095975875854e-01 2.465105801820755005e-01 6.015944480895996094e-02 -2.443730235099792480e-01 -8.986400812864303589e-02 4.693643003702163696e-02 -1.762886494398117065e-01 6.900025159120559692e-02 -9.289557486772537231e-02 1.692354381084442139e-01 1.876017302274703979e-01 -6.769517809152603149e-02 -1.225259825587272644e-01
-4.981586337089538574e-02 -1.059807017445564270e-01 -1.769920885562896729e-01 1.449514925479888916e-01 3.922955319285392761e-02 1.586876958608627319e-01 3.728083968162536621e-01 1.016375049948692322e-01 -1.622955650091171265e-01 -2.785653769969940186e-01 3.525006175041198730e-01 2.217986434698104858e-02 -8.798716217279434204e-02 2.254671156406402588e-01 -7.694391161203384399e-02 2.640823088586330414e-02 1.373466998338699341e-01 2.110139727592468262e-01 -1.804272681474685669e-01 -1.530782729387283325e-01 3.510170280933380127e-01 -4.819135740399360657e-02 -3.805429860949516296e-02 1.384047716856002808e-01 3.310561478137969971e-01 -1.712870448827743530e-01 -1.556797623634338379e-01 9.755742549896240234e-02 -1.981050334870815277e-02 4.539184644818305969e-02 -4.094737768173217773e-02 -1.472826600074768066e-01
-9.702410548925399780e-02 2.354162931442260742e-01 -1.902505569159984589e-02 1.140139997005462646e-01 -3.009720146656036377e-01 -8.426241576671600342e-02 1.875507179647684097e-03 -8.210579305887222290e-02 -3.045997619628906250e-01 1.489243656396865845e-01 1.933732926845550537e-01 2.229972928762435913e-02 -1.844016462564468384e-01 1.904553174972534180e-01 -7.363781798630952835e-03 9.634548798203468323e-03 1.867720484733581543e-01 -6.633320450782775879e-02 -5.236685276031494141e-01 -1.589971780776977539e-01 7.744121551513671875e-02 3.926029056310653687e-02 -1.688520796597003937e-02 -2.172504663467407227e-01 -2.325306981801986694e-01 -2.127336561679840088e-01 -1.075511723756790161e-01 -6.884356029331684113e-03 2.034286502748727798e-03 2.972198426723480225e-01 -3.121898695826530457e-02 5.256894044578075409e-03
1.175608187913894653e-01 -3.745265007019042969e-01 -6.588576734066009521e-02 2.400609701871871948e-01 -1.892725229263305664e-01 -1.049953550100326538e-01 1.397168785333633423e-01 6.242415681481361389e-02 -1.948823034763336182e-01 -2.058190852403640747e-01 2.960889935493469238e-01 9.542750567197799683e-02 8.075321465730667114e-02 3.957968056201934814e-01 2.078556418418884277e-01 1.446677148342132568e-01 5.931294988840818405e-03 -5.152744706720113754e-03 -2.598866522312164307e-01 7.283035665750503540e-03 2.160695642232894897e-01 1.908734440803527832e-01 1.180816143751144409e-01 -1.894942671060562134e-01 -1.049387753009796143e-01 9.790956974029541016e-02 7.628298550844192505e-02 -2.538688182830810547e-01 -4.929801076650619507e-02 6.921725720167160034e-02 -1.005718484520912170e-01 -2.049822919070720673e-02
1.312545388936996460e-01 -2.995444834232330322e-01 -1.567279696464538574e-01 1.184042170643806458e-01 -1.550952196121215820e-01 -5.824014171957969666e-02 3.536319136619567871e-01 -1.430688053369522095e-01 -1.150190383195877075e-01 -4.447887837886810303e-02 -3.880167379975318909e-02 -8.541097491979598999e-02 -1.780125126242637634e-02 2.510548532009124756e-01 -3.224375545978546143e-01 9.068196266889572144e-02 1.321998387575149536e-01 3.597041964530944824e-01 -3.053206503391265869e-01 -2.473498582839965820e-01 2.113589346408843994e-01 3.823222219944000244e-02 -1.040149703621864319e-01 -6.453391630202531815e-03 -7.667858898639678955e-02 2.064330317080020905e-02 -1.392186731100082397e-01 -1.018943190574645996e-01 2.503958046436309814e-01 -1.494545191526412964e-01 -5.002516880631446838e-02 -8.919028565287590027e-03
-2.707993090152740479e-01 1.213464066386222839e-01 -1.145048160105943680e-02 -4.414162784814834595e-02 -9.386943280696868896e-02 8.178866654634475708e-02 -3.460671007633209229e-02 1.482512056827545166e-01 -2.667569220066070557e-01 -1.263423115015029907e-01 1.375155597925186157e-01 7.098477333784103394e-02 -1.756457388401031494e-01 1.204482540488243103e-01 -3.010939061641693115e-01 2.865820229053497314e-01 2.120527178049087524e-01 6.384458392858505249e-02 -2.182662338018417358e-01 -1.530837863683700562e-01 2.615682184696197510e-01 -1.646163016557693481e-01 -2.529842555522918701e-01 -5.543287843465805054e-02 9.248212724924087524e-02 -3.298177123069763184e-01 1.595170348882675171e-01 1.362325251102447510e-01 2.555006146430969238e-01 7.523945719003677368e-02 -4.877026006579399109e-02 -1.568571031093597412e-01
1.326008588075637817e-01 -1.028173491358757019e-01 -8.941128849983215332e-02 -1.106209605932235718e-01 -2.356016933917999268e-01 5.075968056917190552e-02 2.211776077747344971e-01 -1.160191670060157776e-01 -1.556935161352157593e-01 -4.621080309152603149e-02 -8.016463369131088257e-02 -1.709442883729934692e-01 -2.953975200653076172e-01 3.098425567150115967e-01 -1.540746986865997314e-01 8.443369716405868530e-02 3.861159086227416992e-02 2.848969697952270508e-01 -1.489964127540588379e-01 -1.199712902307510376e-01 2.190329730510711670e-01 5.356948077678680420e-02 -1.203383579850196838e-01 -1.198466494679450989e-01 -2.736856341361999512e-01 -1.119071394205093384e-01 -5.701419338583946228e-02 1.180046573281288147e-01 4.170019030570983887e-01 -7.507672905921936035e-02 -9.275162220001220703e-02 -2.516395747661590576e-01
1.133751422166824341e-01 -1.958395987749099731e-01 -3.952749446034431458e-02 3.055215068161487579e-02 -2.298219799995422363e-01 -8.429922908544540405e-02 8.588428050279617310e-02 -9.379820525646209717e-02 9.044289588928222656e-02 -9.682294726371765137e-02 -1.561254858970642090e-01 3.280748799443244934e-02 -6.829338520765304565e-02 3.305917680263519287e-01 -8.624307811260223389e-02 -6.519511342048645020e-02 3.564186096191406250e-01 5.459591373801231384e-02 -2.135953903198242188e-01 -3.755886256694793701e-01 2.685046195983886719e-01 2.873620688915252686e-01 -3.177080154418945312e-01 -1.335823386907577515e-01 -1.334483176469802856e-01 -1.861421465873718262e-01 7.092234492301940918e-02 1.296503841876983643e-01 1.498404741287231445e-01 -4.423065856099128723e-02 2.452713623642921448e-02 1.099246218800544739e-01
1.493232399225234985e-01 -1.021578907966613770e-01 3.961758315563201904e-02 1.177512407302856445e-01 -4.283274337649345398e-02 -2.138710208237171173e-02 1.244305819272994995e-01 3.783368691802024841e-02 -5.552453175187110901e-02 7.349569816142320633e-03 9.235753118991851807e-02 -2.461173981428146362e-01 2.758892178535461426e-01 -7.900448888540267944e-02 -1.830150187015533447e-01 3.153896033763885498e-01 4.453899338841438293e-02 1.795314066112041473e-02 -2.249055653810501099e-01 -1.651837676763534546e-01 1.336354613304138184e-01 1.469583809375762939e-01 -3.591694235801696777e-01 2.977998554706573486e-01 1.104718893766403198e-01 -1.577583402395248413e-01 -1.225516945123672485e-01 1.590849272906780243e-02 2.768969237804412842e-01 3.279819488525390625e-01 -2.663333714008331299e-01 1.429922785609960556e-02
1.993566006422042847e-01 -2.920645177364349365e-01 -2.445674836635589600e-01 7.650642096996307373e-02 -1.953683197498321533e-01 1.905244588851928711e-02 3.660821914672851562e-01 -5.008373782038688660e-02 -1.790162622928619385e-01 1.455533970147371292e-02 -1.600284129381179810e-02 -1.211014837026596069e-01 -1.645535975694656372e-01 3.524993062019348145e-01 -1.919229030609130859e-01 5.433689802885055542e-02 1.884768307209014893e-01 2.468965798616409302e-01 -2.806130349636077881e-01 -1.602372378110885620e-01 9.335373342037200928e-02 7.891373336315155029e-02 -4.977561533451080322e-02 6.033569574356079102e-02 -2.396044135093688965e-01 -2.110467292368412018e-03 -5.396292358636856079e-02 4.759565053973346949e-04 2.846008539199829102e-01 -1.165299862623214722e-01 -1.344609707593917847e-01 3.140763938426971436e-02
2.388956211507320404e-02 -6.399116665124893188e-02 2.789783477783203125e-01 6.709577888250350952e-02 -2.199475169181823730e-01 2.194393575191497803e-01 -8.316054940223693848e-02 -3.094880580902099609e-01 -1.213848441839218140e-01 -1.024726498872041702e-02 9.166769683361053467e-02 -1.629442721605300903e-01 -8.206279575824737549e-02 8.393571525812149048e-02 -6.077541410923004150e-02 3.676956892013549805e-01 1.687598526477813721e-01 -9.881591424345970154e-03 -1.188023313879966736e-01 -2.191659957170486450e-01 3.664009273052215576e-01 1.421262323856353760e-01 -2.638643682003021240e-01 3.091140389442443848e-01 4.923319071531295776e-02 9.687563776969909668e-02 -1.180793493986129761e-01 -1.894243061542510986e-01 -1.524928510189056396e-01 6.104609463363885880e-03 7.062187790870666504e-02 -1.050976887345314026e-01
-5.654672160744667053e-02 -3.652632236480712891e-01 -6.957823783159255981e-02 7.287134230136871338e-02 -7.491288334131240845e-02 -6.533030420541763306e-02 3.751631453633308411e-02 -5.863225087523460388e-02 -1.718975305557250977e-01 -2.119071036577224731e-01 4.767659306526184082e-02 8.850917965173721313e-02 -3.023405969142913818e-01 -4.166822507977485657e-02 1.330826282501220703e-01 1.210162937641143799e-01 5.678595602512359619e-02 7.447394728660583496e-02 -4.160881340503692627e-01 -2.952481508255004883e-01 2.014372497797012329e-01 -1.647336333990097046e-01 -1.150109618902206421e-01 1.504219025373458862e-01 -1.352240610867738724e-02 1.480199676007032394e-02 -5.740064382553100586e-02 -1.597611010074615479e-01 2.170915454626083374e-01 -3.813601285219192505e-02 1.800484210252761841e-01 -3.815562427043914795e-01
-1.687995493412017822e-01 -1.075424030423164368e-01 -2.314711175858974457e-02 1.835750639438629150e-01 -3.743074368685483932e-03 5.864321440458297729e-02 1.636805385351181030e-01 -1.903210133314132690e-01 -3.558919206261634827e-02 -1.405855119228363037e-01 6.900437921285629272e-02 3.768347948789596558e-02 -1.336146891117095947e-01 1.856920421123504639e-01 -2.684415578842163086e-01 9.315350651741027832e-02 -4.041135683655738831e-02 -1.069708168506622314e-02 -4.542152583599090576e-01 -9.461987763643264771e-02 3.512704670429229736e-01 3.437456786632537842e-01 2.035252898931503296e-01 2.852035313844680786e-02 1.558800637722015381e-01 -2.897219955921173096e-01 4.251407459378242493e-02 5.336116999387741089e-03 -6.471627205610275269e-02 2.190295374020934105e-03 -1.578594148159027100e-01 2.428334653377532959e-01
-2.979773283004760742e-02 -1.793386489152908325e-01 1.568251252174377441e-01 -8.946677297353744507e-02 -7.788799237459897995e-03 1.503130514174699783e-02 1.472123563289642334e-01 1.676331274211406708e-02 -2.398717403411865234e-02 2.298426628112792969e-02 1.517414897680282593e-01 1.652349084615707397e-01 -3.808302059769630432e-02 5.109988451004028320e-01 -5.123073980212211609e-02 1.664710193872451782e-01 3.231510519981384277e-01 -2.228755354881286621e-01 -3.362374901771545410e-01 -1.941361278295516968e-01 2.341267168521881104e-01 -1.324409991502761841e-01 -1.190267503261566162e-01 2.026869170367717743e-02 -7.747867703437805176e-02 -1.160091906785964966e-02 2.382888942956924438e-01 -3.783773258328437805e-02 2.585021257400512695e-01 2.760556340217590332e-02 2.029985636472702026e-01 -5.338354408740997314e-02
-1.125348433852195740e-01 -1.992078423500061035e-01 -2.921265065670013428e-01 -5.739857256412506104e-02 -9.961655735969543457e-02 3.628211915493011475e-01 1.381872892379760742e-01 -9.275742620229721069e-02 -7.559750229120254517e-02 -1.381302773952484131e-01 1.201699580997228622e-02 1.759004890918731689e-01 4.988289624452590942e-02 5.905488505959510803e-02 -3.155280351638793945e-01 1.392286419868469238e-01 -7.192619144916534424e-02 1.625366359949111938e-01 -5.105759501457214355e-01 -9.327243268489837646e-02 2.711209356784820557e-01 1.296953558921813965e-01 -1.312032788991928101e-01 -1.529486626386642456e-01 -3.233103826642036438e-02 -1.100324839353561401e-01 7.429968565702438354e-02 -1.000076159834861755e-02 9.406828880310058594e-02 2.309648692607879639e-02 4.045579582452774048e-02 2.173767983913421631e-01
-4.116156324744224548e-02 -5.311021208763122559e-02 -1.033330485224723816e-01 -1.418230831623077393e-01 -9.361583739519119263e-02 -9.726295620203018188e-02 1.388746649026870728e-01 -1.518697887659072876e-01 5.829576030373573303e-02 -2.269720882177352905e-01 2.725141346454620361e-01 3.699678555130958557e-02 -1.451513469219207764e-01 1.587562859058380127e-01 1.250312030315399170e-01 2.607954442501068115e-01 -2.024508081376552582e-02 5.799596384167671204e-02 -3.908673822879791260e-01 2.142929099500179291e-02 5.164557695388793945e-01 3.125825151801109314e-02 1.114857941865921021e-01 -1.033354997634887695e-01 1.363151669502258301e-01 -6.653791666030883789e-02 3.098349273204803467e-01 -1.754735782742500305e-02 7.889203727245330811e-02 1.273379325866699219e-01 -2.313011288642883301e-01 2.402361482381820679e-02
4.655421897768974304e-02 1.879268139600753784e-01 1.438903212547302246e-01 5.874226987361907959e-02 -3.014052808284759521e-01 -5.797986313700675964e-02 4.987943544983863831e-02 -1.359337121248245239e-01 -2.287777662277221680e-01 5.169928446412086487e-02 -1.158325816504657269e-03 6.169123947620391846e-02 -7.743328809738159180e-02 3.195750117301940918e-01 -7.286698371171951294e-02 1.910236477851867676e-01 6.311744451522827148e-02 1.625026017427444458e-01 -4.847075343132019043e-01 -1.615876331925392151e-02 -1.313290279358625412e-02 1.171812415122985840e-01 -2.072670459747314453e-01 -1.464300602674484253e-01 -2.774728238582611084e-01 -1.413804739713668823e-01 -2.302207052707672119e-01 1.561465710401535034e-01 -1.431066635996103287e-02 2.845421433448791504e-01 -1.216998621821403503e-01 1.428077183663845062e-02
2.489329548552632332e-03 1.590969227254390717e-02 -8.646558970212936401e-02 -1.471679192036390305e-03 -3.374920189380645752e-01 2.927194349467754364e-03 2.348759472370147705e-01 -9.568903595209121704e-03 -1.305284947156906128e-01 8.238720893859863281e-02 -8.806489408016204834e-02 4.618279933929443359e-01 -9.418792277574539185e-02 2.302655130624771118e-01 -6.499842740595340729e-03 2.089378386735916138e-01 2.738218903541564941e-01 -4.721360653638839722e-02 -2.088700532913208008e-01 -1.666471362113952637e-01 3.805520534515380859e-01 -1.499837636947631836e-01 -5.089102685451507568e-02 -5.512464046478271484e-02 8.134581148624420166e-02 -2.758650481700897217e-01 -1.706942468881607056e-01 1.095097735524177551e-01 -1.224389206618070602e-02 -7.934674620628356934e-02 -1.417234241962432861e-01 -2.664170973002910614e-02
1.621817648410797119e-01 -3.360217809677124023e-01 -1.604325771331787109e-01 1.203334331512451172e-01 -1.964323073625564575e-01 6.530030816793441772e-02 2.813644707202911377e-01 -1.417856365442276001e-01 -1.605657339096069336e-01 5.819182470440864563e-02 5.560546182096004486e-03 -8.745764940977096558e-02 -1.832296848297119141e-01 2.600510120391845703e-01 -2.943305969238281250e-01 8.806406706571578979e-02 1.806572079658508301e-01 3.769386708736419678e-01 -2.064826637506484985e-01 -2.408081293106079102e-01 1.243392080068588257e-01 1.302748620510101318e-01 -1.117283403873443604e-01 2.021285332739353180e-02 -1.462246626615524292e-01 -8.743495494127273560e-02 -1.668306887149810791e-01 -2.347777225077152252e-02 2.230723649263381958e-01 -1.248344630002975464e-01 -5.080144479870796204e-02 -3.606587415561079979e-03
6.607628893107175827e-03 -9.951083362102508545e-02 -2.001436501741409302e-01 3.212305605411529541e-01 -1.734697818756103516e-01 -2.739683352410793304e-02 9.136500954627990723e-02 -3.090322315692901611e-01 1.281530410051345825e-02 -1.773179173469543457e-01 -8.293327409774065018e-04 4.523809254169464111e-02 1.681011319160461426e-01 4.755947366356849670e-02 -8.896337449550628662e-02 2.534077167510986328e-01 1.845912784337997437e-01 -9.805619716644287109e-02 -3.033134341239929199e-01 2.424562573432922363e-01 1.479748934507369995e-01 -2.113333046436309814e-01 -3.427738249301910400e-01 1.397163420915603638e-01 1.131658256053924561e-01 -1.138689294457435608e-01 -6.619238853454589844e-02 -2.099774181842803955e-01 2.270359545946121216e-01 9.400064125657081604e-03 -2.187802493572235107e-01 -6.344095617532730103e-02
1.104485616087913513e-01 -3.481090813875198364e-02 -8.721844851970672607e-02 2.562245819717645645e-03 -2.170743048191070557e-02 9.698139876127243042e-02 2.947836220264434814e-01 -1.252133846282958984e-01 -1.761117726564407349e-01 -2.352463006973266602e-01 -1.172599103301763535e-02 -1.298960149288177490e-01 -2.914665639400482178e-01 2.242132425308227539e-01 -1.558196395635604858e-01 2.061213850975036621e-01 -6.922189891338348389e-02 -5.294546112418174744e-02 -3.583748936653137207e-01 -3.918027505278587341e-02 3.513245880603790283e-01 9.449619054794311523e-02 1.731119304895401001e-01 -5.156280845403671265e-02 2.458995282649993896e-01 1.194665580987930298e-01 2.743942290544509888e-02 4.327942803502082825e-02 1.949537992477416992e-01 1.742160618305206299e-01 -2.725644707679748535e-01 1.964801996946334839e-01
-2.381093427538871765e-02 -2.648350596427917480e-01 -6.233008112758398056e-03 -6.126344576478004456e-02 -7.818896323442459106e-02 1.055426672101020813e-01 3.477068841457366943e-01 1.623255610466003418e-01 -3.627107664942741394e-02 -1.752677112817764282e-01 -2.965075336396694183e-02 2.688928246498107910e-01 -2.936242613941431046e-03 1.306441426277160645e-01 -2.301713526248931885e-01 -1.238192692399024963e-01 2.126806080341339111e-01 -8.369191735982894897e-02 -2.772955298423767090e-01 -1.200049743056297302e-01 3.286446928977966309e-01 1.447577774524688721e-01 -3.152725398540496826e-01 -1.409363895654678345e-01 -5.215006321668624878e-02 -2.747845351696014404e-01 -5.545962601900100708e-02 -9.726390987634658813e-02 2.139886766672134399e-01 2.520607598125934601e-02 -2.008800506591796875e-01 -3.320326283574104309e-02
1.235969513654708862e-01 -2.468090206384658813e-01 -1.468425393104553223e-01 1.852647215127944946e-02 -2.180184125900268555e-01 8.515775203704833984e-02 3.850407302379608154e-01 -8.808825165033340454e-02 -1.816262304782867432e-01 4.511004313826560974e-02 -3.931083902716636658e-02 -8.855524659156799316e-02 -1.747439056634902954e-01 3.470193147659301758e-01 -3.531421720981597900e-01 6.336474418640136719e-02 1.171178668737411499e-01 3.335209786891937256e-01 -2.732115983963012695e-01 -2.793105542659759521e-01 1.413796246051788330e-01 9.884484112262725830e-02 -6.977649033069610596e-02 -2.556957677006721497e-02 -1.545535773038864136e-01 -1.219986006617546082e-02 7.668070960789918900e-03 -5.157288908958435059e-02 1.592187881469726562e-01 -2.671838179230690002e-02 3.519486635923385620e-02 7.777889259159564972e-03
1.350574642419815063e-01 -2.469666749238967896e-01 7.182531058788299561e-02 2.339947823202237487e-04 -1.434425562620162964e-01 -5.834273993968963623e-02 -1.242812499403953552e-01 -2.025304734706878662e-02 -2.545128464698791504e-01 6.401590257883071899e-02 2.246681898832321167e-01 9.628923237323760986e-02 4.943343997001647949e-02 8.378350734710693359e-02 -3.411165475845336914e-01 4.396101236343383789e-01 8.271934837102890015e-02 -2.848675549030303955e-01 -2.994820177555084229e-01 1.829789206385612488e-02 2.564840614795684814e-01 -2.688607200980186462e-02 -8.542993105947971344e-03 -1.054516285657882690e-01 -1.845946609973907471e-01 -1.403452903032302856e-01 -1.510137226432561874e-02 -5.602596327662467957e-02 -8.330449461936950684e-02 2.451186031103134155e-01 -2.178452312946319580e-01 -2.710419520735740662e-02
-5.508102476596832275e-02 -2.707483768463134766e-01 -4.274826869368553162e-02 1.621508300304412842e-01 -1.959519088268280029e-01 5.057332664728164673e-02 1.006172150373458862e-01 -1.548530161380767822e-01 -2.355971634387969971e-01 -3.336534500122070312e-01 4.461418092250823975e-01 -2.531513385474681854e-02 4.073868039995431900e-03 3.512695729732513428e-01 1.813769936561584473e-01 3.279088437557220459e-02 -6.493311375379562378e-02 -1.003149822354316711e-01 -2.145442813634872437e-01 1.447437554597854614e-01 3.067262470722198486e-01 2.152800858020782471e-01 5.235240329056978226e-03 -5.275608599185943604e-02 2.318800613284111023e-02 1.718528755009174347e-02 -4.959936439990997314e-02 -2.138979583978652954e-01 9.245742112398147583e-02 8.976998180150985718e-02 4.515080899000167847e-02 6.634490191936492920e-02
-2.135097533464431763e-01 -4.845174029469490051e-02 -1.117355749011039734e-01 1.182500272989273071e-02 1.011204533278942108e-02 4.885498806834220886e-02 1.083441376686096191e-01 1.423386856913566589e-02 -3.891804516315460205e-01 -5.384328588843345642e-02 -8.512952923774719238e-02 2.908981144428253174e-01 -8.385024964809417725e-02 2.071593403816223145e-01 -5.393077805638313293e-02 3.555535376071929932e-01 -1.011855527758598328e-02 -1.915791630744934082e-01 -4.557037055492401123e-01 -1.588519066572189331e-01 2.883433699607849121e-01 -1.554509848356246948e-01 -2.337323725223541260e-01 -1.722144931554794312e-01 -7.193905767053365707e-03 -4.739766567945480347e-02 3.986451774835586548e-02 -9.240165352821350098e-03 1.732806675136089325e-02 1.564861834049224854e-02 -1.831495314836502075e-01 -1.212272606790065765e-02
-2.217102646827697754e-01 -1.621900796890258789e-01 -2.657529525458812714e-02 4.141212627291679382e-02 -2.972648441791534424e-01 1.065648347139358521e-01 1.808393746614456177e-01 -8.751904964447021484e-02 -3.092785365879535675e-02 -1.442651301622390747e-01 7.021388970315456390e-03 -1.307369768619537354e-01 2.354229539632797241e-01 2.067300230264663696e-01 -2.845002114772796631e-01 2.920276522636413574e-01 8.457633852958679199e-02 1.044319868087768555e-01 -3.127825558185577393e-01 -4.797719046473503113e-02 -6.455171108245849609e-02 -1.521730273962020874e-01 1.447014957666397095e-01 1.184977367520332336e-01 -2.247956991195678711e-01 -3.697453439235687256e-02 1.551152914762496948e-01 5.296802893280982971e-02 -1.225722953677177429e-01 4.489367902278900146e-01 -5.190623551607131958e-02 -1.462152972817420959e-02
5.388815421611070633e-03 -3.153376579284667969e-01 -1.278496980667114258e-01 5.628031119704246521e-02 2.569025754928588867e-02 1.801753789186477661e-01 2.919556796550750732e-01 -4.758137464523315430e-02 -2.253064811229705811e-01 -2.768725156784057617e-01 5.823672562837600708e-02 1.084454953670501709e-01 -1.196220666170120239e-01 -1.234409809112548828e-01 6.622140854597091675e-02 -5.550370737910270691e-02 6.357945501804351807e-03 2.619186043739318848e-01 -4.321796894073486328e-01 -2.670767009258270264e-01 8.155601471662521362e-02 -2.718826523050665855e-03 -2.699049711227416992e-01 -7.555683702230453491e-02 7.871264219284057617e-02 -1.855511814355850220e-01 -2.254293859004974365e-01 -1.609789878129959106e-01 8.967148140072822571e-03 -3.979775588959455490e-03 5.125346034765243530e-02 -2.208174169063568115e-01
-1.265788078308105469e-01 -1.544592976570129395e-01 -1.426367610692977905e-01 -4.415690153837203979e-02 -2.707368731498718262e-01 -2.270784527063369751e-01 -1.043049171566963196e-01 -2.409173874184489250e-03 -2.122876644134521484e-01 -2.860268056392669678e-01 -1.028324142098426819e-01 2.974729752168059349e-03 1.410415619611740112e-01 1.611949205398559570e-01 -2.043854445219039917e-01 1.125466898083686829e-01 1.663819849491119385e-01 -8.073375374078750610e-02 1.251326203346252441e-01 -1.116194948554039001e-01 1.134056895971298218e-01 1.035292968153953552e-01 -3.904782533645629883e-01 9.279602766036987305e-02 -2.046548277139663696e-01 1.071201786398887634e-01 1.041058525443077087e-01 -1.248533725738525391e-01 -1.147323939949274063e-02 2.606570124626159668e-01 -3.886109590530395508e-01 -1.357967853546142578e-01
-4.635502025485038757e-02 -2.854840159416198730e-01 1.346271336078643799e-01 2.882817387580871582e-01 1.042301207780838013e-01 3.474289178848266602e-01 7.782697677612304688e-02 4.940171912312507629e-02 -8.751384168863296509e-02 -5.339539609849452972e-03 -5.429438501596450806e-02 -8.609373867511749268e-02 -3.282730579376220703e-01 8.410628139972686768e-02 1.152354851365089417e-02 5.416257679462432861e-02 1.223136484622955322e-01 1.708773821592330933e-01 -3.773088157176971436e-01 -2.876328229904174805e-01 1.960641592741012573e-01 -3.618675470352172852e-02 1.004663761705160141e-02 -5.714602768421173096e-02 -1.895692050457000732e-01 -3.022830784320831299e-01 9.095999598503112793e-02 1.360995881259441376e-02 1.558523438870906830e-02 2.541655898094177246e-01 7.112681865692138672e-02 -1.451079845428466797e-01
-1.357541382312774658e-01 -1.071606054902076721e-01 1.554988026618957520e-01 1.431802064180374146e-01 -3.141788542270660400e-01 -8.090693503618240356e-02 1.523317992687225342e-01 -2.235002964735031128e-01 1.002018228173255920e-01 1.073939912021160126e-02 2.217466086149215698e-01 -7.288794219493865967e-02 -1.382439490407705307e-02 2.623482346534729004e-01 -1.456220597028732300e-01 1.831349730491638184e-01 2.891065776348114014e-01 3.824188932776451111e-02 5.901578441262245178e-02 -5.423026531934738159e-02 2.839793860912322998e-01 9.150091558694839478e-03 -4.159863293170928955e-01 1.473525613546371460e-01 -1.948577165603637695e-01 6.260260939598083496e-02 1.346223950386047363e-01 -3.567535057663917542e-02 -2.046944350004196167e-01 4.957733675837516785e-02 -2.856543064117431641e-01 -6.632120907306671143e-02
5.662624165415763855e-02 -3.792462348937988281e-01 -1.596902497112751007e-02 7.176491618156433105e-02 -3.874752223491668701e-01 -1.457530111074447632e-01 -8.762786164879798889e-03 -1.935443729162216187e-01 -2.493051290512084961e-01 -1.160494312644004822e-01 3.193303346633911133e-01 -1.274802535772323608e-02 2.736028097569942474e-02 2.214917838573455811e-01 -3.922494873404502869e-02 -6.083293817937374115e-03 -2.508279979228973389e-01 1.490841358900070190e-01 -2.022594809532165527e-01 -3.103663399815559387e-02 3.035305440425872803e-01 -5.040379613637924194e-02 7.442680001258850098e-02 -1.156982928514480591e-01 -3.199187517166137695e-01 2.428190223872661591e-02 -9.334768354892730713e-02 -6.363105028867721558e-02 -7.560108788311481476e-03 -3.265635669231414795e-02 -1.168310269713401794e-01 -1.960162818431854248e-01
-2.731109224259853363e-02 1.096273660659790039e-01 -9.153885394334793091e-02 2.083503454923629761e-01 3.745922818779945374e-02 -6.469368934631347656e-03 1.383433938026428223e-01 -2.452483773231506348e-01 -1.095455661416053772e-01 -1.190435439348220825e-01 1.496054083108901978e-01 -8.672365546226501465e-02 -1.816682368516921997e-01 3.089841902256011963e-01 -2.179678380489349365e-01 1.774219572544097900e-01 6.474100053310394287e-02 3.039965219795703888e-02 -2.124406248331069946e-01 -6.406535953283309937e-02 5.387763977050781250e-01 6.134849041700363159e-02 1.585859209299087524e-01 -3.285019472241401672e-02 -9.979197755455970764e-03 -2.367449253797531128e-01 -1.362033486366271973e-01 9.984719753265380859e-02 -9.936624020338058472e-02 8.748162537813186646e-02 -1.639593839645385742e-01 2.957654595375061035e-01
2.308533526957035065e-02 -1.524116992950439453e-01 -1.747942119836807251e-01 2.032630890607833862e-01 -1.855955570936203003e-01 1.516824066638946533e-01 2.269345670938491821e-01 -1.112658977508544922e-01 -2.951249480247497559e-02 3.244563564658164978e-02 7.637304812669754028e-02 9.346197545528411865e-02 -7.367783039808273315e-02 4.106226265430450439e-01 -5.800727382302284241e-02 2.255588322877883911e-01 -7.523856312036514282e-02 2.981534302234649658e-01 -1.137608140707015991e-01 -2.328212112188339233e-01 2.123475372791290283e-01 1.252171583473682404e-02 -2.093659490346908569e-01 -8.293894678354263306e-02 -2.596899569034576416e-01 -1.458335965871810913e-01 4.232293739914894104e-02 -8.497364073991775513e-02 2.612982392311096191e-01 -1.963724009692668915e-02 2.434897720813751221e-01 -2.343740314245223999e-01
6.712128967046737671e-02 -1.294749081134796143e-01 -1.153330281376838684e-01 2.182426005601882935e-01 -5.691915005445480347e-02 -9.255483001470565796e-02 -5.367453768849372864e-02 -1.220767572522163391e-02 8.643184602260589600e-02 -3.115332499146461487e-02 9.220302104949951172e-03 1.172010675072669983e-01 4.015233367681503296e-03 3.371129035949707031e-01 -1.184140816330909729e-01 -7.832256704568862915e-02 1.135730743408203125e-01 1.468651890754699707e-01 -1.982112228870391846e-01 -4.166120886802673340e-01 3.016873896121978760e-01 1.948589533567428589e-01 -4.498536884784698486e-01 -8.649082481861114502e-02 1.538424640893936157e-01 -2.683303654193878174e-01 6.890290975570678711e-02 -5.490109324455261230e-02 7.586535811424255371e-02 -1.594619303941726685e-01 1.254033669829368591e-02 -1.611101925373077393e-01
-6.391816586256027222e-02 -1.592040956020355225e-01 1.176015734672546387e-01 -6.159752979874610901e-02 -3.901811540126800537e-01 -2.280252277851104736e-01 1.568248420953750610e-01 -1.866245269775390625e-01 -1.794934868812561035e-01 -2.120418697595596313e-01 2.854480445384979248e-01 2.916898764669895172e-02 -1.140512675046920776e-01 3.948038071393966675e-02 -3.382801413536071777e-01 -4.991265013813972473e-02 2.436278611421585083e-01 3.323648273944854736e-01 -1.410041749477386475e-02 2.071894146502017975e-02 -3.354620886966586113e-03 2.851551398634910583e-02 -2.574081420898437500e-01 7.698225229978561401e-02 -5.907363817095756531e-02 1.034359559416770935e-01 -9.630411863327026367e-02 1.086840406060218811e-01 2.099159806966781616e-01 2.139627486467361450e-01 -1.601200550794601440e-01 6.375841051340103149e-02
2.161251455545425415e-01 -1.107727959752082825e-01 1.459801942110061646e-01 -6.616267561912536621e-02 -1.202316433191299438e-01 5.699776485562324524e-02 1.185818389058113098e-01 -4.184012766927480698e-03 -2.810687720775604248e-01 -1.306115835905075073e-01 -1.123944446444511414e-01 1.199405416846275330e-01 -1.310048848390579224e-01 1.262532919645309448e-01 -4.760451242327690125e-02 5.963766947388648987e-02 3.420562148094177246e-01 2.478344440460205078e-01 -4.386529326438903809e-01 -2.855526097118854523e-02 2.448083758354187012e-01 -1.726344227790832520e-01 3.589360415935516357e-02 -3.225287795066833496e-01 1.702363640069961548e-01 -2.215972170233726501e-02 -1.584570705890655518e-01 4.830572754144668579e-02 2.190277576446533203e-01 -9.895388036966323853e-02 -1.746545583009719849e-01 -9.828519076108932495e-02
1.917601227760314941e-01 1.215071380138397217e-01 -8.293424732983112335e-03 1.988831311464309692e-01 -3.125616908073425293e-01 2.265206426382064819e-01 -4.347199108451604843e-03 -1.999208778142929077e-01 -7.509016990661621094e-02 -8.963000029325485229e-02 1.106325834989547729e-01 3.062084913253784180e-01 -1.611031591892242432e-01 -3.584603220224380493e-02 -7.987248152494430542e-02 2.553567290306091309e-01 3.051447868347167969e-01 1.564408540725708008e-01 -3.564666509628295898e-01 4.388299211859703064e-02 2.422431856393814087e-01 -5.247300863265991211e-02 -3.776079416275024414e-02 -1.643258482217788696e-01 2.146651893854141235e-01 -1.648765057325363159e-01 -1.095923706889152527e-01 1.340774033451452851e-04 2.275973856449127197e-01 1.254385113716125488e-01 -8.037392795085906982e-02 -7.502993196249008179e-02
1.312542706727981567e-01 -1.852204203605651855e-01 -1.184807717800140381e-01 -3.739466518163681030e-02 3.969970718026161194e-02 -1.516329497098922729e-01 2.177505940198898315e-01 -1.381117403507232666e-01 -2.645922899246215820e-01 -1.701277643442153931e-01 3.718555867671966553e-01 1.949726790189743042e-01 5.978022515773773193e-02 5.171542167663574219e-01 2.649020962417125702e-02 2.385480850934982300e-01 2.089408785104751587e-02 -1.010302007198333740e-01 -2.944323122501373291e-01 -4.614809900522232056e-02 1.657206565141677856e-01 8.281238377094268799e-02 3.847212716937065125e-02 -5.046359077095985413e-02 -1.016215756535530090e-01 1.320158988237380981e-01 -3.118908777832984924e-02 1.566685736179351807e-01 -7.626397162675857544e-02 1.673139184713363647e-01 -1.107015609741210938e-01 -3.080159611999988556e-02
-1.425091624259948730e-01 -2.773289978504180908e-01 -1.980646550655364990e-01 1.435777842998504639e-01 2.182258479297161102e-02 -1.246614083647727966e-01 -8.784966915845870972e-02 1.098817810416221619e-01 -9.442754834890365601e-02 1.156698167324066162e-01 4.063277319073677063e-02 -1.742169409990310669e-01 2.436106093227863312e-02 2.052119523286819458e-01 -1.444311439990997314e-01 1.934485584497451782e-01 2.334444075822830200e-01 1.656276881694793701e-01 -2.846777141094207764e-01 -2.320839837193489075e-02 4.567095339298248291e-01 1.109991297125816345e-01 -1.682069599628448486e-01 -3.932452574372291565e-02 1.908670812845230103e-01 -2.466925829648971558e-01 6.235549226403236389e-02 -5.632078647613525391e-02 1.307265758514404297e-01 2.689304351806640625e-01 1.891631931066513062e-01 8.968777954578399658e-02
3.628572076559066772e-02 -2.074563056230545044e-01 6.383986771106719971e-02 1.608311682939529419e-01 -5.351488664746284485e-02 -1.396001875400543213e-01 -1.095588412135839462e-02 -1.705966740846633911e-01 -3.962548077106475830e-01 8.951201289892196655e-02 3.274733126163482666e-01 -2.151426821947097778e-01 -1.366286575794219971e-01 3.104203939437866211e-01 -1.433789134025573730e-01 -6.609180569648742676e-02 -4.796257242560386658e-02 1.273863464593887329e-01 -1.840453892946243286e-01 4.817895218729972839e-02 3.727891147136688232e-01 -2.666547000408172607e-01 -2.839955128729343414e-02 -2.949540130794048309e-02 -4.238403588533401489e-02 1.825365796685218811e-02 -1.745437383651733398e-01 6.544564664363861084e-02 -9.241091459989547729e-02 2.281356602907180786e-01 -2.273303866386413574e-01 7.967301644384860992e-04
-2.005060017108917236e-02 -1.415796428918838501e-01 -3.478959947824478149e-02 6.854839622974395752e-02 -4.071228802204132080e-01 9.397641569375991821e-02 1.451895833015441895e-01 1.018479987978935242e-01 -2.059215307235717773e-01 -9.862197190523147583e-02 1.559082269668579102e-01 1.126156896352767944e-01 2.775661051273345947e-01 1.537461131811141968e-01 1.143861934542655945e-01 8.423440903425216675e-02 -3.414245694875717163e-02 2.096883654594421387e-01 -9.849759191274642944e-02 2.477345913648605347e-01 3.282845616340637207e-01 5.491145700216293335e-02 1.907601952552795410e-01 -1.149790510535240173e-01 -1.389313638210296631e-01 -1.511536687612533569e-01 1.321681123226881027e-02 2.080685049295425415e-01 1.307312846183776855e-01 2.966934144496917725e-01 -2.504687011241912842e-01 -1.660022884607315063e-01
-1.735597252845764160e-01 8.291283994913101196e-02 -5.750839412212371826e-02 -3.782036900520324707e-02 -8.240064233541488647e-02 1.342473626136779785e-01 6.998205929994583130e-02 1.543448567390441895e-01 -3.402582108974456787e-01 -1.892664879560470581e-01 6.891748309135437012e-02 1.822512298822402954e-01 -1.992381066083908081e-01 1.608638912439346313e-01 -2.835487425327301025e-01 1.439790427684783936e-01 3.246208727359771729e-01 6.297728419303894043e-02 -2.587714791297912598e-01 -1.080157831311225891e-01 2.625151276588439941e-01 -2.095673829317092896e-01 -2.019761651754379272e-01 1.548240706324577332e-02 8.525668829679489136e-02 -3.509864211082458496e-01 -4.146026913076639175e-03 4.987244680523872375e-02 1.916244775056838989e-01 3.099530376493930817e-02 -2.963407337665557861e-02 -1.873555183410644531e-01
1.783699095249176025e-01 -3.155555203557014465e-02 7.266584038734436035e-02 3.283390542492270470e-03 -1.076178401708602905e-01 -5.220385268330574036e-02 -7.955688983201980591e-02 -5.904932320117950439e-02 -2.549993991851806641e-01 1.761527918279170990e-02 1.818392872810363770e-01 1.378706693649291992e-01 -1.445141136646270752e-01 3.270066380500793457e-01 -3.284853398799896240e-01 2.151816487312316895e-01 1.895007938146591187e-01 2.637793496251106262e-02 -4.767218530178070068e-01 -1.693830825388431549e-02 -6.542170792818069458e-02 5.195931345224380493e-02 -1.298451423645019531e-01 -6.732112169265747070e-02 -1.564058475196361542e-02 -1.093785017728805542e-01 -1.022649109363555908e-01 -3.474027290940284729e-02 -2.069018185138702393e-01 5.567138642072677612e-02 -3.182987272739410400e-01 -2.733469009399414062e-01
1.230728849768638611e-01 -2.462091147899627686e-01 -5.662967264652252197e-02 -2.074075862765312195e-02 -2.984412610530853271e-01 1.138495840132236481e-02 2.129908353090286255e-01 -7.552939653396606445e-02 -1.632914245128631592e-01 -2.496162354946136475e-01 1.413287073373794556e-01 1.269090473651885986e-01 5.616807565093040466e-02 2.902183532714843750e-01 5.568781495094299316e-02 -1.205610781908035278e-01 5.797488614916801453e-02 4.156072437763214111e-01 -1.159961149096488953e-01 -2.295561134815216064e-01 1.399623900651931763e-01 -6.772639602422714233e-02 -1.802489608526229858e-01 2.284472137689590454e-01 -1.946650445461273193e-02 -2.992731034755706787e-01 1.200584024190902710e-01 6.683964282274246216e-02 1.648871600627899170e-01 -2.083652466535568237e-01 -1.335977017879486084e-01 -4.344979673624038696e-02
-1.571578234434127808e-01 -1.648924499750137329e-01 -6.464637815952301025e-02 -3.367224335670471191e-01 -1.686899065971374512e-01 8.048550784587860107e-02 3.710359632968902588e-01 -5.638638883829116821e-02 -4.988217726349830627e-03 -2.229401022195816040e-01 -2.025538496673107147e-02 2.160656005144119263e-01 -7.620052993297576904e-02 8.355305343866348267e-02 -2.226952612400054932e-01 1.554475873708724976e-01 1.182990744709968567e-01 1.186189614236354828e-02 -2.377995550632476807e-01 -4.043065011501312256e-01 1.629600375890731812e-01 -1.300534307956695557e-01 -3.217400312423706055e-01 -8.027227222919464111e-02 -5.941348895430564880e-02 -8.179533481597900391e-02 7.146643847227096558e-02 9.282147139310836792e-02 -2.269795536994934082e-02 1.642929166555404663e-01 2.546187303960323334e-02 -1.781170219182968140e-01
-1.066529229283332825e-01 4.051812738180160522e-02 4.243613034486770630e-02 1.679125428199768066e-01 -1.106890439987182617e-01 2.070513963699340820e-01 3.433302044868469238e-03 2.090979553759098053e-02 -3.361072540283203125e-01 4.258410632610321045e-02 5.521140247583389282e-02 -1.552351564168930054e-01 -1.679937541484832764e-01 6.069544237107038498e-03 -5.582980345934629440e-03 1.448742002248764038e-01 4.505204409360885620e-02 9.197193384170532227e-02 -1.676619797945022583e-01 -2.799295186996459961e-01 4.210108220577239990e-01 -9.997677057981491089e-02 -2.130185067653656006e-01 7.139060646295547485e-02 -2.613067626953125000e-01 -1.077071875333786011e-01 -1.761789321899414062e-01 -1.731443405151367188e-01 -2.012677937746047974e-01 3.441391289234161377e-01 -1.633024960756301880e-01 -1.703634262084960938e-01
1.489964872598648071e-01 -4.484111070632934570e-01 -4.710378870368003845e-02 -9.112468361854553223e-02 -5.621749535202980042e-02 -1.152900159358978271e-01 -9.909540414810180664e-02 1.177496556192636490e-02 -1.721648871898651123e-01 -1.284654624760150909e-02 2.480717897415161133e-01 1.093872860074043274e-01 -3.391531109809875488e-01 2.071469128131866455e-01 -1.934649348258972168e-01 5.530123785138130188e-02 1.611172258853912354e-01 -5.282718688249588013e-02 -1.641570776700973511e-01 -7.477362453937530518e-02 1.968251615762710571e-01 1.676285266876220703e-01 -1.043869405984878540e-01 -9.888035804033279419e-02 9.869852662086486816e-02 -8.297491818666458130e-02 -1.814364194869995117e-01 -4.693879187107086182e-02 -4.628767445683479309e-02 8.631622791290283203e-02 -4.636105597019195557e-01 -1.139462739229202271e-01
-2.272321581840515137e-01 1.479210890829563141e-02 1.206577569246292114e-01 9.558986872434616089e-02 -4.698104858398437500e-01 -1.851667314767837524e-01 1.786549389362335205e-01 1.053557172417640686e-01 -3.017162382602691650e-01 -2.396337836980819702e-01 1.345976293087005615e-01 -3.418703004717826843e-02 1.699398010969161987e-01 2.385935187339782715e-01 -1.585925668478012085e-01 1.858049929141998291e-01 -2.231988310813903809e-02 -9.395901113748550415e-02 -1.206040382385253906e-01 -9.670826792716979980e-02 9.231489896774291992e-02 -2.000418752431869507e-01 -7.640765607357025146e-02 7.390756905078887939e-02 -3.833259642124176025e-01 -5.115415528416633606e-02 1.280402094125747681e-01 -4.260427132248878479e-02 -1.655687205493450165e-02 1.341037750244140625e-01 1.755403578281402588e-01 -5.744902417063713074e-02
-1.356789171695709229e-01 -1.992740631103515625e-01 6.154939904808998108e-02 9.196183830499649048e-02 -2.876431345939636230e-01 -3.162678778171539307e-01 2.878336608409881592e-01 4.821362718939781189e-02 -2.773492038249969482e-01 -2.049437165260314941e-01 2.215853482484817505e-01 -1.949339359998703003e-01 -1.535684615373611450e-02 -4.660116508603096008e-02 -1.271305531263351440e-01 2.997203767299652100e-01 1.822330206632614136e-01 3.447805345058441162e-01 -1.466109789907932281e-02 1.843876950442790985e-02 8.401026949286460876e-03 1.123769506812095642e-01 -1.511432379484176636e-01 -6.691704969853162766e-03 -1.348477751016616821e-01 6.485269963741302490e-02 6.293839309364557266e-03 1.937072575092315674e-01 1.114447861909866333e-01 1.617645025253295898e-01 -1.592636257410049438e-01 -1.874655634164810181e-01
4.585305973887443542e-02 -2.326894104480743408e-01 7.911094464361667633e-03 3.303473070263862610e-02 -2.744800150394439697e-01 6.364527344703674316e-02 1.533478200435638428e-01 -6.716302596032619476e-03 -4.035959839820861816e-01 4.280957207083702087e-02 1.393867582082748413e-01 -6.022701272740960121e-04 1.679929792881011963e-01 1.135747358202934265e-01 -1.912772357463836670e-01 3.905215859413146973e-01 -6.039293482899665833e-02 -2.034965008497238159e-01 -8.964999765157699585e-02 -2.110052108764648438e-01 -3.500552382320165634e-03 -2.349487505853176117e-02 -1.115472316741943359e-01 -3.060914762318134308e-02 -1.239124462008476257e-01 -3.254076838493347168e-01 -2.632396221160888672e-01 -2.133419513702392578e-01 -1.197935119271278381e-01 2.256805151700973511e-01 -1.112497970461845398e-01 -2.598774852231144905e-03
-1.399449408054351807e-01 -7.563140988349914551e-02 -9.212096780538558960e-02 7.778920233249664307e-02 -3.495617210865020752e-02 -8.594504743814468384e-02 1.897963434457778931e-01 -1.751880347728729248e-01 -2.645377516746520996e-01 -2.581728994846343994e-01 -5.338856950402259827e-02 5.712534859776496887e-02 -2.560392618179321289e-01 -1.351686865091323853e-01 1.266671121120452881e-01 1.209666877985000610e-01 1.609601080417633057e-01 1.068416014313697815e-01 -4.539109468460083008e-01 -2.799175083637237549e-01 1.334713101387023926e-01 -1.751014739274978638e-01 -2.968230545520782471e-01 1.012181192636489868e-01 -9.925023466348648071e-02 -1.764850914478302002e-01 -1.057823598384857178e-01 4.522909224033355713e-02 5.405190214514732361e-02 5.913953110575675964e-02 1.499511599540710449e-01 -2.755191624164581299e-01
6.776739656925201416e-02 -1.690907478332519531e-01 -2.057004421949386597e-01 7.711108773946762085e-02 -6.800930202007293701e-02 3.763709589838981628e-02 3.146446049213409424e-01 -2.936104498803615570e-02 -8.527918905019760132e-02 -9.312842786312103271e-02 -7.107326388359069824e-02 -4.371963441371917725e-02 -2.403904497623443604e-01 1.259033828973770142e-01 -4.675230756402015686e-02 8.444157987833023071e-02 1.776401847600936890e-01 3.681609332561492920e-01 -2.876672446727752686e-01 -2.003418058156967163e-01 2.883199453353881836e-01 1.658895164728164673e-01 -1.137465387582778931e-01 4.296427220106124878e-02 -2.685928940773010254e-01 -3.546682000160217285e-01 -1.238807365298271179e-01 -1.142791882157325745e-01 1.993815749883651733e-01 4.839432984590530396e-02 1.427598390728235245e-02 1.507712155580520630e-01
-4.379913955926895142e-02 -2.247532904148101807e-01 1.872926764190196991e-02 6.018777936697006226e-02 -1.511161625385284424e-01 3.354518115520477295e-02 7.955773919820785522e-02 -1.087249740958213806e-01 3.422694653272628784e-02 3.078320994973182678e-02 2.075077444314956665e-01 -8.795984834432601929e-02 8.486951887607574463e-02 3.779522478580474854e-01 9.033260494470596313e-02 1.707021892070770264e-01 -2.400196790695190430e-01 1.394781768321990967e-01 -2.819719016551971436e-01 1.192859113216400146e-01 2.408875674009323120e-01 3.151565194129943848e-01 -1.803610175848007202e-01 -2.064631730318069458e-01 3.161014243960380554e-02 2.571670338511466980e-02 -1.521559208631515503e-01 -5.515565350651741028e-02 1.815040707588195801e-01 3.053713440895080566e-01 -3.163466453552246094e-01 -6.151177361607551575e-02
-1.492194533348083496e-01 8.728194236755371094e-02 -4.201492294669151306e-02 2.618265151977539062e-01 -7.944007962942123413e-02 -5.838457867503166199e-02 -2.206425964832305908e-01 7.646720856428146362e-02 -9.649664908647537231e-02 -1.053693965077400208e-01 6.184494122862815857e-02 -7.134757936000823975e-02 -9.697339683771133423e-02 2.684301733970642090e-01 -1.335240453481674194e-01 -6.669829785823822021e-02 6.883362680673599243e-02 8.725731074810028076e-02 -1.755677461624145508e-01 -1.473241448402404785e-01 2.132076919078826904e-01 2.752580344676971436e-01 -2.993105947971343994e-01 1.234973073005676270e-01 1.414688229560852051e-01 -4.060910642147064209e-01 -1.720935292541980743e-02 2.139838784933090210e-01 1.306177228689193726e-01 1.505615413188934326e-01 -1.201015263795852661e-01 -3.554936349391937256e-01
-1.869758665561676025e-01 -3.766035437583923340e-01 2.288102544844150543e-02 7.863669842481613159e-02 1.644370146095752716e-02 1.088790446519851685e-01 2.872320413589477539e-01 -2.759343087673187256e-01 2.822658047080039978e-02 -1.386840194463729858e-01 -1.611816138029098511e-01 9.902139008045196533e-02 -9.271844476461410522e-02 8.662676066160202026e-02 -1.227013617753982544e-01 2.059688419103622437e-01 -1.593546569347381592e-01 8.551642298698425293e-02 -1.886954009532928467e-01 -1.169860884547233582e-01 2.956223487854003906e-01 1.635413765907287598e-01 -2.328312844038009644e-01 6.155074387788772583e-02 2.941679395735263824e-02 -2.749416232109069824e-01 -1.075398698449134827e-01 1.208309307694435120e-01 -8.035376667976379395e-02 7.174091786146163940e-02 -2.335056811571121216e-01 3.057015836238861084e-01
-1.685326099395751953e-01 -3.647837340831756592e-01 1.109624467790126801e-02 -1.823401302099227905e-01 -1.894047409296035767e-01 4.656209796667098999e-02 2.549981176853179932e-01 1.007845625281333923e-01 3.491637483239173889e-02 -2.268373407423496246e-02 -1.039873957633972168e-01 3.767587840557098389e-01 1.191527545452117920e-01 5.970222502946853638e-02 -1.635524332523345947e-01 1.623664349317550659e-01 1.137935146689414978e-01 -9.357248991727828979e-02 -3.436877429485321045e-01 9.217920154333114624e-02 3.422172963619232178e-01 9.044761210680007935e-02 -1.849748790264129639e-01 -4.879055172204971313e-02 -1.030237674713134766e-01 -2.646713554859161377e-01 -2.077084407210350037e-02 -4.519475996494293213e-02 1.976219862699508667e-01 -1.037524715065956116e-01 -5.729392170906066895e-02 -1.418209820985794067e-01
-2.122100740671157837e-01 -2.006090432405471802e-01 -1.139627099037170410e-01 1.088663414120674133e-01 2.611584030091762543e-02 2.606679499149322510e-01 1.919422745704650879e-01 -2.604696452617645264e-01 -1.828194707632064819e-01 -2.639387547969818115e-01 3.725546896457672119e-01 -6.283734738826751709e-02 -2.645349204540252686e-01 1.435079425573348999e-01 -1.547180563211441040e-01 2.937961220741271973e-01 1.894120126962661743e-01 5.595518276095390320e-02 -7.424225658178329468e-02 4.292523115873336792e-02 3.195417672395706177e-02 1.314851194620132446e-01 7.342284917831420898e-02 -2.984777651727199554e-02 7.342587411403656006e-02 -7.166294753551483154e-02 -1.288331001996994019e-01 1.822061389684677124e-01 1.524558663368225098e-01 6.180747970938682556e-02 -3.292312324047088623e-01 5.634350702166557312e-02
-1.055573302437551320e-04 1.031474210321903229e-02 -7.944393903017044067e-02 3.628893494606018066e-01 -1.535228341817855835e-01 1.039847210049629211e-01 1.632259339094161987e-01 -5.896086990833282471e-02 -6.124974042177200317e-02 -2.234780639410018921e-01 9.207742661237716675e-02 2.301023751497268677e-01 -3.662478327751159668e-01 1.688722521066665649e-01 -4.261546209454536438e-02 1.271657347679138184e-01 2.065041959285736084e-01 -4.781887680292129517e-02 -1.108699366450309753e-01 -8.204857259988784790e-02 2.734419703483581543e-01 -6.164667755365371704e-02 1.399520784616470337e-01 1.916969716548919678e-01 2.639201283454895020e-01 -3.538510948419570923e-02 7.097432017326354980e-02 1.881675571203231812e-01 9.789316356182098389e-02 2.484348714351654053e-01 -2.471930533647537231e-01 -2.429257780313491821e-01
-4.462869465351104736e-02 8.040573447942733765e-02 -1.622479856014251709e-01 -4.121784120798110962e-02 -1.917658597230911255e-01 -7.075680047273635864e-02 1.535553336143493652e-01 -2.692403793334960938e-01 -1.533903628587722778e-01 -8.083705604076385498e-02 -3.193652024492621422e-03 1.649079844355583191e-02 -4.042236134409904480e-02 3.307896554470062256e-01 -2.009516358375549316e-01 3.001407384872436523e-01 7.712971419095993042e-02 -9.710690379142761230e-02 -3.700380027294158936e-01 6.883899122476577759e-02 2.471299618482589722e-01 -1.186302006244659424e-01 -1.763979792594909668e-01 9.024249762296676636e-02 2.596744000911712646e-01 -6.339872488752007484e-04 -1.386672258377075195e-01 7.463647518306970596e-03 -2.271811962127685547e-01 1.079287454485893250e-01 1.487243473529815674e-01 -3.320484459400177002e-01
7.031299173831939697e-03 -7.022887468338012695e-02 -2.257047221064567566e-02 2.773846983909606934e-01 -1.541944891214370728e-01 -3.062330558896064758e-02 7.967994362115859985e-02 -1.336818486452102661e-01 1.261210292577743530e-01 1.158942058682441711e-01 2.156669646501541138e-01 -1.392882615327835083e-01 1.060498058795928955e-01 2.929917350411415100e-02 -2.335248738527297974e-01 3.531259298324584961e-01 3.301628828048706055e-01 1.626997292041778564e-01 2.600446902215480804e-02 -6.893417239189147949e-02 3.910889923572540283e-01 2.918183431029319763e-02 -2.016765028238296509e-01 -1.853957027196884155e-02 -2.437541782855987549e-01 -8.517859131097793579e-02 1.343337148427963257e-01 -2.324439398944377899e-02 -9.478271752595901489e-02 -1.801799833774566650e-01 -2.286894619464874268e-01 -2.594496607780456543e-01
1.125786304473876953e-01 -1.926982700824737549e-01 1.950076548382639885e-03 1.996142268180847168e-01 -8.734735101461410522e-02 -8.778803050518035889e-02 -8.023218810558319092e-02 -9.172061830759048462e-02 -1.812519431114196777e-01 6.442367285490036011e-02 3.914118409156799316e-01 -1.890304684638977051e-01 -2.331873029470443726e-01 1.507092863321304321e-01 -1.278867274522781372e-01 2.170106619596481323e-01 1.665452271699905396e-01 -1.044618189334869385e-01 -3.376552164554595947e-01 -2.388085424900054932e-02 -6.184113211929798126e-03 -2.361600100994110107e-02 -1.283471733331680298e-01 -9.798786789178848267e-02 7.629147917032241821e-02 6.160591915249824524e-02 -3.979001939296722412e-02 2.161936461925506592e-01 6.947395205497741699e-02 2.437947839498519897e-01 -4.251898229122161865e-01 -1.754760593175888062e-01
-1.080754697322845459e-01 -3.071084916591644287e-01 -2.350341156125068665e-02 1.785928905010223389e-01 -1.079544126987457275e-01 -7.593113929033279419e-02 5.828980822116136551e-03 2.307348549365997314e-01 -2.437414824962615967e-01 -7.375237531960010529e-03 -2.661474645137786865e-01 4.221126139163970947e-01 -9.048444032669067383e-02 1.566275805234909058e-01 -1.568911522626876831e-01 2.718497812747955322e-01 1.030795425176620483e-01 9.164469689130783081e-02 -2.918111681938171387e-01 -2.219143509864807129e-02 4.344795346260070801e-01 3.489857539534568787e-02 -1.510918885469436646e-01 1.022599563002586365e-01 -1.320079900324344635e-02 -1.049070879817008972e-01 9.839095175266265869e-02 -1.513962168246507645e-02 3.295744210481643677e-02 8.952835923992097378e-04 -2.642102912068367004e-02 1.810458488762378693e-02
-1.233980879187583923e-01 -2.865648269653320312e-01 -7.742808759212493896e-02 1.039588823914527893e-01 3.935014829039573669e-02 -1.799872666597366333e-01 -1.235898956656455994e-01 1.956082731485366821e-01 -2.697493731975555420e-01 -2.944126352667808533e-02 -5.309573560953140259e-02 1.054058298468589783e-01 1.434275880455970764e-02 2.678121030330657959e-01 -2.040304429829120636e-02 2.571471929550170898e-01 1.147883534431457520e-01 -2.214295789599418640e-02 -3.700329661369323730e-01 2.772557921707630157e-02 4.635292589664459229e-01 2.123733609914779663e-01 3.951029479503631592e-02 1.916535198688507080e-01 -5.121384933590888977e-02 -2.483993172645568848e-01 -6.171444803476333618e-02 4.497213661670684814e-02 -6.213361769914627075e-02 1.911132484674453735e-01 1.044053062796592712e-01 -3.582709655165672302e-02
-1.268632411956787109e-01 -9.672760963439941406e-03 1.782836019992828369e-01 -2.798906564712524414e-01 -2.543843984603881836e-01 -3.662048652768135071e-02 8.022491820156574249e-04 -8.266217261552810669e-02 8.097254671156406403e-03 -3.179204091429710388e-02 3.484768271446228027e-01 -3.840631619095802307e-02 -1.941563636064529419e-01 -3.778562694787979126e-02 -2.779560387134552002e-01 1.509904861450195312e-01 2.700370252132415771e-01 -1.332305669784545898e-01 -2.378740012645721436e-01 -1.066447421908378601e-01 1.302822381258010864e-01 -9.308185428380966187e-02 4.233922436833381653e-02 2.052773237228393555e-01 3.678018972277641296e-02 -3.002035915851593018e-01 1.747848242521286011e-01 1.652795076370239258e-01 1.613028794527053833e-01 -1.371949315071105957e-01 -3.053523302078247070e-01 -1.483673751354217529e-01
-9.472715854644775391e-02 -5.448240041732788086e-02 -2.803517878055572510e-02 4.053164646029472351e-02 1.784954816102981567e-01 -1.360189318656921387e-01 1.617847979068756104e-01 -1.889578253030776978e-01 -3.831884264945983887e-01 -1.128388941287994385e-01 -6.457920372486114502e-02 -1.406139731407165527e-01 1.938667148351669312e-01 -3.031414560973644257e-02 2.459621243178844452e-02 3.951108455657958984e-01 2.041294276714324951e-01 3.697349876165390015e-02 -4.098566472530364990e-01 -1.298403292894363403e-01 -2.619806118309497833e-02 7.564113289117813110e-02 -2.330650240182876587e-01 -8.949825912714004517e-02 1.944471150636672974e-01 -5.408333614468574524e-02 1.942529678344726562e-01 7.903412915766239166e-03 7.662791758775711060e-02 2.666288912296295166e-01 -1.930693686008453369e-01 -7.262986153364181519e-02
9.904370643198490143e-03 1.631532236933708191e-02 -1.465354114770889282e-01 1.003896147012710571e-01 -2.715600430965423584e-01 -3.010894358158111572e-02 2.268297225236892700e-01 -3.049373626708984375e-01 -1.424703299999237061e-01 -1.253951899707317352e-02 2.184641957283020020e-01 1.242358908057212830e-01 -2.216587215662002563e-01 3.298652470111846924e-01 1.671511563472449780e-03 -1.092644259333610535e-01 6.284736096858978271e-03 -2.173388898372650146e-01 -3.255905807018280029e-01 3.398339264094829559e-03 1.826894432306289673e-01 -2.054490000009536743e-01 -1.282277256250381470e-01 -7.101883739233016968e-02 1.664543151855468750e-01 -1.937795430421829224e-01 -2.271168231964111328e-01 1.507943123579025269e-01 -1.067389771342277527e-01 9.405155479907989502e-02 -1.560952514410018921e-01 -2.468669563531875610e-01
4.061447083950042725e-02 -1.862951219081878662e-01 -5.489055067300796509e-02 1.635160744190216064e-01 -6.434670090675354004e-02 2.831784486770629883e-01 8.697583526372909546e-02 -1.148672848939895630e-01 6.939743459224700928e-02 -1.961168460547924042e-02 -9.582806378602981567e-02 1.154002472758293152e-01 -4.337590932846069336e-02 4.013072848320007324e-01 -5.495876073837280273e-02 1.908684372901916504e-01 5.145526304841041565e-02 2.838759422302246094e-01 -2.136308252811431885e-01 -2.269062995910644531e-01 1.403164714574813843e-01 -1.113624311983585358e-02 -1.872549355030059814e-01 -1.089146547019481659e-02 -1.159384325146675110e-01 -4.611227512359619141e-01 1.046127006411552429e-01 -1.067430153489112854e-01 2.243847846984863281e-01 1.301070004701614380e-01 6.293516606092453003e-02 -2.090898901224136353e-01
-5.702130147255957127e-04 -2.291966825723648071e-01 -1.203526929020881653e-01 1.540082842111587524e-01 -1.721384823322296143e-01 2.440726198256015778e-02 2.470213472843170166e-01 2.090396583080291748e-01 -1.489301621913909912e-01 -1.523101925849914551e-01 -1.687958985567092896e-01 9.434303641319274902e-02 1.160818524658679962e-02 -3.514363244175910950e-02 -3.551605343818664551e-01 -2.262423187494277954e-02 1.768754422664642334e-02 -1.024239137768745422e-01 -2.104130834341049194e-01 5.020260810852050781e-02 5.096614360809326172e-01 3.055304661393165588e-02 -3.257658779621124268e-01 -2.652791738510131836e-01 2.583536505699157715e-02 -1.383046209812164307e-01 -1.101590022444725037e-01 5.574107915163040161e-02 5.116904899477958679e-02 5.371446534991264343e-02 -1.168745011091232300e-01 -1.206052675843238831e-01
-2.167522311210632324e-01 -8.207393437623977661e-02 3.298316299915313721e-01 3.983236476778984070e-02 -3.813081234693527222e-02 -1.398505121469497681e-01 1.571871340274810791e-01 -5.822541564702987671e-02 -2.022505998611450195e-01 3.432988002896308899e-02 1.869338750839233398e-01 -2.639086544513702393e-01 7.392407953739166260e-02 6.242509931325912476e-02 -1.172265037894248962e-01 7.374301552772521973e-02 1.444675773382186890e-01 -8.269436657428741455e-02 -2.190339714288711548e-01 -2.606681883335113525e-01 1.544670015573501587e-01 -1.545074582099914551e-01 -1.075529903173446655e-01 1.926975697278976440e-01 -6.211096793413162231e-02 -2.661229670047760010e-01 1.151063740253448486e-01 -6.592897698283195496e-03 -1.057119816541671753e-01 4.723654389381408691e-01 -2.100910246372222900e-01 -7.140790671110153198e-02
-1.216493770480155945e-01 -1.283993870019912720e-01 1.695305258035659790e-01 -2.253746381029486656e-03 -3.220003843307495117e-01 -3.950036764144897461e-01 1.804286688566207886e-01 -3.967449814081192017e-02 -2.102832943201065063e-01 -1.013291776180267334e-01 1.604892462491989136e-01 -7.341442257165908813e-02 7.820454239845275879e-02 -9.810785949230194092e-02 -4.956459626555442810e-02 2.502073347568511963e-01 7.971392571926116943e-02 3.327697515487670898e-01 -4.713015258312225342e-02 -3.440594673156738281e-02 2.136599123477935791e-01 1.141021922230720520e-01 -1.358907967805862427e-01 1.843718588352203369e-01 -1.674439311027526855e-01 9.244607388973236084e-02 -3.228436782956123352e-02 2.063488662242889404e-01 9.301916509866714478e-02 2.419543713331222534e-01 -2.401705533266067505e-01 -2.073342949151992798e-01
1.074045151472091675e-01 -3.836898803710937500e-01 -3.242598846554756165e-02 9.354714304208755493e-02 -1.082289665937423706e-01 1.763646900653839111e-01 2.402205318212509155e-01 -1.710247844457626343e-01 -2.551971077919006348e-01 -1.862756311893463135e-01 -5.007245019078254700e-02 1.015969216823577881e-01 -5.512584000825881958e-02 3.388568758964538574e-02 1.454875916242599487e-01 -1.786326318979263306e-01 1.187511831521987915e-01 1.977131962776184082e-01 -3.527311608195304871e-02 1.054781824350357056e-01 2.641746997833251953e-01 1.813160330057144165e-01 -2.928173542022705078e-01 3.866321146488189697e-01 7.919225841760635376e-02 -1.442961841821670532e-01 1.968116872012615204e-02 1.106797233223915100e-01 1.254760622978210449e-01 1.377729028463363647e-01 -1.393927037715911865e-01 -1.855138093233108521e-01
2.123713940382003784e-01 -1.789186745882034302e-01 2.038256525993347168e-01 1.747138202190399170e-01 -1.142876502126455307e-02 -3.579353913664817810e-02 1.384229660034179688e-01 1.374518219381570816e-02 -6.583170592784881592e-02 4.755377769470214844e-02 3.225674033164978027e-01 -2.267403155565261841e-01 -8.515831828117370605e-02 6.999509781599044800e-02 -6.036892905831336975e-02 3.216767907142639160e-01 3.557377159595489502e-01 -7.438785582780838013e-02 -1.875730603933334351e-01 -3.973394259810447693e-02 1.349615752696990967e-01 1.496503651142120361e-01 -7.540687173604965210e-02 -1.413406133651733398e-01 -2.343400269746780396e-01 -1.901149004697799683e-01 -2.415164113044738770e-01 5.556798726320266724e-02 -7.732917368412017822e-02 1.659801155328750610e-01 -1.358376741409301758e-01 -3.303797245025634766e-01
-3.902366384863853455e-02 -4.737200587987899780e-02 1.010880526155233383e-02 2.516997158527374268e-01 -3.303689062595367432e-01 8.352373540401458740e-02 4.634918645024299622e-02 6.166477501392364502e-02 -8.639447391033172607e-02 -2.148181945085525513e-01 3.916136175394058228e-02 3.104070015251636505e-02 3.771435096859931946e-02 -7.072745938785374165e-04 -5.484859272837638855e-02 3.021815419197082520e-01 2.912966310977935791e-01 -2.712433636188507080e-01 -6.367378681898117065e-02 -1.716678440570831299e-01 2.335835695266723633e-01 3.358440101146697998e-02 -3.792464733123779297e-01 1.998526751995086670e-01 1.094770580530166626e-01 7.921302318572998047e-02 1.043090149760246277e-01 -2.400799393653869629e-01 5.424894765019416809e-02 3.099523186683654785e-01 -2.024882137775421143e-01 2.553831040859222412e-02
-1.844726800918579102e-01 1.216761767864227295e-03 4.791328310966491699e-02 -3.344698995351791382e-02 3.954073414206504822e-02 9.236919879913330078e-02 1.182264983654022217e-01 9.972602128982543945e-02 -2.705662846565246582e-01 -1.614292562007904053e-01 1.246605589985847473e-01 1.594204455614089966e-01 -3.426609039306640625e-01 2.137323319911956787e-01 -2.312187701463699341e-01 2.684362232685089111e-01 2.965048849582672119e-01 -4.905155301094055176e-02 -3.059288859367370605e-01 -8.817747980356216431e-02 1.863797307014465332e-01 -2.944765686988830566e-01 -2.723381817340850830e-01 -6.927901506423950195e-02 1.572982594370841980e-02 -2.536520063877105713e-01 8.592601865530014038e-02 4.368118010461330414e-03 1.364134550094604492e-01 6.609407067298889160e-02 -3.846972435712814331e-02 -1.055475622415542603e-01
-5.978083983063697815e-02 -9.039378911256790161e-02 -1.064447090029716492e-01 -1.471414417028427124e-01 -1.459187716245651245e-01 -9.516239166259765625e-02 1.406272798776626587e-01 -2.725067920982837677e-02 -1.044005528092384338e-01 -1.032353043556213379e-01 1.812680512666702271e-01 3.192842006683349609e-02 -4.346485435962677002e-02 2.639707624912261963e-01 5.456618592143058777e-02 2.457038760185241699e-01 7.721550762653350830e-02 9.417043626308441162e-02 -3.140176236629486084e-01 -3.309306129813194275e-02 4.879405498504638672e-01 -1.287654414772987366e-02 2.027938365936279297e-01 -1.341093331575393677e-01 1.194440796971321106e-01 -4.203898087143898010e-02 2.480619996786117554e-01 7.390523701906204224e-02 3.740344196557998657e-02 3.520638942718505859e-01 -3.038330972194671631e-01 3.829923272132873535e-02
-1.587305665016174316e-01 -3.843888640403747559e-01 -1.642805337905883789e-01 1.309269815683364868e-01 -5.242723971605300903e-02 -1.514222025871276855e-01 1.168484091758728027e-01 3.171255588531494141e-01 -2.305646389722824097e-01 1.088863052427768707e-02 -2.028272300958633423e-01 2.044905424118041992e-01 5.414269119501113892e-02 4.316397011280059814e-02 -5.646951124072074890e-02 2.215856611728668213e-01 2.002371847629547119e-01 -1.601715832948684692e-01 -2.511221766471862793e-01 6.914697121828794479e-03 4.378876388072967529e-01 1.284079849720001221e-01 6.733173131942749023e-02 1.225181668996810913e-01 -1.255955994129180908e-01 -2.352878898382186890e-01 3.735656291246414185e-02 6.234642490744590759e-02 7.807189971208572388e-02 7.182649523019790649e-02 7.241672277450561523e-02 -1.220029685646295547e-02
1.562596708536148071e-01 -3.792595863342285156e-01 -1.068161576986312866e-01 1.265208795666694641e-02 -2.210808545351028442e-01 -2.294889688491821289e-01 1.303780009038746357e-03 -3.479590415954589844e-01 -8.813969790935516357e-02 7.030522823333740234e-02 2.990065217018127441e-01 -1.606992818415164948e-02 -3.009531199932098389e-01 1.021912470459938049e-01 -8.125083893537521362e-02 -1.473416108638048172e-02 -2.018636278808116913e-02 -2.033524662256240845e-01 -2.625082731246948242e-01 2.583656460046768188e-02 2.175087183713912964e-01 1.793836206197738647e-01 -1.602012813091278076e-01 -6.021806597709655762e-02 -1.299929618835449219e-01 -7.367540150880813599e-02 8.688157796859741211e-02 1.926072835922241211e-01 -9.200243651866912842e-02 -2.261788351461291313e-03 -2.930298447608947754e-01 -7.695326209068298340e-02
-2.936700591817498207e-03 -3.277517855167388916e-01 4.482058808207511902e-02 -5.953181535005569458e-02 -2.304970175027847290e-01 3.452751338481903076e-01 -9.131632000207901001e-02 3.150995075702667236e-02 -9.839734435081481934e-02 2.500757947564125061e-02 1.205916032195091248e-01 1.281207650899887085e-01 5.703571811318397522e-02 3.306196331977844238e-01 -1.088916957378387451e-01 4.857734739780426025e-01 2.328689247369766235e-01 -8.379022032022476196e-02 -2.505417540669441223e-02 1.392052918672561646e-01 3.238014578819274902e-01 -7.082467526197433472e-02 -1.570727117359638214e-02 3.374372422695159912e-02 -1.307374835014343262e-01 -3.673891723155975342e-02 3.904397133737802505e-03 -1.450504921376705170e-02 -2.009846270084381104e-01 6.443116813898086548e-02 -2.168870419263839722e-01 -3.039720281958580017e-02
-5.880133807659149170e-02 -2.425139024853706360e-02 -2.067922800779342651e-01 2.938152253627777100e-01 1.056769341230392456e-01 1.568968445062637329e-01 1.454014331102371216e-01 -1.999868266284465790e-02 -1.684818863868713379e-01 -5.060673505067825317e-02 -2.159281075000762939e-02 4.984218254685401917e-02 -2.142967432737350464e-01 2.143002301454544067e-01 -7.845403254032135010e-02 -1.553572863340377808e-01 7.098349183797836304e-02 3.254759907722473145e-01 -4.164224267005920410e-01 -2.244867831468582153e-01 2.623964846134185791e-01 1.393750756978988647e-01 -1.830940693616867065e-02 2.635588683187961578e-02 -2.973012812435626984e-02 -3.704740703105926514e-01 -3.616394847631454468e-02 1.068907529115676880e-01 -1.162712424993515015e-01 2.490116208791732788e-01 -2.392649650573730469e-02 -4.952521249651908875e-02
-8.590390533208847046e-02 -3.938646614551544189e-01 -1.773749440908432007e-01 1.506305634975433350e-01 9.571362286806106567e-02 -8.507714420557022095e-02 -3.420520201325416565e-02 2.315442711114883423e-01 -1.869062334299087524e-01 -1.525449473410844803e-02 -1.070660203695297241e-01 1.386981308460235596e-01 2.663208544254302979e-02 2.131587266921997070e-01 -3.360643237829208374e-02 3.106036186218261719e-01 1.837840378284454346e-01 1.367840170860290527e-01 -2.384388595819473267e-01 2.935072779655456543e-02 5.122846364974975586e-01 3.218819946050643921e-02 -5.812967568635940552e-02 1.655222326517105103e-01 -3.579536452889442444e-02 -2.317625731229782104e-01 -6.720737367868423462e-02 -3.357585519552230835e-02 -1.916096545755863190e-02 1.614236980676651001e-01 -7.290349900722503662e-02 7.558164000511169434e-02
8.065418899059295654e-02 -2.690230906009674072e-01 9.563148766756057739e-02 1.314829736948013306e-01 2.765039354562759399e-02 -2.411615252494812012e-01 3.171734046190977097e-03 -2.174114286899566650e-01 -6.572791840881109238e-03 9.541627764701843262e-02 2.863804399967193604e-01 -1.672399938106536865e-01 -1.566639989614486694e-01 1.725371554493904114e-02 -1.215345785021781921e-01 3.589134812355041504e-01 2.445546984672546387e-01 -1.906995661556720734e-02 -2.380046397447586060e-01 1.530985981225967407e-01 8.853186666965484619e-02 4.220840707421302795e-02 -2.500493824481964111e-01 -1.352500170469284058e-01 3.783433511853218079e-02 -1.685338467359542847e-01 -2.900156676769256592e-01 7.945481687784194946e-02 1.390844769775867462e-02 2.191213965415954590e-01 -2.865027785301208496e-01 -1.403008699417114258e-01
9.292499721050262451e-02 -1.464970856904983521e-01 1.599799543619155884e-01 -1.286822110414505005e-01 -5.551178380846977234e-02 -1.739591956138610840e-01 -3.776333481073379517e-02 -1.756487637758255005e-01 -1.817114204168319702e-01 -1.968804895877838135e-01 2.063260823488235474e-01 5.454386398196220398e-02 3.983941394835710526e-03 3.282351195812225342e-01 -1.302090473473072052e-02 7.385920733213424683e-02 1.796819716691970825e-01 -3.467106958851218224e-03 -2.329551875591278076e-01 3.968052938580513000e-02 4.958859086036682129e-01 4.504099115729331970e-02 -2.882090955972671509e-02 -1.842492222785949707e-01 -7.052095979452133179e-02 1.092858016490936279e-01 1.524396985769271851e-01 -3.374906256794929504e-02 9.626509249210357666e-02 4.139273762702941895e-01 -1.420503556728363037e-01 -1.360093802213668823e-01
-5.737818032503128052e-02 -1.421061754226684570e-01 -2.166625261306762695e-01 3.295816779136657715e-01 -2.599570341408252716e-02 -1.421281695365905762e-01 -3.572315210476517677e-03 -1.167552992701530457e-01 -3.606221973896026611e-01 -9.019511938095092773e-02 2.316152453422546387e-01 4.821756109595298767e-02 2.196662127971649170e-02 3.557808995246887207e-01 -8.592367917299270630e-02 2.784742712974548340e-01 -1.634383350610733032e-01 3.859418258070945740e-02 -2.747664153575897217e-01 -7.041106373071670532e-02 2.220236659049987793e-01 -9.229086339473724365e-02 4.925091750919818878e-03 2.855273708701133728e-02 -1.553215086460113525e-02 1.110681369900703430e-01 -1.555694788694381714e-01 2.476153671741485596e-01 -7.531897723674774170e-02 1.458058804273605347e-01 -2.832474708557128906e-01 8.784711360931396484e-02
-5.932274833321571350e-02 -2.167541533708572388e-01 -1.440745312720537186e-03 1.480555087327957153e-01 -1.630450934171676636e-01 3.379356861114501953e-01 1.420584619045257568e-01 -1.314510591328144073e-02 -4.464498162269592285e-01 -8.568436652421951294e-02 2.353007793426513672e-01 3.360560908913612366e-02 1.293069683015346527e-02 6.516922265291213989e-02 3.669453039765357971e-02 -7.578031718730926514e-02 8.961158990859985352e-02 2.360793650150299072e-01 -1.004987061023712158e-01 -1.030256301164627075e-01 1.753875911235809326e-01 2.422246895730495453e-02 -3.286634087562561035e-01 3.335216641426086426e-01 1.194223575294017792e-02 -8.790014684200286865e-02 2.287985980510711670e-01 7.355655729770660400e-02 2.765230834484100342e-01 -5.922934040427207947e-03 5.980177968740463257e-02 -1.048484072089195251e-01
-1.737811267375946045e-01 -9.629379212856292725e-02 -1.701259016990661621e-01 -1.387960612773895264e-01 -2.013891236856579781e-03 1.109683886170387268e-01 8.512637019157409668e-02 8.888769894838333130e-02 -2.534393966197967529e-01 -2.884478271007537842e-01 3.205670416355133057e-02 3.928999602794647217e-01 -9.996835887432098389e-02 2.659357786178588867e-01 -5.356973037123680115e-02 3.066561520099639893e-01 1.344115566462278366e-02 -1.473317574709653854e-02 -3.373640775680541992e-01 -1.964249908924102783e-01 7.915101200342178345e-02 5.828104540705680847e-02 -3.232574462890625000e-01 7.868769019842147827e-02 -1.356769651174545288e-01 2.327554486691951752e-02 -1.867142915725708008e-01 -8.297690004110336304e-02 -3.627253323793411255e-02 2.324434816837310791e-01 -1.225214749574661255e-01 1.419822033494710922e-02
-5.132831633090972900e-02 -2.180913686752319336e-01 -2.349422574043273926e-01 1.196953281760215759e-01 -2.163493931293487549e-01 -9.482737630605697632e-02 6.439831107854843140e-02 -1.284851133823394775e-01 -4.250652194023132324e-01 -8.427157998085021973e-02 1.910427212715148926e-01 -6.288226693868637085e-02 -1.152413189411163330e-01 3.407220244407653809e-01 3.212980926036834717e-02 1.443721950054168701e-01 -1.689742207527160645e-01 1.130061671137809753e-01 -1.378941535949707031e-01 -2.348377369344234467e-02 1.804996877908706665e-01 -1.885502636432647705e-01 1.706073582172393799e-01 1.898236721754074097e-01 -8.373377472162246704e-02 1.948337815701961517e-02 -2.309200912714004517e-01 1.458054631948471069e-01 5.905604362487792969e-02 2.721951007843017578e-01 -2.251489162445068359e-01 1.411954611539840698e-01
4.894459992647171021e-02 -5.233132243156433105e-01 -1.725992411375045776e-01 -3.885942324995994568e-02 -2.928251326084136963e-01 -9.800718724727630615e-02 3.872088342905044556e-02 -1.210064962506294250e-01 -2.400041222572326660e-01 -4.237592592835426331e-02 3.767268359661102295e-01 -4.779508337378501892e-02 7.469404488801956177e-02 1.563267856836318970e-01 1.879203505814075470e-02 8.084460347890853882e-02 -2.557511925697326660e-01 1.123935505747795105e-01 -2.039342373609542847e-01 -9.271472692489624023e-02 2.759989500045776367e-01 -1.212345212697982788e-01 1.031220927834510803e-01 -4.218472912907600403e-02 -2.075775414705276489e-01 -2.448804304003715515e-02 3.620804473757743835e-02 -1.635352335870265961e-02 9.137964248657226562e-02 9.412957727909088135e-02 -6.780140101909637451e-02 -2.045837640762329102e-01
2.828230522572994232e-02 -1.788996011018753052e-01 -1.590618491172790527e-01 3.876037895679473877e-01 -3.698816001415252686e-01 -9.811696410179138184e-02 7.409849204123020172e-03 7.322129607200622559e-02 -1.253032982349395752e-01 1.636659801006317139e-01 6.178602576255798340e-02 -1.320487707853317261e-01 2.448636442422866821e-01 4.115729033946990967e-01 -1.202965304255485535e-01 1.456057727336883545e-01 -1.463162153959274292e-01 -6.434230599552392960e-03 -2.955248355865478516e-01 -1.738464832305908203e-01 1.839320063591003418e-01 -6.736220419406890869e-02 -1.857904493808746338e-01 8.425283432006835938e-02 -2.734630927443504333e-02 1.676463186740875244e-01 -3.098827973008155823e-02 1.034206598997116089e-01 -4.715488106012344360e-02 1.737981140613555908e-01 -6.960681080818176270e-02 1.194197461009025574e-01
9.235583990812301636e-02 -2.502021193504333496e-01 1.389463692903518677e-01 -5.177399516105651855e-02 8.078438788652420044e-02 9.365394711494445801e-02 3.676094412803649902e-01 -4.876060411334037781e-02 -2.318689227104187012e-01 -3.542405739426612854e-02 1.511978507041931152e-01 2.621172964572906494e-01 -8.139781653881072998e-02 1.113275624811649323e-02 -1.351890861988067627e-01 2.781027853488922119e-01 8.924838900566101074e-02 -1.456362903118133545e-01 -2.983171641826629639e-01 -1.259446889162063599e-01 1.059756726026535034e-01 -2.010247558355331421e-01 -2.468314170837402344e-01 -2.143788151443004608e-02 3.017683140933513641e-02 -1.581233292818069458e-01 5.121025256812572479e-03 -2.380601763725280762e-01 2.182612866163253784e-01 -2.585671609267592430e-03 -3.025073409080505371e-01 -1.905117630958557129e-01
1.207335740327835083e-01 1.552356779575347900e-01 -1.311454623937606812e-01 6.736127194017171860e-03 -4.799671471118927002e-02 -3.047325313091278076e-01 4.745867475867271423e-02 -1.642032340168952942e-02 1.471915631555020809e-03 -2.343282848596572876e-01 1.739871799945831299e-01 2.046455442905426025e-01 -1.112750917673110962e-01 3.073945939540863037e-01 -8.944499492645263672e-02 1.590328514575958252e-01 8.526106923818588257e-02 -4.835515096783638000e-02 -1.497048586606979370e-01 -2.240568548440933228e-01 3.731725215911865234e-01 1.090015396475791931e-01 1.027069613337516785e-02 -1.632375568151473999e-01 3.190860897302627563e-02 -7.335641235113143921e-02 1.721317768096923828e-01 -1.954331062734127045e-02 3.947768826037645340e-03 4.285037517547607422e-01 -2.488322257995605469e-01 -1.925973594188690186e-01
-1.464982479810714722e-01 -2.342108637094497681e-01 1.477590799331665039e-01 1.919092237949371338e-01 -3.173628449440002441e-02 -2.457687258720397949e-01 1.807218194007873535e-01 7.179529219865798950e-02 -1.287761479616165161e-01 -2.145262658596038818e-01 1.823187619447708130e-01 -2.769271656870841980e-02 -1.942888498306274414e-01 -4.207327216863632202e-02 8.864562213420867920e-02 -9.122860431671142578e-02 -1.354212127625942230e-02 1.515638828277587891e-01 -3.656060099601745605e-01 6.604949943721294403e-03 2.109313905239105225e-01 -1.748627871274948120e-01 -1.248312518000602722e-01 1.908313184976577759e-01 -6.774366647005081177e-02 -3.017929494380950928e-01 7.378268986940383911e-02 -2.005309611558914185e-01 6.246985122561454773e-02 -1.279730647802352905e-01 -7.239808887243270874e-02 -4.033681452274322510e-01
-1.224408820271492004e-01 -2.809044905006885529e-02 -1.911081671714782715e-01 -1.747759617865085602e-02 -1.095893904566764832e-01 -1.714216545224189758e-02 1.821358799934387207e-01 4.154758900403976440e-02 -1.459243595600128174e-01 -3.150084912776947021e-01 -4.352986067533493042e-02 9.607532620429992676e-02 2.704822458326816559e-03 1.590056531131267548e-02 -2.953995466232299805e-01 3.517693281173706055e-01 -3.246008232235908508e-02 -7.351358979940414429e-02 -3.458823263645172119e-01 2.473256550729274750e-02 4.647964239120483398e-01 -8.636459708213806152e-02 -1.862855702638626099e-01 -5.781392753124237061e-02 -5.928879231214523315e-02 6.211244035512208939e-03 -1.985646635293960571e-01 7.918580621480941772e-02 -2.232631295919418335e-01 2.040407955646514893e-01 1.084010377526283264e-01 -1.286485791206359863e-01
-7.194037735462188721e-02 -1.868920028209686279e-01 -3.553761914372444153e-02 7.934634387493133545e-02 -1.676094681024551392e-01 5.340987816452980042e-03 -1.884818309918045998e-03 -2.485203593969345093e-01 -1.204631030559539795e-01 1.409562379121780396e-01 1.327315717935562134e-01 -1.205384135246276855e-01 -3.195166289806365967e-01 6.763450056314468384e-02 -1.010346040129661560e-01 8.623852580785751343e-02 9.837391227483749390e-02 6.396363675594329834e-02 -2.811039090156555176e-01 7.297164946794509888e-02 1.894892901182174683e-01 2.718762457370758057e-01 -5.412084609270095825e-02 -1.334971934556961060e-01 -8.313194662332534790e-02 -1.616454720497131348e-01 -1.397002339363098145e-01 3.174104094505310059e-01 -1.230422630906105042e-01 -7.289370894432067871e-02 -4.613642394542694092e-01 -2.372971028089523315e-01
-5.853079631924629211e-02 -2.436737120151519775e-01 1.707250326871871948e-01 1.516021788120269775e-01 -1.406987160444259644e-01 1.921387612819671631e-01 1.379599422216415405e-02 -1.966178566217422485e-01 -2.981015145778656006e-01 1.465422362089157104e-01 -8.361801505088806152e-02 -1.089648976922035217e-01 -3.115839511156082153e-02 5.850824527442455292e-03 1.077132895588874817e-01 1.571426540613174438e-02 1.652653366327285767e-01 2.961393445730209351e-02 -3.085891306400299072e-01 -2.121242731809616089e-01 1.466412991285324097e-01 2.158119715750217438e-02 -1.025339439511299133e-01 2.611491680145263672e-01 5.627357959747314453e-02 -3.347530961036682129e-01 -7.141415029764175415e-03 -6.406656652688980103e-02 -1.485327482223510742e-01 4.018720686435699463e-01 -1.800168156623840332e-01 -2.073644250631332397e-01
-2.528676986694335938e-01 5.199610814452171326e-02 -1.326947566121816635e-02 1.982363164424896240e-01 -3.614255189895629883e-01 7.159391045570373535e-02 1.898766309022903442e-01 1.094856709241867065e-01 -2.028100341558456421e-01 -7.603275775909423828e-02 -1.169754713773727417e-01 -1.181219965219497681e-01 -4.650973156094551086e-02 1.474393904209136963e-01 -3.736109733581542969e-01 1.124283298850059509e-01 2.346637398004531860e-01 -9.642239660024642944e-02 -2.240152060985565186e-01 -4.897890985012054443e-02 4.018291532993316650e-01 1.065104082226753235e-01 -6.299790740013122559e-02 -2.078871130943298340e-01 5.673803389072418213e-02 2.279878407716751099e-02 -8.346641063690185547e-02 1.171215772628784180e-01 -6.983574479818344116e-02 -1.266182959079742432e-01 -2.549007476773113012e-04 -2.777320146560668945e-01
-7.997639477252960205e-02 -4.725915193557739258e-02 -4.194075986742973328e-02 -1.015885099768638611e-01 -1.644233763217926025e-01 7.666466757655143738e-03 2.996020317077636719e-01 1.139495298266410828e-01 -3.024435788393020630e-02 -2.133149057626724243e-01 1.079522445797920227e-01 2.556241452693939209e-01 -2.223373353481292725e-01 2.230067551136016846e-01 5.684971436858177185e-02 2.917303144931793213e-01 2.789650261402130127e-01 -3.677675127983093262e-02 -2.491589784622192383e-01 -1.432145088911056519e-01 4.549545422196388245e-02 -8.100730925798416138e-02 -3.193982839584350586e-01 -2.676703967154026031e-02 -1.440954804420471191e-01 -4.102235436439514160e-01 6.643598526716232300e-02 -6.227551400661468506e-02 1.891952753067016602e-01 1.279555410146713257e-01 1.157887205481529236e-01 -4.989918693900108337e-02
1.429352015256881714e-01 -5.831326171755790710e-02 -6.696624215692281723e-03 2.097457349300384521e-01 -1.071086227893829346e-01 1.867365539073944092e-01 -6.331593729555606842e-03 1.748142093420028687e-01 -3.879806399345397949e-01 -3.322408199310302734e-01 1.278789788484573364e-01 -6.295018643140792847e-02 -5.373675003647804260e-02 5.394389480352401733e-02 -1.294343620538711548e-01 -4.269103519618511200e-03 9.177555143833160400e-02 6.322885304689407349e-02 -1.520627140998840332e-01 -6.143558770418167114e-02 3.172919526696205139e-02 9.763869643211364746e-02 -2.803653478622436523e-01 4.823298007249832153e-02 -2.288787961006164551e-01 -1.574759036302566528e-01 -2.808942198753356934e-01 -5.472047254443168640e-02 8.889165520668029785e-02 4.839925467967987061e-01 1.086635366082191467e-01 8.696375787258148193e-02
1.801805347204208374e-01 -3.010612130165100098e-01 3.498977050185203552e-02 4.085316509008407593e-02 -1.306857764720916748e-01 -1.434597522020339966e-01 2.587830461561679840e-02 -9.985787421464920044e-02 1.759014092385768890e-02 2.521754009649157524e-03 2.358034849166870117e-01 -1.869662106037139893e-02 -8.063683658838272095e-02 1.670789122581481934e-01 -2.861287444829940796e-02 6.999568641185760498e-02 3.063943609595298767e-02 -1.836511939764022827e-01 -1.906005293130874634e-01 -1.888433396816253662e-01 4.432132244110107422e-01 1.372221261262893677e-01 3.297334909439086914e-02 5.968637764453887939e-03 8.446667343378067017e-03 -3.479789197444915771e-02 2.935876846313476562e-01 3.014341294765472412e-01 1.585773974657058716e-01 2.282505668699741364e-02 -4.379059076309204102e-01 1.023870706558227539e-01
-1.907304525375366211e-01 -3.099726140499114990e-01 2.917139530181884766e-01 2.504109144210815430e-01 -1.215686947107315063e-01 -2.670919299125671387e-01 2.017185688018798828e-01 1.503182798624038696e-01 -2.077975869178771973e-01 -1.273683309555053711e-01 2.933806478977203369e-01 -1.323612406849861145e-02 -9.026269428431987762e-03 2.343277446925640106e-02 -1.434097886085510254e-01 2.294514626264572144e-01 2.195439487695693970e-01 2.505895495414733887e-01 5.735953338444232941e-03 -9.197968989610671997e-02 9.607096016407012939e-02 -2.744680270552635193e-02 -2.356255501508712769e-01 1.105962172150611877e-01 -1.497562527656555176e-01 9.336039423942565918e-03 -3.399953246116638184e-02 -1.113984584808349609e-01 -7.304535061120986938e-02 5.761506408452987671e-02 -3.296188712120056152e-01 -1.527594029903411865e-02
-1.299116909503936768e-01 -1.990131437778472900e-01 -1.491596251726150513e-01 1.629920452833175659e-01 9.778685634955763817e-04 1.200122199952602386e-02 2.001621276140213013e-01 5.735374987125396729e-03 -2.954449653625488281e-01 -2.381742447614669800e-01 1.654159575700759888e-01 1.231326907873153687e-02 -1.267611384391784668e-01 7.290316373109817505e-02 -3.873446881771087646e-01 -3.831870108842849731e-02 6.699987500905990601e-02 1.572232693433761597e-02 -2.730467915534973145e-01 -1.188503131270408630e-01 2.189063429832458496e-01 1.993375718593597412e-01 2.419506013393402100e-01 2.125041931867599487e-01 -3.933165594935417175e-02 -2.579961419105529785e-01 -2.001239508390426636e-01 6.047210469841957092e-02 1.575170159339904785e-01 1.119086593389511108e-01 -4.769231006503105164e-02 2.717493176460266113e-01
-2.088803648948669434e-01 -1.565492898225784302e-01 3.861804679036140442e-02 8.065314963459968567e-03 -2.952176332473754883e-01 4.511335119605064392e-02 3.385234177112579346e-01 1.216332465410232544e-01 -1.751161664724349976e-01 -2.404408901929855347e-01 -2.234673202037811279e-01 -1.947085931897163391e-02 -9.659698233008384705e-03 -1.714284531772136688e-02 -2.551350593566894531e-01 2.437722086906433105e-01 1.361819822341203690e-02 -8.492356538772583008e-02 -2.060357630252838135e-01 1.106933653354644775e-01 4.182018935680389404e-01 1.418577581644058228e-01 -2.303819209337234497e-01 -2.927360534667968750e-01 -7.937302440404891968e-02 5.678036436438560486e-02 -6.275862455368041992e-02 7.846812903881072998e-02 -1.693849801085889339e-03 1.024906486272811890e-01 -4.113924503326416016e-02 -1.425331979990005493e-01
-3.143324702978134155e-02 -2.397659420967102051e-01 -1.189239621162414551e-01 5.953190475702285767e-02 -1.709807664155960083e-01 -6.867383420467376709e-02 -1.205058470368385315e-01 -1.443516314029693604e-01 -5.328083038330078125e-01 -1.310651451349258423e-01 -1.378636211156845093e-01 -1.465836465358734131e-01 -9.316780418157577515e-02 7.688009738922119141e-02 3.922244906425476074e-02 2.366703152656555176e-01 4.177476838231086731e-02 -3.204213455319404602e-02 -1.216826662421226501e-01 -9.445315599441528320e-02 1.276291757822036743e-01 -8.443417400121688843e-02 -3.855740725994110107e-01 -2.587939612567424774e-03 -1.292107552289962769e-01 -2.464309483766555786e-01 1.773265302181243896e-01 7.259812206029891968e-02 -1.377171128988265991e-01 3.076194552704691887e-03 -2.906875908374786377e-01 1.569205373525619507e-01
-1.261310726404190063e-01 -7.179787755012512207e-02 2.904280647635459900e-02 7.563685625791549683e-02 -1.513448208570480347e-01 5.112755298614501953e-02 4.112884700298309326e-01 -1.413686573505401611e-01 -1.378071755170822144e-01 -8.194809406995773315e-02 -1.283499151468276978e-01 3.811691328883171082e-02 -9.345476329326629639e-02 1.947450637817382812e-01 -2.192701548337936401e-01 2.042518407106399536e-01 2.051977366209030151e-01 8.397926390171051025e-02 -2.427707612514495850e-01 -2.831500768661499023e-01 3.137375712394714355e-01 1.527954339981079102e-01 -5.098615586757659912e-02 1.049942672252655029e-01 5.954208970069885254e-02 -3.254288434982299805e-01 -7.327701151371002197e-02 -6.934203952550888062e-02 3.806490451097488403e-02 -3.263818323612213135e-01 -4.462860524654388428e-02 1.560591459274291992e-01
2.001695036888122559e-01 -8.843614161014556885e-02 -1.744932979345321655e-01 1.894835531711578369e-01 -1.767051666975021362e-01 1.553498208522796631e-01 -1.393759995698928833e-02 -5.825019907206296921e-03 -2.768319547176361084e-01 -1.288276016712188721e-01 3.905326128005981445e-02 -5.680651590228080750e-02 -7.078679651021957397e-02 9.942128509283065796e-02 -6.783455610275268555e-02 1.793626844882965088e-01 4.497717320919036865e-02 -2.233682125806808472e-01 -4.194393157958984375e-01 -1.964739859104156494e-01 1.893163621425628662e-01 -1.950936913490295410e-01 -4.260227084159851074e-01 -5.415083840489387512e-02 -1.740349233150482178e-01 6.676109135150909424e-02 8.566205203533172607e-02 2.093043476343154907e-01 -2.203474342823028564e-01 9.207157790660858154e-02 2.435152418911457062e-02 1.105806306004524231e-01
-9.042198210954666138e-02 -1.209024712443351746e-01 -3.652588650584220886e-02 -1.489810049533843994e-01 -1.222246736288070679e-01 1.608891636133193970e-01 1.101420372724533081e-01 -7.382981479167938232e-02 -1.584698855876922607e-01 -2.539117820560932159e-02 6.225487217307090759e-02 3.148487210273742676e-02 -1.000204011797904968e-01 9.388323873281478882e-02 -3.664597868919372559e-01 2.043987065553665161e-01 -1.343085616827011108e-01 4.831704869866371155e-02 -1.575684249401092529e-01 6.692869216203689575e-02 2.885262370109558105e-01 1.917027868330478668e-02 6.004196405410766602e-02 -9.362979978322982788e-02 -3.671652078628540039e-01 -5.554550141096115112e-02 -1.319962590932846069e-01 8.369970135390758514e-03 -1.956100203096866608e-02 2.566865980625152588e-01 -5.490824580192565918e-01 -3.063817881047725677e-02
-7.917410880327224731e-02 -2.981754243373870850e-01 -2.231585681438446045e-01 9.144709445536136627e-03 -2.583578974008560181e-02 -8.357565104961395264e-02 -7.737376540899276733e-02 2.764725089073181152e-01 -2.443042099475860596e-01 -8.342881337739527225e-04 -1.551986634731292725e-01 8.492132276296615601e-02 5.998695641756057739e-02 3.284848034381866455e-01 -1.652190983295440674e-01 3.245920240879058838e-01 1.142269447445869446e-01 -4.002286121249198914e-02 -4.011589884757995605e-01 2.956224419176578522e-02 3.631484806537628174e-01 1.944975852966308594e-01 5.614281445741653442e-02 1.899080723524093628e-01 -9.046228975057601929e-02 -6.415239721536636353e-02 1.043232381343841553e-01 5.031600967049598694e-02 -1.600253768265247345e-02 1.201300993561744690e-01 4.909608140587806702e-02 -3.917550668120384216e-02
-3.659777939319610596e-01 -9.260253608226776123e-02 9.313699603080749512e-02 -6.320989876985549927e-02 -2.167342752218246460e-01 -3.273186739534139633e-03 -5.515576153993606567e-02 -2.896766662597656250e-01 -1.678114235401153564e-01 -2.160383164882659912e-01 -5.661814659833908081e-02 -1.749480813741683960e-01 -4.909424483776092529e-02 1.838176250457763672e-01 -7.501260936260223389e-02 3.576085865497589111e-01 3.359676524996757507e-02 8.313246816396713257e-02 -2.223357856273651123e-01 -2.301963120698928833e-01 1.257997602224349976e-01 1.978455334901809692e-01 4.025549814105033875e-02 4.223227500915527344e-02 -2.885715663433074951e-01 8.127841167151927948e-03 1.200840845704078674e-01 -1.435911506414413452e-01 6.804432719945907593e-02 3.494227230548858643e-01 -8.154470473527908325e-02 1.092263981699943542e-01
-2.655568122863769531e-01 -4.961539804935455322e-01 6.916521489620208740e-02 7.885720580816268921e-02 -1.638818979263305664e-01 -1.032726839184761047e-01 1.640701144933700562e-01 1.224787812680006027e-02 -4.363504797220230103e-02 -4.634853079915046692e-02 2.512613832950592041e-01 -3.145254030823707581e-02 -1.612126827239990234e-02 1.970513612031936646e-01 -6.966809928417205811e-02 -3.805962949991226196e-02 2.480650506913661957e-02 -8.955005556344985962e-02 -2.088194936513900757e-01 1.127016171813011169e-01 2.615209519863128662e-01 -8.141434751451015472e-03 1.589025706052780151e-01 -4.808629304170608521e-02 -8.659683167934417725e-02 1.388706266880035400e-03 -3.014629706740379333e-02 2.571685016155242920e-01 1.314669698476791382e-01 3.795237839221954346e-01 -3.004736006259918213e-01 -8.388511836528778076e-02
-1.065327599644660950e-01 -1.477112323045730591e-01 -1.508250925689935684e-02 1.051091328263282776e-01 -1.550126969814300537e-01 -1.257417052984237671e-01 2.270704060792922974e-01 3.343353164382278919e-04 -2.735246717929840088e-01 -1.736200749874114990e-01 5.115409567952156067e-02 4.586094617843627930e-02 -2.071135193109512329e-01 -7.646219432353973389e-02 1.957766860723495483e-01 3.184930235147476196e-02 1.223776191473007202e-01 3.852014662697911263e-03 -4.894714653491973877e-01 -3.270804286003112793e-01 1.814141273498535156e-01 -1.027117148041725159e-01 -1.474407017230987549e-01 4.626806080341339111e-02 -1.567548960447311401e-01 -2.738612331449985504e-02 1.071457937359809875e-01 -1.742866337299346924e-01 1.358164995908737183e-01 -2.900964953005313873e-02 1.698465347290039062e-01 -3.495449721813201904e-01
-2.368173301219940186e-01 -1.605726033449172974e-01 4.916011914610862732e-02 -1.074022613465785980e-03 -3.634397312998771667e-02 1.005515530705451965e-01 1.078374609351158142e-01 -3.993410989642143250e-02 -3.030105233192443848e-01 -2.692073583602905273e-01 -1.052131727337837219e-01 2.284780293703079224e-01 -2.220869809389114380e-01 2.280579209327697754e-01 -1.619686037302017212e-01 3.509689569473266602e-01 2.293429523706436157e-02 2.827924117445945740e-02 -2.420297265052795410e-01 -8.972086757421493530e-02 3.929724097251892090e-01 -1.617085933685302734e-01 -1.917311847209930420e-01 -7.821945101022720337e-02 -7.902356795966625214e-03 -1.027750298380851746e-01 6.459942460060119629e-02 4.799571633338928223e-02 -2.744927108287811279e-01 -3.281013667583465576e-02 -1.005649194121360779e-01 -1.330673098564147949e-01
-1.451111119240522385e-02 -1.477506011724472046e-01 -1.062235683202743530e-01 -1.422498524188995361e-01 -2.853953540325164795e-01 1.147861778736114502e-01 -3.759833984076976776e-03 1.580162644386291504e-01 -5.584773421287536621e-01 -8.971907198429107666e-02 -3.313043341040611267e-02 -3.044599201530218124e-03 -2.280402332544326782e-01 1.201817691326141357e-01 -1.272536627948284149e-02 2.234351485967636108e-01 1.001217961311340332e-01 -2.983673848211765289e-02 -2.133112251758575439e-01 -1.507180631160736084e-01 6.621403992176055908e-02 -7.668250799179077148e-02 -3.712241351604461670e-01 -7.330361753702163696e-02 -2.020030915737152100e-01 -2.814287543296813965e-01 1.021247580647468567e-01 8.998296223580837250e-03 -1.509724855422973633e-01 -3.343098610639572144e-02 4.157083481550216675e-02 -2.264389023184776306e-02
-1.267726868391036987e-01 -1.365277916193008423e-01 2.037564069032669067e-01 1.842140406370162964e-02 -3.327874839305877686e-01 1.033995598554611206e-01 1.477726995944976807e-01 -2.693381309509277344e-01 1.045918315649032593e-01 3.494236245751380920e-02 1.437725573778152466e-01 -1.087694615125656128e-01 -4.275939892977476120e-03 1.848504990339279175e-01 -2.670159339904785156e-01 3.225117921829223633e-01 3.105544447898864746e-01 2.010090090334415436e-02 5.058179423213005066e-02 -1.074767410755157471e-01 1.810004562139511108e-01 8.639399707317352295e-02 -2.620268464088439941e-01 3.051040135324001312e-02 -1.126717627048492432e-01 -1.147749572992324829e-01 2.554112076759338379e-01 -3.374270722270011902e-02 -2.284300178289413452e-01 9.554449468851089478e-02 -2.182971239089965820e-01 -1.774168312549591064e-01
-1.839778423309326172e-01 -1.525877416133880615e-01 1.090468019247055054e-01 1.720279157161712646e-01 1.158042531460523605e-02 2.044066190719604492e-01 2.139669358730316162e-01 -2.257843762636184692e-01 -1.461806595325469971e-01 -6.353712826967239380e-02 8.272569626569747925e-02 6.915351748466491699e-02 -1.831245422363281250e-01 5.576213821768760681e-02 -3.282319605350494385e-01 -3.250560164451599121e-02 1.887914538383483887e-01 2.467964589595794678e-01 -2.434523403644561768e-01 -8.456499874591827393e-02 4.275884628295898438e-01 2.334841191768646240e-01 9.737852960824966431e-02 2.598115503787994385e-01 5.642237607389688492e-03 -1.611936837434768677e-01 -7.106984406709671021e-02 6.482057739049196243e-03 5.213633924722671509e-02 -3.171350574120879173e-03 -1.113645136356353760e-01 2.381148189306259155e-01
3.182401955127716064e-01 -1.342444121837615967e-01 -6.207223981618881226e-02 2.029398828744888306e-02 -2.173520177602767944e-01 1.702683866024017334e-01 2.193017303943634033e-01 -2.358409315347671509e-01 -3.556610047817230225e-01 -1.375307887792587280e-01 1.863279044628143311e-01 8.311085402965545654e-02 1.092461422085762024e-01 2.138434350490570068e-01 -2.795965969562530518e-01 4.133682250976562500e-01 2.170457737520337105e-03 -2.337767779827117920e-01 -1.957181841135025024e-01 -9.801325947046279907e-02 -1.781601086258888245e-02 1.295060813426971436e-01 1.936632581055164337e-02 -1.665690541267395020e-01 -1.864874362945556641e-02 -7.052985578775405884e-02 8.124273736029863358e-04 -1.046580448746681213e-01 5.416330695152282715e-02 1.009246781468391418e-01 -1.559648215770721436e-01 -3.527539595961570740e-02
1.408900469541549683e-01 -1.582230329513549805e-01 9.259792417287826538e-02 4.675184935331344604e-02 -2.781281480565667152e-03 5.754907056689262390e-02 -2.659239806234836578e-02 -2.183391600847244263e-01 -2.227685898542404175e-01 4.018179606646299362e-03 1.190583929419517517e-01 -3.044082820415496826e-01 -1.177060231566429138e-01 9.019004553556442261e-02 4.628296568989753723e-02 4.199248924851417542e-02 -1.803723536431789398e-02 1.800009310245513916e-01 -1.575555950403213501e-01 -2.136582136154174805e-01 2.572032213211059570e-01 -1.533922925591468811e-02 1.004647230729460716e-03 8.909541368484497070e-02 -1.177794784307479858e-01 -2.273743897676467896e-01 -1.301880925893783569e-01 -4.416049644351005554e-02 -1.809468567371368408e-01 4.754103422164916992e-01 -2.762035727500915527e-01 -3.365092277526855469e-01
5.338935554027557373e-02 -6.707496941089630127e-02 -9.711807966232299805e-02 1.826248168945312500e-01 -5.126162618398666382e-02 -2.179554998874664307e-01 -1.186841279268264771e-01 -1.779292970895767212e-01 -5.050945328548550606e-04 -3.498787581920623779e-01 2.691207230091094971e-01 2.179497331380844116e-01 1.638893336057662964e-01 1.341336816549301147e-01 -1.533576101064682007e-01 1.244482323527336121e-01 6.918919831514358521e-02 7.620069198310375214e-03 -1.238577142357826233e-01 -4.089231789112091064e-02 3.604316413402557373e-01 7.745646685361862183e-02 -6.349740922451019287e-02 -2.519212961196899414e-01 1.822397299110889435e-02 -1.537755876779556274e-01 3.352198302745819092e-01 -1.202105805277824402e-01 1.978352218866348267e-01 2.547771334648132324e-01 -6.261350214481353760e-02 -2.091681957244873047e-01
6.824327260255813599e-02 -4.056480228900909424e-01 1.382347848266363144e-02 9.509767591953277588e-02 -1.834360659122467041e-01 6.712738424539566040e-02 -1.098941639065742493e-01 -1.560166419949382544e-04 -7.908617705106735229e-02 -1.213191598653793335e-01 -1.004270091652870178e-02 1.449790745973587036e-01 2.084522545337677002e-01 2.934818267822265625e-01 -7.920017838478088379e-02 3.077844530344009399e-02 1.974061727523803711e-01 4.145200550556182861e-01 -2.386434376239776611e-01 -3.244042098522186279e-01 1.457781940698623657e-01 -1.055272221565246582e-01 1.707210578024387360e-02 2.924826145172119141e-01 7.603781670331954956e-02 -9.957325458526611328e-02 1.673094481229782104e-01 -1.723914407193660736e-02 3.456469625234603882e-02 -1.286755651235580444e-01 -1.594141125679016113e-01 -1.186109855771064758e-01
-2.322556264698505402e-02 9.078218042850494385e-02 -1.181474402546882629e-01 1.445422321557998657e-01 -2.126483023166656494e-01 -5.502891913056373596e-02 1.260911971330642700e-01 -5.527022108435630798e-02 4.212731122970581055e-02 -5.010158568620681763e-02 4.982796013355255127e-01 -1.468861252069473267e-01 1.177267581224441528e-01 1.319824010133743286e-01 -1.914366036653518677e-01 2.457772493362426758e-01 1.447861641645431519e-01 6.272070854902267456e-02 -2.252377271652221680e-01 -6.770739704370498657e-02 1.484507918357849121e-01 -7.741299923509359360e-03 -2.076467424631118774e-01 -1.575351208448410034e-01 2.237984389066696167e-01 -1.506284326314926147e-01 5.247487127780914307e-02 -2.403033711016178131e-02 -5.065340176224708557e-02 -1.119502633810043335e-02 -4.814062118530273438e-01 7.678784430027008057e-02
-2.711054682731628418e-01 -9.761875867843627930e-02 -9.491070359945297241e-02 1.533777266740798950e-01 -6.667053699493408203e-02 9.711761027574539185e-02 2.685388326644897461e-01 1.236012876033782959e-01 -2.308091521263122559e-01 -7.431729137897491455e-02 -8.230500668287277222e-02 3.892135918140411377e-01 -6.739357858896255493e-02 1.243617460131645203e-01 -2.269371598958969116e-01 1.542151272296905518e-01 1.851865500211715698e-01 -9.616807103157043457e-02 -3.174003958702087402e-01 -1.312668472528457642e-01 3.135275542736053467e-01 -1.185965687036514282e-01 -2.969176769256591797e-01 -8.061507344245910645e-02 -1.092466339468955994e-02 -2.858621776103973389e-01 -1.271588169038295746e-02 1.905408687889575958e-02 8.176829665899276733e-02 5.435872822999954224e-02 -9.118540585041046143e-02 -4.435965046286582947e-02
-2.854775823652744293e-02 5.737030878663063049e-02 1.726598143577575684e-01 5.900190770626068115e-02 -3.796086013317108154e-01 -1.081178933382034302e-01 9.330593049526214600e-02 2.321920357644557953e-02 -2.173733264207839966e-01 -3.549643233418464661e-02 2.527027726173400879e-01 3.391417115926742554e-02 1.424371451139450073e-01 2.890023589134216309e-01 -4.975078254938125610e-02 1.521347463130950928e-01 9.985924512147903442e-02 4.262778535485267639e-02 -3.559837043285369873e-01 -1.322815567255020142e-01 -1.050248146057128906e-01 -4.478732869029045105e-02 1.668125018477439880e-02 -1.422749012708663940e-01 -1.982889026403427124e-01 -2.343039512634277344e-01 -3.605771809816360474e-02 3.620385229587554932e-01 -5.025569722056388855e-02 2.800136506557464600e-01 -2.099263072013854980e-01 1.159891858696937561e-01
-7.512204349040985107e-02 5.521040409803390503e-02 -3.241295926272869110e-03 1.208120957016944885e-01 -2.568118870258331299e-01 7.144556380808353424e-03 7.266568392515182495e-02 -1.456107050180435181e-01 -1.456505805253982544e-01 5.758008733391761780e-02 1.535149961709976196e-01 1.974902153015136719e-01 -6.627569347620010376e-02 2.764244377613067627e-01 6.732826679944992065e-02 1.545508056879043579e-01 -3.894858807325363159e-02 -3.815410658717155457e-02 -3.960831463336944580e-01 -1.852887868881225586e-01 9.018457680940628052e-02 -1.148736700415611267e-01 -2.074842602014541626e-01 -2.372167706489562988e-01 -1.308404952287673950e-01 -3.354636132717132568e-01 -2.738914489746093750e-01 1.700706779956817627e-01 -1.032386273145675659e-01 3.409560918807983398e-01 -8.428737521171569824e-02 -7.381811738014221191e-02
1.045031845569610596e-01 -1.487672924995422363e-01 -6.943365931510925293e-02 -2.709544263780117035e-02 -2.411568164825439453e-01 1.752934008836746216e-01 3.649578094482421875e-01 -1.660381555557250977e-01 -3.637460768222808838e-01 -7.845997810363769531e-02 -1.436884850263595581e-01 8.570017665624618530e-02 -1.205337494611740112e-01 -9.795637428760528564e-02 2.094522416591644287e-01 2.936803102493286133e-01 2.370671629905700684e-01 -1.308440510183572769e-02 9.806754998862743378e-03 -1.966134011745452881e-01 2.501611709594726562e-01 8.253318816423416138e-02 -1.508647650480270386e-01 5.926521867513656616e-02 -8.649884164333343506e-02 -2.592551410198211670e-01 3.155093789100646973e-01 -8.421690762042999268e-02 3.089298307895660400e-02 3.042631223797798157e-02 -1.279367804527282715e-01 -2.593920752406120300e-02
-1.419410407543182373e-01 -2.995911836624145508e-01 -9.098771959543228149e-02 2.651843533385545015e-04 1.371808648109436035e-01 1.086018532514572144e-01 2.758383452892303467e-01 -4.343632161617279053e-01 -2.773721218109130859e-01 2.879958413541316986e-02 1.435939669609069824e-01 -1.300642266869544983e-02 -3.718296587467193604e-01 1.325311809778213501e-01 -3.414100408554077148e-01 1.907118260860443115e-01 5.457757413387298584e-02 4.896907508373260498e-02 -2.427939176559448242e-01 -1.091548278927803040e-01 1.649398803710937500e-01 8.004985749721527100e-02 5.386168137192726135e-02 3.087535500526428223e-02 -2.591916173696517944e-02 -8.460820466279983521e-02 -8.235378563404083252e-02 6.121741980314254761e-02 1.660861819982528687e-02 1.021322757005691528e-01 -4.417949169874191284e-02 1.855109632015228271e-01
2.367431521415710449e-01 -2.144614160060882568e-01 1.600160077214241028e-02 2.919518621638417244e-03 -2.084275633096694946e-01 -3.506648913025856018e-02 2.702810764312744141e-01 -1.119582280516624451e-01 -1.172662600874900818e-01 5.063958093523979187e-02 -3.640115261077880859e-03 -9.152662754058837891e-02 -2.072650492191314697e-01 2.622463405132293701e-01 -1.596618890762329102e-01 7.509735226631164551e-02 1.083783358335494995e-01 2.883983254432678223e-01 -1.495610624551773071e-01 -1.835419833660125732e-01 2.177050113677978516e-01 2.734003402292728424e-02 -6.264831870794296265e-02 -2.375061362981796265e-01 -2.623369097709655762e-01 -9.333506226539611816e-02 -1.460143476724624634e-01 1.868000067770481110e-02 4.026638865470886230e-01 6.483013182878494263e-02 -5.314411967992782593e-02 -2.684167623519897461e-01
1.338083446025848389e-01 -1.066289693117141724e-01 1.478392779827117920e-01 1.207077652215957642e-01 -4.550702273845672607e-01 3.750273957848548889e-02 3.783718347549438477e-01 -1.407405436038970947e-01 -1.312916427850723267e-01 -1.227799281477928162e-01 -7.118977606296539307e-02 -1.124411970376968384e-01 2.282795011997222900e-01 1.583756059408187866e-01 -7.330659776926040649e-02 7.350808382034301758e-02 3.725277483463287354e-01 4.110552370548248291e-02 -6.589718163013458252e-02 -1.259172614663839340e-02 4.860097542405128479e-02 2.169965021312236786e-02 -1.163462847471237183e-01 -4.195447638630867004e-02 2.496263571083545685e-02 4.758106917142868042e-02 -5.782637745141983032e-02 -4.438757523894309998e-02 -5.410642549395561218e-02 1.852502673864364624e-01 -4.626735150814056396e-01 -4.716886207461357117e-02
-2.652271389961242676e-01 -1.026317253708839417e-01 1.370498631149530411e-02 -6.769493687897920609e-03 -6.095756962895393372e-02 -1.188167408108711243e-01 3.172663748264312744e-01 -3.708757460117340088e-02 -1.224871128797531128e-01 -2.087328732013702393e-01 -4.008132591843605042e-02 -1.256730258464813232e-01 -2.648934423923492432e-01 4.262802656739950180e-03 -4.329949319362640381e-01 7.610224187374114990e-02 1.742470711469650269e-01 1.328670829534530640e-01 -3.484137654304504395e-01 -1.408759057521820068e-01 1.716282367706298828e-01 3.110233247280120850e-01 1.301114708185195923e-01 -8.121467195451259613e-03 1.042098402976989746e-01 -2.246612310409545898e-01 -3.771732002496719360e-02 -1.020100787281990051e-01 -1.069400161504745483e-01 8.511825650930404663e-02 -1.183209195733070374e-01 1.459545195102691650e-01
5.239514261484146118e-02 2.265571802854537964e-01 -6.173776090145111084e-02 1.180934533476829529e-01 -3.250105977058410645e-01 -1.005975753068923950e-01 1.799149513244628906e-01 -4.427798092365264893e-02 -7.824974507093429565e-02 5.566424131393432617e-02 4.951330274343490601e-02 2.297742366790771484e-01 -2.448054701089859009e-01 3.371277451515197754e-01 3.060770966112613678e-02 2.081163823604583740e-01 2.943866848945617676e-01 -1.603329032659530640e-01 -1.734544932842254639e-01 -7.945559173822402954e-02 4.769650399684906006e-01 4.681641981005668640e-02 -8.175659924745559692e-02 -2.024355977773666382e-01 2.595377899706363678e-02 -1.288094967603683472e-01 -7.397456467151641846e-02 9.105058014392852783e-02 -1.315718442201614380e-01 5.158926919102668762e-02 -1.364400088787078857e-01 -6.777807604521512985e-03
-2.729768455028533936e-01 -1.535970419645309448e-01 5.495654419064521790e-02 2.305481135845184326e-01 -1.944770812988281250e-01 7.686722278594970703e-02 1.227787137031555176e-02 -2.530998587608337402e-01 -3.035019934177398682e-01 1.189465820789337158e-02 1.007013320922851562e-01 -1.248689964413642883e-01 -1.443234384059906006e-01 -2.942221164703369141e-01 2.223080210387706757e-02 1.734844781458377838e-02 7.572513073682785034e-02 1.478853225708007812e-01 -2.760948836803436279e-01 -1.595441848039627075e-01 2.810154557228088379e-01 2.249828577041625977e-01 -2.815221548080444336e-01 3.331741690635681152e-02 1.462363600730895996e-01 -1.630005240440368652e-01 -8.062577247619628906e-02 7.648035138845443726e-02 -2.370538935065269470e-02 1.672082096338272095e-01 -3.585932077839970589e-03 -2.890043258666992188e-01
1.616774350404739380e-01 -1.789548695087432861e-01 4.224867746233940125e-02 1.466481983661651611e-01 7.543373852968215942e-02 1.161915957927703857e-01 -1.942101716995239258e-01 2.025032974779605865e-02 -7.103548198938369751e-02 -2.214828729629516602e-01 -1.308379024267196655e-01 1.443718522787094116e-01 2.915370976552367210e-03 1.849454641342163086e-01 -1.251266244798898697e-02 6.271006166934967041e-02 7.949405163526535034e-02 3.792928755283355713e-01 -3.936222791671752930e-01 -3.195225596427917480e-01 3.486774861812591553e-01 -2.234982699155807495e-02 4.405979812145233154e-02 2.590834498405456543e-01 -8.269410580396652222e-02 -2.110957503318786621e-01 9.534533321857452393e-02 -1.143255755305290222e-01 8.874838799238204956e-02 -1.002891641110181808e-02 -2.252365350723266602e-01 -1.535672694444656372e-02
4.680352285504341125e-02 -4.297783672809600830e-01 -8.848740160465240479e-02 -1.006812825798988342e-01 -3.910495936870574951e-01 -9.135524928569793701e-02 -4.941640421748161316e-02 -1.885871440172195435e-01 -1.215210780501365662e-01 2.784299254417419434e-01 3.655492663383483887e-01 -7.019277662038803101e-02 -2.590344548225402832e-01 3.052656650543212891e-01 -1.043205033056437969e-03 -1.218201650772243738e-04 -2.570167928934097290e-02 -2.095077559351921082e-02 -1.462211906909942627e-01 -2.096305973827838898e-02 1.519456356763839722e-01 7.458303123712539673e-02 -1.752722710371017456e-01 -6.434895843267440796e-02 -1.245724186301231384e-01 -8.618422597646713257e-02 2.343521639704704285e-02 1.187266260385513306e-01 -1.224381774663925171e-01 -9.067178703844547272e-03 -2.559197247028350830e-01 1.180157903581857681e-02
-1.068478822708129883e-02 -2.222985774278640747e-01 4.402218014001846313e-02 -7.101513445377349854e-02 -1.058816313743591309e-01 -9.596820920705795288e-02 2.057979851961135864e-01 -5.878266692161560059e-02 -4.435464367270469666e-02 -1.553359478712081909e-01 2.398387193679809570e-01 1.752902269363403320e-01 -5.695253983139991760e-02 1.819326132535934448e-01 8.670714497566223145e-02 9.482508897781372070e-02 5.942843481898307800e-02 2.381156980991363525e-01 -3.560490906238555908e-01 1.082850098609924316e-01 4.101915061473846436e-01 3.930372372269630432e-02 9.123402088880538940e-02 -1.221720799803733826e-01 2.402018457651138306e-01 -7.111270725727081299e-02 1.453085988759994507e-01 1.699987649917602539e-01 -5.996740981936454773e-02 4.068748652935028076e-01 -1.906365305185317993e-01 -5.236340221017599106e-03
1.573593467473983765e-01 -2.089070677757263184e-01 -2.031510137021541595e-02 -9.225191920995712280e-02 -9.936252981424331665e-02 -5.458429455757141113e-03 2.985193431377410889e-01 -2.086546719074249268e-01 -1.180463507771492004e-01 -3.488360717892646790e-02 6.190776359289884567e-03 -3.793318569660186768e-02 -2.509959936141967773e-01 3.394481837749481201e-01 -1.443108469247817993e-01 1.215607970952987671e-01 1.912418007850646973e-01 2.174289971590042114e-01 -1.336459219455718994e-01 -7.661680132150650024e-02 2.357262372970581055e-01 1.183204352855682373e-01 -5.739126354455947876e-02 -1.892631798982620239e-01 -2.821516394615173340e-01 -8.749146759510040283e-02 -7.638947665691375732e-02 7.645568996667861938e-02 3.562781214714050293e-01 8.088603615760803223e-03 5.823900550603866577e-02 -3.225929141044616699e-01
8.712191879749298096e-02 -3.074640333652496338e-01 -1.288461983203887939e-01 2.798169851303100586e-02 6.799820810556411743e-02 -8.829873055219650269e-02 1.355871111154556274e-01 4.406620562076568604e-02 -3.209184110164642334e-01 -1.779608279466629028e-01 -6.087015569210052490e-02 2.406673133373260498e-01 1.150888949632644653e-01 4.195536673069000244e-01 9.659073501825332642e-02 2.845467031002044678e-01 -6.223427131772041321e-02 -2.060552835464477539e-01 -2.785749435424804688e-01 8.658236265182495117e-02 3.800937831401824951e-01 5.751549080014228821e-02 -1.012749150395393372e-01 -5.646370351314544678e-02 -3.274060413241386414e-02 -1.680684275925159454e-02 -9.811136871576309204e-02 1.612135320901870728e-01 -3.715059021487832069e-03 1.811385154724121094e-01 3.109837509691715240e-02 9.205757826566696167e-02
8.197969943284988403e-02 -2.276117503643035889e-01 -1.581158190965652466e-01 -7.513185590505599976e-02 -1.947788596153259277e-01 5.085672438144683838e-02 2.018037438392639160e-01 -3.436240553855895996e-02 -7.784803211688995361e-02 7.404634356498718262e-02 6.938502937555313110e-02 -3.615340590476989746e-02 -1.540849357843399048e-01 2.931211590766906738e-01 -1.123965308070182800e-01 4.422550555318593979e-03 4.676357656717300415e-02 2.689100801944732666e-01 -1.389396488666534424e-01 -2.245131507515907288e-02 2.043018490076065063e-01 1.021307148039340973e-02 -1.852198243141174316e-01 -1.473483741283416748e-01 -4.276614487171173096e-01 -6.376224756240844727e-02 -1.508285403251647949e-01 1.033699791878461838e-02 4.283912181854248047e-01 -6.187317520380020142e-02 -1.151010617613792419e-01 -2.929773032665252686e-01
1.170670986175537109e-01 -3.582790866494178772e-02 -2.561193704605102539e-01 6.790556758642196655e-02 -1.940865963697433472e-01 -5.218097195029258728e-02 1.112954169511795044e-01 1.865046322345733643e-01 -1.246223822236061096e-01 -2.811489403247833252e-01 1.460745930671691895e-01 2.752744257450103760e-01 3.664063289761543274e-02 2.836287021636962891e-01 -3.095345944166183472e-02 3.740536421537399292e-02 1.934328824281692505e-01 -2.377372533082962036e-01 -2.496635764837265015e-01 -1.335612237453460693e-01 2.322404682636260986e-01 -2.891961252316832542e-03 -8.939716964960098267e-02 1.081433147192001343e-01 3.706476688385009766e-01 2.750439383089542389e-02 -4.853935167193412781e-02 1.005319133400917053e-01 9.016831964254379272e-02 2.855367958545684814e-01 -2.076263278722763062e-01 -1.424784511327743530e-01
-1.236223876476287842e-01 -1.404029130935668945e-01 -1.251544356346130371e-01 -1.152693666517734528e-02 8.776646107435226440e-02 -8.219839632511138916e-02 2.267407327890396118e-01 -8.863554149866104126e-02 -1.968908905982971191e-01 -1.153772622346878052e-01 9.239406138658523560e-02 1.462056785821914673e-01 1.971606463193893433e-01 2.020684257149696350e-02 2.989334054291248322e-02 1.358262896537780762e-01 4.453379809856414795e-01 6.179845705628395081e-02 1.029187254607677460e-02 -1.376937180757522583e-01 3.412103056907653809e-01 1.322064548730850220e-01 -2.203465104103088379e-01 -1.978953927755355835e-01 -4.870467633008956909e-02 -7.419388741254806519e-02 1.828890144824981689e-01 3.919855132699012756e-02 3.728601336479187012e-01 1.178685650229454041e-01 -1.149412915110588074e-01 -2.881794869899749756e-01
1.889194548130035400e-01 -2.461297996342182159e-02 -1.048178821802139282e-01 3.779726475477218628e-02 -1.898992955684661865e-01 8.188130706548690796e-02 3.364679813385009766e-01 -2.975790202617645264e-01 -2.469733357429504395e-01 -1.504806280136108398e-01 2.421974390745162964e-01 9.485971182584762573e-02 4.252509679645299911e-03 7.417288608849048615e-03 -1.622336059808731079e-01 3.958638310432434082e-01 -6.327205337584018707e-03 -3.116512298583984375e-01 -2.362779676914215088e-01 -1.485241204500198364e-01 -4.284484684467315674e-02 9.870191663503646851e-02 -1.816456168889999390e-01 -4.633107408881187439e-02 -1.522796452045440674e-01 -6.993399560451507568e-02 -2.088875882327556610e-02 -1.796227991580963135e-01 -3.658632282167673111e-03 2.518674135208129883e-01 -1.615149825811386108e-01 1.636588200926780701e-02
5.175634101033210754e-02 -1.457259953022003174e-01 -1.112714633345603943e-01 -1.920332312583923340e-01 8.273176848888397217e-02 -8.693047612905502319e-02 8.826482295989990234e-02 -1.084678545594215393e-01 -1.435393393039703369e-01 -1.189887672662734985e-01 2.360870391130447388e-01 -9.739578515291213989e-02 4.096855223178863525e-02 -5.463658273220062256e-02 9.980941563844680786e-02 -3.092473931610584259e-02 -1.234162505716085434e-02 2.887289524078369141e-01 -3.922587335109710693e-01 -4.202941805124282837e-02 7.050822675228118896e-02 -1.511962562799453735e-01 -2.921652793884277344e-01 2.062280178070068359e-01 -1.553059816360473633e-01 -1.178719401359558105e-01 1.543171703815460205e-02 -1.974859088659286499e-01 -1.383190602064132690e-01 4.133327305316925049e-01 -3.393209576606750488e-01 7.952719926834106445e-03
9.143067896366119385e-02 6.132557522505521774e-03 -1.165825501084327698e-02 6.674674153327941895e-02 -1.916218698024749756e-01 -1.238730773329734802e-01 3.775058090686798096e-01 7.060135155916213989e-02 -1.932280957698822021e-01 -5.356664210557937622e-02 1.905359327793121338e-01 2.649498581886291504e-01 1.151086688041687012e-01 3.056061565876007080e-01 6.414683908224105835e-02 -5.684058740735054016e-02 -5.425238981842994690e-02 3.752601146697998047e-01 -2.505657672882080078e-01 -1.447876691818237305e-01 2.452141940593719482e-01 1.118646636605262756e-01 -2.439481914043426514e-01 8.734009414911270142e-02 -1.174057871103286743e-01 -1.465519666671752930e-01 -6.753542274236679077e-02 2.253782153129577637e-01 1.639781743288040161e-01 -1.536933332681655884e-01 -1.318689435720443726e-01 3.070508129894733429e-02
-9.702327847480773926e-02 -2.109195888042449951e-01 1.104532778263092041e-01 2.002823501825332642e-01 -4.201770424842834473e-01 -1.928380727767944336e-01 2.127036899328231812e-01 -4.419455304741859436e-02 -3.238051384687423706e-02 -2.932033538818359375e-01 2.318995296955108643e-01 -6.234364211559295654e-02 1.048503741621971130e-01 1.040266230702400208e-01 -3.651905059814453125e-01 4.886574298143386841e-02 4.277207851409912109e-01 2.237047404050827026e-01 -4.169427976012229919e-02 -3.665307536721229553e-02 -6.277994811534881592e-02 -2.869777753949165344e-02 -1.177459210157394409e-01 2.738060802221298218e-02 -2.225865572690963745e-01 -9.713971987366676331e-03 -3.375847265124320984e-02 7.880439609289169312e-02 1.137803122401237488e-02 1.271785795688629150e-01 -3.064877539873123169e-02 -3.042756579816341400e-02
-6.946606189012527466e-02 -2.016056925058364868e-01 2.029793560504913330e-01 2.488320469856262207e-01 -2.517879195511341095e-02 1.498677581548690796e-01 2.642130255699157715e-01 -7.422316074371337891e-02 -4.284394904971122742e-02 -2.253660410642623901e-01 2.948146499693393707e-02 2.739540636539459229e-01 -4.600852131843566895e-01 3.220148757100105286e-02 6.820312887430191040e-02 1.239513680338859558e-01 2.495387345552444458e-01 1.090525910258293152e-01 -2.483043372631072998e-01 -1.118994280695915222e-01 2.036421447992324829e-01 -2.281770296394824982e-02 -3.828951716423034668e-02 5.825824290513992310e-02 2.851615846157073975e-02 -1.180261000990867615e-01 8.140444755554199219e-02 5.628519225865602493e-03 1.052097305655479431e-01 -1.096881181001663208e-01 -1.965762674808502197e-01 -3.367333710193634033e-01
1.870754808187484741e-01 -2.148500978946685791e-01 -1.998573861783370376e-04 -6.478114426136016846e-02 -1.629300862550735474e-01 6.929663568735122681e-02 3.101956546306610107e-01 -1.769659072160720825e-01 -2.475062198936939240e-02 1.374837309122085571e-01 4.836691915988922119e-02 -7.198886573314666748e-02 -2.001200467348098755e-01 2.638388276100158691e-01 -2.126643508672714233e-01 9.925489872694015503e-02 1.290249377489089966e-01 1.680908650159835815e-01 -1.156875044107437134e-01 -1.406176984310150146e-01 2.952609658241271973e-01 3.598922491073608398e-02 -1.065014004707336426e-01 -1.489628702402114868e-01 -3.471369743347167969e-01 -5.119072645902633667e-02 5.231628194451332092e-02 6.998689472675323486e-02 3.845222592353820801e-01 -1.306353323161602020e-02 -3.641032427549362183e-02 -2.894946634769439697e-01
2.081534564495086670e-01 -3.218686282634735107e-01 4.763066396117210388e-02 -1.087682098150253296e-01 -1.032962426543235779e-01 -1.176982671022415161e-01 4.662873968482017517e-02 -7.224254310131072998e-02 -1.208087522536516190e-02 1.173515766859054565e-01 3.539831042289733887e-01 4.836400225758552551e-02 -1.320194900035858154e-01 2.305588573217391968e-01 -2.897200174629688263e-02 8.687859028577804565e-02 1.351673305034637451e-01 1.368126249872148037e-03 -2.007140517234802246e-01 -1.575629226863384247e-02 1.142253875732421875e-01 2.379475533962249756e-01 -3.325147032737731934e-01 7.262422237545251846e-03 4.610146582126617432e-02 9.025703370571136475e-02 -1.606878638267517090e-01 1.256182789802551270e-01 4.047687724232673645e-02 5.647545307874679565e-02 -4.571909308433532715e-01 -2.858457863330841064e-01
1.087658926844596863e-01 -2.568576037883758545e-01 -1.833169162273406982e-01 -1.779411286115646362e-01 -2.641556859016418457e-01 -1.857732832431793213e-01 3.344180881977081299e-01 -1.212407797574996948e-01 -8.591865189373493195e-03 -1.471351925283670425e-02 2.247068285942077637e-02 2.657292783260345459e-01 -2.313018739223480225e-01 2.107011973857879639e-01 -4.527704417705535889e-02 -2.168014645576477051e-01 6.513715535402297974e-02 5.770918726921081543e-02 -3.467961847782135010e-01 -2.573551237583160400e-01 1.241787821054458618e-01 -7.486452907323837280e-02 -2.127528041601181030e-01 9.715692698955535889e-02 -1.048207208514213562e-01 -2.637357637286186218e-02 7.334276288747787476e-02 -2.316613495349884033e-02 2.690512537956237793e-01 1.365573555231094360e-01 6.992489844560623169e-02 -1.562693268060684204e-01
1.209854111075401306e-01 -3.707950934767723083e-02 -1.757565885782241821e-01 1.465375721454620361e-01 8.415915071964263916e-02 -1.833617687225341797e-01 2.597199054434895515e-03 -9.384398907423019409e-02 -3.743494153022766113e-01 -1.182670146226882935e-01 -6.348234019242227077e-04 -5.134153738617897034e-02 2.885977625846862793e-01 -1.192548125982284546e-01 1.123634502291679382e-01 2.326245158910751343e-01 2.952712476253509521e-01 1.327211409807205200e-01 -3.496541380882263184e-01 1.785340309143066406e-01 2.534030079841613770e-01 8.040755242109298706e-02 -2.753509581089019775e-01 -1.690096408128738403e-01 9.723965078592300415e-02 -1.351183801889419556e-01 6.540105491876602173e-02 7.617617957293987274e-04 6.190850958228111267e-02 -2.773014828562736511e-03 -2.456158250570297241e-01 -1.759093701839447021e-01
-7.450117263942956924e-03 6.364493817090988159e-02 1.622107177972793579e-01 2.588804066181182861e-01 -3.108902573585510254e-01 -9.725025296211242676e-02 1.243019551038742065e-01 -1.082788035273551941e-01 -2.240750938653945923e-01 1.815396100282669067e-01 -1.804533414542675018e-02 2.102453447878360748e-02 -1.701195538043975830e-01 3.146862685680389404e-01 7.698362320661544800e-02 1.023091375827789307e-01 8.044223487377166748e-02 -2.588747767731547356e-03 -4.719455540180206299e-01 -7.598492503166198730e-02 7.278785854578018188e-02 7.034519314765930176e-02 -1.178047135472297668e-01 -2.355975061655044556e-01 4.430736228823661804e-02 -2.693893015384674072e-01 -2.256722748279571533e-01 1.167915537953376770e-01 3.521241620182991028e-02 2.611224651336669922e-01 -1.328846067190170288e-01 1.347082853317260742e-02
1.227701231837272644e-01 2.072122879326343536e-02 3.121182918548583984e-01 1.612137109041213989e-01 -6.404480338096618652e-02 1.280223298817873001e-02 1.389082968235015869e-01 -5.369330290704965591e-03 -2.837079167366027832e-01 1.512677669525146484e-01 1.799298971891403198e-01 -2.079794853925704956e-01 -1.537507679313421249e-02 2.259543836116790771e-01 -1.535878144204616547e-02 -4.069705307483673096e-02 1.335627436637878418e-01 6.322213262319564819e-02 -1.768323481082916260e-01 -2.906720936298370361e-01 2.889500558376312256e-01 -1.320979595184326172e-01 -1.971357464790344238e-01 3.288776427507400513e-02 -6.722088158130645752e-02 -1.695924848318099976e-01 1.465238183736801147e-01 -3.646738827228546143e-01 5.177388433367013931e-03 2.916669547557830811e-01 -2.269795089960098267e-01 -4.979337379336357117e-02
5.308163166046142578e-02 -3.575308322906494141e-01 -1.100956946611404419e-01 1.585425883531570435e-01 -1.304337531328201294e-01 -7.974508404731750488e-02 -1.596148242242634296e-03 -2.573141083121299744e-02 -3.324855566024780273e-01 -1.268812119960784912e-01 4.423916637897491455e-01 1.274092942476272583e-01 2.397444285452365875e-02 3.382053375244140625e-01 9.400909394025802612e-02 1.494767963886260986e-01 -4.293172061443328857e-02 1.216138601303100586e-01 -2.683173418045043945e-01 -2.742357179522514343e-02 1.820664405822753906e-01 2.160958200693130493e-01 -7.999674230813980103e-02 -9.486530721187591553e-02 -7.977084815502166748e-02 2.415829449892044067e-01 -3.193824738264083862e-02 -1.394511759281158447e-01 1.570950821042060852e-02 1.545245647430419922e-01 -3.885162295773625374e-03 1.713964194059371948e-01
-2.356496900320053101e-01 -1.128868982195854187e-01 -9.867551922798156738e-02 2.511480748653411865e-01 -4.306071996688842773e-01 5.715915560722351074e-02 1.464425921440124512e-01 -3.053729236125946045e-01 -1.398513931781053543e-02 -2.018543183803558350e-01 1.516684442758560181e-01 -1.246616393327713013e-01 7.134164869785308838e-02 2.289592325687408447e-01 -9.968184679746627808e-02 -8.322835713624954224e-02 3.098135590553283691e-01 -1.130544766783714294e-01 -1.209368035197257996e-01 -1.162339821457862854e-01 9.255630522966384888e-02 -1.471278071403503418e-01 -2.277178019285202026e-01 7.733904570341110229e-02 1.143225282430648804e-01 1.899191588163375854e-01 1.174857839941978455e-01 -1.680155396461486816e-01 -2.613343484699726105e-02 2.933487482368946075e-02 -2.796813547611236572e-01 -7.601147890090942383e-02
1.770865470170974731e-01 -3.040641248226165771e-01 -3.222319856286048889e-02 -2.037540823221206665e-01 -1.132418811321258545e-01 -1.262693554162979126e-01 -8.775788545608520508e-02 1.094659566879272461e-01 -1.693527400493621826e-01 -1.681621670722961426e-01 3.188430666923522949e-01 3.083330579102039337e-02 -3.677169680595397949e-01 2.228504717350006104e-01 -4.935109056532382965e-03 2.763042449951171875e-01 2.467917650938034058e-01 1.022472158074378967e-01 -9.857963025569915771e-02 -1.531542837619781494e-01 1.728172600269317627e-01 7.903045415878295898e-02 -6.115238368511199951e-02 4.728871863335371017e-03 9.132932871580123901e-02 2.558097988367080688e-02 -2.078952938318252563e-01 -1.171746626496315002e-01 -1.250824928283691406e-01 3.126169368624687195e-02 -3.204619884490966797e-01 -1.862509101629257202e-01
2.176281064748764038e-01 -1.132409349083900452e-01 3.180610388517379761e-02 2.442627996206283569e-01 1.697952486574649811e-02 1.973500400781631470e-01 -1.160626560449600220e-01 -1.145616639405488968e-02 -3.412141203880310059e-01 6.622725725173950195e-02 -1.623341254889965057e-02 8.075483888387680054e-02 1.823956221342086792e-01 1.203246787190437317e-01 -9.320490062236785889e-02 3.732102364301681519e-02 -5.281523987650871277e-02 -2.511429786682128906e-02 -3.296740651130676270e-01 -2.891125380992889404e-01 4.833523333072662354e-01 5.924749374389648438e-02 -7.391669601202011108e-02 1.260919719934463501e-01 -2.447213977575302124e-01 -5.944604054093360901e-02 9.497837163507938385e-03 -1.880924701690673828e-01 -1.552201062440872192e-01 1.674206554889678955e-01 -1.731799095869064331e-01 -7.535102963447570801e-02
-1.925192028284072876e-01 -1.545318365097045898e-01 1.203887835144996643e-01 -3.114968724548816681e-02 -3.371997773647308350e-01 -2.281668633222579956e-01 -3.826639801263809204e-02 -9.906620718538761139e-03 -1.963533312082290649e-01 -2.001796849071979523e-02 7.310014963150024414e-02 3.536135889589786530e-03 1.877052038908004761e-01 2.432030439376831055e-01 -1.663896888494491577e-01 3.429676890373229980e-01 -5.567031353712081909e-02 -1.249489113688468933e-01 -2.351136952638626099e-01 -1.252223700284957886e-01 2.306333333253860474e-01 2.639188664034008980e-03 5.091535300016403198e-02 -8.314204961061477661e-02 -2.251266092061996460e-01 -8.680347353219985962e-02 -4.104248434305191040e-02 2.530311942100524902e-01 -1.556926965713500977e-01 2.995092272758483887e-01 -2.854089736938476562e-01 2.360051684081554413e-02
3.349214419722557068e-02 7.577709853649139404e-02 -1.811718344688415527e-01 -9.432198852300643921e-02 -2.492370307445526123e-01 -4.952145740389823914e-02 1.950327455997467041e-01 -2.472122311592102051e-01 4.400983825325965881e-02 -2.986556887626647949e-01 2.132521122694015503e-01 9.037255309522151947e-03 -5.715009570121765137e-02 1.063211038708686829e-01 -1.714928597211837769e-01 1.805630773305892944e-01 -1.383421868085861206e-01 1.474211663007736206e-01 -3.169295191764831543e-01 -1.293408777564764023e-02 1.543260514736175537e-01 -5.127429962158203125e-03 1.245022788643836975e-01 7.388506084680557251e-02 -2.095307558774948120e-01 -7.516271620988845825e-02 -8.643222600221633911e-02 4.713993370532989502e-01 -1.096920017153024673e-02 1.636755317449569702e-01 -2.773223817348480225e-01 -7.124366611242294312e-02
9.109546244144439697e-02 -1.288045346736907959e-01 -1.778659969568252563e-02 -6.057848036289215088e-02 -1.357532441616058350e-01 1.504999492317438126e-02 2.031289488077163696e-01 -8.629401028156280518e-02 -1.198658421635627747e-01 9.165818989276885986e-02 -6.102887913584709167e-02 -6.171803548932075500e-02 -2.749219536781311035e-01 3.523535430431365967e-01 -2.506778389215469360e-02 1.184283867478370667e-01 1.433143466711044312e-01 1.920622438192367554e-01 -2.063555419445037842e-01 -2.632529139518737793e-01 3.060624599456787109e-01 1.359107643365859985e-01 -4.176952689886093140e-02 -1.731973141431808472e-02 -2.939137816429138184e-01 -1.243187859654426575e-01 -7.660473138093948364e-02 -3.962429985404014587e-02 3.557173609733581543e-01 2.946649305522441864e-02 9.301564656198024750e-03 -3.725577890872955322e-01
2.101119421422481537e-02 -9.030194580554962158e-02 -1.217128261923789978e-01 7.017034292221069336e-02 1.438828408718109131e-01 -5.240725725889205933e-02 3.526482582092285156e-01 1.718183308839797974e-01 -2.326020151376724243e-01 -7.342948764562606812e-02 4.842673540115356445e-01 -2.648795023560523987e-02 -6.534600257873535156e-02 2.697401344776153564e-01 -8.559525012969970703e-02 7.130954414606094360e-03 1.980239450931549072e-01 1.435540765523910522e-01 -2.237173616886138916e-01 -9.746385365724563599e-02 3.638329803943634033e-01 1.200626604259014130e-02 -1.228265240788459778e-01 2.627353072166442871e-01 1.891378462314605713e-01 -8.069407939910888672e-02 -7.584235817193984985e-02 1.539167314767837524e-01 4.707794263958930969e-02 2.140058204531669617e-02 -1.255870237946510315e-02 -6.820473819971084595e-02
-1.094291284680366516e-01 -2.115571498870849609e-01 1.623340398073196411e-01 9.297334402799606323e-02 -2.990744709968566895e-01 -1.751724481582641602e-01 1.987234205007553101e-01 5.601889453828334808e-03 1.114310100674629211e-01 -1.880663484334945679e-01 1.627083271741867065e-01 -1.246770918369293213e-01 6.910889875143766403e-03 -2.452758997678756714e-01 -8.820408955216407776e-03 1.789753586053848267e-01 7.534068077802658081e-02 5.925220996141433716e-02 -2.022566497325897217e-01 -3.195375800132751465e-01 3.800696730613708496e-01 9.502585232257843018e-02 6.473418325185775757e-02 2.830280065536499023e-01 7.045595347881317139e-02 -1.158445402979850769e-01 -1.113389059901237488e-01 -9.358017891645431519e-02 1.601207070052623749e-02 2.439089268445968628e-01 -5.840542167425155640e-02 -2.717039287090301514e-01
-1.403338611125946045e-01 -1.848988533020019531e-01 -6.790915131568908691e-02 8.196375519037246704e-02 -4.089705646038055420e-02 -6.290439516305923462e-02 1.767458915710449219e-01 -7.792046666145324707e-02 -3.844088017940521240e-01 -7.501876354217529297e-02 3.367520868778228760e-01 -8.585792779922485352e-02 -3.504993766546249390e-02 1.599299162626266479e-01 -9.053362160921096802e-02 2.495906352996826172e-01 -1.630913168191909790e-01 3.260343968868255615e-01 -2.892114818096160889e-01 3.191579133272171021e-02 9.995687007904052734e-02 -1.217889972031116486e-02 3.084376454353332520e-02 1.183668002486228943e-01 -5.458918958902359009e-02 -3.287277743220329285e-02 -1.758082062005996704e-01 1.179046630859375000e-01 -1.358848065137863159e-01 2.658772170543670654e-01 -3.273091018199920654e-01 1.804478466510772705e-01
8.927157521247863770e-02 -8.611197024583816528e-02 -1.970567703247070312e-01 -4.608010128140449524e-02 1.314944922924041748e-01 1.443572789430618286e-01 2.463184595108032227e-01 -3.948118686676025391e-01 -7.524020969867706299e-02 3.908497095108032227e-02 -1.471317708492279053e-01 -1.497253924608230591e-01 -2.562288939952850342e-01 2.537963688373565674e-01 -2.051941156387329102e-01 6.711384654045104980e-02 7.386158406734466553e-02 1.467635389417409897e-02 -4.665894210338592529e-01 -1.308359485119581223e-02 1.982214748859405518e-01 1.724914461374282837e-02 1.076596155762672424e-01 8.973075076937675476e-03 1.465470492839813232e-01 -2.547445297241210938e-01 3.645208105444908142e-02 4.495051130652427673e-02 1.023538932204246521e-01 2.623887062072753906e-01 -9.662946313619613647e-02 8.867312967777252197e-02
2.586236223578453064e-04 -1.341578960418701172e-01 -1.111023873090744019e-01 6.918307393789291382e-02 -2.719547040760517120e-02 -4.967202618718147278e-02 1.280421316623687744e-01 1.386864483356475830e-01 4.121663514524698257e-03 -2.229192703962326050e-01 -2.035536803305149078e-03 3.197652697563171387e-01 -1.389285027980804443e-01 1.534759700298309326e-01 -1.793180257081985474e-01 2.608858421444892883e-02 3.608560264110565186e-01 -9.410315006971359253e-02 -2.675282061100006104e-01 -4.349337816238403320e-01 1.057056039571762085e-01 1.791808903217315674e-01 -2.602839767932891846e-01 -2.670203745365142822e-01 -1.890837848186492920e-01 -1.809750348329544067e-01 7.371027022600173950e-02 -8.431932330131530762e-02 3.437954932451248169e-03 2.061240375041961670e-02 -1.572494059801101685e-01 -1.001524478197097778e-01
-2.906079962849617004e-02 1.285613775253295898e-01 -4.828742146492004395e-02 -1.071449462324380875e-02 -2.983893454074859619e-01 -2.029128372669219971e-02 2.077165991067886353e-01 -1.128234490752220154e-01 -1.925199478864669800e-01 -1.665963232517242432e-01 3.740378916263580322e-01 5.059742182493209839e-02 -1.302766520529985428e-02 3.016147613525390625e-01 -1.118360459804534912e-01 1.621949672698974609e-01 -2.446600347757339478e-01 1.856868267059326172e-01 -2.675465345382690430e-01 9.868865460157394409e-02 9.546376764774322510e-02 1.493266820907592773e-01 8.439583331346511841e-02 1.957848221063613892e-01 -2.659620046615600586e-01 1.011863425374031067e-01 -6.543800234794616699e-02 2.696341574192047119e-01 3.441489487886428833e-02 9.875302761793136597e-02 -2.081397920846939087e-01 -1.813188940286636353e-01
-4.229959845542907715e-02 -2.213599383831024170e-01 -3.132384968921542168e-03 2.524568736553192139e-01 -4.522641375660896301e-02 1.629365831613540649e-01 -1.563600599765777588e-01 -1.868590116500854492e-01 -3.106018900871276855e-01 1.554889045655727386e-02 -2.927486784756183624e-02 -6.383440643548965454e-02 -2.139124870300292969e-01 5.201638676226139069e-03 1.143284887075424194e-01 1.941945031285285950e-02 1.452715247869491577e-01 1.864607781171798706e-01 -3.011653125286102295e-01 -7.922323048114776611e-02 2.113493978977203369e-01 -3.391421586275100708e-02 -2.420876622200012207e-01 9.600980579853057861e-02 5.184279382228851318e-02 -1.305210590362548828e-01 -4.929959401488304138e-02 -5.147188156843185425e-02 -2.700031697750091553e-01 4.306651055812835693e-01 -1.991980522871017456e-01 -2.174353450536727905e-01
-3.188873454928398132e-02 -8.603226393461227417e-02 -1.245185509324073792e-01 5.205255001783370972e-03 8.463498204946517944e-02 -5.665104836225509644e-03 5.335429906845092773e-01 -1.743718422949314117e-02 -1.693654209375381470e-01 -1.439385861158370972e-01 4.229437112808227539e-01 -2.665629982948303223e-02 -4.276021500118076801e-04 2.524653375148773193e-01 -3.358457610011100769e-02 -1.029141247272491455e-01 1.845696270465850830e-01 1.558610647916793823e-01 -2.673644721508026123e-01 -9.196657687425613403e-02 2.585984468460083008e-01 -8.578327298164367676e-02 -1.111302822828292847e-01 1.130200326442718506e-01 1.651074886322021484e-01 -1.744066178798675537e-01 -5.829242989420890808e-02 1.947702020406723022e-01 -1.619356125593185425e-02 -5.815457180142402649e-02 -9.866142272949218750e-02 -1.714166402816772461e-01
-6.510639935731887817e-02 -2.091464996337890625e-01 -2.714120745658874512e-01 1.356623135507106781e-02 -1.671087592840194702e-01 4.940339177846908569e-02 1.552629023790359497e-01 9.488942474126815796e-02 8.039120584726333618e-02 -2.982034385204315186e-01 -2.672105911187827587e-04 2.684847116470336914e-01 7.166619761846959591e-04 2.209006994962692261e-01 1.656324416399002075e-01 1.450103968381881714e-01 2.400437593460083008e-01 -1.235468909144401550e-01 -2.080122977495193481e-01 -1.866307407617568970e-01 -4.573421925306320190e-02 4.910211265087127686e-02 -2.211561053991317749e-01 2.231161594390869141e-01 1.890728063881397247e-02 -2.713771164417266846e-02 1.850533634424209595e-01 1.964249759912490845e-01 -2.302086800336837769e-01 5.548520013689994812e-02 -2.302965521812438965e-01 -3.357838988304138184e-01
-6.423956155776977539e-02 -3.618795573711395264e-01 -1.405178308486938477e-01 5.546940490603446960e-02 -2.026129513978958130e-01 -2.851447165012359619e-01 1.785758435726165771e-01 -1.010802090167999268e-01 -3.120014369487762451e-01 1.042878776788711548e-01 3.898736238479614258e-01 -6.922773271799087524e-02 -6.470150500535964966e-02 1.730567067861557007e-01 1.634299457073211670e-01 -9.339629858732223511e-02 -1.202065274119377136e-01 -1.034629344940185547e-01 -3.713482320308685303e-01 -5.653697997331619263e-02 1.103519871830940247e-01 -2.365924715995788574e-01 -1.142939180135726929e-01 -1.420602351427078247e-01 3.970645740628242493e-02 -6.854823231697082520e-02 -6.713834404945373535e-02 -1.035875156521797180e-01 7.464076578617095947e-02 7.800376415252685547e-02 -1.223031654953956604e-01 -1.651400178670883179e-01
-1.575686931610107422e-01 -3.243391811847686768e-01 2.502671182155609131e-01 2.568242698907852173e-02 -2.234933078289031982e-01 -2.327346354722976685e-01 3.383369445800781250e-01 1.107071191072463989e-01 -6.286398321390151978e-02 -2.327001243829727173e-01 3.079492449760437012e-01 -1.194951534271240234e-01 -1.205396875739097595e-01 -9.148823097348213196e-03 -1.859761178493499756e-01 2.009303271770477295e-01 3.037114143371582031e-01 2.201067209243774414e-01 1.887350343167781830e-02 -3.273657709360122681e-02 1.129949241876602173e-01 -5.829359218478202820e-02 -1.151312142610549927e-01 7.776260375976562500e-02 -2.130526453256607056e-01 -3.666114062070846558e-02 -8.608162403106689453e-03 1.175345554947853088e-01 -6.244734302163124084e-02 1.506924778223037720e-01 -2.026522904634475708e-01 -1.147612407803535461e-01
2.263398654758930206e-02 -1.724437177181243896e-01 -1.405959278345108032e-01 -3.952167928218841553e-02 1.122521422803401947e-02 -1.058541387319564819e-01 3.702815473079681396e-01 3.625078499317169189e-02 -1.788355559110641479e-01 -2.285638451576232910e-01 2.214486449956893921e-01 -2.269408898428082466e-03 9.398270398378372192e-02 3.090911805629730225e-01 -5.854087695479393005e-02 3.952120989561080933e-02 9.500162675976753235e-03 1.667019128799438477e-01 -3.930348753929138184e-01 -3.917006552219390869e-01 4.580840468406677246e-02 1.454392969608306885e-01 -1.666158623993396759e-02 2.213622033596038818e-01 -6.427787244319915771e-02 -1.618193536996841431e-01 -1.019906401634216309e-01 -7.961560040712356567e-02 1.612856388092041016e-01 -2.078607827425003052e-01 -3.699382767081260681e-02 -1.734352707862854004e-01
-2.822385728359222412e-02 -1.305999420583248138e-02 9.711315482854843140e-02 6.445188820362091064e-02 -3.554303050041198730e-01 3.564268350601196289e-02 3.612026870250701904e-01 2.438315302133560181e-01 -1.787319630384445190e-01 1.340300738811492920e-01 -1.902027726173400879e-01 2.258828282356262207e-01 2.344910800457000732e-02 2.480796575546264648e-01 -2.973309019580483437e-03 -2.057364434003829956e-01 2.349348217248916626e-01 -9.228737652301788330e-02 -2.761847674846649170e-01 -1.997323632240295410e-01 2.563359737396240234e-01 7.197989523410797119e-02 -4.140862077474594116e-02 1.612844318151473999e-01 -1.091518774628639221e-01 -1.298296749591827393e-01 -5.214340984821319580e-02 -8.668407052755355835e-02 5.446096509695053101e-02 1.291318833827972412e-01 -8.264143019914627075e-02 -2.870784699916839600e-01
4.207005724310874939e-02 -2.619568109512329102e-01 1.339221596717834473e-01 1.676987409591674805e-01 -1.621958762407302856e-01 7.025323342531919479e-03 -6.952803232707083225e-04 -7.856037467718124390e-02 9.703741967678070068e-02 -8.135706931352615356e-02 3.401327431201934814e-01 6.992211192846298218e-02 -3.138549625873565674e-02 4.404924213886260986e-01 1.731497794389724731e-01 1.490186303853988647e-01 -1.091203093528747559e-01 8.925307542085647583e-02 -3.400237262248992920e-01 -6.733275949954986572e-02 2.492563277482986450e-01 2.535642087459564209e-01 8.708219975233078003e-02 -3.413326293230056763e-02 -2.141319811344146729e-01 1.073545217514038086e-02 -5.232478305697441101e-02 3.776191268116235733e-03 -5.716304481029510498e-02 3.739888668060302734e-01 1.166964508593082428e-02 3.804602660238742828e-03
-2.518302500247955322e-01 -2.823859751224517822e-01 -6.933699548244476318e-02 4.579038545489311218e-02 -3.106929548084735870e-02 8.719182759523391724e-02 3.872161507606506348e-01 7.574816048145294189e-02 -1.685251295566558838e-01 -2.467497438192367554e-01 -3.760297596454620361e-02 2.768680751323699951e-01 8.662761747837066650e-02 2.901756204664707184e-03 -2.605984210968017578e-01 7.474590092897415161e-02 1.378795206546783447e-01 -4.079890251159667969e-02 -1.713054478168487549e-01 -2.218261510133743286e-01 3.503333330154418945e-01 1.250187493860721588e-02 -2.345219850540161133e-01 -1.818032711744308472e-01 -1.634513437747955322e-01 -1.860168576240539551e-01 -3.241158276796340942e-02 -1.619839966297149658e-01 -8.617632836103439331e-02 8.193100243806838989e-02 1.025892980396747589e-02 -1.558954119682312012e-01
-7.656799256801605225e-02 -2.275686115026473999e-01 2.962270565330982208e-02 -3.350517153739929199e-02 -2.911014854907989502e-01 1.292590498924255371e-01 -1.886141672730445862e-02 -2.477874010801315308e-01 8.086936175823211670e-02 -3.148449584841728210e-02 1.296242773532867432e-01 -1.032239496707916260e-01 1.467259135097265244e-02 3.902806937694549561e-01 -1.230859756469726562e-01 3.594364225864410400e-01 1.518275588750839233e-01 3.849385678768157959e-02 7.270683348178863525e-02 1.770014613866806030e-01 4.375225305557250977e-01 7.498937100172042847e-02 -2.441591173410415649e-01 -1.087167561054229736e-01 6.484528072178363800e-03 5.732009559869766235e-02 -6.143359839916229248e-02 1.023557037115097046e-02 -1.498609781265258789e-01 -3.680593892931938171e-02 -2.881589233875274658e-01 -3.991202637553215027e-02
-2.795910090208053589e-02 -1.467774510383605957e-01 -5.226071923971176147e-03 2.242551743984222412e-01 -3.488758504390716553e-01 -1.849707365036010742e-01 1.557094156742095947e-01 5.275683104991912842e-02 -1.547619849443435669e-01 -1.980546116828918457e-01 2.549592554569244385e-01 -7.392805814743041992e-02 1.652170270681381226e-01 3.154104948043823242e-01 -1.625201292335987091e-02 2.360063642263412476e-01 -5.384006723761558533e-02 5.148724839091300964e-02 -9.281357377767562866e-02 -6.635949015617370605e-02 2.052530944347381592e-01 -1.149274408817291260e-01 -2.034535072743892670e-02 5.323101580142974854e-02 -2.640520334243774414e-01 2.260641157627105713e-01 -3.401422798633575439e-01 1.883675307035446167e-01 -8.344767987728118896e-02 2.037263512611389160e-01 -1.671225577592849731e-01 4.951738566160202026e-02
1.669507026672363281e-01 -3.264100477099418640e-02 4.505441337823867798e-02 -2.567240893840789795e-01 -1.808936446905136108e-01 -3.848313167691230774e-02 3.862599655985832214e-02 -1.122498232871294022e-02 -9.217701107263565063e-02 -8.660107105970382690e-02 -1.441847812384366989e-02 3.639000952243804932e-01 6.232929229736328125e-02 8.872888237237930298e-02 -2.929955124855041504e-01 1.616905480623245239e-01 7.587139308452606201e-02 -1.541052311658859253e-01 -4.254359602928161621e-01 -3.383897542953491211e-01 1.602435559034347534e-01 1.391523480415344238e-01 -1.642569601535797119e-01 9.303647279739379883e-02 -1.253923624753952026e-01 -1.923335641622543335e-01 -4.476298764348030090e-02 -6.077317148447036743e-02 9.062764793634414673e-02 -6.830377131700515747e-02 -2.536459080874919891e-02 -3.425016403198242188e-01
2.116586267948150635e-01 -8.520832285284996033e-03 -5.427020043134689331e-02 1.091551929712295532e-01 2.443356625735759735e-02 -1.341600157320499420e-02 1.846152693033218384e-01 -1.776748150587081909e-01 -1.282866001129150391e-01 -3.406575024127960205e-01 9.595235437154769897e-02 1.039719432592391968e-01 -5.152058601379394531e-01 2.168719619512557983e-01 -9.287779778242111206e-02 5.815512686967849731e-02 6.472571194171905518e-02 9.978648275136947632e-02 -3.716405332088470459e-01 -1.208568084985017776e-02 1.885405331850051880e-01 -1.416353881359100342e-01 5.015494674444198608e-02 -6.963738054037094116e-02 1.014118194580078125e-01 1.150321513414382935e-01 4.486454708967357874e-04 4.082045517861843109e-03 9.317371994256973267e-02 9.457181394100189209e-02 -3.567641079425811768e-01 1.140924468636512756e-01
-1.360329389572143555e-01 3.845908492803573608e-02 8.997488766908645630e-02 1.599631160497665405e-01 -4.733568131923675537e-01 -1.065952703356742859e-01 2.677214145660400391e-01 3.638994693756103516e-02 -1.456699222326278687e-01 -3.777150064706802368e-02 2.156137824058532715e-01 -7.425321638584136963e-02 2.009192854166030884e-01 1.549604628235101700e-02 -1.863010376691818237e-01 5.781426280736923218e-02 2.018439918756484985e-01 1.366202533245086670e-01 -1.178424134850502014e-01 3.208922222256660461e-02 4.440857842564582825e-02 1.597437411546707153e-01 -5.307900160551071167e-02 3.072933554649353027e-01 -4.298862069845199585e-02 -3.118583932518959045e-02 -1.074987426400184631e-01 1.537010967731475830e-01 1.243302971124649048e-01 1.218947544693946838e-01 -4.651891291141510010e-01 2.860125340521335602e-02
-9.424731880426406860e-02 -1.315270662307739258e-01 -1.017376035451889038e-02 1.738335192203521729e-01 -2.992300689220428467e-02 1.201748251914978027e-01 9.983847290277481079e-02 3.865535929799079895e-02 -3.582048118114471436e-01 -1.477703899145126343e-01 -2.145905941724777222e-01 2.462644875049591064e-01 -2.408784925937652588e-01 2.204998433589935303e-01 -5.193069577217102051e-02 3.677257001399993896e-01 1.241164058446884155e-01 -8.968847244977951050e-02 -3.533914089202880859e-01 -1.662158817052841187e-01 2.872585654258728027e-01 -2.112906575202941895e-01 -1.565223634243011475e-01 -8.882141113281250000e-02 9.462792426347732544e-02 -1.613690853118896484e-01 -4.447813611477613449e-03 -7.291825115680694580e-02 3.023353032767772675e-02 -1.085417196154594421e-01 -1.266745179891586304e-01 -1.034822687506675720e-01
1.670229434967041016e-02 -3.908306360244750977e-01 -1.105983033776283264e-01 -8.256755769252777100e-02 -4.532676041126251221e-01 -2.187694758176803589e-01 4.240570962429046631e-02 -3.423837423324584961e-01 -2.633026838302612305e-01 7.092690467834472656e-02 3.463819622993469238e-01 -5.258513242006301880e-02 -8.571056276559829712e-02 5.104618519544601440e-02 -5.823499057441949844e-03 -3.902067989110946655e-02 -1.167219206690788269e-01 8.201967179775238037e-02 -1.894634664058685303e-01 -8.566443622112274170e-02 2.774615883827209473e-01 6.496788561344146729e-02 2.725339122116565704e-02 3.350856900215148926e-02 -2.624213993549346924e-01 5.941844731569290161e-02 3.495321795344352722e-02 -1.966988295316696167e-02 6.181655824184417725e-02 -5.963081493973731995e-02 -1.198717653751373291e-01 -6.756921112537384033e-02
8.136066049337387085e-02 -1.063211038708686829e-01 -2.785741351544857025e-02 -2.833618782460689545e-02 -2.957026287913322449e-02 3.877602284774184227e-03 3.151332139968872070e-01 -5.890437588095664978e-02 -1.974474936723709106e-01 -9.060572087764739990e-02 -3.185641765594482422e-02 -1.067123115062713623e-01 -2.586248517036437988e-01 2.845466434955596924e-01 -4.253397136926651001e-02 1.175648719072341919e-01 8.761763572692871094e-02 2.450601309537887573e-01 -3.179219961166381836e-01 -5.538244545459747314e-02 2.459829151630401611e-01 3.692861273884773254e-02 -1.451590657234191895e-01 -1.806877255439758301e-01 -3.568324148654937744e-01 -5.886903032660484314e-02 1.648018509149551392e-02 7.216929644346237183e-02 3.641519248485565186e-01 -1.524241566658020020e-01 -1.747586578130722046e-01 -2.088752985000610352e-01
-9.528463333845138550e-02 -6.574726849794387817e-02 -2.809244394302368164e-02 1.447035670280456543e-01 7.991722971200942993e-02 9.966199286282062531e-03 3.967928886413574219e-01 1.350329071283340454e-01 -2.684443593025207520e-01 -3.550786897540092468e-02 3.779414892196655273e-01 4.629174713045358658e-03 -6.306548416614532471e-02 1.846208423376083374e-01 -4.067726433277130127e-02 1.824282668530941010e-02 2.633828520774841309e-01 1.683328449726104736e-01 -2.019257843494415283e-01 -1.454916298389434814e-01 4.118239581584930420e-01 1.613064110279083252e-02 -1.476905792951583862e-01 2.396755069494247437e-01 2.408051788806915283e-01 -1.479256898164749146e-01 -1.447183489799499512e-01 1.146778985857963562e-01 -5.406144633889198303e-02 -1.842970214784145355e-02 6.175126880407333374e-03 2.104906365275382996e-02
8.578449487686157227e-02 -4.840610176324844360e-02 6.930480897426605225e-02 1.312125772237777710e-01 -1.111674532294273376e-01 -6.956888735294342041e-02 -2.179548144340515137e-03 -7.760883122682571411e-02 -2.287998795509338379e-01 5.965124070644378662e-02 2.606245875358581543e-01 -2.415284216403961182e-01 -8.268655091524124146e-02 2.627211809158325195e-01 1.274357885122299194e-01 2.946734130382537842e-01 1.261184066534042358e-01 1.004611849784851074e-01 -3.207349479198455811e-01 -1.429460346698760986e-01 2.715675346553325653e-02 -5.941016972064971924e-02 -7.496904581785202026e-02 -3.179909884929656982e-01 -1.085575595498085022e-01 -1.913876533508300781e-01 -3.925611674785614014e-01 1.332941651344299316e-01 7.171894423663616180e-03 1.780690699815750122e-01 -2.607307732105255127e-01 -6.013990566134452820e-02
3.781661018729209900e-02 -6.489969044923782349e-02 -5.154463648796081543e-02 -2.388987690210342407e-01 -1.020649373531341553e-01 -1.104806885123252869e-01 1.140761971473693848e-01 -8.827656507492065430e-02 -4.702042341232299805e-01 -1.517425477504730225e-02 -2.096594125032424927e-01 -4.508210346102714539e-02 -2.163610607385635376e-01 -4.279110115021467209e-03 1.618057955056428909e-03 2.127013802528381348e-01 -3.067406453192234039e-02 -1.508356165140867233e-02 -3.457283079624176025e-01 2.797789312899112701e-02 1.616810262203216553e-01 2.189130149781703949e-02 -4.915348887443542480e-01 -7.379564922302961349e-03 -1.756416857242584229e-01 -2.358854264020919800e-01 6.040661036968231201e-02 -4.937359318137168884e-02 -1.068935841321945190e-01 1.399116963148117065e-01 -6.074105203151702881e-02 1.215835288166999817e-01
8.451084047555923462e-02 -2.272849828004837036e-01 -2.697262389119714499e-04 6.120041012763977051e-02 1.475583878345787525e-03 -2.567081749439239502e-01 6.937496364116668701e-03 -5.893550068140029907e-02 -1.499570608139038086e-01 1.947588622570037842e-01 3.731570243835449219e-01 -1.948228031396865845e-01 -2.684206962585449219e-01 9.710989892482757568e-02 -5.082539282739162445e-03 2.726539075374603271e-01 2.574682831764221191e-01 -5.674052238464355469e-02 -2.315826416015625000e-01 5.064848810434341431e-02 1.273193806409835815e-01 1.308482438325881958e-01 -2.159613519906997681e-01 -1.483065634965896606e-01 -1.295249629765748978e-02 -2.107920050621032715e-01 -1.802997887134552002e-01 1.434604674577713013e-01 1.644525118172168732e-02 2.627101838588714600e-01 -1.754923909902572632e-01 -2.216294407844543457e-01
-5.155387893319129944e-02 1.202459633350372314e-02 -1.339067816734313965e-01 3.497066721320152283e-02 -3.858926892280578613e-01 -2.467434704303741455e-01 2.057650685310363770e-01 -3.214876949787139893e-01 -1.283735781908035278e-01 -2.595073170959949493e-02 2.387868911027908325e-01 -8.832488954067230225e-02 -9.599566459655761719e-02 1.164462864398956299e-01 6.411363929510116577e-02 -9.542979300022125244e-02 -5.214557796716690063e-02 -1.242948397994041443e-01 -3.094582259654998779e-01 -1.848203837871551514e-01 1.721390038728713989e-01 -2.031935006380081177e-01 -1.275348365306854248e-01 -2.827598154544830322e-01 8.929750882089138031e-03 -1.552214026451110840e-01 -2.533446550369262695e-01 -7.432329654693603516e-02 -1.114565804600715637e-01 -7.725803554058074951e-02 -2.651582956314086914e-01 -8.233076333999633789e-02
9.135026484727859497e-02 -3.785832226276397705e-01 -1.969298124313354492e-01 1.697845458984375000e-01 -6.524112541228532791e-03 -1.532076597213745117e-01 1.189804375171661377e-01 1.193450689315795898e-01 2.803668566048145294e-02 -3.580910339951515198e-02 -3.931014798581600189e-03 6.162055581808090210e-02 -1.578773856163024902e-01 1.842925250530242920e-01 2.811789326369762421e-02 -9.066895581781864166e-03 1.354122757911682129e-01 3.693688213825225830e-01 -2.531109750270843506e-01 -1.852052062749862671e-01 2.465316504240036011e-01 -1.616444066166877747e-02 -7.907598465681076050e-02 3.729560971260070801e-01 -1.407048106193542480e-01 -1.342509537935256958e-01 1.361251175403594971e-01 -5.516231060028076172e-02 2.679804265499114990e-01 1.560601145029067993e-01 -1.697538793087005615e-01 1.387846171855926514e-01
-2.188432402908802032e-02 6.642309948801994324e-03 1.589346677064895630e-02 -3.738182410597801208e-02 -1.888829767704010010e-01 8.250778168439865112e-02 1.924080848693847656e-01 6.617689132690429688e-02 -1.133303046226501465e-01 -2.489290535449981689e-01 9.090920537710189819e-02 2.564252018928527832e-01 -2.178374230861663818e-01 2.425841540098190308e-01 -2.756557613611221313e-02 1.700513511896133423e-01 2.129731327295303345e-01 -8.279440551996231079e-02 -3.231133818626403809e-01 -1.995114237070083618e-01 3.220081329345703125e-02 -2.132396548986434937e-01 -3.268806040287017822e-01 -2.092716284096240997e-02 -2.091741263866424561e-01 -3.810395598411560059e-01 6.574331969022750854e-02 -9.371270984411239624e-02 2.104154974222183228e-01 1.079997941851615906e-01 1.340122669935226440e-01 -5.452982336282730103e-02
1.558154672384262085e-01 5.566753447055816650e-02 -1.588543951511383057e-01 1.491345316171646118e-01 -2.437653392553329468e-02 5.516651645302772522e-02 3.720072209835052490e-01 -1.584195196628570557e-01 -2.420235425233840942e-02 -2.704768478870391846e-01 1.825045049190521240e-01 2.804821170866489410e-02 -3.117479085922241211e-01 3.023780584335327148e-01 -1.029227077960968018e-01 2.126394957304000854e-02 1.349426209926605225e-01 1.743878424167633057e-01 -2.918036282062530518e-01 4.643455147743225098e-02 1.911566108465194702e-01 1.358072161674499512e-01 1.260879188776016235e-01 4.096731543540954590e-02 2.477972954511642456e-01 -1.883357390761375427e-02 3.846877813339233398e-02 3.960918262600898743e-02 1.517368406057357788e-01 2.250817567110061646e-01 -2.998754084110260010e-01 -1.166854798793792725e-01
4.386793449521064758e-02 -2.278622835874557495e-01 -8.711411803960800171e-02 1.839565038681030273e-01 -7.261557132005691528e-02 -1.986506432294845581e-01 2.084785997867584229e-01 -8.460341021418571472e-03 1.753160655498504639e-01 -1.057053431868553162e-01 -1.677307039499282837e-01 1.238907501101493835e-01 -2.083170115947723389e-01 3.359801173210144043e-01 -5.676290020346641541e-03 -5.005022510886192322e-03 3.140171468257904053e-01 1.515801437199115753e-02 -1.756247580051422119e-01 -2.698439061641693115e-01 2.557615935802459717e-01 1.903831213712692261e-01 -2.690069675445556641e-01 -6.669630110263824463e-02 -1.039905250072479248e-01 -2.916565835475921631e-01 1.886115819215774536e-01 4.679641872644424438e-02 1.702847778797149658e-01 2.952343784272670746e-02 -1.473947614431381226e-01 9.231913089752197266e-02
1.734839379787445068e-01 -1.152030825614929199e-01 1.791466772556304932e-02 3.463857993483543396e-02 -8.570893853902816772e-02 2.592579126358032227e-01 4.825247451663017273e-02 -4.048866406083106995e-02 -6.870639324188232422e-02 -4.761952757835388184e-01 2.015331089496612549e-01 -2.224336564540863037e-01 -2.524832487106323242e-01 1.312631964683532715e-01 3.148152679204940796e-02 9.477231651544570923e-02 1.533935666084289551e-01 -3.134460002183914185e-02 2.424343489110469818e-02 -2.290986180305480957e-01 3.748000860214233398e-01 -6.450027972459793091e-02 -9.545326232910156250e-02 3.015059232711791992e-01 -8.338152617216110229e-02 -2.137945219874382019e-02 1.559618115425109863e-01 -1.605525463819503784e-01 2.236504107713699341e-01 8.985020220279693604e-02 -1.618008762598037720e-01 5.961655173450708389e-03
-4.649796336889266968e-02 4.402768611907958984e-02 -1.120580732822418213e-01 9.970436245203018188e-02 -1.211597770452499390e-01 -1.228659823536872864e-01 2.538876421749591827e-02 -3.044239804148674011e-02 3.299769386649131775e-02 8.810468763113021851e-02 2.748078107833862305e-01 1.413024961948394775e-01 -7.884543389081954956e-02 4.090844690799713135e-01 -3.281180979683995247e-03 3.714688718318939209e-01 7.610290497541427612e-02 9.599642455577850342e-02 -3.702440261840820312e-01 -1.119754314422607422e-01 1.668069660663604736e-01 -6.621866673231124878e-02 1.477168798446655273e-01 -7.205858360975980759e-03 -1.327021718025207520e-01 -1.437150686979293823e-01 -6.739868223667144775e-02 1.118688937276601791e-02 1.332291960716247559e-01 2.275433987379074097e-01 -4.011457562446594238e-01 1.845740824937820435e-01
2.810699865221977234e-02 -6.088338419795036316e-02 -1.714334487915039062e-01 2.483100146055221558e-01 -2.459808140993118286e-01 -1.413573920726776123e-01 -2.257489562034606934e-01 1.139274612069129944e-01 -1.227757930755615234e-01 -2.522936761379241943e-01 2.966051995754241943e-01 1.641215980052947998e-01 -1.918742060661315918e-01 1.944592297077178955e-01 -2.266692072153091431e-01 2.710610926151275635e-01 -4.671236127614974976e-02 1.609098315238952637e-01 -1.076931431889533997e-01 1.678631901741027832e-01 2.230456769466400146e-01 3.796080946922302246e-01 -8.993393182754516602e-02 7.434120774269104004e-02 1.118148639798164368e-01 -7.387707382440567017e-02 1.197776272892951965e-01 1.234974414110183716e-01 1.909462660551071167e-01 -3.866975894197821617e-03 -2.356921881437301636e-02 -8.366458117961883545e-02
2.619052492082118988e-02 -1.066792383790016174e-01 -8.116701990365982056e-02 2.234050333499908447e-01 -2.739118039608001709e-01 -1.586380451917648315e-01 5.007307976484298706e-02 -7.252256572246551514e-02 -1.469036936759948730e-01 -2.418802380561828613e-01 1.339636836200952530e-02 1.902014017105102539e-02 -3.001325130462646484e-01 1.964113712310791016e-01 -9.087523072957992554e-02 4.147265851497650146e-02 2.110501974821090698e-01 -1.166569143533706665e-01 -3.157841563224792480e-01 -2.475576996803283691e-01 -5.147215723991394043e-02 -5.269611626863479614e-02 4.399282485246658325e-02 1.697684079408645630e-02 2.253486365079879761e-01 -1.388889998197555542e-01 -3.335359990596771240e-01 7.862082682549953461e-03 1.169082373380661011e-01 -2.733734846115112305e-01 -2.348687052726745605e-01 -2.290469557046890259e-01
-2.913524210453033447e-01 -3.903829306364059448e-02 1.138052865862846375e-01 -1.023339927196502686e-01 -4.536979496479034424e-01 -7.286286354064941406e-02 2.105621397495269775e-01 1.099877953529357910e-01 -3.469927906990051270e-01 -5.820074677467346191e-02 4.333889856934547424e-02 1.469983011484146118e-01 4.903939366340637207e-02 1.027022898197174072e-01 -1.139034777879714966e-01 2.261328399181365967e-01 -1.544133871793746948e-01 -1.596712470054626465e-01 -2.195551246404647827e-01 -1.001838892698287964e-01 2.639465332031250000e-01 -9.832294285297393799e-02 -2.524478137493133545e-01 -1.280592475086450577e-02 -2.569882273674011230e-01 7.439311593770980835e-03 1.102495715022087097e-01 1.182108744978904724e-01 -1.184585466980934143e-01 1.918868869543075562e-01 6.463195383548736572e-02 -1.320809591561555862e-02
1.002013608813285828e-01 -2.760140597820281982e-01 5.380032211542129517e-02 1.983858793973922729e-01 -2.936834990978240967e-01 -1.179316118359565735e-01 5.528810247778892517e-02 -1.120958402752876282e-01 1.564661227166652679e-02 -5.597782135009765625e-02 1.185990497469902039e-01 -3.222090378403663635e-02 -1.493419893085956573e-02 3.466950356960296631e-01 7.122041285037994385e-02 6.421314924955368042e-02 -1.668717414140701294e-01 2.178093418478965759e-02 -1.888322085142135620e-01 -4.130808264017105103e-02 4.509317874908447266e-01 -9.717117995023727417e-03 1.294936686754226685e-01 -1.098222360014915466e-01 -2.675662934780120850e-01 -1.399586051702499390e-01 -1.115607693791389465e-01 3.857196774333715439e-03 -7.623315602540969849e-02 3.295344486832618713e-02 -4.390188753604888916e-01 8.013863861560821533e-02
-3.251084312796592712e-02 1.755689457058906555e-02 -1.663450747728347778e-01 3.040546178817749023e-02 -2.099663466215133667e-01 -1.063004359602928162e-01 4.172817245125770569e-02 -2.376662045717239380e-01 -5.457124486565589905e-02 -4.472026526927947998e-01 2.846167981624603271e-02 -1.889183074235916138e-01 2.073391377925872803e-01 5.235290154814720154e-02 -1.553795933723449707e-01 2.329733073711395264e-01 2.820273637771606445e-01 5.438954755663871765e-02 -3.947588801383972168e-01 1.344231963157653809e-01 2.014236003160476685e-01 -1.432996541261672974e-01 -1.809831857681274414e-01 1.580062061548233032e-01 -2.370313368737697601e-02 6.072706356644630432e-02 -5.993328243494033813e-02 -1.167419105768203735e-01 9.036449342966079712e-02 -2.256911844015121460e-01 -1.080003827810287476e-01 -1.591971218585968018e-01
1.402996927499771118e-01 -2.750968337059020996e-01 5.106042604893445969e-03 -8.250608295202255249e-02 -2.687380611896514893e-01 -1.406218409538269043e-01 -7.391395419836044312e-02 -2.312199324369430542e-01 -2.275183200836181641e-01 -1.334797143936157227e-01 3.103626370429992676e-01 1.369180828332901001e-01 -3.012502789497375488e-01 1.174639463424682617e-01 -1.374428570270538330e-01 1.921671479940414429e-01 1.835349202156066895e-01 -9.403285570442676544e-03 2.706824429333209991e-02 -1.355043053627014160e-01 2.288267016410827637e-01 2.790949642658233643e-01 -9.891657531261444092e-02 3.756976872682571411e-02 1.564916074275970459e-01 -3.169233724474906921e-02 -2.079935222864151001e-01 3.149540163576602936e-03 -1.224111914634704590e-01 -9.234870970249176025e-02 -2.992926836013793945e-01 -1.602782160043716431e-01
-1.065710037946701050e-01 -2.024258524179458618e-01 -2.158823795616626740e-02 -6.261343508958816528e-02 -1.966555714607238770e-01 1.867889016866683960e-01 3.819081187248229980e-01 1.269486695528030396e-01 -9.424762800335884094e-03 -6.294427812099456787e-02 1.023312099277973175e-02 4.273191392421722412e-01 -4.517516121268272400e-02 1.609902232885360718e-01 -7.315319031476974487e-02 4.424866288900375366e-02 1.310188770294189453e-01 -1.386167705059051514e-01 -2.659243047237396240e-01 -2.222356349229812622e-01 2.182577699422836304e-01 1.336226314306259155e-01 -3.350513279438018799e-01 -1.500995308160781860e-01 4.639253020286560059e-03 -2.434129565954208374e-01 -6.244744174182415009e-03 -1.237920373678207397e-01 1.183594018220901489e-01 1.393114924430847168e-01 -1.367296725511550903e-01 -4.700201749801635742e-02
-9.150841832160949707e-02 -2.083100825548171997e-01 -1.869274675846099854e-01 -9.375702589750289917e-02 -1.401387155055999756e-01 4.758862033486366272e-02 1.151253562420606613e-02 -2.506005167961120605e-01 -2.910843789577484131e-01 6.747252494096755981e-02 4.139338433742523193e-02 2.105006128549575806e-01 -1.603863686323165894e-01 -1.981626823544502258e-02 -2.466441690921783447e-01 5.141661167144775391e-01 1.456976775079965591e-02 -1.928804963827133179e-01 -3.202931880950927734e-01 3.508416190743446350e-02 1.300179511308670044e-01 -9.974676370620727539e-02 -5.616873875260353088e-02 -1.375959366559982300e-01 -4.824146628379821777e-02 -1.148191392421722412e-01 1.393411457538604736e-01 -4.099330678582191467e-02 -5.034029856324195862e-02 2.181477472186088562e-02 -2.939340472221374512e-01 -1.298123598098754883e-01
6.754797697067260742e-02 -2.347491830587387085e-01 -9.155986458063125610e-02 4.263125360012054443e-02 -2.203588336706161499e-01 -2.129565924406051636e-01 1.600816845893859863e-01 -3.153964579105377197e-01 -2.550453841686248779e-01 2.045067697763442993e-01 3.625866472721099854e-01 -4.993589594960212708e-02 -1.760191023349761963e-01 1.713666468858718872e-01 -1.103774458169937134e-01 3.167487308382987976e-02 -1.629100292921066284e-01 7.913471758365631104e-02 -3.113634884357452393e-01 1.497959718108177185e-02 2.171923369169235229e-01 -4.803682863712310791e-02 3.257122635841369629e-02 3.431547805666923523e-02 -1.468309313058853149e-01 -1.766079068183898926e-01 -5.485406517982482910e-02 1.685357838869094849e-01 -1.117008924484252930e-01 -1.389164626598358154e-01 -2.671962678432464600e-01 -1.665130704641342163e-01
-5.678539350628852844e-02 -8.411802351474761963e-02 5.359664559364318848e-02 1.730529814958572388e-01 -3.672536611557006836e-01 1.578615605831146240e-02 1.470659822225570679e-01 1.072891056537628174e-01 -1.671446412801742554e-01 -1.059618070721626282e-01 2.645384371280670166e-01 -3.175485134124755859e-02 2.124809324741363525e-01 1.730625033378601074e-01 -2.096918672323226929e-01 2.066287100315093994e-01 -1.037460565567016602e-01 -2.525060176849365234e-01 -2.378237694501876831e-01 -1.965533792972564697e-01 1.449640393257141113e-01 -1.138456165790557861e-01 -2.082632333040237427e-01 6.750911474227905273e-02 -3.126772940158843994e-01 -1.590394228696823120e-02 7.791161537170410156e-02 2.854006290435791016e-01 -1.794748306274414062e-01 2.080834954977035522e-01 5.196839198470115662e-02 3.633126989006996155e-02
-3.015026263892650604e-02 3.246381878852844238e-02 -1.144160404801368713e-01 -2.103022187948226929e-01 -3.815269470214843750e-02 4.086768254637718201e-02 2.264766246080398560e-01 -2.240740805864334106e-01 -9.832222014665603638e-02 1.548966672271490097e-02 2.115956135094165802e-02 1.722430810332298279e-02 -2.558539509773254395e-01 3.626012504100799561e-01 -1.350129246711730957e-01 1.475191563367843628e-01 2.168584167957305908e-01 2.853865027427673340e-01 -2.677534520626068115e-01 -1.388482600450515747e-01 1.736837923526763916e-01 -5.391174927353858948e-03 -1.290370523929595947e-01 -5.768010020256042480e-02 -3.350194692611694336e-01 -9.694810141809284687e-04 4.893986880779266357e-02 3.404834866523742676e-02 3.273871541023254395e-01 -7.526012510061264038e-02 -1.545593291521072388e-01 -2.576134502887725830e-01
-3.099943976849317551e-03 -2.311085611581802368e-01 -1.453320533037185669e-01 -9.612607210874557495e-02 -2.810196876525878906e-01 3.781782463192939758e-02 -2.099900506436824799e-02 -8.454216271638870239e-02 -5.200945138931274414e-01 -6.142764538526535034e-02 -2.660613656044006348e-01 -1.526522785425186157e-01 -2.068241685628890991e-01 2.793490700423717499e-02 -3.911813721060752869e-02 2.220009565353393555e-01 2.464574202895164490e-02 -1.003838106989860535e-01 -2.189588844776153564e-01 -8.896282315254211426e-02 2.678016722202301025e-01 -4.330058768391609192e-02 -3.476241827011108398e-01 -1.118180975317955017e-01 -6.440060585737228394e-02 -2.263971120119094849e-01 6.524612754583358765e-02 -5.596191436052322388e-02 -1.142413467168807983e-01 -2.965405397117137909e-02 -6.651776283979415894e-02 -1.042372733354568481e-01
-2.467783987522125244e-01 -2.932516932487487793e-01 -1.094429986551403999e-03 1.935940831899642944e-01 -8.538899570703506470e-02 1.557677686214447021e-01 5.677485838532447815e-02 -3.271377980709075928e-01 -2.644512653350830078e-01 -1.119947135448455811e-01 -6.061257794499397278e-03 1.430784016847610474e-01 -1.012180745601654053e-01 -2.463179230690002441e-01 -7.205103337764739990e-02 1.243378445506095886e-01 6.816172599792480469e-02 1.645182520151138306e-01 -2.595870494842529297e-01 -2.728480100631713867e-01 3.049336671829223633e-01 6.891359388828277588e-02 -3.135210871696472168e-01 9.024525433778762817e-02 2.169579863548278809e-01 -9.058562666177749634e-02 1.630053669214248657e-02 4.113363102078437805e-03 1.255939621478319168e-02 -1.854887790977954865e-02 5.289425328373908997e-02 -2.066310793161392212e-01
-1.029171235859394073e-02 -3.230561912059783936e-01 -1.768756508827209473e-01 8.850206434726715088e-02 6.841572001576423645e-03 -5.794592574238777161e-02 -1.594980433583259583e-02 9.498000144958496094e-02 -3.083435297012329102e-01 3.510699793696403503e-02 -1.346021890640258789e-01 8.345585316419601440e-02 2.851304784417152405e-02 7.163511216640472412e-02 -2.114873528480529785e-01 2.977976500988006592e-01 -8.287417143583297729e-02 9.490974992513656616e-02 -4.708719551563262939e-01 7.460006326436996460e-02 4.042980372905731201e-01 2.416244894266128540e-01 -1.811764240264892578e-01 1.875740289688110352e-01 5.939456634223461151e-03 9.622022509574890137e-02 1.356146037578582764e-01 -2.705845795571804047e-02 7.629188150167465210e-02 -2.615890000015497208e-03 1.182555705308914185e-01 4.179444164037704468e-02
1.216335892677307129e-01 -1.406736373901367188e-01 -1.433043926954269409e-01 1.260756282135844231e-03 -3.021871857345104218e-02 -3.653579950332641602e-02 3.762785494327545166e-01 -7.120882719755172729e-02 -2.314570099115371704e-01 -4.013757407665252686e-02 -7.671854924410581589e-03 -1.557602882385253906e-01 -5.628166347742080688e-02 4.000663161277770996e-01 -1.583220511674880981e-01 7.782082259654998779e-02 2.016950845718383789e-01 2.496590316295623779e-01 -3.105283081531524658e-01 -2.527797520160675049e-01 2.560615241527557373e-01 2.010003030300140381e-01 -7.644639350473880768e-03 1.192345246672630310e-01 -2.342952638864517212e-01 -1.920339092612266541e-02 -6.404755264520645142e-02 -1.224999409168958664e-02 2.584714889526367188e-01 -1.074492186307907104e-01 -6.936383899301290512e-03 -2.513972669839859009e-02
-1.003236975520849228e-02 -2.822931110858917236e-01 -2.142356783151626587e-01 1.820663064718246460e-01 -2.690614573657512665e-02 4.655358940362930298e-02 2.291886508464813232e-01 -2.348749786615371704e-01 -8.946374803781509399e-02 -1.356200873851776123e-01 1.091062054038047791e-01 7.295867428183555603e-03 -1.559442132711410522e-01 1.148113608360290527e-01 -2.730354368686676025e-01 3.446451425552368164e-01 3.216245770454406738e-01 -2.122891396284103394e-01 -7.736559212207794189e-02 3.240121304988861084e-01 9.290238469839096069e-02 1.511134654283523560e-01 -2.200965732336044312e-01 2.913222275674343109e-02 1.022403538227081299e-01 -1.020718738436698914e-01 -2.623148635029792786e-02 1.211646795272827148e-01 1.501605957746505737e-01 -1.418445706367492676e-01 -1.523183584213256836e-01 -1.380287557840347290e-01
-5.684261023998260498e-02 -1.249316707253456116e-01 -6.293924897909164429e-02 3.367650210857391357e-01 -1.084816604852676392e-01 -7.671698927879333496e-02 2.024956494569778442e-01 -9.840019978582859039e-03 -2.860964536666870117e-01 -7.314391434192657471e-03 -3.532439097762107849e-02 -5.697349086403846741e-02 -2.811104953289031982e-01 8.643378317356109619e-02 -8.348211646080017090e-02 -3.344467282295227051e-02 2.860038578510284424e-01 -5.774002522230148315e-02 -3.239253461360931396e-01 5.047946050763130188e-02 1.255313158035278320e-01 -6.391893327236175537e-02 3.610605373978614807e-02 5.344509333372116089e-02 3.961953222751617432e-01 -2.360302805900573730e-01 -2.611902914941310883e-02 1.039171814918518066e-01 1.081445999443531036e-02 2.093758583068847656e-01 -1.224759444594383240e-01 -3.525967597961425781e-01
6.922431290149688721e-02 -1.473209559917449951e-01 -6.708069145679473877e-02 -3.248517960309982300e-02 -5.223747342824935913e-02 -3.044029772281646729e-01 1.298206597566604614e-01 -1.300179809331893921e-01 -1.412352547049522400e-02 8.249666541814804077e-02 1.435213983058929443e-01 -1.851782351732254028e-01 -3.310361504554748535e-01 -3.071747021749615669e-03 -1.323010921478271484e-01 1.068321317434310913e-01 5.990802310407161713e-03 -1.139256432652473450e-01 -3.986447751522064209e-01 1.320414803922176361e-02 2.776869535446166992e-01 1.607254445552825928e-01 -1.070614159107208252e-01 -3.107036463916301727e-02 -1.373507082462310791e-01 -3.345365636050701141e-03 7.218899670988321304e-03 3.213189244270324707e-01 -1.115669161081314087e-01 1.181222572922706604e-01 -3.319038450717926025e-01 -3.036182522773742676e-01
-9.221533685922622681e-02 1.131548509001731873e-01 -5.838838219642639160e-02 -2.679498195648193359e-01 -1.072577908635139465e-01 8.516725152730941772e-02 3.044987022876739502e-01 -1.641041934490203857e-01 -1.546680778264999390e-01 -2.024182528257369995e-01 1.819148063659667969e-01 -1.022644639015197754e-01 -2.492918074131011963e-01 1.533555239439010620e-01 -3.177573978900909424e-01 -2.828709222376346588e-02 -8.011263608932495117e-02 1.150656566023826599e-01 -2.710336446762084961e-01 1.781403571367263794e-01 3.599168062210083008e-01 2.143229097127914429e-01 1.413009166717529297e-01 7.125452160835266113e-02 -5.495642870664596558e-02 -1.107687205076217651e-01 -5.700698494911193848e-02 3.655157983303070068e-02 7.889568060636520386e-02 1.687793284654617310e-01 -2.914027571678161621e-01 6.577767431735992432e-02
-1.227834913879632950e-02 -9.427341073751449585e-02 1.047176346182823181e-01 -8.092147856950759888e-02 -8.127674460411071777e-03 9.920108132064342499e-03 1.366640478372573853e-01 -1.203000694513320923e-01 -1.574275642633438110e-01 -1.244446262717247009e-01 -2.996747568249702454e-02 3.723600208759307861e-01 2.948745153844356537e-02 1.386624574661254883e-01 -2.913802266120910645e-01 1.227946430444717407e-01 2.608590424060821533e-01 -2.399252951145172119e-01 -2.761470973491668701e-01 -2.043073028326034546e-01 1.136691719293594360e-01 2.574273943901062012e-01 -3.101223111152648926e-01 8.440968394279479980e-02 -2.166258990764617920e-01 -1.981305927038192749e-01 -1.501093804836273193e-01 -1.454142294824123383e-02 3.027299977838993073e-02 -4.580902401357889175e-03 -1.767112463712692261e-01 -2.702675461769104004e-01
-2.243338376283645630e-01 4.952175170183181763e-02 -2.530875243246555328e-02 -1.922975182533264160e-01 -1.012524142861366272e-01 1.079402118921279907e-01 -1.639223843812942505e-01 1.791703552007675171e-01 -2.908785939216613770e-01 -2.818410284817218781e-02 1.898253858089447021e-01 -7.227609306573867798e-02 -1.389103084802627563e-01 1.846552491188049316e-01 -2.153204530477523804e-01 1.408972293138504028e-01 1.846317350864410400e-01 8.395196869969367981e-03 -3.219383060932159424e-01 -5.726253241300582886e-02 3.486216366291046143e-01 -8.693814277648925781e-02 -9.187965095043182373e-02 -5.829574540257453918e-02 2.296213954687118530e-01 -3.418388366699218750e-01 4.756264016032218933e-02 6.851368397474288940e-02 2.555072307586669922e-01 1.588396877050399780e-01 -7.500407751649618149e-03 -1.825704276561737061e-01
1.080119833350181580e-01 -2.187069356441497803e-01 -5.120321735739707947e-02 1.311219781637191772e-01 -9.766206890344619751e-02 -7.442336529493331909e-02 3.021371662616729736e-01 -1.625902950763702393e-01 -3.147384226322174072e-01 -2.248879373073577881e-01 1.714517176151275635e-01 3.891729414463043213e-01 -1.423017233610153198e-01 -5.113495141267776489e-02 -1.645428985357284546e-01 1.881469190120697021e-01 8.443115651607513428e-02 -2.935205698013305664e-01 -1.710031181573867798e-01 1.536169648170471191e-02 7.436893135309219360e-02 -1.164560765027999878e-01 -5.854086577892303467e-02 -1.457498781383037567e-02 1.391760706901550293e-01 -2.570494413375854492e-01 -3.701847419142723083e-02 -2.131361663341522217e-01 2.107005268335342407e-01 1.095859855413436890e-01 -1.919874548912048340e-01 -3.262646496295928955e-02
-3.524675667285919189e-01 -2.365233749151229858e-01 -2.511548344045877457e-03 1.198087558150291443e-01 -5.016776267439126968e-03 1.500975638628005981e-01 5.247300863265991211e-02 -1.852240711450576782e-01 -2.213672995567321777e-01 -3.773801028728485107e-01 -1.013643890619277954e-01 1.318943053483963013e-01 -4.952626675367355347e-02 -5.579954013228416443e-04 -1.331434696912765503e-01 4.927029460668563843e-02 -1.091196984052658081e-01 1.346136629581451416e-01 -4.148240387439727783e-01 -1.299712508916854858e-01 2.065803557634353638e-01 1.720141619443893433e-02 -2.975476682186126709e-01 -2.259114831686019897e-01 -4.735152050852775574e-02 -2.546151578426361084e-01 6.052074953913688660e-02 6.682692468166351318e-02 1.131159160286188126e-02 1.874781586229801178e-02 -1.021586358547210693e-01 -1.284232437610626221e-01
1.047010794281959534e-01 -3.687499761581420898e-01 -1.147554069757461548e-01 9.859180450439453125e-02 2.058298885822296143e-02 5.377000197768211365e-02 2.479590177536010742e-01 -1.153821498155593872e-01 -5.403841286897659302e-02 1.147122606635093689e-01 8.215178549289703369e-02 -6.464928388595581055e-02 5.545868724584579468e-02 -5.139700695872306824e-02 -1.921772509813308716e-01 3.426155745983123779e-01 2.206088751554489136e-01 -2.513213157653808594e-01 -2.444841265678405762e-01 2.087077051401138306e-01 1.332303322851657867e-02 1.918616294860839844e-01 -1.065198704600334167e-01 1.185437068343162537e-01 -7.330802083015441895e-02 -2.931281328201293945e-01 -7.240995764732360840e-02 9.921042621135711670e-02 8.775394409894943237e-02 6.626264750957489014e-02 -3.604696691036224365e-01 -1.976224929094314575e-01
1.181545928120613098e-01 -1.481838971376419067e-01 -1.988961845636367798e-01 -1.620763242244720459e-01 -5.411307141184806824e-02 5.034371837973594666e-02 2.555004656314849854e-01 -2.150192558765411377e-01 -1.467977315187454224e-01 1.164178848266601562e-01 -5.833519250154495239e-02 -7.471207063645124435e-03 -1.476305127143859863e-01 2.861323356628417969e-01 -2.255070358514785767e-01 1.988118588924407959e-01 -4.457109607756137848e-03 2.843828797340393066e-01 -2.279208898544311523e-01 -4.110949486494064331e-02 2.137613594532012939e-01 -4.352124407887458801e-02 -1.687184572219848633e-01 -5.881478637456893921e-02 -3.134546279907226562e-01 7.601501792669296265e-02 -5.949553847312927246e-02 -1.041786074638366699e-01 3.295547068119049072e-01 9.072780609130859375e-02 -8.586679399013519287e-02 -3.032955229282379150e-01
-5.273337662220001221e-02 -1.844164878129959106e-01 -1.464961767196655273e-01 1.446903198957443237e-01 -2.161664962768554688e-01 6.799186766147613525e-02 3.677119910717010498e-01 -7.634395360946655273e-02 -2.030980587005615234e-01 -1.235037371516227722e-01 8.072333782911300659e-02 -1.103314235806465149e-01 7.519144564867019653e-02 3.470833599567413330e-01 7.536870241165161133e-02 -5.658097192645072937e-02 -1.192699745297431946e-01 4.242385625839233398e-01 -2.390138357877731323e-01 -1.151898801326751709e-01 3.564854562282562256e-01 1.105006635189056396e-01 9.916149824857711792e-02 1.197295784950256348e-01 -5.374771729111671448e-02 -2.384387999773025513e-01 -4.315609484910964966e-02 2.599073946475982666e-02 7.515557110309600830e-02 -1.071578413248062134e-01 -6.476605683565139771e-02 8.100842684507369995e-02
1.791101694107055664e-01 -2.723521888256072998e-01 -1.025265008211135864e-01 1.621487140655517578e-01 -1.825401932001113892e-01 2.023907452821731567e-01 8.746182918548583984e-02 1.359150111675262451e-01 2.755637839436531067e-02 -6.221863627433776855e-02 2.096733152866363525e-01 3.547554463148117065e-02 -9.549632668495178223e-03 3.946203291416168213e-01 5.228707566857337952e-02 2.588671147823333740e-01 -1.963406950235366821e-01 7.365481462329626083e-03 -2.451366782188415527e-01 -3.513662889599800110e-02 2.180801182985305786e-01 9.253762662410736084e-02 6.035877764225006104e-02 -2.319233566522598267e-01 -5.693190172314643860e-02 -2.005559019744396210e-02 -1.152108162641525269e-01 -9.199720621109008789e-02 -1.422351002693176270e-01 4.350076615810394287e-01 9.167312830686569214e-02 -1.561696380376815796e-01
-1.912133544683456421e-01 -2.438023835420608521e-01 -5.628927797079086304e-02 -5.390788242220878601e-02 -2.591614723205566406e-01 1.247376352548599243e-01 -4.135325178503990173e-02 -1.857185214757919312e-01 -1.509953010827302933e-02 -2.249550819396972656e-01 1.808368712663650513e-01 8.149011433124542236e-02 1.432793587446212769e-02 4.337396025657653809e-01 -1.877455264329910278e-01 3.168579041957855225e-01 3.415511250495910645e-01 -1.411344856023788452e-01 8.922020345926284790e-02 1.107275113463401794e-01 2.116061896085739136e-01 8.966927975416183472e-02 -3.869372606277465820e-02 2.839625999331474304e-02 -1.970122195780277252e-02 -1.755182296037673950e-01 -8.350297808647155762e-02 2.957331947982311249e-02 -6.055189669132232666e-02 1.010328810662031174e-02 -2.994306087493896484e-01 -1.430107653141021729e-01
-2.086644619703292847e-02 -5.179464817047119141e-02 7.474024593830108643e-02 -1.015800461173057556e-01 2.227052487432956696e-02 9.818503260612487793e-02 -1.898683905601501465e-01 -2.719801105558872223e-02 -1.169294267892837524e-01 -1.531141400337219238e-01 1.150920391082763672e-01 -2.704999446868896484e-01 3.313799574971199036e-02 1.875651814043521881e-02 -1.488007307052612305e-01 2.103890478610992432e-01 3.840841725468635559e-02 9.902472048997879028e-02 -3.829165399074554443e-01 -1.313062459230422974e-01 2.753721177577972412e-01 -1.091799437999725342e-01 -2.905960977077484131e-01 1.369253247976303101e-01 1.853275448083877563e-01 -3.945826590061187744e-01 6.769111007452011108e-02 2.681125104427337646e-01 2.514899075031280518e-01 1.878931671380996704e-01 3.161735460162162781e-02 -1.025295183062553406e-01
2.271679230034351349e-03 -6.236005946993827820e-02 1.448049843311309814e-01 2.088959813117980957e-01 -2.952594757080078125e-01 6.401606369763612747e-03 3.215731307864189148e-02 -1.847262382507324219e-01 -2.177261561155319214e-01 1.057872623205184937e-01 2.325223758816719055e-02 4.304077476263046265e-02 -2.713984549045562744e-01 3.295268416404724121e-01 -1.367384642362594604e-01 3.029343113303184509e-02 1.334682255983352661e-01 -4.016523808240890503e-02 -4.337550103664398193e-01 -6.746421009302139282e-02 1.787353493273258209e-02 9.681051224470138550e-02 -1.324622929096221924e-01 -2.700406312942504883e-01 -2.123780697584152222e-01 -1.660775542259216309e-01 -1.602382361888885498e-01 -1.093412935733795166e-01 -1.022080034017562866e-01 2.353634983301162720e-01 -1.269374042749404907e-01 2.042519450187683105e-01
-3.066479563713073730e-01 8.157444745302200317e-02 3.980223834514617920e-02 1.356965154409408569e-01 -2.197137475013732910e-01 3.732997179031372070e-02 2.872363328933715820e-01 8.578784018754959106e-02 -2.129769027233123779e-01 -2.109864503145217896e-01 -6.901066005229949951e-02 2.733066678047180176e-02 9.882190264761447906e-03 -4.077164921909570694e-03 -2.124817371368408203e-01 3.185264170169830322e-01 9.765858948230743408e-02 -1.411941051483154297e-01 -2.408974319696426392e-01 -1.041924878954887390e-01 3.321375846862792969e-01 2.186773866415023804e-01 -2.472100257873535156e-01 -2.292321622371673584e-01 -1.664114445447921753e-01 1.021621674299240112e-01 -7.300684601068496704e-02 3.219832479953765869e-02 -9.263474494218826294e-02 1.677372008562088013e-01 -1.147452369332313538e-01 -1.820472478866577148e-01
-1.406079083681106567e-01 -1.079844459891319275e-01 1.670434698462486267e-02 -4.222650080919265747e-02 -1.681143790483474731e-01 8.008566498756408691e-02 2.949562668800354004e-01 1.874099373817443848e-01 -1.532361209392547607e-01 -6.358594447374343872e-02 9.761538356542587280e-02 3.658721148967742920e-01 -3.868888318538665771e-02 1.366436779499053955e-01 -1.140457689762115479e-01 -7.666452974081039429e-02 1.921471506357192993e-01 5.317319650202989578e-03 -3.158280849456787109e-01 -3.132344782352447510e-01 2.250777482986450195e-01 1.201090589165687561e-01 -2.388146519660949707e-01 -1.310615837574005127e-01 1.843934692442417145e-02 -2.107282578945159912e-01 -5.781428888440132141e-02 -3.104410767555236816e-01 1.857322156429290771e-01 1.431143581867218018e-01 -8.041034638881683350e-02 -1.404509693384170532e-01
-8.473128825426101685e-02 -1.016585454344749451e-01 -3.762120380997657776e-02 1.610005050897598267e-01 -1.096262875944375992e-02 -2.825247123837471008e-02 7.707756012678146362e-02 -4.065965861082077026e-02 -1.806695610284805298e-01 -1.262373328208923340e-01 4.535968601703643799e-01 -2.567475140094757080e-01 -9.040422737598419189e-02 7.103068381547927856e-02 -2.521353363990783691e-01 2.077904194593429565e-01 -1.857617795467376709e-01 1.179434452205896378e-02 -6.781946122646331787e-02 -1.306119263172149658e-01 3.414074778556823730e-01 4.954769834876060486e-02 -1.985635235905647278e-02 3.085511028766632080e-01 2.290232479572296143e-01 -2.510119080543518066e-01 -9.329323470592498779e-02 8.923763781785964966e-02 2.416435182094573975e-01 9.633579850196838379e-02 -1.759311258792877197e-01 -6.896305084228515625e-02
1.372345983982086182e-01 2.316538244485855103e-02 1.400374621152877808e-01 1.330508291721343994e-01 -2.180077284574508667e-01 6.992052495479583740e-02 8.104593306779861450e-02 -2.081856876611709595e-01 4.137483611702919006e-02 -2.461397647857666016e-02 1.026779264211654663e-01 9.135752171277999878e-02 -3.354408144950866699e-01 2.328550070524215698e-02 -5.412851646542549133e-02 2.434977740049362183e-01 2.911754846572875977e-01 1.085156872868537903e-01 -3.773358166217803955e-01 -1.878190971910953522e-02 1.603185087442398071e-01 4.657863080501556396e-02 4.823842272162437439e-02 -3.014379143714904785e-01 1.173611879348754883e-01 -1.826334893703460693e-01 -1.363925486803054810e-01 5.111154634505510330e-03 3.136022388935089111e-01 1.029470264911651611e-01 -2.441535592079162598e-01 -2.232270091772079468e-01
1.198167353868484497e-01 -8.873778581619262695e-02 2.253589034080505371e-01 1.348047405481338501e-01 -5.469617247581481934e-01 -3.564330041408538818e-01 3.671576827764511108e-02 1.022792756557464600e-01 -2.191375494003295898e-01 -3.863411024212837219e-02 2.482947856187820435e-01 -3.842480480670928955e-01 7.777357846498489380e-02 1.487899422645568848e-01 -1.301593482494354248e-01 6.619062274694442749e-02 7.913293689489364624e-02 1.433058977127075195e-01 -1.763812601566314697e-01 -6.461640447378158569e-02 1.699241399765014648e-01 3.914532810449600220e-02 -8.877165615558624268e-02 2.341674640774726868e-02 1.533228904008865356e-02 -1.259098201990127563e-01 7.502067089080810547e-02 -8.512686192989349365e-02 -7.000841200351715088e-02 1.133727729320526123e-01 -5.153357237577438354e-02 1.103484258055686951e-01
-1.060952767729759216e-01 2.062917314469814301e-02 -2.443977892398834229e-01 8.132570981979370117e-02 -2.215672731399536133e-01 -6.876222789287567139e-02 2.844131588935852051e-01 -8.407469093799591064e-02 -2.323509380221366882e-02 -1.913562566041946411e-01 4.373874962329864502e-01 -2.917059361934661865e-01 -8.583908900618553162e-03 1.954981535673141479e-01 -1.994542926549911499e-01 3.027204573154449463e-01 2.110595703125000000e-01 -4.297912493348121643e-02 -1.244150847196578979e-01 -1.516880653798580170e-02 1.250811815261840820e-01 6.680792570114135742e-02 -2.791002392768859863e-02 -8.050266653299331665e-02 2.372880429029464722e-01 -3.581137582659721375e-02 -5.021249409765005112e-03 -8.255434222519397736e-03 3.483224287629127502e-02 1.691121309995651245e-01 -3.461312949657440186e-01 1.228381972759962082e-02
-6.547728180885314941e-02 -3.450703620910644531e-01 3.175169602036476135e-02 2.554928511381149292e-02 -1.726544201374053955e-01 1.247552596032619476e-02 1.587371900677680969e-02 -1.395624428987503052e-01 1.057040914893150330e-01 -1.210560128092765808e-01 1.082310378551483154e-01 4.838544502854347229e-02 1.057138070464134216e-01 4.321096241474151611e-01 2.068955004215240479e-01 2.321470975875854492e-01 -1.872620582580566406e-01 1.707053780555725098e-01 -1.859872639179229736e-01 -9.497729688882827759e-02 8.112178742885589600e-02 3.399684131145477295e-01 -6.820995360612869263e-02 -7.504905015230178833e-02 4.227193444967269897e-02 -7.456362247467041016e-02 -2.621032595634460449e-01 -2.018932625651359558e-02 9.172058105468750000e-02 3.825211226940155029e-01 -8.947250992059707642e-02 -1.065453663468360901e-01
2.143937721848487854e-02 -2.012904733419418335e-01 4.141710451222024858e-05 -4.789878055453300476e-02 -2.834194302558898926e-01 -1.163738667964935303e-01 -1.498310174793004990e-02 -7.140661031007766724e-02 -4.699006080627441406e-01 -1.512404978275299072e-01 -2.526317834854125977e-01 -1.899383217096328735e-01 -1.541652381420135498e-01 1.062884703278541565e-01 -2.392238825559616089e-01 2.836869284510612488e-02 2.079657465219497681e-01 2.199868261814117432e-01 -1.683741807937622070e-01 -2.182729393243789673e-01 3.995016217231750488e-02 -6.493013352155685425e-02 -1.123452335596084595e-01 5.353924352675676346e-03 -3.110093437135219574e-02 -2.284234017133712769e-01 2.036673277616500854e-01 8.577609551139175892e-04 -2.998970746994018555e-01 2.052707783877849579e-02 -2.230951040983200073e-01 1.761947409249842167e-03
1.324695944786071777e-01 -7.698648422956466675e-02 1.918961480259895325e-02 -3.211550787091255188e-02 3.626458346843719482e-02 -3.828786909580230713e-01 -7.685451209545135498e-02 -2.116128355264663696e-01 -1.448408421128988266e-02 -2.236060947179794312e-01 1.824458837509155273e-01 -1.915710046887397766e-02 -6.679177284240722656e-02 4.027456045150756836e-01 -8.011109381914138794e-02 1.041116341948509216e-01 2.619496583938598633e-01 -1.441139280796051025e-01 -2.216334342956542969e-01 1.403131335973739624e-01 2.756932675838470459e-01 1.469232141971588135e-01 -3.163913264870643616e-02 -4.542245343327522278e-02 -1.222082525491714478e-01 -9.716732800006866455e-02 1.870101243257522583e-01 1.610200852155685425e-02 2.026763409376144409e-01 2.863206863403320312e-01 1.121113002300262451e-01 -2.337835431098937988e-01
-4.065703600645065308e-02 1.438398510217666626e-01 -1.392823010683059692e-01 -1.969588696956634521e-01 -2.805197834968566895e-01 -2.254882752895355225e-01 7.912625372409820557e-02 -7.037369161844253540e-02 6.640426814556121826e-02 -9.305577725172042847e-02 5.848584696650505066e-02 2.387166619300842285e-01 -2.442809045314788818e-01 3.833070099353790283e-01 1.054594963788986206e-01 2.065848112106323242e-01 1.614697575569152832e-01 6.225598976016044617e-03 -9.309972822666168213e-02 -1.261462122201919556e-01 4.690007567405700684e-01 -7.539371401071548462e-02 4.979860410094261169e-02 4.252159968018531799e-02 -1.664333790540695190e-02 -2.725680470466613770e-01 -3.845940157771110535e-02 4.196779057383537292e-02 -5.618936382234096527e-03 1.807003766298294067e-01 -2.137796282768249512e-01 -8.956142514944076538e-02
2.845061570405960083e-02 -3.396479785442352295e-01 -1.320762187242507935e-01 5.111853405833244324e-02 -2.715686261653900146e-01 -1.967491507530212402e-01 2.316849380731582642e-01 -6.289776414632797241e-02 -2.521576583385467529e-01 7.066390663385391235e-02 2.595426738262176514e-01 -1.762495934963226318e-01 -2.036972045898437500e-01 1.759870350360870361e-01 -2.111239880323410034e-01 4.496639594435691833e-02 -5.177908390760421753e-02 -1.728835254907608032e-01 -1.869153827428817749e-01 4.308911785483360291e-02 -1.924253627657890320e-02 2.485168538987636566e-02 5.242141894996166229e-03 -2.398980110883712769e-01 -1.360700279474258423e-01 -7.376785576343536377e-02 -4.717167839407920837e-02 7.722807675600051880e-02 9.007359622046351433e-04 1.567010432481765747e-01 -4.644780755043029785e-01 -8.511129021644592285e-02
-9.743279777467250824e-03 2.228851616382598877e-02 1.307921409606933594e-01 1.156223937869071960e-01 -3.790535628795623779e-01 -2.597551047801971436e-02 2.900591678917407990e-02 -1.733599752187728882e-01 -1.816022396087646484e-01 1.442961394786834717e-02 1.359577476978302002e-01 -1.935352385044097900e-02 -1.780107766389846802e-01 6.112850457429885864e-02 -4.706078395247459412e-02 2.285120040178298950e-01 1.912577003240585327e-01 1.374479085206985474e-01 -3.043343722820281982e-01 -2.764318138360977173e-02 1.838419586420059204e-01 -7.829759269952774048e-02 -1.863953322172164917e-01 4.610340297222137451e-01 9.287768602371215820e-02 9.279996901750564575e-02 -1.834062784910202026e-01 -3.717982769012451172e-01 -3.634931985288858414e-03 1.740850880742073059e-02 -5.068997293710708618e-02 -1.539596617221832275e-01
-3.260058164596557617e-02 3.265126422047615051e-02 -2.153829336166381836e-01 -6.578310579061508179e-02 -6.504078209400177002e-02 -1.386052072048187256e-01 3.425488770008087158e-01 -2.653451859951019287e-01 -1.489241421222686768e-01 -5.999035667628049850e-03 6.685992330312728882e-02 -2.031826674938201904e-01 -2.264342904090881348e-01 4.144214093685150146e-02 -3.399636447429656982e-01 -7.235585153102874756e-02 2.379447687417268753e-03 1.264433842152357101e-02 -4.062987864017486572e-01 -9.671921283006668091e-02 3.264189958572387695e-01 2.197784557938575745e-02 4.208660498261451721e-02 -1.388637423515319824e-01 -1.533193700015544891e-02 -2.501409947872161865e-01 -1.688450276851654053e-01 -4.334192257374525070e-03 -7.926594465970993042e-02 1.987884491682052612e-01 -4.127621650695800781e-02 2.295073121786117554e-01
-1.665729284286499023e-02 -4.209124445915222168e-01 -1.550083756446838379e-01 1.928318478167057037e-02 -3.175438642501831055e-01 -2.855185866355895996e-01 -4.806977696716785431e-03 -2.816147208213806152e-01 -1.797783970832824707e-01 6.494912505149841309e-02 3.679950237274169922e-01 -1.198297664523124695e-01 -6.168490275740623474e-02 1.373179955407977104e-03 6.986559182405471802e-02 4.406926035881042480e-02 -1.048081889748573303e-01 1.292192786931991577e-01 -2.591091990470886230e-01 -1.062668487429618835e-01 3.372205793857574463e-01 -2.489988319575786591e-02 -2.259337343275547028e-02 -4.204772785305976868e-02 -2.824885845184326172e-01 -2.386378124356269836e-02 -3.832123801112174988e-02 2.529248781502246857e-02 8.568438142538070679e-02 -1.345776468515396118e-01 -6.786257028579711914e-02 -6.525319069623947144e-02
-2.242429107427597046e-01 7.107960432767868042e-02 -6.574806571006774902e-02 -5.214434862136840820e-02 -9.657207131385803223e-02 9.280877560377120972e-02 -1.669515669345855713e-01 2.957795858383178711e-01 -2.799656093120574951e-01 -1.178590953350067139e-01 2.641341090202331543e-01 7.593240588903427124e-02 -2.417671084403991699e-01 1.208709850907325745e-01 -2.131305336952209473e-01 1.067391186952590942e-01 2.823232114315032959e-01 7.961203157901763916e-02 -2.046780139207839966e-01 -1.456181406974792480e-01 3.077047169208526611e-01 -3.603704273700714111e-02 -9.446132183074951172e-02 -5.355843529105186462e-02 1.447414010763168335e-01 -2.581256628036499023e-01 1.368698328733444214e-01 1.283847838640213013e-01 2.134933173656463623e-01 2.255952805280685425e-01 -8.519714325666427612e-02 -1.523129642009735107e-01
1.674372889101505280e-02 -2.880899906158447266e-01 -2.062032669782638550e-01 -2.161950021982192993e-01 -3.359952569007873535e-01 -2.051753103733062744e-01 -1.808002218604087830e-02 -3.094601631164550781e-01 -5.700176581740379333e-02 -8.310919255018234253e-02 3.995775580406188965e-01 -6.881645321846008301e-02 -1.209802106022834778e-01 3.125855028629302979e-01 -2.649461925029754639e-01 -1.175346318632364273e-02 3.525921702384948730e-02 -9.904117137193679810e-02 -1.120085790753364563e-01 -2.188063226640224457e-02 2.263935804367065430e-01 9.969568997621536255e-02 -8.811956644058227539e-02 5.319084599614143372e-02 2.719477005302906036e-02 -5.951982364058494568e-02 1.819725334644317627e-02 5.532505735754966736e-02 -6.255251169204711914e-02 -2.040944695472717285e-01 -2.609537243843078613e-01 4.408767819404602051e-02
-2.405809797346591949e-02 -1.220881417393684387e-01 4.997516795992851257e-02 2.595714926719665527e-01 -2.461988776922225952e-01 9.186816960573196411e-02 1.148230955004692078e-01 -1.282108128070831299e-01 -2.901940345764160156e-01 3.410301208496093750e-01 3.182019293308258057e-01 -6.197288632392883301e-02 -2.282653376460075378e-02 1.900047212839126587e-01 -1.872990578413009644e-01 3.225931823253631592e-01 1.514937430620193481e-01 -8.654567599296569824e-02 -2.573895268142223358e-02 -5.859677121043205261e-02 9.765154868364334106e-02 8.540568500757217407e-02 -1.004209220409393311e-01 -1.178271695971488953e-01 -8.894190192222595215e-02 4.951399285346269608e-03 9.902621060609817505e-02 9.445514529943466187e-02 1.449474394321441650e-01 4.460353851318359375e-01 -1.033679768443107605e-01 -4.413640126585960388e-02
2.330701202154159546e-01 -3.097999691963195801e-01 -2.209058851003646851e-01 -1.721640676259994507e-01 -1.537395715713500977e-01 7.604835927486419678e-02 -1.431306004524230957e-01 -1.651157438755035400e-01 -7.126680016517639160e-02 2.911300957202911377e-01 2.586902678012847900e-01 -2.131309546530246735e-02 -2.403236776590347290e-01 2.157615125179290771e-01 -2.037518024444580078e-01 5.792656540870666504e-02 1.216395422816276550e-01 -2.674314018804579973e-04 -1.129532977938652039e-01 1.375696510076522827e-01 3.186125755310058594e-01 9.118644148111343384e-02 -2.691662311553955078e-01 -5.389429163187742233e-03 -1.031218767166137695e-01 -7.328807562589645386e-02 -4.803654178977012634e-02 9.810238331556320190e-02 -6.611686944961547852e-02 -5.424874648451805115e-02 -3.357658386230468750e-01 -1.045269221067428589e-01
1.144422292709350586e-01 -2.390657514333724976e-01 -8.068417757749557495e-02 -3.604801744222640991e-02 -3.368589878082275391e-01 -3.355640769004821777e-01 1.218488663434982300e-01 -3.396052122116088867e-01 -2.457939535379409790e-01 1.472337394952774048e-01 1.785119324922561646e-01 -2.445125430822372437e-01 1.326777189970016479e-01 -2.984903380274772644e-02 -1.068224944174289703e-02 1.231797412037849426e-01 -1.796564757823944092e-01 5.354154109954833984e-02 -2.662849724292755127e-01 -8.527242392301559448e-02 2.793786227703094482e-01 8.202914893627166748e-02 -5.488606914877891541e-02 -9.924747794866561890e-02 -2.575698792934417725e-01 -1.118139475584030151e-01 1.164391171187162399e-02 -2.500358968973159790e-03 5.313764140009880066e-02 -8.758108317852020264e-02 -2.067463546991348267e-01 -1.223421543836593628e-01
1.152002960443496704e-01 -2.808782458305358887e-01 -1.142133325338363647e-01 -1.732318252325057983e-01 -2.095289081335067749e-01 -4.688012413680553436e-03 -1.980421505868434906e-02 -7.794678211212158203e-02 -4.261658340692520142e-02 2.590375542640686035e-01 3.506893217563629150e-01 2.245462872087955475e-02 -3.233704268932342529e-01 1.416556090116500854e-01 -1.996542215347290039e-01 1.889006420969963074e-02 5.093151330947875977e-02 -1.764824055135250092e-02 -2.359519302845001221e-01 2.747904136776924133e-02 1.407904475927352905e-01 2.457379847764968872e-01 -3.040281236171722412e-01 -2.602545730769634247e-02 -5.117995664477348328e-02 4.393296316266059875e-02 -4.615230020135641098e-03 1.278758198022842407e-01 -5.362074449658393860e-02 1.293779760599136353e-01 -4.067661464214324951e-01 -1.359565705060958862e-01
-8.017922937870025635e-02 1.282989084720611572e-01 9.558221697807312012e-02 3.964605927467346191e-02 -2.722263336181640625e-01 -1.043997630476951599e-01 6.730495393276214600e-02 -8.067879080772399902e-02 -2.072622478008270264e-01 8.960030227899551392e-02 1.226053535938262939e-01 2.041839659214019775e-01 -1.178553476929664612e-01 2.674661278724670410e-01 -3.008113987743854523e-02 5.555830895900726318e-03 1.671400368213653564e-01 6.567103415727615356e-02 -4.912576377391815186e-01 -1.260146498680114746e-01 3.747583180665969849e-02 5.054800212383270264e-02 -1.745143681764602661e-01 -2.434976249933242798e-01 -1.952790617942810059e-01 -2.957528829574584961e-01 -1.330422461032867432e-01 5.021828040480613708e-02 1.955116912722587585e-02 3.102498948574066162e-01 -2.193842381238937378e-01 5.024014040827751160e-02
-6.845091283321380615e-02 -2.390163093805313110e-01 1.495807021856307983e-01 4.470462352037429810e-02 -3.209367096424102783e-01 -1.075939461588859558e-01 1.744806468486785889e-01 -1.611313223838806152e-02 -2.679095268249511719e-01 -1.495821923017501831e-01 3.274633288383483887e-01 -6.353972852230072021e-02 1.735001206398010254e-01 -2.409712970256805420e-02 -3.151548504829406738e-01 1.973822861909866333e-01 3.062659204006195068e-01 2.925607562065124512e-01 -6.680975854396820068e-02 -1.529252678155899048e-01 1.106730550527572632e-01 5.308543518185615540e-02 -1.090891882777214050e-01 5.713242292404174805e-02 7.580038905143737793e-02 2.407571077346801758e-01 -3.444979712367057800e-02 1.561155319213867188e-01 2.109701484441757202e-01 9.451978653669357300e-02 -9.604284167289733887e-02 -6.885682046413421631e-02
-1.592774242162704468e-01 -5.238215327262878418e-01 4.341854155063629150e-02 -1.479465961456298828e-01 -2.771109640598297119e-01 -1.166319921612739563e-01 1.321467459201812744e-01 -1.522482782602310181e-01 -1.668160967528820038e-02 -4.410110879689455032e-03 1.985239982604980469e-01 7.678070571273565292e-03 -1.307542808353900909e-02 1.740910410881042480e-01 -1.439976692199707031e-01 -3.066546469926834106e-02 5.682997032999992371e-02 -1.256287395954132080e-01 -2.008439004421234131e-01 9.683509916067123413e-02 3.848614394664764404e-01 9.295265376567840576e-02 1.680578142404556274e-01 -7.491270545870065689e-03 -1.375125646591186523e-01 -6.863232702016830444e-02 9.308958798646926880e-02 1.589889675378799438e-01 9.537884593009948730e-02 1.020660549402236938e-01 -3.491775691509246826e-01 2.685907855629920959e-02
-5.284543335437774658e-02 -2.972654998302459717e-01 -3.726457804441452026e-02 -1.261061280965805054e-01 -2.211110442876815796e-01 2.150193043053150177e-02 2.251536212861537933e-02 -1.008368656039237976e-01 -1.372985839843750000e-01 -2.912981808185577393e-01 -1.419955492019653320e-01 2.686856687068939209e-01 -8.209387212991714478e-02 1.618708968162536621e-01 -2.049019634723663330e-01 -1.048306152224540710e-01 -6.770645827054977417e-02 -3.816197812557220459e-02 -4.946278631687164307e-01 -2.923558950424194336e-01 5.482769012451171875e-02 8.994287997484207153e-02 -2.458136528730392456e-01 -1.115711480379104614e-01 1.044387891888618469e-01 -2.244643718004226685e-01 1.927066445350646973e-01 7.494781911373138428e-02 1.400104016065597534e-01 4.824209213256835938e-02 -3.864904493093490601e-02 -4.403779283165931702e-02
1.135848164558410645e-01 -1.373554766178131104e-01 2.736263722181320190e-02 5.507453531026840210e-02 -4.481937587261199951e-01 -7.386538386344909668e-02 1.478449702262878418e-01 -7.549378275871276855e-02 -1.113047152757644653e-01 -6.466482579708099365e-02 3.730790913105010986e-01 -7.249443233013153076e-02 -8.993569016456604004e-02 2.029872238636016846e-01 1.153489127755165100e-01 1.671760529279708862e-01 -1.583901196718215942e-01 2.066786289215087891e-01 -1.704904884099960327e-01 7.406381517648696899e-02 1.791567951440811157e-01 -4.581090062856674194e-02 2.541539072990417480e-01 8.115790039300918579e-02 -2.406815588474273682e-01 -1.098153144121170044e-01 1.249310821294784546e-01 2.622757256031036377e-01 -8.826313167810440063e-02 9.907940775156021118e-02 -1.853915303945541382e-01 -2.547681331634521484e-01
-2.488625198602676392e-01 -2.536389529705047607e-01 -2.161941528320312500e-01 7.779162377119064331e-02 3.858647495508193970e-02 -9.313369542360305786e-02 3.575466573238372803e-02 1.310305446386337280e-01 -1.302791386842727661e-01 6.438659131526947021e-02 -2.516806684434413910e-02 -1.563266962766647339e-01 5.499085783958435059e-02 1.169004365801811218e-01 4.957028105854988098e-02 3.033136725425720215e-01 2.008527070283889771e-01 1.758529338985681534e-03 -3.456809520721435547e-01 -1.054222211241722107e-01 4.508040547370910645e-01 1.315643191337585449e-01 -4.502103850245475769e-02 2.334679663181304932e-01 -5.411775410175323486e-02 -2.157569974660873413e-01 8.768027648329734802e-03 1.967719346284866333e-01 9.715746343135833740e-02 1.955856084823608398e-01 2.249379009008407593e-01 -2.023507282137870789e-02
-2.020356953144073486e-01 -2.142573595046997070e-01 -2.013473212718963623e-01 -2.257651686668395996e-01 -9.068505465984344482e-02 -1.448739171028137207e-01 3.697763085365295410e-01 -6.357247382402420044e-02 -1.991548016667366028e-02 -2.341237850487232208e-02 -1.421596407890319824e-01 3.336040377616882324e-01 1.035419991239905357e-03 8.890290558338165283e-02 -1.114910319447517395e-01 4.443370923399925232e-02 8.316300809383392334e-02 1.658058352768421173e-02 -2.538937926292419434e-01 -4.666330665349960327e-02 4.331436753273010254e-01 6.025011464953422546e-02 -2.674878835678100586e-01 5.645303055644035339e-02 2.194032073020935059e-02 -2.089904397726058960e-01 1.093345656991004944e-01 -6.611160933971405029e-02 1.984257847070693970e-01 -1.399891525506973267e-01 -1.344633698463439941e-01 -1.402754187583923340e-01
7.537356764078140259e-02 -1.637367010116577148e-01 -1.380082070827484131e-01 2.943916022777557373e-01 -1.357707083225250244e-01 -6.560701131820678711e-02 8.513102680444717407e-02 9.410727070644497871e-04 -8.165228366851806641e-02 -1.607833504676818848e-01 2.511997520923614502e-01 -1.972470283508300781e-01 1.829808056354522705e-01 2.395875602960586548e-01 -1.784303486347198486e-01 1.009729653596878052e-01 -1.134969061240553856e-03 -3.674003854393959045e-02 -1.350277215242385864e-01 -1.872621029615402222e-01 1.198128685355186462e-01 -2.728284597396850586e-01 -3.431662321090698242e-01 -6.911142170429229736e-02 -1.386599540710449219e-01 6.527362018823623657e-02 1.128695085644721985e-01 1.919841915369033813e-01 -2.863121330738067627e-01 2.942506074905395508e-01 -2.376582175493240356e-01 -1.619265414774417877e-02
7.031690329313278198e-02 -1.894322782754898071e-01 -1.415504217147827148e-01 1.535842567682266235e-01 -6.069637089967727661e-02 -6.828846782445907593e-02 -1.510157366283237934e-03 1.187807172536849976e-01 1.276878565549850464e-01 -2.107426524162292480e-01 -7.636883109807968140e-02 3.246977552771568298e-02 -8.592227846384048462e-02 4.594614207744598389e-01 -8.761551231145858765e-02 -2.614383995532989502e-01 1.272228211164474487e-01 1.379335485398769379e-02 -3.110453784465789795e-01 -3.021843135356903076e-01 2.113082557916641235e-01 5.803327634930610657e-02 -3.049532175064086914e-01 -1.402894500643014908e-02 1.071024336852133274e-03 -2.172871083021163940e-01 2.037223577499389648e-01 3.666479513049125671e-02 2.511133626103401184e-02 1.280823498964309692e-01 -3.672680119052529335e-03 -2.796548902988433838e-01
9.472848474979400635e-02 -4.737197235226631165e-02 -5.242964252829551697e-03 1.005577817559242249e-01 -1.141394376754760742e-01 6.146723777055740356e-02 -1.613152474164962769e-01 9.145656600594520569e-03 -1.921794116497039795e-01 9.495867788791656494e-02 5.504497140645980835e-02 -5.522048845887184143e-02 2.221429795026779175e-01 2.454677820205688477e-01 -1.460051536560058594e-01 -9.607464820146560669e-02 -4.883898049592971802e-02 5.680893734097480774e-02 -2.286186665296554565e-01 -3.927602469921112061e-01 4.113847017288208008e-01 1.588331907987594604e-01 8.267826400697231293e-03 2.475975155830383301e-01 -1.370796114206314087e-01 -5.334392935037612915e-02 6.304319947957992554e-02 -2.714654207229614258e-01 -1.150660589337348938e-01 3.320337831974029541e-01 -2.051308900117874146e-01 -1.034603640437126160e-01
9.224009513854980469e-02 -2.268825471401214600e-01 -6.282069534063339233e-02 1.408400833606719971e-01 1.346246749162673950e-01 2.120691984891891479e-01 3.824835717678070068e-01 1.435624808073043823e-02 2.467185817658901215e-02 4.888731613755226135e-02 2.661929130554199219e-01 8.651697635650634766e-02 1.619961671531200409e-02 6.801415234804153442e-02 -1.158587355166673660e-02 8.461657911539077759e-02 3.305698335170745850e-01 1.888481825590133667e-01 -2.941963076591491699e-01 -1.817434430122375488e-01 2.925617992877960205e-01 1.256118416786193848e-01 1.428732182830572128e-02 2.916431427001953125e-01 1.378243267536163330e-01 5.331177264451980591e-03 -2.443068027496337891e-01 -5.855240300297737122e-02 2.092691063880920410e-01 7.148444652557373047e-02 -8.760042488574981689e-02 -1.524570882320404053e-01
8.686506748199462891e-02 -2.269919067621231079e-01 4.621561616659164429e-02 1.017931755632162094e-02 5.952608212828636169e-02 6.068555265665054321e-02 2.483191043138504028e-01 2.422681450843811035e-01 -2.012205570936203003e-01 -2.165251970291137695e-01 3.152807056903839111e-02 -1.621482819318771362e-01 -1.055891662836074829e-01 1.356448084115982056e-01 -6.549840420484542847e-02 -1.336894482374191284e-01 3.552574217319488525e-01 7.105918973684310913e-02 -1.996715962886810303e-01 -8.616065979003906250e-02 2.761995494365692139e-01 1.288307458162307739e-01 -3.151158690452575684e-01 2.653270065784454346e-01 2.727781049907207489e-02 -3.501419723033905029e-01 6.607510894536972046e-02 9.884487092494964600e-02 1.799261868000030518e-01 1.603711247444152832e-01 1.725743897259235382e-02 -8.796230703592300415e-02
1.090886890888214111e-01 -5.054617524147033691e-01 -8.063763380050659180e-02 2.257412299513816833e-02 -1.792592257261276245e-01 -3.173121809959411621e-02 4.694835096597671509e-02 -3.277181461453437805e-02 -2.136220335960388184e-01 -2.321452647447586060e-01 3.936086893081665039e-01 1.822448372840881348e-01 -1.008016392588615417e-01 2.396854013204574585e-01 3.272495046257972717e-02 1.406348198652267456e-01 2.930621244013309479e-02 -4.571669921278953552e-02 -2.221082597970962524e-01 1.826197057962417603e-01 2.740544080734252930e-01 8.180221170186996460e-02 -2.135839685797691345e-02 7.824392057955265045e-03 -3.124844841659069061e-02 1.026565358042716980e-01 1.487518697977066040e-01 -7.901040464639663696e-02 7.097496092319488525e-02 -6.558748334646224976e-02 -2.497076392173767090e-01 1.831064522266387939e-01
-6.574243307113647461e-02 -2.687624990940093994e-01 -9.943498671054840088e-02 -2.924989350140094757e-02 -1.788624078035354614e-01 -7.914839684963226318e-02 1.459049880504608154e-01 -3.020830266177654266e-02 -1.527778208255767822e-01 -3.898178413510322571e-02 -5.231361370533704758e-03 -8.657400310039520264e-02 -5.529008433222770691e-02 3.094455003738403320e-01 -3.707081973552703857e-01 1.396633833646774292e-01 -2.435071915388107300e-01 -7.100005447864532471e-02 -4.548699557781219482e-01 5.093985423445701599e-02 -2.740955911576747894e-03 1.739143878221511841e-01 -2.597614424303174019e-03 -2.564585593063384295e-04 -2.462202906608581543e-01 6.239398568868637085e-02 -8.064399659633636475e-02 2.680761218070983887e-01 -5.021265149116516113e-02 6.785534322261810303e-02 -5.076910182833671570e-02 -3.277651071548461914e-01
-1.038190945982933044e-01 -4.511867091059684753e-02 8.064787834882736206e-02 1.470347195863723755e-01 -1.020428910851478577e-01 1.675155907869338989e-01 -2.109740823507308960e-01 1.907043457031250000e-01 -1.865307986736297607e-01 -7.456580549478530884e-02 2.028445005416870117e-01 -8.595199882984161377e-02 1.036928445100784302e-01 -7.899488508701324463e-02 2.210981249809265137e-01 1.080752611160278320e-01 2.535235285758972168e-01 3.043164312839508057e-01 -4.477895796298980713e-01 -7.847373187541961670e-02 1.337987035512924194e-01 -5.964067578315734863e-02 -1.871159374713897705e-01 -1.386768072843551636e-01 -2.482340931892395020e-01 -2.729218266904354095e-02 8.274938911199569702e-02 -4.923818632960319519e-02 -5.006385967135429382e-02 7.598992437124252319e-02 -3.112646937370300293e-01 -2.391722649335861206e-01
2.219808697700500488e-01 -3.053752481937408447e-01 1.736342161893844604e-02 9.324311465024948120e-02 3.910216316580772400e-02 -1.677486486732959747e-02 -1.778943985700607300e-01 2.445120513439178467e-01 -1.684773266315460205e-01 -1.924622356891632080e-01 1.106473580002784729e-01 -7.481411099433898926e-03 1.637277007102966309e-01 -4.868588224053382874e-02 1.715755909681320190e-01 2.294694334268569946e-01 3.197904229164123535e-01 1.680087745189666748e-01 -4.150909781455993652e-01 -4.442219808697700500e-02 1.739525943994522095e-01 2.557332813739776611e-02 1.214495152235031128e-01 -2.824345789849758148e-02 -1.769762188196182251e-01 -2.109604030847549438e-01 5.387797579169273376e-02 -2.272045165300369263e-01 9.294285438954830170e-03 1.772557497024536133e-01 -2.108137607574462891e-01 -9.332350641489028931e-02
2.499090880155563354e-01 -2.163551896810531616e-01 -2.336751818656921387e-01 2.150310017168521881e-02 -4.027833640575408936e-01 -2.310838252305984497e-01 1.632719784975051880e-01 -3.433612883090972900e-01 -3.259067609906196594e-02 7.062887400388717651e-02 1.852452605962753296e-01 -1.239693015813827515e-01 -1.132351085543632507e-01 1.479152888059616089e-01 -1.438764929771423340e-01 -4.925938323140144348e-02 -2.947746589779853821e-02 -8.640903979539871216e-02 -2.966126203536987305e-01 4.914305359125137329e-02 2.435460388660430908e-01 1.681651361286640167e-02 -8.660571277141571045e-02 -4.269223660230636597e-02 -2.827624678611755371e-01 4.850770905613899231e-02 8.526626229286193848e-02 1.274738162755966187e-01 1.144048664718866348e-02 -1.835286989808082581e-02 -2.960808575153350830e-01 -1.756045036017894745e-02
1.799817383289337158e-01 -5.191815495491027832e-01 -1.157365068793296814e-01 3.601931408047676086e-02 -2.021264880895614624e-01 1.539463102817535400e-01 1.378752589225769043e-01 -4.357754252851009369e-03 -2.600158751010894775e-01 -4.672508686780929565e-03 -1.260774135589599609e-01 1.507119536399841309e-01 1.897972822189331055e-01 9.403408318758010864e-02 -7.922233641147613525e-02 1.613781154155731201e-01 3.375889360904693604e-02 2.080998122692108154e-01 -1.336145401000976562e-01 7.601719349622726440e-02 1.364854276180267334e-01 -1.687823683023452759e-01 -7.307931035757064819e-02 -1.207469180226325989e-01 5.267699435353279114e-02 -3.488387763500213623e-01 1.967802345752716064e-01 1.333026587963104248e-01 -2.016667574644088745e-01 1.667000204324722290e-01 7.139255851507186890e-02 -1.635049283504486084e-01
1.913268268108367920e-01 -3.827201575040817261e-02 -9.001818485558032990e-03 2.566342055797576904e-01 -3.057555854320526123e-01 4.124327376484870911e-02 3.247081041336059570e-01 -1.314056813716888428e-01 -1.414166539907455444e-01 -1.263255327939987183e-01 1.592258512973785400e-01 1.597796976566314697e-01 3.806528821587562561e-02 1.503578275442123413e-01 -3.108916878700256348e-01 4.598689079284667969e-01 -1.396214812994003296e-01 -3.263626098632812500e-01 -1.475844830274581909e-01 -1.687633544206619263e-01 4.527630656957626343e-02 1.264551579952239990e-01 -9.000337123870849609e-02 -1.431078743189573288e-02 8.164499700069427490e-02 3.531451337039470673e-03 2.847946248948574066e-02 -1.341135501861572266e-01 2.396814816165715456e-04 1.043694373220205307e-02 -1.191144660115242004e-01 -1.291506439447402954e-01
5.819982290267944336e-02 9.432083368301391602e-02 1.319699734449386597e-01 2.612296342849731445e-01 -1.527969986200332642e-01 7.107313722372055054e-02 1.981269866228103638e-01 -2.651044726371765137e-01 -1.404568105936050415e-01 7.278177887201309204e-03 -7.857268676161766052e-03 -2.576889395713806152e-01 1.766983419656753540e-01 2.100659720599651337e-02 -9.374981373548507690e-02 1.112047508358955383e-01 3.652951121330261230e-01 5.792922340333461761e-03 -9.143607318401336670e-02 -9.150494635105133057e-02 4.699017107486724854e-01 -1.197509169578552246e-01 -3.005890846252441406e-01 1.083658710122108459e-01 -1.072019636631011963e-01 -3.379392251372337341e-02 -2.291876077651977539e-02 -1.945781260728836060e-01 1.420746296644210815e-01 8.738434314727783203e-02 -2.414366453886032104e-01 2.179865911602973938e-02
7.316742837429046631e-02 -7.561042904853820801e-02 1.800661981105804443e-01 -9.442047029733657837e-02 -4.394893050193786621e-01 3.137817606329917908e-02 2.434957921504974365e-01 -5.218687281012535095e-02 -1.758141219615936279e-01 -3.449926972389221191e-01 7.405190914869308472e-02 -1.048437207937240601e-01 2.805793285369873047e-01 8.726041018962860107e-02 1.250242888927459717e-01 2.434580773115158081e-01 1.494899392127990723e-01 1.140498071908950806e-01 -1.246894001960754395e-01 -1.740695163607597351e-02 1.521636173129081726e-02 1.652278900146484375e-01 -7.290040701627731323e-02 1.275717169046401978e-01 -1.190319433808326721e-01 -3.426683600991964340e-03 -1.812801808118820190e-01 4.404737427830696106e-02 -8.411318808794021606e-02 1.456105262041091919e-01 -4.203535616397857666e-01 -9.751640260219573975e-02
-1.435953844338655472e-02 -1.071658581495285034e-01 -2.450910359621047974e-01 1.151177287101745605e-01 -2.165380865335464478e-01 -1.212572678923606873e-01 1.103369146585464478e-01 -1.827895343303680420e-01 -4.538917541503906250e-01 4.089502617716789246e-02 3.063567876815795898e-01 -2.878890335559844971e-01 -2.896284125745296478e-02 2.527194023132324219e-01 -2.057503014802932739e-01 1.420016288757324219e-01 -1.048274859786033630e-01 1.365895569324493408e-01 -1.663570702075958252e-01 1.995641924440860748e-02 1.476904153823852539e-01 -8.375776559114456177e-02 -9.688136726617813110e-02 -4.086316749453544617e-02 -2.028605528175830841e-02 1.366145759820938110e-01 -2.166068106889724731e-01 2.312002889811992645e-02 -2.578708343207836151e-02 9.833371639251708984e-02 -3.415963947772979736e-01 -7.091002166271209717e-02
-2.315532565116882324e-01 1.438819617033004761e-01 -1.971254199743270874e-01 2.085405960679054260e-02 -1.999372243881225586e-01 -2.045487910509109497e-01 1.525733321905136108e-01 -2.973778843879699707e-01 3.286571428179740906e-02 3.549982607364654541e-02 6.218475848436355591e-02 1.143123582005500793e-01 -2.944118976593017578e-01 2.464555352926254272e-01 2.096134237945079803e-02 7.648429274559020996e-02 -1.638745665550231934e-01 1.865756884217262268e-02 -2.446784228086471558e-01 -2.399933338165283203e-01 3.459616303443908691e-01 4.979541152715682983e-02 -1.988456957042217255e-02 2.531433105468750000e-02 -3.637667745351791382e-02 -1.771072447299957275e-01 -1.660874113440513611e-02 4.488048702478408813e-02 2.411621157079935074e-03 2.317859828472137451e-01 -3.717835247516632080e-01 1.583397239446640015e-01
-9.099409729242324829e-02 -4.764099046587944031e-02 3.411092981696128845e-02 1.835940927267074585e-01 -2.232927680015563965e-01 3.261922299861907959e-02 9.115389734506607056e-02 -9.696418046951293945e-02 -2.557944953441619873e-01 1.857687830924987793e-01 3.290505409240722656e-01 1.761713922023773193e-01 1.130832657217979431e-01 2.205205708742141724e-01 -1.104045212268829346e-01 2.825464308261871338e-01 5.392985790967941284e-02 -7.406072318553924561e-02 -1.340756565332412720e-01 7.237306237220764160e-02 1.186987385153770447e-01 -1.126146409660577774e-02 -2.215540707111358643e-01 -8.673300594091415405e-02 -7.351467758417129517e-02 1.464163661003112793e-01 8.135224133729934692e-02 -4.015738144516944885e-02 2.657936811447143555e-01 4.017998874187469482e-01 -3.505412340164184570e-01 -2.794605121016502380e-02
-5.093618854880332947e-02 -1.596562713384628296e-01 3.755097091197967529e-02 2.985054440796375275e-02 -1.968234479427337646e-01 -1.474769320338964462e-03 8.859407901763916016e-02 7.081796228885650635e-02 -4.440429806709289551e-01 4.582879319787025452e-02 4.828055948019027710e-02 3.757635876536369324e-02 3.509473428130149841e-02 4.042388200759887695e-01 3.175378441810607910e-01 6.835085153579711914e-02 8.032467216253280640e-03 -2.657418884336948395e-02 -3.251389861106872559e-01 1.564473360776901245e-01 2.477907836437225342e-01 7.737093418836593628e-02 3.182606026530265808e-02 -2.585237622261047363e-01 -8.066697977483272552e-03 -2.556081712245941162e-01 -4.522159695625305176e-03 6.518876645714044571e-03 -1.846124976873397827e-01 2.448010444641113281e-01 -1.158422902226448059e-01 -7.589573413133621216e-02
9.907259792089462280e-02 -2.274339795112609863e-01 -1.637402772903442383e-01 6.639776378870010376e-02 -6.646840274333953857e-02 8.238106220960617065e-02 7.640866190195083618e-02 -6.344431638717651367e-02 -1.229443997144699097e-01 -1.628053933382034302e-01 1.305330824106931686e-02 -8.821983635425567627e-02 7.326641678810119629e-02 2.456485480070114136e-01 1.042432859539985657e-01 8.135227113962173462e-02 -4.716373234987258911e-02 -1.200305446982383728e-01 -2.273146361112594604e-01 -6.808674335479736328e-02 2.123315781354904175e-01 -3.606340885162353516e-01 -4.310579597949981689e-01 1.227811444550752640e-02 -1.871504634618759155e-01 -1.840608716011047363e-01 -1.324772387742996216e-01 2.160641551017761230e-01 -3.233338594436645508e-01 1.188156604766845703e-01 -2.501809298992156982e-01 7.048373669385910034e-02
5.041343718767166138e-02 -1.686441600322723389e-01 1.154584214091300964e-01 1.183812245726585388e-01 -6.962058693170547485e-02 5.886910110712051392e-02 1.454178243875503540e-01 -2.919391691684722900e-01 4.675675183534622192e-02 -1.767218410968780518e-01 1.201634481549263000e-01 -1.554013937711715698e-01 9.541320614516735077e-03 2.156910300254821777e-01 -1.312696784734725952e-01 2.877107560634613037e-01 3.570066392421722412e-01 5.278147011995315552e-02 3.906640782952308655e-02 -2.083235979080200195e-02 3.363659977912902832e-01 3.419143334031105042e-02 -1.856800913810729980e-01 1.102905496954917908e-01 -2.678569853305816650e-01 2.834706194698810577e-02 1.857306659221649170e-01 2.498097158968448639e-02 -2.717872560024261475e-01 -6.176896020770072937e-02 -3.017441034317016602e-01 -1.969793885946273804e-01
1.331742405891418457e-01 -9.085809439420700073e-02 -6.681371480226516724e-02 -1.706290543079376221e-01 -7.925482094287872314e-02 6.546413153409957886e-02 2.145510315895080566e-01 -1.314373910427093506e-01 -6.936185061931610107e-02 7.788501679897308350e-02 1.770196482539176941e-02 -1.639529690146446228e-02 -1.054270640015602112e-01 1.657754480838775635e-01 -1.827470771968364716e-02 1.873263567686080933e-01 1.434448063373565674e-01 2.050567567348480225e-01 -2.513709962368011475e-01 -2.844435870647430420e-01 2.815606594085693359e-01 8.736670017242431641e-02 -2.000796049833297729e-01 -5.788921192288398743e-02 -2.408569753170013428e-01 -4.849691689014434814e-02 -1.598995476961135864e-01 1.345967054367065430e-01 5.121209621429443359e-01 -5.931289866566658020e-02 -4.232743009924888611e-02 -2.691417336463928223e-01
2.107169777154922485e-01 -3.040347099304199219e-01 -5.674107000231742859e-02 1.027226820588111877e-01 -2.536762058734893799e-01 -1.651387065649032593e-01 7.505870889872312546e-04 -1.001733914017677307e-01 -5.662305280566215515e-02 -7.609906792640686035e-02 4.139725565910339355e-01 9.441991895437240601e-02 -5.513436347246170044e-02 1.941641122102737427e-01 1.409250777214765549e-03 -6.888982653617858887e-02 -9.752467274665832520e-02 -5.559163168072700500e-02 -3.501133322715759277e-01 8.168841898441314697e-02 2.577573060989379883e-01 2.263527363538742065e-01 -7.421921938657760620e-02 -2.092554606497287750e-02 -1.325168311595916748e-01 1.976618617773056030e-01 1.495853960514068604e-01 2.358102612197399139e-02 7.086799480020999908e-03 -7.821400463581085205e-02 -4.012339711189270020e-01 -2.766428515315055847e-02
1.015554275363683701e-02 -2.392040044069290161e-01 -1.376854181289672852e-01 1.982989162206649780e-01 6.778562813997268677e-02 8.610317856073379517e-02 1.722750216722488403e-01 -2.498567104339599609e-01 -7.855466753244400024e-02 -2.218319475650787354e-01 1.100601106882095337e-01 -8.532340824604034424e-02 -1.119776666164398193e-01 1.024964749813079834e-01 -2.436025887727737427e-01 2.672978341579437256e-01 2.694227099418640137e-01 -3.269295692443847656e-01 -2.318988144397735596e-01 1.014501601457595825e-01 1.015330776572227478e-01 -4.681803658604621887e-02 -3.316265046596527100e-01 4.759314283728599548e-02 -1.985699124634265900e-02 -5.992474034428596497e-02 -1.202827021479606628e-01 1.007577851414680481e-01 2.678816020488739014e-01 -2.550431489944458008e-01 -1.308505833148956299e-01 -2.926992997527122498e-02
-4.807954281568527222e-02 2.975356392562389374e-02 1.724623888731002808e-01 9.351089596748352051e-02 -1.134881377220153809e-01 -4.832310602068901062e-02 4.690384026616811752e-03 -3.876723051071166992e-01 -1.088183373212814331e-01 -1.829241216182708740e-01 6.245424225926399231e-02 -2.577542960643768311e-01 -1.363575458526611328e-01 1.038819327950477600e-01 -8.167228102684020996e-02 -8.517362177371978760e-02 3.106721639633178711e-01 1.113143786787986755e-01 -6.388454884290695190e-02 -1.222912818193435669e-01 4.877626299858093262e-01 -2.019610255956649780e-01 -2.832643985748291016e-01 -2.371426112949848175e-02 -1.800812333822250366e-01 -1.773507148027420044e-02 -5.765985324978828430e-02 -1.128726676106452942e-01 1.537185013294219971e-01 -2.202204242348670959e-02 -2.504398226737976074e-01 -1.036795303225517273e-01
1.196784302592277527e-01 -2.831093370914459229e-01 3.735526464879512787e-03 1.613069027662277222e-01 -3.201925158500671387e-01 2.397007495164871216e-02 8.074451237916946411e-02 -3.468484431505203247e-02 -2.603062987327575684e-02 5.762135237455368042e-02 1.824190169572830200e-01 -1.216720342636108398e-01 -6.343254446983337402e-02 2.776436209678649902e-01 4.022773355245590210e-03 -9.054547175765037537e-03 -5.740645527839660645e-02 2.694404497742652893e-02 -2.084140628576278687e-01 2.606576867401599884e-02 5.097394585609436035e-01 3.248172998428344727e-02 1.820458471775054932e-01 -1.349251568317413330e-01 -1.893692016601562500e-01 -1.873725652694702148e-01 6.782462447881698608e-02 3.593429177999496460e-02 -1.909325420856475830e-01 -3.255264833569526672e-02 -3.895502686500549316e-01 9.427803754806518555e-02
-2.110640145838260651e-02 -1.877205818891525269e-01 1.123453378677368164e-01 7.851647585630416870e-02 -5.315582081675529480e-02 1.594059765338897705e-01 -5.144153162837028503e-02 -2.062918543815612793e-01 -1.893762499094009399e-01 9.213610738515853882e-02 -1.182034891098737717e-02 -9.218736737966537476e-02 -2.076891660690307617e-01 -6.219552084803581238e-02 -2.056437358260154724e-02 -1.317669749259948730e-01 7.975518703460693359e-02 2.796624898910522461e-01 -3.973502814769744873e-01 -1.458417028188705444e-01 2.730646729469299316e-01 -1.707733422517776489e-02 -6.327243894338607788e-02 7.274290174245834351e-02 -6.479829084128141403e-03 -2.274884432554244995e-01 -5.581654608249664307e-02 -1.562224477529525757e-01 -1.219541653990745544e-01 4.331319928169250488e-01 -1.410470008850097656e-01 -3.236472308635711670e-01
-1.003608629107475281e-01 1.364016085863113403e-01 1.877551376819610596e-01 3.540701568126678467e-01 -1.910698860883712769e-01 1.007317900657653809e-01 2.967944145202636719e-01 -2.074919193983078003e-01 -1.595197767019271851e-01 7.556312531232833862e-02 -4.788158461451530457e-02 7.325399667024612427e-03 -1.328376084566116333e-01 1.113043427467346191e-01 1.310889720916748047e-01 2.884351611137390137e-01 1.827124208211898804e-01 3.296718001365661621e-02 -4.372835755348205566e-01 -2.536586485803127289e-02 7.402005791664123535e-02 1.325549185276031494e-02 1.342056132853031158e-02 -2.090380489826202393e-01 4.542801156640052795e-02 -2.804247140884399414e-01 -1.138649359345436096e-01 3.465600544586777687e-03 1.683765500783920288e-01 2.162827998399734497e-01 -1.442755758762359619e-01 -5.922862514853477478e-02
4.042593762278556824e-03 -1.296522319316864014e-01 9.611085057258605957e-03 1.654540151357650757e-01 -1.366754174232482910e-01 4.510572180151939392e-02 2.214338034391403198e-01 -1.536194980144500732e-01 -1.586831919848918915e-02 1.281042583286762238e-03 3.774293884634971619e-02 -1.223627328872680664e-01 3.033653460443019867e-02 1.526666879653930664e-01 -3.110078275203704834e-01 3.159432113170623779e-01 1.943911761045455933e-01 -1.107148826122283936e-02 6.523011624813079834e-02 2.006855458021163940e-01 3.789027035236358643e-01 1.243170723319053650e-01 -1.445625573396682739e-01 2.082970291376113892e-01 -1.603577733039855957e-01 -5.613945797085762024e-02 2.008721977472305298e-01 -6.862396001815795898e-02 -1.167498603463172913e-01 -8.985680341720581055e-02 -3.561578989028930664e-01 -3.109813928604125977e-01
-5.045520886778831482e-02 1.466871351003646851e-01 -1.895946413278579712e-01 1.262535452842712402e-01 -4.211911857128143311e-01 -7.261914014816284180e-02 2.134806364774703979e-01 -1.874348334968090057e-02 3.602112829685211182e-02 -2.949647307395935059e-01 3.930378854274749756e-01 -3.634057939052581787e-02 4.221143200993537903e-02 3.015958070755004883e-01 -1.473998427391052246e-01 1.667122691869735718e-01 1.230999827384948730e-01 6.084318738430738449e-03 -1.140376776456832886e-01 3.220637887716293335e-02 1.726993620395660400e-01 1.658058613538742065e-01 1.518960855901241302e-02 -1.441213786602020264e-01 2.998823225498199463e-01 -7.750154286623001099e-02 6.535587459802627563e-02 -2.694173716008663177e-02 4.228790849447250366e-02 1.318512111902236938e-01 -2.635887563228607178e-01 -1.093236282467842102e-01
5.080733075737953186e-02 -2.516481094062328339e-02 -1.056372448801994324e-01 5.752421543002128601e-02 -2.073165029287338257e-01 2.566911466419696808e-02 1.555494219064712524e-01 -2.479412555694580078e-01 -4.301648437976837158e-01 -2.768180705606937408e-02 3.868992328643798828e-01 1.409412473440170288e-01 -1.569561660289764404e-01 1.384975612163543701e-01 -1.366656422615051270e-01 2.354142665863037109e-01 3.070187056437134743e-03 -1.110049560666084290e-01 3.018882684409618378e-02 -3.015393614768981934e-01 -2.890008315443992615e-02 2.955988943576812744e-01 -6.806124746799468994e-02 3.690814599394798279e-02 9.405902773141860962e-02 1.641030050814151764e-02 -1.086561009287834167e-01 -3.056235983967781067e-02 1.617372632026672363e-01 1.121506616473197937e-01 -1.920023858547210693e-01 -2.896451056003570557e-01
6.900054216384887695e-02 -3.435965478420257568e-01 4.682029830291867256e-04 9.506655856966972351e-03 -6.928477436304092407e-02 -8.097143471240997314e-02 1.503651291131973267e-01 -1.725410223007202148e-01 -3.525391221046447754e-01 1.169735640287399292e-01 4.652650058269500732e-01 -1.935477703809738159e-01 -1.226653084158897400e-01 1.369192302227020264e-01 -1.287201140075922012e-02 2.789873182773590088e-01 1.784849166870117188e-01 -1.151593476533889771e-01 -3.518706932663917542e-02 -2.016597986221313477e-01 4.096356220543384552e-03 1.680136322975158691e-01 -2.380444705486297607e-01 -1.019458696246147156e-01 1.231589838862419128e-01 -7.006646692752838135e-02 -1.119164749979972839e-01 2.047990076243877411e-02 -8.365390449762344360e-02 1.893110126256942749e-01 -1.589828580617904663e-01 -1.618629097938537598e-01
1.109849363565444946e-01 -2.865271270275115967e-01 -1.028604060411453247e-01 1.753744296729564667e-02 -3.302275240421295166e-01 1.096285041421651840e-02 3.329302668571472168e-01 -1.650069952011108398e-01 -1.171444654464721680e-01 -7.466865330934524536e-02 -1.576662436127662659e-02 -1.321186572313308716e-01 -6.933424621820449829e-02 4.025084972381591797e-01 -1.115701943635940552e-01 -1.579431816935539246e-02 1.878145784139633179e-01 2.801918983459472656e-01 -1.795264035463333130e-01 -1.157347857952117920e-01 1.276835650205612183e-01 2.237825840711593628e-01 2.252088487148284912e-02 9.027615189552307129e-02 -1.733338981866836548e-01 -3.987004607915878296e-02 -9.061595797538757324e-02 -1.234714016318321228e-01 3.007820248603820801e-01 -2.185312211513519287e-01 -5.618697404861450195e-02 -4.299842752516269684e-03
9.910367429256439209e-02 -3.424595892429351807e-01 -1.316563338041305542e-01 8.946374058723449707e-02 -1.663127392530441284e-01 1.815802901983261108e-01 1.685605794191360474e-01 1.505300700664520264e-01 -3.722270205616950989e-02 7.515420019626617432e-02 2.957355976104736328e-02 4.051147401332855225e-02 5.719254165887832642e-02 2.058135867118835449e-01 4.752631764858961105e-03 -5.593292042613029480e-02 8.392341434955596924e-02 3.723771572113037109e-01 -1.920278966426849365e-01 -2.215731441974639893e-01 1.584531962871551514e-01 1.572913825511932373e-01 -2.627638168632984161e-02 2.428318262100219727e-01 -1.773137897253036499e-01 -3.742538094520568848e-01 1.091950237751007080e-01 -4.452668130397796631e-02 3.072680234909057617e-01 3.419589996337890625e-02 -2.350628376007080078e-01 -9.786419570446014404e-03
-1.711399108171463013e-01 -1.879905760288238525e-01 -2.817691676318645477e-02 1.019704341888427734e-01 -4.049741923809051514e-01 -1.004932746291160583e-01 1.823374330997467041e-01 -1.968553066253662109e-01 -6.996908038854598999e-02 -8.563935756683349609e-02 1.387015879154205322e-01 -1.277802512049674988e-02 1.807868182659149170e-01 6.995001435279846191e-02 -1.972937434911727905e-01 9.044351428747177124e-02 3.769710659980773926e-01 2.195706665515899658e-01 -5.347291752696037292e-02 7.149097323417663574e-02 1.263435930013656616e-01 -1.039401292800903320e-01 -4.285132884979248047e-01 1.691175252199172974e-01 2.159296534955501556e-02 2.019774168729782104e-01 1.195930466055870056e-01 -3.607294335961341858e-02 -6.058888882398605347e-02 2.156186103820800781e-01 -2.022463269531726837e-02 -1.305684298276901245e-01
-7.217127084732055664e-02 -1.457400061190128326e-02 1.536594331264495850e-01 -1.234570425003767014e-02 -3.064212203025817871e-01 4.733015969395637512e-02 -6.048874184489250183e-02 3.119009919464588165e-02 -4.597842991352081299e-01 1.519481241703033447e-01 2.088861912488937378e-01 1.617381721735000610e-01 2.006422728300094604e-02 2.281646877527236938e-01 1.813184618949890137e-01 2.197098582983016968e-01 4.380593821406364441e-02 1.111145690083503723e-01 -4.281791448593139648e-01 -6.488268822431564331e-02 1.317334622144699097e-01 -2.676459029316902161e-02 -9.395016729831695557e-02 -3.320542275905609131e-01 -8.565755188465118408e-02 -1.388420909643173218e-01 -1.706882379949092865e-02 1.223429515957832336e-01 -1.229419708251953125e-01 1.499062329530715942e-01 1.405145134776830673e-02 -1.163170263171195984e-01
-2.356076091527938843e-01 -5.630624666810035706e-02 1.029495298862457275e-01 6.052992120385169983e-02 -4.570209681987762451e-01 -1.001946479082107544e-01 1.721429228782653809e-01 1.307269781827926636e-01 -4.694591835141181946e-02 -1.253868043422698975e-01 2.584904134273529053e-01 -1.399899721145629883e-01 1.314945518970489502e-01 -4.268190241418778896e-04 -1.553273499011993408e-01 7.238419353961944580e-02 8.504507690668106079e-02 2.277936190366744995e-01 -2.675746679306030273e-01 -6.770880520343780518e-02 1.655145175755023956e-02 5.468378588557243347e-02 -7.039674371480941772e-02 7.856488227844238281e-02 -3.147345036268234253e-02 -5.976268276572227478e-02 1.559264212846755981e-01 2.865636348724365234e-01 1.414605230093002319e-01 1.805154383182525635e-01 -4.289178848266601562e-01 1.147693470120429993e-01
-1.549154967069625854e-01 7.467234879732131958e-02 -1.007602885365486145e-01 -2.321388106793165207e-03 -2.139399349689483643e-01 1.343967616558074951e-01 3.199678957462310791e-01 3.379241749644279480e-02 -9.912223368883132935e-02 -7.054001092910766602e-02 -2.893735282123088837e-02 2.478408068418502808e-01 -1.305697411298751831e-01 2.694064974784851074e-01 -2.845554798841476440e-02 -5.191228166222572327e-02 4.419741034507751465e-02 1.655762456357479095e-02 -2.377096414566040039e-01 -3.135631680488586426e-01 1.711838245391845703e-01 1.491810381412506104e-01 -4.310159683227539062e-01 1.279962155967950821e-02 1.822618097066879272e-01 -1.737415790557861328e-01 3.946105763316154480e-02 -2.047140002250671387e-01 2.345430850982666016e-01 2.214868515729904175e-01 -1.108910441398620605e-01 -7.020910084247589111e-02
-5.000518634915351868e-03 -1.927494108676910400e-01 -1.597258895635604858e-01 2.663674950599670410e-01 -3.407886251807212830e-02 2.643607789650559425e-03 -4.336127266287803650e-02 1.615170985460281372e-01 2.175284735858440399e-02 -1.651577651500701904e-01 -1.134976521134376526e-01 -5.010196566581726074e-02 3.983438387513160706e-02 4.039213955402374268e-01 -1.382836550474166870e-01 -1.506087034940719604e-01 1.843968629837036133e-01 -9.963088668882846832e-03 -3.914320468902587891e-01 -3.395889997482299805e-01 1.954902857542037964e-01 8.982535451650619507e-02 -2.755540609359741211e-01 -1.591096967458724976e-01 9.482484310865402222e-02 -2.402682453393936157e-01 1.619738489389419556e-01 5.456202104687690735e-02 1.638886635191738605e-03 8.183291554450988770e-02 6.614311039447784424e-02 -1.742296367883682251e-01
-6.229446269571781158e-03 -1.979540437459945679e-01 1.627383008599281311e-02 8.777017146348953247e-02 -2.155783772468566895e-01 -2.080530077219009399e-01 8.048199117183685303e-02 -3.085142187774181366e-02 -3.081912398338317871e-01 -3.749582543969154358e-02 3.935337364673614502e-01 -2.938819229602813721e-01 -2.049466967582702637e-02 3.106190562248229980e-01 -7.965647429227828979e-02 -1.047005280852317810e-01 -5.683888494968414307e-02 1.212428286671638489e-01 -1.884667277336120605e-01 1.319917440414428711e-01 1.051437184214591980e-01 2.969266660511493683e-02 -1.226705610752105713e-01 8.376969397068023682e-02 2.370599061250686646e-01 -8.209209889173507690e-03 -2.091274261474609375e-01 -8.627285808324813843e-02 -8.691452443599700928e-02 3.201702535152435303e-01 -2.321667671203613281e-01 -1.658379435539245605e-01
-1.315104365348815918e-01 -2.077518850564956665e-01 -9.300491213798522949e-02 2.424943000078201294e-01 -1.980279982089996338e-01 1.381584256887435913e-02 2.008643448352813721e-01 -2.694450020790100098e-01 -1.592787206172943115e-01 -2.231851518154144287e-01 -1.026486326009035110e-02 -7.881896942853927612e-02 8.145152777433395386e-02 6.779393553733825684e-02 -1.121875792741775513e-01 3.087944090366363525e-01 2.667365968227386475e-01 -1.267985701560974121e-01 -1.207067519426345825e-01 8.311533182859420776e-02 1.478143334388732910e-01 -4.835651442408561707e-02 -1.823308169841766357e-01 2.428404428064823151e-02 2.798197045922279358e-02 -1.788947731256484985e-01 -1.401736885309219360e-01 -9.094630181789398193e-02 1.001382842659950256e-01 -3.261827826499938965e-01 -9.333468228578567505e-02 -4.080459773540496826e-01
-9.651035070419311523e-02 -5.567073076963424683e-02 -1.733879745006561279e-01 1.804642379283905029e-02 -1.606347598135471344e-02 9.191147051751613617e-03 1.348614990711212158e-01 -1.831637695431709290e-02 -3.005107045173645020e-01 -3.949479162693023682e-01 3.023641649633646011e-03 2.525043189525604248e-01 -1.418651789426803589e-01 1.449954211711883545e-01 -2.547239065170288086e-01 3.462239801883697510e-01 -9.990839660167694092e-02 -2.414589188992977142e-02 -2.611966133117675781e-01 2.950807102024555206e-02 3.347688615322113037e-01 -1.055864244699478149e-01 -2.474261224269866943e-01 -1.516278982162475586e-01 -4.416738077998161316e-02 -1.034174710512161255e-01 -1.082040965557098389e-01 1.467547118663787842e-01 -1.583623737096786499e-01 6.726619601249694824e-02 2.794737927615642548e-02 -1.974970400333404541e-01
5.978477373719215393e-02 -1.048815101385116577e-01 -6.858998443931341171e-03 -1.664476692676544189e-01 -2.056165486574172974e-01 1.507002115249633789e-01 2.267121225595474243e-01 9.212127886712551117e-03 -1.400806102901697159e-02 -1.265415549278259277e-01 8.241431415081024170e-02 2.473432943224906921e-02 -4.449967667460441589e-02 8.299397677183151245e-02 9.140467643737792969e-02 1.501359939575195312e-01 -1.713806986808776855e-01 1.652628928422927856e-01 -3.285520374774932861e-01 1.373804081231355667e-02 5.709255933761596680e-01 1.796463280916213989e-01 8.107200264930725098e-02 -1.027080938220024109e-01 2.094503939151763916e-01 3.378799185156822205e-02 -2.023212239146232605e-02 7.638124376535415649e-02 -4.724292829632759094e-02 2.556006014347076416e-01 -3.409892916679382324e-01 5.064072087407112122e-02
1.341963857412338257e-01 -2.669915258884429932e-01 -2.653629146516323090e-02 -9.856612980365753174e-02 -1.613242924213409424e-01 5.575937032699584961e-02 2.518473565578460693e-01 1.151818037033081055e-01 -2.457138150930404663e-01 -1.732924133539199829e-01 2.729559242725372314e-01 1.801179498434066772e-01 -7.472396641969680786e-02 -2.415611408650875092e-02 -1.997595578432083130e-01 3.179964721202850342e-01 1.561914384365081787e-01 -1.626173257827758789e-01 -3.574174046516418457e-01 1.012577395886182785e-02 -1.760633289813995361e-01 -7.208395749330520630e-02 -1.783704161643981934e-01 3.342084214091300964e-02 1.233915425837039948e-02 -1.314921230077743530e-01 3.510943427681922913e-02 7.956991344690322876e-02 2.167545072734355927e-02 -2.662693560123443604e-01 -2.623513936996459961e-01 -1.920728534460067749e-01
8.788187056779861450e-02 7.448625564575195312e-02 -1.665594875812530518e-01 -1.264186669141054153e-02 3.891153633594512939e-02 2.272851206362247467e-02 3.492329418659210205e-01 -8.578058332204818726e-02 6.167322397232055664e-03 -9.945748001337051392e-02 4.560351073741912842e-01 9.667651355266571045e-02 -4.344418644905090332e-02 3.040019869804382324e-01 3.895041346549987793e-02 1.636271774768829346e-01 5.722751840949058533e-02 4.011116921901702881e-02 -3.823389708995819092e-01 -1.914071887731552124e-01 2.275753617286682129e-01 -9.968107938766479492e-02 -1.694419533014297485e-01 -1.691063046455383301e-01 2.005262672901153564e-01 -1.958564221858978271e-01 -6.403008848428726196e-02 2.338701039552688599e-01 -4.845446348190307617e-02 1.512358635663986206e-01 -4.597337916493415833e-02 7.872129231691360474e-02
-2.646476030349731445e-01 -3.729700446128845215e-01 -8.478125929832458496e-02 1.318597793579101562e-01 5.268908664584159851e-02 -1.322703659534454346e-01 -8.418750017881393433e-02 1.838961243629455566e-01 -2.243534922599792480e-01 1.513557285070419312e-01 -6.738264928571879864e-04 -4.883887246251106262e-02 1.923414617776870728e-01 5.132057145237922668e-02 -1.345149520784616470e-02 3.118532896041870117e-01 1.119101122021675110e-01 3.445075079798698425e-02 -2.797060012817382812e-01 -6.888332962989807129e-02 4.382856786251068115e-01 1.707191020250320435e-01 -1.800239644944667816e-02 1.979266554117202759e-01 -6.672137975692749023e-02 -3.047015070915222168e-01 8.034902811050415039e-02 1.227080821990966797e-01 1.184684485197067261e-01 4.398382455110549927e-02 -1.187265012413263321e-02 -7.998563349246978760e-03
1.175201311707496643e-01 -3.219387233257293701e-01 -1.218969672918319702e-01 -2.748509123921394348e-02 -4.120579957962036133e-01 -3.014642298221588135e-01 1.641742140054702759e-01 -2.488182932138442993e-01 -9.776252508163452148e-02 1.014889851212501526e-01 2.308572083711624146e-01 -2.612608112394809723e-02 -9.013690054416656494e-02 3.202292695641517639e-02 -5.808661133050918579e-02 -4.779930040240287781e-02 -1.154447048902511597e-01 4.013383761048316956e-02 -2.880026698112487793e-01 -1.030245516449213028e-02 2.257208824157714844e-01 7.061254233121871948e-02 -1.125018969178199768e-01 -3.455864265561103821e-02 -3.405641019344329834e-01 8.768987655639648438e-02 7.753477990627288818e-02 1.526303738355636597e-01 -1.520098149776458740e-01 -4.097586497664451599e-02 -2.150569409132003784e-01 -1.922398060560226440e-01
-2.949934601783752441e-01 -2.458628825843334198e-02 -1.154874172061681747e-02 9.981872886419296265e-02 -2.178372442722320557e-01 -6.638594716787338257e-02 2.368127703666687012e-01 1.580724120140075684e-02 -1.951191276311874390e-01 -2.363922148942947388e-01 -2.229903489351272583e-01 7.770518958568572998e-02 -3.582908958196640015e-02 4.144048318266868591e-02 -2.932348549365997314e-01 1.405134052038192749e-01 9.989894181489944458e-02 -7.397544384002685547e-02 -2.311780899763107300e-01 5.867592617869377136e-02 3.847461044788360596e-01 1.310835778713226318e-01 -3.155479133129119873e-01 -2.024633735418319702e-01 -4.333237931132316589e-02 -8.038102835416793823e-02 -1.096581667661666870e-01 1.770317852497100830e-01 -1.835874617099761963e-01 3.565353527665138245e-02 -1.273783147335052490e-01 -2.337138801813125610e-01
1.843740232288837433e-02 -1.804127395153045654e-01 1.334187239408493042e-01 1.108896359801292419e-01 -3.606335818767547607e-01 -8.128204196691513062e-02 -1.778317987918853760e-02 3.372838348150253296e-02 -2.800146490335464478e-02 6.886331737041473389e-02 2.480875998735427856e-01 -1.840288564562797546e-02 5.199339985847473145e-02 -3.486821353435516357e-01 -1.624961346387863159e-01 2.134121656417846680e-01 1.503940820693969727e-01 1.517982780933380127e-01 -5.102716013789176941e-02 -2.007361203432083130e-01 5.261216759681701660e-01 -1.421284954994916916e-02 -3.536063060164451599e-02 2.400333881378173828e-01 -1.042135432362556458e-01 -1.780671477317810059e-01 -8.029484003782272339e-02 -4.594867303967475891e-02 2.415768653154373169e-01 3.048089146614074707e-02 1.891826279461383820e-02 6.844117771834135056e-03
9.618441760540008545e-02 -2.223756015300750732e-01 -1.257702261209487915e-01 -1.775692403316497803e-01 1.119773741811513901e-02 1.384586840867996216e-02 3.311227858066558838e-01 -7.747413218021392822e-02 -2.013346105813980103e-01 -2.692503333091735840e-01 2.235142886638641357e-01 -5.104870349168777466e-02 1.661919057369232178e-01 2.086911052465438843e-01 -1.051549911499023438e-01 -5.085870251059532166e-02 -3.222536062821745872e-03 2.295414507389068604e-01 -2.688609361648559570e-01 -4.489347338676452637e-01 2.055301666259765625e-01 5.707123503088951111e-02 -4.625552147626876831e-02 -1.111352369189262390e-01 -1.696556806564331055e-01 -1.979440450668334961e-01 -4.618395585566759109e-03 -1.541161239147186279e-01 1.007230281829833984e-01 -1.360778659582138062e-01 -1.275623142719268799e-01 -6.621181964874267578e-02
2.710863575339317322e-02 -8.241023123264312744e-02 -2.674943804740905762e-01 1.430276930332183838e-01 -9.406197071075439453e-02 -2.504348158836364746e-01 -5.369896069169044495e-02 -1.181545704603195190e-01 8.437958359718322754e-02 -3.026969432830810547e-01 3.872208297252655029e-01 1.672951132059097290e-01 3.765045851469039917e-02 1.011226996779441833e-01 -7.052190601825714111e-02 1.714364588260650635e-01 4.333154484629631042e-02 3.781500086188316345e-02 -2.162463217973709106e-01 -1.115465760231018066e-01 2.538810968399047852e-01 9.924158453941345215e-02 -4.594620689749717712e-02 -2.932910323143005371e-01 -5.201795324683189392e-02 -1.458818167448043823e-01 1.473760604858398438e-01 -1.684913784265518188e-01 1.742013841867446899e-01 3.275758326053619385e-01 9.679300338029861450e-02 -2.081075459718704224e-01
1.309596598148345947e-01 -4.476504921913146973e-01 -1.832391023635864258e-01 3.354411199688911438e-02 -3.030067086219787598e-01 -8.659835904836654663e-02 -3.321292251348495483e-02 -2.463275790214538574e-01 -2.257662713527679443e-01 -6.378675252199172974e-02 3.002446889877319336e-01 -7.464806735515594482e-02 6.815637648105621338e-02 2.977856993675231934e-02 2.173452451825141907e-02 1.356333941221237183e-01 -1.420890837907791138e-01 1.361839920282363892e-01 -2.584981620311737061e-01 8.675225079059600830e-02 3.354043364524841309e-01 -1.440401822328567505e-01 9.307391196489334106e-02 -1.612001508474349976e-01 -2.456070333719253540e-01 -1.265573501586914062e-01 -1.206876039505004883e-01 -4.032684490084648132e-02 9.040290117263793945e-02 4.923255648463964462e-03 -1.692636311054229736e-01 -3.394103050231933594e-02
-1.084086298942565918e-01 -1.380083262920379639e-01 -7.675468921661376953e-02 2.589510753750801086e-02 -3.676391839981079102e-01 -5.085711553692817688e-02 9.055054932832717896e-02 -2.109008282423019409e-01 -1.349727362394332886e-01 -8.615412563085556030e-02 3.743457496166229248e-01 -1.266491115093231201e-01 3.888758644461631775e-02 1.867426484823226929e-01 5.886263400316238403e-02 1.375381350517272949e-01 -1.347890943288803101e-01 1.511080265045166016e-01 -1.819454431533813477e-01 1.198923066258430481e-01 3.024568557739257812e-01 2.647578716278076172e-02 2.920611798763275146e-01 3.597034141421318054e-02 -2.038815617561340332e-01 -1.612774431705474854e-01 9.915889240801334381e-03 3.106933236122131348e-01 -1.405497640371322632e-02 -4.022518172860145569e-03 -2.006365060806274414e-01 -2.443442642688751221e-01
-1.516271233558654785e-01 8.094613254070281982e-02 -1.925377994775772095e-01 -1.071556378155946732e-02 -1.327430754899978638e-01 -1.749112159013748169e-01 -4.355726391077041626e-02 -1.064498052000999451e-01 1.008026972413063049e-01 -1.972583681344985962e-02 2.465172260999679565e-01 8.351839333772659302e-02 -2.101811319589614868e-01 4.344135224819183350e-01 -4.918572679162025452e-02 3.182634711265563965e-01 1.057454347610473633e-01 -3.180943801999092102e-02 -3.572584986686706543e-01 -8.073422312736511230e-02 1.974324136972427368e-01 -1.190760582685470581e-01 -4.254265874624252319e-02 1.056136041879653931e-01 -1.732716858386993408e-01 -1.861868947744369507e-01 8.423137664794921875e-02 5.059845745563507080e-02 1.221425160765647888e-01 2.548259310424327850e-02 -3.367270827293395996e-01 2.028893381357192993e-01
1.769984066486358643e-01 -2.388179749250411987e-01 1.937245726585388184e-01 3.255810439586639404e-01 -3.329573571681976318e-02 -1.183851957321166992e-01 4.020222127437591553e-01 4.681635275483131409e-02 -1.148335710167884827e-01 4.623648151755332947e-02 2.543221712112426758e-01 3.414868712425231934e-01 -1.782813221216201782e-01 5.182565003633499146e-02 -1.808455884456634521e-01 3.124877214431762695e-01 1.012267768383026123e-01 9.615140408277511597e-02 -1.698818206787109375e-01 6.795240938663482666e-02 1.567661911249160767e-01 -1.727712601423263550e-01 -1.023739650845527649e-01 6.346959620714187622e-03 -1.767128854990005493e-01 -1.059715356677770615e-02 5.415985733270645142e-02 -1.565315127372741699e-01 6.835157424211502075e-02 2.739100344479084015e-02 2.725911140441894531e-02 -2.118268162012100220e-01
-5.305834859609603882e-02 -7.748098671436309814e-02 8.718654513359069824e-02 2.449422180652618408e-01 -2.254414260387420654e-01 -5.089586973190307617e-02 -1.297817528247833252e-01 -4.264005124568939209e-01 -2.387425601482391357e-01 -8.251020917668938637e-04 1.466784477233886719e-01 -1.124079078435897827e-01 -5.245470628142356873e-02 1.441101282835006714e-01 -9.577225148677825928e-02 -1.037815064191818237e-01 3.491725027561187744e-01 9.382704645395278931e-02 5.531129986047744751e-02 -1.536600887775421143e-01 3.561012744903564453e-01 -1.717761009931564331e-01 -1.905768364667892456e-01 1.230205819010734558e-01 -8.695628494024276733e-02 -1.928987205028533936e-01 6.160558760166168213e-02 -2.136566489934921265e-01 1.005515381693840027e-01 -8.479298651218414307e-02 -2.404111325740814209e-01 -4.918472841382026672e-02
-1.355110108852386475e-02 -1.344019770622253418e-01 4.959969595074653625e-02 -4.559541866183280945e-02 -8.901354670524597168e-02 -1.014607697725296021e-01 9.119192510843276978e-02 1.001475080847740173e-01 -4.421217143535614014e-01 -1.086567640304565430e-01 -2.907011657953262329e-02 9.338528662919998169e-02 -1.788338422775268555e-01 4.704634845256805420e-01 -3.373161330819129944e-02 1.160819679498672485e-01 1.739525496959686279e-01 -2.298912107944488525e-01 -1.034669578075408936e-01 6.183551624417304993e-02 2.216793894767761230e-01 -1.542006153613328934e-02 -3.253569900989532471e-01 7.656402140855789185e-02 9.835567325353622437e-02 -2.474239319562911987e-01 7.552495598793029785e-02 2.405766248703002930e-01 -1.367920041084289551e-01 1.277843955904245377e-02 1.001362577080726624e-01 -1.837459206581115723e-01
5.981991440057754517e-02 -1.102823242545127869e-01 -7.972965389490127563e-02 1.325634270906448364e-01 3.653674945235252380e-02 1.736077070236206055e-01 1.883335858583450317e-01 -1.773661971092224121e-01 -1.818475127220153809e-01 -1.019163429737091064e-01 1.635244786739349365e-01 2.163339853286743164e-01 -2.642509154975414276e-02 -4.891044273972511292e-02 -2.292931377887725830e-01 -2.052526026964187622e-01 6.615480780601501465e-02 2.482539564371109009e-01 -4.096192121505737305e-01 -1.046758219599723816e-01 3.089731931686401367e-01 9.836386144161224365e-02 -2.755952775478363037e-01 4.010587632656097412e-01 -9.058935195207595825e-02 -8.436761051416397095e-02 -3.667170554399490356e-02 4.850959405303001404e-03 3.757417201995849609e-02 -5.083999782800674438e-02 1.649161800742149353e-02 -1.987025737762451172e-01
1.044619530439376831e-01 1.763291209936141968e-01 -1.638085544109344482e-01 1.878242641687393188e-01 -8.893423946574330330e-04 -2.187155038118362427e-01 1.397696286439895630e-01 -1.629643440246582031e-01 -1.303639262914657593e-01 -3.836324438452720642e-02 3.623079061508178711e-01 -9.009656310081481934e-02 -3.078978061676025391e-01 2.703335881233215332e-01 1.351105514913797379e-02 2.352380454540252686e-01 1.453233649954199791e-03 4.604979231953620911e-02 -4.608213603496551514e-01 -2.851877734065055847e-02 1.948721855878829956e-01 -1.458724588155746460e-01 -4.487983882427215576e-02 -7.641050219535827637e-02 1.426283866167068481e-01 -1.487886309623718262e-01 -4.274981841444969177e-02 1.191071048378944397e-01 -5.306365340948104858e-02 7.708815485239028931e-02 -2.543401122093200684e-01 -7.975939661264419556e-02
9.362438321113586426e-02 -2.828959822654724121e-01 1.159334555268287659e-01 4.631301760673522949e-02 -4.226289317011833191e-02 5.473368987441062927e-02 2.006081938743591309e-01 -4.590090364217758179e-03 4.719901829957962036e-02 -2.267172783613204956e-01 2.130883187055587769e-02 2.573189735412597656e-01 3.751150798052549362e-03 9.931971877813339233e-02 -1.815498024225234985e-01 6.691583991050720215e-02 2.952786386013031006e-01 -2.269770950078964233e-01 -3.211563825607299805e-01 -8.784441649913787842e-02 1.600735187530517578e-01 -2.750978246331214905e-02 -3.553722500801086426e-01 -1.708525419235229492e-01 -1.093112677335739136e-01 -3.670582175254821777e-01 -1.173471752554178238e-02 -1.880704313516616821e-01 1.132683232426643372e-01 -8.460541069507598877e-02 -9.642262756824493408e-02 -2.001490741968154907e-01
-8.243415504693984985e-02 -1.968029737472534180e-01 -9.568266570568084717e-02 4.025872945785522461e-01 -7.368030399084091187e-02 2.494884841144084930e-02 2.199029736220836639e-02 -8.505290001630783081e-02 -2.322978824377059937e-01 -1.531627178192138672e-01 1.724285036325454712e-01 2.953998744487762451e-02 1.159330531954765320e-01 -1.660344600677490234e-01 -1.021864786744117737e-01 -8.634226024150848389e-02 1.903835982084274292e-01 2.300595194101333618e-01 -1.029266864061355591e-01 -7.020814716815948486e-02 3.043701052665710449e-01 9.806466102600097656e-02 -4.834161996841430664e-01 2.435098290443420410e-01 2.847771346569061279e-02 -1.554003059864044189e-01 -1.289108395576477051e-01 1.099467352032661438e-01 9.167216718196868896e-02 1.946717947721481323e-01 -8.199078030884265900e-03 -5.064792558550834656e-02
4.270049557089805603e-02 -1.194670647382736206e-01 -2.212849110364913940e-01 9.435110539197921753e-02 -1.935724616050720215e-01 -8.245033025741577148e-02 2.111948281526565552e-01 4.661075025796890259e-02 1.325294375419616699e-01 -2.203906476497650146e-01 -1.206412240862846375e-01 9.108619391918182373e-02 -2.060589790344238281e-01 2.525876760482788086e-01 -4.712392576038837433e-03 -6.600676476955413818e-02 2.092570364475250244e-01 5.446403473615646362e-02 -2.609289288520812988e-01 -2.433312535285949707e-01 2.422880530357360840e-01 1.779835671186447144e-01 -2.876983284950256348e-01 -7.669498771429061890e-02 -2.399230152368545532e-01 -2.685354053974151611e-01 2.012115865945816040e-01 -9.550193697214126587e-02 2.790296077728271484e-01 -7.628688961267471313e-02 -1.022915691137313843e-01 9.412365406751632690e-02
3.076979331672191620e-02 -3.789072036743164062e-01 -1.429981589317321777e-01 6.333619356155395508e-02 -2.305007129907608032e-01 -2.231796234846115112e-01 1.907455176115036011e-02 -1.128838434815406799e-01 -1.570063680410385132e-01 -9.466535598039627075e-02 4.442171752452850342e-01 3.110819682478904724e-02 2.537172473967075348e-02 7.361431419849395752e-02 1.149635612964630127e-01 1.021454334259033203e-01 -5.814111977815628052e-02 1.458912640810012817e-01 -3.859955966472625732e-01 1.055623069405555725e-01 3.081364035606384277e-01 -5.874054506421089172e-03 5.966584011912345886e-02 -2.039748243987560272e-02 -2.226951867341995239e-01 1.465898454189300537e-01 -8.287327736616134644e-02 -2.026970982551574707e-01 7.222530245780944824e-02 -3.876026719808578491e-02 -1.934691816568374634e-01 -8.006037026643753052e-02
-1.395825147628784180e-01 -2.662042677402496338e-01 -1.039226576685905457e-01 3.614071905612945557e-01 -1.960587203502655029e-01 1.540810763835906982e-01 -4.465555399656295776e-02 -4.144348669797182083e-03 -1.798632144927978516e-01 -9.810796380043029785e-02 1.908743679523468018e-01 9.035983681678771973e-02 -1.262257620692253113e-02 -2.067452669143676758e-01 -1.662455648183822632e-01 -2.010043561458587646e-01 1.592283844947814941e-01 2.779053151607513428e-01 -6.355902552604675293e-02 4.768002778291702271e-02 4.095772802829742432e-01 8.165534585714340210e-02 -3.256148397922515869e-01 9.751656651496887207e-02 5.154004693031311035e-02 -2.468368411064147949e-01 -1.613548584282398224e-02 3.201942145824432373e-02 6.244658678770065308e-02 1.349850893020629883e-01 -7.403876632452011108e-02 -1.232966482639312744e-01
-5.912943929433822632e-02 1.316634714603424072e-01 -1.340307178907096386e-03 9.263594634830951691e-03 -3.450175523757934570e-01 1.737274229526519775e-01 8.093085885047912598e-02 -1.514207869768142700e-01 -2.277960032224655151e-01 2.538620233535766602e-01 1.589506715536117554e-01 2.820245921611785889e-02 -6.610186398029327393e-02 1.458858251571655273e-01 6.589341163635253906e-02 4.454616829752922058e-02 1.066370233893394470e-01 -9.781308472156524658e-02 -5.624035596847534180e-01 -4.843294620513916016e-02 1.392690390348434448e-01 6.820478290319442749e-02 -2.360461056232452393e-01 -2.452812343835830688e-01 -1.581191420555114746e-01 -2.127675861120223999e-01 -2.034254074096679688e-01 -3.419302031397819519e-02 1.919310912489891052e-02 1.806240975856781006e-01 2.546445280313491821e-02 -5.750769749283790588e-03
-1.126199290156364441e-01 2.234022915363311768e-01 2.501691691577434540e-02 5.836277827620506287e-02 -3.908578753471374512e-01 -1.874342411756515503e-01 5.823341012001037598e-02 -9.954155981540679932e-02 -2.152976989746093750e-01 -1.324455738067626953e-01 9.457101672887802124e-02 3.092904575169086456e-02 1.008405387401580811e-01 2.013989239931106567e-01 -3.013473935425281525e-02 3.406080007553100586e-01 7.134155184030532837e-02 4.348985105752944946e-02 -3.162349462509155273e-01 -1.778755635023117065e-01 1.980564892292022705e-01 1.708831824362277985e-02 5.857209116220474243e-02 -9.006632119417190552e-02 -1.220354139804840088e-01 1.347899734973907471e-01 5.038113892078399658e-02 1.954634338617324829e-01 -7.837517559528350830e-02 2.184960395097732544e-01 -3.720931112766265869e-01 1.868150383234024048e-01
-3.044686019420623779e-01 -2.383834123611450195e-01 -5.609335750341415405e-02 1.455463469028472900e-01 2.031888812780380249e-01 -5.928000062704086304e-02 1.688370704650878906e-01 2.066468894481658936e-01 -2.907084524631500244e-01 -8.728826791048049927e-02 -1.127130910754203796e-02 -5.923937633633613586e-02 -9.784495085477828979e-02 2.374715805053710938e-01 -3.108455538749694824e-01 1.730736941099166870e-01 1.908532530069351196e-01 2.123580425977706909e-01 -3.710693418979644775e-01 -2.330570109188556671e-02 2.872121036052703857e-01 2.270192801952362061e-01 1.178257688879966736e-01 8.918835222721099854e-02 -7.865106314420700073e-02 -1.459402740001678467e-01 4.559935256838798523e-02 6.824230775237083435e-03 -1.425281353294849396e-02 5.613009631633758545e-02 7.658174145035445690e-04 1.150357425212860107e-01
-1.017022207379341125e-01 -1.213536113500595093e-01 -4.348422586917877197e-02 4.945196583867073059e-02 -2.139323055744171143e-01 6.167626380920410156e-02 4.794639721512794495e-02 -5.995750427246093750e-02 2.559144794940948486e-02 -3.566930890083312988e-01 5.170578882098197937e-02 7.437612861394882202e-02 8.935078233480453491e-02 -4.376244544982910156e-02 -3.075044751167297363e-01 2.009711563587188721e-01 3.735327422618865967e-01 5.039433762431144714e-02 -2.281497120857238770e-01 -8.289831131696701050e-02 3.090427219867706299e-01 2.230694703757762909e-02 -1.958972364664077759e-01 -3.387882113456726074e-01 7.966818660497665405e-02 1.618017703294754028e-01 2.543827295303344727e-01 -2.168792337179183960e-01 4.564175382256507874e-03 7.009379565715789795e-02 -4.086086899042129517e-02 -1.821126192808151245e-01
6.635984755121171474e-04 -1.518182605504989624e-01 -1.821652799844741821e-01 2.009529322385787964e-01 -1.523541957139968872e-01 -9.831791371107101440e-02 -2.177185565233230591e-02 -1.092186048626899719e-01 -1.272725760936737061e-01 1.366834193468093872e-01 2.244932949542999268e-01 4.961899481713771820e-03 -2.042910009622573853e-01 7.292886078357696533e-02 -8.012884855270385742e-02 1.550762802362442017e-01 3.446680009365081787e-01 -2.545352652668952942e-02 -2.478330731391906738e-01 1.383863985538482666e-01 5.055908113718032837e-02 -1.088827550411224365e-01 -8.457424491643905640e-02 -2.127591073513031006e-01 -8.708625286817550659e-02 -2.160419970750808716e-01 -4.197888374328613281e-01 2.132837772369384766e-01 1.152122244238853455e-01 3.597465157508850098e-01 -9.727466106414794922e-02 1.751629076898097992e-02
8.588949590921401978e-02 -2.941898703575134277e-01 1.921494677662849426e-02 -4.216869920492172241e-02 -2.032158523797988892e-01 -1.094737052917480469e-01 2.986819446086883545e-01 1.400089543312788010e-02 -1.913577765226364136e-01 5.881404876708984375e-02 1.572773158550262451e-01 2.482047230005264282e-01 8.989010006189346313e-02 6.473211944103240967e-02 -2.715812921524047852e-01 2.963254749774932861e-01 -3.227972192689776421e-03 -3.254233598709106445e-01 -4.413976520299911499e-02 -1.111577302217483521e-01 1.047346815466880798e-01 -1.276437044143676758e-01 -1.754373162984848022e-01 1.184285245835781097e-02 2.523112297058105469e-02 -3.343017995357513428e-01 -1.206424459815025330e-01 -2.278183251619338989e-01 1.426545977592468262e-01 9.605891257524490356e-02 -2.577092647552490234e-01 8.802175521850585938e-02
1.025182381272315979e-01 -2.701995074748992920e-01 -3.932577744126319885e-02 1.030461713671684265e-01 -9.370692819356918335e-02 -5.340817198157310486e-02 7.169881463050842285e-02 -7.187467068433761597e-02 -2.777884602546691895e-01 -2.388679087162017822e-01 3.735360205173492432e-01 -9.239256381988525391e-03 1.255244165658950806e-01 4.621842205524444580e-01 1.550681591033935547e-01 1.493929624557495117e-01 4.487023130059242249e-02 1.323148142546415329e-02 -2.527136802673339844e-01 1.005379483103752136e-01 2.697559297084808350e-01 1.618738025426864624e-01 3.033995255827903748e-02 -4.905768856406211853e-02 -1.848606169223785400e-01 9.419075213372707367e-03 1.648368895985186100e-03 -2.043052017688751221e-01 -5.726731196045875549e-02 2.725300192832946777e-01 2.801399305462837219e-02 1.314816763624548912e-03
-7.539680600166320801e-02 -3.463134765625000000e-01 -1.326987147331237793e-01 1.125929038971662521e-02 -3.000545501708984375e-01 -2.013787776231765747e-01 3.320142626762390137e-02 -2.792269587516784668e-01 -3.484098017215728760e-01 3.728545084595680237e-02 2.784572243690490723e-01 -2.496065571904182434e-02 7.334171980619430542e-02 -4.342723637819290161e-03 5.330722779035568237e-02 1.739484965801239014e-01 -2.094650864601135254e-01 8.231397718191146851e-02 -2.293780446052551270e-01 2.008544281125068665e-02 3.030754625797271729e-01 5.040797591209411621e-02 -6.679360754787921906e-03 -1.293208152055740356e-01 -3.020771145820617676e-01 -7.505735754966735840e-02 -7.860668003559112549e-02 -9.979569166898727417e-02 1.583920791745185852e-02 -1.396604031324386597e-01 -1.852164119482040405e-01 -1.601101160049438477e-01
3.059060275554656982e-01 -2.242659032344818115e-01 5.496049299836158752e-02 3.803507983684539795e-01 -4.177999496459960938e-01 8.187533169984817505e-02 2.101908251643180847e-02 -7.645995169878005981e-02 -4.928387105464935303e-01 -1.028900742530822754e-01 -1.498269438743591309e-01 -9.721110761165618896e-02 -1.067038066685199738e-02 1.234436854720115662e-01 -1.701625436544418335e-01 1.246336549520492554e-01 -1.407908797264099121e-01 5.080508440732955933e-02 -1.597061194479465485e-02 -1.284908056259155273e-01 2.155831307172775269e-01 1.496587041765451431e-02 -8.214695006608963013e-02 3.751353919506072998e-02 -4.085263609886169434e-02 -1.697701513767242432e-01 1.278856992721557617e-01 -3.112285770475864410e-02 -9.883919358253479004e-02 -9.479800611734390259e-02 -1.486600656062364578e-02 -1.219033449888229370e-01
-1.329078376293182373e-01 -3.822205960750579834e-01 -9.528405219316482544e-02 2.516604363918304443e-01 -2.401334419846534729e-02 -1.900769275380298495e-04 -5.983951315283775330e-02 1.345894336700439453e-01 -2.482855021953582764e-01 -1.275258511304855347e-01 -2.625572979450225830e-01 1.721495687961578369e-01 -6.940935552120208740e-02 1.706830114126205444e-01 -2.264504134654998779e-01 6.461018323898315430e-02 1.011242792010307312e-01 6.869526114314794540e-03 -4.088872373104095459e-01 -6.801345944404602051e-02 4.524802863597869873e-01 1.577805131673812866e-01 -4.613138735294342041e-02 1.219242364168167114e-01 -7.314952462911605835e-02 1.121313273906707764e-01 3.483798354864120483e-02 -1.444223970174789429e-01 -6.168978661298751831e-02 -3.564400598406791687e-02 3.593042865395545959e-02 2.442757412791252136e-02
-1.183910202234983444e-02 -1.766009479761123657e-01 -1.192220579832792282e-02 2.066691070795059204e-01 -1.077541857957839966e-01 -1.011102497577667236e-01 1.881005614995956421e-01 4.069331660866737366e-02 -1.211864873766899109e-01 -2.491749972105026245e-01 3.983395174145698547e-02 1.518689841032028198e-01 -2.001678496599197388e-01 -9.833743423223495483e-02 1.966472864151000977e-01 1.113034486770629883e-01 1.218030527234077454e-01 3.254339098930358887e-02 -5.038414597511291504e-01 -2.814093828201293945e-01 1.536949276924133301e-01 -7.630794495344161987e-02 -1.740671843290328979e-01 1.079157888889312744e-01 -1.654903292655944824e-01 -1.530386060476303101e-01 3.445797786116600037e-02 -7.415761798620223999e-02 9.504601359367370605e-02 -6.918872892856597900e-02 1.543646603822708130e-01 -3.863259851932525635e-01
-1.221602410078048706e-01 -1.992083340883255005e-01 1.131410058587789536e-02 -1.412568688392639160e-01 -1.504629254341125488e-01 2.276328206062316895e-01 1.346698105335235596e-01 -3.543437421321868896e-01 -7.177342474460601807e-02 -1.247586756944656372e-01 -1.098342612385749817e-01 9.807612001895904541e-02 1.584675163030624390e-01 1.659613698720932007e-01 8.929179608821868896e-02 2.427766621112823486e-01 -1.686408072710037231e-01 9.239892661571502686e-02 -5.696906447410583496e-01 -1.591236591339111328e-01 1.138727143406867981e-01 1.965004950761795044e-01 -9.293221682310104370e-02 3.963925316929817200e-02 -1.411065552383661270e-02 -1.806562989950180054e-01 6.050848588347434998e-02 1.572664976119995117e-01 -8.396414667367935181e-02 5.957468599081039429e-02 -5.083990283310413361e-03 1.571814864873886108e-01
1.647267043590545654e-01 -3.811013102531433105e-01 -2.526404336094856262e-02 2.766756713390350342e-01 -1.395828723907470703e-01 1.837335228919982910e-01 1.779502332210540771e-01 -3.725748881697654724e-02 -2.027721107006072998e-01 -2.230763435363769531e-02 4.088493064045906067e-02 4.271481186151504517e-02 1.133727058768272400e-01 6.817404925823211670e-02 -8.170145750045776367e-02 1.161219179630279541e-01 -8.392171561717987061e-02 3.167132139205932617e-01 -5.461909621953964233e-02 3.527716174721717834e-02 -1.305467262864112854e-02 -5.463520810008049011e-02 -1.481287032365798950e-01 -8.039370924234390259e-02 -6.991174072027206421e-02 -4.159418046474456787e-01 3.905887603759765625e-01 2.157039046287536621e-01 -4.539605230093002319e-03 1.750259287655353546e-02 -1.352057456970214844e-01 -2.065031230449676514e-01
5.318138003349304199e-02 3.980171680450439453e-02 1.438136026263237000e-02 3.316647186875343323e-02 -3.839884102344512939e-01 8.739861845970153809e-02 2.601847052574157715e-01 -4.219407960772514343e-02 -8.479204773902893066e-02 -2.739146724343299866e-02 9.173617511987686157e-02 3.050231933593750000e-01 -2.406990826129913330e-01 -7.370170950889587402e-02 1.803438551723957062e-02 3.635487556457519531e-01 1.588734984397888184e-01 4.432740062475204468e-02 -2.359206825494766235e-01 1.336131989955902100e-01 1.921233832836151123e-01 -3.440928412601351738e-04 -3.370134532451629639e-02 -1.549954712390899658e-01 1.212994605302810669e-01 -2.223193645477294922e-01 -4.541087523102760315e-02 2.173424959182739258e-01 3.453848063945770264e-01 2.202503532171249390e-01 -1.404813677072525024e-01 -2.646601945161819458e-02
-1.984640657901763916e-01 -2.325174361467361450e-01 1.728274822235107422e-01 2.037870883941650391e-01 -2.381039410829544067e-01 -3.744773864746093750e-01 3.714692890644073486e-01 -1.074612885713577271e-02 -1.935718357563018799e-01 -8.615823835134506226e-02 1.792408227920532227e-01 1.234811823815107346e-02 -2.678357064723968506e-03 2.874505147337913513e-02 -2.353427410125732422e-01 1.302856355905532837e-01 2.514120638370513916e-01 3.303129673004150391e-01 4.970811679959297180e-02 3.592900931835174561e-02 1.281207650899887085e-01 -1.353661902248859406e-02 -2.102453559637069702e-01 1.325123906135559082e-01 -4.302172362804412842e-02 -1.364739518612623215e-02 -7.263227552175521851e-02 1.398686319589614868e-01 -8.703900128602981567e-02 1.720593273639678955e-01 -1.405387669801712036e-01 -1.072653308510780334e-01
1.781840473413467407e-01 -1.620467454195022583e-01 2.681276015937328339e-02 -9.638813883066177368e-02 -5.001129582524299622e-02 -2.323603332042694092e-01 1.222762912511825562e-01 -1.758246719837188721e-01 -1.118715777993202209e-01 -1.227618679404258728e-01 2.647043466567993164e-01 -3.421153500676155090e-02 8.160837739706039429e-02 4.275400340557098389e-01 1.008666455745697021e-01 1.334677487611770630e-01 1.100034266710281372e-01 -1.314509510993957520e-01 -2.612176835536956787e-01 2.390776202082633972e-02 4.527826011180877686e-01 1.966324262320995331e-02 -7.002641260623931885e-02 -1.558866351842880249e-01 8.771539479494094849e-02 1.083276048302650452e-01 2.130699455738067627e-01 1.547219138592481613e-02 6.018079444766044617e-02 2.923082113265991211e-01 -3.445829451084136963e-02 -1.589063405990600586e-01
6.119016557931900024e-02 4.383122175931930542e-02 -2.288437485694885254e-01 -1.499177217483520508e-01 -1.313294470310211182e-01 -9.168825298547744751e-02 9.713154286146163940e-02 2.700722217559814453e-02 -2.922263145446777344e-01 -4.928749054670333862e-02 2.845589257776737213e-02 4.576144516468048096e-01 -1.393776535987854004e-01 3.483909368515014648e-01 -1.738723814487457275e-01 8.293062448501586914e-03 1.189320161938667297e-01 2.668120525777339935e-02 1.188505906611680984e-02 -1.027185190469026566e-02 4.223283231258392334e-01 -9.664341807365417480e-02 -2.396997660398483276e-01 8.158312737941741943e-02 9.102629125118255615e-02 -5.101171880960464478e-02 1.606460101902484894e-02 -1.208241656422615051e-01 2.862218022346496582e-01 1.244205683469772339e-01 -1.514847874641418457e-01 -3.886970877647399902e-02
-5.354217719286680222e-03 -4.612413421273231506e-02 -6.998102366924285889e-02 1.114463806152343750e-01 -2.873404026031494141e-01 1.612689048051834106e-01 5.094513669610023499e-02 -3.281928598880767822e-01 1.651899516582489014e-02 -1.337997168302536011e-01 -8.670286834239959717e-02 1.592303514480590820e-01 -2.799901366233825684e-01 -2.431855164468288422e-02 4.557720199227333069e-02 3.563815355300903320e-01 1.959499269723892212e-01 2.584055811166763306e-02 -3.288251161575317383e-01 2.108665406703948975e-01 2.260372042655944824e-01 -1.499638855457305908e-01 4.715280979871749878e-02 -1.794077157974243164e-01 5.595407262444496155e-02 -2.126714438199996948e-01 9.165810793638229370e-02 1.729514598846435547e-01 2.220264524221420288e-01 7.160012423992156982e-02 -2.392392307519912720e-01 -6.746748089790344238e-02
-2.220150828361511230e-02 -1.463853120803833008e-01 6.973354518413543701e-02 2.842778861522674561e-01 -3.246035054326057434e-02 -2.717014588415622711e-02 2.563486993312835693e-01 -1.730157583951950073e-01 6.957095116376876831e-02 -9.994029998779296875e-02 4.816634207963943481e-02 -1.957062929868698120e-01 2.540995739400386810e-02 1.480348408222198486e-01 -3.558774888515472412e-01 3.179494142532348633e-01 2.984961271286010742e-01 6.294083315879106522e-03 1.580112054944038391e-02 -6.777293235063552856e-02 2.610750198364257812e-01 3.778301924467086792e-02 -1.015816926956176758e-01 -4.207569640129804611e-03 -1.780469268560409546e-01 -1.773926615715026855e-01 7.710193842649459839e-02 -9.227243065834045410e-02 -3.142926096916198730e-01 -1.483958866447210312e-02 -2.731419503688812256e-01 -2.531208693981170654e-01
-1.762473955750465393e-02 -1.802329123020172119e-01 4.241205751895904541e-03 -9.836120158433914185e-02 -6.596849113702774048e-02 -8.867897093296051025e-02 3.595319390296936035e-02 -1.306365430355072021e-01 -3.101887181401252747e-02 -2.117486149072647095e-01 2.337460517883300781e-01 4.358449950814247131e-02 8.355303853750228882e-02 3.744831681251525879e-01 2.444291859865188599e-02 1.218339055776596069e-01 2.245673835277557373e-01 4.626304656267166138e-02 -2.178123146295547485e-01 2.043991684913635254e-01 4.529769718647003174e-01 -1.211262047290802002e-01 -3.509914875030517578e-02 -2.097864896059036255e-01 -4.451259225606918335e-02 8.532013744115829468e-03 8.494610339403152466e-02 -9.392763674259185791e-02 1.165928244590759277e-01 4.551055431365966797e-01 -7.434682548046112061e-02 -1.035044044256210327e-01
2.777889184653759003e-02 -2.110489308834075928e-01 -8.793475478887557983e-02 -1.388776600360870361e-01 -3.533217906951904297e-01 -2.757244706153869629e-01 1.180974990129470825e-01 -2.204918712377548218e-01 -2.927525043487548828e-01 6.853073090314865112e-02 3.288868069648742676e-01 1.674958318471908569e-02 -1.433828771114349365e-01 1.502105593681335449e-01 1.385010331869125366e-01 -1.481241881847381592e-01 -2.289250679314136505e-02 -5.150153115391731262e-02 -1.600250154733657837e-01 -1.430651638656854630e-02 1.706705242395401001e-01 -2.570124268531799316e-01 -9.595334529876708984e-02 -1.029167845845222473e-01 2.878300845623016357e-02 -3.355581462383270264e-01 -1.683725267648696899e-01 -7.809606194496154785e-02 6.868548691272735596e-03 1.018578931689262390e-01 -2.672592103481292725e-01 -8.633049577474594116e-02
2.483315765857696533e-01 -1.814658045768737793e-01 -1.844188719987869263e-01 -3.779585706070065498e-03 -2.028619199991226196e-01 -1.346891093999147415e-02 2.818995416164398193e-01 -1.739093661308288574e-01 -7.800545543432235718e-03 1.230242997407913208e-01 -6.546323746442794800e-02 9.011743217706680298e-02 -1.917891502380371094e-01 2.008619308471679688e-01 -1.217609941959381104e-01 -7.204864174127578735e-02 2.369495294988155365e-02 9.306205809116363525e-02 -2.651728391647338867e-01 -2.457258105278015137e-01 3.073627352714538574e-01 1.120293419808149338e-02 -1.224415153264999390e-01 1.432400047779083252e-01 -1.799476444721221924e-01 -7.962488383054733276e-02 -4.230685066431760788e-03 -5.456843413412570953e-03 4.262517392635345459e-01 -2.405163133516907692e-03 -4.685512185096740723e-02 -3.207736313343048096e-01
7.243482023477554321e-02 -1.158824265003204346e-01 1.370662450790405273e-01 3.543640971183776855e-01 -2.895528972148895264e-01 -7.253842055797576904e-02 -1.840308867394924164e-02 -1.619845926761627197e-01 -1.873774379491806030e-01 2.280893921852111816e-01 6.865470111370086670e-02 2.423876710236072540e-02 -1.594217568635940552e-01 2.759681940078735352e-01 -7.709807902574539185e-02 1.511214822530746460e-01 1.388770937919616699e-01 2.208225615322589874e-02 -4.797272384166717529e-01 -1.140797659754753113e-01 -1.390278488397598267e-01 4.242807626724243164e-02 -4.668474197387695312e-02 -1.999062448740005493e-01 -1.224383190274238586e-01 -1.611456871032714844e-01 -2.100761979818344116e-01 -5.891242623329162598e-02 3.288028016686439514e-02 2.442943602800369263e-01 -1.491131782531738281e-01 2.713770419359207153e-02
-1.220663189888000488e-01 5.562936142086982727e-02 1.342105679214000702e-04 -2.179198861122131348e-01 -3.094661831855773926e-01 -1.513857953250408173e-02 2.171999812126159668e-01 8.149190247058868408e-02 -9.952888637781143188e-02 -2.235164344310760498e-01 1.148333176970481873e-01 2.857614159584045410e-01 -1.690398603677749634e-01 2.032464444637298584e-01 -3.063461370766162872e-02 1.185173392295837402e-01 1.847088485956192017e-01 -4.831166565418243408e-02 -3.871353268623352051e-01 -1.545556634664535522e-01 6.918891519308090210e-02 3.111239895224571228e-02 -2.977139651775360107e-01 4.983038082718849182e-02 -5.451970174908638000e-02 -2.877505421638488770e-01 -4.732985794544219971e-02 -1.506195068359375000e-01 1.020287200808525085e-01 1.170446053147315979e-01 3.039845228195190430e-01 1.040251180529594421e-01
[truncated: 3,277,336 more chars]
