# Supplementary material for: The Language of Innovation
Source: PLoS One. 2020 Apr 30;15(4):e0230107. doi: 10.1371/journal.pone.0230107 (PMC7194493; doi:10.1371/journal.pone.0230107)
Supplement: S23 File — (GZ) [file pone.0230107.s023.tar.gz › 2001-2005/V2Run_13_VS_4500_embeddings2001-2005ED32.txt]

-3.545754030346870422e-02 8.157737553119659424e-02 3.524428009986877441e-01 -8.248705416917800903e-02 -2.898158431053161621e-01 -5.987608805298805237e-02 1.209617704153060913e-01 -8.499462902545928955e-02 -1.331276446580886841e-01 -1.589167416095733643e-01 3.851630389690399170e-01 7.626913487911224365e-02 2.675704061985015869e-01 -1.629923433065414429e-01 -8.388781920075416565e-03 2.371927537024021149e-02 -1.914831995964050293e-01 -4.980111867189407349e-02 1.522777825593948364e-01 5.868376418948173523e-02 3.370021237060427666e-03 2.133709937334060669e-01 5.946103483438491821e-03 1.389613449573516846e-01 2.000715211033821106e-02 -2.301825284957885742e-01 2.049116045236587524e-01 -1.681523174047470093e-01 -2.063149809837341309e-01 -2.554284930229187012e-01 -2.217616587877273560e-01 -2.107052356004714966e-01
-1.271929442882537842e-01 -9.233008325099945068e-02 2.262930423021316528e-01 -1.162852495908737183e-01 1.641164571046829224e-01 -5.450646206736564636e-02 1.976258754730224609e-01 -1.400962918996810913e-01 1.318132281303405762e-01 -8.539863862097263336e-03 1.618981510400772095e-01 -1.905491352081298828e-01 -1.420871168375015259e-01 -2.003253847360610962e-01 -8.864209055900573730e-02 -5.883658677339553833e-02 -1.143919397145509720e-02 -1.178638860583305359e-01 3.305012881755828857e-01 -2.319081425666809082e-01 -2.234873175621032715e-01 2.749116718769073486e-01 1.035588607192039490e-01 -6.414655596017837524e-02 -1.117034698836505413e-03 3.695010021328926086e-02 1.714631617069244385e-01 -1.033327206969261169e-01 -3.373367786407470703e-01 -7.048396021127700806e-02 -3.300174176692962646e-01 -2.895783782005310059e-01
-2.570708692073822021e-01 -4.697873592376708984e-01 1.053213998675346375e-01 -1.746537089347839355e-01 4.257753863930702209e-02 3.998609259724617004e-02 1.280972957611083984e-01 -1.995836496353149414e-01 -1.758531481027603149e-01 -9.389629215002059937e-02 2.063772678375244141e-01 -4.320530965924263000e-02 1.985007673501968384e-01 -2.986159548163414001e-02 -2.349628061056137085e-01 -7.438132911920547485e-02 -7.850416004657745361e-02 1.157196983695030212e-01 4.272873401641845703e-01 -1.667847931385040283e-01 -8.892302960157394409e-02 6.836988031864166260e-02 -7.376470416784286499e-02 1.765880882740020752e-01 -3.049774095416069031e-02 -1.279377341270446777e-01 3.136578947305679321e-02 2.487156987190246582e-01 -2.229414135217666626e-01 -7.718381285667419434e-02 9.323424845933914185e-02 -5.553240701556205750e-02
5.807153135538101196e-02 -1.454155147075653076e-01 -3.452888503670692444e-02 7.312103360891342163e-02 -1.633841693401336670e-01 -1.432120893150568008e-02 -4.011050611734390259e-02 -3.908709809184074402e-02 6.993874907493591309e-02 6.403728574514389038e-02 2.173836678266525269e-01 6.996724009513854980e-02 1.106352508068084717e-01 -3.445070087909698486e-01 -4.321514070034027100e-01 9.745951741933822632e-02 -8.716894686222076416e-02 -3.159411847591400146e-01 1.595780253410339355e-01 -1.629157513380050659e-01 9.923297166824340820e-02 2.250167429447174072e-01 -2.636477649211883545e-01 7.043163478374481201e-02 4.810181260108947754e-02 -3.430580198764801025e-01 1.054363846778869629e-01 -2.307588756084442139e-01 -9.672596305608749390e-02 -2.868299558758735657e-02 -2.100155949592590332e-01 1.325013488531112671e-01
-6.919892877340316772e-02 -1.816016249358654022e-02 2.798875868320465088e-01 1.417887657880783081e-01 -1.528954692184925079e-02 2.085827589035034180e-01 7.654346525669097900e-02 -3.271465301513671875e-01 -2.006120085716247559e-01 3.292739763855934143e-02 4.694874957203865051e-02 2.121077775955200195e-01 1.128138378262519836e-01 -2.407592833042144775e-01 -1.866432577371597290e-01 1.223705783486366272e-01 -2.442641258239746094e-01 -1.642248481512069702e-01 3.064936995506286621e-01 1.612304747104644775e-01 -2.356497198343276978e-01 -2.103642188012599945e-02 3.866187855601310730e-02 1.993740797042846680e-01 -1.405636668205261230e-01 -1.572079956531524658e-01 -5.634467303752899170e-02 2.477813363075256348e-01 -1.972342431545257568e-01 1.291286386549472809e-02 -2.151162922382354736e-01 -1.806057691574096680e-01
-3.302502632141113281e-01 -2.114794552326202393e-01 2.238722443580627441e-01 -8.170901983976364136e-02 -5.784990638494491577e-02 9.177599102258682251e-02 -6.940682977437973022e-02 -1.371069997549057007e-01 -2.519776225090026855e-01 -9.519031643867492676e-02 -6.147684901952743530e-02 -2.569733746349811554e-02 5.332280695438385010e-02 -3.604208230972290039e-01 -3.179427683353424072e-01 2.654732167720794678e-01 3.613439202308654785e-02 4.309638217091560364e-02 1.746196746826171875e-01 4.883916676044464111e-02 -2.541819512844085693e-01 1.281878203153610229e-01 -1.274494081735610962e-01 2.072699069976806641e-01 1.520246714353561401e-01 -1.433991789817810059e-01 6.248438730835914612e-03 4.100855439901351929e-02 -3.407444059848785400e-01 1.596809476613998413e-01 -3.458967432379722595e-02 -9.080440551042556763e-02
-7.497088611125946045e-02 -2.754505574703216553e-01 -1.483378708362579346e-01 -3.543613851070404053e-02 -2.338640242815017700e-01 2.970145456492900848e-02 4.280066117644309998e-02 -2.558371424674987793e-01 -4.622644186019897461e-02 5.479618534445762634e-02 -8.721642941236495972e-02 -3.999984636902809143e-02 -5.995464324951171875e-02 -1.770283877849578857e-01 -3.124018311500549316e-01 8.735705912113189697e-02 -8.246881514787673950e-02 -1.257126629352569580e-01 3.087530732154846191e-01 1.047466918826103210e-01 -3.374870121479034424e-01 2.011986225843429565e-01 9.485279768705368042e-02 2.283037751913070679e-01 4.741450026631355286e-02 -4.026790261268615723e-01 7.292779535055160522e-02 2.357351481914520264e-01 -1.259880065917968750e-01 -1.437782961875200272e-02 -2.205500937998294830e-02 -1.778317689895629883e-01
3.936427831649780273e-02 -3.298869729042053223e-01 3.474596738815307617e-01 -2.530319243669509888e-02 2.176765352487564087e-02 3.361828997731208801e-02 5.344945564866065979e-02 -2.029845267534255981e-01 -2.299030274152755737e-01 -6.180090457201004028e-02 1.959336698055267334e-01 -7.826925069093704224e-02 -1.246528923511505127e-01 -1.819385439157485962e-01 -2.145938426256179810e-01 4.206271842122077942e-02 3.531311452388763428e-01 -1.007349565625190735e-01 1.926876455545425415e-01 -4.312782734632492065e-02 -1.133155673742294312e-01 -1.098243985325098038e-02 -1.948496401309967041e-01 -1.333739757537841797e-01 -4.761450737714767456e-02 -4.067690372467041016e-01 1.542530115693807602e-02 3.310965374112129211e-02 -1.031230837106704712e-01 -1.566169112920761108e-01 -2.576617598533630371e-01 -1.085066422820091248e-01
-1.311749033629894257e-02 -1.545384973287582397e-01 2.864948511123657227e-01 4.710515215992927551e-02 -2.962902188301086426e-01 5.724034272134304047e-03 1.268561333417892456e-01 -9.454577416181564331e-02 -3.378819823265075684e-01 -3.484947979450225830e-02 -1.074231341481208801e-01 1.410556286573410034e-01 1.863363832235336304e-01 -2.211772650480270386e-01 -4.408102948218584061e-03 7.122706621885299683e-03 2.036240417510271072e-03 -1.539985239505767822e-01 3.085740804672241211e-01 -2.765391487628221512e-03 -7.400990277528762817e-02 3.304938673973083496e-01 -1.684560626745223999e-02 8.802148699760437012e-02 1.416907608509063721e-01 -4.183755517005920410e-01 -4.042342305183410645e-02 1.355666220188140869e-01 -3.199315816164016724e-02 1.928287744522094727e-01 1.236968208104372025e-02 -2.304405570030212402e-01
-2.488435655832290649e-01 -2.459661364555358887e-01 2.811963558197021484e-01 -1.810845546424388885e-02 7.907223701477050781e-02 3.114907145500183105e-01 -1.856600865721702576e-02 -1.850144267082214355e-01 -1.738959252834320068e-01 -1.260104328393936157e-01 -1.423015743494033813e-01 8.815912902355194092e-02 4.093170166015625000e-02 -3.962274268269538879e-02 -3.486056923866271973e-01 1.333275437355041504e-01 -2.189578115940093994e-01 2.350069815292954445e-03 1.758730262517929077e-01 -8.332034945487976074e-02 -1.239966377615928650e-01 1.323208063840866089e-01 -1.127192974090576172e-01 2.573779821395874023e-01 -2.397122792899608612e-02 -1.574603766202926636e-01 3.126747906208038330e-01 -5.142787471413612366e-02 -1.243934705853462219e-01 -2.338175773620605469e-01 2.916084043681621552e-02 -2.218298316001892090e-01
-1.116490885615348816e-01 -1.298764497041702271e-01 2.820957601070404053e-01 1.201830208301544189e-01 -1.146155521273612976e-01 3.446439281105995178e-02 1.238385438919067383e-01 -3.691301643848419189e-01 -1.003784388303756714e-01 6.169875711202621460e-02 3.942408859729766846e-01 -1.377975046634674072e-01 -1.302226036787033081e-01 -3.171665370464324951e-01 -2.649151384830474854e-01 2.522223815321922302e-02 -3.198588732630014420e-03 1.681324094533920288e-01 5.115403234958648682e-02 -1.000216826796531677e-01 -1.936971582472324371e-02 1.454737037420272827e-01 -1.360403150320053101e-01 2.012579441070556641e-01 -1.127294600009918213e-01 -1.220516487956047058e-01 1.234214901924133301e-01 2.013305425643920898e-01 -2.034849524497985840e-01 -3.452131152153015137e-02 -2.929973304271697998e-01 -2.820876054465770721e-02
-2.469920068979263306e-01 -1.368794441223144531e-01 5.374864488840103149e-02 -2.160377055406570435e-01 -2.331921309232711792e-01 1.603833734989166260e-01 2.046303451061248779e-02 -8.524976670742034912e-02 -2.725807428359985352e-01 1.594484150409698486e-01 7.989596575498580933e-02 9.042324125766754150e-02 2.009114250540733337e-02 -1.608988046646118164e-01 -2.828783094882965088e-01 1.753511130809783936e-01 1.356466393917798996e-02 3.089108876883983612e-02 3.601585924625396729e-01 7.496002316474914551e-02 6.230530887842178345e-02 3.326164484024047852e-01 -1.880101263523101807e-01 1.328788399696350098e-01 8.011827617883682251e-02 -1.485457122325897217e-01 -6.271430104970932007e-02 2.061176598072052002e-01 -2.903392612934112549e-01 -2.369289547204971313e-01 -3.271925076842308044e-02 -1.056845188140869141e-01
5.689243972301483154e-02 7.120202481746673584e-02 -3.795850276947021484e-02 5.670949071645736694e-02 1.454095244407653809e-01 2.010950595140457153e-01 -1.055589914321899414e-01 -3.539795279502868652e-01 -1.443106979131698608e-01 -2.333123981952667236e-02 8.298728615045547485e-02 1.710249632596969604e-01 2.180899232625961304e-01 -2.353319525718688965e-01 -9.457587450742721558e-02 -8.344131521880626678e-03 -6.882189959287643433e-02 -1.402547210454940796e-01 2.941646575927734375e-01 2.901364117860794067e-03 9.932211041450500488e-02 2.737741172313690186e-01 -6.098726298660039902e-04 2.757044434547424316e-01 1.419508010149002075e-01 -1.919153630733489990e-01 6.692904978990554810e-02 -2.791437208652496338e-01 -1.981377154588699341e-01 -2.075678706169128418e-01 -3.030390441417694092e-01 -1.849516183137893677e-01
2.010889649391174316e-01 9.586578607559204102e-02 7.668332755565643311e-02 -2.834976278245449066e-02 -1.551163494586944580e-01 2.705148793756961823e-02 -3.142501413822174072e-02 -2.651189863681793213e-01 9.643476456403732300e-03 7.951873540878295898e-02 1.380272656679153442e-01 1.364722549915313721e-01 2.298788130283355713e-01 1.115199401974678040e-01 -3.505218625068664551e-01 5.276055634021759033e-02 -6.740081310272216797e-02 -1.187854707241058350e-01 4.229407906532287598e-01 1.409391909837722778e-01 5.287268385291099548e-02 3.151323795318603516e-01 -1.137118637561798096e-01 1.105488613247871399e-01 3.690674528479576111e-02 -2.732872962951660156e-01 5.000394303351640701e-03 -2.016129195690155029e-01 -1.998206377029418945e-01 -2.513476014137268066e-01 -2.103082239627838135e-01 -6.239055097103118896e-02
1.632334105670452118e-02 -2.120885103940963745e-01 2.707298099994659424e-01 1.893134973943233490e-02 -1.062149405479431152e-01 1.659470647573471069e-01 4.105960205197334290e-02 -1.295222491025924683e-01 -1.978416144847869873e-01 -1.230900455266237259e-02 -1.214672327041625977e-01 -6.294117867946624756e-02 3.829185292124748230e-02 -3.814046680927276611e-01 -3.371807038784027100e-01 8.253651857376098633e-02 -1.498916596174240112e-01 -1.598977856338024139e-02 4.112273156642913818e-01 -1.788440905511379242e-02 -1.811184585094451904e-01 1.876587122678756714e-01 2.157095447182655334e-02 3.358069658279418945e-01 -6.347716599702835083e-02 -1.491467058658599854e-01 8.492573350667953491e-02 1.532640308141708374e-01 -2.193321287631988525e-01 1.075544729828834534e-01 3.357205539941787720e-02 -8.478939533233642578e-02
-1.161190271377563477e-01 -2.319293618202209473e-01 1.215329915285110474e-01 6.376395374536514282e-02 -2.706538736820220947e-01 1.030253767967224121e-01 4.396399483084678650e-02 -1.855032593011856079e-01 -2.334406673908233643e-01 -1.465355306863784790e-01 -9.534901380538940430e-02 -1.717626154422760010e-01 1.187934353947639465e-01 -2.139146029949188232e-01 -2.756199538707733154e-01 2.188981175422668457e-01 -1.088395416736602783e-01 -1.306319236755371094e-01 3.385850787162780762e-01 -5.068544298410415649e-02 -8.243354409933090210e-02 2.039305418729782104e-01 1.352996528148651123e-01 1.154426112771034241e-01 1.065291464328765869e-02 -2.312865294516086578e-02 1.172409858554601669e-02 1.819052845239639282e-01 -3.908258080482482910e-01 6.189629435539245605e-02 -1.993740350008010864e-01 -1.975474506616592407e-01
3.534832000732421875e-01 -3.121248781681060791e-01 9.552607685327529907e-02 1.876355335116386414e-02 1.259123384952545166e-01 -1.634092330932617188e-01 -2.105192467570304871e-02 -1.716129183769226074e-01 1.464400161057710648e-02 -5.321974679827690125e-02 2.577801346778869629e-01 1.397644262760877609e-02 8.122625946998596191e-02 -1.094830781221389771e-01 -1.733336150646209717e-01 8.462027460336685181e-02 1.524097174406051636e-01 -1.405079960823059082e-01 1.358967721462249756e-01 -1.551078408956527710e-01 -3.626980483531951904e-01 5.094316974282264709e-02 9.745077043771743774e-02 2.770223319530487061e-01 -2.323109209537506104e-01 -5.340863019227981567e-02 1.926926225423812866e-01 1.644400656223297119e-01 -2.509674131870269775e-01 -7.076546549797058105e-02 -2.341419309377670288e-01 -1.432832628488540649e-01
1.328096240758895874e-01 -2.490980476140975952e-01 5.585639271885156631e-03 -1.249983832240104675e-01 -4.812076315283775330e-02 9.117729961872100830e-03 1.947927325963973999e-01 -8.835328370332717896e-02 -1.818014979362487793e-01 -7.470066845417022705e-02 -1.921566128730773926e-01 5.725140217691659927e-03 2.478323131799697876e-02 -2.063741981983184814e-01 -2.974765598773956299e-01 1.938684880733489990e-01 -5.080811679363250732e-02 -1.081262901425361633e-01 3.594299554824829102e-01 1.837973147630691528e-01 -1.073901653289794922e-01 1.553869247436523438e-01 1.236920710653066635e-02 2.311650216579437256e-01 1.737749762833118439e-02 -2.673723697662353516e-01 9.448788315057754517e-02 1.932830810546875000e-01 -3.630119562149047852e-01 8.260084688663482666e-02 -1.590653508901596069e-01 -2.512871623039245605e-01
4.220161214470863342e-02 -1.245889440178871155e-01 2.753861844539642334e-01 2.338739298284053802e-02 7.945389300584793091e-02 -8.301660418510437012e-03 1.738303750753402710e-01 -4.380339086055755615e-01 6.108289584517478943e-02 3.567125648260116577e-02 4.791305959224700928e-01 1.509889513254165649e-01 1.656431555747985840e-01 -2.872995436191558838e-01 -2.048284113407135010e-01 7.945506274700164795e-02 -1.522693485021591187e-01 -1.028701383620500565e-02 1.913572475314140320e-02 -1.546789407730102539e-01 2.191241085529327393e-02 5.886692926287651062e-02 -1.863436773419380188e-02 1.815364062786102295e-01 -7.921730726957321167e-02 -4.291331768035888672e-02 1.231752485036849976e-01 1.123367026448249817e-01 -3.188208341598510742e-01 -1.731744408607482910e-02 3.286106884479522705e-02 -1.961091458797454834e-01
9.686154872179031372e-02 -3.385529667139053345e-02 -8.491775393486022949e-02 -2.324266359210014343e-02 -8.418058604001998901e-02 1.888054311275482178e-01 -1.133700460195541382e-02 5.185101181268692017e-02 1.001586765050888062e-01 2.004057615995407104e-01 2.531024813652038574e-01 2.305722236633300781e-02 2.913394272327423096e-01 -2.086664140224456787e-01 -1.996577978134155273e-01 -2.766215801239013672e-02 -2.838308811187744141e-01 -2.871422469615936279e-01 1.532914340496063232e-01 -1.440212829038500786e-03 5.380187928676605225e-02 -1.743369922041893005e-02 -1.906932145357131958e-01 1.734990775585174561e-01 -5.242200568318367004e-02 -1.620771735906600952e-01 2.532503902912139893e-01 -2.102127373218536377e-01 -2.394944876432418823e-01 1.298858225345611572e-01 -3.082826435565948486e-01 -2.992495596408843994e-01
1.279714256525039673e-01 -3.399646282196044922e-01 7.828156650066375732e-02 -1.679547876119613647e-01 -1.663004457950592041e-01 9.744971245527267456e-02 -5.671624094247817993e-02 -1.321907788515090942e-01 -1.269255429506301880e-01 -9.453259408473968506e-02 1.294891089200973511e-01 -2.222552448511123657e-01 2.284305840730667114e-01 -1.161325536668300629e-02 -3.093843460083007812e-01 2.167870551347732544e-01 -1.249666437506675720e-01 6.928879767656326294e-02 1.672032773494720459e-01 1.523838639259338379e-01 -1.568285226821899414e-01 2.199750244617462158e-01 -7.814508676528930664e-02 1.453792154788970947e-01 -1.193770579993724823e-02 -2.039859592914581299e-01 2.657575905323028564e-01 3.632646501064300537e-01 -1.828508526086807251e-01 -8.896940201520919800e-02 -1.786790192127227783e-01 -1.366090774536132812e-02
-1.110850945115089417e-01 -4.996595978736877441e-01 8.883249014616012573e-02 -1.239919662475585938e-01 -1.898591965436935425e-01 -3.051464073359966278e-02 -1.241341382265090942e-01 -3.108168840408325195e-01 -3.855115547776222229e-02 -1.697384864091873169e-01 1.190088465809822083e-01 -1.644723117351531982e-02 -8.645864576101303101e-02 -4.577172547578811646e-02 -2.405566722154617310e-01 3.014062941074371338e-01 -3.047470375895500183e-02 -1.442467700690031052e-02 3.893792629241943359e-01 1.933086663484573364e-02 4.091904312372207642e-02 2.175492793321609497e-01 1.073142960667610168e-01 1.450319588184356689e-01 -4.692149907350540161e-02 -1.286187618970870972e-01 1.087974384427070618e-01 2.354939430952072144e-01 -9.031651914119720459e-02 8.494378626346588135e-02 1.631953567266464233e-01 1.906070741824805737e-03
-6.145699322223663330e-02 -9.740224480628967285e-02 3.732936978340148926e-01 -9.359820187091827393e-02 -1.235613971948623657e-01 4.342841356992721558e-02 1.615603417158126831e-01 -1.110951080918312073e-01 -1.165950745344161987e-01 -1.291934996843338013e-01 -1.215816140174865723e-01 -1.374612748622894287e-02 6.949561834335327148e-02 -2.264378666877746582e-01 -1.728414446115493774e-01 3.595140576362609863e-01 -2.717426717281341553e-01 -2.203541249036788940e-01 2.812826633453369141e-01 8.629537373781204224e-02 -1.197850555181503296e-01 2.896184623241424561e-01 8.283522725105285645e-02 1.728565841913223267e-01 1.374428719282150269e-01 -3.023473620414733887e-01 -1.124127507209777832e-01 4.026320204138755798e-02 -5.249243229627609253e-02 1.422819644212722778e-01 -1.730424612760543823e-01 -3.323167935013771057e-02
-1.722885519266128540e-01 -1.590779572725296021e-01 3.396729230880737305e-01 6.603936105966567993e-02 -2.606346905231475830e-01 -3.945872187614440918e-02 8.679442852735519409e-02 -1.242070868611335754e-01 -9.594971686601638794e-02 -2.818465791642665863e-02 -1.400037109851837158e-01 6.241785734891891479e-02 1.068255975842475891e-01 3.685770928859710693e-02 -3.258910477161407471e-01 5.604487285017967224e-02 -2.402826398611068726e-01 -8.869099617004394531e-02 1.870241612195968628e-01 -7.937110215425491333e-02 -2.259214781224727631e-02 2.612539529800415039e-01 -1.347916200757026672e-03 2.693170905113220215e-01 1.993611156940460205e-01 -3.029500544071197510e-01 -1.932852268218994141e-01 7.548779249191284180e-02 -2.786152064800262451e-01 1.804580837488174438e-01 -1.693292409181594849e-01 -1.248506605625152588e-01
-1.068537216633558273e-02 -4.770686924457550049e-01 2.994118817150592804e-02 2.848093770444393158e-02 -3.404053747653961182e-01 1.438144147396087646e-01 1.121431440114974976e-01 -2.538400888442993164e-01 -1.555524021387100220e-01 -7.094757631421089172e-03 1.073080226778984070e-01 -9.554611146450042725e-02 9.927785955369472504e-03 -2.823421955108642578e-01 -1.443124264478683472e-01 1.423400193452835083e-01 -1.859024018049240112e-01 -5.824276059865951538e-02 1.785473972558975220e-01 2.123474776744842529e-01 -4.791850596666336060e-02 1.735958158969879150e-01 -2.661029994487762451e-01 2.051416337490081787e-01 5.059311166405677795e-02 -1.459507048130035400e-01 4.257022589445114136e-02 2.509802281856536865e-01 -1.259841471910476685e-01 9.020724683068692684e-04 -9.926322847604751587e-02 -1.287719309329986572e-01
-1.477654725313186646e-01 6.710161687806248665e-04 -4.346560686826705933e-02 4.231240227818489075e-02 -3.472827747464179993e-02 2.452263049781322479e-02 9.948482364416122437e-02 6.021260097622871399e-02 -1.611446291208267212e-01 -2.859772443771362305e-01 1.520329117774963379e-01 8.432145416736602783e-02 7.178083807229995728e-02 -7.243369519710540771e-02 -1.501184552907943726e-01 3.103502988815307617e-01 1.669290512800216675e-01 -1.083216667175292969e-01 2.386588901281356812e-01 -2.576604187488555908e-01 -2.945161163806915283e-01 2.312484532594680786e-01 -8.279461413621902466e-02 3.701831102371215820e-01 2.233169376850128174e-01 1.001963466405868530e-01 2.120969295501708984e-01 -7.082289457321166992e-02 -4.663905501365661621e-02 -2.967460155487060547e-01 -2.063572555780410767e-01 -4.635891690850257874e-02
1.749904602766036987e-01 8.250654488801956177e-02 8.855475485324859619e-02 -7.005538046360015869e-02 -1.013005450367927551e-01 1.917891800403594971e-01 3.706857562065124512e-02 -4.448533654212951660e-01 -8.341069519519805908e-02 -7.706172764301300049e-02 1.855665743350982666e-01 4.415706545114517212e-02 1.471245884895324707e-01 -9.694407880306243896e-02 -1.856047958135604858e-01 -5.609736219048500061e-02 -1.541817933320999146e-01 -1.209279373288154602e-01 3.366814255714416504e-01 4.003911465406417847e-02 3.714150562882423401e-02 2.822383940219879150e-01 4.790703207254409790e-02 2.507418394088745117e-02 -1.033534333109855652e-01 -4.318586289882659912e-01 1.116363778710365295e-01 -1.822483241558074951e-01 -4.859148710966110229e-02 -7.710333168506622314e-02 -3.100259304046630859e-01 3.145288303494453430e-02
1.574131101369857788e-01 -5.355739220976829529e-02 -1.277062445878982544e-01 -1.682174652814865112e-01 -1.674557179212570190e-01 7.011008262634277344e-02 -2.487825900316238403e-01 -1.043915078043937683e-01 -6.346487440168857574e-03 -4.274570569396018982e-02 1.737394928932189941e-01 -6.946414243429899216e-03 1.797926425933837891e-01 -1.587357223033905029e-01 -3.849541842937469482e-01 6.412188708782196045e-02 -1.812431067228317261e-01 -2.212155610322952271e-01 3.325332105159759521e-01 7.914292626082897186e-03 -9.739045053720474243e-02 1.008000150322914124e-01 -4.753665626049041748e-02 2.562586665153503418e-01 -6.922366470098495483e-02 -2.071625292301177979e-01 1.975337862968444824e-01 -1.302031278610229492e-01 2.801367826759815216e-02 -2.446316480636596680e-01 -3.680440485477447510e-01 1.754947565495967865e-02
-8.431981503963470459e-02 -6.812186539173126221e-02 3.856562450528144836e-02 -8.139073103666305542e-02 1.552579849958419800e-01 1.721502095460891724e-01 -6.144020333886146545e-02 -6.203214451670646667e-02 -1.804557442665100098e-01 -3.248271942138671875e-01 6.349541991949081421e-02 1.471297889947891235e-01 1.680980324745178223e-01 6.790228188037872314e-02 -3.835077285766601562e-01 8.253802359104156494e-02 2.021792382001876831e-01 -4.516888782382011414e-02 1.560470908880233765e-01 -1.652995645999908447e-01 -3.060086369514465332e-01 -1.003215089440345764e-01 8.005770295858383179e-02 3.257512152194976807e-01 -1.288461387157440186e-01 -3.099076151847839355e-01 2.993299067020416260e-01 4.977025836706161499e-02 -6.676799058914184570e-02 -1.415496598929166794e-02 -1.628885269165039062e-01 -1.467293947935104370e-01
-5.488716065883636475e-02 -1.181231439113616943e-01 2.517743408679962158e-01 -5.331489816308021545e-02 -1.023259982466697693e-01 -1.334459185600280762e-01 -1.120420638471841812e-02 -1.402558088302612305e-01 -2.311237901449203491e-01 8.116243779659271240e-02 1.093410979956388474e-02 4.274159669876098633e-02 -9.929753094911575317e-02 -1.834867149591445923e-01 -3.470580279827117920e-01 1.896673291921615601e-01 -1.608675867319107056e-01 1.332136243581771851e-01 3.226008117198944092e-01 -6.005203723907470703e-02 -1.316308975219726562e-01 2.198790013790130615e-01 2.318868786096572876e-01 3.179252445697784424e-01 1.094561652280390263e-03 -1.413947045803070068e-01 1.374621987342834473e-01 1.810353249311447144e-01 -2.797075808048248291e-01 1.881980299949645996e-01 -7.329360395669937134e-02 -2.105002552270889282e-01
-1.221065223217010498e-01 -2.501729130744934082e-01 1.769056022167205811e-01 1.979539394378662109e-01 6.287331780185922980e-05 2.858070656657218933e-02 2.106398157775402069e-02 -1.677878350019454956e-01 -3.881103694438934326e-01 8.531946688890457153e-02 -8.017426729202270508e-02 9.048491716384887695e-02 -3.471694141626358032e-02 -2.301056981086730957e-01 -2.584370374679565430e-01 9.233456104993820190e-02 -1.322901397943496704e-01 -1.200895681977272034e-01 3.212062716484069824e-01 -2.818752452731132507e-02 -2.403891384601593018e-01 2.270237952470779419e-01 1.532996296882629395e-01 1.413336098194122314e-01 1.592301577329635620e-02 -3.300214707851409912e-01 1.507938932627439499e-02 3.019759431481361389e-02 -3.193468749523162842e-01 6.452010571956634521e-02 -5.692395567893981934e-02 -1.105887964367866516e-01
1.381699647754430771e-02 -3.084195256233215332e-01 7.434646040201187134e-02 -4.034625738859176636e-02 -5.519333854317665100e-02 2.771383151412010193e-02 1.383337080478668213e-01 -1.271496713161468506e-01 -2.063129395246505737e-01 -1.787652969360351562e-01 2.069122791290283203e-01 1.197859123349189758e-01 6.894490122795104980e-02 -1.015837416052818298e-01 -2.981138527393341064e-01 2.213499993085861206e-01 -2.257521599531173706e-01 2.626298666000366211e-01 6.387396901845932007e-02 -1.622425206005573273e-02 -3.844527006149291992e-01 2.381284534931182861e-01 1.231010854244232178e-01 1.752275526523590088e-01 -1.667760759592056274e-01 4.780448228120803833e-02 -2.786499820649623871e-02 2.237954139709472656e-01 -2.777915596961975098e-01 3.897218778729438782e-02 -1.169214770197868347e-01 -1.606940180063247681e-01
2.643904089927673340e-01 7.324964553117752075e-02 2.117029577493667603e-01 -7.859309017658233643e-02 -6.300014257431030273e-02 -5.259294062852859497e-02 -5.200468748807907104e-02 -2.357318848371505737e-01 -3.095407038927078247e-02 4.601179435849189758e-02 1.449524462223052979e-01 -1.182581931352615356e-01 4.004007875919342041e-01 -8.910436928272247314e-02 -3.031750023365020752e-01 1.345359981060028076e-01 -1.697443425655364990e-01 -2.132718861103057861e-01 1.652633100748062134e-01 -4.711621440947055817e-03 2.114136517047882080e-02 3.316797614097595215e-01 -9.500832855701446533e-02 1.364735364913940430e-01 -1.560554802417755127e-01 -2.424446642398834229e-01 1.594357937574386597e-01 -1.802971065044403076e-01 -9.132625535130500793e-03 -1.774407178163528442e-01 -2.732098400592803955e-01 -7.326138764619827271e-02
7.671631872653961182e-02 -9.241973608732223511e-02 -9.859000891447067261e-02 -1.644512712955474854e-01 -1.322675794363021851e-01 -8.873439580202102661e-02 -2.831557989120483398e-01 1.927738040685653687e-01 -2.819194644689559937e-02 6.875820457935333252e-02 1.717923432588577271e-01 -5.067710578441619873e-02 2.276198379695415497e-02 -1.440161764621734619e-01 -1.861823052167892456e-01 4.690963774919509888e-02 7.100284099578857422e-02 -3.858015239238739014e-01 2.169288098812103271e-01 -2.172657400369644165e-01 -4.601167980581521988e-03 2.953453063964843750e-01 1.962238550186157227e-02 8.653499931097030640e-02 -3.192278444766998291e-01 -2.261267006397247314e-01 8.144368976354598999e-02 -1.922946721315383911e-01 -1.774769276380538940e-01 -3.467518091201782227e-02 -2.148155421018600464e-01 -3.026696443557739258e-01
1.096180174499750137e-02 -2.437377534806728363e-02 -5.225193453952670097e-04 9.866166114807128906e-02 -1.588682085275650024e-01 9.707415848970413208e-02 -1.216618344187736511e-01 -9.332181513309478760e-02 -7.300741970539093018e-02 9.937559813261032104e-02 2.007944136857986450e-01 -9.050447493791580200e-03 1.787169873714447021e-01 -1.869495809078216553e-01 -5.423654317855834961e-01 -7.021255046129226685e-02 -1.261748075485229492e-01 -3.548570871353149414e-01 2.756419479846954346e-01 -6.521323323249816895e-02 -3.552170470356941223e-02 5.386926233768463135e-02 -1.183295100927352905e-01 1.104549542069435120e-01 -1.410699933767318726e-01 -3.419109880924224854e-01 6.926941126585006714e-02 -2.649681270122528076e-01 -7.404368370771408081e-02 -4.895401000976562500e-02 -1.838001310825347900e-01 -6.229133903980255127e-02
2.837148308753967285e-01 -1.083708927035331726e-01 9.747367352247238159e-02 -1.242366433143615723e-01 -3.406557142734527588e-01 2.683196365833282471e-01 -1.133643537759780884e-01 -1.488112285733222961e-02 5.228837952017784119e-02 1.743267029523849487e-01 2.812261581420898438e-01 -2.515746951103210449e-01 2.242185771465301514e-01 -2.355010807514190674e-01 -4.234797507524490356e-02 8.687052875757217407e-02 -2.241196110844612122e-02 -7.247817516326904297e-02 1.738789975643157959e-01 1.418719347566366196e-02 5.865649878978729248e-02 1.358166486024856567e-01 1.205218881368637085e-01 1.415017396211624146e-01 1.769669502973556519e-01 -2.580377161502838135e-01 -6.455831974744796753e-02 -2.693084180355072021e-01 -1.859834343194961548e-01 -1.298767030239105225e-01 -5.561683326959609985e-02 -2.633680105209350586e-01
-2.940467745065689087e-02 -2.048489153385162354e-01 1.385768204927444458e-01 -3.151976689696311951e-02 1.560301482677459717e-01 1.003976762294769287e-01 1.908793300390243530e-01 -1.151557490229606628e-01 -2.566039264202117920e-01 1.059350557625293732e-02 1.674042046070098877e-01 -1.265520006418228149e-01 -1.265356503427028656e-02 -3.949874080717563629e-03 -6.794124096632003784e-02 -1.774886250495910645e-01 1.797720640897750854e-01 -7.809732854366302490e-02 3.399204611778259277e-01 -2.756385505199432373e-01 -3.203973174095153809e-01 -1.343283355236053467e-01 -2.565954923629760742e-01 2.895086705684661865e-01 -6.236286088824272156e-02 -2.280662357807159424e-01 3.177181631326675415e-02 -2.527857124805450439e-01 -2.434268444776535034e-01 -8.031474798917770386e-02 -1.402404904365539551e-01 -8.964045904576778412e-03
-2.683047950267791748e-01 -1.750443130731582642e-01 3.541459143161773682e-01 -1.328884959220886230e-01 3.227029694244265556e-03 1.588766127824783325e-01 1.042390987277030945e-01 -2.640211880207061768e-01 -3.358325362205505371e-01 8.587057143449783325e-02 -8.550735563039779663e-02 -5.567308515310287476e-02 2.127255350351333618e-01 -2.309217154979705811e-01 -2.954916954040527344e-01 2.710138633847236633e-02 1.098092049360275269e-01 -1.551709026098251343e-01 1.126364320516586304e-01 -1.176292151212692261e-01 8.515075594186782837e-02 1.871110498905181885e-01 -1.136318594217300415e-01 2.616023719310760498e-01 1.371228545904159546e-01 -1.443674564361572266e-01 -4.075744375586509705e-02 8.176442980766296387e-02 -1.171820759773254395e-01 9.677319228649139404e-02 -2.357176244258880615e-01 -1.354747712612152100e-01
-3.251073062419891357e-01 -1.547412723302841187e-01 1.126131713390350342e-01 -1.139240264892578125e-01 5.565666407346725464e-02 7.201877236366271973e-02 -6.127330660820007324e-02 -1.806975156068801880e-01 -2.043122202157974243e-01 -7.187101244926452637e-02 2.002291530370712280e-01 3.018136695027351379e-02 6.316789984703063965e-02 -3.816584125161170959e-03 -1.932187080383300781e-01 2.111754119396209717e-01 1.954173445701599121e-01 -1.079405471682548523e-01 7.945339381694793701e-02 -1.935779899358749390e-01 4.936585575342178345e-02 4.545105248689651489e-02 -2.442357093095779419e-01 -6.560494750738143921e-02 3.162211552262306213e-02 -3.846122026443481445e-01 9.480383247137069702e-02 -4.191943630576133728e-02 -4.655094146728515625e-01 -1.873487383127212524e-01 -1.481536626815795898e-01 -1.751091480255126953e-01
-8.394795656204223633e-02 -1.401585638523101807e-01 1.447013020515441895e-01 -2.102947235107421875e-02 -1.708925329148769379e-02 -1.679456681013107300e-01 -2.835843525826931000e-02 -1.557332277297973633e-01 2.238783389329910278e-01 7.125523407012224197e-03 8.619855344295501709e-02 4.324441030621528625e-02 -1.807407587766647339e-01 -1.116368323564529419e-01 -1.684168726205825806e-01 1.903293281793594360e-01 2.173630446195602417e-01 -1.629579961299896240e-01 9.853975474834442139e-02 -1.084248647093772888e-01 -4.107157289981842041e-01 2.232663631439208984e-01 -2.498895227909088135e-01 1.564062982797622681e-01 -1.311522256582975388e-02 -8.521378040313720703e-02 2.590796053409576416e-01 -3.700167313218116760e-02 -4.370678961277008057e-01 1.354508101940155029e-01 -2.038624435663223267e-01 -4.012122750282287598e-02
5.499447509646415710e-02 8.085660636425018311e-03 6.560085713863372803e-02 4.730663076043128967e-02 -1.329607963562011719e-01 -6.530099362134933472e-02 -5.104140192270278931e-02 -8.203954435884952545e-03 -2.024240419268608093e-02 7.334571331739425659e-02 1.526082307100296021e-01 -2.938275225460529327e-02 1.892410963773727417e-01 -2.453534156084060669e-01 -3.427354693412780762e-01 -1.309791766107082367e-02 -3.171426951885223389e-01 -2.649563550949096680e-01 3.861273825168609619e-01 -1.070905402302742004e-01 -2.310216799378395081e-02 1.796073466539382935e-01 -1.592572331428527832e-01 4.062438011169433594e-02 -1.736388206481933594e-01 -3.680960237979888916e-01 8.376932889223098755e-02 -1.819642186164855957e-01 -7.951536774635314941e-02 -2.252497971057891846e-01 -2.270454913377761841e-01 -1.289534270763397217e-01
-8.590447157621383667e-02 -1.073998808860778809e-01 2.156256884336471558e-01 -1.595426350831985474e-01 5.005355179309844971e-02 1.648352593183517456e-01 -1.403062939643859863e-01 -5.176712870597839355e-01 -3.567758947610855103e-03 1.795285642147064209e-01 1.040428504347801208e-01 1.865016669034957886e-01 -3.244611620903015137e-02 -1.129038482904434204e-01 -3.901613503694534302e-02 -1.995288282632827759e-01 -8.060774952173233032e-02 -2.614657282829284668e-01 2.537783980369567871e-01 -1.267002969980239868e-01 -3.353444114327430725e-02 1.478146016597747803e-01 -1.368118077516555786e-01 3.780903220176696777e-01 6.256706267595291138e-02 -2.443341165781021118e-01 9.681308269500732422e-02 -9.373923391103744507e-02 -5.611809343099594116e-02 -4.928034543991088867e-02 -1.256236582994461060e-01 -1.253486871719360352e-01
1.084794327616691589e-01 -1.846356689929962158e-01 -1.399251669645309448e-01 -1.409160196781158447e-01 -2.549307346343994141e-01 1.113466843962669373e-01 -1.362073123455047607e-01 -1.936858170665800571e-03 7.607228588312864304e-03 1.741806566715240479e-01 2.426619231700897217e-01 -5.340991914272308350e-02 5.674426630139350891e-02 -1.368317902088165283e-01 -4.263068735599517822e-01 -1.593581773340702057e-02 -1.936825513839721680e-01 -3.786967694759368896e-02 7.284212857484817505e-02 3.719072416424751282e-02 1.528749614953994751e-01 2.791512906551361084e-01 2.195746405050158501e-03 7.844797521829605103e-02 -1.147791817784309387e-01 -3.464700877666473389e-01 2.077616155147552490e-01 -3.441894650459289551e-01 -9.415053762495517731e-03 1.944289058446884155e-01 -2.870906330645084381e-02 -1.898399144411087036e-01
-1.130803227424621582e-01 -9.565744549036026001e-02 2.737721428275108337e-02 5.314681679010391235e-02 -1.579118669033050537e-01 2.229119986295700073e-01 1.127206608653068542e-01 -7.898488640785217285e-02 -1.755354106426239014e-01 -4.068378210067749023e-01 6.473993510007858276e-02 -4.020657762885093689e-02 1.669162660837173462e-01 -9.326486289501190186e-02 -1.669753938913345337e-01 2.234318107366561890e-01 1.140280365943908691e-01 -2.371257543563842773e-02 1.506007462739944458e-01 -2.738153636455535889e-01 -4.765212535858154297e-02 2.349835932254791260e-01 1.616751998662948608e-01 3.643632233142852783e-01 1.697908900678157806e-02 5.527006834745407104e-02 4.025350511074066162e-01 5.401022359728813171e-02 -1.976213753223419189e-01 7.955596596002578735e-02 -5.383662134408950806e-02 -1.422482728958129883e-01
-3.606706857681274414e-02 -1.735113188624382019e-02 7.814262993633747101e-03 -3.631125390529632568e-01 -8.124528080224990845e-02 1.532012522220611572e-01 -1.960997432470321655e-01 -1.699033528566360474e-01 -5.545149743556976318e-02 -7.284522056579589844e-02 2.512682974338531494e-01 2.431364506483078003e-01 1.831402182579040527e-01 -3.002484142780303955e-01 -2.577949166297912598e-01 -2.143847942352294922e-02 -6.665871292352676392e-02 3.742687776684761047e-02 3.560788035392761230e-01 1.032697036862373352e-01 -9.917859733104705811e-02 3.262251019477844238e-01 -7.187131047248840332e-02 2.211961708962917328e-02 5.454472824931144714e-02 5.698000267148017883e-02 1.242971122264862061e-01 1.605278849601745605e-01 -1.120281368494033813e-01 2.434361167252063751e-02 -3.270868062973022461e-01 1.227548494935035706e-01
8.652022480964660645e-02 -9.995637834072113037e-02 -1.237172912806272507e-02 1.983620971441268921e-02 -1.745432913303375244e-01 -1.858393400907516479e-01 -1.219445541501045227e-01 -6.865929812192916870e-02 9.204847365617752075e-02 -2.291922718286514282e-01 2.865445427596569061e-02 -1.680498868227005005e-01 3.881562128663063049e-02 -1.391157209873199463e-01 -1.436182409524917603e-01 -5.106710642576217651e-02 2.110840231180191040e-01 -7.282041758298873901e-02 1.919027268886566162e-01 3.925406560301780701e-02 2.607406675815582275e-01 2.845739386975765228e-02 1.609466671943664551e-01 5.057702660560607910e-01 1.233191490173339844e-01 -4.389833509922027588e-01 -4.694699123501777649e-02 -1.130517125129699707e-01 -1.529442667961120605e-01 1.504603177309036255e-01 -2.180341631174087524e-01 -8.963789790868759155e-02
-1.704201698303222656e-01 -1.703102290630340576e-01 -3.597093001008033752e-02 -1.786434948444366455e-01 2.253090441226959229e-01 2.580061554908752441e-01 7.801262289285659790e-02 -1.978712677955627441e-01 4.263065382838249207e-02 2.590155228972434998e-03 3.753340244293212891e-01 1.243758425116539001e-01 -2.568010091781616211e-01 -1.481627020984888077e-02 -2.220573872327804565e-01 1.235482692718505859e-01 1.887293606996536255e-01 -1.338957995176315308e-01 3.138491511344909668e-01 3.195463493466377258e-02 -9.943519532680511475e-02 4.061869159340858459e-02 2.090851813554763794e-01 4.577361792325973511e-02 -9.795019030570983887e-02 -3.638706505298614502e-01 1.388718336820602417e-01 7.703285664319992065e-02 -2.508763074874877930e-01 -5.240169540047645569e-02 -1.171431988477706909e-01 1.494421809911727905e-02
-1.126053780317306519e-01 -1.331256777048110962e-01 2.939504683017730713e-01 -2.961733192205429077e-02 -9.278566390275955200e-02 2.922176122665405273e-01 1.361901015043258667e-01 -5.523474514484405518e-02 -1.407503783702850342e-01 -1.722948849201202393e-01 7.477071881294250488e-02 2.925766445696353912e-02 -9.583613276481628418e-02 -8.397604525089263916e-02 -3.517387509346008301e-01 3.701574802398681641e-01 -7.813091389834880829e-03 -2.292930781841278076e-01 2.146028280258178711e-01 -1.887065768241882324e-01 -1.018624380230903625e-01 1.108603253960609436e-01 1.989691108465194702e-01 4.090443849563598633e-01 7.596094161272048950e-02 -7.835011184215545654e-02 9.799375385046005249e-02 5.619113519787788391e-02 1.781624555587768555e-02 -6.522763520479202271e-02 4.969872534275054932e-02 -1.954857110977172852e-01
8.251862227916717529e-02 -2.015855163335800171e-01 8.538465946912765503e-02 -2.456378936767578125e-01 -2.827115952968597412e-01 -5.867803841829299927e-02 -3.122395835816860199e-02 -1.993786692619323730e-01 -1.753746271133422852e-01 -1.200578510761260986e-01 3.735899925231933594e-01 2.359396815299987793e-01 -1.225320771336555481e-01 5.981884524226188660e-02 -9.868641942739486694e-02 8.706581592559814453e-02 1.679824441671371460e-01 6.119786202907562256e-02 1.157462522387504578e-01 -7.373896241188049316e-02 -3.133734315633773804e-02 1.935072126798331738e-03 1.628794819116592407e-01 1.286172121763229370e-01 1.081176027655601501e-01 -7.233976572751998901e-02 2.843875288963317871e-01 -1.737556159496307373e-01 -2.204597145318984985e-01 2.993749268352985382e-02 -2.863218784332275391e-01 -3.608134984970092773e-01
-5.152740702033042908e-02 -2.568357288837432861e-01 1.070373132824897766e-01 -5.425694212317466736e-02 6.860965513624250889e-04 5.936410278081893921e-02 -1.989901214838027954e-01 -1.088793501257896423e-01 -3.207986354827880859e-01 1.598096080124378204e-02 1.158953644335269928e-03 -1.508261729031801224e-02 6.381143350154161453e-03 -1.477470993995666504e-01 -3.858423531055450439e-01 1.563158035278320312e-01 -1.858346313238143921e-01 -1.208580806851387024e-01 4.177126288414001465e-01 4.304753616452217102e-02 -2.190726995468139648e-01 2.475647181272506714e-01 7.496718317270278931e-03 2.211213707923889160e-01 9.740253910422325134e-03 -4.620818793773651123e-02 -9.565690904855728149e-02 4.453781247138977051e-02 -1.041613966226577759e-01 9.002809226512908936e-02 -1.482768356800079346e-01 -3.541378378868103027e-01
1.336449533700942993e-01 -2.642981149256229401e-02 -5.757610499858856201e-02 1.547929942607879639e-01 -2.635138630867004395e-01 -5.920026451349258423e-02 -4.122169630136340857e-04 8.231753483414649963e-03 -2.280744537711143494e-02 6.807028502225875854e-02 1.822366267442703247e-01 -1.112109273672103882e-01 1.829481273889541626e-01 -2.655653953552246094e-01 -3.782904148101806641e-01 -1.239209398627281189e-01 -1.127395927906036377e-01 -2.466680258512496948e-01 3.820415139198303223e-01 -9.973031282424926758e-02 -8.661802113056182861e-02 1.373249739408493042e-01 -2.568244747817516327e-02 1.050875410437583923e-01 -9.683127515017986298e-03 -4.518136978149414062e-01 1.752369254827499390e-01 -1.881896257400512695e-01 -8.010138571262359619e-02 -6.606559455394744873e-02 -1.127111166715621948e-01 -8.128506690263748169e-02
3.523435071110725403e-02 -1.095841974020004272e-01 5.317719653248786926e-02 9.153618663549423218e-02 -1.505717188119888306e-01 -9.143841266632080078e-02 -2.298519574105739594e-02 -7.633841037750244141e-02 7.131462544202804565e-02 1.301615238189697266e-01 1.969824880361557007e-01 -9.768334031105041504e-02 1.535491794347763062e-01 -8.744866400957107544e-02 -2.658093869686126709e-01 -8.195167779922485352e-02 -2.775694131851196289e-01 -2.454800605773925781e-01 3.188509345054626465e-01 -5.878051742911338806e-02 -4.808472469449043274e-02 1.317609101533889771e-01 -4.169593378901481628e-02 4.577717557549476624e-02 2.262683585286140442e-02 -4.780759513378143311e-01 1.268143057823181152e-01 -2.921408712863922119e-01 1.103618275374174118e-02 -2.091093510389328003e-01 -2.825419306755065918e-01 -1.976823955774307251e-01
-2.034278362989425659e-01 -2.754126489162445068e-01 2.052118629217147827e-01 -1.256008893251419067e-01 -6.552275270223617554e-03 -1.848348528146743774e-01 1.265078186988830566e-01 -3.152818977832794189e-01 -1.861817389726638794e-01 -7.369458675384521484e-02 9.157771617174148560e-02 -4.281929694116115570e-03 1.715204678475856781e-03 -1.103335320949554443e-01 -3.185637593269348145e-01 2.882062196731567383e-01 -2.905267104506492615e-02 8.607649803161621094e-02 2.419853024184703827e-02 -2.045540660619735718e-01 3.162336722016334534e-02 7.140984386205673218e-02 6.106045097112655640e-02 1.270392239093780518e-01 7.232581730931997299e-03 -2.875747084617614746e-01 5.678456276655197144e-02 1.401138007640838623e-01 -4.124070107936859131e-01 -1.740181148052215576e-01 -1.997630596160888672e-01 8.671380579471588135e-02
-4.879487305879592896e-02 3.305933624505996704e-02 5.674467608332633972e-02 4.842258617281913757e-02 -2.105188965797424316e-01 -1.031179800629615784e-01 -4.060967266559600830e-02 7.432593032717704773e-03 -5.925804376602172852e-03 8.968026936054229736e-02 1.845492571592330933e-01 -5.551652610301971436e-02 1.884451806545257568e-01 -2.843287289142608643e-01 -4.207319617271423340e-01 -6.060674786567687988e-02 -2.540236115455627441e-01 -3.424464762210845947e-01 3.633699119091033936e-01 -7.097064703702926636e-02 6.482622027397155762e-02 1.496280580759048462e-01 -6.040623039007186890e-02 8.868891745805740356e-02 -2.503944002091884613e-02 -3.586367666721343994e-01 1.033857613801956177e-01 -1.291293054819107056e-01 -9.413058310747146606e-02 -2.095628529787063599e-01 -1.174640879034996033e-01 -1.090012267231941223e-01
1.259867697954177856e-01 -3.374225497245788574e-01 3.911451250314712524e-02 1.996352821588516235e-01 1.078703179955482483e-01 1.202158331871032715e-01 -3.335996344685554504e-02 -4.315998256206512451e-01 -1.009842604398727417e-01 3.869951143860816956e-02 2.174131870269775391e-01 4.918436333537101746e-02 2.459421008825302124e-02 -1.892748177051544189e-01 -5.364676192402839661e-02 -1.808204874396324158e-02 -3.252711147069931030e-02 8.293034881353378296e-02 2.984373271465301514e-01 -5.555404722690582275e-02 -1.778174936771392822e-01 3.564950823783874512e-01 8.908312767744064331e-03 1.194428056478500366e-01 2.886165864765644073e-02 -1.457371413707733154e-01 9.139567613601684570e-02 -3.086871281266212463e-02 -4.058997929096221924e-01 3.529347851872444153e-02 1.911913603544235229e-01 -8.555252104997634888e-02
-2.002612054347991943e-01 -2.405168861150741577e-01 8.897688984870910645e-02 -8.335063606500625610e-02 -1.416434068232774734e-02 5.465831607580184937e-02 -3.974516317248344421e-02 5.546376854181289673e-02 -2.336035966873168945e-01 1.952355951070785522e-01 -1.372296661138534546e-01 -1.513318270444869995e-01 2.880510874092578888e-02 -1.036328002810478210e-01 -2.808414101600646973e-01 2.326817512512207031e-01 -1.816187947988510132e-01 -2.084943652153015137e-01 3.193409442901611328e-01 -3.036826848983764648e-02 -1.673606783151626587e-01 2.544100284576416016e-01 -3.371757641434669495e-02 2.284344583749771118e-01 -2.149856835603713989e-01 -1.946404427289962769e-01 5.507099628448486328e-02 1.918492317199707031e-01 -2.216842323541641235e-01 1.944929957389831543e-01 -1.943952292203903198e-01 -1.619344055652618408e-01
1.399884223937988281e-01 -5.384598672389984131e-02 7.125941663980484009e-02 2.815498597919940948e-02 -7.026012986898422241e-02 -9.116398543119430542e-02 1.147738248109817505e-01 -3.390270173549652100e-01 -2.206612676382064819e-01 4.395428299903869629e-02 -2.765384316444396973e-02 -5.849780514836311340e-02 1.588824577629566193e-02 -1.719570606946945190e-01 -2.590034604072570801e-01 1.578318625688552856e-01 -1.934309490025043488e-02 -2.164634913206100464e-01 3.459097445011138916e-01 2.983568236231803894e-02 -1.872005760669708252e-01 1.751585304737091064e-01 1.611733585596084595e-01 4.128092527389526367e-01 2.597649581730365753e-02 -7.948636263608932495e-02 -1.160244718194007874e-01 1.981942951679229736e-01 -3.860586285591125488e-01 -6.488058716058731079e-02 -6.355331838130950928e-02 -8.206998556852340698e-02
-1.278968900442123413e-01 -3.263468444347381592e-01 -2.318226732313632965e-02 -1.193526685237884521e-01 -2.462351173162460327e-01 1.906124204397201538e-01 5.321102589368820190e-02 -1.358541892841458321e-03 -1.311211585998535156e-01 -1.608678251504898071e-01 3.152367100119590759e-02 1.798670180141925812e-02 2.540699578821659088e-02 -2.239262908697128296e-01 -2.823603749275207520e-01 1.459799706935882568e-01 -1.138208899646997452e-02 -1.747870445251464844e-01 1.949004530906677246e-01 1.058799028396606445e-01 -2.334616146981716156e-02 2.026804685592651367e-01 3.804409131407737732e-02 3.192552030086517334e-01 1.935228854417800903e-01 -3.544350564479827881e-01 -9.032388776540756226e-02 3.110019862651824951e-01 -2.392299622297286987e-01 9.105192869901657104e-02 -8.882178366184234619e-02 1.029190327972173691e-02
-3.586062416434288025e-02 -7.866362482309341431e-02 1.706361472606658936e-01 3.694044053554534912e-02 -1.647953838109970093e-01 7.623591274023056030e-02 -3.397981822490692139e-02 -5.141316726803779602e-02 -3.599153757095336914e-01 9.629454463720321655e-02 1.940701007843017578e-01 -1.231368184089660645e-01 3.984648734331130981e-02 -2.858555177226662636e-03 -2.643686830997467041e-01 -8.096477389335632324e-02 -4.243633151054382324e-02 1.257403939962387085e-01 2.874510586261749268e-01 1.870611459016799927e-01 3.874089196324348450e-02 1.805575489997863770e-01 1.346386373043060303e-01 2.208697348833084106e-01 -1.437849402427673340e-01 -2.115086764097213745e-01 3.218983858823776245e-02 3.144885897636413574e-01 -2.536628544330596924e-01 -6.639322638511657715e-02 -2.336964383721351624e-02 -4.297733306884765625e-01
2.087058275938034058e-01 -9.281501919031143188e-02 -3.946722298860549927e-02 -2.225842922925949097e-01 8.874872699379920959e-03 -3.781530633568763733e-02 9.960123896598815918e-02 -1.703849434852600098e-01 -2.350075542926788330e-01 8.977072685956954956e-02 2.668669521808624268e-01 -2.749832533299922943e-02 2.885262966156005859e-01 2.446698257699608803e-03 -2.118065059185028076e-01 5.875972285866737366e-02 -6.595731526613235474e-02 -2.421162128448486328e-01 4.242182970046997070e-01 -3.845308721065521240e-02 8.600956946611404419e-02 2.487601339817047119e-01 -1.674918532371520996e-01 8.465645462274551392e-02 -4.289214685559272766e-02 -2.110882848501205444e-01 1.233775019645690918e-01 -2.367212623357772827e-01 1.737539656460285187e-02 -2.185986340045928955e-01 -2.728675603866577148e-01 1.803676597774028778e-02
1.158192232251167297e-01 -1.255615502595901489e-01 -8.061760663986206055e-02 -4.868357256054878235e-02 -1.967534571886062622e-01 2.188212051987648010e-02 1.068601161241531372e-01 1.774115487933158875e-02 -1.223068013787269592e-01 -1.605186015367507935e-01 2.822315990924835205e-01 2.848056256771087646e-01 -1.803069412708282471e-01 4.262394085526466370e-02 -2.044200152158737183e-01 1.476034075021743774e-01 3.043070249259471893e-02 -1.407426595687866211e-01 2.094223946332931519e-01 -2.499464899301528931e-01 -2.232425287365913391e-02 1.255448460578918457e-01 -2.586403787136077881e-01 2.460807263851165771e-01 -1.978303939104080200e-01 -5.115822330117225647e-02 2.319220900535583496e-01 -1.064520180225372314e-01 -2.684614360332489014e-01 -2.117953822016716003e-02 -3.197859823703765869e-01 -2.433054596185684204e-01
-1.948824152350425720e-02 -1.825410500168800354e-02 3.296684920787811279e-01 6.860368885099887848e-03 -8.969589322805404663e-02 -1.048408076167106628e-01 -4.151502251625061035e-02 -3.248924911022186279e-01 -2.466116994619369507e-01 2.186056412756443024e-02 -1.044829934835433960e-01 1.516039967536926270e-01 1.652589589357376099e-01 -2.964119017124176025e-01 -1.062329187989234924e-01 -8.945459872484207153e-02 -2.548302710056304932e-01 -2.394788414239883423e-01 4.797556102275848389e-01 3.438120475038886070e-03 -1.936031132936477661e-01 1.473257392644882202e-01 -1.036908924579620361e-01 1.287910193204879761e-01 7.058376818895339966e-02 -9.723066538572311401e-02 3.057421557605266571e-02 4.184589907526969910e-02 -2.143096178770065308e-01 -2.972877211868762970e-02 -1.748828887939453125e-01 3.285062685608863831e-02
6.857441365718841553e-02 -1.302205678075551987e-02 2.153493650257587433e-02 -1.870618462562561035e-01 -1.682659089565277100e-01 -1.040093321353197098e-02 4.140305146574974060e-02 -2.505756318569183350e-01 6.085809785872697830e-03 -1.588211804628372192e-01 2.326561659574508667e-01 -1.673670858144760132e-02 5.284290388226509094e-02 -3.625288307666778564e-01 -3.042792156338691711e-02 -9.056564420461654663e-02 -1.145554333925247192e-01 1.310462504625320435e-01 -6.561797112226486206e-02 2.899139821529388428e-01 1.140089333057403564e-01 7.369075901806354523e-03 1.251913979649543762e-02 3.466904759407043457e-01 -6.365852802991867065e-02 -3.297807872295379639e-01 -2.244637310504913330e-01 -1.978601813316345215e-01 -2.834079563617706299e-01 1.062417477369308472e-01 -6.962830573320388794e-02 -3.047610819339752197e-01
-1.407511681318283081e-01 -3.569252789020538330e-01 2.688905298709869385e-01 -3.670902177691459656e-02 -1.846280694007873535e-01 -1.405142843723297119e-01 -9.430386126041412354e-02 -3.508977890014648438e-01 3.305572271347045898e-02 -4.176837205886840820e-02 2.035973370075225830e-01 6.868334859609603882e-02 7.898963987827301025e-02 -2.529432624578475952e-02 -2.458893954753875732e-01 1.018171831965446472e-01 2.864175140857696533e-01 -8.932358026504516602e-02 1.234847232699394226e-01 -1.686107665300369263e-01 -1.457625925540924072e-01 -7.997549325227737427e-02 1.719335019588470459e-01 6.315392255783081055e-02 1.233913749456405640e-01 -2.438587397336959839e-01 4.596689715981483459e-02 1.038825362920761108e-01 -3.495726883411407471e-01 -1.403423249721527100e-01 -2.035986781120300293e-01 2.729125507175922394e-02
-1.678548157215118408e-01 -2.620374262332916260e-01 3.428538143634796143e-01 -8.540949225425720215e-02 5.053213611245155334e-02 1.796320825815200806e-01 -1.664782315492630005e-02 -2.052332609891891479e-01 -3.070791065692901611e-01 1.131072416901588440e-01 -9.155114740133285522e-02 5.614258721470832825e-02 6.336889415979385376e-02 -1.393472552299499512e-01 -2.141190469264984131e-01 -3.802834823727607727e-02 5.142623558640480042e-02 -2.949557453393936157e-02 2.353722900152206421e-01 -4.784743860363960266e-02 -1.320527866482734680e-03 2.899830043315887451e-01 -6.622318178415298462e-02 1.957046091556549072e-01 -1.599920354783535004e-02 -3.428406417369842529e-01 4.187432304024696350e-02 1.516302227973937988e-01 -7.368225604295730591e-02 6.330119818449020386e-02 -4.016941189765930176e-01 -1.021318733692169189e-01
-4.287428408861160278e-02 -2.896264493465423584e-01 -8.030328899621963501e-02 -2.008644342422485352e-01 -1.160188689827919006e-01 1.281124055385589600e-01 7.703201472759246826e-02 5.835052952170372009e-02 -1.126488447189331055e-01 -1.823964565992355347e-01 3.865324258804321289e-01 8.402985334396362305e-02 -3.012130856513977051e-01 -1.267878711223602295e-02 -1.722224652767181396e-01 7.960626855492591858e-03 -1.591811701655387878e-02 -1.205878779292106628e-01 1.196235716342926025e-01 -1.453113108873367310e-01 -8.298262208700180054e-02 9.774779528379440308e-02 -2.511397302150726318e-01 2.310533374547958374e-01 -2.161515504121780396e-02 -8.543921634554862976e-03 3.547609448432922363e-01 -2.611705064773559570e-01 -1.409797817468643188e-01 -5.388869903981685638e-04 -2.929672300815582275e-01 -1.476554125547409058e-01
1.029185857623815536e-02 -2.947818338871002197e-01 1.582188159227371216e-01 1.171799451112747192e-01 -1.308068782091140747e-01 -8.634098619222640991e-02 2.081091850996017456e-01 -1.636700481176376343e-01 5.202399939298629761e-02 -1.708101183176040649e-01 2.288991659879684448e-01 1.203171014785766602e-01 1.470734830945730209e-02 -2.300853282213211060e-01 -2.223089039325714111e-01 6.268469244241714478e-02 8.097010850906372070e-02 2.871030569076538086e-02 2.092352658510208130e-01 -2.983342111110687256e-01 -1.639170795679092407e-01 2.689018147066235542e-03 -2.869502007961273193e-01 -7.242010533809661865e-02 2.298921160399913788e-02 -4.049370288848876953e-01 1.426993012428283691e-01 9.677075594663619995e-02 -1.462772786617279053e-01 -2.172128111124038696e-01 -1.284003257751464844e-01 -2.009767144918441772e-01
-2.894697487354278564e-01 -2.344495207071304321e-01 1.080329045653343201e-01 -4.311745464801788330e-01 -1.766946315765380859e-01 2.026406973600387573e-01 3.137138485908508301e-01 -3.264545500278472900e-01 -1.399824172258377075e-01 1.114762797951698303e-01 -1.704497821629047394e-02 4.330993071198463440e-02 -3.709925105795264244e-03 -4.517517238855361938e-02 -1.211719587445259094e-01 9.808897040784358978e-03 -2.219366878271102905e-01 -1.505772173404693604e-01 1.025004982948303223e-01 1.622361093759536743e-01 -3.106132522225379944e-02 3.217868506908416748e-01 6.424646824598312378e-02 9.899896383285522461e-02 -9.322667494416236877e-03 -9.700012952089309692e-02 9.034768491983413696e-02 -6.898537278175354004e-03 -2.298330217599868774e-01 8.042268455028533936e-02 1.672084480524063110e-01 -5.666442960500717163e-02
-1.178706064820289612e-01 -3.620425760746002197e-01 3.235523700714111328e-01 -1.195266246795654297e-01 -1.618680953979492188e-01 2.002232968807220459e-01 5.665259808301925659e-02 -3.401086628437042236e-01 -1.486125588417053223e-01 8.690772950649261475e-02 6.260180473327636719e-02 5.519497022032737732e-02 8.844465017318725586e-02 -2.421129345893859863e-01 -3.942862153053283691e-01 9.608626365661621094e-02 7.428405433893203735e-02 1.418646723031997681e-01 1.729025989770889282e-01 -8.420622348785400391e-02 -2.324941195547580719e-02 4.054081067442893982e-02 1.758293509483337402e-01 1.646372079849243164e-01 2.096044719219207764e-01 -1.566667258739471436e-01 6.478153914213180542e-02 7.374641299247741699e-02 -2.582921087741851807e-01 -6.910657137632369995e-02 -9.698348492383956909e-02 -3.605939075350761414e-02
4.885349422693252563e-03 1.330290287733078003e-01 -1.490219384431838989e-01 9.650686383247375488e-02 -2.819831669330596924e-01 -2.858512662351131439e-02 2.960046567022800446e-02 -3.265095502138137817e-02 -8.300691097974777222e-02 1.770421862602233887e-01 2.620334327220916748e-01 -6.053435429930686951e-02 1.083372607827186584e-01 -3.442386686801910400e-01 -3.798080682754516602e-01 -2.312801033258438110e-02 -1.338070631027221680e-01 -1.405285000801086426e-01 2.650846242904663086e-01 1.079270523041486740e-02 -6.018703803420066833e-02 2.249121516942977905e-01 -1.520151793956756592e-01 1.542984992265701294e-01 -7.588445395231246948e-02 -3.833526968955993652e-01 9.450700134038925171e-02 -1.811978220939636230e-01 -4.790009185671806335e-02 -5.700748413801193237e-02 -1.763593554496765137e-01 -2.064123004674911499e-01
1.205372810363769531e-01 -1.667766720056533813e-01 1.692215651273727417e-01 -1.379461288452148438e-01 -1.209816858172416687e-01 -1.189606711268424988e-01 -2.078407406806945801e-01 -1.602407693862915039e-01 -1.675635278224945068e-01 -4.570271968841552734e-01 1.708834767341613770e-01 -3.538620471954345703e-01 1.230657100677490234e-02 -1.853749901056289673e-01 -1.614102423191070557e-01 -1.018637642264366150e-01 -2.084898203611373901e-01 -1.482577621936798096e-01 5.518143996596336365e-02 8.596838265657424927e-02 -1.704653352499008179e-01 6.598460674285888672e-02 -8.171516656875610352e-02 7.740212976932525635e-02 1.469113864004611969e-02 2.815539250150322914e-03 8.754646033048629761e-02 -5.908793210983276367e-02 -3.661996722221374512e-01 -2.792507112026214600e-01 -6.731723994016647339e-02 -7.304264698177576065e-03
1.613057702779769897e-01 6.046574562788009644e-02 2.470310777425765991e-02 -2.137426584959030151e-01 -2.365052551031112671e-01 3.994329273700714111e-02 -1.656542122364044189e-01 5.169077217578887939e-02 -1.505437195301055908e-01 -3.792724758386611938e-02 3.085377216339111328e-01 1.078868731856346130e-01 8.150864392518997192e-02 -2.191176414489746094e-01 -2.659782767295837402e-01 2.080268412828445435e-02 -2.355225682258605957e-01 -1.417850404977798462e-01 2.284768521785736084e-01 -1.284976452589035034e-01 -5.752978101372718811e-02 1.055674403905868530e-01 -1.758891642093658447e-01 9.585256129503250122e-02 -3.988409042358398438e-02 -3.627134561538696289e-01 2.587583959102630615e-01 -3.324328660964965820e-01 -3.697141632437705994e-02 -5.639215558767318726e-02 -1.576901823282241821e-01 -2.017820477485656738e-01
-7.173024117946624756e-02 1.068662330508232117e-01 1.083561033010482788e-01 -1.356544792652130127e-01 5.373083055019378662e-02 1.796700507402420044e-01 -1.297677457332611084e-01 2.879076823592185974e-02 -2.016994357109069824e-01 -7.844821363687515259e-02 3.553547859191894531e-01 -6.807608902454376221e-02 4.786073416471481323e-02 4.070214554667472839e-02 -2.120466381311416626e-01 8.146581053733825684e-02 -5.336671695113182068e-02 1.336060762405395508e-01 4.174945652484893799e-01 3.914585709571838379e-02 -3.634043931961059570e-01 -7.488015294075012207e-02 6.929384917020797729e-02 1.729536056518554688e-01 -2.030500210821628571e-02 -7.977049052715301514e-02 5.287360399961471558e-02 7.279543578624725342e-02 -3.392986953258514404e-01 -3.099640905857086182e-01 -1.269657611846923828e-01 -2.367469668388366699e-01
1.739451885223388672e-01 -3.131248056888580322e-01 2.707195580005645752e-01 -1.592717766761779785e-01 1.407061219215393066e-01 8.801713585853576660e-02 6.002132222056388855e-02 -1.178810894489288330e-01 -4.676254466176033020e-02 -4.361354932188987732e-02 3.793950974941253662e-01 -6.477866321802139282e-02 -1.437293738126754761e-01 -5.654787179082632065e-03 -2.335159331560134888e-01 1.760736703872680664e-01 4.618202894926071167e-02 -1.353083252906799316e-01 7.408715784549713135e-02 2.685911953449249268e-02 -3.404343724250793457e-01 7.011681050062179565e-02 -7.149338722229003906e-02 2.426725775003433228e-01 -1.332695130258798599e-02 6.639572978019714355e-02 1.008134484291076660e-01 3.962388262152671814e-02 -4.349010586738586426e-01 -1.666217595338821411e-01 -1.205431818962097168e-01 -1.016453281044960022e-01
-1.475496590137481689e-01 -3.610070347785949707e-01 -5.570463463664054871e-02 1.377633512020111084e-01 -1.388187110424041748e-01 6.516002863645553589e-02 1.529343277215957642e-01 3.118384338449686766e-04 3.206387162208557129e-03 -2.195269018411636353e-01 -6.254331674426794052e-03 8.245220780372619629e-02 -5.468042194843292236e-02 -1.222247034311294556e-01 -2.383144497871398926e-01 1.069772690534591675e-01 -1.794699132442474365e-01 2.875190600752830505e-02 3.638367950916290283e-01 2.293710410594940186e-01 -1.238468512892723083e-01 2.162634134292602539e-01 -2.074314840137958527e-02 1.066019311547279358e-01 -9.915778785943984985e-02 -3.277902603149414062e-01 -1.633003354072570801e-02 2.844226658344268799e-01 -2.185650914907455444e-01 8.941732347011566162e-02 -3.025875985622406006e-01 -3.967673983424901962e-03
-8.372303098440170288e-02 1.264868536964058876e-03 1.150606782175600529e-03 8.898507803678512573e-02 -3.014872372150421143e-01 -4.987069591879844666e-02 -3.298486024141311646e-02 2.358289808034896851e-02 -1.750305667519569397e-02 2.443364262580871582e-01 2.375555783510208130e-01 -5.283226072788238525e-02 1.174443066120147705e-01 -1.611758470535278320e-01 -3.712185025215148926e-01 -6.652971357107162476e-02 -2.748591005802154541e-01 -3.229733407497406006e-01 2.754881680011749268e-01 -2.099844813346862793e-01 3.171182423830032349e-02 2.174026668071746826e-01 -9.114367514848709106e-02 1.646140664815902710e-01 -3.512879461050033569e-02 -2.986299991607666016e-01 9.461160004138946533e-02 -2.709044218063354492e-01 -9.679106622934341431e-02 -1.048513352870941162e-01 -6.525669991970062256e-02 -8.897532522678375244e-02
3.772053420543670654e-01 -1.008446589112281799e-01 1.461183130741119385e-01 -1.615037620067596436e-01 -1.985198408365249634e-01 -4.023928195238113403e-03 6.626620143651962280e-02 -2.028269469738006592e-01 -3.177992627024650574e-02 -3.528453782200813293e-02 1.065357476472854614e-01 6.711193174123764038e-02 1.163063868880271912e-01 -1.256111711263656616e-01 -1.865735501050949097e-01 1.931184083223342896e-01 -2.480838745832443237e-01 -3.504098951816558838e-01 3.237648606300354004e-01 8.338684588670730591e-02 2.170883566141128540e-01 1.120559498667716980e-01 -1.202825307846069336e-01 2.055749446153640747e-01 -4.887998104095458984e-02 -1.521622240543365479e-01 -5.101513117551803589e-02 -2.901382148265838623e-01 1.763501204550266266e-02 -2.212579697370529175e-01 -6.115498021245002747e-02 -1.333556175231933594e-01
-8.614742010831832886e-02 -5.602754950523376465e-01 1.032497361302375793e-01 -5.283062532544136047e-02 2.293656319379806519e-01 -3.648818284273147583e-02 -1.507923901081085205e-01 -3.536600247025489807e-02 1.955254003405570984e-02 1.278196368366479874e-02 1.489993631839752197e-01 1.235267296433448792e-01 -7.779376953840255737e-02 -5.208285152912139893e-02 -2.955629527568817139e-01 1.563821285963058472e-01 2.960489131510257721e-02 -5.975323170423507690e-02 -1.066070273518562317e-01 -8.973428606986999512e-02 -1.042295694351196289e-01 2.815231978893280029e-01 -5.998250842094421387e-02 3.242385685443878174e-01 -8.559483289718627930e-02 2.994016557931900024e-02 -8.848910778760910034e-02 -7.808430586010217667e-03 -3.696863353252410889e-01 6.222075968980789185e-02 3.891007974743843079e-03 -2.220945060253143311e-01
-2.049728929996490479e-01 -3.184097707271575928e-01 2.003530226647853851e-02 2.706957161426544189e-01 -6.646103411912918091e-02 1.208355724811553955e-01 -5.569001659750938416e-02 -4.207579493522644043e-01 2.605802565813064575e-02 -4.285953193902969360e-02 3.227780163288116455e-01 -1.430208329111337662e-02 1.579958498477935791e-01 -1.213274300098419189e-01 -1.040813475847244263e-01 -4.587018117308616638e-02 6.400162726640701294e-02 3.372796252369880676e-02 -1.353687327355146408e-02 -2.196705713868141174e-02 -8.948780596256256104e-02 8.495080471038818359e-02 -2.069191783666610718e-01 3.659166023135185242e-02 -1.695095002651214600e-01 -1.282442361116409302e-01 4.568238556385040283e-02 8.820702880620956421e-02 -1.778904944658279419e-01 -2.172779738903045654e-01 -2.640555500984191895e-01 -3.941251039505004883e-01
1.381780803203582764e-01 4.040265828371047974e-02 3.880851343274116516e-02 -5.038295686244964600e-02 -2.144783288240432739e-01 -1.468202918767929077e-01 -1.427575498819351196e-01 -3.338289633393287659e-02 -3.192647919058799744e-02 1.119449436664581299e-01 2.432789057493209839e-01 6.024124100804328918e-02 2.010434567928314209e-01 -2.605884969234466553e-01 -4.574854075908660889e-01 -4.224976524710655212e-02 -2.658996284008026123e-01 -2.644722461700439453e-01 2.062625437974929810e-01 -3.384250402450561523e-02 -5.067837238311767578e-02 1.782593280076980591e-01 -4.284975305199623108e-02 1.590584069490432739e-01 -2.159537561237812042e-02 -2.255755513906478882e-01 1.496839672327041626e-01 -2.514067888259887695e-01 -8.456666022539138794e-02 -7.797213643789291382e-02 -2.935298979282379150e-01 -9.077833592891693115e-02
5.897965654730796814e-02 -1.491426117718219757e-02 -4.981801658868789673e-02 2.371696382761001587e-02 -1.433023214340209961e-01 -3.565972298383712769e-02 -1.566057950258255005e-01 1.280283629894256592e-01 -1.235916912555694580e-01 1.961843520402908325e-01 2.739011347293853760e-01 -7.960021495819091797e-03 7.930196821689605713e-02 -1.975949257612228394e-01 -3.591881692409515381e-01 6.376010924577713013e-02 -2.415672689676284790e-01 -3.010775148868560791e-01 1.945640444755554199e-01 -6.054332852363586426e-02 -5.450967699289321899e-02 1.539744883775711060e-01 -1.030113175511360168e-01 1.835031807422637939e-01 -1.603681892156600952e-01 -4.050614535808563232e-01 2.143993601202964783e-02 -2.444717139005661011e-01 -1.178217753767967224e-01 7.025551050901412964e-02 -3.047394752502441406e-01 -8.848690427839756012e-03
1.762905418872833252e-01 -3.489550352096557617e-01 1.992699354887008667e-01 -1.832186728715896606e-01 5.966518446803092957e-02 1.044013872742652893e-01 -3.357311189174652100e-01 -3.317658230662345886e-02 -1.689821854233741760e-02 -1.449802219867706299e-01 3.132575750350952148e-01 -8.290651440620422363e-02 -6.285645812749862671e-02 -2.109136991202831268e-02 -2.378387302160263062e-01 1.123934462666511536e-01 4.801059514284133911e-02 -9.694389998912811279e-03 -1.546140294522047043e-02 1.329656690359115601e-01 -2.577455639839172363e-01 3.579497933387756348e-01 1.571917682886123657e-01 1.322044730186462402e-01 -4.579918086528778076e-02 -2.232076376676559448e-01 8.330354094505310059e-02 8.901689201593399048e-02 -3.042681813240051270e-01 1.637324243783950806e-01 -4.883487895131111145e-02 8.599236607551574707e-03
-9.270333498716354370e-02 -1.348109990358352661e-01 2.685560882091522217e-01 1.241427138447761536e-01 -9.335036575794219971e-02 -8.327315747737884521e-02 1.465717554092407227e-01 -3.902647197246551514e-01 -7.393294572830200195e-02 -1.918842494487762451e-01 2.565976083278656006e-01 7.369866967201232910e-02 6.327337026596069336e-02 -2.762338817119598389e-01 -3.264444768428802490e-01 1.060708388686180115e-01 1.768684536218643188e-01 -9.368639439344406128e-02 8.016200363636016846e-02 -2.060519307851791382e-01 -1.363087594509124756e-01 -1.025587785989046097e-02 -4.645585268735885620e-02 -1.126921847462654114e-01 -9.965762495994567871e-02 -1.521269232034683228e-01 -5.354436114430427551e-02 -1.777083277702331543e-01 -1.785786449909210205e-01 -3.573975861072540283e-01 -6.873860955238342285e-02 -1.738359630107879639e-01
2.821319736540317535e-02 -2.003272026777267456e-01 2.308034598827362061e-01 -6.647453457117080688e-02 -1.755999475717544556e-01 -1.899401471018791199e-02 1.219980120658874512e-01 -2.209451943635940552e-01 -4.254546761512756348e-01 1.407846212387084961e-01 -1.739634722471237183e-01 -1.633844971656799316e-01 -3.385100141167640686e-02 -2.473825514316558838e-01 -2.613127231597900391e-01 1.560960896313190460e-03 -1.179081052541732788e-01 -5.819025635719299316e-02 3.265315890312194824e-01 6.638077646493911743e-02 -2.379268407821655273e-01 3.366052210330963135e-01 -1.631743973121047020e-03 2.377371788024902344e-01 -2.329397946596145630e-02 -3.089838474988937378e-02 4.950316995382308960e-02 1.585669256746768951e-02 -1.673520207405090332e-01 2.448540367186069489e-02 -1.311711668968200684e-01 -1.153430193662643433e-01
6.913390755653381348e-02 -4.026551917195320129e-02 -1.409218907356262207e-01 1.768885403871536255e-01 -2.127664536237716675e-01 5.405581090599298477e-03 -1.192871257662773132e-01 5.620190501213073730e-02 -1.808290556073188782e-02 5.748585239052772522e-02 3.294090628623962402e-01 -1.154834404587745667e-02 2.198113352060317993e-01 -1.639747172594070435e-01 -4.077437520027160645e-01 7.047639228403568268e-03 -1.438528895378112793e-01 -3.290083110332489014e-01 2.477329671382904053e-01 -1.009307205677032471e-01 4.864770919084548950e-02 1.559508293867111206e-01 -4.039292782545089722e-02 2.222295254468917847e-01 -7.603695243597030640e-02 -4.341425895690917969e-01 5.987253412604331970e-02 -1.060398742556571960e-01 -3.290757536888122559e-02 -8.063045144081115723e-02 -8.722340315580368042e-02 -1.532742381095886230e-01
1.006882488727569580e-01 6.948378868401050568e-03 8.441738039255142212e-02 -4.611566290259361267e-02 -2.301014810800552368e-01 6.611706316471099854e-02 -3.408236429095268250e-02 -8.332113921642303467e-02 5.778298527002334595e-02 4.070089384913444519e-02 2.583181262016296387e-01 1.595333218574523926e-01 3.405913114547729492e-01 -1.554018408060073853e-01 -1.935063302516937256e-01 5.701948702335357666e-02 -9.400863200426101685e-02 -1.427023559808731079e-01 2.946293652057647705e-01 1.205510199069976807e-01 4.226219281554222107e-02 2.647237777709960938e-01 -1.149924844503402710e-01 9.560131281614303589e-02 -2.082623243331909180e-01 -2.719440758228302002e-01 1.844174861907958984e-01 -1.815487742424011230e-01 1.432788372039794922e-01 -3.129884302616119385e-01 -3.293143808841705322e-01 -3.335505351424217224e-02
2.019391506910324097e-01 -2.766222953796386719e-01 -7.362353801727294922e-02 -3.197970241308212280e-02 -1.911027133464813232e-01 2.575927600264549255e-02 4.177628830075263977e-02 -1.850586980581283569e-01 -1.576703637838363647e-01 -1.509906202554702759e-01 4.618633091449737549e-01 4.575703665614128113e-02 -2.500719726085662842e-01 1.170471087098121643e-01 -9.790835529565811157e-02 1.246796622872352600e-01 1.576053500175476074e-01 2.497834712266921997e-02 1.782690435647964478e-01 -7.106852531433105469e-02 -1.027262359857559204e-01 7.200718671083450317e-02 -1.111605316400527954e-01 1.781890839338302612e-01 -5.996323376893997192e-02 -2.008107155561447144e-01 2.957819700241088867e-01 -2.737231552600860596e-01 -1.978513151407241821e-01 -3.918043896555900574e-02 -1.904668658971786499e-01 -1.822519749402999878e-01
7.649920415133237839e-03 1.547604799270629883e-02 2.429928258061408997e-02 -3.363720700144767761e-02 -6.617049127817153931e-02 -1.065352633595466614e-01 -1.384878307580947876e-01 -6.459350138902664185e-02 -9.258219972252845764e-03 -4.831708073616027832e-01 1.673515588045120239e-01 -9.952187538146972656e-03 1.489321589469909668e-01 -1.959918439388275146e-01 8.114842325448989868e-02 2.560887113213539124e-02 -1.239362806081771851e-01 -1.520254760980606079e-01 2.270441800355911255e-01 1.640591770410537720e-01 -1.466578692197799683e-01 7.343666255474090576e-02 -1.892490237951278687e-01 1.319062858819961548e-01 7.790897041559219360e-02 -2.466367930173873901e-02 -2.278746664524078369e-02 -1.540666818618774414e-01 -5.222358107566833496e-01 -3.293599486351013184e-01 8.435137569904327393e-02 -1.145044863224029541e-01
-1.045246496796607971e-01 -3.027735054492950439e-01 -9.697131067514419556e-02 3.108534775674343109e-02 -3.945159912109375000e-02 -3.309501111507415771e-01 2.721050083637237549e-01 -7.321618497371673584e-02 -1.275512874126434326e-01 -2.773158811032772064e-02 2.731014788150787354e-01 2.457450330257415771e-01 -1.608314961194992065e-01 5.524467676877975464e-02 -2.678270936012268066e-01 -2.147504501044750214e-02 -5.330695956945419312e-02 -7.701538503170013428e-02 7.711084187030792236e-02 2.861625552177429199e-01 -8.376364409923553467e-02 -6.953355669975280762e-02 1.277945637702941895e-01 2.315604686737060547e-01 1.973973512649536133e-01 -1.327522695064544678e-01 -6.493934243917465210e-02 -3.676196560263633728e-02 -9.094876796007156372e-02 -8.467645198106765747e-02 -3.809054195880889893e-01 -2.057259976863861084e-01
-5.805281922221183777e-02 -4.310173541307449341e-02 8.512733876705169678e-02 -3.979389369487762451e-01 5.024085193872451782e-02 7.915273308753967285e-02 5.331009998917579651e-02 -3.151847794651985168e-02 -1.134200766682624817e-01 9.283153712749481201e-02 3.701454997062683105e-01 1.552855670452117920e-01 2.827752828598022461e-01 -2.717834711074829102e-01 -1.712307482957839966e-01 3.396592661738395691e-02 -1.264842599630355835e-01 -2.252095788717269897e-01 3.850124776363372803e-01 8.606877177953720093e-02 8.666040003299713135e-02 -2.528255805373191833e-02 -5.397073924541473389e-03 -7.508514821529388428e-02 2.137492448091506958e-01 -1.536394003778696060e-02 3.668383061885833740e-01 -7.269729673862457275e-02 -1.207912936806678772e-01 2.933286689221858978e-02 2.895646169781684875e-02 -1.067466735839843750e-01
1.897941678762435913e-01 9.391637891530990601e-02 -1.214837357401847839e-01 -1.215226203203201294e-01 -1.573070883750915527e-01 -3.174944967031478882e-02 3.252787142992019653e-02 -1.151503920555114746e-01 1.357618123292922974e-01 4.791070148348808289e-02 3.516817688941955566e-01 1.167991235852241516e-01 2.834206521511077881e-01 -2.106620669364929199e-01 -3.609127402305603027e-01 1.353508681058883667e-01 -1.282124072313308716e-01 -2.635112404823303223e-01 3.733221292495727539e-01 -3.423953801393508911e-02 2.311772201210260391e-03 7.530970126390457153e-02 9.940070658922195435e-02 1.040257290005683899e-01 -1.277144905179738998e-02 -2.237946391105651855e-01 5.154268071055412292e-02 -2.931785881519317627e-01 -8.738858625292778015e-03 6.077668815851211548e-02 -1.657286286354064941e-01 -1.770240217447280884e-01
1.333848237991333008e-01 -9.803383052349090576e-02 -7.211081683635711670e-02 5.058018490672111511e-02 -1.554656624794006348e-01 -1.487311571836471558e-01 4.943837225437164307e-02 -2.620103955268859863e-02 -4.990548640489578247e-02 1.362190991640090942e-01 2.402009218931198120e-01 7.961473427712917328e-03 1.983546763658523560e-01 -1.681662350893020630e-01 -4.168721139430999756e-01 -1.450028363615274429e-02 -2.665188014507293701e-01 -3.035024106502532959e-01 2.006145417690277100e-01 -4.205093905329704285e-02 1.415936090052127838e-02 7.440026104450225830e-02 -1.223630532622337341e-01 1.749837696552276611e-01 -5.457294173538684845e-03 -4.265224039554595947e-01 1.285409033298492432e-01 -2.579713761806488037e-01 -3.654138743877410889e-02 -1.707102358341217041e-01 -1.953080892562866211e-01 -6.972257792949676514e-02
1.315877437591552734e-01 -2.604178488254547119e-01 3.580909371376037598e-01 -1.537536233663558960e-01 3.106711991131305695e-02 5.897607654333114624e-02 1.071279272437095642e-01 -1.375185400247573853e-01 -1.641868352890014648e-01 -1.279117017984390259e-01 1.877275258302688599e-01 3.514022380113601685e-02 -4.148414731025695801e-02 4.252436757087707520e-02 -1.334677338600158691e-01 1.473486125469207764e-01 -1.768687367439270020e-01 -2.757821083068847656e-01 2.427734434604644775e-01 -6.249605864286422729e-02 -2.234281152486801147e-01 1.757279038429260254e-01 -9.290128946304321289e-02 2.469962388277053833e-01 8.418902009725570679e-02 -7.623968273401260376e-02 -6.620776373893022537e-03 3.266806900501251221e-01 -2.263795137405395508e-01 2.125135362148284912e-01 -1.731708645820617676e-01 -1.965555697679519653e-01
-5.931506678462028503e-02 -3.229280412197113037e-01 -8.799620717763900757e-02 -1.284169256687164307e-01 -2.546260654926300049e-01 3.522019833326339722e-02 1.458286046981811523e-01 -2.298841476440429688e-01 -1.366964280605316162e-01 -1.076372638344764709e-01 -6.791526079177856445e-02 3.381505981087684631e-02 1.221311241388320923e-01 -1.149474233388900757e-01 -3.253960311412811279e-01 1.972638368606567383e-01 -2.269027829170227051e-01 -1.159537881612777710e-01 1.821472495794296265e-01 1.301373094320297241e-01 -8.906687051057815552e-02 3.117748796939849854e-01 -2.671182453632354736e-01 1.943019777536392212e-01 -9.277871809899806976e-03 -3.067548573017120361e-01 -2.718290686607360840e-02 1.450548470020294189e-01 -2.608538568019866943e-01 6.035389378666877747e-02 -9.183719754219055176e-03 4.247204214334487915e-02
-7.915672659873962402e-02 -2.569896876811981201e-01 1.255332231521606445e-01 -1.190167367458343506e-01 3.811702132225036621e-01 7.187668979167938232e-02 2.224140316247940063e-01 -1.485051959753036499e-01 -3.508604317903518677e-02 -9.670480340719223022e-02 1.237756311893463135e-01 -1.047624498605728149e-01 1.499567180871963501e-01 -1.895659565925598145e-01 -5.306328088045120239e-02 -1.941755041480064392e-02 -2.487174570560455322e-01 -1.663535535335540771e-01 1.475253850221633911e-01 4.055715203285217285e-01 -1.256657987833023071e-01 5.539157614111900330e-02 9.800531715154647827e-02 2.020336985588073730e-01 -3.641438186168670654e-01 -2.214127779006958008e-01 -3.090313449501991272e-02 -1.801145821809768677e-01 -7.164599001407623291e-02 2.868444286286830902e-02 -2.609196119010448456e-02 1.028034090995788574e-01
1.893552094697952271e-01 2.580453455448150635e-02 2.622107863426208496e-01 -1.585533656179904938e-02 -1.211722940206527710e-01 -1.421477831900119781e-02 1.933438517153263092e-02 -2.506920099258422852e-01 -4.042850807309150696e-02 2.016091346740722656e-01 2.102374136447906494e-01 3.517999872565269470e-02 1.299884170293807983e-01 -1.875730231404304504e-02 -1.859513372182846069e-01 1.411157697439193726e-01 -1.331548392772674561e-01 -2.248096764087677002e-01 2.911217212677001953e-01 -1.466899365186691284e-01 1.342367976903915405e-01 2.784561514854431152e-01 4.752733185887336731e-02 3.119568824768066406e-01 -1.348006725311279297e-01 -2.147917598485946655e-01 3.902862314134836197e-03 -3.482619524002075195e-01 1.805115118622779846e-02 -2.746634185314178467e-01 -1.605737656354904175e-01 -8.853057399392127991e-03
8.502993732690811157e-02 -1.500007808208465576e-01 2.239128202199935913e-01 2.031327188014984131e-01 -7.279719575308263302e-04 -3.567039966583251953e-01 -1.239727213978767395e-01 -1.908466368913650513e-01 3.616785258054733276e-02 -3.808889687061309814e-01 3.036168813705444336e-01 7.228582352399826050e-02 -1.789802610874176025e-01 4.937589541077613831e-02 -2.401968687772750854e-01 5.079969391226768494e-02 -2.550877332687377930e-01 -3.735053166747093201e-02 4.026038944721221924e-02 1.289982795715332031e-01 -1.759643666446208954e-02 3.893299773335456848e-02 -3.603562712669372559e-02 2.019139677286148071e-01 1.074996069073677063e-01 -2.638080120086669922e-01 1.552352309226989746e-01 -1.775750666856765747e-01 -2.102605551481246948e-01 -2.201028615236282349e-01 -1.655099540948867798e-02 -5.449727922677993774e-02
7.072800397872924805e-02 -2.263171970844268799e-01 1.291207075119018555e-01 -6.549629569053649902e-02 -3.477202653884887695e-01 7.064122706651687622e-02 -1.818191260099411011e-01 -1.247357651591300964e-01 -1.365177333354949951e-02 -6.504108197987079620e-03 3.826020061969757080e-01 -3.641770407557487488e-02 3.222198784351348877e-01 1.202939301729202271e-01 -1.802996248006820679e-01 5.874169291928410530e-04 1.048083305358886719e-01 -3.430923074483871460e-02 1.325753927230834961e-01 -1.462429165840148926e-01 -1.111673116683959961e-01 -6.228861585259437561e-02 -9.359322488307952881e-02 4.167427420616149902e-01 1.296167522668838501e-01 -9.281732141971588135e-03 -1.007531285285949707e-01 -6.418897956609725952e-02 -1.972685158252716064e-01 3.312048316001892090e-01 -7.988085597753524780e-02 -1.166515573859214783e-01
-1.123107671737670898e-01 -3.692165017127990723e-01 3.957828506827354431e-02 -1.415890008211135864e-01 -3.648299872875213623e-01 9.817794710397720337e-02 1.944122165441513062e-01 -1.101751402020454407e-01 -5.940481275320053101e-02 -1.046568676829338074e-01 -6.350851804018020630e-02 -4.341818392276763916e-02 -1.218784973025321960e-01 -9.226591140031814575e-02 -3.142476081848144531e-01 1.847200095653533936e-01 -1.847400516271591187e-01 -6.720512360334396362e-02 2.071677893400192261e-01 2.080837488174438477e-01 -1.451489180326461792e-01 1.486503630876541138e-01 -1.610213220119476318e-01 2.450260221958160400e-01 -3.184020146727561951e-02 -2.281043976545333862e-01 8.623567968606948853e-02 2.375644743442535400e-01 -2.731050848960876465e-01 8.848579972982406616e-02 -8.242024481296539307e-02 -3.826410975307226181e-03
1.660293489694595337e-01 -5.702089518308639526e-02 -2.143636345863342285e-02 -2.201320528984069824e-01 -1.179669797420501709e-01 4.986936971545219421e-02 6.998219527304172516e-03 3.881209194660186768e-01 -4.610715806484222412e-02 2.255825549364089966e-01 1.717838495969772339e-01 7.531232386827468872e-02 -3.176548704504966736e-02 -1.661221534013748169e-01 -2.037397623062133789e-01 1.402841806411743164e-01 1.333877444267272949e-02 -2.237169891595840454e-01 1.639461517333984375e-01 -5.343170091509819031e-02 1.917066238820552826e-02 1.178984567523002625e-01 1.550689637660980225e-01 2.238899469375610352e-01 -6.686972081661224365e-02 -4.048893451690673828e-01 1.363090723752975464e-01 -3.011830151081085205e-01 -1.765851825475692749e-01 -1.219842359423637390e-01 -2.527683079242706299e-01 -1.383160501718521118e-01
2.231053411960601807e-01 -1.425029486417770386e-01 7.656478136777877808e-02 -1.414937376976013184e-01 -1.407719254493713379e-01 7.029434293508529663e-02 2.902562730014324188e-02 -9.685436636209487915e-02 -1.648525446653366089e-01 -2.746344208717346191e-01 4.636664092540740967e-01 7.835919409990310669e-02 -2.213085591793060303e-01 1.026203185319900513e-01 -1.415392756462097168e-01 9.005901217460632324e-02 1.079896762967109680e-01 -1.872100234031677246e-01 2.701182849705219269e-03 -1.312202215194702148e-01 4.088913276791572571e-02 9.119304269552230835e-02 -1.933581531047821045e-01 2.864400446414947510e-01 -6.332322955131530762e-02 -1.575437784194946289e-01 2.040605098009109497e-01 -2.537074983119964600e-01 -1.713038682937622070e-01 -6.677155196666717529e-02 -2.790329158306121826e-01 -1.334674656391143799e-01
-5.924125015735626221e-02 4.910584911704063416e-02 1.875290572643280029e-01 -6.168651208281517029e-02 -1.848088800907135010e-01 -1.145441830158233643e-01 7.490946352481842041e-02 -1.164540350437164307e-01 -2.709350287914276123e-01 -9.308430552482604980e-02 9.775864332914352417e-02 1.313083712011575699e-02 1.538975536823272705e-01 8.242741972208023071e-02 -1.403905451297760010e-01 1.844996213912963867e-01 2.760373428463935852e-02 -3.811205029487609863e-01 3.023561276495456696e-02 -3.486595153808593750e-01 -1.363856494426727295e-01 6.407888233661651611e-02 -2.030858844518661499e-01 1.398279964923858643e-01 -6.732451170682907104e-02 -3.335756361484527588e-01 1.801649630069732666e-01 2.819594368338584900e-02 -1.972385197877883911e-01 -5.143097788095474243e-02 9.324266016483306885e-02 -4.016634225845336914e-01
1.413314323872327805e-02 -2.111716568470001221e-01 1.363084316253662109e-01 1.073456257581710815e-01 1.463797539472579956e-01 -2.872172892093658447e-01 2.449378520250320435e-01 -1.720434576272964478e-01 8.634624630212783813e-02 -1.107045933604240417e-01 5.069287419319152832e-01 -3.818502277135848999e-02 1.686346083879470825e-01 -1.265335530042648315e-01 9.377298504114151001e-02 -1.217207312583923340e-01 1.429113149642944336e-01 6.574380397796630859e-02 1.134361699223518372e-01 -1.890680342912673950e-01 -5.335681512951850891e-02 1.099559143185615540e-01 -6.165884435176849365e-02 1.593468487262725830e-01 -9.801251441240310669e-02 -3.070526421070098877e-01 1.879207640886306763e-01 -1.178265139460563660e-01 -1.612692326307296753e-01 3.600846277549862862e-03 -1.257082521915435791e-01 -2.701601386070251465e-01
1.452759504318237305e-01 -3.616929054260253906e-02 1.282176077365875244e-01 -9.644732624292373657e-02 -2.296389639377593994e-02 7.034500688314437866e-02 -4.218759760260581970e-02 -3.017846345901489258e-01 8.319938182830810547e-02 1.237095221877098083e-01 1.575267612934112549e-01 6.270193494856357574e-03 1.469135582447052002e-01 -4.432650655508041382e-02 -4.340989291667938232e-01 -1.341446582227945328e-02 -2.657054662704467773e-01 -2.395957708358764648e-01 2.244527041912078857e-01 1.162556782364845276e-01 2.775141783058643341e-02 2.050725072622299194e-01 -2.414508722722530365e-02 2.276455610990524292e-01 -3.221536800265312195e-02 -2.465415447950363159e-01 2.391961514949798584e-01 -2.781611382961273193e-01 1.821051537990570068e-02 -2.474524974822998047e-01 -2.163906246423721313e-01 -4.833630844950675964e-02
1.286115944385528564e-01 2.089951373636722565e-02 1.341838091611862183e-01 -6.904233992099761963e-02 -7.037547975778579712e-02 9.825120680034160614e-03 6.521480530500411987e-02 -3.005448579788208008e-01 -1.748439855873584747e-02 8.068136870861053467e-02 6.983350217342376709e-02 1.285930275917053223e-01 1.629161685705184937e-01 -7.973034679889678955e-02 -2.359055578708648682e-01 7.828290015459060669e-02 -1.083047389984130859e-01 -2.963954210281372070e-01 3.740743100643157959e-01 -7.638449221849441528e-02 1.227871775627136230e-01 2.663285136222839355e-01 3.879910334944725037e-02 1.324648857116699219e-01 -1.876416504383087158e-01 -3.232010900974273682e-01 -1.789364218711853027e-02 -2.034745514392852783e-01 -7.135424762964248657e-02 -3.370316028594970703e-01 -2.577055990695953369e-01 -1.443047821521759033e-01
-2.379040718078613281e-01 -1.230198889970779419e-01 6.118441745638847351e-02 -1.956310868263244629e-01 -2.750108838081359863e-01 -1.886362396180629730e-02 -1.018983647227287292e-01 -2.720377147197723389e-01 -1.879311203956604004e-01 4.181055410299450159e-04 -6.562089920043945312e-02 -2.002774970605969429e-03 3.012844026088714600e-01 4.149289056658744812e-02 -5.798922386020421982e-03 3.823867440223693848e-02 -1.457348559051752090e-02 -2.340536564588546753e-01 7.322662323713302612e-02 2.004471272230148315e-01 -1.145179346203804016e-01 1.801319979131221771e-02 9.528931975364685059e-02 1.857546120882034302e-01 -3.338184356689453125e-01 7.711548358201980591e-02 1.775331199169158936e-01 9.400322288274765015e-02 -3.950583338737487793e-01 -7.086947560310363770e-02 -3.277039229869842529e-01 9.209778904914855957e-02
3.448142483830451965e-02 2.384511195123195648e-02 1.138843670487403870e-01 -3.887227922677993774e-02 -4.730314016342163086e-02 -2.053112685680389404e-01 -2.589119970798492432e-01 -5.258551239967346191e-01 -1.150408834218978882e-01 -2.503594756126403809e-02 6.357962638139724731e-02 7.797412574291229248e-02 9.986868128180503845e-03 -2.639666497707366943e-01 3.862280026078224182e-02 -2.015176266431808472e-01 2.467767521739006042e-02 -1.856137365102767944e-01 2.404626458883285522e-01 8.844578266143798828e-02 -7.565234601497650146e-02 3.280845582485198975e-01 -6.364198774099349976e-02 2.645671963691711426e-01 -5.013242736458778381e-02 -1.998384594917297363e-01 1.610629111528396606e-01 -4.629451781511306763e-02 -1.340526491403579712e-01 -1.755098551511764526e-01 -2.093219310045242310e-01 -9.333682060241699219e-02
-1.746000200510025024e-01 -5.529324337840080261e-02 4.518510401248931885e-01 -5.942045524716377258e-02 8.079396188259124756e-02 3.235022723674774170e-01 3.740151599049568176e-02 -2.317419052124023438e-01 -4.204145818948745728e-02 5.205444246530532837e-02 1.170293241739273071e-01 1.494426876306533813e-01 1.028204560279846191e-01 4.359809681773185730e-02 -8.493495732545852661e-02 -1.759107857942581177e-01 2.087824642658233643e-01 -1.020930707454681396e-01 1.083265319466590881e-01 1.110959574580192566e-01 -1.788063440471887589e-03 8.305338025093078613e-02 -3.934514708817005157e-03 2.618893682956695557e-01 -3.079441376030445099e-02 -3.010990619659423828e-01 1.338663846254348755e-01 9.669398516416549683e-02 -2.926250696182250977e-01 -9.769011288881301880e-02 -3.653131723403930664e-01 1.540821883827447891e-02
1.791641861200332642e-01 4.457532241940498352e-02 1.673814207315444946e-01 -7.817719876766204834e-02 -1.225831881165504456e-01 1.003009974956512451e-01 -1.168202832341194153e-01 -1.994641721248626709e-01 6.651199888437986374e-03 2.277968265116214752e-02 2.293048799037933350e-01 5.874603055417537689e-03 2.708334624767303467e-01 3.414477221667766571e-03 -2.815445363521575928e-01 2.000490576028823853e-01 -2.647376656532287598e-01 -9.636590629816055298e-02 3.183698952198028564e-01 -2.282379195094108582e-02 5.313272029161453247e-02 2.433420270681381226e-01 -3.880401328206062317e-02 3.237144649028778076e-01 -9.921255707740783691e-02 -2.743665575981140137e-01 8.343388140201568604e-02 -2.467088699340820312e-01 1.734473742544651031e-02 -2.282255589962005615e-01 -1.955583542585372925e-01 1.194655299186706543e-01
-1.904811710119247437e-01 -2.150243371725082397e-01 4.108960628509521484e-01 -2.247405946254730225e-01 -1.849967241287231445e-02 1.886655688285827637e-01 1.297301985323429108e-02 -1.584013402462005615e-01 -3.488544523715972900e-01 1.409882754087448120e-01 -2.515836805105209351e-02 1.527729034423828125e-01 1.770357042551040649e-01 -1.488481611013412476e-01 -6.726100295782089233e-02 -2.814613282680511475e-02 9.272401779890060425e-02 -5.997141823172569275e-02 2.305698543787002563e-01 7.517785578966140747e-02 -4.886897653341293335e-02 1.628349721431732178e-01 -3.152216598391532898e-02 3.636981248855590820e-01 1.598322838544845581e-01 -2.458922117948532104e-01 5.699615553021430969e-02 1.329857110977172852e-01 -7.790192961692810059e-02 -1.730375178158283234e-02 -2.547080814838409424e-01 3.476758673787117004e-02
-1.081433147192001343e-01 -1.880063116550445557e-01 2.373687475919723511e-01 -4.935916513204574585e-02 -1.839935630559921265e-01 -5.752093717455863953e-02 3.283094242215156555e-02 -1.800740957260131836e-01 -1.294869929552078247e-01 -1.839827373623847961e-02 1.698893904685974121e-01 3.583218902349472046e-02 -1.840511523187160492e-02 1.666730046272277832e-01 -1.517780572175979614e-01 2.077357620000839233e-01 -6.456907093524932861e-02 -3.292161524295806885e-01 3.239282667636871338e-01 -9.002856165170669556e-02 -3.134416043758392334e-01 3.815493285655975342e-01 -1.965927779674530029e-01 2.053469121456146240e-01 6.681916117668151855e-02 -2.667468739673495293e-03 -1.313842684030532837e-01 2.634427547454833984e-01 -1.315601319074630737e-01 7.166388630867004395e-02 -9.530571848154067993e-02 -9.517795592546463013e-02
1.620383560657501221e-02 -4.893495887517929077e-02 -1.125691607594490051e-01 1.318013966083526611e-01 -1.178147196769714355e-01 -9.512130171060562134e-02 5.348962172865867615e-02 -6.163678690791130066e-02 2.062139473855495453e-02 2.181864529848098755e-01 2.991015017032623291e-01 -3.189753368496894836e-02 8.711136877536773682e-02 -2.557218670845031738e-01 -4.127449989318847656e-01 -1.281363666057586670e-01 -2.003418803215026855e-01 -2.469654977321624756e-01 3.431448042392730713e-01 -1.134000252932310104e-02 -7.789494842290878296e-02 1.814756393432617188e-01 -6.086746230721473694e-02 -2.492640912532806396e-02 -1.993107981979846954e-02 -3.176618516445159912e-01 1.050574406981468201e-01 -3.214937746524810791e-01 -1.379129737615585327e-01 -1.251303553581237793e-01 -1.622816473245620728e-01 -1.985810883343219757e-02
-1.782776117324829102e-01 9.270131587982177734e-02 1.246682479977607727e-01 -2.900882437825202942e-02 -1.124101411551237106e-02 -1.376108080148696899e-01 -2.585375607013702393e-01 -2.696524932980537415e-02 -1.006574705243110657e-01 8.427306264638900757e-02 3.215136826038360596e-01 8.966297656297683716e-02 5.923268944025039673e-02 -2.172823399305343628e-01 -2.076825350522994995e-01 4.494981840252876282e-02 -6.576745212078094482e-02 -8.329737931489944458e-02 4.609979391098022461e-01 2.159465253353118896e-01 6.855006515979766846e-02 -1.446346044540405273e-01 -1.017075777053833008e-01 -4.651690833270549774e-03 1.625509411096572876e-01 -7.073028385639190674e-02 2.647387087345123291e-01 -1.913552284240722656e-01 -2.766151726245880127e-01 -7.938507944345474243e-02 -3.236166536808013916e-01 -4.007047042250633240e-03
8.364319801330566406e-02 2.206388711929321289e-01 2.083893120288848877e-01 -1.506843119859695435e-01 7.400168478488922119e-02 -1.588636040687561035e-01 3.230439126491546631e-02 1.015259772539138794e-01 -1.271245777606964111e-01 -1.886147707700729370e-01 2.849035263061523438e-01 -1.118327006697654724e-01 1.659229397773742676e-01 -7.878294587135314941e-02 -2.246988415718078613e-01 1.182912141084671021e-01 1.693296879529953003e-01 -2.219397388398647308e-02 3.148463666439056396e-01 1.582497172057628632e-02 -1.967993080615997314e-01 1.477498188614845276e-02 -9.539281949400901794e-03 2.483486384153366089e-01 1.502139586955308914e-02 -5.475941672921180725e-02 1.067606359720230103e-01 2.694770991802215576e-01 -4.663386940956115723e-01 -5.058880150318145752e-02 -1.476082354784011841e-01 -1.848623007535934448e-01
-2.059429585933685303e-01 -3.296405375003814697e-01 2.805056571960449219e-01 1.613298780284821987e-03 -1.997905671596527100e-01 1.448997575789690018e-02 3.100429773330688477e-01 -3.736650645732879639e-01 -7.233089953660964966e-02 9.155619144439697266e-02 -4.909917712211608887e-02 1.183534637093544006e-01 2.474703639745712280e-01 -3.621679916977882385e-02 -1.926726102828979492e-01 1.665124148130416870e-01 -8.159144222736358643e-02 -1.292528808116912842e-01 1.933362632989883423e-01 2.951820790767669678e-01 2.008666843175888062e-02 2.542037367820739746e-01 1.640417240560054779e-02 1.150162294507026672e-01 1.184716541320085526e-02 -1.456442028284072876e-01 -1.173315942287445068e-01 9.795891493558883667e-02 -2.065109163522720337e-01 -5.015816166996955872e-02 -3.174838051199913025e-02 1.401562541723251343e-01
-2.599023282527923584e-01 -1.441384404897689819e-01 2.450000047683715820e-01 -3.490731418132781982e-01 7.711293548345565796e-02 1.758793443441390991e-01 1.584530770778656006e-01 -6.889649480581283569e-02 -9.158993512392044067e-02 -1.441890895366668701e-01 2.119150608777999878e-01 -5.761864408850669861e-02 1.814187318086624146e-01 -1.108826696872711182e-01 -3.109666407108306885e-01 1.356431990861892700e-01 1.031065080314874649e-02 1.691502630710601807e-01 2.900677025318145752e-01 3.437402099370956421e-02 -3.339237719774246216e-02 -1.376070920377969742e-02 -3.216364979743957520e-02 1.616285145282745361e-01 9.591563791036605835e-02 -1.915595680475234985e-01 1.192178204655647278e-01 2.249667495489120483e-01 -2.916226089000701904e-01 -2.434069663286209106e-01 -9.893442690372467041e-02 -1.343556493520736694e-01
-9.448494017124176025e-02 4.157022759318351746e-02 -1.222540065646171570e-01 7.409125566482543945e-02 -1.644105464220046997e-01 2.616270445287227631e-02 -1.141142379492521286e-02 2.028153277933597565e-02 1.393286436796188354e-01 -2.990075945854187012e-02 3.351129293441772461e-01 -3.448642045259475708e-02 2.034323513507843018e-01 -2.673218250274658203e-01 -3.478489220142364502e-01 -5.031575262546539307e-02 -2.846591770648956299e-01 -2.341192513704299927e-01 2.989375889301300049e-01 -6.960858404636383057e-02 -7.043318450450897217e-02 2.350724488496780396e-01 -8.400462567806243896e-02 3.205603733658790588e-02 -1.213731691241264343e-01 -3.659688532352447510e-01 1.059667617082595825e-01 -1.754592359066009521e-01 -7.044790685176849365e-02 -1.037016361951828003e-01 -1.964044570922851562e-01 -1.647789776325225830e-01
-1.761234700679779053e-01 -9.440518170595169067e-02 2.873924076557159424e-01 -5.221504345536231995e-02 -7.015444338321685791e-02 2.124951779842376709e-02 -2.042012661695480347e-02 -1.134877726435661316e-01 -2.858519852161407471e-01 1.273350417613983154e-01 1.210018992424011230e-01 -2.156915068626403809e-01 1.961176693439483643e-01 6.773523241281509399e-02 -2.180727124214172363e-01 1.428009122610092163e-01 3.030991554260253906e-02 8.511482924222946167e-02 3.073646724224090576e-01 1.928086876869201660e-01 2.652269415557384491e-02 2.791601121425628662e-01 2.152779847383499146e-01 1.235713288187980652e-01 6.800176203250885010e-02 -1.754867285490036011e-01 -8.986623585224151611e-02 8.556266874074935913e-02 -3.364661335945129395e-01 -7.941800355911254883e-02 2.489214017987251282e-02 -3.673921823501586914e-01
-2.276935987174510956e-02 -4.093893468379974365e-01 5.502746626734733582e-02 -1.038625687360763550e-01 -2.388172447681427002e-01 7.866000384092330933e-02 1.780645549297332764e-01 -1.427703946828842163e-01 -1.608437299728393555e-01 3.454900532960891724e-02 4.899999126791954041e-02 -1.914578140713274479e-03 -6.885797530412673950e-02 -1.879125535488128662e-01 -3.165573477745056152e-01 1.440320312976837158e-01 -2.517948150634765625e-01 -2.015928626060485840e-01 3.187187910079956055e-01 9.999798983335494995e-02 -1.360591948032379150e-01 1.543616354465484619e-01 -1.419267207384109497e-01 1.105614081025123596e-01 1.023812368512153625e-01 -2.216057926416397095e-01 1.049294546246528625e-01 2.812953889369964600e-01 -2.339646965265274048e-01 1.288715191185474396e-02 -9.392018616199493408e-02 9.217698872089385986e-02
-2.268816381692886353e-01 -9.821344912052154541e-02 3.425346612930297852e-01 7.042446732521057129e-02 -6.812769174575805664e-02 1.017831340432167053e-01 5.204069986939430237e-02 -7.125245034694671631e-02 1.570715219713747501e-03 4.498250782489776611e-02 4.354277625679969788e-02 1.971830129623413086e-01 -1.187904030084609985e-01 -3.318204879760742188e-01 7.701925188302993774e-02 1.773004680871963501e-01 -1.703880280256271362e-01 -1.486923694610595703e-01 3.971567451953887939e-01 -8.348807692527770996e-02 -1.111696735024452209e-01 2.846562266349792480e-01 2.430810779333114624e-01 2.963344752788543701e-01 -6.594660226255655289e-03 -3.086646273732185364e-02 -6.002376228570938110e-02 4.997923970222473145e-02 -3.446731269359588623e-01 5.279903486371040344e-02 -5.319633707404136658e-02 4.203237593173980713e-02
-1.629564315080642700e-01 -2.478352189064025879e-01 3.764877021312713623e-01 -2.430041432380676270e-01 -3.236500546336174011e-02 1.036411300301551819e-01 -7.027667015790939331e-02 -2.596704363822937012e-01 -1.982480585575103760e-01 1.004249528050422668e-01 1.671729683876037598e-01 4.376005381345748901e-02 1.275843232870101929e-01 -3.355542570352554321e-02 -8.663738518953323364e-02 1.693551242351531982e-01 2.474772185087203979e-01 4.456182569265365601e-02 2.472737431526184082e-01 -1.151693761348724365e-01 9.995652735233306885e-02 6.309411674737930298e-02 3.797230497002601624e-02 -3.421687334775924683e-02 -2.407646328210830688e-01 -4.308672845363616943e-01 1.489570289850234985e-01 9.303952008485794067e-02 -1.831972301006317139e-01 -1.143657863140106201e-01 -1.235230714082717896e-01 -6.042169779539108276e-02
-4.110807552933692932e-02 -2.407009452581405640e-01 -1.250645816326141357e-01 -7.822124660015106201e-02 -1.871104985475540161e-01 1.021823361515998840e-01 -9.739628434181213379e-02 -1.434980779886245728e-01 -1.638341248035430908e-01 2.571553587913513184e-01 9.924308955669403076e-02 -1.933103799819946289e-01 -9.523577243089675903e-02 -1.575798541307449341e-01 -1.418402791023254395e-01 1.772850453853607178e-01 -2.633201479911804199e-01 2.835156768560409546e-02 2.904254198074340820e-01 1.908609122037887573e-01 -1.709889322519302368e-01 1.068476215004920959e-01 2.727935090661048889e-02 2.788428068161010742e-01 1.320354361087083817e-02 -2.696257531642913818e-01 1.537684202194213867e-01 1.016472056508064270e-01 -4.227575957775115967e-01 9.178428910672664642e-03 -5.166690424084663391e-02 -1.380270570516586304e-01
-1.157826464623212814e-02 -3.735460937023162842e-01 1.364023089408874512e-01 -2.428129911422729492e-01 -2.732309997081756592e-01 -1.307529360055923462e-01 -1.474274098873138428e-01 -5.991947278380393982e-02 2.221968956291675568e-02 -4.346533119678497314e-02 1.763915270566940308e-01 -6.903148442506790161e-02 3.105452358722686768e-01 -3.835127875208854675e-02 -1.060981187038123608e-03 2.075517550110816956e-02 9.583349525928497314e-02 -1.815064996480941772e-01 2.142947316169738770e-01 -2.160009592771530151e-01 -9.227787703275680542e-02 5.039260163903236389e-02 -2.181921750307083130e-01 1.590744405984878540e-01 1.316560357809066772e-01 -1.336347870528697968e-02 6.219846755266189575e-02 -3.054254353046417236e-01 -2.621951401233673096e-01 2.087079733610153198e-01 -1.319585144519805908e-01 -2.569585144519805908e-01
6.974526215344667435e-03 -2.090419381856918335e-01 1.471460610628128052e-01 -1.555938869714736938e-01 -2.443410307168960571e-01 -1.875536981970071793e-03 6.889820098876953125e-02 7.831793278455734253e-03 -2.268675714731216431e-02 -1.008859872817993164e-01 1.149650141596794128e-01 9.164523333311080933e-02 -1.282855421304702759e-01 -1.533078700304031372e-01 -2.779005169868469238e-01 -9.849852323532104492e-02 2.205079048871994019e-01 -2.906107306480407715e-01 -1.330581009387969971e-01 -5.087011493742465973e-03 5.591398105025291443e-02 -1.388867199420928955e-01 -1.897549331188201904e-01 1.275162100791931152e-01 -3.607575595378875732e-02 -2.889212071895599365e-01 1.932733803987503052e-01 -1.440561562776565552e-01 -3.723754882812500000e-01 -2.238142117857933044e-02 -1.821715980768203735e-01 -3.820351362228393555e-01
-1.547641307115554810e-01 -2.464473992586135864e-01 2.593900859355926514e-01 -5.834936350584030151e-02 -3.847098723053932190e-02 1.920419186353683472e-01 9.963634610176086426e-02 -3.649228811264038086e-01 1.286493092775344849e-01 -9.273870289325714111e-02 4.120769798755645752e-01 1.591833680868148804e-02 1.084751449525356293e-02 -2.401102781295776367e-01 -2.629958987236022949e-01 6.331042945384979248e-02 -4.818671382963657379e-03 -9.096664190292358398e-02 -1.429944336414337158e-01 -1.678271591663360596e-01 -1.903023570775985718e-01 -8.952408097684383392e-03 -9.016041457653045654e-02 -4.220740497112274170e-02 -2.694382965564727783e-01 -3.308327794075012207e-01 7.089024782180786133e-02 8.315009996294975281e-03 -2.060675062239170074e-02 -7.280705869197845459e-02 -1.959510147571563721e-01 -5.127331241965293884e-02
2.243971675634384155e-01 -7.976723462343215942e-02 2.025787532329559326e-01 -5.604724213480949402e-02 -9.802483022212982178e-03 9.526255726814270020e-02 2.197827212512493134e-03 -4.775898158550262451e-02 -2.035924047231674194e-02 -1.682262495160102844e-02 2.380247563123703003e-01 -2.025570161640644073e-02 2.729750573635101318e-01 -1.465142220258712769e-01 -3.335946202278137207e-01 -4.412359558045864105e-03 -2.204263359308242798e-01 -1.628861874341964722e-01 3.641269207000732422e-01 5.303072556853294373e-02 8.190222829580307007e-02 1.543055921792984009e-01 -9.259701520204544067e-02 1.541067510843276978e-01 3.392398357391357422e-02 -2.818895578384399414e-01 2.099362462759017944e-01 -2.691759169101715088e-01 5.252445116639137268e-02 -2.262976020574569702e-01 -3.077182173728942871e-01 5.859587341547012329e-02
-1.040614768862724304e-01 -1.570289433002471924e-01 2.682825028896331787e-01 -6.165019795298576355e-02 7.651180028915405273e-03 -2.252115458250045776e-01 2.912005409598350525e-02 -2.847993373870849609e-01 3.967653587460517883e-02 -1.002030596137046814e-01 4.276118576526641846e-01 4.248069599270820618e-02 1.075790449976921082e-02 -2.028786689043045044e-01 -1.125996336340904236e-01 -2.017289102077484131e-01 2.140347361564636230e-01 1.692798733711242676e-01 1.204432472586631775e-01 -1.052671596407890320e-01 2.055056206881999969e-02 -3.330913186073303223e-02 -1.710563898086547852e-03 1.905002593994140625e-01 -2.159139886498451233e-02 -1.765203177928924561e-01 2.911378145217895508e-01 -6.040870025753974915e-02 -2.807967364788055420e-01 9.603118151426315308e-02 4.286509752273559570e-02 -3.424291312694549561e-01
9.944599866867065430e-02 -1.599007546901702881e-01 1.677044034004211426e-01 1.082716695964336395e-02 -4.293945431709289551e-02 3.762010950595140457e-03 8.186225779354572296e-03 -1.627301052212715149e-02 -3.791076540946960449e-01 -2.179877460002899170e-01 2.186335921287536621e-01 -1.233772933483123779e-02 1.371249109506607056e-01 -6.821541488170623779e-02 3.859229758381843567e-02 3.053797781467437744e-01 3.780843913555145264e-01 -5.385277909226715565e-04 2.497773319482803345e-01 1.962097287178039551e-01 -1.924170404672622681e-01 8.912155032157897949e-02 -1.873476207256317139e-01 1.230071187019348145e-01 -3.269626200199127197e-01 1.045726612210273743e-02 1.784672886133193970e-01 -4.077761620283126831e-02 -1.796073317527770996e-01 7.621401548385620117e-02 -2.229776233434677124e-01 -9.678880870342254639e-02
2.197139710187911987e-02 -2.641117870807647705e-01 -1.096353605389595032e-01 -1.864574700593948364e-01 1.339541673660278320e-01 1.687871217727661133e-01 3.047691099345684052e-02 -2.036377936601638794e-01 5.156910046935081482e-02 -1.424492336809635162e-03 2.102520912885665894e-01 4.342382401227951050e-02 5.740206688642501831e-02 -8.593380451202392578e-02 -4.880961403250694275e-02 2.923874855041503906e-01 -1.814330816268920898e-01 -4.101669043302536011e-02 3.613641560077667236e-01 -1.416301704011857510e-03 -1.383007466793060303e-01 7.695579528808593750e-02 -5.305919423699378967e-02 4.237111657857894897e-02 -2.317535579204559326e-01 -4.585907459259033203e-01 -4.269452020525932312e-02 2.040845751762390137e-01 -3.082291781902313232e-01 -1.456786692142486572e-01 -1.678875684738159180e-01 9.593129158020019531e-03
-2.881997525691986084e-01 -1.821490377187728882e-01 4.791878163814544678e-01 -1.428366601467132568e-01 5.076040327548980713e-02 2.646292448043823242e-01 -1.202484890818595886e-01 1.230825297534465790e-02 -1.368074268102645874e-01 -1.849901862442493439e-02 3.278512954711914062e-01 -9.475206583738327026e-02 1.500723659992218018e-01 2.545080380514264107e-03 -1.240714639425277710e-01 -4.951189830899238586e-02 2.482618391513824463e-01 -1.458922326564788818e-01 1.055507361888885498e-01 4.040310624986886978e-03 1.225506737828254700e-01 3.097035549581050873e-02 -1.207721158862113953e-01 1.170530766248703003e-01 -1.666408330202102661e-01 -2.245999425649642944e-01 1.552461087703704834e-01 1.747883260250091553e-01 -1.738089472055435181e-01 -1.424269527196884155e-01 -1.289417594671249390e-01 -1.797169446945190430e-01
-4.698409140110015869e-01 -2.757189869880676270e-01 1.597346961498260498e-01 -1.733125373721122742e-02 -1.056063920259475708e-01 2.167769223451614380e-01 -2.697901129722595215e-01 -7.372324913740158081e-02 -2.316395640373229980e-01 -1.192011535167694092e-01 1.980301141738891602e-01 -1.610049307346343994e-01 5.582273378968238831e-02 -9.110337495803833008e-02 -2.063671797513961792e-01 9.487474337220191956e-03 -4.661798477172851562e-02 1.198594924062490463e-02 2.386014610528945923e-01 -1.490271836519241333e-01 -3.313740948215126991e-03 2.756797969341278076e-01 4.221272468566894531e-02 1.674725711345672607e-01 3.232485800981521606e-02 -1.505451500415802002e-01 8.907957375049591064e-02 1.003009006381034851e-01 -2.067953944206237793e-01 -2.147155106067657471e-01 -6.191131100058555603e-02 -1.795776635408401489e-01
-1.806862652301788330e-01 -1.455959975719451904e-01 1.470752507448196411e-01 4.078087583184242249e-02 1.534810066223144531e-01 4.833517223596572876e-02 -9.754808247089385986e-02 -2.405624538660049438e-01 1.315096765756607056e-02 -1.528118401765823364e-01 1.854075044393539429e-01 -1.570258438587188721e-01 1.323869973421096802e-01 -1.801149994134902954e-01 -1.991886049509048462e-01 -1.477382034063339233e-01 -1.153828129172325134e-01 1.222346560098230839e-03 1.129047595895826817e-03 4.156570136547088623e-01 1.931525021791458130e-01 -3.358765318989753723e-02 9.832327067852020264e-02 1.936111599206924438e-01 -1.756739467382431030e-01 -9.421198070049285889e-02 -4.857375100255012512e-02 -3.578457534313201904e-01 -3.699969649314880371e-01 9.628567844629287720e-02 -3.491398319602012634e-02 -2.152677178382873535e-01
8.229786902666091919e-02 -1.315639466047286987e-01 1.325671225786209106e-01 -8.894780278205871582e-02 1.061748638749122620e-01 1.083034127950668335e-01 4.286550730466842651e-02 -2.715691626071929932e-01 2.285005003213882446e-01 -2.445952296257019043e-01 1.786239892244338989e-01 1.787606030702590942e-01 5.823379009962081909e-02 -3.101811408996582031e-01 9.487279504537582397e-02 5.769166722893714905e-02 -1.214245110750198364e-01 -3.656917810440063477e-02 3.187987804412841797e-01 -7.853227108716964722e-02 5.306717008352279663e-03 4.670428484678268433e-02 -1.403598189353942871e-01 2.756986618041992188e-01 -1.297939568758010864e-01 -3.467797040939331055e-01 -7.199123501777648926e-02 -2.920200526714324951e-01 -1.452135592699050903e-01 -3.360022604465484619e-02 -2.770138382911682129e-01 -1.252743154764175415e-01
-2.424312755465507507e-02 -5.939226746559143066e-01 4.196901991963386536e-02 1.363398507237434387e-03 4.288324713706970215e-02 -8.687378466129302979e-02 -1.598385162651538849e-02 -2.705025486648082733e-02 -3.206974565982818604e-01 -1.015717280097305775e-03 2.063121050596237183e-01 -8.987621963024139404e-02 -1.285201907157897949e-01 8.374055474996566772e-02 -6.671962141990661621e-02 3.681814298033714294e-02 1.004574671387672424e-01 -2.904389798641204834e-01 1.379749029874801636e-01 9.468599408864974976e-02 -1.648881137371063232e-01 2.000235021114349365e-01 -2.473098784685134888e-01 2.356843054294586182e-01 4.088460467755794525e-03 -2.394497245550155640e-01 1.757467687129974365e-01 1.713357269763946533e-01 -3.475094959139823914e-02 8.992607146501541138e-02 -9.400802850723266602e-02 9.808669984340667725e-02
3.504185006022453308e-02 -1.445644348859786987e-01 6.455580890178680420e-02 1.420442014932632446e-01 -8.148255199193954468e-02 7.697629183530807495e-02 -2.863331884145736694e-02 -4.947032406926155090e-02 1.172534674406051636e-01 -1.644054055213928223e-01 1.625842154026031494e-01 8.880758285522460938e-02 -2.014017105102539062e-02 -4.608305543661117554e-02 -3.997567296028137207e-01 -1.803448647260665894e-01 -1.418426483869552612e-01 -3.331667929887771606e-02 3.286141157150268555e-01 -1.066780090332031250e-01 1.289453655481338501e-01 7.079569250345230103e-02 -2.252895683050155640e-01 6.138662621378898621e-02 -2.921267151832580566e-01 -3.713275194168090820e-01 -1.262952536344528198e-01 -2.077630758285522461e-01 -3.667104840278625488e-01 -8.025334030389785767e-02 -1.646766513586044312e-01 -2.464107424020767212e-02
2.482435666024684906e-02 -3.059077262878417969e-01 -5.423756688833236694e-02 3.796371445059776306e-02 -1.268494278192520142e-01 -9.516972117125988007e-03 -2.499784715473651886e-02 -2.008013129234313965e-01 -9.853927046060562134e-02 6.885454803705215454e-02 -6.877174228429794312e-02 -1.989588737487792969e-01 -3.465239331126213074e-02 -1.060532554984092712e-01 -2.246130853891372681e-01 2.273735553026199341e-01 -2.427182942628860474e-01 -5.676821246743202209e-02 3.367902636528015137e-01 2.113916128873825073e-01 -7.748742401599884033e-02 -3.367894515395164490e-02 8.507061749696731567e-02 2.138478159904479980e-01 -1.292165368795394897e-01 -4.062672257423400879e-01 2.132587879896163940e-02 1.372846215963363647e-01 -3.822278082370758057e-01 -1.171013042330741882e-01 -1.298059374094009399e-01 -1.134168431162834167e-01
-2.089679688215255737e-01 -2.730717062950134277e-01 2.539417147636413574e-01 -3.469777107238769531e-02 -1.382847577333450317e-01 2.823639512062072754e-01 -3.793505430221557617e-01 -1.035893857479095459e-01 -1.284352391958236694e-01 -2.384800463914871216e-01 2.195564061403274536e-01 3.327109385281801224e-03 2.127492278814315796e-01 4.864996671676635742e-02 -1.692634075880050659e-01 7.933770306408405304e-03 8.331354707479476929e-02 5.165424942970275879e-02 2.167140543460845947e-01 4.075926169753074646e-02 3.279583156108856201e-02 6.870836019515991211e-02 3.757869079709053040e-02 2.829109430313110352e-01 -1.632075160741806030e-01 -9.956757724285125732e-02 -4.788882657885551453e-02 1.369089931249618530e-01 -2.121098637580871582e-01 -3.382392525672912598e-01 -2.809449099004268646e-02 -3.743624314665794373e-02
1.100951507687568665e-01 -2.553905844688415527e-01 1.542505919933319092e-01 1.612646318972110748e-02 2.457880228757858276e-01 -3.014556765556335449e-01 -2.449186146259307861e-02 -6.164375320076942444e-02 1.776268146932125092e-02 -1.984521448612213135e-01 5.360209941864013672e-01 -5.718069523572921753e-02 -1.017015427350997925e-01 -2.972628474235534668e-01 -6.654884666204452515e-02 1.432802230119705200e-01 1.572093069553375244e-01 -1.225887462496757507e-01 1.372131425887346268e-02 -3.481960296630859375e-02 1.685001999139785767e-01 1.008534431457519531e-01 -1.959999501705169678e-01 2.500497996807098389e-01 -1.639246195554733276e-01 -1.239678114652633667e-01 1.427101641893386841e-01 -1.148674339056015015e-01 -2.449049055576324463e-02 -4.456088319420814514e-02 -1.213322654366493225e-01 -1.233131512999534607e-01
-6.239292398095130920e-02 -4.311236739158630371e-01 2.161516547203063965e-01 5.675065144896507263e-02 -1.543847620487213135e-01 -2.227106392383575439e-01 -2.587855160236358643e-01 -1.012748554348945618e-01 -1.472170501947402954e-01 -4.280660152435302734e-01 1.965847015380859375e-01 -1.885545812547206879e-02 -1.501382142305374146e-01 -1.676230579614639282e-01 -4.789300635457038879e-02 -9.332465380430221558e-02 -1.663032323122024536e-01 -2.469041943550109863e-01 1.442626565694808960e-01 -1.514833699911832809e-02 -1.306510418653488159e-01 -3.332441300153732300e-02 -3.152300417423248291e-02 1.028685867786407471e-01 -8.542633056640625000e-02 -8.030390739440917969e-02 2.524024546146392822e-01 -2.395237050950527191e-02 -2.838281989097595215e-01 -1.968870498239994049e-02 7.482936233282089233e-02 9.566723369061946869e-03
-1.732446700334548950e-01 -1.856323629617691040e-01 1.624137759208679199e-01 -1.958895921707153320e-01 3.343414962291717529e-01 5.046705529093742371e-02 7.318275421857833862e-02 -2.184063754975795746e-02 -2.090851068496704102e-01 -5.824366584420204163e-02 1.177270337939262390e-01 -8.599936962127685547e-02 3.808632493019104004e-02 -2.181766331195831299e-01 -7.139915227890014648e-02 8.299042284488677979e-02 -4.081002473831176758e-01 -2.082929909229278564e-01 1.360948942601680756e-02 3.363591730594635010e-01 -1.336770951747894287e-01 2.298156321048736572e-01 8.466347120702266693e-03 2.557840943336486816e-01 -7.891614735126495361e-02 -1.290410161018371582e-01 -8.330948650836944580e-02 -2.673897445201873779e-01 -2.324744015932083130e-01 -6.595431268215179443e-02 -4.426094517111778259e-02 -1.019014511257410049e-02
-1.441531907767057419e-02 -1.570154577493667603e-01 2.996763288974761963e-01 -2.982655167579650879e-02 -1.147462502121925354e-01 -1.391858458518981934e-01 1.495815515518188477e-01 -2.475586682558059692e-01 5.352243781089782715e-02 -1.800605952739715576e-01 9.498503059148788452e-02 -1.185152456164360046e-01 -2.239785492420196533e-01 -1.859537661075592041e-01 -1.620764881372451782e-01 1.965327858924865723e-01 -1.044012159109115601e-01 -3.301397711038589478e-02 1.868530660867691040e-01 1.148495301604270935e-01 3.517358899116516113e-01 1.034799367189407349e-01 -2.265081256628036499e-01 2.257877737283706665e-01 5.038268119096755981e-02 -1.954794675111770630e-01 -7.051325589418411255e-02 -2.921294867992401123e-01 3.298244252800941467e-02 1.057889908552169800e-01 -3.221467733383178711e-01 -1.277633160352706909e-01
-2.397080808877944946e-01 -1.017995700240135193e-01 1.764275729656219482e-01 -1.681101173162460327e-01 1.096391901373863220e-01 4.291487634181976318e-01 1.610130369663238525e-01 -1.992334127426147461e-01 5.887686274945735931e-03 -7.829038053750991821e-02 1.783953309059143066e-01 3.733619675040245056e-02 7.489147037267684937e-02 -2.062352597713470459e-01 -1.383759975433349609e-01 2.331440299749374390e-01 3.148202896118164062e-01 -9.924894571304321289e-02 2.656829059123992920e-01 -5.994021892547607422e-02 4.485827684402465820e-02 9.518128633499145508e-02 -1.695167571306228638e-01 1.326248943805694580e-01 -2.448340356349945068e-01 -1.721637398004531860e-01 8.217920362949371338e-02 1.168670654296875000e-01 -1.829841136932373047e-01 -2.054417319595813751e-02 4.256204515695571899e-02 -2.523895204067230225e-01
-3.511614501476287842e-01 -2.708976268768310547e-01 2.387922108173370361e-01 -3.141911327838897705e-01 -1.846078224480152130e-02 1.146991401910781860e-01 -7.859660685062408447e-02 -1.983539760112762451e-01 -1.584655046463012695e-01 3.590502589941024780e-02 1.985480487346649170e-01 2.275058440864086151e-02 -8.031913638114929199e-02 -3.272991627454757690e-02 -2.001616954803466797e-01 2.442283034324645996e-01 6.220951303839683533e-02 -2.884493954479694366e-02 2.302664965391159058e-01 -7.612579315900802612e-02 -9.755866974592208862e-02 -4.379086568951606750e-02 1.477278023958206177e-01 1.124978587031364441e-01 -5.307438597083091736e-02 -2.586189508438110352e-01 -4.558486491441726685e-02 -6.659216433763504028e-02 -2.224982827901840210e-01 -3.894097805023193359e-01 -6.622806936502456665e-02 -1.542418599128723145e-01
1.314276307821273804e-01 -6.036729738116264343e-02 2.543395459651947021e-01 2.505059838294982910e-01 1.191340759396553040e-01 5.529643967747688293e-02 1.924287080764770508e-01 -1.745723187923431396e-01 1.205424219369888306e-02 5.469623487442731857e-03 4.061283767223358154e-01 -2.180193066596984863e-01 1.526792347431182861e-01 -2.384973615407943726e-01 -4.126703739166259766e-01 1.588529497385025024e-01 -1.087299957871437073e-01 -2.889025211334228516e-02 2.165330648422241211e-01 -5.553795490413904190e-03 -1.000829935073852539e-01 -3.343718498945236206e-02 1.323470622301101685e-01 1.472251117229461670e-01 1.207021474838256836e-01 -1.779447793960571289e-01 6.318525876849889755e-03 1.436206549406051636e-01 -2.562135159969329834e-01 5.342634767293930054e-02 -8.797846734523773193e-02 -1.596082150936126709e-01
2.043478935956954956e-01 -2.422978729009628296e-01 1.309399157762527466e-01 -6.834919750690460205e-02 -1.280915886163711548e-01 5.389291793107986450e-02 3.356137871742248535e-02 1.182365939021110535e-01 -2.105004340410232544e-01 -2.656928896903991699e-01 3.831302821636199951e-01 2.833822965621948242e-01 -1.121731176972389221e-01 9.619295597076416016e-02 8.749422617256641388e-03 8.690710365772247314e-02 -1.883315667510032654e-02 -2.463155835866928101e-01 7.695181667804718018e-02 9.521140903234481812e-02 5.055867135524749756e-02 1.452831327915191650e-01 -2.805566489696502686e-01 2.185855507850646973e-01 3.869876265525817871e-02 -9.099390357732772827e-02 1.776978373527526855e-01 -2.609626054763793945e-01 -2.777031362056732178e-01 6.030063703656196594e-02 -2.184580266475677490e-01 -8.793885260820388794e-02
-1.344702392816543579e-01 1.620386838912963867e-01 1.997074298560619354e-02 -1.068509817123413086e-01 -1.498622447252273560e-01 -1.408190727233886719e-01 2.598445415496826172e-01 -8.358806371688842773e-02 9.292928874492645264e-02 -5.660178605467081070e-03 2.095238268375396729e-01 8.047293871641159058e-02 5.516557767987251282e-02 -1.437135040760040283e-01 -4.614381790161132812e-01 5.543773993849754333e-02 9.055172652006149292e-02 2.367419376969337463e-02 2.052007056772708893e-02 1.753917783498764038e-01 -1.877542138099670410e-01 1.797095388174057007e-01 -3.452300652861595154e-02 4.003728926181793213e-01 -1.317171901464462280e-01 1.318654567003250122e-01 2.717265486717224121e-01 -8.228933066129684448e-02 -3.219781517982482910e-01 1.341457664966583252e-01 1.494000405073165894e-01 -2.850182354450225830e-04
-6.949959695339202881e-02 -8.167064934968948364e-02 3.154239654541015625e-01 -1.889443397521972656e-01 -2.140521854162216187e-01 6.637798249721527100e-02 -6.409223377704620361e-02 -9.737750887870788574e-02 -3.048897087574005127e-01 -3.269315138459205627e-02 2.695998549461364746e-01 6.912403274327516556e-03 -1.243890821933746338e-01 5.423414707183837891e-02 -1.657133102416992188e-01 1.689215302467346191e-01 -2.464169561862945557e-01 -4.798792302608489990e-02 6.936309486627578735e-02 -4.006516560912132263e-02 -4.262726604938507080e-01 5.494419857859611511e-02 -2.544280588626861572e-01 2.157161235809326172e-01 1.034550070762634277e-01 -1.876020580530166626e-01 -3.154303133487701416e-02 5.603672191500663757e-02 -5.954423546791076660e-02 1.710149943828582764e-01 -2.509061396121978760e-01 -1.926449835300445557e-01
1.444408670067787170e-02 -4.374942183494567871e-01 -9.812562167644500732e-02 1.174413319677114487e-02 -1.107023134827613831e-01 -1.434422880411148071e-01 5.457986891269683838e-02 -4.240594059228897095e-02 -4.735809564590454102e-02 2.930421829223632812e-01 1.279816925525665283e-01 -1.955075860023498535e-01 5.185780301690101624e-02 5.136752035468816757e-03 -1.295567750930786133e-01 1.477589160203933716e-01 -1.706238240003585815e-01 -2.222331386292353272e-04 3.655441403388977051e-01 8.736698329448699951e-02 -1.462679635733366013e-02 2.320602983236312866e-01 -4.237465932965278625e-02 1.277137845754623413e-01 8.768524974584579468e-02 -2.460676133632659912e-01 1.921327859163284302e-01 2.193692475557327271e-01 -2.340722829103469849e-01 -2.208909094333648682e-01 -2.168260216712951660e-01 -1.747884899377822876e-01
-2.035480178892612457e-02 -1.059553101658821106e-01 2.106171697378158569e-01 -5.292277410626411438e-02 -1.755960136651992798e-01 -1.738973408937454224e-01 8.770965039730072021e-02 -1.324115991592407227e-01 9.758133441209793091e-03 -1.287466734647750854e-01 1.059884056448936462e-01 1.989370435476303101e-01 -1.175114586949348450e-01 -1.122259125113487244e-01 -1.897483915090560913e-01 1.499425806105136871e-02 2.671894431114196777e-01 -1.270433217287063599e-01 1.427821964025497437e-01 7.362560182809829712e-02 -1.354187130928039551e-01 -2.354945093393325806e-01 -6.962823867797851562e-02 1.714335083961486816e-01 -8.565056137740612030e-03 -2.505773901939392090e-01 2.809115946292877197e-01 -2.338531315326690674e-01 -2.835498750209808350e-01 -6.364762037992477417e-02 -1.696084141731262207e-01 -4.401530623435974121e-01
-1.193195655941963196e-01 -1.101337671279907227e-01 -1.308716740459203720e-02 -2.164145261049270630e-01 1.161713078618049622e-01 1.431029289960861206e-01 2.870620787143707275e-01 -3.524173498153686523e-01 2.228577807545661926e-02 1.377455517649650574e-02 2.894534766674041748e-01 -1.900513321161270142e-01 1.277240961790084839e-01 -1.910840719938278198e-01 -1.392581015825271606e-01 5.334934964776039124e-02 1.495956182479858398e-01 -1.609124690294265747e-01 1.463667303323745728e-01 -6.019831076264381409e-02 -1.009146943688392639e-01 -5.809162557125091553e-02 -2.386435121297836304e-01 1.346414834260940552e-01 -2.934716045856475830e-01 -2.132903188467025757e-01 1.779795289039611816e-01 1.934675723314285278e-01 -3.270454406738281250e-01 -1.291655376553535461e-02 -3.507673367857933044e-02 -1.391343474388122559e-01
-2.502080202102661133e-01 -2.389844655990600586e-01 7.559476792812347412e-02 1.614381670951843262e-01 4.092276096343994141e-03 -1.537629961967468262e-01 -6.230355799198150635e-02 -1.656230390071868896e-01 -1.273892819881439209e-01 -2.009966969490051270e-01 2.545315921306610107e-01 -1.033225357532501221e-01 -1.087970510125160217e-01 -7.531328499317169189e-02 -2.296562194824218750e-01 -1.174327335320413113e-03 -2.604334056377410889e-01 -3.027850687503814697e-01 2.010080218315124512e-02 8.820725232362747192e-02 -2.810214161872863770e-01 5.876949056982994080e-02 4.023611545562744141e-02 2.807745039463043213e-01 1.697764359414577484e-02 -2.361527681350708008e-01 -4.755917564034461975e-02 8.904341608285903931e-02 -2.642464935779571533e-01 -2.717605531215667725e-01 1.914854049682617188e-01 1.184413954615592957e-01
1.087595894932746887e-01 -9.948581457138061523e-02 6.641343235969543457e-02 -1.521829813718795776e-01 -1.483045071363449097e-01 -1.077266111969947815e-01 1.185489222407341003e-01 9.776338934898376465e-02 -1.650824844837188721e-01 9.011181443929672241e-02 4.192139804363250732e-01 2.443827502429485321e-02 -2.164935171604156494e-01 -1.533609181642532349e-01 -3.969694674015045166e-02 -6.455282866954803467e-02 6.594658643007278442e-02 -8.125849813222885132e-02 -6.554548442363739014e-02 -2.143446952104568481e-01 1.887581311166286469e-02 5.955015495419502258e-02 -1.297504305839538574e-01 4.596579074859619141e-01 -1.346941739320755005e-01 -1.979391872882843018e-01 1.569426357746124268e-01 -1.153192743659019470e-01 -2.574223875999450684e-01 9.952101111412048340e-02 -2.735480368137359619e-01 -2.572644054889678955e-01
-1.026578173041343689e-01 -8.330132067203521729e-02 -4.755598679184913635e-02 -7.932085543870925903e-02 -1.702410280704498291e-01 -1.803474873304367065e-01 -6.235513463616371155e-02 -3.032206892967224121e-01 -1.422124356031417847e-01 -1.651415675878524780e-01 4.644147455692291260e-01 1.906369924545288086e-01 7.428710162639617920e-02 3.634088858962059021e-02 -6.900167465209960938e-02 2.043974250555038452e-01 5.776201933622360229e-02 -2.128214687108993530e-01 -9.019367396831512451e-02 1.025560274720191956e-01 4.476890340447425842e-02 -5.429559946060180664e-02 7.430554181337356567e-02 1.375644654035568237e-01 1.011649817228317261e-01 -9.945588558912277222e-02 1.854206770658493042e-01 -2.453299462795257568e-01 -1.999097019433975220e-01 6.625566631555557251e-02 -3.678285777568817139e-01 -2.696437239646911621e-01
3.003148303832858801e-04 -3.692846298217773438e-01 6.052361428737640381e-02 -5.783464759588241577e-02 -1.784832477569580078e-01 8.137942105531692505e-02 -7.885773479938507080e-02 -2.691440284252166748e-01 -2.744212448596954346e-01 -5.166891589760780334e-02 2.020559608936309814e-01 1.566029638051986694e-01 -8.904802799224853516e-02 -1.177480220794677734e-01 -6.168404221534729004e-02 4.566113650798797607e-02 -7.995197176933288574e-02 9.661625325679779053e-02 6.288914382457733154e-02 2.836021780967712402e-01 -1.358470320701599121e-01 3.354346752166748047e-01 3.245705962181091309e-01 1.217598617076873779e-01 -1.736760735511779785e-01 -7.741732895374298096e-02 2.990093082189559937e-02 7.335661351680755615e-02 -3.949261009693145752e-01 -5.016239732503890991e-02 9.015382081270217896e-02 9.041909128427505493e-02
9.747402369976043701e-02 -2.930690050125122070e-01 2.339378446340560913e-01 9.327351115643978119e-03 -9.427689760923385620e-02 -2.426335513591766357e-01 4.425117000937461853e-02 -7.706072181463241577e-02 -1.418740581721067429e-02 -1.807427406311035156e-01 3.826103210449218750e-01 6.993274390697479248e-02 -1.103730201721191406e-01 6.522462517023086548e-02 -1.734654009342193604e-01 5.918082594871520996e-02 2.821680605411529541e-01 3.445687470957636833e-03 1.108795963227748871e-02 9.717041999101638794e-02 -1.125972419977188110e-01 -6.559432949870824814e-03 5.955653637647628784e-02 1.501144617795944214e-01 8.021478354930877686e-02 -1.058312281966209412e-01 2.640874385833740234e-01 -1.142172664403915405e-01 -2.862642109394073486e-01 -4.926326125860214233e-02 -3.275234103202819824e-01 -3.462571203708648682e-01
1.890711933374404907e-01 2.541989646852016449e-02 7.470729202032089233e-02 -1.302137076854705811e-01 1.698152348399162292e-02 7.142036408185958862e-02 2.151592820882797241e-02 -3.540157079696655273e-01 1.269057840108871460e-01 -1.094365119934082031e-01 1.543770581483840942e-01 4.982967302203178406e-02 1.617624163627624512e-01 -2.360743731260299683e-01 -1.309224814176559448e-01 4.886302165687084198e-03 1.348042637109756470e-01 -1.716794073581695557e-01 5.624333620071411133e-01 -7.281950116157531738e-02 1.898894459009170532e-01 2.450593560934066772e-01 -3.646286949515342712e-02 3.211625218391418457e-01 5.218893755227327347e-03 -1.671377271413803101e-01 4.914338514208793640e-02 -8.808504045009613037e-02 4.942874982953071594e-02 -2.855679206550121307e-02 -2.097960859537124634e-01 -3.397161513566970825e-02
1.785987615585327148e-01 3.088734298944473267e-02 1.040709465742111206e-01 -2.417433559894561768e-01 -2.020352035760879517e-01 8.830216526985168457e-02 1.758134514093399048e-01 -1.163943037390708923e-01 -1.326812058687210083e-01 -1.735863685607910156e-01 1.009653508663177490e-01 2.244388908147811890e-01 -1.573261618614196777e-01 -5.746831372380256653e-02 -7.630121894180774689e-03 -3.152671828866004944e-02 -2.635837718844413757e-02 -1.416347473859786987e-01 2.163269817829132080e-01 -1.608778983354568481e-01 -2.466732449829578400e-02 4.647132754325866699e-02 -2.362092733383178711e-01 3.102927934378385544e-03 -2.367755770683288574e-01 -3.686358332633972168e-01 1.701393723487854004e-01 -1.800562888383865356e-01 -4.444768130779266357e-01 6.963431369513273239e-03 -2.047691196203231812e-01 -1.500897109508514404e-01
-1.335537526756525040e-02 -5.232051759958267212e-02 1.222438886761665344e-01 -9.521895647048950195e-02 4.111813381314277649e-02 5.849000439047813416e-02 -3.504651039838790894e-02 -4.115531742572784424e-01 1.172821745276451111e-01 -9.003917127847671509e-02 1.567089855670928955e-01 8.269114047288894653e-02 1.890297830104827881e-01 -7.378069311380386353e-02 4.911694675683975220e-03 -3.026683032512664795e-01 5.978396162390708923e-02 -1.163461804389953613e-01 4.174446165561676025e-01 5.120749026536941528e-02 -5.892100671189837158e-05 1.285903751850128174e-01 -8.974297344684600830e-02 4.309825897216796875e-01 6.141088902950286865e-03 -3.062969446182250977e-01 9.415166825056076050e-02 -9.406147152185440063e-02 -6.342434883117675781e-02 9.163601696491241455e-02 -2.870479226112365723e-01 -2.408759668469429016e-02
-1.531662493944168091e-01 -2.602264881134033203e-01 1.281932294368743896e-01 -4.070071876049041748e-01 -9.442069381475448608e-02 4.068636149168014526e-02 1.233352050185203552e-01 -4.596152901649475098e-01 9.136108309030532837e-02 -5.853756144642829895e-02 3.299348652362823486e-01 -8.468180894851684570e-02 1.564654856920242310e-01 1.096227020025253296e-01 -2.652076184749603271e-01 2.492440193891525269e-01 2.330943197011947632e-02 -5.025532841682434082e-02 -9.710215963423252106e-03 5.709050968289375305e-02 -6.643436104059219360e-02 9.744599461555480957e-02 -9.001988917589187622e-02 -1.783468760550022125e-02 -1.312401592731475830e-01 -2.957661151885986328e-01 1.128370501101016998e-02 -5.358728393912315369e-02 -1.342232078313827515e-01 -1.632428914308547974e-01 8.920899778604507446e-02 -6.221975013613700867e-02
-5.441353097558021545e-02 -5.300300940871238708e-02 2.531927525997161865e-01 6.629324052482843399e-03 -2.795947790145874023e-01 1.361704319715499878e-01 -2.814825437963008881e-02 6.275441497564315796e-02 -1.066284701228141785e-01 -1.405511200428009033e-01 -7.262212783098220825e-02 4.923732951283454895e-02 -1.764155551791191101e-02 9.424304962158203125e-02 -2.714781165122985840e-01 1.549212485551834106e-01 -1.310173571109771729e-01 -2.397478967905044556e-01 3.972169756889343262e-01 2.100923210382461548e-01 -2.117761075496673584e-01 3.460212647914886475e-01 -7.200596481561660767e-02 2.250387370586395264e-01 -3.736370429396629333e-02 -2.253869622945785522e-01 -1.906757652759552002e-01 9.810717403888702393e-02 -9.678846597671508789e-02 9.762613475322723389e-02 -2.132654041051864624e-01 -1.529263854026794434e-01
-4.363690968602895737e-03 2.595994994044303894e-02 -3.107625432312488556e-02 1.103772297501564026e-01 -2.489733695983886719e-01 -1.117922663688659668e-01 -9.224397689104080200e-02 -8.544787019491195679e-02 -1.053902506828308105e-02 4.496881272643804550e-03 2.917333245277404785e-01 -6.432408839464187622e-02 2.705505788326263428e-01 -2.445943802595138550e-01 -4.465325474739074707e-01 -2.354685589671134949e-02 -1.932933032512664795e-01 -3.519176542758941650e-01 3.166380226612091064e-01 -1.770614646375179291e-02 6.925160437822341919e-02 5.668180808424949646e-02 -9.900435060262680054e-02 6.527037918567657471e-02 -9.529795497655868530e-02 -2.820566892623901367e-01 1.040517091751098633e-01 -2.177212536334991455e-01 -9.321889281272888184e-02 -1.048720255494117737e-01 -1.476430594921112061e-01 -3.619593009352684021e-02
-8.936709165573120117e-02 -1.381420195102691650e-01 2.260302007198333740e-01 -2.809265255928039551e-02 -1.678516343235969543e-02 -1.584908515214920044e-01 1.512602567672729492e-01 -1.507943868637084961e-01 -3.292069211602210999e-02 -6.526668369770050049e-02 -1.945235393941402435e-02 1.066637560725212097e-01 1.949957758188247681e-02 -7.175155729055404663e-02 -9.870355576276779175e-02 4.184467718005180359e-02 2.790656387805938721e-01 -6.337734311819076538e-02 1.432213932275772095e-01 -8.002882450819015503e-02 -1.429114043712615967e-01 -2.282479554414749146e-01 3.436546103330329061e-05 2.927087843418121338e-01 -6.325560621917247772e-03 -3.731300830841064453e-01 3.742752969264984131e-01 -1.905278116464614868e-01 -2.167411446571350098e-01 -7.007326930761337280e-02 -1.424130499362945557e-01 -4.013512134552001953e-01
7.224230561405420303e-03 -3.620359301567077637e-02 -6.298946589231491089e-02 7.933425903320312500e-02 -1.161219328641891479e-01 2.896656980738043785e-03 8.349884301424026489e-02 5.470492318272590637e-02 -6.541164219379425049e-02 -1.008886396884918213e-01 1.750223636627197266e-01 6.062567234039306641e-03 2.481959164142608643e-01 -1.907535493373870850e-01 -4.951098859310150146e-01 -2.559171617031097412e-01 -2.254182994365692139e-01 -2.229714691638946533e-01 -3.265894483774900436e-03 -2.470529824495315552e-01 -7.539455592632293701e-02 2.382937967777252197e-01 -1.853801868855953217e-02 1.753234863281250000e-01 -7.731193676590919495e-03 -1.895947009325027466e-01 2.251908779144287109e-01 -1.415643244981765747e-01 -2.839636802673339844e-01 -1.850556135177612305e-01 -1.343672722578048706e-01 -1.278961449861526489e-01
8.651938289403915405e-02 -7.909357547760009766e-03 -7.973457127809524536e-02 -1.644218713045120239e-01 -3.908658772706985474e-02 1.306127607822418213e-01 4.977335687726736069e-03 2.400534898042678833e-01 -6.041275709867477417e-02 1.562140230089426041e-02 1.138195842504501343e-01 -1.775433495640754700e-02 -1.047683730721473694e-01 -2.033506929874420166e-01 -2.672035694122314453e-01 9.251490980386734009e-02 -3.735321387648582458e-02 -3.217237293720245361e-01 1.760676950216293335e-01 -1.076897010207176208e-01 -1.809626966714859009e-01 1.206508725881576538e-01 1.226655915379524231e-01 1.386556327342987061e-01 -2.014763504266738892e-01 -3.915340602397918701e-01 -1.545228250324726105e-02 -3.842614293098449707e-01 -1.786656975746154785e-01 -9.644135087728500366e-02 -3.420061469078063965e-01 -6.573195010423660278e-02
-1.172312572598457336e-01 -2.339720875024795532e-01 5.298052728176116943e-02 3.342463076114654541e-02 7.206508517265319824e-02 6.319855153560638428e-02 -1.228806748986244202e-01 1.263325940817594528e-02 -6.870890408754348755e-02 -1.478615403175354004e-01 2.542854845523834229e-01 6.434871815145015717e-03 2.727772891521453857e-01 -2.576604187488555908e-01 5.225705355405807495e-02 -7.838086225092411041e-03 3.219961002469062805e-02 -1.583589464426040649e-01 1.886731535196304321e-01 2.737264931201934814e-01 -2.803944647312164307e-01 4.441596940159797668e-02 -4.484459385275840759e-02 5.588492155075073242e-01 2.638903073966503143e-02 -9.432141482830047607e-02 6.460088491439819336e-02 -1.985216736793518066e-01 1.959266066551208496e-01 -1.591213494539260864e-01 -5.226990580558776855e-02 1.307542324066162109e-01
4.596535861492156982e-02 -1.153463199734687805e-01 -6.327989697456359863e-02 2.310971617698669434e-01 -2.008564174175262451e-01 -9.911579638719558716e-02 -8.380486071109771729e-02 2.004748210310935974e-02 -2.009668946266174316e-02 6.045385077595710754e-02 2.928486764430999756e-01 7.524393731728196144e-05 2.189268916845321655e-01 -2.362285256385803223e-01 -3.961361646652221680e-01 -1.525633931159973145e-01 -1.656300127506256104e-01 -3.369837105274200439e-01 2.539954483509063721e-01 -6.366693228483200073e-02 4.635027423501014709e-02 1.286076456308364868e-01 -4.339558258652687073e-02 1.835496723651885986e-01 1.805995218455791473e-02 -3.706592917442321777e-01 1.376444995403289795e-01 -2.516623139381408691e-01 2.137550618499517441e-03 -9.872692078351974487e-02 -4.339579120278358459e-02 -1.946560665965080261e-02
-5.746001750230789185e-02 -3.920731320977210999e-02 -8.835282060317695141e-04 -1.792804896831512451e-01 -1.646039262413978577e-02 -3.550100326538085938e-01 2.230031341314315796e-01 1.790641993284225464e-01 -5.380536243319511414e-02 -1.928601115942001343e-01 1.400780230760574341e-01 1.181287243962287903e-01 1.402204036712646484e-01 -1.940325945615768433e-01 -2.359483242034912109e-01 2.176118344068527222e-01 2.334391921758651733e-01 -1.121802031993865967e-01 1.071453765034675598e-01 2.729743719100952148e-01 -2.057626545429229736e-01 2.986117005348205566e-01 -4.179547354578971863e-02 1.515567302703857422e-02 -2.241780608892440796e-01 -2.234473377466201782e-01 -1.225502192974090576e-01 1.053409799933433533e-01 -1.420573890209197998e-01 -1.323534399271011353e-01 3.917071968317031860e-02 -2.623531818389892578e-01
-3.568129613995552063e-02 -2.693146467208862305e-01 4.820714145898818970e-02 -1.302865892648696899e-01 -1.964210532605648041e-02 -1.628553122282028198e-01 3.636909276247024536e-02 -1.351208332926034927e-02 6.084402278065681458e-02 -2.309543341398239136e-01 2.215678095817565918e-01 2.190460450947284698e-02 1.281535020098090172e-03 -1.836558431386947632e-01 -1.624196916818618774e-01 -5.748386308550834656e-02 -3.094423413276672363e-01 4.116149246692657471e-02 4.926683753728866577e-02 -2.356292214244604111e-03 2.270242869853973389e-01 -1.106223687529563904e-01 -1.402646005153656006e-01 2.762053310871124268e-01 -4.198448359966278076e-01 -3.012097775936126709e-01 -7.576108910143375397e-04 -2.245052456855773926e-01 -3.243244886398315430e-01 -1.381430327892303467e-01 -1.260346733033657074e-02 -8.368978649377822876e-02
-6.728075444698333740e-02 -1.378332823514938354e-01 2.843967080116271973e-01 -3.001513779163360596e-01 3.747539129108190536e-03 8.756064623594284058e-02 -1.517364382743835449e-01 1.760000921785831451e-02 -1.518276333808898926e-01 4.567225277423858643e-02 3.159025609493255615e-01 1.474478542804718018e-01 1.774365305900573730e-01 -3.311113715171813965e-01 -1.621021926403045654e-01 3.938804194331169128e-02 8.446632325649261475e-02 -6.854297220706939697e-02 3.943990468978881836e-01 -1.960737630724906921e-03 1.241708174347877502e-01 9.205130487680435181e-02 -1.218615397810935974e-01 3.336717141792178154e-03 1.757774055004119873e-01 -2.032669447362422943e-02 7.370157539844512939e-02 3.458046540617942810e-02 -7.462920248508453369e-02 2.388345748186111450e-01 -3.865759670734405518e-01 5.231823772192001343e-02
1.432687193155288696e-01 -7.433242350816726685e-02 2.490424662828445435e-01 -3.280156254768371582e-01 -1.904942244291305542e-01 1.350653767585754395e-01 2.613210678100585938e-01 1.497550606727600098e-01 -1.322295963764190674e-01 -2.149362266063690186e-01 1.342280060052871704e-01 -1.788394302129745483e-01 5.841104686260223389e-02 -1.524952799081802368e-01 -2.333220690488815308e-01 6.983058899641036987e-02 2.646972797811031342e-02 -2.268652468919754028e-01 -9.194659069180488586e-03 -3.265159428119659424e-01 -2.289693951606750488e-01 -1.132947057485580444e-01 -1.365288794040679932e-01 1.663668155670166016e-01 -1.025028005242347717e-01 -3.062666058540344238e-01 1.844715029001235962e-01 -4.482925403863191605e-03 -8.196444064378738403e-02 -2.532918937504291534e-02 3.448752686381340027e-02 -2.051091641187667847e-01
-7.889138907194137573e-02 3.250471130013465881e-02 -9.622801840305328369e-02 -2.322168648242950439e-01 -2.867997586727142334e-01 -5.850427225232124329e-02 -2.226442396640777588e-01 -4.486971721053123474e-02 2.838133461773395538e-02 -2.426075376570224762e-02 4.235204458236694336e-01 1.269080340862274170e-01 2.371719479560852051e-01 -7.720916531980037689e-03 6.354381889104843140e-02 2.188415676355361938e-01 -1.986692994832992554e-01 -1.774327903985977173e-01 1.786071956157684326e-01 -5.877568945288658142e-02 -3.023524023592472076e-02 6.253242492675781250e-02 1.130618676543235779e-01 1.245091389864683151e-02 9.882083535194396973e-02 -2.064831852912902832e-01 2.970371842384338379e-01 -1.594262421131134033e-01 -3.124699890613555908e-01 8.857163786888122559e-02 -2.898341715335845947e-01 -8.695442974567413330e-02
-3.536508679389953613e-01 -9.097382426261901855e-02 4.025882482528686523e-01 -1.189727559685707092e-01 -2.406354993581771851e-02 2.023549973964691162e-01 1.735161244869232178e-01 -2.807306647300720215e-01 -3.553760349750518799e-01 4.882235452532768250e-02 2.114490047097206116e-02 -2.959122648462653160e-03 1.896092146635055542e-01 -1.179705858230590820e-01 -2.241855859756469727e-01 -3.698531165719032288e-02 8.367723226547241211e-02 -1.448966264724731445e-01 2.020973861217498779e-01 3.939905390143394470e-02 2.413103543221950531e-02 2.724371477961540222e-02 -1.976480484008789062e-01 3.173506855964660645e-01 1.029392890632152557e-02 -1.408778131008148193e-01 1.777900755405426025e-02 6.147530302405357361e-02 7.031400501728057861e-02 -8.033966273069381714e-02 -1.987038254737854004e-01 -1.514225751161575317e-01
-3.524402379989624023e-01 -2.098977565765380859e-01 -5.815344676375389099e-02 -3.585018515586853027e-01 -1.788343787193298340e-01 7.388660311698913574e-02 -4.386173933744430542e-02 -2.817265391349792480e-01 -1.798966154456138611e-02 8.045610040426254272e-02 3.580391407012939453e-01 7.830117829144001007e-03 3.306360170245170593e-02 -1.999908871948719025e-02 -2.670110166072845459e-01 1.013457551598548889e-01 9.236488491296768188e-02 -7.642239332199096680e-02 -1.288696080446243286e-01 1.072497665882110596e-01 -2.354883849620819092e-01 1.609567850828170776e-01 -1.090561412274837494e-02 2.393156103789806366e-02 -1.384553313255310059e-02 -3.368057608604431152e-01 1.415519416332244873e-01 -1.165717840194702148e-01 -6.979671120643615723e-02 -2.537176311016082764e-01 -2.774553000926971436e-02 -1.455156654119491577e-01
-1.366636753082275391e-01 -1.229731217026710510e-01 6.572743505239486694e-02 -1.762680709362030029e-01 -2.218111976981163025e-02 -4.581810534000396729e-02 -2.102611213922500610e-02 -3.726383298635482788e-02 -2.525732219219207764e-01 -7.578535377979278564e-02 3.642850816249847412e-01 -5.059188976883888245e-02 5.074658617377281189e-02 -1.248319000005722046e-01 -1.736573874950408936e-03 6.883735954761505127e-02 2.093261331319808960e-01 -2.902448736131191254e-02 2.581833004951477051e-01 -1.363726556301116943e-01 -1.035972908139228821e-01 -7.843837887048721313e-02 -2.375731021165847778e-01 -5.870766937732696533e-02 -1.169954985380172729e-01 -2.823359072208404541e-01 1.231292784214019775e-01 -1.590400002896785736e-02 -3.961117565631866455e-01 -3.396343588829040527e-01 -2.606545388698577881e-01 -2.073358297348022461e-01
-1.359618175774812698e-02 5.171005055308341980e-02 -1.177746281027793884e-01 5.240204557776451111e-02 -1.528916358947753906e-01 -4.315183684229850769e-02 -3.338184207677841187e-02 7.777307182550430298e-02 -2.817612700164318085e-02 7.950346916913986206e-02 3.717498183250427246e-01 -6.108824536204338074e-02 1.529122143983840942e-01 -2.516627311706542969e-01 -3.698876798152923584e-01 -9.493379294872283936e-02 -2.300333529710769653e-01 -3.380159139633178711e-01 2.891707420349121094e-01 -3.563395235687494278e-03 8.225797675549983978e-03 1.902804970741271973e-01 -7.636728882789611816e-02 1.067362278699874878e-01 3.039162373170256615e-03 -4.301196932792663574e-01 1.507558971643447876e-01 -1.726145148277282715e-01 -1.831747591495513916e-02 -7.202504575252532959e-02 -1.042428165674209595e-01 -9.114254266023635864e-02
1.805605590343475342e-01 -1.904819309711456299e-01 1.996972262859344482e-01 4.419289901852607727e-02 -5.029350146651268005e-02 -1.639126241207122803e-01 3.294225037097930908e-01 -3.818611800670623779e-02 1.173002719879150391e-01 -1.625594645738601685e-01 2.397864311933517456e-01 5.822529271245002747e-02 -1.087947711348533630e-01 -1.685322523117065430e-01 -1.014778763055801392e-01 2.233901061117649078e-03 2.926397919654846191e-01 8.066628873348236084e-02 1.470992714166641235e-01 2.728191614151000977e-01 1.191887557506561279e-01 2.488891482353210449e-01 -2.155622094869613647e-02 2.949640452861785889e-01 1.278182119131088257e-01 -2.020788192749023438e-01 3.423602879047393799e-01 -3.952584043145179749e-02 -1.801112145185470581e-01 -1.896915137767791748e-01 4.464110359549522400e-02 -9.893271140754222870e-03
-3.491445183753967285e-01 1.380228549242019653e-01 1.522841602563858032e-01 -2.721219360828399658e-01 -1.453939229249954224e-01 -1.594317145645618439e-02 8.534814417362213135e-02 -2.293427139520645142e-01 -1.952989995479583740e-01 1.489707734435796738e-02 1.846316307783126831e-01 1.457599997520446777e-01 3.368862569332122803e-01 -2.359144389629364014e-01 -1.700149923563003540e-01 2.320719324052333832e-02 -1.388863772153854370e-01 9.512778371572494507e-02 1.317846924066543579e-01 -8.838448673486709595e-02 -5.791315063834190369e-02 1.979996562004089355e-01 -4.551119729876518250e-02 8.966401964426040649e-02 7.974787801504135132e-02 -8.836172521114349365e-02 3.115809559822082520e-01 1.883917003870010376e-01 -1.499295607209205627e-02 -4.053378850221633911e-02 -3.579096198081970215e-01 -7.311431318521499634e-02
1.251633614301681519e-01 -9.870103001594543457e-02 -3.453424572944641113e-02 -1.300269961357116699e-01 -1.954667717218399048e-01 1.168604418635368347e-01 8.359076082706451416e-02 5.491636320948600769e-02 -1.652180999517440796e-01 -1.559786796569824219e-01 2.431167215108871460e-01 1.139953359961509705e-01 -2.233224660158157349e-01 -4.242998361587524414e-02 -7.426241785287857056e-02 1.062008216977119446e-01 4.824252426624298096e-02 -1.780583709478378296e-01 2.204357385635375977e-01 -1.113223358988761902e-01 1.602315716445446014e-02 1.296996325254440308e-01 -2.770989835262298584e-01 2.589369416236877441e-01 -8.021944761276245117e-02 -2.728309333324432373e-01 3.547713160514831543e-01 -2.330091148614883423e-01 -2.329891771078109741e-01 -2.796646580100059509e-02 -2.525407075881958008e-01 -2.581349909305572510e-01
4.570769518613815308e-02 -4.734057560563087463e-02 -6.257169879972934723e-03 5.858185887336730957e-02 -2.218285202980041504e-01 -1.198974028229713440e-01 -4.025269299745559692e-02 5.840970203280448914e-02 -6.082563847303390503e-02 1.746492087841033936e-01 3.707207441329956055e-01 -6.502612959593534470e-03 1.787255108356475830e-01 -2.134631127119064331e-01 -4.661613106727600098e-01 -4.099267721176147461e-02 -1.760811954736709595e-01 -3.155205845832824707e-01 2.699140906333923340e-01 -7.160566002130508423e-02 4.062903672456741333e-02 7.250085473060607910e-02 -1.077921614050865173e-01 3.597309067845344543e-02 2.285815775394439697e-02 -3.180382251739501953e-01 1.341661661863327026e-01 -1.553515493869781494e-01 -1.201987862586975098e-01 -1.731357574462890625e-01 -1.570562422275543213e-01 -1.189712435007095337e-01
-1.722649037837982178e-01 -5.272029638290405273e-01 1.630145460367202759e-01 -5.987424030900001526e-02 -3.560684621334075928e-02 1.681925915181636810e-02 -1.645939350128173828e-01 -9.846290946006774902e-02 -3.402474150061607361e-02 -2.407668679952621460e-01 1.572019010782241821e-01 -1.145110372453927994e-02 -8.502221852540969849e-02 9.453790262341499329e-04 -3.551632463932037354e-01 1.915230005979537964e-01 1.016424074769020081e-01 -7.939653843641281128e-02 1.110232621431350708e-02 1.027244180440902710e-01 -2.784585356712341309e-01 8.311320841312408447e-02 4.309545084834098816e-02 2.885189652442932129e-01 -9.469117224216461182e-02 3.608892858028411865e-02 -5.875778570771217346e-02 1.409597098827362061e-01 -3.008253276348114014e-01 -3.705936670303344727e-02 -5.191718786954879761e-02 -2.117811441421508789e-01
-8.499038219451904297e-02 -9.634231775999069214e-02 2.451677173376083374e-01 -3.360887244343757629e-02 -1.246623620390892029e-01 7.349940389394760132e-02 9.570179134607315063e-02 1.142016574740409851e-01 -1.879487633705139160e-01 -7.230292260646820068e-02 -4.784382879734039307e-02 2.254227697849273682e-01 -1.185252610594034195e-02 -1.117692738771438599e-01 -3.644391000270843506e-01 1.128718629479408264e-01 -2.629436254501342773e-01 -2.178165912628173828e-01 3.814094066619873047e-01 -3.478863090276718140e-02 -1.173556372523307800e-01 4.695304632186889648e-01 -7.900898903608322144e-02 1.683919131755828857e-02 1.724572293460369110e-02 -1.058752536773681641e-01 4.581789672374725342e-02 -3.044301643967628479e-03 -1.134946793317794800e-01 2.008213102817535400e-01 -1.265664547681808472e-01 -2.009965032339096069e-01
-9.629479795694351196e-02 -2.475697845220565796e-01 1.198242828249931335e-01 -2.188792675733566284e-01 -1.998642683029174805e-01 -7.283785194158554077e-02 -2.844710089266300201e-02 -1.159751489758491516e-01 -1.597249656915664673e-01 -1.696224808692932129e-01 4.973497390747070312e-01 1.292253732681274414e-01 -6.764078885316848755e-02 -1.930211856961250305e-02 -3.642153367400169373e-02 1.645722389221191406e-01 1.335076242685317993e-01 -4.368926212191581726e-02 9.554342180490493774e-02 -1.266727149486541748e-01 -3.967234492301940918e-02 -8.764968067407608032e-02 1.690062880516052246e-01 8.514655381441116333e-02 2.070312500000000000e-01 -1.403784453868865967e-01 2.415472269058227539e-01 -5.880765616893768311e-02 -2.588054835796356201e-01 7.833895832300186157e-02 -2.077659070491790771e-01 -3.540187180042266846e-01
-1.499392092227935791e-01 -3.164922893047332764e-01 -7.879910618066787720e-02 -1.793977171182632446e-01 -9.632074832916259766e-02 -2.171052806079387665e-02 1.491369605064392090e-01 -1.226552203297615051e-01 -2.406739145517349243e-01 -3.454512730240821838e-02 7.138726860284805298e-02 1.809770986437797546e-02 2.510015368461608887e-01 4.729778040200471878e-03 -2.092542797327041626e-01 2.387840747833251953e-01 2.172545194625854492e-01 -2.842781841754913330e-01 1.688646227121353149e-01 1.532612442970275879e-01 1.345440447330474854e-01 3.411410748958587646e-01 1.096138656139373779e-01 -3.132873401045799255e-02 -1.892807185649871826e-01 2.134035378694534302e-01 2.260429039597511292e-02 -1.486850380897521973e-01 -3.019891679286956787e-01 2.590452507138252258e-02 -1.891572922468185425e-01 6.650866568088531494e-02
-8.317689644172787666e-04 -1.024783551692962646e-01 1.164854224771261215e-02 -2.862384915351867676e-01 2.671649307012557983e-02 -7.331441342830657959e-02 -5.233241990208625793e-02 -1.878988891839981079e-01 -5.089008435606956482e-02 -1.516096740961074829e-01 3.384242355823516846e-01 -4.561395570635795593e-02 -2.309940569102764130e-02 -5.359683558344841003e-02 -1.037574708461761475e-01 -1.974542886018753052e-01 -2.375537902116775513e-01 -7.395160943269729614e-02 1.264311820268630981e-01 2.355204895138740540e-02 1.442389637231826782e-01 -1.322317570447921753e-01 -2.149790227413177490e-01 5.343040823936462402e-01 5.858959630131721497e-02 -2.102529555559158325e-01 -5.036260560154914856e-02 -3.454311788082122803e-01 -1.245458126068115234e-01 -8.754336833953857422e-02 -1.499396562576293945e-01 -6.607832014560699463e-02
-1.044127568602561951e-01 -2.427859455347061157e-01 -3.697824105620384216e-02 1.286476664245128632e-02 -6.761925667524337769e-02 3.434015437960624695e-02 1.044146791100502014e-01 1.334207803010940552e-01 -3.656978011131286621e-01 8.029657602310180664e-02 1.788715273141860962e-01 1.601309031248092651e-01 7.333571463823318481e-02 -1.470391601324081421e-01 -2.528880238533020020e-01 -1.822079569101333618e-01 1.618218272924423218e-01 -1.885662823915481567e-01 -8.360650390386581421e-02 2.234016060829162598e-01 -2.269143015146255493e-01 8.901235461235046387e-02 -1.087554823607206345e-02 2.791972458362579346e-01 -2.693742513656616211e-01 5.490761250257492065e-02 3.358358442783355713e-01 7.835758477449417114e-02 -1.157393008470535278e-01 4.504489712417125702e-03 -7.699296623468399048e-02 -3.197244703769683838e-01
-2.076385319232940674e-01 -7.358528673648834229e-02 -6.274904008023440838e-04 -2.623742222785949707e-01 -1.332066059112548828e-01 -6.056804582476615906e-02 -2.228978276252746582e-01 -3.563806414604187012e-02 1.855176389217376709e-01 -2.431577742099761963e-01 2.239719480276107788e-01 3.362670540809631348e-02 1.024914905428886414e-01 -9.686647355556488037e-02 -2.271957397460937500e-01 8.073227852582931519e-02 -1.411388516426086426e-01 1.702607795596122742e-02 8.244538307189941406e-02 5.195218697190284729e-02 7.930204272270202637e-02 1.264295130968093872e-01 7.128021121025085449e-02 2.917038835585117340e-02 -6.768051534891128540e-02 -2.453175932168960571e-01 -2.490722388029098511e-01 -2.736290991306304932e-01 -1.054643616080284119e-01 -1.814285293221473694e-02 -4.247755408287048340e-01 -3.686951398849487305e-01
-2.634206712245941162e-01 -9.804711490869522095e-02 5.941033735871315002e-02 -6.007826328277587891e-02 4.207568615674972534e-02 -1.164072081446647644e-01 7.484947890043258667e-02 1.050847768783569336e-01 -2.589912712574005127e-01 -1.266026347875595093e-01 3.687295317649841309e-01 -6.802194565534591675e-02 1.263635158538818359e-01 -1.068904623389244080e-01 -3.545225262641906738e-01 2.318087033927440643e-02 4.528622329235076904e-02 -1.151700839400291443e-01 3.162336722016334534e-02 1.153660789132118225e-01 -1.883783489465713501e-01 3.287535309791564941e-01 1.472218334674835205e-01 2.605853378772735596e-01 -1.885940730571746826e-01 -8.490422368049621582e-02 1.667529642581939697e-01 -3.704106435179710388e-02 -1.254586726427078247e-01 -7.253834605216979980e-02 3.841837644577026367e-01 3.547615557909011841e-02
3.785688430070877075e-03 -3.824269473552703857e-01 -3.397923335433006287e-02 -5.637794360518455505e-02 -3.685921430587768555e-01 7.878742367029190063e-02 4.371675476431846619e-02 -8.715691417455673218e-02 -4.167046397924423218e-02 -7.598716765642166138e-02 -1.058630049228668213e-01 1.492175180464982986e-02 8.578433096408843994e-02 -8.289026468992233276e-02 -2.441917061805725098e-01 2.335832715034484863e-01 -2.310195565223693848e-01 -1.324065178632736206e-01 2.822024226188659668e-01 8.346594870090484619e-02 -7.712697982788085938e-02 2.233750820159912109e-01 -1.567151397466659546e-01 3.475394845008850098e-01 -7.413029205054044724e-03 -1.789917647838592529e-01 7.461468875408172607e-02 1.817367374897003174e-01 -3.283952772617340088e-01 1.063751280307769775e-01 -4.382745176553726196e-02 -1.830433961004018784e-03
-2.701851427555084229e-01 -2.245681881904602051e-01 1.515197008848190308e-01 -2.034039050340652466e-01 -5.142798647284507751e-02 1.531131416559219360e-01 -3.289009928703308105e-01 -7.236040383577346802e-02 -6.932391971349716187e-02 3.043189272284507751e-02 9.054940938949584961e-02 -8.073730021715164185e-02 2.242358177900314331e-01 -3.248675167560577393e-01 -1.117732748389244080e-01 -1.028591915965080261e-01 8.004486560821533203e-02 7.527897506952285767e-02 3.214552998542785645e-01 1.738033592700958252e-01 8.342397958040237427e-02 1.694621518254280090e-02 -8.821920305490493774e-02 -1.059393025934696198e-02 1.570069938898086548e-01 -1.730561554431915283e-01 3.053073883056640625e-01 -4.975322633981704712e-02 -1.920525729656219482e-01 -2.708288468420505524e-02 -3.167538940906524658e-01 -1.562006026506423950e-01
3.120704926550388336e-02 -8.894751220941543579e-02 1.089468747377395630e-01 9.357018023729324341e-02 -2.702156901359558105e-01 -8.785524964332580566e-02 1.305871158838272095e-01 3.083526156842708588e-02 -6.397093087434768677e-02 -1.144348159432411194e-01 5.095064640045166016e-02 2.929929643869400024e-02 9.624205529689788818e-02 -1.740042567253112793e-01 -3.228641450405120850e-01 -1.530658900737762451e-01 -2.066382765769958496e-01 -2.949814200401306152e-01 1.060228273272514343e-01 -2.012056559324264526e-01 3.887323662638664246e-02 1.960590779781341553e-01 -1.076477691531181335e-01 7.559906691312789917e-02 -5.886080116033554077e-02 -9.150869399309158325e-02 5.063630640506744385e-03 -3.132577538490295410e-01 3.296214714646339417e-02 -2.031027972698211670e-01 -4.685484766960144043e-01 -2.708086073398590088e-01
1.803373843431472778e-01 1.010191626846790314e-03 2.446717768907546997e-01 -1.534033864736557007e-01 -1.293309312313795090e-02 -1.024290546774864197e-01 -9.953068941831588745e-02 1.266638636589050293e-01 -6.661087740212678909e-03 1.169240195304155350e-02 4.126463830471038818e-02 -2.760216593742370605e-01 9.631952270865440369e-03 -8.377144485712051392e-02 -1.502651870250701904e-01 1.928290426731109619e-01 -4.990010708570480347e-02 -1.929667443037033081e-01 2.232382893562316895e-01 -1.869579255580902100e-01 1.891155354678630829e-02 9.137462079524993896e-02 1.575641036033630371e-01 2.593870759010314941e-01 -5.842059478163719177e-02 -2.773145735263824463e-01 -1.073579415678977966e-01 -2.298174202442169189e-01 -3.454886972904205322e-01 -1.311953365802764893e-01 -4.239865243434906006e-01 -1.272768080234527588e-01
-1.757539510726928711e-01 -1.914881542325019836e-02 -6.412263214588165283e-02 -1.714855879545211792e-01 -1.718405783176422119e-01 1.436823308467864990e-01 1.059082224965095520e-01 -6.171986460685729980e-02 -1.280669718980789185e-01 2.959636971354484558e-02 1.473351866006851196e-01 1.392322033643722534e-02 7.183210551738739014e-02 -3.849597275257110596e-01 -8.569736033678054810e-02 2.820792724378407001e-04 -2.011677622795104980e-01 -1.909760981798171997e-01 2.254699170589447021e-01 3.061741888523101807e-01 -1.869605183601379395e-01 2.083267867565155029e-01 1.806673854589462280e-01 2.075794935226440430e-01 -2.950725853443145752e-01 1.361977010965347290e-01 2.131968587636947632e-01 -1.648881137371063232e-01 -1.731466054916381836e-01 -2.635471820831298828e-01 1.185394823551177979e-01 -5.289112031459808350e-02
-9.594929218292236328e-02 -1.476779431104660034e-01 -6.743253767490386963e-02 -9.140880405902862549e-02 -8.587764576077461243e-03 -2.910667061805725098e-01 1.124021932482719421e-01 -2.731129825115203857e-01 -1.315483301877975464e-01 -7.307505607604980469e-02 1.845530867576599121e-01 -1.006498560309410095e-02 3.124196641147136688e-02 -4.095767438411712646e-02 -4.213207364082336426e-01 -1.293267756700515747e-01 1.102819517254829407e-01 4.044861346483230591e-02 6.723195314407348633e-03 -2.935937643051147461e-01 2.619136823341250420e-03 9.862828999757766724e-02 -2.092891931533813477e-01 1.538399755954742432e-01 2.609654702246189117e-02 -3.179347813129425049e-01 2.620375752449035645e-01 -2.582677081227302551e-02 -1.789183765649795532e-01 -3.108241856098175049e-01 -1.834998726844787598e-01 -1.404767185449600220e-01
-1.684692949056625366e-01 -1.437274813652038574e-01 1.715015918016433716e-01 -1.151490360498428345e-01 1.281993929296731949e-03 -3.353337645530700684e-01 -1.210458949208259583e-01 -2.650494277477264404e-01 6.060035899281501770e-03 1.783281192183494568e-02 1.914356946945190430e-01 2.719916217029094696e-02 -7.330920547246932983e-02 -2.249859720468521118e-01 -1.176635026931762695e-01 5.877865105867385864e-02 1.898843795061111450e-01 1.934543102979660034e-01 1.392149776220321655e-01 -1.676310151815414429e-01 -2.232715487480163574e-01 1.877319216728210449e-01 -1.624696254730224609e-01 2.220311760902404785e-01 4.800014570355415344e-02 -1.916945576667785645e-01 1.690562218427658081e-01 -2.562957108020782471e-01 -2.231464833021163940e-01 -3.324960470199584961e-01 -5.633896961808204651e-02 -1.459807008504867554e-01
-9.761424362659454346e-02 -1.961190253496170044e-01 3.139038980007171631e-01 -9.457847476005554199e-02 -5.455540865659713745e-02 7.424478232860565186e-02 -1.648889183998107910e-01 -1.739873886108398438e-01 -2.556176483631134033e-01 -6.464178860187530518e-02 1.976319104433059692e-01 7.417453080415725708e-02 -5.799238756299018860e-02 7.846847176551818848e-02 -7.469220459461212158e-02 1.887686997652053833e-01 -9.561842679977416992e-02 -1.974343657493591309e-01 4.731747806072235107e-01 -1.337335556745529175e-01 -2.864872813224792480e-01 2.689836025238037109e-01 -1.725987344980239868e-01 2.162347137928009033e-01 6.440334022045135498e-02 -1.571111828088760376e-01 -1.070470456033945084e-02 1.743123680353164673e-01 -1.243103891611099243e-01 4.807179793715476990e-02 -1.156441047787666321e-01 4.921015352010726929e-02
-1.454640328884124756e-01 -1.779164671897888184e-01 1.714868098497390747e-01 -2.494353950023651123e-01 -5.454447492957115173e-02 1.989025473594665527e-01 -1.699799448251724243e-01 3.564323484897613525e-02 1.566513031721115112e-01 -1.199890673160552979e-01 7.484835386276245117e-02 1.072452887892723083e-01 2.422754764556884766e-01 -1.138018537312746048e-02 -2.276231497526168823e-01 -1.621068827807903290e-02 6.645454466342926025e-02 -2.380518019199371338e-01 1.071004313416779041e-03 -7.021178025752305984e-03 -1.060862317681312561e-01 3.685259819030761719e-02 -9.892328828573226929e-02 2.466842234134674072e-01 1.746506243944168091e-02 -1.462963521480560303e-01 1.414347440004348755e-01 -3.119840025901794434e-01 -2.076932042837142944e-02 4.755367636680603027e-01 -9.702881425619125366e-02 -3.106493949890136719e-01
-2.823343276977539062e-01 -2.593624889850616455e-01 1.196616366505622864e-01 -1.138204261660575867e-01 -1.328738182783126831e-01 8.787711709737777710e-02 8.469228050671517849e-04 -8.011170662939548492e-03 2.281784638762474060e-02 -8.784492313861846924e-02 -2.396734431385993958e-02 1.291636526584625244e-01 -2.471713721752166748e-02 -2.374986559152603149e-01 -8.335053920745849609e-02 1.751835048198699951e-01 -1.332218647003173828e-01 -1.367309838533401489e-01 1.049900576472282410e-01 1.210325285792350769e-01 2.031291462481021881e-02 3.126899003982543945e-01 2.469625174999237061e-01 3.257042765617370605e-01 1.015276759862899780e-01 -2.654918432235717773e-01 -5.925081670284271240e-02 2.881895601749420166e-01 -3.001030683517456055e-01 -2.205107063055038452e-01 1.571734063327312469e-02 -2.156047672033309937e-01
-2.124069929122924805e-01 -2.161915451288223267e-01 3.511896133422851562e-01 -3.184404596686363220e-02 -3.541258275508880615e-01 1.165938600897789001e-01 1.530793458223342896e-01 -3.285394608974456787e-01 -1.650286912918090820e-01 -1.486180443316698074e-02 -9.087515994906425476e-03 1.182746514678001404e-01 1.325753182172775269e-01 6.057703867554664612e-03 -1.632294058799743652e-01 1.254349052906036377e-01 -2.360422611236572266e-01 1.342681348323822021e-01 7.688187062740325928e-02 1.508426815271377563e-01 -4.327865689992904663e-02 2.418487966060638428e-01 -1.193574890494346619e-01 -2.651998074725270271e-03 -3.361651673913002014e-02 -2.987730503082275391e-01 1.173796728253364563e-01 3.216012194752693176e-02 -2.825647592544555664e-01 1.422806531190872192e-01 -8.645046502351760864e-02 1.487102657556533813e-01
-5.539118871092796326e-02 -8.440602570772171021e-02 3.031196594238281250e-01 -3.325511142611503601e-02 -1.169375237077474594e-02 -1.762812286615371704e-01 3.912673145532608032e-02 -1.572033762931823730e-01 -8.552093990147113800e-03 -3.430400416254997253e-02 7.949192821979522705e-02 8.412510156631469727e-02 1.281625870615243912e-02 -1.602517068386077881e-01 -9.720133990049362183e-02 -9.680077433586120605e-03 2.348583340644836426e-01 -8.416526019573211670e-02 1.565006226301193237e-01 -3.015400283038616180e-02 -8.794312924146652222e-02 -2.280565500259399414e-01 -9.144163131713867188e-02 2.455695569515228271e-01 1.358274072408676147e-01 -3.683870434761047363e-01 3.666229248046875000e-01 -2.194155603647232056e-01 -2.120263874530792236e-01 -1.101183593273162842e-01 -2.171910852193832397e-01 -3.637460768222808838e-01
-1.103762611746788025e-01 -4.406403601169586182e-01 1.258839368820190430e-01 -2.732933871448040009e-02 1.471872478723526001e-01 5.189201980829238892e-02 2.201649695634841919e-01 -2.912010550498962402e-01 2.405906096100807190e-02 6.637831777334213257e-02 4.567467868328094482e-01 -1.144869551062583923e-01 -6.435718387365341187e-02 -1.894054561853408813e-01 -2.533132433891296387e-01 7.867860794067382812e-02 4.009472951292991638e-02 -2.843075664713978767e-03 -6.428033858537673950e-02 -1.123084053397178650e-01 -3.191058635711669922e-01 1.710126847028732300e-01 -2.448533661663532257e-02 1.493137031793594360e-01 -1.291686296463012695e-01 -1.176006719470024109e-01 1.669917404651641846e-01 3.414006158709526062e-02 -1.360849887132644653e-01 1.003585532307624817e-01 -6.190040335059165955e-02 -1.342777907848358154e-01
2.056417167186737061e-01 -1.070269849151372910e-02 1.649142652750015259e-01 -7.010809332132339478e-02 -1.774906069040298462e-01 7.819502800703048706e-02 1.700715124607086182e-01 -1.799157410860061646e-01 7.333933562040328979e-02 2.469878457486629486e-02 1.611552536487579346e-01 -1.111846491694450378e-01 1.797728538513183594e-01 -1.188114583492279053e-01 -2.089949697256088257e-01 1.383406221866607666e-01 -9.544955939054489136e-02 -2.593587338924407959e-01 3.862029910087585449e-01 1.041333284229040146e-02 1.746875047683715820e-01 1.612434387207031250e-01 -1.015196591615676880e-01 2.837961614131927490e-01 -6.933198124170303345e-02 -1.251469403505325317e-01 -1.785839051008224487e-01 -3.751266002655029297e-01 -7.962331920862197876e-02 -2.673912942409515381e-01 -1.698846966028213501e-01 1.484895683825016022e-02
-6.630506366491317749e-02 4.291204363107681274e-02 1.205101162195205688e-01 -7.587006688117980957e-02 -2.583210766315460205e-01 1.022238358855247498e-01 -3.600519895553588867e-02 -1.018992811441421509e-02 -2.832942306995391846e-01 -6.550724059343338013e-02 2.604725658893585205e-01 2.193452417850494385e-01 -1.683323383331298828e-01 -2.246059477329254150e-01 -3.045750260353088379e-01 4.760224372148513794e-02 1.000786498188972473e-01 -2.129609733819961548e-01 -3.706748411059379578e-02 -6.319671869277954102e-02 4.006417840719223022e-02 -1.784946024417877197e-01 -9.109309315681457520e-02 2.651171386241912842e-01 -1.213076189160346985e-01 4.468006268143653870e-02 1.461801230907440186e-01 -2.939231693744659424e-01 -4.316662251949310303e-01 -1.109162718057632446e-01 -1.391038298606872559e-01 -7.305578887462615967e-02
-2.992030084133148193e-01 -2.016706764698028564e-01 -2.110780328512191772e-01 -1.289410293102264404e-01 -1.350239068269729614e-01 -8.080157637596130371e-02 -1.004105508327484131e-01 -3.311960771679878235e-02 1.343964487314224243e-01 -1.477549374103546143e-01 1.977123171091079712e-01 2.432958185672760010e-01 1.451499164104461670e-01 -9.887024015188217163e-02 -4.250819608569145203e-02 1.437689214944839478e-01 2.576351631432771683e-03 -1.028082743287086487e-01 -1.305932528339326382e-03 2.167733311653137207e-01 -1.364139914512634277e-01 2.272760719060897827e-01 2.151585668325424194e-01 1.509727388620376587e-01 -1.118097975850105286e-01 -2.152920663356781006e-01 -2.641747295856475830e-01 -1.241454184055328369e-01 -2.379703223705291748e-01 -6.950204074382781982e-02 -1.698729991912841797e-01 -3.871727585792541504e-01
4.092858359217643738e-02 -1.521002203226089478e-01 1.763131469488143921e-01 1.264058053493499756e-01 5.425031483173370361e-02 -1.819440722465515137e-01 8.847567439079284668e-02 -2.706456184387207031e-01 -2.606459259986877441e-01 -9.985325857996940613e-03 3.970607221126556396e-01 -1.716113984584808350e-01 1.983563415706157684e-02 -3.260453343391418457e-01 -2.404605448246002197e-01 2.435098886489868164e-01 -1.338578462600708008e-01 -2.328140847384929657e-02 2.188257724046707153e-01 -6.469430774450302124e-02 -5.065708607435226440e-02 8.861850947141647339e-02 1.170414313673973083e-01 1.646533310413360596e-01 7.038572430610656738e-02 -2.539490461349487305e-01 4.120256751775741577e-03 1.675056815147399902e-01 -1.735230386257171631e-01 1.252650767564773560e-01 -3.801029548048973083e-02 -2.559614181518554688e-01
-1.180235669016838074e-01 -3.595930933952331543e-01 1.017167717218399048e-01 -1.785267889499664307e-01 -2.920173406600952148e-01 1.914442144334316254e-02 -1.075715199112892151e-01 -9.293307363986968994e-02 -1.724455654621124268e-01 -2.343137264251708984e-01 -5.556258838623762131e-03 2.653511762619018555e-01 6.694544106721878052e-02 6.807362660765647888e-03 -7.478373497724533081e-02 6.909985560923814774e-03 6.853421032428741455e-02 -2.287026345729827881e-01 -6.589175015687942505e-02 1.974451541900634766e-01 1.307701915502548218e-01 2.639321088790893555e-01 2.075560390949249268e-01 7.196407532319426537e-04 -1.451836377382278442e-01 4.954093322157859802e-02 2.671838402748107910e-01 -2.852051556110382080e-01 -2.435251474380493164e-01 -2.131376862525939941e-01 3.608323261141777039e-02 -1.760117560625076294e-01
-1.411888748407363892e-01 -2.834158837795257568e-01 2.707823179662227631e-03 5.068050324916839600e-02 -1.192504614591598511e-01 5.914128571748733521e-02 1.203564405441284180e-01 -3.878117352724075317e-02 -1.671066135168075562e-01 9.692686051130294800e-02 1.059128269553184509e-01 -6.616515666246414185e-02 -7.739703636616468430e-03 -4.257192909717559814e-01 1.488973107188940048e-02 -1.099613606929779053e-01 -1.865065693855285645e-01 -2.849792242050170898e-01 5.167069658637046814e-02 3.326670825481414795e-01 -6.001254916191101074e-02 2.375734597444534302e-01 1.448141187429428101e-01 6.315047293901443481e-02 -1.648194789886474609e-01 -2.433598339557647705e-01 1.861563473939895630e-01 -2.377155274152755737e-01 -2.898751795291900635e-01 -1.585428863763809204e-01 1.012687608599662781e-01 7.499640434980392456e-02
8.749693632125854492e-02 -4.731190204620361328e-01 8.352427929639816284e-02 -6.948882341384887695e-02 -3.613616526126861572e-02 1.272469460964202881e-01 -4.811558127403259277e-02 4.322200268507003784e-02 2.939930558204650879e-02 -6.551353633403778076e-02 3.691609501838684082e-01 8.126803487539291382e-02 -6.923174113035202026e-02 -9.726913273334503174e-02 -9.068539738655090332e-02 1.442620605230331421e-01 2.549311220645904541e-01 -3.296773433685302734e-01 -1.157795265316963196e-02 3.882458209991455078e-01 -6.967701017856597900e-02 1.253347992897033691e-01 7.677451521158218384e-02 7.145375013351440430e-02 -1.254598498344421387e-01 -7.070486247539520264e-02 -1.456795185804367065e-01 7.797463983297348022e-02 -2.598862648010253906e-01 8.268351852893829346e-02 1.484130620956420898e-01 -2.076802551746368408e-01
-5.350947007536888123e-02 -1.344885230064392090e-01 1.180249452590942383e-01 -1.948569715023040771e-01 5.113036930561065674e-02 -1.797630451619625092e-02 1.154620200395584106e-01 -1.020971760153770447e-01 1.467825612053275108e-03 -2.255351245403289795e-01 4.056022763252258301e-01 1.541857570409774780e-01 -1.039653085172176361e-02 -2.107049077749252319e-01 -1.222264617681503296e-01 -4.172241687774658203e-02 -1.266728788614273071e-01 5.981561169028282166e-02 -3.379195183515548706e-02 2.682483941316604614e-02 1.501118242740631104e-01 -1.663741916418075562e-01 -4.650416970252990723e-02 2.647958993911743164e-01 -2.568089365959167480e-01 -2.132263034582138062e-01 -1.382216662168502808e-01 -3.269161581993103027e-01 -2.852714359760284424e-01 -2.327836304903030396e-01 -6.073442474007606506e-02 -2.819348871707916260e-01
8.735715597867965698e-02 -8.852209895849227905e-02 -2.703604474663734436e-02 -9.719554334878921509e-02 -9.000995010137557983e-02 3.736807778477668762e-02 -8.984484523534774780e-02 1.914780735969543457e-01 -1.289847586303949356e-02 7.665200531482696533e-02 3.682631552219390869e-01 -1.006837189197540283e-01 2.281419336795806885e-01 -2.962751388549804688e-01 -2.430874109268188477e-01 -7.019000500440597534e-02 -8.950050175189971924e-02 -1.977302730083465576e-01 2.317430973052978516e-01 -5.252715945243835449e-02 1.616826802492141724e-01 1.050969809293746948e-01 -1.729671955108642578e-01 1.639851480722427368e-01 1.863202266395092010e-02 -3.522430360317230225e-01 1.990684866905212402e-01 -3.005117774009704590e-01 1.200610212981700897e-02 3.078182972967624664e-02 -2.379142940044403076e-01 -2.342179566621780396e-01
-4.746617283672094345e-03 -2.026930004358291626e-01 3.558085858821868896e-01 -1.987570673227310181e-01 -1.822773069143295288e-01 1.297121495008468628e-01 -4.344401508569717407e-02 -1.049058213829994202e-01 -1.166094020009040833e-01 -8.584598451852798462e-02 6.928032636642456055e-02 2.154008001089096069e-01 1.823773533105850220e-01 -1.099442020058631897e-01 -3.881434202194213867e-01 1.061683222651481628e-01 -1.785350143909454346e-01 5.014333873987197876e-02 3.847879469394683838e-01 9.243707358837127686e-02 -1.741678863763809204e-01 1.224179714918136597e-01 1.765879094600677490e-01 -7.013130187988281250e-02 1.671482063829898834e-02 -2.830565571784973145e-01 -1.212142109870910645e-01 9.213914722204208374e-02 -2.154743224382400513e-01 -1.763849519193172455e-02 -8.052141964435577393e-02 1.455351263284683228e-01
-1.704154908657073975e-01 -3.876757621765136719e-02 2.378993481397628784e-01 -2.978138625621795654e-02 -3.061864338815212250e-02 -1.140948385000228882e-01 8.610226213932037354e-02 -9.966967254877090454e-02 1.355598121881484985e-01 2.550482451915740967e-01 1.431918796151876450e-02 -1.165516208857297897e-02 8.034309744834899902e-02 -1.732084155082702637e-02 4.642408341169357300e-02 1.350303143262863159e-01 1.897642165422439575e-01 8.282890915870666504e-02 1.473096162080764771e-01 -1.626027524471282959e-01 4.483521729707717896e-02 1.084555387496948242e-01 1.354744285345077515e-01 5.024212002754211426e-01 -1.282016634941101074e-01 -4.084972143173217773e-01 -6.628274172544479370e-02 -2.009481638669967651e-01 -2.403172999620437622e-01 1.904672384262084961e-01 -1.750832200050354004e-01 -2.035481333732604980e-01
-1.028952449560165405e-01 4.385920986533164978e-02 -1.122197369113564491e-03 -2.393020242452621460e-01 -1.390952765941619873e-01 -1.000829562544822693e-01 -6.343927234411239624e-02 9.484627842903137207e-02 -3.137618601322174072e-01 -1.402038782835006714e-01 3.195370137691497803e-01 5.895929038524627686e-02 1.756672561168670654e-01 -2.986442446708679199e-01 -2.239093482494354248e-01 7.114907354116439819e-02 -1.242107450962066650e-01 -1.916531473398208618e-01 1.480256915092468262e-01 7.025894522666931152e-02 -7.924173027276992798e-02 -1.275605894625186920e-02 2.168437093496322632e-02 1.306695677340030670e-02 4.788622632622718811e-02 2.611706964671611786e-02 1.850591450929641724e-01 -1.293470263481140137e-01 -1.279636025428771973e-01 3.302047252655029297e-01 -4.622438848018646240e-01 9.892956167459487915e-02
1.497149169445037842e-01 -1.217847615480422974e-01 2.762096934020519257e-03 -1.490219533443450928e-01 -2.100200802087783813e-01 1.311960965394973755e-01 4.429484531283378601e-02 1.906060613691806793e-02 -1.302109807729721069e-01 -2.056933939456939697e-01 4.277749657630920410e-01 1.058671250939369202e-01 1.493107341229915619e-02 2.331227511167526245e-01 -1.611136496067047119e-01 2.070057243108749390e-01 1.606442183256149292e-01 -2.662413716316223145e-01 1.856741756200790405e-01 -5.536353215575218201e-02 1.056825593113899231e-01 7.663729041814804077e-02 -2.314469516277313232e-01 1.957299709320068359e-01 4.796788841485977173e-02 -2.665736898779869080e-02 2.746426463127136230e-01 -2.157012522220611572e-01 -2.999715805053710938e-01 -1.163269132375717163e-01 -1.101101115345954895e-01 -1.276445984840393066e-01
-2.482503503561019897e-01 6.883529573678970337e-02 2.374012954533100128e-02 1.586376130580902100e-01 1.054441630840301514e-01 1.170006468892097473e-01 3.412442654371261597e-02 -1.032434701919555664e-01 -1.682244688272476196e-01 -1.043020859360694885e-01 3.625726401805877686e-01 -1.256070681847631931e-03 2.131469994783401489e-01 -9.179231524467468262e-02 -6.692541390657424927e-02 -2.646433413028717041e-01 -1.242361292243003845e-01 -1.858407855033874512e-01 1.499681025743484497e-01 8.967023342847824097e-02 -1.051491498947143555e-01 2.944216430187225342e-01 -2.437126338481903076e-01 1.246432885527610779e-01 2.486143708229064941e-01 -1.779156476259231567e-01 2.743327021598815918e-01 2.077674120664596558e-01 -2.251346707344055176e-01 1.082173511385917664e-01 -1.556292027235031128e-01 -1.434590816497802734e-01
-2.185245752334594727e-01 1.337772756814956665e-01 1.126343831419944763e-01 -1.395231392234563828e-02 8.569561690092086792e-02 -6.775981932878494263e-02 9.936429560184478760e-02 -2.121638655662536621e-01 3.385387361049652100e-02 -1.043175756931304932e-01 3.229668140411376953e-01 1.821327954530715942e-01 1.522788684815168381e-02 -3.050871789455413818e-01 9.960549324750900269e-02 -3.195605799555778503e-02 4.951912164688110352e-02 1.841857433319091797e-01 1.688393354415893555e-01 -1.605752557516098022e-01 -3.203341662883758545e-01 2.771992385387420654e-01 1.459474768489599228e-02 2.344671338796615601e-01 -2.361396141350269318e-02 -3.940849006175994873e-01 1.465903967618942261e-01 -7.622980326414108276e-02 -2.078765630722045898e-01 7.055638730525970459e-02 -2.058119028806686401e-01 -4.322259873151779175e-02
-1.036162376403808594e-01 -1.346951425075531006e-01 4.782398939132690430e-01 -1.434620022773742676e-01 7.249695248901844025e-03 -2.984974347054958344e-02 -8.057539351284503937e-03 -2.220674455165863037e-01 1.234612613916397095e-01 2.948205545544624329e-02 2.287867665290832520e-01 4.467774927616119385e-02 5.802376568317413330e-02 3.268789499998092651e-02 6.338667124509811401e-02 1.715606153011322021e-01 1.576054543256759644e-01 -5.100725963711738586e-02 2.379957437515258789e-01 1.213182657957077026e-01 -2.477917671203613281e-01 -8.888502418994903564e-02 5.202751979231834412e-02 1.256227195262908936e-01 -1.626809388399124146e-01 -2.598658204078674316e-01 3.865275979042053223e-01 1.616351120173931122e-02 -3.406129181385040283e-01 -1.306562032550573349e-02 -9.438771754503250122e-02 8.842425793409347534e-02
-4.210815578699111938e-02 2.693155966699123383e-02 1.617651730775833130e-01 -1.083964109420776367e-01 1.392075717449188232e-01 -1.336795687675476074e-01 2.521125078201293945e-01 9.123857319355010986e-02 -1.101048812270164490e-01 -2.169457376003265381e-01 4.304280579090118408e-01 -3.341813981533050537e-01 9.269777685403823853e-02 -8.462984114885330200e-02 -3.864494264125823975e-01 -1.206284612417221069e-01 1.220977827906608582e-01 -2.091167420148849487e-01 1.646907925605773926e-01 9.272204339504241943e-02 -1.749869734048843384e-01 2.734650373458862305e-01 1.147935315966606140e-01 7.483096420764923096e-02 -1.363864690065383911e-01 -9.148866869509220123e-03 7.804948836565017700e-02 -4.874029383063316345e-02 -9.180387854576110840e-02 -1.041034683585166931e-01 1.629809886217117310e-01 -1.521403342485427856e-01
-1.342139244079589844e-01 -3.790472447872161865e-01 2.154952585697174072e-01 1.649514734745025635e-01 9.151960909366607666e-02 8.952358737587928772e-03 1.299214512109756470e-01 -3.612853586673736572e-01 -5.356891825795173645e-02 6.692758202552795410e-02 2.768557369709014893e-01 -2.065910100936889648e-01 4.743802919983863831e-02 -3.600224256515502930e-01 -1.265812069177627563e-01 2.843517363071441650e-01 -2.644317969679832458e-02 -5.989037826657295227e-02 8.193709701299667358e-02 -5.191495269536972046e-02 -1.609153449535369873e-01 2.787459194660186768e-01 1.578708589076995850e-01 1.955360472202301025e-01 -2.303730323910713196e-02 -9.735400974750518799e-02 5.205361545085906982e-02 1.487419307231903076e-01 -1.396823823451995850e-01 -1.137162372469902039e-01 -3.668752685189247131e-02 -6.557787954807281494e-02
1.316202282905578613e-01 -2.178016901016235352e-01 5.737934261560440063e-02 -2.643072605133056641e-01 -4.091345667839050293e-01 -9.945650398731231689e-02 -9.890586137771606445e-02 -2.840214408934116364e-02 -7.329603284597396851e-02 -9.441391378641128540e-02 3.031781613826751709e-01 -7.036289572715759277e-02 1.584021747112274170e-01 6.236892193555831909e-02 1.276916940696537495e-03 2.216312289237976074e-01 1.295895427465438843e-01 -1.020151302218437195e-01 1.430736780166625977e-01 -9.311434626579284668e-02 -1.408767998218536377e-01 2.661274746060371399e-02 -1.931184232234954834e-01 1.484619975090026855e-01 1.542147397994995117e-01 -1.064727269113063812e-02 1.449453383684158325e-01 -2.761668860912322998e-01 -3.097330331802368164e-01 6.178672239184379578e-02 -9.440753608942031860e-02 -3.448040187358856201e-01
1.066735479980707169e-02 -3.235053122043609619e-01 2.222278863191604614e-01 -3.177456855773925781e-01 -2.964859306812286377e-01 -1.258616745471954346e-01 -9.545862674713134766e-02 -1.045653223991394043e-01 -2.895349450409412384e-02 -2.048273086547851562e-01 2.502019405364990234e-01 5.837873369455337524e-02 2.895979881286621094e-01 7.790948450565338135e-02 -4.482268169522285461e-02 1.033625379204750061e-01 1.615943461656570435e-01 1.309438515454530716e-02 2.007487565279006958e-01 -2.113858424127101898e-02 -2.277861386537551880e-01 9.275825321674346924e-02 -1.578224748373031616e-01 1.835094392299652100e-01 7.154048234224319458e-02 -8.603072911500930786e-02 2.614156529307365417e-02 -2.081686407327651978e-01 -8.880869299173355103e-02 3.356166481971740723e-01 -1.286330223083496094e-01 -1.730490922927856445e-01
-3.035156130790710449e-01 -8.383604139089584351e-02 2.793179452419281006e-01 -8.208476006984710693e-02 1.755778193473815918e-01 -6.992909312248229980e-02 -5.591253936290740967e-02 -1.617832630872726440e-01 1.214870810508728027e-01 7.053145207464694977e-03 2.214675843715667725e-01 4.224667791277170181e-03 2.563930749893188477e-01 -4.531491547822952271e-02 -8.452185988426208496e-02 1.278442889451980591e-01 -2.773680686950683594e-01 -1.835298091173171997e-01 -2.273457497358322144e-02 -4.932192713022232056e-02 -5.869751423597335815e-02 1.001431792974472046e-01 -2.347408682107925415e-01 2.927304506301879883e-01 -1.622448563575744629e-01 1.365395337343215942e-01 3.799788057804107666e-01 7.750529795885086060e-02 -2.811132073402404785e-01 -1.383571475744247437e-01 4.445159807801246643e-02 -1.805190742015838623e-01
-1.083292886614799500e-01 -1.965602189302444458e-01 -1.753348298370838165e-02 -2.599731460213661194e-02 -2.594865113496780396e-02 1.802350282669067383e-01 -1.966458186507225037e-02 -2.161134183406829834e-01 -9.943468868732452393e-02 -4.467571526765823364e-02 2.722267508506774902e-01 -1.125961467623710632e-01 1.521267592906951904e-01 -4.271642267704010010e-01 -6.838098913431167603e-02 2.179488688707351685e-01 2.631106972694396973e-01 1.539217531681060791e-01 -2.306035012006759644e-01 1.985612511634826660e-02 -1.009547635912895203e-01 2.484261617064476013e-02 -1.530567556619644165e-02 4.273354411125183105e-01 7.275296002626419067e-02 -5.707600619643926620e-03 1.274728477001190186e-01 -2.615771591663360596e-01 -1.526857465505599976e-01 8.486740291118621826e-02 -2.262607365846633911e-01 8.999631740152835846e-03
-1.297999471426010132e-01 -1.884604543447494507e-01 6.276622414588928223e-02 -1.906523853540420532e-01 1.343985795974731445e-01 2.979697585105895996e-01 -3.579227253794670105e-02 -2.912783026695251465e-01 1.823923587799072266e-01 9.035698324441909790e-02 2.070337235927581787e-01 -5.009049549698829651e-02 6.331367790699005127e-02 -1.904716789722442627e-01 -4.655041173100471497e-02 1.962904781103134155e-01 6.475016474723815918e-02 9.457022696733474731e-02 2.107981294393539429e-01 -1.104224007576704025e-02 1.193257328122854233e-02 4.112378135323524475e-02 8.673353493213653564e-02 1.160868257284164429e-02 -2.704276442527770996e-01 -4.066394269466400146e-01 2.693151533603668213e-01 2.124771289527416229e-02 -3.164269626140594482e-01 2.436959370970726013e-02 -1.579497307538986206e-01 -2.055808901786804199e-01
-3.400818631052970886e-02 -1.004962995648384094e-01 6.892511248588562012e-02 -2.187590301036834717e-01 -2.487345039844512939e-01 2.879219129681587219e-02 1.385383605957031250e-01 5.373471975326538086e-02 1.594934016466140747e-01 -1.288373023271560669e-01 1.985986232757568359e-01 -9.712956845760345459e-02 -8.018642663955688477e-02 -4.821829963475465775e-03 -2.893696427345275879e-01 -2.180012613534927368e-01 -1.880476810038089752e-02 -2.320104241371154785e-01 7.283080369234085083e-02 -8.860194683074951172e-02 5.615311115980148315e-02 8.760316669940948486e-02 4.055226221680641174e-02 1.555410623550415039e-01 1.436661183834075928e-01 -1.729096621274948120e-01 6.562963128089904785e-02 -3.994013071060180664e-01 5.231530964374542236e-02 -1.089575812220573425e-01 -5.173847079277038574e-01 -1.485614329576492310e-01
-1.992195099592208862e-02 -1.646478623151779175e-01 3.478739410638809204e-03 1.691862195730209351e-02 -1.501606255769729614e-01 1.299932599067687988e-01 -4.780354723334312439e-02 1.060394104570150375e-02 -1.933280676603317261e-01 -1.065551042556762695e-01 3.357157707214355469e-01 1.661075092852115631e-02 -1.645900309085845947e-01 8.826421201229095459e-02 7.931809127330780029e-02 2.941931188106536865e-01 7.566778361797332764e-02 1.001065038144588470e-02 1.970866322517395020e-01 1.696317195892333984e-01 1.112230047583580017e-01 1.828068494796752930e-01 -8.906795084476470947e-02 9.697139263153076172e-02 -1.426476985216140747e-02 -1.994979530572891235e-01 3.349383473396301270e-01 -3.875015676021575928e-01 -1.832127273082733154e-01 -1.020784899592399597e-01 -1.122424080967903137e-01 -3.813406825065612793e-01
-1.339085698127746582e-01 -2.855794727802276611e-01 -8.990413695573806763e-02 -2.952102422714233398e-01 -5.613364651799201965e-02 -1.062824651598930359e-01 2.048422768712043762e-02 -8.745526522397994995e-02 -1.802304834127426147e-01 -3.897791802883148193e-01 7.953342050313949585e-02 1.658152416348457336e-02 1.671824604272842407e-01 -2.370470613241195679e-01 -7.704804092645645142e-02 -2.594255842268466949e-02 1.177007108926773071e-01 -1.358987689018249512e-01 5.798305943608283997e-02 2.230668365955352783e-01 -2.738815546035766602e-01 2.718098461627960205e-01 2.122255116701126099e-01 1.608383804559707642e-01 -1.332389563322067261e-01 1.055350154638290405e-01 -1.550484299659729004e-01 -2.202853262424468994e-01 -2.345385104417800903e-01 -1.518226563930511475e-01 -1.264246404170989990e-01 1.623372174799442291e-02
-2.467530816793441772e-01 -3.115289211273193359e-01 1.071567460894584656e-01 -1.534234583377838135e-01 -9.940937906503677368e-02 -2.247955091297626495e-02 -2.422285964712500572e-03 -6.402649730443954468e-02 -2.454582750797271729e-01 7.495293766260147095e-02 6.057737022638320923e-02 -8.609636873006820679e-02 4.050210863351821899e-02 -2.798720598220825195e-01 -2.381624467670917511e-02 -8.140703290700912476e-02 -2.965636849403381348e-01 -1.365600228309631348e-01 5.018415674567222595e-02 2.591227293014526367e-01 -1.271294802427291870e-01 2.771737277507781982e-01 1.526971459388732910e-01 1.609633713960647583e-01 -3.012169897556304932e-01 -2.848303914070129395e-01 -1.146840024739503860e-02 -2.406562417745590210e-01 -2.087247222661972046e-01 -9.025911800563335419e-03 1.115304380655288696e-01 1.548138856887817383e-01
-1.636196300387382507e-02 -4.331745207309722900e-02 8.935278654098510742e-02 -1.293477118015289307e-01 -3.098646402359008789e-01 -2.117063999176025391e-01 1.802464127540588379e-01 -2.522099912166595459e-01 -8.043518662452697754e-02 -6.222585588693618774e-02 1.003739074803888798e-03 -1.497159004211425781e-01 -9.682241082191467285e-02 -1.999063789844512939e-01 -2.847726829349994659e-02 3.314175084233283997e-02 -1.474411925300955772e-03 -1.186292339116334915e-02 2.568306922912597656e-01 1.378908902406692505e-01 3.309361934661865234e-01 6.480254232883453369e-02 -1.034828349947929382e-01 4.910044372081756592e-01 -7.909788936376571655e-02 -2.595928013324737549e-01 -1.050665080547332764e-01 -2.060774564743041992e-01 -7.518512755632400513e-02 4.248737916350364685e-02 -2.218116074800491333e-01 -1.332714110612869263e-01
4.779160022735595703e-02 -3.071807026863098145e-01 1.952609270811080933e-01 3.644638136029243469e-02 3.598074615001678467e-02 -1.086515858769416809e-01 2.902293801307678223e-01 3.149123489856719971e-02 -6.632016599178314209e-02 -1.925699859857559204e-01 3.579660654067993164e-01 -2.878631651401519775e-01 5.872661992907524109e-02 -1.799414008855819702e-01 -2.071860013529658318e-03 3.622277081012725830e-02 -5.241770762950181961e-03 -8.761104196310043335e-03 4.701956361532211304e-02 9.701804956421256065e-04 -2.552501857280731201e-01 3.027250468730926514e-01 1.854980597272515297e-03 1.152245849370956421e-01 -8.702523261308670044e-02 -2.444237470626831055e-01 -1.140856966376304626e-01 1.117142513394355774e-01 -2.916468977928161621e-01 -3.492539823055267334e-01 8.147189393639564514e-03 6.033216789364814758e-02
4.539031907916069031e-02 -7.329541444778442383e-02 1.597155481576919556e-01 -1.925759762525558472e-01 -1.320070959627628326e-02 -2.143002748489379883e-01 -5.163003876805305481e-02 1.639957539737224579e-02 -1.073720008134841919e-01 -5.395177379250526428e-02 1.994438320398330688e-01 2.202236801385879517e-01 -1.043005753308534622e-02 -1.046830341219902039e-01 -1.051047742366790771e-01 1.035982444882392883e-01 2.229761630296707153e-01 -2.344750463962554932e-01 -9.864410758018493652e-02 2.919760346412658691e-01 -1.518496721982955933e-01 1.332944184541702271e-01 -2.103150486946105957e-01 4.887311160564422607e-01 -3.531768918037414551e-01 3.487572073936462402e-02 6.718120723962783813e-02 -2.053399533033370972e-01 -5.371222272515296936e-02 2.045312076807022095e-01 -6.294656544923782349e-02 -2.178497239947319031e-02
-1.441225111484527588e-01 -1.041902452707290649e-01 1.987282335758209229e-01 -1.122121959924697876e-01 -5.254735052585601807e-02 -1.761131882667541504e-01 9.313685446977615356e-02 -1.937963515520095825e-01 -7.083374261856079102e-02 -2.873904407024383545e-01 1.921198517084121704e-01 7.692883163690567017e-02 -1.255593299865722656e-01 -1.223774701356887817e-01 -1.067365705966949463e-01 -1.633782535791397095e-01 1.181738525629043579e-01 -1.646560579538345337e-01 3.239280357956886292e-02 -4.091586451977491379e-03 -2.424174398183822632e-01 -2.202360183000564575e-01 -7.217129319906234741e-02 2.807600200176239014e-01 1.120081767439842224e-01 -2.807771265506744385e-01 2.582674026489257812e-01 -1.456249654293060303e-01 -2.759993076324462891e-01 -1.092866212129592896e-01 -9.084772318601608276e-02 -3.576368093490600586e-01
-3.513762056827545166e-01 -2.030732780694961548e-01 3.470424115657806396e-01 -2.028651982545852661e-01 -2.804768085479736328e-02 1.763503253459930420e-01 8.738222718238830566e-02 -2.642817497253417969e-01 -3.513627052307128906e-01 -1.112800166010856628e-01 -3.002347797155380249e-02 1.475686281919479370e-01 2.581927180290222168e-01 -1.334048062562942505e-01 -2.861120700836181641e-01 -2.100678347051143646e-02 1.087304726243019104e-01 -8.391183614730834961e-02 1.511338800191879272e-01 -2.371949609369039536e-03 4.793463647365570068e-02 8.512472361326217651e-02 -1.055384203791618347e-01 3.292049169540405273e-01 3.678828850388526917e-02 -1.430722028017044067e-01 4.609584808349609375e-03 7.847543805837631226e-02 -9.605640918016433716e-02 -7.636134326457977295e-02 -1.348601281642913818e-01 -8.391308784484863281e-02
1.268206834793090820e-01 -2.724120020866394043e-01 7.919922471046447754e-02 -2.049431502819061279e-01 -1.907891184091567993e-01 -4.530728608369827271e-02 2.428480237722396851e-02 -2.494424395263195038e-02 -2.984900958836078644e-02 -2.308343201875686646e-01 1.968816071748733521e-01 -6.061479076743125916e-02 1.437012106180191040e-01 7.469314336776733398e-02 -1.828336119651794434e-01 1.114026233553886414e-01 1.996639072895050049e-01 2.030047588050365448e-02 3.348434269428253174e-01 5.158110335469245911e-02 -2.041021585464477539e-01 -6.390607357025146484e-02 -2.697710990905761719e-01 1.251199841499328613e-01 -2.269398048520088196e-02 -1.488383766263723373e-02 4.789774119853973389e-02 -3.463580906391143799e-01 -1.987464576959609985e-01 3.268844187259674072e-01 -2.073217481374740601e-01 -2.269954979419708252e-01
5.830526724457740784e-02 -3.359173834323883057e-01 -1.450802665203809738e-02 -1.749114878475666046e-02 -2.480461494997143745e-03 8.292290568351745605e-02 2.140470594167709351e-01 -1.883577555418014526e-02 -1.287729591131210327e-01 2.401842772960662842e-01 1.786438822746276855e-01 -2.148170322179794312e-01 2.657721005380153656e-02 -2.150691747665405273e-01 -2.058282494544982910e-01 2.558282613754272461e-01 -1.055188328027725220e-01 3.701660782098770142e-03 2.798512578010559082e-01 1.447448134422302246e-01 -7.781709730625152588e-02 9.146473556756973267e-02 1.349942982196807861e-01 2.347382009029388428e-01 1.999401003122329712e-01 -3.064388036727905273e-01 2.538077831268310547e-01 2.086479663848876953e-01 -2.003870755434036255e-01 -1.855921298265457153e-01 2.350192284211516380e-03 -9.211006760597229004e-02
1.922422647476196289e-02 -2.898874282836914062e-01 2.305797189474105835e-01 -1.988256573677062988e-01 -9.793496131896972656e-02 -1.039238721132278442e-01 -5.153605714440345764e-02 1.024114489555358887e-01 -1.557196080684661865e-01 2.239047549664974213e-02 1.563166379928588867e-01 -1.139355376362800598e-01 7.747847586870193481e-02 1.430730074644088745e-01 -3.114783763885498047e-01 3.380528837442398071e-02 1.461182236671447754e-01 -1.857689395546913147e-02 2.204809337854385376e-01 9.065283089876174927e-02 -1.264364421367645264e-01 2.040380239486694336e-01 1.946837604045867920e-01 9.312207251787185669e-02 -8.038335293531417847e-02 1.227653771638870239e-01 5.144887045025825500e-02 1.200221851468086243e-01 -3.605702519416809082e-01 -3.219426423311233521e-02 1.035051122307777405e-01 -4.893859624862670898e-01
-1.479686647653579712e-01 -1.431167311966419220e-02 1.412888914346694946e-01 -4.813931584358215332e-01 -1.646883599460124969e-02 -7.972732186317443848e-02 -5.119516700506210327e-02 4.520709440112113953e-02 5.594995245337486267e-02 -9.732682257890701294e-02 1.593394428491592407e-01 7.005740422755479813e-03 2.494462579488754272e-01 -2.217129319906234741e-01 -6.523098796606063843e-02 4.937049001455307007e-02 -4.574990272521972656e-02 -7.075493782758712769e-02 2.585846781730651855e-01 -1.822990030050277710e-01 1.540705114603042603e-01 1.107717230916023254e-01 8.824389427900314331e-02 1.018879115581512451e-01 1.853486746549606323e-01 -2.523129880428314209e-01 -6.704066693782806396e-02 -2.269484996795654297e-01 -1.331980973482131958e-01 -3.502897173166275024e-02 -3.604716956615447998e-01 -3.073979020118713379e-01
1.245535165071487427e-01 -3.063890039920806885e-01 1.901508420705795288e-01 -3.199532628059387207e-01 -2.271289229393005371e-01 -6.358339637517929077e-02 -9.041849523782730103e-02 -8.336502313613891602e-02 -1.986128278076648712e-02 -2.627966925501823425e-02 2.536602020263671875e-01 -5.387845914810895920e-03 2.344005852937698364e-01 -1.174492295831441879e-02 -7.654133439064025879e-02 8.644309639930725098e-02 6.282198429107666016e-02 -1.596545875072479248e-01 1.661202609539031982e-01 -7.853337377309799194e-02 -1.190777570009231567e-01 5.650461837649345398e-02 -1.820046156644821167e-01 2.692273855209350586e-01 1.022727712988853455e-01 -2.534685097634792328e-02 2.587479166686534882e-02 -3.012761771678924561e-01 -1.224046647548675537e-01 3.311789929866790771e-01 -8.333781734108924866e-03 -3.660696744918823242e-01
-1.221682131290435791e-01 -3.263449668884277344e-01 2.611180543899536133e-01 2.740947604179382324e-01 1.197999715805053711e-01 3.336437419056892395e-02 3.822294995188713074e-02 -1.473798155784606934e-01 -6.524971872568130493e-02 -7.206127792596817017e-02 1.892446577548980713e-01 -1.765823215246200562e-01 -5.703927949070930481e-03 -3.538214266300201416e-01 -1.976850181818008423e-01 1.462030410766601562e-01 -8.232082426548004150e-02 9.133007377386093140e-02 -1.329860929399728775e-02 4.227363690733909607e-02 -1.492290347814559937e-01 3.053416609764099121e-01 -1.433474756777286530e-02 1.538105458021163940e-01 8.245148696005344391e-03 -2.706399559974670410e-01 1.531505137681961060e-01 5.581166595220565796e-03 -2.393103837966918945e-01 -2.934378981590270996e-01 1.453890353441238403e-01 -1.293553858995437622e-01
-2.303072065114974976e-01 -2.904069721698760986e-01 3.098084032535552979e-01 3.062107414007186890e-02 -2.521743476390838623e-01 2.892265915870666504e-01 1.373693495988845825e-01 -2.883006818592548370e-02 -3.474711179733276367e-01 -1.577080786228179932e-01 8.035759441554546356e-03 2.446317113935947418e-02 7.799068838357925415e-02 -1.480139046907424927e-01 -2.451534569263458252e-01 2.655320763587951660e-01 -6.823582202196121216e-02 -6.701157242059707642e-02 1.433618813753128052e-01 -2.184723913669586182e-01 -2.166679650545120239e-01 6.228872016072273254e-02 7.464905083179473877e-02 2.585113346576690674e-01 6.162594258785247803e-02 -1.503787040710449219e-01 1.399224549531936646e-01 -1.737347221933305264e-03 -5.815576016902923584e-02 -6.273747980594635010e-02 -1.231420934200286865e-01 -1.573499590158462524e-01
-1.836366653442382812e-01 -4.528598189353942871e-01 1.030419841408729553e-01 -1.728641688823699951e-01 -1.149603351950645447e-01 2.255232632160186768e-01 -7.686496526002883911e-02 -1.176590621471405029e-01 -1.292132288217544556e-01 -5.021839216351509094e-02 1.290481686592102051e-01 6.668008863925933838e-02 1.240704488009214401e-02 3.049591928720474243e-02 1.380379199981689453e-01 2.366691082715988159e-02 -9.437579661607742310e-02 -2.952890694141387939e-01 1.112997084856033325e-01 4.051027819514274597e-02 -1.637264043092727661e-01 3.578786253929138184e-01 3.532579913735389709e-02 1.381160020828247070e-01 7.016768306493759155e-02 -1.825212836265563965e-01 -2.837119810283184052e-02 2.302287667989730835e-01 -1.072702109813690186e-01 -6.552471220493316650e-02 -3.594442009925842285e-01 -2.312239855527877808e-01
-8.577377349138259888e-02 -1.608516648411750793e-02 1.241683959960937500e-01 5.374150350689888000e-02 -1.336077302694320679e-01 -1.485095024108886719e-01 -2.277257107198238373e-02 -5.641977488994598389e-02 -9.016383439302444458e-02 -1.065755784511566162e-01 2.474416941404342651e-01 -3.752772137522697449e-02 2.613013796508312225e-02 1.260622143745422363e-01 -2.363676670938730240e-03 4.237178713083267212e-03 -8.633093535900115967e-02 3.492547571659088135e-02 5.320758223533630371e-01 2.020245790481567383e-02 3.214800953865051270e-01 9.165979921817779541e-02 2.095732651650905609e-02 4.892093837261199951e-01 8.518250659108161926e-03 -2.796832919120788574e-01 -1.481292545795440674e-01 -2.295996248722076416e-01 8.537198603153228760e-02 -4.160859808325767517e-02 -1.198975220322608948e-01 -1.081600114703178406e-01
1.412910670042037964e-01 -2.549872398376464844e-01 1.944811940193176270e-01 -1.302990466356277466e-01 -2.203043401241302490e-01 8.224129676818847656e-02 6.224084645509719849e-02 -8.769259601831436157e-02 -9.517414867877960205e-02 -1.184498518705368042e-02 3.361915349960327148e-01 1.292278170585632324e-01 -1.483281999826431274e-01 -1.180300638079643250e-01 -1.198323443531990051e-03 1.216836348176002502e-01 -8.824387937784194946e-02 -1.348295360803604126e-01 -1.307126283645629883e-01 -7.093371450901031494e-02 -2.849424183368682861e-01 -7.635150849819183350e-02 1.197281107306480408e-02 5.454698577523231506e-02 2.320595383644104004e-01 -3.866333365440368652e-01 2.633460164070129395e-01 -1.811102777719497681e-01 -2.621793150901794434e-01 1.355087161064147949e-01 -2.149318009614944458e-01 -1.633501052856445312e-01
-1.825296133756637573e-01 -4.363431930541992188e-01 9.196182340383529663e-02 -1.322749406099319458e-01 -1.620031148195266724e-01 3.654680028557777405e-02 5.426853150129318237e-02 -1.960485614836215973e-02 -2.777319401502609253e-02 -1.714570224285125732e-01 -4.551489651203155518e-02 1.681672036647796631e-01 8.535103499889373779e-02 -6.830235570669174194e-02 5.162161588668823242e-02 5.066191311925649643e-03 -1.887127012014389038e-01 -2.753667831420898438e-01 1.529343873262405396e-01 5.738593637943267822e-02 1.186670735478401184e-01 3.710436820983886719e-01 5.591824650764465332e-02 1.062291562557220459e-01 1.983168572187423706e-01 -3.467877507209777832e-01 2.598575130105018616e-02 2.698314487934112549e-01 -2.395310103893280029e-01 -7.801657915115356445e-02 -1.863087266683578491e-01 -9.341529011726379395e-02
-8.548288792371749878e-02 -3.749266266822814941e-01 -9.583086520433425903e-02 8.492252789437770844e-03 -3.013240396976470947e-01 1.348289102315902710e-01 8.955828845500946045e-03 -1.188944503664970398e-01 -3.324891207739710808e-03 -1.297898590564727783e-01 -1.312857121229171753e-01 -3.209120780229568481e-02 1.122329011559486389e-02 -1.323266029357910156e-01 -2.827431857585906982e-01 2.487309128046035767e-01 -1.602366566658020020e-01 -1.042347550392150879e-01 1.421053111553192139e-01 2.233484685420989990e-01 -9.052193164825439453e-02 2.542895674705505371e-01 -5.954426899552345276e-02 3.667100667953491211e-01 -6.458881497383117676e-02 -2.519935965538024902e-01 7.413403689861297607e-02 1.393530815839767456e-01 -2.484526336193084717e-01 2.009044587612152100e-01 -1.030511558055877686e-01 -4.805896058678627014e-02
-5.998818203806877136e-02 -3.649224638938903809e-01 1.168814525008201599e-01 -1.584457308053970337e-01 -2.414188086986541748e-01 5.057392176240682602e-03 1.770173385739326477e-02 1.272124350070953369e-01 -9.884627163410186768e-02 -1.940996646881103516e-01 8.378278464078903198e-02 1.236914843320846558e-01 2.070401161909103394e-01 6.642031669616699219e-02 -4.653228819370269775e-02 2.796231210231781006e-01 -1.314320117235183716e-01 -2.367342561483383179e-01 2.484519779682159424e-02 1.060259640216827393e-01 -2.129004746675491333e-01 2.916696667671203613e-01 3.739510774612426758e-01 1.909243911504745483e-01 -1.053975299000740051e-01 -1.528409421443939209e-01 6.860117614269256592e-02 4.163605347275733948e-02 3.974746167659759521e-02 -1.451772302389144897e-01 -2.911577224731445312e-01 1.098290532827377319e-01
1.531195640563964844e-01 -2.703501880168914795e-01 1.748595833778381348e-01 8.507741242647171021e-02 -1.248216908425092697e-02 -5.948651954531669617e-02 -1.863638758659362793e-01 -1.523344218730926514e-01 3.409221023321151733e-02 -3.515446782112121582e-01 2.510875165462493896e-01 1.250994056463241577e-01 -3.912835121154785156e-01 -1.644326448440551758e-01 -1.752165257930755615e-01 -5.116762593388557434e-02 2.479143999516963959e-02 -1.366641968488693237e-01 8.961363881826400757e-02 -9.448661655187606812e-02 -3.734697028994560242e-02 6.562253087759017944e-02 -1.933192275464534760e-02 2.898420095443725586e-01 1.055950447916984558e-01 -1.454632431268692017e-01 2.621521949768066406e-01 -8.519884943962097168e-02 -2.758470773696899414e-01 -1.678029298782348633e-01 -1.530458331108093262e-01 -1.575459241867065430e-01
-3.458453118801116943e-01 -4.147126153111457825e-02 3.872878253459930420e-01 -8.323674090206623077e-03 -3.636704012751579285e-02 3.556368947029113770e-01 6.099602207541465759e-03 3.389824181795120239e-03 -2.229180932044982910e-01 -1.665326505899429321e-01 2.399800419807434082e-01 2.177236676216125488e-01 3.432856127619743347e-02 -1.123011186718940735e-01 -1.784181408584117889e-02 5.578085035085678101e-02 8.035548776388168335e-02 6.848551332950592041e-02 8.524318039417266846e-02 -2.416091263294219971e-01 -1.540223658084869385e-01 1.886860430240631104e-01 6.739535182714462280e-02 3.445063233375549316e-01 -1.063917353749275208e-01 -2.255961447954177856e-01 -2.622219175100326538e-02 1.322418823838233948e-02 -1.496141999959945679e-01 1.911086030304431915e-02 -2.311029881238937378e-01 -5.047361552715301514e-02
4.278431832790374756e-02 -2.328255772590637207e-01 9.430406987667083740e-02 1.718661338090896606e-01 -2.135972492396831512e-02 -1.736710965633392334e-01 -4.018224775791168213e-02 -1.214715912938117981e-01 1.213215440511703491e-01 -4.634688794612884521e-01 1.644607037305831909e-01 4.986606538295745850e-03 -1.013002023100852966e-01 -1.744464635848999023e-01 -6.805595010519027710e-02 -8.721533417701721191e-02 -1.892837584018707275e-01 1.714552491903305054e-01 2.158435881137847900e-01 2.190866917371749878e-01 3.659011423587799072e-02 1.621283888816833496e-01 -1.241988167166709900e-01 2.112086713314056396e-01 -7.625285536050796509e-02 -3.138646781444549561e-01 -1.368571817874908447e-01 -2.788983583450317383e-01 -2.850927114486694336e-01 1.577288098633289337e-02 -1.218225881457328796e-01 -6.586534529924392700e-02
1.713553257286548615e-02 -1.471242904663085938e-01 1.322902739048004150e-01 -1.163402646780014038e-01 -7.434973120689392090e-02 3.744304552674293518e-02 1.284679491072893143e-02 -2.696608006954193115e-01 -1.067824438214302063e-01 -1.172526329755783081e-01 3.143587410449981689e-01 1.880640387535095215e-01 1.744440793991088867e-01 -4.834394156932830811e-02 1.918023377656936646e-01 3.434721231460571289e-01 1.097519695758819580e-01 -1.029161285259760916e-04 1.629871577024459839e-01 2.168614417314529419e-01 -7.304868847131729126e-02 1.169921308755874634e-01 7.314435392618179321e-02 7.247950136661529541e-02 2.473255991935729980e-02 -4.668474942445755005e-02 4.144385755062103271e-01 -2.235101759433746338e-01 -2.325527667999267578e-01 -2.186171710491180420e-02 -8.899450302124023438e-02 -3.436454236507415771e-01
-2.205492109060287476e-01 -3.334152400493621826e-01 1.952546685934066772e-01 1.422042846679687500e-01 1.228642091155052185e-01 -6.211693957448005676e-02 2.222408205270767212e-01 -1.199495643377304077e-01 -2.317788638174533844e-02 1.682041287422180176e-01 3.370553255081176758e-01 -2.551938593387603760e-01 2.436378784477710724e-02 -2.038886100053787231e-01 -1.424376219511032104e-01 9.347694367170333862e-02 -1.267766505479812622e-01 -3.867620229721069336e-02 7.942079752683639526e-02 1.685334444046020508e-01 -1.218275129795074463e-01 8.404757082462310791e-02 -1.747694015502929688e-01 2.288782596588134766e-02 1.629827320575714111e-01 -3.613982796669006348e-01 2.910644412040710449e-01 1.675312221050262451e-01 -1.497919261455535889e-01 -1.417801231145858765e-01 -3.116327337920665741e-02 -4.050935059785842896e-02
-2.444585114717483521e-01 -3.512724339962005615e-01 -2.674077749252319336e-01 -2.094566524028778076e-01 -6.483642011880874634e-02 1.298846025019884109e-02 -1.805553026497364044e-02 2.026073783636093140e-01 1.159290969371795654e-01 -3.075244128704071045e-01 1.593198776245117188e-01 -4.789395630359649658e-02 1.961350739002227783e-01 -9.525742381811141968e-02 -2.328454256057739258e-01 -7.710599154233932495e-02 1.252707839012145996e-01 -2.819386310875415802e-03 7.039300352334976196e-02 6.870030611753463745e-02 -7.012272719293832779e-03 1.715282499790191650e-01 1.887150555849075317e-01 1.860716193914413452e-01 -3.182846605777740479e-01 -1.835233271121978760e-01 -1.237649023532867432e-01 8.475744165480136871e-03 -1.286786198616027832e-01 2.081764116883277893e-02 -2.417299300432205200e-01 -2.478800266981124878e-01
-1.634219437837600708e-01 -3.361741453409194946e-02 1.263374239206314087e-01 -2.461778931319713593e-02 -2.377283573150634766e-02 3.585489466786384583e-02 3.188593313097953796e-02 -5.329293012619018555e-02 -2.311461716890335083e-01 -4.791151359677314758e-02 1.748108565807342529e-01 -7.786139100790023804e-02 -2.030185908079147339e-01 -8.880370855331420898e-02 2.604717761278152466e-02 2.581470012664794922e-01 1.600693166255950928e-01 1.245867535471916199e-01 3.941923081874847412e-01 1.846947669982910156e-01 -2.109527289867401123e-01 7.275988906621932983e-02 1.168088614940643311e-02 3.863377869129180908e-02 -3.781625330448150635e-01 -3.198982402682304382e-02 3.475097715854644775e-01 -1.758700609207153320e-01 -2.040901482105255127e-01 -3.798750042915344238e-02 -3.028703331947326660e-01 -1.688324660062789917e-01
-7.384537719190120697e-03 -6.755793839693069458e-02 5.764027312397956848e-02 -1.791787147521972656e-01 -1.937667578458786011e-01 7.148109376430511475e-02 9.599687159061431885e-02 1.268921513110399246e-02 1.213695108890533447e-02 -1.240337342023849487e-01 1.618569344282150269e-01 5.381075665354728699e-02 -7.604059576988220215e-02 -9.683026373386383057e-02 -2.428963333368301392e-01 -8.699978142976760864e-02 1.577877551317214966e-01 -2.987510859966278076e-01 -7.835338264703750610e-02 -1.489471737295389175e-02 -9.346004575490951538e-02 -6.640817224979400635e-02 -2.150626629590988159e-01 2.695899009704589844e-01 -8.867958188056945801e-02 -1.924222260713577271e-01 1.292613595724105835e-01 -1.267321556806564331e-01 -3.418838977813720703e-01 -2.360850423574447632e-01 -1.697045862674713135e-01 -4.999054074287414551e-01
-2.680389881134033203e-01 -1.755497008562088013e-01 -3.613484650850296021e-02 -3.209707736968994141e-01 -1.880507469177246094e-01 -2.782424390316009521e-01 1.745311319828033447e-01 -2.867046371102333069e-02 2.048850655555725098e-01 -1.714375801384449005e-02 1.866855025291442871e-01 1.630362570285797119e-01 -1.309403497725725174e-02 -3.314464539289474487e-02 -4.992734640836715698e-02 3.333939313888549805e-01 4.746985808014869690e-02 8.336989581584930420e-02 3.574765324592590332e-01 2.464856803417205811e-01 -1.016948968172073364e-01 3.726021572947502136e-02 1.099891513586044312e-01 3.347311615943908691e-01 4.244140349328517914e-03 -1.512487828731536865e-01 3.573776036500930786e-02 -9.862405806779861450e-02 1.596397459506988525e-01 -1.587912999093532562e-02 3.130172938108444214e-02 -1.899729371070861816e-01
-1.330359578132629395e-01 -3.278285562992095947e-01 1.329629682004451752e-02 -6.735657900571823120e-02 2.080059610307216644e-02 1.508508622646331787e-01 7.729031890630722046e-02 -1.469077467918395996e-01 -2.798047363758087158e-01 2.053526639938354492e-01 1.963530182838439941e-01 -2.288526743650436401e-01 1.448350399732589722e-01 -1.111112013459205627e-01 -1.959201246500015259e-01 2.485132403671741486e-02 2.542741224169731140e-02 2.501879632472991943e-01 2.371515631675720215e-01 2.154808491468429565e-01 -1.312388014048337936e-02 1.242688521742820740e-01 4.696165770292282104e-02 3.105387687683105469e-01 9.096797555685043335e-02 -2.794294357299804688e-01 -2.415424771606922150e-02 1.650036573410034180e-01 -1.155395209789276123e-01 1.161065101623535156e-01 -2.806541025638580322e-01 -1.890180557966232300e-01
-2.226470969617366791e-02 -3.274144530296325684e-01 1.248072739690542221e-02 1.398999840021133423e-01 -5.031029507517814636e-02 -2.056412547826766968e-01 1.718490421772003174e-01 -2.162192463874816895e-01 -1.207605674862861633e-01 -2.764413952827453613e-01 8.966981619596481323e-02 -2.710806727409362793e-01 -1.247144639492034912e-01 -4.505903273820877075e-02 -7.903797924518585205e-02 -7.571308314800262451e-02 -2.041222304105758667e-01 -2.152010202407836914e-01 1.368138641119003296e-01 2.615052163600921631e-01 -1.316826194524765015e-01 2.209368795156478882e-01 1.767748594284057617e-01 2.074275463819503784e-01 -2.007143795490264893e-01 -1.072284802794456482e-01 7.734365016222000122e-02 -2.100114226341247559e-01 -2.252357006072998047e-01 -2.352788597345352173e-01 6.235325708985328674e-02 1.484131366014480591e-01
-6.526425480842590332e-02 -8.634856343269348145e-02 5.450609605759382248e-03 -8.963209390640258789e-02 -4.574763029813766479e-02 -8.558576554059982300e-02 -2.254339158535003662e-01 5.514131858944892883e-02 8.828435093164443970e-03 -1.256208121776580811e-01 2.591415047645568848e-01 2.125896960496902466e-01 2.966835796833038330e-01 -3.432116806507110596e-01 -1.684794761240482330e-02 6.354480981826782227e-02 -1.117069795727729797e-01 -1.724766045808792114e-01 3.912083506584167480e-01 3.187758103013038635e-02 7.353027909994125366e-02 3.411319553852081299e-01 -1.645107269287109375e-01 4.534055665135383606e-02 1.971117854118347168e-01 -3.599657118320465088e-02 2.912762165069580078e-01 -4.567553848028182983e-02 -6.496328115463256836e-02 1.547345072031021118e-01 -1.492543071508407593e-01 -2.321571111679077148e-01
-4.769307374954223633e-02 -1.661773025989532471e-01 2.035958878695964813e-02 -3.683904651552438736e-04 -1.790168136358261108e-01 1.724407449364662170e-02 7.065523415803909302e-02 -1.263780593872070312e-01 -3.055788874626159668e-01 -2.286277115345001221e-01 3.392280936241149902e-01 7.423827890306711197e-03 -2.147371172904968262e-01 7.677100133150815964e-03 2.144098281860351562e-02 3.477229475975036621e-01 1.416071206331253052e-01 -3.877852484583854675e-02 2.561102211475372314e-01 1.200437471270561218e-01 -1.624798029661178589e-02 2.047274559736251831e-01 -5.214536935091018677e-02 8.736165612936019897e-02 -9.705398231744766235e-02 5.912280455231666565e-02 3.800549805164337158e-01 -2.891885340213775635e-01 -1.525349020957946777e-01 1.506310887634754181e-02 -1.944457590579986572e-01 -1.780135035514831543e-01
-1.683634519577026367e-01 -3.265882730484008789e-01 8.670480549335479736e-02 7.674656808376312256e-02 2.204577252268791199e-02 -1.348930895328521729e-01 1.101298183202743530e-01 -4.356151446700096130e-02 -1.657665222883224487e-01 3.312562033534049988e-02 3.662018179893493652e-01 3.408708870410919189e-01 7.405211776494979858e-02 -7.466764003038406372e-02 -2.794139385223388672e-01 2.596854865550994873e-01 -3.890251368284225464e-02 -2.130109220743179321e-01 2.536465600132942200e-02 1.034822911024093628e-01 6.305330991744995117e-02 -1.885077357292175293e-01 1.492244899272918701e-01 2.504226863384246826e-01 -1.390453130006790161e-01 -6.523377448320388794e-02 -5.778204649686813354e-02 -8.063173294067382812e-02 1.319905072450637817e-01 -6.388922780752182007e-02 -2.828018665313720703e-01 -2.565128505229949951e-01
9.697037935256958008e-02 8.038145303726196289e-02 1.910942047834396362e-01 -3.326378390192985535e-02 2.051971666514873505e-02 1.509846188127994537e-03 -1.733062565326690674e-01 2.827032469213008881e-02 -1.232859864830970764e-01 -1.092777699232101440e-01 3.585691154003143311e-01 -9.919920563697814941e-02 2.102115750312805176e-02 -2.724706530570983887e-01 -2.693289220333099365e-01 1.079093143343925476e-01 -3.557412419468164444e-03 -3.059922456741333008e-01 4.069024622440338135e-01 4.637929052114486694e-02 1.743424087762832642e-01 -1.836975216865539551e-01 1.430965866893529892e-02 9.654676914215087891e-02 4.741144180297851562e-02 -1.101326495409011841e-01 3.578937947750091553e-01 -1.729535311460494995e-01 -9.945869445800781250e-02 -6.373715400695800781e-02 -2.564389109611511230e-01 -6.092968955636024475e-02
-1.996826678514480591e-01 -4.573496878147125244e-01 1.947454959154129028e-01 4.088257998228073120e-02 -1.559555232524871826e-01 -1.884715259075164795e-01 6.071498990058898926e-02 1.602327823638916016e-01 -1.189208030700683594e-01 -2.668183669447898865e-02 2.395146638154983521e-01 2.143380790948867798e-01 4.761885106563568115e-02 1.232187598943710327e-01 -1.424677819013595581e-01 3.424771130084991455e-01 3.073399420827627182e-03 -1.260579675436019897e-01 -1.364369243383407593e-01 -2.411054074764251709e-02 9.688153862953186035e-02 -1.003795489668846130e-01 1.864602118730545044e-01 2.181535512208938599e-01 -6.314485520124435425e-02 -2.941014766693115234e-01 4.057944566011428833e-02 -3.764759376645088196e-02 -9.373302012681961060e-02 -2.036549896001815796e-01 -2.165985852479934692e-01 -1.460009515285491943e-01
-4.043829739093780518e-01 -3.904576599597930908e-01 7.838003337383270264e-02 -6.870064884424209595e-02 -5.765363574028015137e-02 -7.369942218065261841e-02 -8.824882656335830688e-02 6.736724171787500381e-03 -1.745354570448398590e-02 -7.520366925746202469e-03 3.147129416465759277e-01 1.968468539416790009e-02 -5.942342802882194519e-02 2.689173445105552673e-02 -3.877900242805480957e-01 1.800414733588695526e-02 -1.104082986712455750e-01 -9.988591820001602173e-02 1.075793653726577759e-01 2.009905129671096802e-01 7.068128138780593872e-02 2.831647098064422607e-01 -2.221860922873020172e-02 1.123332511633634567e-02 1.708814874291419983e-02 -4.352076351642608643e-02 1.909880340099334717e-01 3.424569666385650635e-01 -1.612840294837951660e-01 6.776746362447738647e-02 -1.918045133352279663e-01 -1.361760199069976807e-01
4.024826362729072571e-02 -2.467837184667587280e-01 2.921207547187805176e-01 -1.532359421253204346e-01 -2.904601097106933594e-01 9.263691608794033527e-04 -1.736105382442474365e-01 2.727811597287654877e-02 -9.882681071758270264e-02 -1.380688697099685669e-01 3.513177037239074707e-01 -1.115814670920372009e-01 2.613577842712402344e-01 2.824459411203861237e-02 -1.202708557248115540e-01 8.783971518278121948e-02 2.501560933887958527e-02 -1.081398576498031616e-01 2.733741700649261475e-01 1.776504097506403923e-03 -2.778780758380889893e-01 -3.210908966138958931e-03 -1.146651282906532288e-01 1.402067393064498901e-01 1.674815565347671509e-01 6.053702160716056824e-02 -1.397404968738555908e-01 -2.927663922309875488e-01 -1.529866009950637817e-01 1.342813223600387573e-01 -7.501842081546783447e-02 -2.762444317340850830e-01
-2.185976505279541016e-01 -2.909750342369079590e-01 -1.887744516134262085e-01 -6.424681749194860458e-03 -1.969055980443954468e-01 -7.911835610866546631e-02 1.623411029577255249e-01 -5.757546052336692810e-02 -1.930390596389770508e-01 -1.180374179966747761e-03 2.048830538988113403e-01 4.099577665328979492e-02 2.565186023712158203e-01 -1.190600022673606873e-01 -3.633878529071807861e-01 1.440829634666442871e-01 2.708099484443664551e-01 -1.322749853134155273e-01 8.418998867273330688e-02 1.385040879249572754e-01 8.840408176183700562e-03 1.344611346721649170e-01 9.216573089361190796e-02 -1.543645411729812622e-01 -2.521058619022369385e-01 1.221125479787588120e-02 -2.933503501117229462e-02 -2.741239964962005615e-02 -2.382979393005371094e-01 2.733590304851531982e-01 -2.800152897834777832e-01 -2.519358135759830475e-02
-2.327580899000167847e-01 -2.276436090469360352e-01 2.896486520767211914e-01 -3.795726597309112549e-02 -1.748882979154586792e-01 1.707255244255065918e-01 1.451127380132675171e-01 -6.216829270124435425e-02 -2.230544537305831909e-01 -5.371757224202156067e-02 7.597986608743667603e-02 -2.300037145614624023e-01 -1.378082036972045898e-01 -1.118321120738983154e-01 -3.651956617832183838e-01 -1.415026094764471054e-02 -1.544233644381165504e-03 -1.281270533800125122e-01 3.424488008022308350e-01 2.985152602195739746e-01 6.088622659444808960e-02 1.949322074651718140e-01 1.296022981405258179e-01 -4.793222979060374200e-05 2.100379467010498047e-01 -2.203056067228317261e-01 1.090569794178009033e-01 1.787183731794357300e-01 -6.996207684278488159e-02 1.871463842689990997e-02 -1.411554515361785889e-01 6.835450232028961182e-02
2.912666648626327515e-02 -9.033786505460739136e-02 1.454971134662628174e-01 -8.631870895624160767e-02 -8.475338108837604523e-03 -3.081719018518924713e-02 1.327643394470214844e-01 4.544490575790405273e-02 -5.523661151528358459e-03 -3.659288883209228516e-01 3.540759384632110596e-01 -2.237823937321081758e-04 6.451508495956659317e-03 -1.667609214782714844e-01 -1.906427890062332153e-01 -9.852691739797592163e-02 -2.428325265645980835e-01 1.109709292650222778e-01 8.372282236814498901e-02 4.855255037546157837e-02 1.451758146286010742e-01 -1.548344492912292480e-01 -2.172931097447872162e-03 2.281780689954757690e-01 -2.792184650897979736e-01 -3.285250961780548096e-01 -9.411066025495529175e-02 -1.399435847997665405e-01 -3.710001409053802490e-01 -1.153258904814720154e-01 -1.914831548929214478e-01 -1.695335954427719116e-01
-9.386099129915237427e-02 -1.301886439323425293e-01 1.183471307158470154e-01 -1.363358348608016968e-01 -8.719860762357711792e-02 -1.444820463657379150e-01 1.503113657236099243e-02 -2.888092100620269775e-01 -2.134828567504882812e-01 -1.195278838276863098e-01 4.495992958545684814e-01 1.058799102902412415e-01 9.037932008504867554e-02 -2.336499979719519615e-03 -1.049777641892433167e-01 2.039925903081893921e-01 8.130967617034912109e-03 2.212007157504558563e-02 1.361608318984508514e-02 8.436514437198638916e-02 -4.767131805419921875e-02 -1.642961800098419189e-01 1.187226325273513794e-01 1.854515671730041504e-01 -2.461699210107326508e-02 -3.317254036664962769e-02 2.213204801082611084e-01 -9.545761346817016602e-02 -2.919645607471466064e-01 1.218884885311126709e-01 -2.396016120910644531e-01 -4.388522505760192871e-01
-2.315113395452499390e-01 -2.334462255239486694e-01 4.648859053850173950e-02 1.091301627457141876e-02 -2.120524346828460693e-01 -2.270204126834869385e-01 7.272893190383911133e-02 -6.262560933828353882e-02 -9.979309141635894775e-02 9.799823164939880371e-02 3.526580035686492920e-01 1.391357034444808960e-01 -1.101653799414634705e-01 -6.489201635122299194e-02 -1.792830824851989746e-01 2.007488608360290527e-01 7.794779539108276367e-02 -1.934213787317276001e-01 -5.350664630532264709e-02 7.010316941887140274e-03 8.281823992729187012e-02 -1.694896072149276733e-01 1.477198749780654907e-01 3.276847004890441895e-01 1.507948935031890869e-01 -1.093329340219497681e-01 9.555585682392120361e-02 -8.130715042352676392e-02 -4.060833156108856201e-02 -1.203691214323043823e-01 -1.948759108781814575e-01 -4.648632407188415527e-01
-1.015908345580101013e-01 -1.078423485159873962e-01 7.069714367389678955e-02 -3.123577125370502472e-02 8.864641189575195312e-02 -2.791143059730529785e-01 5.625418853014707565e-03 1.196735426783561707e-01 -2.715155780315399170e-01 -9.907504916191101074e-02 3.737971186637878418e-01 -8.576273173093795776e-02 8.898969739675521851e-02 6.330612301826477051e-02 -3.712586164474487305e-01 -1.805463433265686035e-02 2.396089881658554077e-01 1.838256791234016418e-02 6.333427876234054565e-02 1.438769102096557617e-01 -2.359254360198974609e-01 4.391368031501770020e-01 3.848337009549140930e-02 2.297067046165466309e-01 -1.573529988527297974e-01 -1.684965193271636963e-01 -6.130829919129610062e-03 -4.720149561762809753e-02 -1.126989200711250305e-01 5.520739126950502396e-03 1.776018440723419189e-01 7.972713559865951538e-02
4.046939313411712646e-03 2.698004990816116333e-02 -5.836768820881843567e-02 -8.358155190944671631e-02 -1.413173079490661621e-01 -1.647791117429733276e-01 -3.114058375358581543e-01 -9.493730962276458740e-02 -1.452468335628509521e-01 -2.059001177549362183e-01 2.218558937311172485e-01 1.593733876943588257e-01 3.837281465530395508e-01 -3.232249021530151367e-01 -5.531391873955726624e-02 -2.959883306175470352e-03 -6.615097820758819580e-02 -8.150632679462432861e-02 3.859939575195312500e-01 1.430953145027160645e-01 2.789226472377777100e-01 1.236086115241050720e-01 -5.079586803913116455e-02 1.075206696987152100e-01 -2.293092571198940277e-02 -8.127851039171218872e-02 2.452329099178314209e-01 -8.060202002525329590e-02 -1.482698619365692139e-01 1.231357380747795105e-01 -1.096839755773544312e-01 -1.794516891241073608e-01
2.062904536724090576e-01 -3.388052880764007568e-01 3.498591780662536621e-01 -7.493261247873306274e-02 -1.916105747222900391e-01 4.721825197339057922e-02 -9.436000138521194458e-02 -1.602025702595710754e-03 -2.411142177879810333e-02 7.773581147193908691e-02 3.701132833957672119e-01 -5.494669824838638306e-02 -2.092726975679397583e-01 -7.387854275293648243e-04 -2.182291299104690552e-01 -2.700470760464668274e-02 1.152714714407920837e-01 -7.751762866973876953e-02 2.230596393346786499e-01 6.177338212728500366e-02 -2.435353845357894897e-01 3.301618695259094238e-01 -4.841593280434608459e-02 5.781861487776041031e-03 -2.163734436035156250e-01 -8.249819278717041016e-02 3.233620151877403259e-02 1.792325824499130249e-01 -2.878518998622894287e-01 1.205021589994430542e-01 5.146596115082502365e-03 1.584382355213165283e-02
-2.399190962314605713e-01 -3.699236512184143066e-01 -1.859743148088455200e-01 -1.473104655742645264e-01 -3.703079884871840477e-03 -6.931467354297637939e-02 4.304873943328857422e-02 -1.124312654137611389e-01 -7.782381772994995117e-02 -2.789074480533599854e-01 6.446041166782379150e-02 -3.774204477667808533e-02 2.979636751115322113e-02 -4.239733815193176270e-01 4.912207368761301041e-03 -6.997320451773703098e-04 5.660311132669448853e-02 -2.602099478244781494e-01 1.927536427974700928e-01 -2.943531610071659088e-02 -1.348492205142974854e-01 2.624589204788208008e-01 1.060636639595031738e-01 1.506978124380111694e-01 4.561064019799232483e-02 -2.002652883529663086e-01 -2.946247160434722900e-01 -6.461936235427856445e-02 -7.781018316745758057e-02 -1.353701800107955933e-01 -3.682740777730941772e-02 -2.665358781814575195e-01
-9.536971896886825562e-02 -1.323784440755844116e-01 2.541913986206054688e-01 1.070458963513374329e-01 -5.594990402460098267e-02 2.836229205131530762e-01 9.166874736547470093e-02 6.596510857343673706e-02 -1.428110897541046143e-01 -1.125535666942596436e-01 3.439870849251747131e-02 1.099150069057941437e-02 5.523207783699035645e-02 8.099146932363510132e-02 -2.600692212581634521e-01 2.772591412067413330e-01 2.576337456703186035e-01 -4.828754067420959473e-02 2.132388353347778320e-01 -2.060730904340744019e-01 -1.426554173231124878e-01 3.209317922592163086e-01 -1.234592944383621216e-01 3.949342370033264160e-01 -1.804598867893218994e-01 -9.831405431032180786e-02 2.327467501163482666e-01 -8.397645503282546997e-02 7.161769270896911621e-02 9.839387238025665283e-02 -1.473004966974258423e-01 -1.460349857807159424e-01
8.888312429189682007e-02 -1.128345131874084473e-01 4.966621473431587219e-02 -1.479713469743728638e-01 -5.421475172042846680e-01 1.360543910413980484e-02 1.075410917401313782e-01 -2.571640610694885254e-01 1.045305207371711731e-01 -3.599370643496513367e-02 3.987876698374748230e-02 -3.200270235538482666e-02 2.627436816692352295e-01 -1.458424180746078491e-01 -2.099761068820953369e-01 2.125114202499389648e-01 4.508273676037788391e-02 -2.068871408700942993e-01 3.176529407501220703e-01 -1.507003158330917358e-01 1.097212657332420349e-01 6.949530541896820068e-02 1.940135960467159748e-03 4.560099169611930847e-02 -2.013143599033355713e-01 -1.667449623346328735e-01 -1.528926640748977661e-01 -3.148065209388732910e-01 -7.138593494892120361e-02 -2.707404829561710358e-02 -5.423673987388610840e-02 -4.271879047155380249e-02
-2.111568003892898560e-01 -1.254679262638092041e-01 1.777618676424026489e-01 -2.126841396093368530e-01 2.143296301364898682e-01 1.244282498955726624e-01 1.316352281719446182e-02 -1.533209532499313354e-01 -2.064279466867446899e-01 1.069473102688789368e-01 2.278285473585128784e-01 -3.488862887024879456e-02 1.302379816770553589e-01 -3.422004878520965576e-01 -1.837847679853439331e-01 -7.941155880689620972e-02 2.135981917381286621e-01 -1.597358286380767822e-01 -6.067103892564773560e-02 9.470148384571075439e-02 -1.292124390602111816e-01 3.355431556701660156e-01 7.433218508958816528e-02 2.978744208812713623e-01 6.868395954370498657e-03 -1.624787896871566772e-01 2.385986149311065674e-01 1.187227070331573486e-01 -2.806312441825866699e-01 6.821192800998687744e-02 8.602779358625411987e-02 2.846298180520534515e-02
-3.302736952900886536e-02 -1.965160518884658813e-01 6.533700227737426758e-02 -2.093335241079330444e-01 -1.615852713584899902e-01 9.418950416147708893e-03 -1.909532584249973297e-02 -8.067703247070312500e-02 -1.243997961282730103e-01 -2.127465158700942993e-01 3.267689049243927002e-01 5.135600268840789795e-02 -1.409944593906402588e-01 -9.215893596410751343e-02 -6.624367088079452515e-02 7.456501573324203491e-02 2.116882801055908203e-01 -1.015369296073913574e-01 1.729330271482467651e-01 -9.021215885877609253e-02 -2.612347155809402466e-02 -9.068544209003448486e-02 -1.558015346527099609e-01 1.176094263792037964e-01 8.135467767715454102e-02 -2.227240204811096191e-01 2.611820399761199951e-01 -1.945856362581253052e-01 -3.542010188102722168e-01 1.053798664361238480e-02 -2.871579825878143311e-01 -4.001813828945159912e-01
-2.155556529760360718e-01 -3.713994622230529785e-01 1.495856046676635742e-01 -4.359226524829864502e-01 -2.542842030525207520e-01 2.909241057932376862e-02 1.185918375849723816e-01 -3.890875279903411865e-01 -9.066408127546310425e-02 7.540743052959442139e-02 3.928772360086441040e-02 1.844195462763309479e-02 4.914194345474243164e-02 7.963171228766441345e-03 -1.169898733496665955e-01 -3.782292455434799194e-02 1.981148263439536095e-03 -1.346656680107116699e-01 -1.419646739959716797e-01 1.755836457014083862e-01 -1.988204866647720337e-01 2.757046818733215332e-01 5.113621801137924194e-02 -7.694531232118606567e-03 -1.751100867986679077e-01 -2.125717103481292725e-01 9.049322456121444702e-02 1.371282036416232586e-03 -1.963505297899246216e-01 -1.621761023998260498e-01 -4.730464890599250793e-02 1.938199065625667572e-02
-2.067228555679321289e-01 -2.504205107688903809e-01 -3.107508271932601929e-02 -3.688422441482543945e-01 -1.987893134355545044e-01 6.806624680757522583e-02 3.099521622061729431e-02 -3.492599725723266602e-01 2.396817505359649658e-02 8.364866673946380615e-02 3.330024182796478271e-01 6.416815519332885742e-02 3.303664550185203552e-02 -1.225498542189598083e-01 -1.405793428421020508e-01 3.446896970272064209e-01 2.103820145130157471e-01 -1.148283332586288452e-01 1.053700372576713562e-01 -1.386262476444244385e-01 -1.198029965162277222e-01 1.599301099777221680e-01 -5.373371765017509460e-02 -9.305150806903839111e-02 -1.750605702400207520e-01 -2.486437559127807617e-01 -9.951237589120864868e-02 -4.806996881961822510e-02 -1.512795686721801758e-01 -8.999039232730865479e-02 -1.530576795339584351e-01 -1.218685805797576904e-01
-1.642820537090301514e-01 -8.276022970676422119e-02 2.234751917421817780e-02 -9.227792918682098389e-02 -1.187280844897031784e-02 -2.764489315450191498e-02 2.296039760112762451e-01 -8.540430665016174316e-02 6.492348760366439819e-02 -3.207329288125038147e-02 2.860164046287536621e-01 1.961093768477439880e-02 -3.370885550975799561e-01 -1.418600678443908691e-01 -3.159135282039642334e-01 1.633273810148239136e-01 -2.022214233875274658e-02 -4.072894155979156494e-01 2.021985650062561035e-01 1.787136942148208618e-01 2.964555919170379639e-01 -4.980944842100143433e-02 -4.830123111605644226e-02 1.660238504409790039e-01 -9.428706765174865723e-02 -6.001122295856475830e-02 -8.199327858164906502e-04 -4.097000882029533386e-02 -8.683742582798004150e-02 3.935613110661506653e-02 -2.417836338281631470e-01 -3.278210461139678955e-01
-1.277891546487808228e-01 -4.075747728347778320e-02 -1.171159446239471436e-01 -1.103361472487449646e-01 -3.429371863603591919e-02 -8.097424358129501343e-02 -1.734070926904678345e-01 -2.169102877378463745e-01 -1.754165738821029663e-01 -1.345115453004837036e-01 3.445636928081512451e-01 2.238450944423675537e-02 1.212357059121131897e-01 -4.716485738754272461e-01 -2.077127248048782349e-01 1.215391606092453003e-01 -2.718486785888671875e-01 -2.289865761995315552e-01 2.259140014648437500e-01 -1.140300035476684570e-01 -7.746235281229019165e-02 -2.458172617480158806e-03 -1.530217677354812622e-01 3.858430311083793640e-02 5.782376602292060852e-02 -1.729186475276947021e-01 1.961009353399276733e-01 5.832617729902267456e-02 -6.132744625210762024e-02 1.891709864139556885e-01 -2.295711785554885864e-01 1.395357549190521240e-01
4.458479955792427063e-02 -2.721379101276397705e-01 -1.293788570910692215e-02 1.647317260503768921e-01 -2.993048727512359619e-01 4.666678234934806824e-02 1.093089133501052856e-01 -6.417199224233627319e-02 -8.042259514331817627e-02 3.890090808272361755e-02 1.855161190032958984e-01 1.222041472792625427e-01 1.170212030410766602e-01 -2.529054880142211914e-01 -4.165532886981964111e-01 -2.488618046045303345e-01 -1.948421597480773926e-01 -2.826783061027526855e-01 5.400279909372329712e-02 -1.845578849315643311e-01 5.563832074403762817e-02 1.144358664751052856e-01 -1.125065386295318604e-01 4.202614724636077881e-02 2.073233202099800110e-02 -3.211590349674224854e-01 9.660801291465759277e-02 -8.952444791793823242e-02 -1.926900595426559448e-01 -1.904625445604324341e-01 -1.549891978502273560e-01 -1.207276880741119385e-01
-1.719121932983398438e-01 -1.059201732277870178e-01 -9.280984848737716675e-02 -1.074051260948181152e-01 -5.658939853310585022e-02 1.740646213293075562e-01 3.230492472648620605e-01 1.571713387966156006e-01 -1.201676949858665466e-02 -2.134388545528054237e-03 1.176760569214820862e-01 -2.601350098848342896e-02 1.980515569448471069e-01 8.038884960114955902e-03 -1.090088337659835815e-01 -6.874947249889373779e-02 1.854334771633148193e-01 -2.530020177364349365e-01 2.335967421531677246e-01 1.979786306619644165e-01 -1.660757064819335938e-01 4.138311743736267090e-01 1.079612895846366882e-01 2.924640774726867676e-01 -1.731809526681900024e-01 -1.998744606971740723e-01 1.451968997716903687e-01 -8.903839625418186188e-03 -1.885911524295806885e-01 -8.422514051198959351e-02 1.318320780992507935e-01 2.580919265747070312e-01
-1.882723905146121979e-02 -1.378992348909378052e-01 1.438736021518707275e-01 -1.763974279165267944e-01 9.790829382836818695e-03 8.152672648429870605e-02 1.675898581743240356e-02 4.841945692896842957e-02 -2.044190093874931335e-02 -3.894672542810440063e-02 2.427284270524978638e-01 1.768393516540527344e-01 1.707726269960403442e-01 -3.823980987071990967e-01 -1.687774956226348877e-01 3.343976335600018501e-03 -1.695663779973983765e-01 -6.703667342662811279e-03 3.784684538841247559e-01 2.292153984308242798e-01 1.921869665384292603e-01 -2.421314455568790436e-02 -9.701999276876449585e-02 -6.479322910308837891e-02 2.128798961639404297e-01 -3.557487577199935913e-02 4.009459614753723145e-01 -8.876611292362213135e-02 -1.242493614554405212e-01 7.171993702650070190e-02 -2.545172572135925293e-01 -2.171248197555541992e-01
-2.928041815757751465e-01 -1.325084120035171509e-01 2.327287644147872925e-01 -1.694781184196472168e-01 2.798653952777385712e-02 1.159905716776847839e-01 -5.357647314667701721e-02 -2.031500786542892456e-01 -2.713938653469085693e-01 -1.035078465938568115e-01 3.452145457267761230e-01 -2.517766058444976807e-01 -2.498979119991417974e-05 -1.006890460848808289e-01 -3.930233418941497803e-02 1.514949947595596313e-01 2.608829438686370850e-01 -4.392371978610754013e-03 2.427259087562561035e-01 -1.420885175466537476e-01 5.232147499918937683e-02 7.791914790868759155e-02 5.771840456873178482e-03 -6.478723883628845215e-02 -2.302482724189758301e-01 -2.639423906803131104e-01 1.565534472465515137e-01 -1.133670751005411148e-02 -2.555413842201232910e-01 -1.722926795482635498e-01 -1.025829389691352844e-01 -2.020567953586578369e-01
-9.708544611930847168e-02 -9.475283324718475342e-02 -2.640510536730289459e-02 -2.725487053394317627e-01 2.265621721744537354e-02 4.339358583092689514e-02 1.856197370216250420e-03 -1.417954862117767334e-01 -1.817708313465118408e-01 -2.267538011074066162e-01 2.261063456535339355e-01 -2.196041494607925415e-01 1.303706914186477661e-01 -2.016369998455047607e-01 1.056143343448638916e-01 7.331278175115585327e-02 3.866831213235855103e-02 2.440897561609745026e-02 -3.055004589259624481e-02 2.848989665508270264e-01 1.276301443576812744e-01 4.505790770053863525e-02 6.811861693859100342e-02 3.863034546375274658e-01 -1.732782274484634399e-01 -3.108213841915130615e-01 -1.535293459892272949e-01 -1.483067870140075684e-01 -1.911021173000335693e-01 6.387053430080413818e-02 -1.526446342468261719e-01 -3.655627071857452393e-01
7.909946888685226440e-02 -1.450932174921035767e-01 -5.475075542926788330e-02 -2.615456283092498779e-01 -3.458725512027740479e-01 1.093225330114364624e-01 1.821953803300857544e-01 -3.748270496726036072e-02 1.228059232234954834e-01 -4.106266424059867859e-02 9.792777895927429199e-02 -1.718063205480575562e-01 1.464497596025466919e-01 -3.509801328182220459e-01 -2.203054726123809814e-01 -4.302560910582542419e-02 3.188652172684669495e-02 -3.206797409802675247e-03 2.631873786449432373e-01 -1.339358538389205933e-01 -9.469451010227203369e-02 9.373787045478820801e-02 -6.175768747925758362e-02 1.531979590654373169e-01 1.575531251728534698e-02 1.903007924556732178e-02 -6.385368108749389648e-02 -4.537879228591918945e-01 -1.274342834949493408e-01 1.114734783768653870e-01 -2.805829644203186035e-01 -1.814897060394287109e-01
-2.645890228450298309e-02 -2.837395071983337402e-01 9.150008670985698700e-03 -1.330184563994407654e-02 -1.081384345889091492e-01 -7.663019001483917236e-02 8.906619250774383545e-02 -8.434642851352691650e-02 -5.607689544558525085e-02 2.949829101562500000e-01 1.324547529220581055e-01 -1.383207142353057861e-01 1.801937967538833618e-01 -2.494588643312454224e-01 -2.463947981595993042e-01 2.643453478813171387e-01 -1.383857876062393188e-01 -1.076284348964691162e-01 1.794206351041793823e-01 5.294970422983169556e-02 -7.026642560958862305e-02 1.701876334846019745e-02 1.312465127557516098e-02 2.151321619749069214e-01 1.084154322743415833e-01 -3.336254954338073730e-01 1.120877712965011597e-01 2.817989587783813477e-01 -3.709866702556610107e-01 -3.308706730604171753e-02 5.952318012714385986e-02 -2.430619001388549805e-01
-2.463872283697128296e-01 -1.932878196239471436e-01 3.548870980739593506e-01 -1.698401868343353271e-01 -1.153163686394691467e-01 1.418488770723342896e-01 3.114238977432250977e-01 -2.810873985290527344e-01 -4.278682172298431396e-01 -6.957773864269256592e-02 -1.296405121684074402e-02 9.115325659513473511e-02 1.147896870970726013e-01 -2.936890125274658203e-01 -2.575538456439971924e-01 6.618000916205346584e-04 -2.039477415382862091e-02 -3.140190616250038147e-02 1.176538690924644470e-01 -1.728771999478340149e-02 -5.764343217015266418e-02 1.737930774688720703e-01 -4.415246844291687012e-02 2.152864187955856323e-01 1.743400543928146362e-01 -1.511667966842651367e-01 -7.795036770403385162e-03 3.582969307899475098e-02 -2.352584712207317352e-02 9.910801891237497330e-04 -1.518628895282745361e-01 -3.983997157774865627e-04
-3.639865666627883911e-02 -1.274548470973968506e-01 -3.059325553476810455e-02 2.291278690099716187e-01 -2.775875031948089600e-01 1.952123455703258514e-02 1.007191166281700134e-01 1.431793067604303360e-02 -6.208887323737144470e-02 2.907260134816169739e-02 3.423581719398498535e-01 1.472902949899435043e-02 2.536879777908325195e-01 -2.402610927820205688e-01 -3.566688895225524902e-01 -2.124598026275634766e-01 -6.953603774309158325e-02 -2.384101599454879761e-01 4.192868992686271667e-02 -2.109809368848800659e-01 1.041306089609861374e-02 1.297122240066528320e-01 2.733298391103744507e-02 1.108546331524848938e-01 1.093729957938194275e-02 -2.738024294376373291e-01 1.338887810707092285e-01 -3.564718365669250488e-02 -1.700830608606338501e-01 -3.003727197647094727e-01 -2.666487693786621094e-01 -4.685567319393157959e-02
-9.420469403266906738e-02 -2.542276084423065186e-01 2.601525783538818359e-01 -1.666221171617507935e-01 -2.667661607265472412e-01 1.320884935557842255e-02 -1.042593419551849365e-01 -1.018901094794273376e-01 -1.925013661384582520e-01 -1.960700452327728271e-01 2.638993859291076660e-01 5.565452948212623596e-02 -1.436816528439521790e-02 3.429952077567577362e-03 -5.508416518568992615e-02 2.903161346912384033e-01 8.681251667439937592e-03 -2.269264161586761475e-01 1.266054958105087280e-01 -8.099483698606491089e-02 -3.107551038265228271e-01 1.558794733136892319e-02 -1.184215322136878967e-01 4.935211315751075745e-02 2.640447914600372314e-01 -1.481621861457824707e-01 -3.948783874511718750e-02 -3.167337179183959961e-02 -1.302468925714492798e-01 2.420946955680847168e-01 -3.354393541812896729e-01 -1.814547330141067505e-01
7.186362147331237793e-02 -1.332076936960220337e-01 4.362957179546356201e-02 1.506328284740447998e-01 -2.479295730590820312e-01 -1.088975146412849426e-01 5.159831047058105469e-02 8.410469628870487213e-03 -1.514421105384826660e-01 -4.067514091730117798e-02 1.830816119909286499e-01 4.708588495850563049e-02 2.320713102817535400e-01 -2.707155644893646240e-01 -5.330582857131958008e-01 -2.852176129817962646e-01 -1.429723948240280151e-01 -1.922749578952789307e-01 -1.022948846220970154e-01 -1.071299463510513306e-01 -4.245523829013109207e-03 1.373463422060012817e-01 -1.347537934780120850e-01 1.513807922601699829e-01 4.246079921722412109e-02 -2.404601871967315674e-01 8.742273598909378052e-02 -3.723519295454025269e-02 -2.269519269466400146e-01 -1.685037165880203247e-01 -1.313101798295974731e-01 -1.355082839727401733e-01
-4.004474729299545288e-02 -1.032769232988357544e-01 3.619031310081481934e-01 -8.672151714563369751e-02 9.701004251837730408e-03 7.044115662574768066e-02 5.139290541410446167e-02 -1.908367872238159180e-01 -2.862279415130615234e-01 -1.919782161712646484e-02 1.525964140892028809e-01 -3.938641771674156189e-02 1.588663607835769653e-01 -1.599245816469192505e-01 4.448612406849861145e-02 -6.757146120071411133e-02 1.904186606407165527e-01 1.823492497205734253e-01 1.524006426334381104e-01 -1.970313191413879395e-01 -3.243197202682495117e-01 1.689074635505676270e-01 4.956082254648208618e-02 1.119363829493522644e-01 -2.767456881701946259e-02 -2.692965269088745117e-01 9.446477144956588745e-02 -1.506368666887283325e-01 -3.400875627994537354e-01 1.736994460225105286e-02 -3.733228147029876709e-01 -1.178537029772996902e-02
-4.021517187356948853e-02 5.628718063235282898e-02 -4.576199874281883240e-02 1.825505867600440979e-02 -3.076525628566741943e-01 3.032652437686920166e-01 -1.918977499008178711e-02 -1.570625752210617065e-01 -1.464631129056215286e-02 -1.412446945905685425e-01 2.038455307483673096e-01 -8.953645080327987671e-02 -2.341517657041549683e-01 -7.401895523071289062e-02 -2.613928914070129395e-01 9.225445985794067383e-02 2.367722988128662109e-01 -1.861293613910675049e-01 -2.303053624927997589e-03 -2.222139388322830200e-01 3.490171954035758972e-02 6.977355480194091797e-02 -5.707314610481262207e-02 5.101910829544067383e-01 9.120199084281921387e-02 -2.682203948497772217e-01 2.160824090242385864e-01 -1.135288849472999573e-01 -9.267523139715194702e-02 -3.145952522754669189e-02 -2.120168879628181458e-02 -1.210633367300033569e-01
2.745198272168636322e-02 -3.469864726066589355e-01 2.270211428403854370e-01 -6.592352688312530518e-02 -2.347272075712680817e-02 9.934519976377487183e-02 -1.778462976217269897e-01 -9.218916296958923340e-02 1.704794913530349731e-01 -1.027073189616203308e-01 4.361295998096466064e-01 1.162799634039402008e-02 -2.664332091808319092e-01 -1.766422018408775330e-02 -2.530100345611572266e-01 4.331373050808906555e-02 8.399409800767898560e-02 -2.188025116920471191e-01 1.445787698030471802e-01 1.249684467911720276e-01 -2.020087540149688721e-01 2.911854386329650879e-01 8.869327604770660400e-02 9.149184823036193848e-02 -1.630563288927078247e-01 -3.780481591820716858e-02 2.309642173349857330e-02 -2.365192212164402008e-02 -3.393737971782684326e-01 6.675879657268524170e-02 9.447112679481506348e-02 1.196642294526100159e-01
-2.991256676614284515e-02 -3.453013896942138672e-01 -1.253432184457778931e-01 1.237325295805931091e-01 -3.626315295696258545e-02 -1.987749636173248291e-01 1.672513484954833984e-01 -6.740964483469724655e-03 -9.719360619783401489e-02 -3.946456313133239746e-01 3.230657428503036499e-02 1.322116702795028687e-01 2.530988156795501709e-01 -3.470463752746582031e-01 -1.283433735370635986e-01 1.955531537532806396e-01 7.305838167667388916e-02 1.791873127222061157e-01 2.633045315742492676e-01 -3.746563196182250977e-02 1.023393571376800537e-01 3.213776350021362305e-01 3.155045211315155029e-03 2.287959158420562744e-01 1.644234508275985718e-01 -1.331824064254760742e-01 -1.055018752813339233e-01 -1.046424061059951782e-01 -3.454490751028060913e-02 -8.565563708543777466e-02 -5.290754139423370361e-02 -6.783960759639739990e-02
3.826815485954284668e-01 -2.006540298461914062e-01 1.002706736326217651e-01 -4.929536022245883942e-03 -1.879789680242538452e-01 6.016155332326889038e-02 -2.386156655848026276e-02 -2.432367205619812012e-01 -1.366180367767810822e-02 5.434035509824752808e-02 -2.153235720470547676e-03 -1.120619755238294601e-02 1.554432362318038940e-01 -7.839062809944152832e-02 -2.333558648824691772e-01 9.840119630098342896e-02 8.693242073059082031e-02 -2.291310131549835205e-01 3.742655515670776367e-01 -9.057909250259399414e-02 1.940126717090606689e-02 1.453407704830169678e-01 -8.447063714265823364e-02 3.386445939540863037e-01 -1.580825299024581909e-01 -1.824697405099868774e-01 8.409440633840858936e-04 -2.482844889163970947e-01 -2.517069131135940552e-02 -1.044641360640525818e-01 -3.470017015933990479e-01 5.717445164918899536e-02
-5.377553775906562805e-02 -2.122446745634078979e-01 5.157185718417167664e-03 -6.906329840421676636e-02 -2.118403762578964233e-01 -1.928362296894192696e-03 1.910504251718521118e-01 9.653687477111816406e-02 -1.579027324914932251e-01 8.740987628698348999e-02 1.417989879846572876e-01 -4.039230197668075562e-02 9.447733312845230103e-02 -3.152142763137817383e-01 -2.073003500699996948e-01 9.031515568494796753e-03 -1.545309424400329590e-01 -1.506523489952087402e-01 1.255895197391510010e-01 3.288024365901947021e-01 -5.974099785089492798e-02 2.885476350784301758e-01 -1.582872355356812477e-03 8.760293573141098022e-02 -1.963098943233489990e-01 1.304321289062500000e-01 2.238024920225143433e-01 -3.582006394863128662e-01 -2.911239564418792725e-01 -1.398290097713470459e-01 2.090125679969787598e-01 6.331650912761688232e-02
-2.025481611490249634e-01 4.833815619349479675e-04 5.080698430538177490e-02 3.548728674650192261e-02 -5.349525809288024902e-02 -1.529351472854614258e-01 3.195386007428169250e-02 -2.978515625000000000e-01 1.880724877119064331e-01 -3.967010676860809326e-01 4.023586809635162354e-01 -2.650946564972400665e-02 -1.096594035625457764e-01 -3.486433252692222595e-02 -1.675101220607757568e-01 -3.846971318125724792e-02 -1.965744644403457642e-01 3.126544132828712463e-02 1.114599481225013733e-01 -1.010435447096824646e-01 1.356436219066381454e-02 1.615128666162490845e-02 -2.334001809358596802e-01 2.761287689208984375e-01 -2.221941202878952026e-01 -1.850733458995819092e-01 2.215524613857269287e-01 -2.157321572303771973e-01 -1.710002869367599487e-01 2.410826273262500763e-02 -1.649405956268310547e-01 -1.064498797059059143e-01
-5.960146337747573853e-02 -9.992719441652297974e-02 -8.913489989936351776e-03 1.959421932697296143e-01 -1.845111697912216187e-01 -9.541811421513557434e-03 7.768961042165756226e-02 -3.067391738295555115e-02 -8.282675594091415405e-02 9.606664627790451050e-02 2.007328122854232788e-01 2.021377347409725189e-02 1.196991503238677979e-01 -2.760925590991973877e-01 -5.549370050430297852e-01 -2.296691685914993286e-01 -1.962359249591827393e-01 -1.845144182443618774e-01 -1.020002830773591995e-02 -1.794598996639251709e-01 7.959338836371898651e-03 1.217432841658592224e-01 6.162936240434646606e-02 1.891263276338577271e-01 2.645007707178592682e-02 -1.632316112518310547e-01 1.705268472433090210e-01 -1.195597574114799500e-01 -2.130539715290069580e-01 -1.980818957090377808e-01 -2.815877795219421387e-01 -6.981602311134338379e-02
3.043847531080245972e-02 -2.735154032707214355e-01 2.145772576332092285e-01 2.326858341693878174e-01 7.948080450296401978e-02 -1.586682200431823730e-01 6.641244888305664062e-02 -2.101152390241622925e-01 -1.065573990345001221e-01 2.450700253248214722e-01 2.031535059213638306e-01 1.396547630429267883e-02 6.542304158210754395e-02 -2.845110893249511719e-01 -1.747446507215499878e-01 2.960501909255981445e-01 -1.809180527925491333e-01 4.649260547012090683e-03 1.716530472040176392e-01 -1.044047549366950989e-01 -2.632284462451934814e-01 2.184087485074996948e-01 1.554486155509948730e-01 1.063231304287910461e-01 4.948546737432479858e-02 -3.161500394344329834e-01 1.315303742885589600e-01 1.201339885592460632e-01 -1.738365441560745239e-01 -7.439085096120834351e-02 -1.599593460559844971e-01 -8.176605403423309326e-02
2.518967092037200928e-01 -5.753559991717338562e-02 1.591579988598823547e-02 -1.229229122400283813e-01 -1.797408759593963623e-01 7.997197657823562622e-02 1.244290769100189209e-01 6.393428146839141846e-02 -4.145244508981704712e-02 -7.959233969449996948e-02 3.632040321826934814e-01 2.981366706080734730e-04 -2.365330979228019714e-02 -6.850346922874450684e-02 -2.696061432361602783e-01 -9.610166400671005249e-02 4.446094483137130737e-02 4.419593513011932373e-02 3.599942624568939209e-01 -3.424166738986968994e-01 8.411058038473129272e-02 1.828369647264480591e-01 5.313225090503692627e-03 7.744381576776504517e-02 -2.157556414604187012e-01 -3.276094794273376465e-01 -6.527239084243774414e-02 -1.422391682863235474e-01 -3.682778775691986084e-01 -4.522788524627685547e-02 -1.333494186401367188e-01 3.639217838644981384e-02
5.858680233359336853e-02 -1.556412428617477417e-01 1.391264349222183228e-01 -1.020218059420585632e-01 -1.016348600387573242e-01 2.096273154020309448e-01 2.531398534774780273e-01 -1.794759780168533325e-01 -5.132028087973594666e-02 5.854411516338586807e-03 1.533720195293426514e-01 -2.137992084026336670e-01 1.462660580873489380e-01 -4.133249521255493164e-01 -5.946983024477958679e-02 2.729771137237548828e-01 2.230969369411468506e-01 2.359401434659957886e-01 -7.234828174114227295e-02 2.229930832982063293e-02 5.290964990854263306e-02 1.039291620254516602e-01 -6.318713724613189697e-02 3.191093504428863525e-01 1.387172285467386246e-02 8.585101366043090820e-02 8.188579231500625610e-02 -2.873442471027374268e-01 -2.220487594604492188e-01 -6.370476633310317993e-02 -7.721054553985595703e-02 -2.511430382728576660e-01
-2.025622278451919556e-01 -2.450528889894485474e-01 3.258677897974848747e-03 -2.880431413650512695e-01 -1.431880295276641846e-01 1.405680328607559204e-01 4.974114894866943359e-02 -3.155187666416168213e-01 6.286819465458393097e-03 8.442751318216323853e-02 3.458354473114013672e-01 4.327866062521934509e-02 6.600618362426757812e-02 -7.368969917297363281e-02 -3.396887183189392090e-01 1.901096403598785400e-01 1.637181341648101807e-01 8.105991035699844360e-02 3.653854504227638245e-02 -3.866701945662498474e-02 -1.916892528533935547e-01 1.523911952972412109e-01 -9.309612214565277100e-02 1.136170420795679092e-02 -8.932214975357055664e-02 -3.874623775482177734e-01 -1.291354000568389893e-01 -1.291988790035247803e-01 -1.671083569526672363e-01 -2.298307865858078003e-01 -5.036104097962379456e-02 -6.296233087778091431e-02
-2.069310396909713745e-01 -2.027908563613891602e-01 -2.177871167659759521e-01 -6.958973407745361328e-02 -1.073241308331489563e-01 -1.211326792836189270e-01 7.920102030038833618e-02 1.694743484258651733e-01 9.072934836149215698e-02 -6.451821327209472656e-02 5.325370654463768005e-02 5.720460042357444763e-02 8.491731248795986176e-03 -2.981461882591247559e-01 -1.183363273739814758e-01 -1.483995467424392700e-01 5.492641776800155640e-02 4.555352032184600830e-02 1.444315612316131592e-01 2.581152133643627167e-03 -3.848925530910491943e-01 4.192258417606353760e-01 3.150201588869094849e-02 3.666617274284362793e-01 -5.869857221841812134e-02 -1.518705673515796661e-02 -1.691213101148605347e-01 -2.131459712982177734e-01 -2.319724261760711670e-01 -5.201107636094093323e-02 -8.025509864091873169e-02 -1.820770204067230225e-01
7.628838717937469482e-02 -1.886191666126251221e-01 2.973065674304962158e-01 -1.207254081964492798e-01 -2.262463420629501343e-01 9.264346212148666382e-02 -5.639809742569923401e-02 5.329835787415504456e-02 -1.290581822395324707e-01 -4.260224848985671997e-02 -5.163871869444847107e-02 1.050055101513862610e-01 1.470080465078353882e-01 2.902083843946456909e-02 -3.392218649387359619e-01 1.201784089207649231e-01 -2.550108730792999268e-01 -1.964474767446517944e-01 2.373877465724945068e-01 -9.552515693940222263e-04 -3.696283996105194092e-01 3.713203370571136475e-01 -1.330885291099548340e-01 7.706191390752792358e-02 -4.383438453078269958e-02 -2.375409454107284546e-01 -9.823932498693466187e-02 1.413534730672836304e-01 -1.786890439689159393e-02 4.344182834029197693e-02 -1.763491034507751465e-01 -1.621674150228500366e-01
3.658089414238929749e-02 1.601820439100265503e-01 1.321561932563781738e-01 3.117398545145988464e-02 -1.925538927316665649e-01 -5.169159919023513794e-02 1.365996748208999634e-01 -2.117036283016204834e-02 -8.394395560026168823e-02 5.993777513504028320e-02 4.033951461315155029e-01 2.145638912916183472e-01 8.040293306112289429e-02 -8.600610494613647461e-02 -3.469102084636688232e-01 -4.508572444319725037e-02 8.249226212501525879e-02 1.491732429713010788e-02 -6.822691857814788818e-02 3.392791152000427246e-01 -1.856450140476226807e-01 3.474521934986114502e-01 -6.735000759363174438e-02 4.223244786262512207e-01 -6.076359003782272339e-02 -3.893496701493859291e-03 6.851359456777572632e-02 -1.272209919989109039e-02 -1.527426987886428833e-01 -3.313301131129264832e-02 4.678357392549514771e-02 2.000255286693572998e-01
-5.240296199917793274e-02 -1.558365672826766968e-01 1.509829908609390259e-01 4.000749289989471436e-01 2.515495754778385162e-02 -2.888723090291023254e-02 5.963364243507385254e-02 -2.455800324678421021e-01 -1.726041883230209351e-01 -5.950320512056350708e-02 3.581993877887725830e-01 -1.699735969305038452e-01 3.463303670287132263e-02 -2.172395586967468262e-01 -2.755408287048339844e-01 1.806383877992630005e-01 -8.020430058240890503e-02 -1.024068817496299744e-01 2.859333157539367676e-01 -3.902057185769081116e-02 -2.051054090261459351e-01 1.227939408272504807e-02 1.088525950908660889e-01 8.106737583875656128e-02 6.806842866353690624e-04 -1.883062869310379028e-01 6.559627503156661987e-02 1.135913208127021790e-01 -1.932672262191772461e-01 1.171509996056556702e-01 -1.854087710380554199e-01 -2.799022495746612549e-01
-9.023886173963546753e-02 -4.004700481891632080e-01 -5.929915606975555420e-02 -3.441773056983947754e-01 -2.308356612920761108e-01 -1.176434755325317383e-01 1.851726174354553223e-01 4.156382288783788681e-03 1.004093885421752930e-01 -1.089656800031661987e-01 9.907685965299606323e-02 1.619983464479446411e-01 1.210342869162559509e-01 -5.982927605509757996e-02 -1.701627373695373535e-01 -9.677289053797721863e-03 -1.796750724315643311e-01 3.118321858346462250e-02 6.932823359966278076e-02 -1.303837150335311890e-01 -1.792877316474914551e-01 4.791485890746116638e-02 2.575689256191253662e-01 3.623171448707580566e-01 5.197640508413314819e-02 1.152720078825950623e-01 -1.234910339117050171e-01 -9.532946348190307617e-02 -2.675687372684478760e-01 -4.050289839506149292e-02 -9.057290852069854736e-02 -3.064321875572204590e-01
-2.786338329315185547e-01 -4.263679087162017822e-01 1.350875347852706909e-01 -3.328148424625396729e-01 -2.370786219835281372e-01 -6.462410674430429935e-04 -9.901831857860088348e-03 -2.000286430120468140e-01 -2.837658226490020752e-01 -1.360172033309936523e-01 1.567372828722000122e-01 -9.359207749366760254e-02 1.255531907081604004e-01 4.632516950368881226e-02 -1.904316544532775879e-01 4.804845526814460754e-02 3.735278174281120300e-02 -1.159819513559341431e-01 8.122321218252182007e-02 3.366391956806182861e-01 -9.253694117069244385e-02 1.200679913163185120e-01 1.391610950231552124e-01 4.574531689286231995e-02 -2.637365274131298065e-02 1.225354373455047607e-01 6.048021093010902405e-02 1.585332751274108887e-01 -3.035769462585449219e-01 -5.717052519321441650e-02 -4.371794685721397400e-02 -7.323322445154190063e-02
-2.409667372703552246e-01 -4.116749763488769531e-01 1.019766628742218018e-01 -1.521711945533752441e-01 2.758146449923515320e-02 9.449209272861480713e-02 -8.003172278404235840e-02 -4.482589364051818848e-01 -1.190447732806205750e-01 2.785102128982543945e-01 1.744244694709777832e-01 -4.680222645401954651e-02 4.045273363590240479e-02 -8.891526609659194946e-03 -1.154110506176948547e-01 -3.518120944499969482e-02 -2.071276307106018066e-01 -2.011632621288299561e-01 1.269057989120483398e-01 9.346137940883636475e-02 1.193374395370483398e-01 1.922612935304641724e-01 -1.626303046941757202e-01 2.091529965400695801e-01 -8.850220590829849243e-02 -5.646084994077682495e-02 3.021234571933746338e-01 5.530129373073577881e-02 -1.510407179594039917e-01 8.776941895484924316e-02 -1.241452470421791077e-01 1.875421591103076935e-02
-6.222525611519813538e-03 -1.514854133129119873e-01 -2.107135206460952759e-02 7.871518284082412720e-02 -1.803532987833023071e-01 -4.434000328183174133e-02 4.530306160449981689e-02 -2.465345710515975952e-02 -8.351872861385345459e-02 2.336271852254867554e-02 2.469585388898849487e-01 2.721078880131244659e-02 2.062977552413940430e-01 -1.796015501022338867e-01 -4.524778723716735840e-01 -3.054592013359069824e-01 -8.016184717416763306e-02 -6.576005369424819946e-02 8.181019127368927002e-02 -2.593621015548706055e-01 7.067909836769104004e-02 6.969005614519119263e-02 -9.768597781658172607e-02 1.526466161012649536e-01 -2.269297605380415916e-03 -3.616324067115783691e-01 8.431710302829742432e-02 -1.572507917881011963e-01 -3.276983201503753662e-01 -2.518792450428009033e-01 -1.709002107381820679e-01 -3.238053992390632629e-02
5.607690662145614624e-03 -9.071189910173416138e-02 1.823650449514389038e-01 -5.367719754576683044e-02 5.331939831376075745e-02 1.855707615613937378e-01 -1.136405318975448608e-01 -4.186288416385650635e-01 6.784204393625259399e-02 -1.758939176797866821e-01 3.027081303298473358e-02 1.142520755529403687e-01 8.748767524957656860e-02 -1.837254911661148071e-01 2.140983194112777710e-02 -2.027885019779205322e-01 1.854792386293411255e-01 -1.839080303907394409e-01 5.171046257019042969e-01 7.966830581426620483e-02 3.752464195713400841e-03 2.816671133041381836e-01 -9.680761396884918213e-02 1.622086763381958008e-01 -7.821399718523025513e-02 -1.998031139373779297e-01 5.898008868098258972e-02 -2.130634784698486328e-01 -5.186585336923599243e-02 5.228116363286972046e-02 -1.435920000076293945e-01 -1.403502225875854492e-01
-1.441860198974609375e-01 -1.537111401557922363e-01 1.489953845739364624e-01 -4.867009818553924561e-02 6.607873737812042236e-02 -2.308506518602371216e-02 1.591324061155319214e-01 -6.584838032722473145e-02 1.848784834146499634e-02 -2.554342746734619141e-01 1.284488290548324585e-01 -1.086067706346511841e-01 2.622446715831756592e-01 -2.720732688903808594e-01 3.590882197022438049e-02 -1.368364542722702026e-01 -2.135402262210845947e-01 -8.907545357942581177e-02 6.339103728532791138e-02 4.770018160343170166e-01 -1.741111576557159424e-01 1.461421400308609009e-01 -4.972559586167335510e-02 2.003694772720336914e-01 -1.763879060745239258e-01 -1.566844731569290161e-01 -5.813980847597122192e-02 -2.872148752212524414e-01 -1.692324131727218628e-01 1.907587945461273193e-01 -4.372568801045417786e-02 -2.278418838977813721e-01
-6.728160381317138672e-02 -3.562600314617156982e-01 8.155173063278198242e-02 -2.615899443626403809e-01 -1.121847629547119141e-01 -4.135140404105186462e-02 -7.990078628063201904e-02 -1.849260032176971436e-01 -1.389754265546798706e-01 -1.803465187549591064e-01 1.157812215387821198e-02 1.499076485633850098e-01 1.273982822895050049e-01 -3.004270792007446289e-01 6.047553569078445435e-02 -8.975179865956306458e-03 -1.582337468862533569e-01 -2.831193506717681885e-01 9.556004405021667480e-02 1.588752865791320801e-01 -1.269593834877014160e-02 3.080510497093200684e-01 4.327337071299552917e-02 8.567985892295837402e-02 2.081010639667510986e-01 -2.543928623199462891e-01 4.902421683073043823e-02 1.554857492446899414e-01 -2.737038433551788330e-01 1.587844081223011017e-02 -2.990335524082183838e-01 1.043970510363578796e-01
-1.475940793752670288e-01 -5.190347507596015930e-02 -1.860423944890499115e-02 -2.532193362712860107e-01 7.332572340965270996e-02 -2.329263463616371155e-02 -3.564622253179550171e-02 -2.096948176622390747e-01 -1.849186420440673828e-01 1.370948553085327148e-01 4.193809628486633301e-01 4.974228143692016602e-02 3.518697917461395264e-01 -3.701010644435882568e-01 -2.300570756196975708e-01 -3.171665593981742859e-02 -3.525575622916221619e-02 1.691147685050964355e-01 1.804833859205245972e-01 -6.578529626131057739e-02 -1.103699207305908203e-01 5.712407082319259644e-02 -1.849326491355895996e-01 -7.615718990564346313e-02 -5.263502895832061768e-02 -2.406983077526092529e-01 1.741226464509963989e-01 -1.721662729978561401e-01 -2.342622913420200348e-02 2.802317775785923004e-02 -2.622531056404113770e-01 2.939413115382194519e-02
1.732152402400970459e-01 -9.013150632381439209e-02 -8.095642924308776855e-02 -1.351259946823120117e-01 9.261816740036010742e-03 1.615012437105178833e-01 -2.531402185559272766e-02 2.013595551252365112e-01 -1.428134590387344360e-01 -3.430090472102165222e-02 3.347744345664978027e-01 7.532527297735214233e-02 -1.831955164670944214e-01 -1.375957131385803223e-01 -2.121154665946960449e-01 1.494345664978027344e-01 1.638820171356201172e-01 -1.882907003164291382e-01 -7.735393196344375610e-02 -1.159798428416252136e-01 -6.635559350252151489e-02 1.486272066831588745e-01 -1.652657389640808105e-01 2.257156074047088623e-01 -1.773216426372528076e-01 -2.705423533916473389e-01 1.314572095870971680e-01 -3.318327367305755615e-01 -2.952038347721099854e-01 5.493843182921409607e-02 -2.425661385059356689e-01 -2.074533551931381226e-01
-4.022723063826560974e-02 -4.496499001979827881e-01 1.828009635210037231e-01 -1.833525896072387695e-01 -6.413887441158294678e-02 1.952691823244094849e-01 -3.437725827097892761e-03 -2.180594056844711304e-01 -1.600741297006607056e-01 2.394875437021255493e-01 1.453091651201248169e-01 -6.890830397605895996e-02 3.302428498864173889e-02 -3.467307984828948975e-02 1.079884916543960571e-01 5.876548215746879578e-02 -9.111804515123367310e-02 -8.780831843614578247e-02 1.455765515565872192e-01 1.641308963298797607e-01 1.231787055730819702e-01 4.575713276863098145e-01 -1.049973964691162109e-01 2.228836715221405029e-01 -2.125047892332077026e-02 -2.556060552597045898e-01 1.338545531034469604e-01 8.134584128856658936e-02 -1.099833473563194275e-01 6.865414232015609741e-02 -1.448994874954223633e-01 1.886581927537918091e-01
-2.743311822414398193e-01 -3.036423027515411377e-01 -8.261395990848541260e-02 -1.161483749747276306e-01 -5.196238309144973755e-02 5.942022427916526794e-02 1.267603337764739990e-01 -7.275947928428649902e-02 7.095584273338317871e-02 -2.692718207836151123e-01 2.425689995288848877e-01 7.907024770975112915e-02 2.590284645557403564e-01 -2.617134451866149902e-01 -9.063385426998138428e-02 1.410725563764572144e-01 8.889134973287582397e-02 -1.338478177785873413e-01 -9.574960172176361084e-02 2.602962590754032135e-02 4.611485451459884644e-02 -5.661804229021072388e-02 1.718354225158691406e-01 2.439481765031814575e-01 -2.464576363563537598e-01 -2.627959251403808594e-01 -2.789611816406250000e-01 1.495843660086393356e-02 -1.022878363728523254e-01 1.555786430835723877e-01 -1.192803904414176941e-01 -3.025253713130950928e-01
1.582319289445877075e-01 7.820235565304756165e-03 1.333363950252532959e-01 -1.939880475401878357e-02 1.128375828266143799e-01 -3.841742128133773804e-02 -1.996211893856525421e-02 -4.837167859077453613e-01 -8.196102135116234422e-05 -2.076474726200103760e-01 4.437282308936119080e-02 1.040383130311965942e-01 2.738208174705505371e-01 -1.846442669630050659e-01 -3.443653136491775513e-02 -3.973197191953659058e-02 4.037495329976081848e-02 -2.977976500988006592e-01 3.319738805294036865e-01 -1.408959478139877319e-01 7.379665225744247437e-02 2.700844407081604004e-01 -4.524292796850204468e-02 1.327994316816329956e-01 -1.577128916978836060e-01 -2.862770557403564453e-01 1.257397383451461792e-01 -1.614935994148254395e-01 -6.358166784048080444e-02 -8.462247438728809357e-03 -2.114681452512741089e-01 -1.562501639127731323e-01
-1.506923586130142212e-01 9.974925965070724487e-02 2.549406290054321289e-01 7.931075245141983032e-02 -8.214167505502700806e-02 2.012806385755538940e-02 5.825601052492856979e-03 1.014646813273429871e-01 6.716393679380416870e-02 1.109291985630989075e-01 4.424529969692230225e-01 -6.281160563230514526e-02 3.515914827585220337e-02 -7.056850194931030273e-02 -1.430322509258985519e-02 -2.227444946765899658e-02 -2.785682491958141327e-02 -2.181992679834365845e-01 -3.152590617537498474e-02 1.517446059733629227e-02 -1.424444317817687988e-01 -2.673018351197242737e-02 -7.529997266829013824e-03 4.204224944114685059e-01 -1.505276113748550415e-01 -5.943396314978599548e-02 -8.650687336921691895e-02 -1.024503726512193680e-02 -4.467564523220062256e-01 1.568529009819030762e-01 -3.852480649948120117e-01 -3.626600652933120728e-02
5.977087467908859253e-02 -2.469786703586578369e-01 -7.954927533864974976e-02 7.501648366451263428e-02 -2.271807938814163208e-01 1.323866695165634155e-01 -6.050139293074607849e-02 -2.083175331354141235e-01 -1.341199874877929688e-01 -2.613646909594535828e-02 3.539295494556427002e-02 1.280266195535659790e-01 -1.209723353385925293e-01 -2.348661869764328003e-01 -3.736351132392883301e-01 1.375150084495544434e-01 -7.504452019929885864e-03 -1.489610224962234497e-01 2.528188228607177734e-01 8.373649418354034424e-02 3.776950761675834656e-02 1.601886451244354248e-01 -8.828440308570861816e-02 8.163301646709442139e-02 -1.985881924629211426e-01 -3.753048777580261230e-01 1.776913851499557495e-01 3.191671073436737061e-01 -2.629521787166595459e-01 1.500983834266662598e-01 -4.807612672448158264e-02 -1.474100165069103241e-02
-4.703103378415107727e-02 -2.908227145671844482e-01 -1.519903633743524551e-02 -3.396765678189694881e-04 -1.336666494607925415e-01 -2.392902076244354248e-01 2.178442329168319702e-01 -7.566642761230468750e-02 -2.142752707004547119e-01 3.968554362654685974e-02 2.094219624996185303e-01 -2.187425941228866577e-01 9.438573569059371948e-02 -3.107713162899017334e-01 -8.563314378261566162e-02 -8.986956626176834106e-02 -1.724458932876586914e-01 -1.477540582418441772e-01 1.445388793945312500e-02 2.888998687267303467e-01 -1.049901023507118225e-01 1.762075275182723999e-01 8.997839689254760742e-02 2.235024869441986084e-01 -1.744816750288009644e-01 -1.060079261660575867e-01 4.593429621309041977e-03 -2.219378650188446045e-01 -3.297230601310729980e-01 -1.893585771322250366e-01 2.236960679292678833e-01 6.036543101072311401e-02
1.301227211952209473e-01 6.693766266107559204e-02 5.718187242746353149e-02 -8.927947282791137695e-02 -1.210279762744903564e-01 4.105523973703384399e-02 -1.209826990962028503e-01 -2.994331121444702148e-01 -3.168216720223426819e-02 -1.855881214141845703e-01 6.374560296535491943e-02 1.424754410982131958e-02 2.100929319858551025e-01 -1.732948869466781616e-01 -2.873682975769042969e-01 -2.010720036923885345e-02 -4.300155676901340485e-03 -1.885632425546646118e-01 2.297827899456024170e-01 5.342054739594459534e-02 3.453488694503903389e-03 6.577745825052261353e-02 -6.212817505002021790e-03 1.571960002183914185e-01 -5.099123716354370117e-02 -4.196380376815795898e-01 1.174369603395462036e-01 -4.257505536079406738e-01 -9.902123361825942993e-02 -3.194806873798370361e-01 -1.709570288658142090e-01 1.211670413613319397e-01
1.501997262239456177e-01 -1.911099255084991455e-01 9.056860208511352539e-02 -4.537669476121664047e-03 -2.061204016208648682e-01 8.327632397413253784e-02 2.527090907096862793e-01 -1.018847599625587463e-01 -3.373940885066986084e-01 -1.701440960168838501e-01 1.628044992685317993e-01 5.595430359244346619e-02 -1.609359681606292725e-02 -1.286059916019439697e-01 -3.294361755251884460e-02 -2.205702662467956543e-01 -3.553173691034317017e-02 8.433111943304538727e-03 1.136263534426689148e-01 -1.562167257070541382e-01 1.378009170293807983e-01 1.723953336477279663e-01 -2.567265629768371582e-01 -9.860866516828536987e-02 -1.549949944019317627e-01 -2.790248692035675049e-01 1.342674344778060913e-01 -2.814178764820098877e-01 -4.110206365585327148e-01 5.565560888499021530e-03 -1.441537439823150635e-01 -1.350371539592742920e-01
-1.812807172536849976e-01 -1.186919584870338440e-01 3.840006887912750244e-01 -3.106763064861297607e-01 -4.318742752075195312e-01 -3.981042280793190002e-02 -8.934725075960159302e-02 2.976560592651367188e-02 -1.429910212755203247e-01 -7.224280387163162231e-02 -4.525066912174224854e-02 3.744798526167869568e-02 2.991780824959278107e-02 -7.782609015703201294e-02 -2.325277328491210938e-01 -8.754920959472656250e-02 -2.123049944639205933e-01 -1.448849439620971680e-01 3.694974780082702637e-01 -2.706822752952575684e-02 -3.531833589076995850e-01 1.479204297065734863e-01 3.439457714557647705e-02 3.826614096760749817e-02 8.489390462636947632e-02 -1.739073246717453003e-01 -5.825228616595268250e-02 7.511807978153228760e-02 -9.572986513376235962e-02 -7.630702853202819824e-02 -1.331154629588127136e-02 7.711575366556644440e-03
9.432613849639892578e-02 -1.028103083372116089e-01 -1.228330507874488831e-01 -1.201092451810836792e-02 -2.714525163173675537e-01 4.869995638728141785e-02 -1.796904653310775757e-01 -1.461479812860488892e-01 -2.136375010013580322e-01 -1.529363542795181274e-01 2.881724536418914795e-01 1.562919318675994873e-01 -2.261012494564056396e-01 -6.644777953624725342e-02 3.773639723658561707e-02 1.729388684034347534e-01 -6.378778815269470215e-02 -2.985882572829723358e-03 1.307055056095123291e-01 1.787414960563182831e-02 -7.734400779008865356e-02 4.174935445189476013e-02 -1.392093151807785034e-01 3.430347740650177002e-01 -1.281915158033370972e-01 -8.443576842546463013e-02 3.388901948928833008e-01 -2.287929952144622803e-01 -2.548595964908599854e-01 -9.665507823228836060e-03 -3.548682332038879395e-01 -1.556671261787414551e-01
-1.417517475783824921e-02 1.326819043606519699e-02 2.374559640884399414e-01 -1.349206268787384033e-01 5.773629620671272278e-02 -8.899743109941482544e-02 2.057766467332839966e-01 -6.396170705556869507e-03 -4.187266528606414795e-01 -7.187233120203018188e-02 2.275274842977523804e-01 -6.581947207450866699e-02 1.583132594823837280e-01 1.130995303392410278e-01 -2.881114780902862549e-01 6.606534123420715332e-02 9.284894168376922607e-02 5.197271332144737244e-02 1.183568090200424194e-01 1.772397756576538086e-01 -1.112902164459228516e-01 2.243225574493408203e-01 2.300220914185047150e-02 2.786244451999664307e-01 -2.663281559944152832e-02 -7.380243390798568726e-02 2.559773437678813934e-02 2.108930498361587524e-01 -3.556437194347381592e-01 -2.005394399166107178e-01 2.108075320720672607e-01 -2.225587964057922363e-01
-6.189952045679092407e-02 -4.219594299793243408e-01 8.263997733592987061e-02 -2.586828768253326416e-01 -2.396929860115051270e-01 -8.014765568077564240e-03 -3.279548883438110352e-02 -7.955473661422729492e-02 -3.220004439353942871e-01 -4.630110040307044983e-02 6.562180817127227783e-02 1.647647917270660400e-01 -3.441593050956726074e-02 -8.647276461124420166e-02 1.027818694710731506e-01 5.443161725997924805e-02 -2.016378194093704224e-01 -1.935382485389709473e-01 1.422958225011825562e-01 1.325490474700927734e-01 -1.296593844890594482e-01 4.523395299911499023e-01 1.163202151656150818e-01 1.787287741899490356e-01 -1.975292861461639404e-01 -1.446013003587722778e-01 9.221955388784408569e-02 1.943303197622299194e-01 -7.467176020145416260e-02 -1.417328268289566040e-01 -5.904074758291244507e-02 4.249053820967674255e-02
1.141425520181655884e-01 -2.731117606163024902e-01 1.090683788061141968e-01 3.929741308093070984e-02 -7.835630327463150024e-02 8.385128527879714966e-02 2.771785855293273926e-01 1.251719146966934204e-01 -5.065640807151794434e-02 -1.110750585794448853e-01 2.736152410507202148e-01 1.061807572841644287e-01 -1.465300470590591431e-01 -9.494389593601226807e-02 -1.661021262407302856e-01 1.036186963319778442e-01 9.663897007703781128e-02 -2.549216449260711670e-01 5.250963382422924042e-03 -2.435350418090820312e-01 -4.475038126111030579e-02 2.727340906858444214e-02 -2.156149744987487793e-01 5.835208296775817871e-02 -2.339358627796173096e-01 -9.301166236400604248e-02 2.416334748268127441e-01 -1.397290732711553574e-02 -4.721811413764953613e-01 -1.566527485847473145e-01 -2.246544212102890015e-01 -1.311223506927490234e-01
-1.450262963771820068e-01 1.786064729094505310e-02 1.888129711151123047e-01 -1.632277071475982666e-01 -6.898239254951477051e-02 4.447590932250022888e-02 8.523207902908325195e-02 -2.120539397001266479e-01 -1.334781050682067871e-01 -1.467131078243255615e-01 3.253023922443389893e-01 1.487368792295455933e-01 1.667199879884719849e-01 -2.794731855392456055e-01 -5.384999513626098633e-02 -1.588321626186370850e-01 -1.972498893737792969e-01 9.103129059076309204e-02 1.052643880248069763e-01 -1.997630894184112549e-01 -7.295682281255722046e-02 2.136361002922058105e-01 -2.701488509774208069e-02 2.023578137159347534e-01 1.001761853694915771e-01 -1.305631101131439209e-01 2.029777318239212036e-01 2.286680191755294800e-01 1.170454397797584534e-01 -2.900912761688232422e-01 -3.000473380088806152e-01 -2.383258342742919922e-01
-7.942580431699752808e-02 -1.702045351266860962e-01 1.124929860234260559e-01 -2.969918772578239441e-02 -2.299408912658691406e-01 4.291105642914772034e-02 1.377087384462356567e-01 -1.885729283094406128e-01 -4.671064391732215881e-02 -2.427518554031848907e-02 -3.519599512219429016e-02 -6.840404123067855835e-02 2.007630020380020142e-01 -3.912799060344696045e-01 -5.365536734461784363e-02 -5.753145739436149597e-02 7.916507124900817871e-02 -3.279673457145690918e-01 1.935602165758609772e-02 2.720057368278503418e-01 2.520576864480972290e-02 2.670237720012664795e-01 1.475476622581481934e-01 3.483030498027801514e-01 -2.005486041307449341e-01 -1.273633260279893875e-02 2.864481210708618164e-01 5.597069486975669861e-02 -2.446624487638473511e-01 9.519121795892715454e-02 1.233414337038993835e-01 1.440443694591522217e-01
-4.791781678795814514e-02 -1.750485897064208984e-01 1.312507838010787964e-01 -5.823785439133644104e-02 -1.923460960388183594e-01 -2.078127712011337280e-01 -2.453066781163215637e-02 -1.281902492046356201e-01 -3.128270432353019714e-02 -2.040225714445114136e-01 5.161020755767822266e-01 7.062824815511703491e-02 1.986481994390487671e-02 -8.418425917625427246e-02 -1.284611076116561890e-01 -4.262622445821762085e-03 2.069445550441741943e-01 -3.375372663140296936e-02 3.163515403866767883e-02 -1.617673784494400024e-01 1.982591301202774048e-02 -1.054546460509300232e-01 5.075578019022941589e-02 6.357149034738540649e-02 5.348623916506767273e-02 -1.193269714713096619e-01 1.887879520654678345e-01 -1.432804763317108154e-01 -2.675645351409912109e-01 -2.683343552052974701e-02 -3.050502538681030273e-01 -4.282148182392120361e-01
1.077738869935274124e-02 -3.384236097335815430e-01 -3.257161006331443787e-02 5.637151375412940979e-02 -3.033263385295867920e-01 7.007622625678777695e-03 1.217906996607780457e-01 -2.147699743509292603e-01 8.885450661182403564e-02 1.184173747897148132e-01 -1.138887256383895874e-01 -1.582983881235122681e-01 3.886658698320388794e-02 -5.203390866518020630e-02 -3.014605939388275146e-01 2.612761557102203369e-01 -1.240956112742424011e-01 -6.770093739032745361e-02 2.885402441024780273e-01 1.386247873306274414e-01 -3.728234395384788513e-02 1.526873260736465454e-01 -1.405102163553237915e-01 3.339670896530151367e-01 -4.962992970831692219e-04 -2.753739356994628906e-01 -7.693870458751916885e-03 7.401485741138458252e-02 -3.671800792217254639e-01 -7.637022063136100769e-03 -1.003597453236579895e-01 5.907066632062196732e-03
1.652832031250000000e-01 -1.646397262811660767e-01 4.267106205224990845e-02 1.239805668592453003e-01 -2.198705971240997314e-01 3.234910964965820312e-02 1.319930851459503174e-01 -5.069404095411300659e-02 -1.448670476675033569e-01 -1.355090551078319550e-02 3.678715229034423828e-01 6.741197407245635986e-02 2.496293932199478149e-01 -2.850498259067535400e-01 -3.851847350597381592e-01 -2.043662816286087036e-01 -2.328356653451919556e-01 -1.804296374320983887e-01 -2.479229681193828583e-02 -1.948818266391754150e-01 4.766152799129486084e-02 6.866026669740676880e-02 -5.122809112071990967e-02 1.005411297082901001e-01 1.309102983213961124e-03 -2.906647920608520508e-01 1.652625054121017456e-01 -5.915794521570205688e-02 -1.095519661903381348e-01 -2.340315431356430054e-01 -1.736982911825180054e-01 -8.327348530292510986e-02
7.834971696138381958e-02 -8.812118321657180786e-02 1.019148901104927063e-01 -6.212399154901504517e-02 3.701062500476837158e-02 -2.089438773691654205e-02 -1.716068834066390991e-01 -4.348044693470001221e-01 4.375958815217018127e-02 -1.988399773836135864e-01 2.282924950122833252e-01 1.228734478354454041e-01 3.067901730537414551e-01 -5.317840725183486938e-02 4.627703502774238586e-02 -5.683045834302902222e-02 2.482024282217025757e-01 -2.140350639820098877e-01 3.964675664901733398e-01 -4.179041087627410889e-02 9.520950168371200562e-02 2.551890313625335693e-01 -1.319231837987899780e-01 1.437499374151229858e-01 -6.233064085245132446e-02 -2.256967127323150635e-01 1.405286788940429688e-01 -1.269921958446502686e-01 -2.080655843019485474e-02 4.438545554876327515e-02 -1.343528330326080322e-01 -2.253821045160293579e-01
-2.589221596717834473e-01 -3.694503307342529297e-01 -2.166178077459335327e-02 -1.195878684520721436e-01 -7.359333336353302002e-02 6.307690590620040894e-02 1.432374864816665649e-01 -2.052720934152603149e-01 6.059901043772697449e-02 -9.794093668460845947e-02 1.909034401178359985e-01 -2.488910406827926636e-02 1.078500300645828247e-01 -1.414296180009841919e-01 -2.256315648555755615e-01 6.116805598139762878e-02 3.723745234310626984e-03 2.915935032069683075e-02 -3.284843638539314270e-02 -1.277520060539245605e-01 -2.223558425903320312e-01 3.766964972019195557e-01 1.201742962002754211e-01 -3.893438354134559631e-02 1.187872961163520813e-01 -4.634491503238677979e-01 -2.059240639209747314e-02 1.089510396122932434e-01 -2.079665362834930420e-01 -2.451410889625549316e-01 -1.305277831852436066e-02 5.258638039231300354e-02
-1.288438122719526291e-02 -2.848650515079498291e-01 -8.452109992504119873e-02 4.698074981570243835e-02 -5.062704160809516907e-02 -2.849654853343963623e-01 1.133678629994392395e-01 -1.822420507669448853e-01 -3.539308905601501465e-01 1.170855313539505005e-01 2.543984949588775635e-01 1.919137835502624512e-01 -5.545122548937797546e-02 -1.080992370843887329e-01 -2.168659716844558716e-01 2.344026267528533936e-01 2.001549154520034790e-01 -7.989496737718582153e-02 -8.010483533143997192e-02 6.248495727777481079e-02 -6.841998547315597534e-02 -2.210386469960212708e-02 1.829023659229278564e-02 2.536262869834899902e-01 7.209710776805877686e-02 -1.796984970569610596e-01 -5.758693907409906387e-03 -2.780603468418121338e-01 -1.134929712861776352e-02 3.918712958693504333e-02 -2.096378505229949951e-01 -3.676833212375640869e-01
-7.554077357053756714e-02 -2.927892804145812988e-01 1.088977009057998657e-01 2.948492467403411865e-01 -8.797585032880306244e-03 -6.495105475187301636e-02 1.091816723346710205e-01 -2.703954577445983887e-01 -5.548750981688499451e-02 -5.706462636590003967e-02 2.610943317413330078e-01 -3.161414563655853271e-01 6.720338761806488037e-02 -1.965165883302688599e-01 -1.302213817834854126e-01 2.029181718826293945e-01 1.357502304017543793e-03 -1.047196611762046814e-02 1.904450729489326477e-02 -6.038916856050491333e-02 -2.215458005666732788e-01 2.466453164815902710e-01 1.072523072361946106e-01 2.701331377029418945e-01 1.036255285143852234e-01 -2.835848033428192139e-01 7.470647245645523071e-02 7.141125202178955078e-02 -1.495895981788635254e-01 -3.152793049812316895e-01 6.876725703477859497e-02 -1.336593478918075562e-01
-4.004762321710586548e-02 -3.368773758411407471e-01 -1.421777904033660889e-01 -2.601155042648315430e-01 1.805089414119720459e-02 2.611735165119171143e-01 -3.197048231959342957e-02 -2.525658309459686279e-01 9.947092086076736450e-02 7.208354771137237549e-02 1.641210168600082397e-01 -1.624480783939361572e-01 -1.040113903582096100e-02 -2.392965853214263916e-01 -7.380346208810806274e-02 2.418003231287002563e-01 -8.219601958990097046e-02 -1.335858553647994995e-01 3.119500577449798584e-01 5.161705240607261658e-02 -4.440921917557716370e-02 -1.472496390342712402e-01 5.350966472178697586e-03 6.085338443517684937e-02 -2.466541528701782227e-01 -3.291221857070922852e-01 1.094465553760528564e-01 6.693845987319946289e-02 -3.226122856140136719e-01 1.030413154512643814e-02 -8.855395764112472534e-02 -1.561240851879119873e-01
1.561744809150695801e-01 -1.604288816452026367e-01 -1.392214000225067139e-01 -2.021070867776870728e-01 -2.393504679203033447e-01 1.666363924741744995e-01 6.679364293813705444e-02 6.526044756174087524e-02 8.592798560857772827e-02 1.775927245616912842e-01 8.820507675409317017e-02 -9.011993557214736938e-02 1.686295121908187866e-01 -1.489681154489517212e-01 -1.421195715665817261e-01 -4.575620871037244797e-03 -1.132043451070785522e-01 -1.631606072187423706e-01 3.042634129524230957e-01 -7.423632591962814331e-02 3.584026545286178589e-02 1.172450631856918335e-01 4.305636137723922729e-02 3.591085672378540039e-01 9.037355333566665649e-02 -2.519637644290924072e-01 1.217170506715774536e-01 -4.261288642883300781e-01 -7.962241768836975098e-02 1.099789980798959732e-02 1.262879967689514160e-01 -3.104252219200134277e-01
1.142249181866645813e-01 -1.335135251283645630e-01 1.753086447715759277e-01 -1.928560882806777954e-01 -1.952690482139587402e-01 -1.019778288900852203e-02 9.815251827239990234e-02 -1.460474450141191483e-02 -4.140985012054443359e-02 -2.043899744749069214e-01 1.132191941142082214e-01 1.665448248386383057e-01 -1.854345649480819702e-01 -1.807451099157333374e-01 -2.235321998596191406e-01 -8.317152410745620728e-02 1.919795274734497070e-01 -3.585293292999267578e-01 -7.324392348527908325e-02 -2.581925131380558014e-02 1.458467356860637665e-02 -1.136998385190963745e-01 -1.585544198751449585e-01 1.631703674793243408e-01 9.718617424368858337e-03 -3.003876507282257080e-01 6.928652524948120117e-02 -9.136374294757843018e-02 -2.965108454227447510e-01 -1.870108693838119507e-01 -1.423697173595428467e-01 -4.026946425437927246e-01
-4.453469440340995789e-02 -3.770925104618072510e-02 3.316392004489898682e-01 -1.546238660812377930e-01 1.382233053445816040e-01 3.248584643006324768e-02 4.011481534689664841e-03 -3.370124399662017822e-01 -2.554917931556701660e-01 4.581878427416086197e-03 2.717713117599487305e-01 2.410303205251693726e-01 3.455687314271926880e-02 -1.947139501571655273e-01 -4.054253175854682922e-02 -2.902200818061828613e-01 -6.229174509644508362e-02 2.026471793651580811e-01 1.951139122247695923e-01 -3.551713004708290100e-02 -4.574168100953102112e-02 2.878536581993103027e-01 -9.605658054351806641e-02 2.623492479324340820e-01 -1.801903476007282734e-03 -1.851348280906677246e-01 9.570573270320892334e-02 7.478684186935424805e-03 8.370959758758544922e-02 -8.213582634925842285e-02 -2.923765778541564941e-01 -1.292335242033004761e-01
2.346278578042984009e-01 -1.301483511924743652e-01 6.392956525087356567e-02 -9.808354824781417847e-02 -9.100656956434249878e-02 8.487579971551895142e-02 -1.939654201269149780e-01 2.137167155742645264e-01 -7.249760627746582031e-02 5.979585647583007812e-02 1.794921755790710449e-01 -3.371528908610343933e-02 -1.037829667329788208e-01 -2.781296074390411377e-01 -2.207324057817459106e-01 1.050132736563682556e-01 4.762030392885208130e-02 -2.570900022983551025e-01 2.197555266320705414e-02 4.609940201044082642e-02 -7.555446773767471313e-02 5.320708081126213074e-02 -3.235420957207679749e-02 1.742381304502487183e-01 -1.946910470724105835e-01 -3.982026875019073486e-01 -3.468486946076154709e-03 -4.093061685562133789e-01 -1.422380954027175903e-01 -6.852593272924423218e-02 -2.844348847866058350e-01 -2.114157527685165405e-01
1.506743133068084717e-01 -1.013740524649620056e-01 -4.920732602477073669e-02 -1.702505946159362793e-01 9.563034772872924805e-02 1.930746994912624359e-02 6.567613035440444946e-02 -4.936838150024414062e-02 6.778048723936080933e-02 -2.415013462305068970e-01 1.754820048809051514e-01 -1.009491533041000366e-01 5.209220573306083679e-02 -2.171709090471267700e-01 -9.115952998399734497e-02 1.022587344050407410e-01 1.065171137452125549e-01 -4.215138554573059082e-01 3.545276820659637451e-01 1.356958299875259399e-01 2.458598017692565918e-01 2.280448526144027710e-01 8.475483208894729614e-02 2.634566426277160645e-01 -3.241815865039825439e-01 -1.596057116985321045e-01 5.364818871021270752e-02 2.566507272422313690e-02 -6.442955136299133301e-02 1.333437860012054443e-01 2.499281913042068481e-01 -7.830909639596939087e-02
-4.405827224254608154e-01 -2.915592193603515625e-01 2.837861478328704834e-01 -2.789441645145416260e-01 -1.625087708234786987e-01 2.255307734012603760e-01 -8.788044005632400513e-02 -3.435957059264183044e-02 6.114515010267496109e-03 8.317360654473304749e-03 1.299902051687240601e-01 -9.062325209379196167e-02 1.656413078308105469e-01 -8.388987928628921509e-02 -1.649577021598815918e-01 -1.204947680234909058e-01 4.455852881073951721e-02 -1.342948526144027710e-01 5.159245803952217102e-02 -1.199241727590560913e-01 -5.859360471367835999e-02 1.507910639047622681e-01 3.667259821668267250e-03 2.073465287685394287e-01 4.925677203573286533e-04 -2.984547317028045654e-01 4.316923394799232483e-02 1.811259835958480835e-01 -2.109659016132354736e-01 -3.054364323616027832e-01 -7.053728401660919189e-02 -4.665977135300636292e-02
7.965206168591976166e-03 -4.394711554050445557e-02 3.599776327610015869e-01 2.257184833288192749e-01 -3.378890454769134521e-01 1.413791179656982422e-01 -9.247033298015594482e-02 -2.723990380764007568e-01 6.132571026682853699e-02 1.119797602295875549e-01 5.421286076307296753e-02 -1.205147355794906616e-01 1.358634233474731445e-01 -1.009906549006700516e-02 3.123799897730350494e-02 2.180075272917747498e-03 1.663709804415702820e-02 -1.438546478748321533e-01 1.900061517953872681e-01 5.657482892274856567e-02 -2.183318138122558594e-01 2.866320312023162842e-01 1.451069414615631104e-01 3.254424929618835449e-01 -1.331844031810760498e-01 5.062792077660560608e-02 1.366979032754898071e-01 -2.165117412805557251e-01 -7.016331702470779419e-02 1.879919320344924927e-01 -1.992415934801101685e-01 -2.536989748477935791e-01
-1.769647896289825439e-01 -1.108544096350669861e-01 4.719476401805877686e-02 -6.449864804744720459e-02 3.911147266626358032e-02 -9.039533883333206177e-02 -7.937115430831909180e-02 -2.495684325695037842e-01 2.479192912578582764e-01 -3.187309205532073975e-02 4.097929894924163818e-01 -2.355076074600219727e-01 1.331660449504852295e-01 -1.976265460252761841e-01 -2.168054729700088501e-01 -1.021070219576358795e-02 -5.983623117208480835e-02 3.663536906242370605e-02 8.674814552068710327e-02 -2.381125390529632568e-01 -1.393596827983856201e-01 -9.114817529916763306e-02 -8.680899441242218018e-02 3.497096896171569824e-01 -2.583405971527099609e-01 -1.700791269540786743e-01 2.823463380336761475e-01 -8.710090070962905884e-03 -7.116237282752990723e-02 1.331390440464019775e-01 -1.939982324838638306e-01 -1.391223520040512085e-01
-1.336903423070907593e-01 -2.519776821136474609e-01 7.669292390346527100e-02 -2.454876750707626343e-01 -2.750699520111083984e-01 -1.736754924058914185e-01 2.772177755832672119e-02 -2.750577926635742188e-01 -3.061294853687286377e-01 -5.814633518457412720e-02 1.712889671325683594e-01 1.128402352333068848e-01 -6.526779849082231522e-03 1.394394040107727051e-01 3.863715752959251404e-02 2.588222920894622803e-01 6.985718756914138794e-02 -1.675802171230316162e-01 -1.387267559766769409e-01 2.673307359218597412e-01 -1.111432611942291260e-01 1.843337267637252808e-01 1.584942638874053955e-01 3.883023187518119812e-02 -1.034596860408782959e-01 -4.066285490989685059e-02 2.133974432945251465e-01 -3.843564912676811218e-02 -2.952919304370880127e-01 -5.341142416000366211e-02 -2.643033862113952637e-01 -1.648813784122467041e-01
-1.684875786304473877e-01 -2.444509416818618774e-01 1.598369628190994263e-01 -2.778045833110809326e-01 -2.011101841926574707e-01 -6.423947960138320923e-02 3.889643400907516479e-02 -1.965240240097045898e-01 -2.635096386075019836e-02 8.693987131118774414e-02 -6.023972854018211365e-02 -1.392959654331207275e-01 1.088828295469284058e-01 -1.000069975852966309e-01 -2.500987648963928223e-01 1.371481269598007202e-01 -1.743883192539215088e-01 -1.583682559430599213e-02 3.502464890480041504e-01 3.465620279312133789e-01 -4.604745656251907349e-02 1.303077638149261475e-01 -1.338295638561248779e-01 1.440938115119934082e-01 -5.766771733760833740e-02 -2.311595082283020020e-01 1.900465413928031921e-02 2.456260472536087036e-01 -1.889779567718505859e-01 -9.996259957551956177e-02 1.991614466533064842e-03 -3.091090917587280273e-01
-4.617575556039810181e-02 -1.814142465591430664e-01 2.664941847324371338e-01 1.678642071783542633e-02 -2.253670692443847656e-01 -9.162788838148117065e-02 3.390330374240875244e-01 1.182848066091537476e-01 1.844317167997360229e-01 -6.267647445201873779e-02 3.758759200572967529e-01 5.506386235356330872e-02 8.927062153816223145e-02 -4.023587703704833984e-02 -7.480383664369583130e-02 -1.347007155418395996e-01 9.835448116064071655e-02 2.457115650177001953e-01 1.027413606643676758e-01 1.538447588682174683e-01 -6.865981966257095337e-02 2.522144317626953125e-01 -3.799856081604957581e-02 3.192739188671112061e-01 5.772067233920097351e-04 6.600921042263507843e-04 3.286612033843994141e-01 -1.107842475175857544e-01 -5.279549956321716309e-02 -2.194663286209106445e-01 -1.908337026834487915e-01 7.942685484886169434e-02
6.814907491207122803e-02 -5.291301757097244263e-02 9.259791672229766846e-02 1.396621316671371460e-01 3.430316224694252014e-02 -7.474301010370254517e-02 -3.384213894605636597e-02 -2.120456993579864502e-01 -1.931267827749252319e-01 4.679184034466743469e-02 3.763503730297088623e-01 -2.179902940988540649e-01 -1.235995534807443619e-02 -1.397430151700973511e-01 -2.520325779914855957e-01 2.159636840224266052e-02 -3.209700882434844971e-01 -1.391463130712509155e-01 1.915650516748428345e-01 -1.760401874780654907e-01 -1.911025345325469971e-01 7.565397769212722778e-02 1.869312822818756104e-01 2.677790224552154541e-01 1.197296679019927979e-01 -1.619889289140701294e-01 1.154566183686256409e-01 1.526351571083068848e-01 -3.805975914001464844e-01 9.793721139430999756e-02 -9.817954152822494507e-02 -1.379768699407577515e-01
8.831389248371124268e-02 -1.068780943751335144e-01 6.375497579574584961e-02 -2.973524928092956543e-01 -1.544281840324401855e-01 -1.327836886048316956e-02 5.994023010134696960e-02 1.970885554328560829e-03 -1.945549845695495605e-01 -1.038033366203308105e-01 2.375699728727340698e-01 1.949926614761352539e-01 -2.305980324745178223e-01 3.856050595641136169e-02 -1.383642107248306274e-01 1.326061785221099854e-01 -8.200753480195999146e-03 -2.655603885650634766e-01 5.155320838093757629e-02 -1.670812666416168213e-01 6.405575573444366455e-02 5.165964365005493164e-02 -2.781849503517150879e-01 2.179066985845565796e-01 -1.350827813148498535e-01 -1.765343099832534790e-01 2.778616249561309814e-01 -1.397409290075302124e-01 -3.476048111915588379e-01 3.672268241643905640e-02 -3.404470086097717285e-01 -9.570796787738800049e-02
1.662522926926612854e-02 -3.801026046276092529e-01 8.123767375946044922e-02 -1.768314093351364136e-01 -1.270782947540283203e-01 -1.493506878614425659e-01 -2.887534908950328827e-02 -1.038347855210304260e-01 -1.151841878890991211e-01 -1.332126259803771973e-01 4.511414468288421631e-01 7.861834019422531128e-02 -2.248170524835586548e-01 -1.815766841173171997e-01 -1.101634651422500610e-01 1.058824658393859863e-01 2.882311046123504639e-01 -1.190572082996368408e-01 4.079701378941535950e-02 1.460128091275691986e-02 -1.418781131505966187e-01 6.761015206575393677e-02 -6.613067351281642914e-03 2.846923768520355225e-01 9.594655781984329224e-02 6.974741071462631226e-02 8.926041424274444580e-02 2.634292840957641602e-01 -2.298682779073715210e-01 -7.971592247486114502e-03 -1.322759538888931274e-01 -2.301483154296875000e-01
-7.368528842926025391e-02 -3.291238844394683838e-01 -1.368560343980789185e-01 -1.118672862648963928e-01 -5.175801366567611694e-02 1.018702238798141479e-01 7.577048987150192261e-02 -2.617017626762390137e-01 1.124526709318161011e-01 1.465917527675628662e-01 1.276562213897705078e-01 -1.893890202045440674e-01 -1.927811838686466217e-02 -1.555749624967575073e-01 -1.661473661661148071e-01 1.961772292852401733e-01 -2.117467224597930908e-01 -2.428292632102966309e-01 2.496750801801681519e-01 1.462508738040924072e-01 -9.041623771190643311e-02 1.600942164659500122e-01 -8.550326526165008545e-02 2.964924573898315430e-01 4.348044469952583313e-02 -2.860519886016845703e-01 1.313532441854476929e-01 2.639114558696746826e-01 -2.613490223884582520e-01 -9.646733105182647705e-02 -1.524758338928222656e-01 5.218286439776420593e-02
-1.690330058336257935e-01 -3.512349724769592285e-01 2.269789129495620728e-01 -1.596877872943878174e-01 -2.555990517139434814e-01 -1.442860066890716553e-01 -1.394042223691940308e-01 -2.715872135013341904e-03 -2.642671763896942139e-01 -5.628971755504608154e-02 5.465719103813171387e-02 2.379774302244186401e-01 -5.126107484102249146e-02 1.093475967645645142e-01 -1.245858967304229736e-01 1.912819892168045044e-01 -5.760170053690671921e-03 -2.761079967021942139e-01 -2.155540436506271362e-01 1.084925681352615356e-01 3.749697655439376831e-02 2.983087897300720215e-01 1.740328520536422729e-01 8.048775047063827515e-02 -2.399738281965255737e-01 1.842336147092282772e-03 1.254313737154006958e-01 -9.406769275665283203e-02 -3.122254610061645508e-01 -1.046106368303298950e-01 -1.006986498832702637e-01 6.104769185185432434e-02
1.127263084053993225e-01 -1.317059993743896484e-01 1.428073085844516754e-02 2.657958120107650757e-02 -1.945622712373733521e-01 1.419063955545425415e-01 3.101832605898380280e-02 -4.847982898354530334e-03 -7.650340348482131958e-02 -5.441252514719963074e-02 2.759512066841125488e-01 -4.277942702174186707e-02 2.828741669654846191e-01 -1.958536356687545776e-01 -3.890922665596008301e-01 -2.595434188842773438e-01 -5.237247794866561890e-02 -7.585232704877853394e-02 -9.493327699601650238e-03 -2.808771431446075439e-01 -4.779583588242530823e-02 1.138805523514747620e-01 -1.574355512857437134e-01 1.223264783620834351e-01 -1.388584524393081665e-01 -3.421085476875305176e-01 2.873730659484863281e-01 -3.537268191576004028e-02 -1.331484168767929077e-01 -2.587770223617553711e-01 -1.436944603919982910e-01 -1.347428262233734131e-01
-6.285887211561203003e-02 -3.739603459835052490e-01 -2.811996638774871826e-02 1.457030624151229858e-01 -6.126623600721359253e-02 -1.721894592046737671e-01 1.528160721063613892e-01 -9.116707742214202881e-02 -2.012426257133483887e-01 -1.228614449501037598e-01 3.463276028633117676e-01 1.681907027959823608e-01 -6.248855590820312500e-02 -1.227004602551460266e-01 -1.531017869710922241e-01 3.271530866622924805e-01 1.644530296325683594e-01 -2.568520903587341309e-01 7.083009183406829834e-02 1.425229460000991821e-01 5.181698128581047058e-02 -2.657653689384460449e-01 1.356397271156311035e-01 2.015514522790908813e-01 1.898030936717987061e-02 -1.485111564397811890e-01 2.699157595634460449e-02 -1.392389982938766479e-01 -2.858377993106842041e-02 -2.285159658640623093e-03 -1.628222763538360596e-01 -3.087255954742431641e-01
-1.269381046295166016e-01 3.263322263956069946e-02 -1.044475883245468140e-01 -2.239305078983306885e-01 -8.887426555156707764e-02 -2.994589507579803467e-02 -5.536400154232978821e-02 -7.589089870452880859e-02 -4.168529063463211060e-02 -2.436307221651077271e-01 2.626923322677612305e-01 -1.462458074092864990e-01 9.411046653985977173e-02 -1.234980747103691101e-01 3.851660713553428650e-02 1.401748955249786377e-01 -5.762637592852115631e-04 -7.112547289580106735e-03 7.196178287267684937e-02 2.895477414131164551e-01 2.484918385744094849e-01 -8.416889607906341553e-02 1.857665032148361206e-01 4.291236400604248047e-01 -1.568836271762847900e-01 -2.999092936515808105e-01 6.848040968179702759e-02 -1.380261480808258057e-01 -2.742998600006103516e-01 3.122265264391899109e-02 -1.780306100845336914e-01 -2.909511327743530273e-01
2.486868761479854584e-02 -3.716731369495391846e-01 1.969702541828155518e-01 -1.673843115568161011e-01 -2.354276329278945923e-01 8.397249132394790649e-02 -3.175265192985534668e-01 8.265726268291473389e-02 -6.173980608582496643e-02 7.166699320077896118e-02 2.661593556404113770e-01 -1.216069832444190979e-01 2.581606805324554443e-01 1.378841251134872437e-01 7.648019492626190186e-02 -2.122921496629714966e-02 -7.009171694517135620e-02 -1.369987800717353821e-02 1.707367002964019775e-01 6.467173248529434204e-02 -9.673970937728881836e-02 2.012921422719955444e-01 -1.579294651746749878e-01 1.791855841875076294e-01 2.643505632877349854e-01 -2.767189871519804001e-04 2.179009169340133667e-01 -2.442017644643783569e-01 -7.070127129554748535e-02 5.637231282889842987e-03 -1.771288812160491943e-01 -2.810606062412261963e-01
1.344532519578933716e-01 2.605277113616466522e-02 6.954222917556762695e-02 1.510766893625259399e-01 -2.624726891517639160e-01 -2.500556595623493195e-02 -1.416085958480834961e-01 -3.144928440451622009e-02 -8.618251420557498932e-03 1.051933765411376953e-01 2.261646986007690430e-01 -9.465984767302870750e-04 1.673450320959091187e-01 -2.066426873207092285e-01 -4.069024622440338135e-01 2.117449417710304260e-02 -2.330912500619888306e-01 -4.055742323398590088e-01 1.884209960699081421e-01 4.169967025518417358e-02 1.032949313521385193e-01 1.140239909291267395e-01 -3.741794824600219727e-02 1.659675091505050659e-01 -8.833126723766326904e-02 -4.080453217029571533e-01 1.472611576318740845e-01 -1.420582085847854614e-01 -9.265376627445220947e-02 -1.559785306453704834e-01 -7.223866134881973267e-02 -3.204936534166336060e-02
5.414305627346038818e-02 3.488471731543540955e-02 2.725342810153961182e-01 1.534646302461624146e-01 7.182390242815017700e-02 5.022933706641197205e-02 1.028528138995170593e-01 -2.765920385718345642e-02 1.188099384307861328e-01 -1.809020787477493286e-01 5.076705813407897949e-01 -2.520029842853546143e-01 -4.505395423620939255e-03 -7.641163468360900879e-02 -1.287649869918823242e-01 -1.613117009401321411e-02 1.612779945135116577e-01 -1.391798704862594604e-01 1.686213463544845581e-01 1.792949587106704712e-01 -9.540137834846973419e-03 2.466474622488021851e-01 -7.411613315343856812e-02 2.412952780723571777e-01 1.289910674095153809e-01 2.078438736498355865e-02 2.830116152763366699e-01 9.665551036596298218e-02 -1.992099583148956299e-01 -9.042324870824813843e-02 2.101311460137367249e-02 -3.206379115581512451e-01
-3.158833459019660950e-02 3.819952160120010376e-02 9.230113029479980469e-02 -6.293530017137527466e-02 1.229446455836296082e-01 -4.596361424773931503e-03 2.430618554353713989e-01 -2.875003814697265625e-01 8.465678989887237549e-02 -2.569978833198547363e-01 3.759433925151824951e-01 -1.261170506477355957e-01 1.333010941743850708e-01 -2.647382020950317383e-01 1.320294439792633057e-01 3.648882731795310974e-02 4.405229911208152771e-02 1.819375008344650269e-01 1.408289223909378052e-01 -1.023021936416625977e-01 -2.422363311052322388e-01 1.489734053611755371e-01 -6.973174959421157837e-02 2.324426174163818359e-01 -9.290024638175964355e-02 -3.384931683540344238e-01 8.749035000801086426e-02 -2.342210412025451660e-01 -1.562727689743041992e-01 1.735097169876098633e-01 -1.206189468502998352e-01 -1.766819208860397339e-01
-6.374462693929672241e-02 -2.242047488689422607e-01 7.280077785253524780e-02 1.243290305137634277e-01 1.755098402500152588e-01 -9.103919565677642822e-02 1.774283349514007568e-01 -1.280314773321151733e-01 -1.437308788299560547e-01 8.203634619712829590e-02 4.039130508899688721e-01 -1.924704574048519135e-02 7.713512331247329712e-02 -1.959237158298492432e-01 -6.268261373043060303e-02 3.278983533382415771e-01 -1.409679055213928223e-01 -1.025877296924591064e-01 2.372936010360717773e-01 1.958755105733871460e-01 -2.131030261516571045e-01 1.652065664529800415e-01 -8.291283249855041504e-02 1.948293149471282959e-01 2.489360235631465912e-02 -2.000276297330856323e-01 1.989431828260421753e-01 2.534622251987457275e-01 1.810971274971961975e-02 -2.969618737697601318e-01 -1.205014586448669434e-01 -3.408037126064300537e-02
-2.398596256971359253e-01 -3.825093433260917664e-02 2.117095887660980225e-01 -1.618787944316864014e-01 9.688492864370346069e-03 1.134433075785636902e-01 -9.219030290842056274e-02 -1.334131807088851929e-01 -1.736345738172531128e-01 1.578148007392883301e-01 2.655384540557861328e-01 1.452175676822662354e-01 1.242157816886901855e-01 -2.042924761772155762e-01 -1.561765819787979126e-01 4.708457365632057190e-02 -1.581492871046066284e-01 2.076828479766845703e-02 2.498821467161178589e-01 8.844982087612152100e-02 2.730417847633361816e-01 3.248035013675689697e-01 -1.010421663522720337e-02 1.547881513833999634e-01 4.890606179833412170e-02 -1.714514940977096558e-01 4.331125915050506592e-01 1.691972017288208008e-01 7.492963969707489014e-02 1.724631190299987793e-01 -1.265361905097961426e-01 -3.320061415433883667e-02
1.832016408443450928e-01 -2.205435782670974731e-01 4.294787347316741943e-02 -1.422039698809385300e-02 -1.176562756299972534e-01 8.291827142238616943e-02 2.422515153884887695e-01 -3.034891560673713684e-02 -1.044451072812080383e-01 -6.074705347418785095e-02 3.806558549404144287e-01 1.780376881361007690e-01 -2.561503946781158447e-01 -2.198109962046146393e-02 -2.519667446613311768e-01 1.255305409431457520e-01 2.020848356187343597e-02 -1.856145560741424561e-01 9.206441789865493774e-02 -7.833937555551528931e-02 -1.661050021648406982e-01 -5.583158135414123535e-02 -2.699151635169982910e-01 1.703009307384490967e-01 -1.418011039495468140e-01 6.718527525663375854e-02 2.085639685392379761e-01 -1.016958579421043396e-01 -3.990876376628875732e-01 -5.556426942348480225e-02 -2.312189936637878418e-01 -1.502246111631393433e-01
-2.002731412649154663e-01 -5.006305873394012451e-02 3.910272419452667236e-01 -6.409798562526702881e-02 -4.308198392391204834e-02 -1.561726927757263184e-01 9.733307361602783203e-02 -2.118687927722930908e-01 9.316127002239227295e-02 -1.624621078372001648e-02 2.195580676198005676e-02 1.980690658092498779e-01 6.663805246353149414e-02 6.683371216058731079e-02 -7.030873000621795654e-02 4.295860975980758667e-02 3.969579935073852539e-02 -8.521639555692672729e-02 2.697039246559143066e-01 -1.577538549900054932e-01 -2.199210077524185181e-01 -2.100206762552261353e-01 -2.395722828805446625e-02 3.061690628528594971e-01 3.277947008609771729e-02 -3.834044039249420166e-01 2.521020174026489258e-01 -2.319445163011550903e-01 -1.460828632116317749e-01 -9.870171546936035156e-02 7.321733981370925903e-02 -2.455436140298843384e-01
-3.765476867556571960e-02 -1.017824560403823853e-01 1.581560522317886353e-01 2.826298028230667114e-02 7.820073515176773071e-02 -1.051418855786323547e-01 -1.504999846220016479e-01 -1.581865698099136353e-01 3.079772181808948517e-02 -3.487936556339263916e-01 4.199134111404418945e-01 1.540466845035552979e-01 -3.897958993911743164e-01 -1.217583864927291870e-01 -2.453792244195938110e-01 -1.071522161364555359e-01 1.567953526973724365e-01 -1.405265182256698608e-01 1.810119450092315674e-01 3.874715790152549744e-02 -1.952998638153076172e-01 1.054076477885246277e-01 -4.379137605428695679e-02 6.643950194120407104e-02 1.773232035338878632e-02 -2.498698532581329346e-01 1.333997696638107300e-01 -8.061413466930389404e-02 -3.024523258209228516e-01 7.348307222127914429e-02 -1.308811306953430176e-01 -3.479606658220291138e-02
-8.289903402328491211e-02 -2.673915401101112366e-02 -3.302812203764915466e-02 -1.391957104206085205e-01 -2.285159975290298462e-01 -2.301786690950393677e-01 -1.096821948885917664e-01 -1.786057800054550171e-01 -2.196915000677108765e-01 -2.106699794530868530e-01 4.877660274505615234e-01 -8.613015711307525635e-02 -8.064589649438858032e-02 1.069538891315460205e-01 -8.249652385711669922e-02 8.384007960557937622e-02 -3.920577839016914368e-02 -8.888977766036987305e-02 1.616535149514675140e-02 3.849015384912490845e-02 7.422167807817459106e-02 -3.631317242980003357e-02 2.593049108982086182e-01 2.035696655511856079e-01 -6.044833362102508545e-02 -1.890845596790313721e-01 2.236333489418029785e-01 -3.560285270214080811e-01 -5.162312462925910950e-02 1.541832685470581055e-01 -2.485369890928268433e-01 -1.482727974653244019e-01
1.430006474256515503e-01 -7.889664173126220703e-02 2.232318967580795288e-01 -5.123145133256912231e-02 1.751937866210937500e-01 -3.742953389883041382e-02 8.383770287036895752e-02 1.160374581813812256e-01 1.730981171131134033e-01 -1.574329435825347900e-01 4.620870649814605713e-01 -1.621104478836059570e-01 -1.360122486948966980e-02 -1.698040217161178589e-01 -1.045662835240364075e-01 2.347226440906524658e-01 1.836337521672248840e-02 -2.959140539169311523e-01 9.630104154348373413e-02 1.334300786256790161e-01 -7.537329196929931641e-02 4.079869091510772705e-01 -8.698830753564834595e-02 1.538496762514114380e-01 6.576942652463912964e-02 -8.347860723733901978e-02 2.155938930809497833e-02 1.550670862197875977e-01 -2.238456755876541138e-01 -2.190142720937728882e-01 -6.173603981733322144e-02 -1.504680663347244263e-01
-2.734545059502124786e-02 -1.067490726709365845e-01 7.282692193984985352e-02 2.417253255844116211e-01 -1.031548455357551575e-01 1.977875642478466034e-02 2.255303040146827698e-02 -5.423659086227416992e-02 -2.414168417453765869e-02 8.323796838521957397e-02 2.393028587102890015e-01 1.735935173928737640e-02 1.026775464415550232e-01 -2.684565186500549316e-01 -5.361736416816711426e-01 -3.172029852867126465e-01 -1.370617002248764038e-01 -1.330220252275466919e-01 2.694491855800151825e-02 -2.176311910152435303e-01 1.889410242438316345e-02 1.423121243715286255e-01 3.069745749235153198e-02 1.897789984941482544e-01 4.810034588444977999e-04 -2.490246593952178955e-01 1.762703508138656616e-01 -2.076688706874847412e-01 -1.619552373886108398e-01 -1.784892678260803223e-01 -1.848203539848327637e-01 -5.704122781753540039e-02
1.967390626668930054e-01 -1.013316437602043152e-01 1.254371106624603271e-01 -7.702507078647613525e-03 -2.012266069650650024e-01 4.043322429060935974e-02 -9.049907326698303223e-02 -1.717983335256576538e-01 -1.259238421916961670e-01 1.476365886628627777e-02 8.155396580696105957e-02 1.163661405444145203e-01 1.867662221193313599e-01 -8.653803169727325439e-02 -1.854821890592575073e-01 5.570698902010917664e-02 -2.533260583877563477e-01 -2.881929576396942139e-01 3.422863781452178955e-01 8.807761967182159424e-02 1.162804737687110901e-01 3.034987747669219971e-01 5.728193745017051697e-02 2.557021379470825195e-01 6.576688587665557861e-02 -2.698387801647186279e-01 1.154646724462509155e-01 -2.005565017461776733e-01 2.212261557579040527e-01 -1.159934625029563904e-01 -3.150618970394134521e-01 -2.141881361603736877e-02
-1.308952867984771729e-01 -1.933430284261703491e-01 3.983652591705322266e-01 -2.497198432683944702e-01 -3.310697376728057861e-01 6.051513552665710449e-02 -1.000216230750083923e-01 2.752582170069217682e-02 -1.352020502090454102e-01 -2.169598489999771118e-01 1.148898229002952576e-01 2.702027261257171631e-01 -6.142016127705574036e-02 -3.613598272204399109e-02 -2.548441588878631592e-01 4.549146629869937897e-03 -1.587429791688919067e-01 -6.679863482713699341e-02 3.473058044910430908e-01 3.301912173628807068e-02 -3.391273617744445801e-01 3.185918554663658142e-02 3.517902269959449768e-02 8.687169849872589111e-02 2.083878815174102783e-01 -9.624688327312469482e-02 -3.230876848101615906e-02 6.231691688299179077e-02 -1.377947330474853516e-01 -4.741889238357543945e-02 -1.167755648493766785e-01 1.006262674927711487e-01
-2.220978289842605591e-01 -2.526256069540977478e-02 2.390697002410888672e-01 -1.449173241853713989e-01 9.654510021209716797e-02 -1.185985431075096130e-01 1.501087695360183716e-01 -6.959895789623260498e-02 -1.776340007781982422e-01 5.331396684050559998e-02 2.592498362064361572e-01 -2.014358788728713989e-01 -2.933860011398792267e-02 6.649819761514663696e-02 -1.821928620338439941e-01 -5.873150005936622620e-02 1.329224407672882080e-01 -2.198835648596286774e-02 2.904908359050750732e-01 1.966557949781417847e-01 -1.294075697660446167e-01 1.428224891424179077e-01 -6.914775818586349487e-03 3.331903815269470215e-01 -1.272014677524566650e-01 5.797532945871353149e-02 2.589664049446582794e-02 1.527226865291595459e-01 -4.112677872180938721e-01 1.054299026727676392e-01 6.949472427368164062e-02 -3.449136912822723389e-01
-1.650351583957672119e-01 -1.750324964523315430e-01 2.356743663549423218e-01 -1.039843633770942688e-01 1.894936561584472656e-01 -1.411549448966979980e-01 9.801631420850753784e-02 5.944398418068885803e-02 6.937306374311447144e-02 -3.384619206190109253e-02 6.372742354869842529e-02 3.005211353302001953e-01 2.266730815172195435e-01 -7.353475689888000488e-02 1.346459090709686279e-01 2.043098062276840210e-01 1.076603531837463379e-01 -8.948662132024765015e-02 2.193161100149154663e-01 -3.165495395660400391e-02 -1.462314128875732422e-01 -8.159819990396499634e-02 -7.572262734174728394e-02 3.929810822010040283e-01 -1.185496300458908081e-01 -4.964665174484252930e-01 5.753863602876663208e-02 -2.210281342267990112e-01 -2.203634066972881556e-04 5.928272753953933716e-02 -2.117278985679149628e-02 -1.274207383394241333e-01
-2.334633022546768188e-01 -2.383669465780258179e-01 8.004524558782577515e-02 -1.847517788410186768e-01 -1.306091248989105225e-01 2.389975264668464661e-02 -1.055193170905113220e-01 -1.835366934537887573e-01 3.685672581195831299e-02 7.895427942276000977e-02 5.648002624511718750e-01 2.927138470113277435e-02 1.202050298452377319e-01 8.198795467615127563e-02 -4.532898962497711182e-01 -1.308829523622989655e-02 9.804697334766387939e-02 -1.302237808704376221e-01 -7.898657768964767456e-02 8.406825363636016846e-03 -1.007938385009765625e-01 1.550917029380798340e-01 1.091806516051292419e-01 3.272327408194541931e-02 -1.763163208961486816e-01 -2.539958655834197998e-01 -1.971188932657241821e-01 3.159756073728203773e-03 -5.050284415483474731e-02 2.976905927062034607e-02 1.066133528947830200e-01 -4.547020420432090759e-02
-1.073219552636146545e-01 -1.383920609951019287e-01 1.395281106233596802e-01 -2.109967917203903198e-02 -1.530452221632003784e-01 6.603968143463134766e-02 -3.023248165845870972e-02 -2.382778525352478027e-01 -3.063463270664215088e-01 -1.266625821590423584e-01 3.847030401229858398e-01 -2.936309762299060822e-02 -1.139529049396514893e-01 -5.757704377174377441e-02 1.183108240365982056e-02 3.648402690887451172e-01 1.797508448362350464e-01 6.460663676261901855e-02 3.009222261607646942e-02 2.489569485187530518e-01 -1.462102979421615601e-01 1.730963736772537231e-01 2.871817164123058319e-02 1.450635194778442383e-01 -2.270957231521606445e-01 4.074924066662788391e-02 2.913658320903778076e-01 -2.728714644908905029e-01 -1.150442361831665039e-01 8.052331209182739258e-02 -1.979285180568695068e-01 -1.076342463493347168e-01
1.772475540637969971e-01 -4.164681956171989441e-02 2.198828011751174927e-02 -1.761699318885803223e-01 -2.293526232242584229e-01 1.012915149331092834e-01 9.003298729658126831e-02 -1.155174747109413147e-01 -2.220798879861831665e-01 -1.786971688270568848e-01 2.106085717678070068e-01 2.573878169059753418e-01 -1.508623212575912476e-01 -4.864859953522682190e-02 -5.368866771459579468e-02 -1.589710116386413574e-01 -2.913606725633144379e-02 -1.613110005855560303e-01 1.845177561044692993e-01 -1.603690236806869507e-01 -2.348029054701328278e-02 9.835917502641677856e-02 -2.316836416721343994e-01 1.085276827216148376e-01 -1.149113997817039490e-01 -2.818253040313720703e-01 2.270915508270263672e-01 -1.888309866189956665e-01 -4.218857586383819580e-01 9.415320307016372681e-02 -2.086730748414993286e-01 -1.825059950351715088e-01
-1.749388873577117920e-01 -1.283763349056243896e-01 3.226533904671669006e-02 -7.476861029863357544e-02 1.957467496395111084e-01 -2.366943657398223877e-01 -2.127824127674102783e-01 -4.228256046772003174e-01 -3.429603204131126404e-02 -9.859875589609146118e-02 -2.294643595814704895e-02 5.890701338648796082e-02 2.031967490911483765e-01 -2.204642146825790405e-01 -4.516885429620742798e-02 5.013145878911018372e-02 -2.497692033648490906e-02 -3.014280200004577637e-01 1.198057308793067932e-01 9.303561598062515259e-02 -2.493852376937866211e-02 2.176350355148315430e-01 4.888589028269052505e-03 4.863992333412170410e-01 -6.156583875417709351e-02 -1.398418694734573364e-01 1.011597439646720886e-01 2.532019861973822117e-04 -1.366346925497055054e-01 2.254148870706558228e-01 -9.892667829990386963e-02 -8.130679279565811157e-02
4.047214612364768982e-02 -1.385462433099746704e-01 1.641603410243988037e-01 -2.024208605289459229e-01 8.713284134864807129e-02 -2.630445659160614014e-01 1.122162211686372757e-02 -3.812415897846221924e-01 3.722283244132995605e-02 -2.333126962184906006e-01 2.600817680358886719e-01 4.085170477628707886e-02 1.601221114397048950e-01 -2.307020574808120728e-01 -3.714557588100433350e-01 9.517947584390640259e-02 1.181317307054996490e-02 2.308898866176605225e-01 4.498734325170516968e-02 -1.536816507577896118e-01 -2.066688388586044312e-01 1.515671983361244202e-02 1.850661262869834900e-02 2.139788568019866943e-01 4.988664295524358749e-04 -2.560406327247619629e-01 1.706951260566711426e-01 -7.406197488307952881e-02 -8.437544852495193481e-02 -2.120034396648406982e-01 -1.291815936565399170e-01 -2.934915944933891296e-02
-1.205803155899047852e-01 -2.350426912307739258e-01 1.696308851242065430e-01 -2.538036704063415527e-01 -3.008597493171691895e-01 -2.462640590965747833e-02 1.646072268486022949e-01 -9.054361283779144287e-02 -3.079917728900909424e-01 -2.691183686256408691e-01 -7.675098255276679993e-03 3.488535583019256592e-01 3.903751820325851440e-02 -2.596307098865509033e-01 4.169159010052680969e-02 2.666325867176055908e-02 -1.394381076097488403e-01 -1.385496556758880615e-01 1.714940369129180908e-01 2.339798808097839355e-01 -1.342328488826751709e-01 1.737934499979019165e-01 2.895055152475833893e-02 2.124231308698654175e-01 -2.746869325637817383e-01 1.406975835561752319e-01 7.318712770938873291e-02 -1.138212829828262329e-01 -4.293010756373405457e-02 -4.775163158774375916e-02 4.490358009934425354e-02 1.162110865116119385e-01
-2.187022715806961060e-01 -8.685642969794571400e-04 2.542021274566650391e-01 -1.659556291997432709e-02 1.092076972126960754e-01 4.098800569772720337e-02 5.239335820078849792e-02 -2.630810439586639404e-01 -2.904791533946990967e-01 -7.044232636690139771e-02 2.458041608333587646e-01 4.340245202183723450e-02 1.347972452640533447e-01 -9.081441164016723633e-02 -1.515519022941589355e-01 -1.752908378839492798e-01 1.605621576309204102e-01 -2.195110172033309937e-01 6.492988765239715576e-02 1.592159718275070190e-01 -1.637540757656097412e-01 3.175395131111145020e-01 1.719783991575241089e-01 3.298714756965637207e-01 1.247529461979866028e-01 -1.329778879880905151e-01 2.398903518915176392e-01 1.364982426166534424e-01 -1.999620646238327026e-01 3.626759722828865051e-02 -1.264545470476150513e-01 1.834923774003982544e-01
1.240488737821578979e-01 -4.709755256772041321e-02 3.507999777793884277e-01 -8.705129474401473999e-02 -2.615879774093627930e-01 1.714138388633728027e-01 -4.000857472419738770e-02 -2.272869460284709930e-02 -2.373804152011871338e-01 -1.795879304409027100e-01 3.930411115288734436e-02 5.448212847113609314e-02 2.751080095767974854e-01 -4.996737465262413025e-02 -3.091662824153900146e-01 -4.743611440062522888e-02 -1.914631128311157227e-01 -4.568343609571456909e-02 2.752468585968017578e-01 1.943617165088653564e-01 -3.707791268825531006e-01 -1.999714039266109467e-02 6.341774016618728638e-02 2.654018066823482513e-02 1.987053155899047852e-01 -1.864130049943923950e-01 -1.371213942766189575e-01 -1.227667555212974548e-01 -2.344189137220382690e-01 -3.691465361043810844e-03 -9.754683822393417358e-02 1.233815923333168030e-01
-2.657805383205413818e-01 -1.588706225156784058e-01 6.148674339056015015e-02 9.680733829736709595e-02 5.092302709817886353e-02 -1.054305657744407654e-01 1.588420867919921875e-01 7.547042518854141235e-02 -2.486620396375656128e-01 1.799486726522445679e-01 4.813883006572723389e-01 1.477628052234649658e-01 9.427975118160247803e-02 -2.287243306636810303e-01 -1.278080344200134277e-01 6.573955714702606201e-02 5.918444693088531494e-02 -1.956754624843597412e-01 1.105686873197555542e-01 1.511718481779098511e-01 -4.054835811257362366e-02 -1.096916198730468750e-01 2.531315088272094727e-01 2.551362812519073486e-01 4.941191151738166809e-02 -8.989267051219940186e-02 4.058932512998580933e-02 -1.235697120428085327e-01 1.542202681303024292e-01 -1.148339435458183289e-01 -1.450383812189102173e-01 -3.339578807353973389e-01
-3.226974606513977051e-01 1.003337278962135315e-02 3.093695938587188721e-01 1.862782537937164307e-01 -3.147210478782653809e-01 1.764900982379913330e-01 -3.445533290505409241e-02 1.885351538658142090e-02 -9.269710630178451538e-02 -2.472013086080551147e-01 1.818123757839202881e-01 5.160815641283988953e-02 1.043795272707939148e-01 -5.673881620168685913e-02 -2.769047319889068604e-01 2.513701915740966797e-01 9.542353451251983643e-02 -1.678103804588317871e-01 2.416692823171615601e-01 -1.755972206592559814e-01 -2.192227542400360107e-01 5.002362653613090515e-02 -7.587359100580215454e-02 2.346053421497344971e-01 1.266258396208286285e-02 -1.939670890569686890e-01 2.712701559066772461e-01 -3.039665461983531713e-04 7.614488154649734497e-02 2.757857553660869598e-02 8.735549449920654297e-02 -1.039006635546684265e-01
-2.169335633516311646e-01 -1.937006860971450806e-01 3.459987342357635498e-01 -3.169477880001068115e-01 1.083652749657630920e-01 1.216960847377777100e-01 -9.558086097240447998e-02 -3.422617912292480469e-02 -2.968012988567352295e-01 -1.936485618352890015e-02 1.994581967592239380e-01 -1.873460710048675537e-01 5.843384936451911926e-02 -5.395805835723876953e-02 -2.580863982439041138e-02 -1.586361229419708252e-02 2.311806231737136841e-01 -7.783783972263336182e-02 1.196554973721504211e-01 -1.654978096485137939e-01 9.961776435375213623e-02 2.203368581831455231e-03 -1.016679778695106506e-02 2.894259095191955566e-01 -2.458761483430862427e-01 -3.293255865573883057e-01 1.910188049077987671e-01 8.951106667518615723e-02 -2.594192028045654297e-01 -2.116161212325096130e-02 -7.509775459766387939e-02 -7.740016281604766846e-02
-7.987105101346969604e-02 -3.142839074134826660e-01 -3.916111961007118225e-02 3.113589994609355927e-02 -3.910800814628601074e-02 -4.040967905893921852e-04 -2.087918855249881744e-02 3.667633235454559326e-02 -1.080674380064010620e-01 1.581323705613613129e-02 2.299708724021911621e-01 -1.120516061782836914e-01 -7.478933781385421753e-02 -2.106909602880477905e-01 -1.642632335424423218e-01 1.025891602039337158e-01 -1.627886593341827393e-01 -1.065313816070556641e-01 2.311219573020935059e-01 1.923356056213378906e-01 -9.700132161378860474e-02 3.637023568153381348e-01 -6.506910175085067749e-02 7.798209041357040405e-02 6.111452728509902954e-02 -3.965291976928710938e-01 9.536073356866836548e-02 3.873051404953002930e-01 -3.111928999423980713e-01 -9.507482498884201050e-02 -1.033755838871002197e-01 -8.527198433876037598e-02
-1.731664240360260010e-01 -1.905056275427341461e-02 1.952443122863769531e-01 9.424793720245361328e-02 -6.769518833607435226e-03 -2.979279160499572754e-01 7.183002773672342300e-03 -4.813032969832420349e-02 8.055824786424636841e-02 -1.572089046239852905e-01 -5.936796311289072037e-03 8.286599814891815186e-02 9.291059523820877075e-02 -2.487322241067886353e-01 -1.247879713773727417e-01 9.367942065000534058e-02 1.477242112159729004e-01 -7.526294887065887451e-02 -1.604027003049850464e-01 2.756238877773284912e-01 7.100199908018112183e-02 4.439449012279510498e-01 -6.838142871856689453e-02 7.984228432178497314e-02 -1.853760778903961182e-01 -4.110183119773864746e-01 2.032876312732696533e-01 -1.143894866108894348e-01 -2.630218267440795898e-01 -5.679517239332199097e-02 -4.415337741374969482e-02 -1.552019715309143066e-01
-1.634971648454666138e-01 -1.289377510547637939e-01 1.730529814958572388e-01 -2.614850699901580811e-01 -3.856621310114860535e-02 -7.071278989315032959e-02 -1.358873099088668823e-01 -1.164822205901145935e-01 -2.125053852796554565e-02 2.385909855365753174e-01 3.400927484035491943e-01 1.413890123367309570e-01 2.761543393135070801e-01 -5.142298936843872070e-01 -1.141540110111236572e-01 1.081454008817672729e-01 -1.664521172642707825e-02 -1.184728667140007019e-01 3.462425172328948975e-01 1.544400118291378021e-02 -2.277044393122196198e-02 -1.607579737901687622e-02 -3.283924981951713562e-02 4.887897986918687820e-03 3.152693971060216427e-04 -1.314043104648590088e-01 1.662712991237640381e-01 1.537013147026300430e-02 -4.893390089273452759e-02 -1.876797154545783997e-02 -2.776919007301330566e-01 5.072062369436025620e-03
9.972199797630310059e-03 -4.184105396270751953e-01 -2.011991292238235474e-01 -1.059656441211700439e-01 -2.466925233602523804e-01 -3.015513718128204346e-02 3.009815327823162079e-02 -1.245312467217445374e-01 6.855206191539764404e-02 6.691802293062210083e-02 -7.722163945436477661e-02 -1.529205292463302612e-01 -3.355546668171882629e-02 -1.181454285979270935e-01 -1.899562627077102661e-01 2.608499228954315186e-01 -1.357345134019851685e-01 -4.944526776671409607e-02 3.081322908401489258e-01 2.493446618318557739e-01 -2.318855561316013336e-02 1.961789578199386597e-01 -5.328967794775962830e-02 2.997839152812957764e-01 -1.098560541868209839e-01 -3.341570794582366943e-01 -3.814635565504431725e-03 4.464550316333770752e-02 -2.755990028381347656e-01 1.006748005747795105e-01 -9.746639430522918701e-02 7.848139852285385132e-02
-7.990453392267227173e-02 -7.851292192935943604e-02 3.527978956699371338e-01 -8.704079687595367432e-02 1.029250547289848328e-01 -3.041168116033077240e-02 8.775176852941513062e-02 -1.124046295881271362e-01 7.628916762769222260e-03 -3.291485458612442017e-02 1.319274399429559708e-02 1.877496540546417236e-01 3.480387106537818909e-02 -1.076229289174079895e-01 -2.311795763671398163e-02 -2.902307081967592239e-03 1.289753615856170654e-01 -8.425843715667724609e-02 2.281140387058258057e-01 -1.426072567701339722e-01 -1.836298257112503052e-01 -1.693705916404724121e-01 7.774984836578369141e-02 3.795094490051269531e-01 6.307129561901092529e-02 -4.520768523216247559e-01 3.502974510192871094e-01 -2.463868111371994019e-01 -6.580069661140441895e-02 2.439955063164234161e-02 -6.265571806579828262e-03 -2.614115774631500244e-01
9.512968361377716064e-02 -1.821094155311584473e-01 -7.803329825401306152e-02 1.016421243548393250e-01 2.624100632965564728e-02 3.903848677873611450e-02 5.067013204097747803e-02 -2.303493954241275787e-02 -2.183443158864974976e-01 1.575009971857070923e-01 2.201920598745346069e-01 -2.242959588766098022e-01 2.636787667870521545e-02 -6.053682789206504822e-02 -4.628793522715568542e-02 -1.762046664953231812e-02 -1.757834255695343018e-01 1.640097796916961670e-01 5.003386139869689941e-01 5.037530511617660522e-02 -2.089745551347732544e-01 1.327064931392669678e-01 3.129024058580398560e-02 2.668020129203796387e-01 1.443592905998229980e-01 -3.499591946601867676e-01 8.918534964323043823e-02 1.371945142745971680e-01 -2.762279510498046875e-01 -8.091955631971359253e-02 -1.630153208971023560e-01 -1.853058338165283203e-01
4.232100024819374084e-02 -3.211402893066406250e-01 3.586629629135131836e-01 9.672313928604125977e-02 -1.477294862270355225e-01 1.317843049764633179e-01 -1.977831274271011353e-01 -1.652202606201171875e-01 -5.235681682825088501e-02 -5.770647525787353516e-02 2.156151235103607178e-01 6.286106258630752563e-02 -1.034288704395294189e-01 -2.795012295246124268e-01 -2.188789993524551392e-01 3.993822634220123291e-01 2.794545143842697144e-02 -1.366691440343856812e-01 5.134029686450958252e-02 1.084797456860542297e-01 -1.048627719283103943e-01 3.675364255905151367e-01 1.435525268316268921e-01 3.578174160793423653e-03 -1.223897784948348999e-01 -4.399075731635093689e-02 -1.164320930838584900e-01 -4.681520909070968628e-02 -1.193766221404075623e-01 -2.226885259151458740e-01 -2.289231866598129272e-02 3.377950936555862427e-02
1.819481253623962402e-01 -2.876898348331451416e-01 2.245249152183532715e-01 6.876832339912652969e-03 9.063527733087539673e-02 -2.530197799205780029e-01 -9.313525632023811340e-03 -1.717736870050430298e-01 -1.065875589847564697e-01 2.163792401552200317e-01 2.081378400325775146e-01 -1.498802304267883301e-01 1.119185909628868103e-01 -2.343554347753524780e-01 -3.213695287704467773e-01 2.187196016311645508e-01 -2.099869996309280396e-01 5.358497053384780884e-02 1.535804867744445801e-01 1.877463757991790771e-01 -1.089125722646713257e-01 -1.183599978685379028e-02 6.350029725581407547e-04 1.317134499549865723e-01 1.797033101320266724e-01 -1.429778486490249634e-01 3.993034735321998596e-02 7.672606408596038818e-02 -3.355413079261779785e-01 -1.925414353609085083e-01 -1.394628584384918213e-01 -1.575850397348403931e-01
1.219538822770118713e-01 -3.959878683090209961e-01 -1.358579695224761963e-01 -3.593823686242103577e-02 -2.511692643165588379e-01 -5.518706887960433960e-02 7.820888608694076538e-02 -1.532407402992248535e-01 2.142994897440075874e-03 1.013153344392776489e-01 5.112346261739730835e-02 -5.418037623167037964e-02 1.028068438172340393e-01 -1.776444315910339355e-01 -2.043410986661911011e-01 1.723670065402984619e-01 -2.022763490676879883e-01 -3.484372422099113464e-02 2.658459544181823730e-01 3.527139723300933838e-01 -1.232646852731704712e-01 7.445105910301208496e-02 -1.975551694631576538e-01 2.407334595918655396e-01 -2.632793225347995758e-02 -3.206257820129394531e-01 2.440399490296840668e-02 7.354576885700225830e-02 -2.980534136295318604e-01 1.725984513759613037e-01 -1.682648062705993652e-02 9.672977961599826813e-03
9.804248809814453125e-02 -3.001969456672668457e-01 1.122258305549621582e-01 2.060520462691783905e-02 1.520344316959381104e-01 -8.960606902837753296e-02 1.103323698043823242e-02 -4.232469573616981506e-02 -1.445852518081665039e-01 3.045897185802459717e-01 2.153654098510742188e-01 -2.043411433696746826e-01 4.252171888947486877e-02 -3.889540135860443115e-01 -2.723799645900726318e-01 1.510499119758605957e-01 -1.159244254231452942e-01 -4.895880818367004395e-02 4.712126031517982483e-02 1.883924379944801331e-02 -1.744737625122070312e-01 1.045357361435890198e-01 1.301814913749694824e-01 2.300057858228683472e-01 4.619738087058067322e-02 -3.217885792255401611e-01 2.482036948204040527e-01 1.801085174083709717e-01 -1.164406463503837585e-01 -1.493013799190521240e-01 -5.774830933660268784e-03 -1.924509406089782715e-01
-2.449656873941421509e-01 -2.838042080402374268e-01 8.616988360881805420e-02 -3.546331822872161865e-01 -8.402217924594879150e-02 1.452257931232452393e-01 1.013860702514648438e-01 -3.617405593395233154e-01 -5.663686245679855347e-02 7.105429470539093018e-02 3.693057894706726074e-01 -9.156927466392517090e-02 1.175597496330738068e-02 1.124340891838073730e-01 -2.730958163738250732e-01 1.462053954601287842e-01 2.541863918304443359e-01 -8.750177919864654541e-02 1.649252511560916901e-02 -7.236413657665252686e-02 -8.528263866901397705e-02 1.366423368453979492e-01 -3.606036677956581116e-02 5.772249028086662292e-02 -1.592407375574111938e-01 -2.522212862968444824e-01 -4.995135217905044556e-02 -1.613355427980422974e-01 -7.954956591129302979e-02 -2.036349475383758545e-01 -2.530507184565067291e-02 -1.446400880813598633e-01
-1.741605699062347412e-01 -6.787782907485961914e-02 9.910319000482559204e-03 -1.812435388565063477e-01 -1.604517102241516113e-01 4.221631959080696106e-02 -3.145904839038848877e-02 -5.260396003723144531e-02 -2.714589238166809082e-01 2.290374785661697388e-01 1.537116914987564087e-01 -7.698574662208557129e-02 -8.658337593078613281e-02 -3.219401538372039795e-01 -1.293123364448547363e-01 -6.835653632879257202e-02 -1.290504634380340576e-01 -3.628946840763092041e-01 1.769080013036727905e-01 3.986278474330902100e-01 -2.050494104623794556e-01 7.822549343109130859e-02 1.742327399551868439e-02 2.470735013484954834e-01 -2.301154434680938721e-01 -4.396033287048339844e-02 1.669524610042572021e-02 -1.710639744997024536e-01 -2.087317109107971191e-01 -1.603716164827346802e-01 1.038481742143630981e-01 5.526975728571414948e-03
-2.052438855171203613e-01 -2.222121655941009521e-01 4.704606905579566956e-02 -1.886856928467750549e-02 -5.010513961315155029e-02 1.907886713743209839e-01 1.769616901874542236e-01 6.304949522018432617e-02 -1.207638755440711975e-01 9.593646228313446045e-02 1.936522722244262695e-01 -1.880095899105072021e-01 2.229881240054965019e-03 1.334837637841701508e-02 -3.983233273029327393e-01 9.713473729789257050e-03 -1.202356442809104919e-01 4.892452806234359741e-02 4.124695062637329102e-01 2.779159843921661377e-01 2.736090123653411865e-02 2.823117673397064209e-01 1.133532747626304626e-01 1.111739352345466614e-01 2.071204036474227905e-01 -1.578824818134307861e-01 6.173469871282577515e-02 2.598603367805480957e-01 -1.524877250194549561e-01 -3.735350072383880615e-02 -8.250351995229721069e-02 -1.888272762298583984e-01
-1.283454895019531250e-01 1.978971064090728760e-02 -1.500896811485290527e-01 -8.698140084743499756e-02 -1.716223210096359253e-01 -5.906400457024574280e-02 1.651615649461746216e-01 -6.523910909891128540e-02 -8.494200557470321655e-02 -8.876848220825195312e-02 2.481297701597213745e-01 -8.817337453365325928e-02 -8.094462007284164429e-02 1.133826225996017456e-01 -1.327636539936065674e-01 7.708342373371124268e-02 -3.191133961081504822e-02 -3.361034393310546875e-01 -8.801417797803878784e-02 -1.214551478624343872e-01 1.530986558645963669e-02 2.796723134815692902e-02 1.419673562049865723e-01 2.309387773275375366e-01 -1.768519729375839233e-01 -1.485607624053955078e-01 8.765069395303726196e-02 -4.564796686172485352e-01 -4.066291153430938721e-01 1.108746603131294250e-01 -3.063410520553588867e-01 -9.632206708192825317e-02
-2.941599860787391663e-02 -4.413107335567474365e-01 1.882623136043548584e-01 -4.024724476039409637e-03 -1.866829842329025269e-01 2.236904054880142212e-01 3.018210232257843018e-01 -3.012705445289611816e-01 -9.781605750322341919e-02 9.166773408651351929e-02 4.865483939647674561e-02 6.533421576023101807e-02 9.283176064491271973e-02 2.681378647685050964e-02 -7.677969336509704590e-02 3.230355307459831238e-02 -3.582863807678222656e-01 -7.270590960979461670e-02 9.326665848493576050e-02 2.179050743579864502e-01 1.221413724124431610e-02 2.206105589866638184e-01 -1.727125793695449829e-01 2.132019400596618652e-01 1.280381530523300171e-01 -2.393847852945327759e-01 7.881571352481842041e-02 6.962748616933822632e-02 -2.187317907810211182e-01 -3.409275040030479431e-02 -1.631911285221576691e-02 1.154132783412933350e-01
1.113074645400047302e-01 -1.955927759408950806e-01 1.840256005525588989e-01 -2.131313532590866089e-01 -4.030126705765724182e-02 -2.855158746242523193e-01 3.883146122097969055e-02 4.911312460899353027e-02 1.952592730522155762e-01 -1.024196445941925049e-01 2.685296237468719482e-01 4.819196462631225586e-02 3.320660293102264404e-01 4.551536589860916138e-02 -2.344020903110504150e-01 4.461012408137321472e-02 5.300226062536239624e-02 -2.530912756919860840e-01 2.365688979625701904e-01 8.606564998626708984e-02 -2.019940763711929321e-01 1.665399409830570221e-02 -1.519245356321334839e-01 1.681921780109405518e-01 1.422383040189743042e-01 -1.888905614614486694e-01 5.331001430749893188e-02 -1.766234785318374634e-01 -5.918843299150466919e-02 3.821135461330413818e-01 5.276785790920257568e-02 -1.604585349559783936e-01
2.466325461864471436e-01 -2.629626169800758362e-02 3.299744799733161926e-02 -1.001160070300102234e-01 -2.738879919052124023e-01 8.267669379711151123e-02 9.128529578447341919e-03 4.014909639954566956e-02 -8.076021820306777954e-02 -2.082235515117645264e-01 3.198085129261016846e-01 6.919944286346435547e-02 -3.433094173669815063e-02 7.956650853157043457e-02 -1.692911684513092041e-01 1.726603060960769653e-01 1.754128932952880859e-01 -1.724183261394500732e-01 2.907696366310119629e-01 -2.861901223659515381e-01 1.962454468011856079e-01 -2.034983597695827484e-02 -2.083167433738708496e-02 2.055652737617492676e-01 3.061976982280611992e-03 -2.253428995609283447e-01 3.016688823699951172e-01 -1.284319907426834106e-01 -3.726979196071624756e-01 -7.740385830402374268e-03 -5.158628523349761963e-02 -1.114369183778762817e-01
-3.134840726852416992e-01 -4.828871786594390869e-01 8.900425583124160767e-02 6.951954215764999390e-02 -1.545578390359878540e-01 1.504565626382827759e-01 2.499104291200637817e-01 9.374071657657623291e-02 -1.139371171593666077e-01 -3.168426081538200378e-02 1.571453362703323364e-01 6.732862442731857300e-02 -4.938812553882598877e-02 -8.507724851369857788e-02 -1.253753006458282471e-01 1.798460930585861206e-01 -6.106095854192972183e-03 -1.845908612012863159e-01 -1.647714823484420776e-01 1.582997106015682220e-02 -3.117661736905574799e-02 2.468647211790084839e-01 2.683366239070892334e-01 2.952270507812500000e-01 -1.743793934583663940e-01 -8.475428819656372070e-02 1.872105523943901062e-02 1.003786921501159668e-02 -1.670473515987396240e-01 -2.523849308490753174e-01 -1.193201467394828796e-01 1.029507294297218323e-01
4.126097261905670166e-02 8.997393772006034851e-03 3.038046360015869141e-01 -6.214523315429687500e-02 -1.926411688327789307e-01 -6.295946240425109863e-02 -5.435504019260406494e-02 1.420862078666687012e-01 4.103704914450645447e-02 8.233883231878280640e-02 9.232825040817260742e-02 1.528836134821176529e-02 -1.524385660886764526e-01 -2.264415845274925232e-02 -1.830068081617355347e-01 3.869625553488731384e-02 9.206591546535491943e-02 -2.345495820045471191e-01 1.000557690858840942e-01 -6.667208671569824219e-02 4.265944287180900574e-02 1.763664931058883667e-01 1.617729514837265015e-01 1.214133203029632568e-01 -1.434179097414016724e-01 -3.921791315078735352e-01 -2.148887217044830322e-01 -4.014788269996643066e-01 -3.758120536804199219e-01 -1.056969910860061646e-02 -2.774689197540283203e-01 -1.001248508691787720e-01
-1.315112784504890442e-02 -4.724605381488800049e-01 -2.829631604254245758e-02 -2.000159621238708496e-01 -2.305252403020858765e-01 -1.352026313543319702e-01 2.717078328132629395e-01 9.484552592039108276e-02 -2.067433111369609833e-02 -7.912318222224712372e-03 7.023658603429794312e-02 2.966194879263639450e-03 1.555512100458145142e-01 -1.545455008745193481e-01 -9.870570898056030273e-02 -1.747131198644638062e-01 -2.086622864007949829e-01 -4.796834662556648254e-02 1.594845205545425415e-01 -2.013575583696365356e-01 -2.277783155441284180e-01 1.213929131627082825e-01 1.243071183562278748e-01 4.299150705337524414e-01 -7.716058939695358276e-02 8.762558549642562866e-02 -1.532941758632659912e-01 -1.069605350494384766e-01 -7.357711344957351685e-02 2.962260693311691284e-02 -1.044670939445495605e-01 -2.080452740192413330e-01
1.080255657434463501e-01 -1.549139898270368576e-02 -2.309054434299468994e-01 -1.648630350828170776e-01 -4.101217165589332581e-02 -4.266429692506790161e-02 -3.558234125375747681e-02 -3.302308320999145508e-01 1.707928329706192017e-01 -1.363535225391387939e-01 1.091089323163032532e-01 6.180344149470329285e-02 1.876375079154968262e-01 -1.940568685531616211e-01 3.652952238917350769e-02 -2.004570513963699341e-01 1.831771060824394226e-02 -9.478870779275894165e-02 2.404287010431289673e-01 -8.693723357282578945e-04 -1.740217581391334534e-02 2.611899971961975098e-01 -2.951823174953460693e-03 1.710979491472244263e-01 4.422789067029953003e-02 -5.057096481323242188e-01 1.429681181907653809e-01 -1.834639459848403931e-01 -2.919530272483825684e-01 -6.798521429300308228e-02 -2.212814092636108398e-01 1.864772848784923553e-02
5.965647753328084946e-03 -1.375704556703567505e-01 1.219602301716804504e-02 -9.032636135816574097e-02 -5.894788354635238647e-02 9.861107915639877319e-03 4.348387569189071655e-02 -4.460211843252182007e-02 2.340878695249557495e-01 -1.441093534231185913e-01 4.295525699853897095e-02 6.109072640538215637e-02 -1.188190355896949768e-01 -2.645293772220611572e-01 2.184545844793319702e-01 7.204284518957138062e-02 3.152510384097695351e-03 -3.138839304447174072e-01 2.442317605018615723e-01 -4.441424831748008728e-02 1.563726216554641724e-01 2.059837728738784790e-01 -7.900506258010864258e-02 2.627715468406677246e-01 -1.119941174983978271e-01 -4.552113115787506104e-01 7.721452414989471436e-02 -3.391121923923492432e-01 -2.061898261308670044e-01 1.325833350419998169e-01 -2.436653152108192444e-02 -2.083220779895782471e-01
-1.636302284896373749e-02 -2.037077248096466064e-01 1.627542227506637573e-01 -1.909705810248851776e-02 2.049343474209308624e-02 5.189966037869453430e-02 -2.741635218262672424e-02 -4.585555940866470337e-02 -2.905352115631103516e-01 6.071992218494415283e-02 -2.945538982748985291e-02 3.832991048693656921e-02 2.110608667135238647e-01 -6.840465962886810303e-02 -3.150647580623626709e-01 2.360127121210098267e-01 -1.705846786499023438e-01 -1.255121380090713501e-01 3.641397058963775635e-01 1.320888847112655640e-01 -1.786850690841674805e-01 3.134436309337615967e-01 -7.172061502933502197e-02 3.787918388843536377e-01 -1.246044263243675232e-01 -3.323303535580635071e-02 -3.890988603234291077e-02 1.720701009035110474e-01 -7.031770795583724976e-02 1.427208036184310913e-01 -1.578974127769470215e-01 -2.430792003870010376e-01
-1.563085801899433136e-02 -4.143754541873931885e-01 1.351905912160873413e-01 -2.885510325431823730e-01 -3.371342644095420837e-02 1.372497826814651489e-01 -3.982484713196754456e-02 -2.413157187402248383e-02 -2.980781346559524536e-02 8.340892195701599121e-02 2.686657607555389404e-01 -2.950860261917114258e-01 -1.295072734355926514e-01 -1.168905124068260193e-01 -1.494344174861907959e-01 4.912988841533660889e-02 -1.520074810832738876e-02 -3.434000313282012939e-01 1.480879634618759155e-01 1.920512169599533081e-01 -1.640784144401550293e-01 9.391077607870101929e-02 -1.653757542371749878e-01 3.119807541370391846e-01 1.788831204175949097e-01 -7.816946506500244141e-02 2.434026002883911133e-01 5.299821868538856506e-02 2.855966798961162567e-02 1.458713114261627197e-01 -1.196177229285240173e-01 9.016221761703491211e-02
-1.134113222360610962e-01 -3.392051756381988525e-01 1.171342805027961731e-01 -1.382907480001449585e-01 -1.043376028537750244e-01 -7.311094552278518677e-02 2.230542302131652832e-01 3.718831017613410950e-02 4.931728914380073547e-02 -3.003273308277130127e-01 1.202834993600845337e-01 -2.948287427425384521e-01 2.977715730667114258e-01 -1.206932440400123596e-01 -1.621504724025726318e-01 4.398038983345031738e-01 3.837113734334707260e-03 3.748292848467826843e-02 -1.608487665653228760e-01 -4.805281385779380798e-02 9.494420140981674194e-02 8.227276057004928589e-02 1.150343269109725952e-01 1.709531098604202271e-01 -1.192580536007881165e-02 -1.343959420919418335e-01 -1.693497747182846069e-01 -1.400994658470153809e-01 -2.332540750503540039e-01 2.470789104700088501e-02 -2.125256657600402832e-01 1.872231438755989075e-02
-9.083677828311920166e-02 -2.121667116880416870e-01 1.706709414720535278e-01 -3.050313889980316162e-01 -2.142116725444793701e-01 -1.108978763222694397e-01 1.283477246761322021e-01 3.892948478460311890e-02 2.067304700613021851e-01 -9.602643549442291260e-02 2.181114442646503448e-02 -3.286002278327941895e-01 2.679095268249511719e-01 -2.880631983280181885e-01 -2.284785956144332886e-01 2.612766325473785400e-01 -3.250115364789962769e-02 1.312233507633209229e-01 1.225387081503868103e-01 -2.920662984251976013e-02 -1.068841740489006042e-01 1.812627762556076050e-01 1.789323426783084869e-02 1.856163293123245239e-01 2.001341134309768677e-01 1.102316156029701233e-01 1.445128470659255981e-01 -2.948450744152069092e-01 -1.525493413209915161e-01 -1.046817866154015064e-03 -1.206022351980209351e-01 -4.139025509357452393e-02
-3.492417931556701660e-02 -3.106418251991271973e-01 -1.226664409041404724e-01 -1.561945080757141113e-01 -2.589866220951080322e-01 -1.427030712366104126e-01 6.464038789272308350e-02 -1.739947944879531860e-01 -1.583267748355865479e-01 2.432213574647903442e-01 4.484246298670768738e-02 -1.703867912292480469e-01 1.202581729739904404e-02 -1.613677442073822021e-01 -6.157253682613372803e-02 2.810347378253936768e-01 -2.293485999107360840e-01 2.640038169920444489e-02 2.965746819972991943e-01 1.092925667762756348e-01 -3.404960781335830688e-02 6.122108548879623413e-02 -5.584613233804702759e-02 3.135075569152832031e-01 2.710322663187980652e-02 -3.208646476268768311e-01 2.116138190031051636e-01 1.331238150596618652e-01 -1.933687180280685425e-01 -1.879660487174987793e-01 -9.156907349824905396e-02 -9.956879913806915283e-02
4.537793993949890137e-02 -2.784317433834075928e-01 -1.214629858732223511e-01 -4.692292585968971252e-02 -2.359649091958999634e-01 -2.380255050957202911e-02 3.193174898624420166e-01 -8.265127241611480713e-02 -2.384827099740505219e-02 -1.883448362350463867e-01 2.928512692451477051e-01 3.326728940010070801e-03 7.054509129375219345e-03 2.773870527744293213e-01 -1.976307108998298645e-02 1.015287488698959351e-01 -2.113278582692146301e-02 -3.721770346164703369e-01 7.921563088893890381e-02 -1.698532141745090485e-02 -6.388244032859802246e-02 2.472801953554153442e-01 4.473102092742919922e-02 1.749432682991027832e-01 1.403309125453233719e-02 -1.624712198972702026e-01 -5.911194160580635071e-02 -4.799748584628105164e-02 1.854290813207626343e-01 -9.252652525901794434e-02 -2.274700701236724854e-01 -3.980871737003326416e-01
-3.042186982929706573e-02 -1.751754581928253174e-01 3.586614429950714111e-01 -1.451280247420072556e-02 2.370302565395832062e-02 4.624277353286743164e-02 -1.596969366073608398e-01 4.470374435186386108e-02 1.103648468852043152e-01 -4.497045278549194336e-02 3.886390328407287598e-01 8.865631371736526489e-02 -1.666498780250549316e-01 2.724337950348854065e-02 -1.518381088972091675e-01 2.411304600536823273e-02 9.018137305974960327e-02 -1.431018561124801636e-01 2.143664956092834473e-01 1.566462367773056030e-01 -3.741834163665771484e-01 3.671059012413024902e-01 -5.449753254652023315e-02 -6.041470915079116821e-02 3.572599729523062706e-03 -9.481486678123474121e-02 8.257760852575302124e-02 -8.548977226018905640e-02 -4.082252383232116699e-01 2.160457894206047058e-02 3.865252435207366943e-02 1.088281199336051941e-01
2.830351004377007484e-03 -2.000579386949539185e-01 -1.447743177413940430e-02 -3.201949223875999451e-02 -9.593214094638824463e-02 -2.009627819061279297e-01 -3.827174007892608643e-02 1.109795123338699341e-01 7.156791538000106812e-02 -2.133158147335052490e-01 2.888718843460083008e-01 -9.738992899656295776e-02 4.366439953446388245e-02 -1.076665893197059631e-01 -2.730072140693664551e-01 -3.231781721115112305e-01 1.137387380003929138e-01 -5.449498072266578674e-02 1.458367407321929932e-01 2.895321249961853027e-01 -2.153640389442443848e-01 4.259308576583862305e-01 8.770779706537723541e-03 3.099681138992309570e-01 -6.463833898305892944e-02 -7.539670169353485107e-02 1.322385855019092560e-02 -1.808054745197296143e-01 8.004128932952880859e-02 -1.039665099233388901e-02 6.035219132900238037e-02 -2.479637563228607178e-01
-1.727466136217117310e-01 -1.656439155340194702e-01 1.090135872364044189e-01 -1.809715479612350464e-01 -2.379093617200851440e-01 4.317233338952064514e-02 1.141341477632522583e-01 5.755722895264625549e-02 -2.389270812273025513e-02 5.882597342133522034e-02 1.507928520441055298e-01 -7.225096225738525391e-02 2.427050173282623291e-01 -7.219561189413070679e-02 6.390780210494995117e-02 -5.920403078198432922e-02 4.256286472082138062e-02 -1.986727416515350342e-01 9.766533970832824707e-02 1.259677559137344360e-01 -2.154269628226757050e-02 3.776644170284271240e-01 3.134623467922210693e-01 2.868728041648864746e-01 -5.383240804076194763e-02 -2.124583274126052856e-01 1.601180285215377808e-01 2.331151627004146576e-02 -3.768674433231353760e-01 6.421699374914169312e-02 1.605636179447174072e-01 2.882629930973052979e-01
-4.056928679347038269e-02 -3.135464191436767578e-01 1.402296870946884155e-01 -4.488266631960868835e-02 -6.862088292837142944e-02 1.247000023722648621e-01 -4.296170547604560852e-02 -1.088242903351783752e-01 -4.080711677670478821e-02 -8.130550384521484375e-03 -2.968184091150760651e-02 2.207053154706954956e-01 1.558646280318498611e-02 -3.014012277126312256e-01 -2.711459621787071228e-02 4.149534553289413452e-02 -1.667504459619522095e-01 -2.408379614353179932e-01 1.019126698374748230e-01 1.089592278003692627e-01 -1.438523977994918823e-01 4.253303706645965576e-01 -5.215387046337127686e-02 3.740490972995758057e-01 6.748402118682861328e-02 -2.393599748611450195e-01 1.286257058382034302e-01 2.885627448558807373e-01 -2.684487998485565186e-01 -1.071858704090118408e-01 2.859503589570522308e-02 3.492794185876846313e-02
-4.457496702671051025e-01 -1.656545251607894897e-01 2.143502980470657349e-01 -3.710332810878753662e-01 -5.863565951585769653e-02 1.368152797222137451e-01 -2.028692513704299927e-01 -1.689476370811462402e-01 2.064304798841476440e-02 2.298948019742965698e-01 2.396539002656936646e-01 -9.457143396139144897e-02 2.251923084259033203e-01 -2.339981347322463989e-01 3.989339619874954224e-02 9.631697833538055420e-02 1.720742508769035339e-02 -1.814335435628890991e-01 3.472980856895446777e-01 -1.541097089648246765e-02 5.832950770854949951e-02 -4.789225291460752487e-03 6.747571751475334167e-05 1.320251822471618652e-01 -6.054374575614929199e-02 -2.219072580337524414e-01 2.814825857058167458e-04 6.533551961183547974e-02 -5.680948123335838318e-02 -1.130840554833412170e-01 -5.340931192040443420e-02 -1.069534644484519958e-01
-8.992389589548110962e-02 -3.629330098628997803e-01 2.924163043498992920e-01 1.276832520961761475e-01 -3.777561187744140625e-01 2.346638590097427368e-01 -7.273861765861511230e-02 -1.408649384975433350e-01 -2.345796972513198853e-01 -7.798577845096588135e-02 1.740086078643798828e-01 1.699203625321388245e-03 -1.832606345415115356e-01 -2.830210030078887939e-01 -3.128763437271118164e-01 2.217935472726821899e-01 1.532327830791473389e-01 -4.041856527328491211e-02 2.511488646268844604e-02 -2.221967652440071106e-02 -1.475652158260345459e-01 1.008993089199066162e-01 1.822392493486404419e-01 8.489834144711494446e-03 -1.615188121795654297e-01 -3.854358196258544922e-02 -3.634774591773748398e-03 5.854413285851478577e-02 -1.625481992959976196e-01 -1.039013788104057312e-01 -1.445606350898742676e-01 5.210002884268760681e-02
-3.308132588863372803e-01 -1.415823847055435181e-01 2.055126428604125977e-01 -2.174416333436965942e-01 -3.423986434936523438e-01 -2.290019579231739044e-02 1.624464392662048340e-01 -2.881938219070434570e-01 -1.185575723648071289e-01 -1.396065354347229004e-01 2.227593660354614258e-01 2.002820223569869995e-01 -7.954838126897811890e-02 -1.023930534720420837e-01 -1.119736880064010620e-01 2.368713319301605225e-01 -1.260167807340621948e-01 -7.233602553606033325e-02 2.106150984764099121e-01 1.464623957872390747e-02 -1.492435783147811890e-01 8.613814413547515869e-02 -4.765963926911354065e-02 -3.743091970682144165e-02 2.448423951864242554e-01 -1.747972220182418823e-01 -2.362762987613677979e-01 3.854762390255928040e-02 -1.821925938129425049e-01 9.367469698190689087e-02 3.465871512889862061e-02 -2.345625460147857666e-01
-1.599576324224472046e-01 -3.943717479705810547e-01 1.273266971111297607e-01 -5.758563056588172913e-02 -2.890944182872772217e-01 9.660568088293075562e-02 1.605973988771438599e-01 1.281215250492095947e-01 -1.139056831598281860e-01 -8.029407821595668793e-03 4.247205853462219238e-01 2.428240925073623657e-01 1.190277263522148132e-01 4.558015987277030945e-02 1.792290806770324707e-02 2.099984735250473022e-01 4.534568637609481812e-02 -1.251834630966186523e-01 -1.330937631428241730e-02 -1.858663000166416168e-02 1.566010713577270508e-02 -3.381212428212165833e-02 1.192723289132118225e-01 3.537105023860931396e-01 4.869814589619636536e-02 -1.628926843404769897e-01 -3.591627255082130432e-02 3.287390107288956642e-03 -4.598853737115859985e-02 -3.990737199783325195e-01 -1.590641029179096222e-02 -1.940232142806053162e-02
-2.129860520362854004e-01 -9.905417263507843018e-02 8.384563773870468140e-02 6.662140600383281708e-03 3.557508438825607300e-02 -2.035633847117424011e-02 2.255702316761016846e-01 1.699651479721069336e-01 -1.978194117546081543e-01 -1.621708273887634277e-01 2.962030172348022461e-01 -1.601598411798477173e-01 7.534419745206832886e-02 -8.743328601121902466e-02 -3.068631887435913086e-01 -1.255104243755340576e-01 2.356925159692764282e-01 7.705011963844299316e-02 1.324922591447830200e-01 2.087484002113342285e-01 -1.543520838022232056e-01 4.044135510921478271e-01 -2.095918171107769012e-03 1.320226043462753296e-01 -4.031933844089508057e-02 -2.055932432413101196e-01 2.640038169920444489e-02 1.853709667921066284e-02 -1.793848574161529541e-01 -1.580694317817687988e-01 2.984535396099090576e-01 -1.887882202863693237e-01
9.110551327466964722e-02 2.198823727667331696e-02 -6.243447586894035339e-02 1.267387270927429199e-01 -2.221074402332305908e-01 5.129584111273288727e-03 1.770109385251998901e-01 -1.325992047786712646e-01 -9.617228806018829346e-02 5.183904990553855896e-02 2.326291203498840332e-01 1.468878686428070068e-01 2.677506208419799805e-01 -1.544184982776641846e-01 -4.096529185771942139e-01 -1.833230853080749512e-01 -5.757742747664451599e-02 -1.272627264261245728e-01 1.081737726926803589e-01 -3.476317822933197021e-01 4.079377278685569763e-03 1.014000475406646729e-01 6.120042502880096436e-02 1.203216612339019775e-01 -5.754776671528816223e-02 -3.506191670894622803e-01 1.369679868221282959e-01 -8.752170950174331665e-02 -2.756522893905639648e-01 -1.656883209943771362e-01 -2.085402011871337891e-01 -9.067308902740478516e-02
1.205631271004676819e-01 -2.071082890033721924e-01 7.481659948825836182e-02 -2.950265817344188690e-02 -6.764077395200729370e-02 2.717558760195970535e-03 -4.193927743472158909e-04 -6.743062287569046021e-02 -2.870998084545135498e-01 2.363733351230621338e-01 -4.330408573150634766e-02 1.847182027995586395e-02 1.335641443729400635e-01 -1.558841168880462646e-01 -2.299022078514099121e-01 1.727768629789352417e-01 -1.798335909843444824e-01 -3.283497318625450134e-02 2.815346717834472656e-01 1.690583825111389160e-01 -2.166881412267684937e-01 2.577553689479827881e-01 -1.406963169574737549e-01 3.149668276309967041e-01 -3.018489666283130646e-02 -2.681060135364532471e-01 1.957645118236541748e-01 3.033633530139923096e-01 -2.622443437576293945e-02 1.983061246573925018e-02 -2.104510366916656494e-01 -1.986053436994552612e-01
1.788281500339508057e-01 -6.787765026092529297e-02 4.030756652355194092e-02 -5.370254162698984146e-03 1.047824993729591370e-01 -8.276056498289108276e-02 1.484957635402679443e-01 1.828820630908012390e-02 1.587369740009307861e-01 -1.592596024274826050e-01 3.509049117565155029e-01 -1.274001598358154297e-01 -7.170852273702621460e-02 3.966073691844940186e-02 -2.315258830785751343e-01 -1.089279428124427795e-01 1.409082263708114624e-01 6.661375053226947784e-03 1.370395869016647339e-01 1.883341372013092041e-01 1.001504808664321899e-01 3.260194957256317139e-01 -3.763227909803390503e-02 3.212879896163940430e-01 9.584453701972961426e-02 -3.562235459685325623e-02 3.718695044517517090e-01 1.567000597715377808e-01 -2.116500586271286011e-01 -2.086098045110702515e-01 -1.456820219755172729e-01 -2.854654788970947266e-01
4.751005023717880249e-02 -2.122265249490737915e-01 2.126862294971942902e-02 -1.980354934930801392e-01 -7.781986147165298462e-02 -1.761759370565414429e-01 2.736249566078186035e-01 1.392855197191238403e-01 9.063302725553512573e-02 -7.809360325336456299e-02 1.882644891738891602e-01 -8.071577176451683044e-04 -9.925100207328796387e-02 -1.767196953296661377e-01 -3.943481743335723877e-01 -3.076642155647277832e-01 1.946586817502975464e-01 -8.695392310619354248e-02 1.070263311266899109e-01 9.960846602916717529e-02 -3.071497380733489990e-01 2.071152478456497192e-01 4.909641668200492859e-02 3.548236191272735596e-01 -3.829702734947204590e-02 -2.206879556179046631e-01 -1.857874169945716858e-02 -1.561916768550872803e-01 1.086471527814865112e-01 1.384090632200241089e-01 4.331715404987335205e-02 2.315153367817401886e-02
-1.550733447074890137e-01 -2.666019201278686523e-01 1.041053235530853271e-01 -8.553208410739898682e-02 -2.948604822158813477e-01 4.405249655246734619e-02 2.165483869612216949e-02 -1.657247990369796753e-01 -1.014713943004608154e-01 2.838875725865364075e-02 2.111375704407691956e-02 -1.331741213798522949e-01 2.782795131206512451e-01 -9.354382753372192383e-02 -1.829432994127273560e-01 1.750964224338531494e-01 -1.627608388662338257e-01 2.001515775918960571e-02 4.502581655979156494e-01 3.236706852912902832e-01 2.538192085921764374e-02 4.932222515344619751e-02 -3.060855343937873840e-02 2.783729135990142822e-01 5.433359369635581970e-02 -1.128942966461181641e-01 -1.226151511073112488e-01 1.862958818674087524e-01 -1.076186373829841614e-01 -1.944490224123001099e-01 -9.248334914445877075e-03 -2.439196556806564331e-01
-3.109399378299713135e-01 -3.096424341201782227e-01 -1.234489828348159790e-01 -5.192566663026809692e-02 -2.708622254431247711e-03 3.989177197217941284e-02 -4.069867730140686035e-02 1.108539942651987076e-02 -3.043290972709655762e-02 -3.181456923484802246e-01 2.039656490087509155e-01 2.507906220853328705e-02 2.239355593919754028e-01 -2.210417389869689941e-01 -2.975094132125377655e-02 -1.461526751518249512e-02 3.243737667798995972e-02 -1.307696700096130371e-01 1.254531741142272949e-02 -1.009878739714622498e-01 4.299839586019515991e-02 1.303601413965225220e-01 1.042478308081626892e-01 3.040803670883178711e-01 -2.372559607028961182e-01 -2.702236175537109375e-01 -3.509687483310699463e-01 -1.773221492767333984e-01 -1.303259581327438354e-01 6.564953178167343140e-02 -2.470965534448623657e-01 -1.570865660905838013e-01
-1.775347888469696045e-01 -1.286676079034805298e-01 1.504439413547515869e-01 -3.065716922283172607e-01 -3.666365891695022583e-02 -1.012832224369049072e-01 1.261349767446517944e-02 -2.184444516897201538e-01 1.059659346938133240e-01 -6.647123396396636963e-02 4.064700901508331299e-01 -6.732758134603500366e-02 -2.283024229109287262e-02 -2.032762169837951660e-01 -2.801335752010345459e-01 1.245189085602760315e-01 1.664061844348907471e-01 1.614409983158111572e-01 8.664334565401077271e-02 -2.181748300790786743e-01 -1.450802683830261230e-01 1.838433593511581421e-01 -3.508748020976781845e-03 2.348874211311340332e-01 -1.254237443208694458e-01 -3.174040019512176514e-01 -1.621070951223373413e-01 -1.190308928489685059e-01 -2.935280557721853256e-03 -2.224305570125579834e-01 -1.040737628936767578e-01 1.359232366085052490e-01
-9.580536931753158569e-02 -1.198982372879981995e-01 1.708384156227111816e-01 6.352697312831878662e-02 1.306291222572326660e-01 1.067703366279602051e-01 2.165816873311996460e-01 2.003486603498458862e-01 6.507935374975204468e-02 -1.736765205860137939e-01 3.096551895141601562e-01 -2.276397943496704102e-01 -2.947798557579517365e-02 -3.505276888608932495e-02 -3.045728504657745361e-01 -1.292017549276351929e-01 1.988214999437332153e-01 -2.561236917972564697e-02 1.121453717350959778e-01 2.135128080844879150e-01 -1.185935437679290771e-01 4.634891450405120850e-01 9.157865494489669800e-02 6.232783570885658264e-02 -6.431619077920913696e-02 -9.507206827402114868e-02 2.129013687372207642e-01 -9.522177278995513916e-02 -2.140373438596725464e-01 4.936828464269638062e-02 1.671584993600845337e-01 -2.253526151180267334e-01
-3.034516274929046631e-01 -1.395425200462341309e-02 2.439907789230346680e-01 5.526149272918701172e-02 8.486360311508178711e-02 9.663440287113189697e-02 1.333154505118727684e-03 -2.374722212553024292e-01 -1.581093072891235352e-01 1.166235804557800293e-01 6.072553247213363647e-02 2.670601308345794678e-01 2.507934346795082092e-02 -1.562572084367275238e-02 -1.610064953565597534e-01 -2.350765019655227661e-01 2.436914145946502686e-01 -1.098089292645454407e-01 7.794545590877532959e-02 7.663813978433609009e-02 -1.925449222326278687e-01 2.963596284389495850e-01 2.821966074407100677e-02 3.755598068237304688e-01 8.477731794118881226e-02 -2.398650795221328735e-01 1.802727729082107544e-01 -2.851017564535140991e-02 -3.194811642169952393e-01 4.438297823071479797e-02 -8.806615322828292847e-02 1.287363767623901367e-01
1.366551369428634644e-01 -1.118250861763954163e-01 2.171708792448043823e-01 1.359275914728641510e-02 -4.175861924886703491e-02 3.635037317872047424e-02 -2.876709774136543274e-02 -3.138788342475891113e-01 5.662473291158676147e-02 1.057761758565902710e-01 5.193974971771240234e-01 3.914973139762878418e-02 -1.909752190113067627e-01 -2.245468646287918091e-01 -9.736177325248718262e-02 -8.146357536315917969e-02 -4.740220680832862854e-02 -2.012533545494079590e-01 1.774378120899200439e-01 -2.137183770537376404e-02 -3.621636033058166504e-01 2.218612432479858398e-01 7.019886374473571777e-02 1.536602079868316650e-01 1.461563408374786377e-01 -1.695198565721511841e-01 -7.845711708068847656e-02 3.416702151298522949e-02 -2.798959314823150635e-01 9.110916405916213989e-03 -3.861461067572236061e-03 1.042775586247444153e-01
1.049699634313583374e-01 -2.315391153097152710e-01 7.508702576160430908e-02 1.539003700017929077e-01 4.936664924025535583e-02 2.642326802015304565e-02 -5.445433780550956726e-02 -1.134973615407943726e-01 -1.765811443328857422e-01 -1.574821323156356812e-01 3.441202342510223389e-01 -7.356826215982437134e-02 -9.272646158933639526e-02 -3.945983350276947021e-01 -9.927755594253540039e-02 2.284571081399917603e-01 -1.165551394224166870e-01 -1.111282929778099060e-01 1.417458355426788330e-01 -1.121030822396278381e-01 -2.299485355615615845e-01 3.044432699680328369e-01 2.530065476894378662e-01 2.071734815835952759e-01 -4.796617478132247925e-02 -1.780381500720977783e-01 -1.342865377664566040e-01 4.400917887687683105e-02 -2.565298676490783691e-01 -5.670824646949768066e-02 -7.628373801708221436e-02 2.024809867143630981e-01
1.365539133548736572e-01 -7.523012161254882812e-02 -3.980984538793563843e-02 2.287095636129379272e-01 -1.168660074472427368e-01 1.237527430057525635e-01 2.804267778992652893e-02 -4.084242135286331177e-02 -2.171412488678470254e-04 5.464125424623489380e-02 2.673677504062652588e-01 2.078769356012344360e-02 1.386919766664505005e-01 -1.385353803634643555e-01 -4.597947299480438232e-01 -1.009642034769058228e-01 -1.944860816001892090e-01 -3.418620228767395020e-01 2.454212754964828491e-01 -4.061877727508544922e-02 5.898017808794975281e-02 2.511397302150726318e-01 -8.899378776550292969e-02 1.321903616189956665e-01 -2.011253312230110168e-02 -3.269492387771606445e-01 1.453027427196502686e-01 -2.797635197639465332e-01 -8.979151397943496704e-02 -1.359168589115142822e-01 -4.203622229397296906e-03 -1.169771924614906311e-01
2.117335200309753418e-01 5.755963921546936035e-02 6.973733007907867432e-02 -1.232330277562141418e-01 -3.583245873451232910e-01 5.404213443398475647e-02 1.359951198101043701e-01 -3.008829616010189056e-02 -6.613320112228393555e-02 1.383300870656967163e-01 2.878311090171337128e-02 -1.243423223495483398e-01 1.657102406024932861e-01 -1.844821274280548096e-01 -2.662022113800048828e-01 1.394175887107849121e-01 -2.487177401781082153e-01 -1.363179236650466919e-01 3.061554431915283203e-01 5.957105010747909546e-02 1.262890547513961792e-01 1.254415661096572876e-01 -2.774882875382900238e-02 2.006701529026031494e-01 -4.506555944681167603e-02 -3.471629321575164795e-01 -8.374990522861480713e-02 -3.098511397838592529e-01 -1.694553648121654987e-03 2.414371445775032043e-02 -1.482249796390533447e-01 -3.015279173851013184e-01
-4.999732598662376404e-02 -3.647992014884948730e-02 -1.004300713539123535e-01 -9.981888532638549805e-02 -2.233144789934158325e-01 -7.734885066747665405e-02 2.691367566585540771e-01 1.786478757858276367e-01 -1.674697399139404297e-01 4.153555631637573242e-02 2.358380407094955444e-01 -3.744668513536453247e-02 8.826653473079204559e-03 -2.711683511734008789e-01 -2.874621450901031494e-01 5.189033597707748413e-02 -2.522052638232707977e-02 -4.392759501934051514e-02 5.551526695489883423e-02 3.134571611881256104e-01 -1.156138107180595398e-01 2.809243500232696533e-01 7.163912989199161530e-03 4.042296707630157471e-01 -2.969107627868652344e-01 6.855656951665878296e-02 2.364666163921356201e-01 -1.810129135847091675e-01 -1.444642543792724609e-01 -7.320807315409183502e-03 7.704350352287292480e-02 4.635746404528617859e-02
-1.305034160614013672e-01 -2.551532983779907227e-01 1.683883368968963623e-01 -2.511266767978668213e-01 -3.916545510292053223e-01 -6.122140213847160339e-02 1.798076331615447998e-01 -3.823178410530090332e-01 -2.461576312780380249e-01 -6.001538410782814026e-02 2.707451283931732178e-01 1.087049245834350586e-01 5.954661965370178223e-02 -1.542962640523910522e-01 -1.371993124485015869e-01 1.261156499385833740e-01 3.253256157040596008e-02 -8.070887625217437744e-02 -1.100581511855125427e-01 -1.099522560834884644e-01 -2.414852976799011230e-01 -4.493257496505975723e-03 -1.274863956496119499e-03 -9.467152506113052368e-02 6.635417789220809937e-02 -2.673507034778594971e-01 -1.318376958370208740e-01 4.244958981871604919e-03 -2.171760350465774536e-01 -3.481303155422210693e-02 2.085070125758647919e-02 -1.955642700195312500e-01
-1.121457815170288086e-01 -3.142967820167541504e-01 2.098171114921569824e-01 -2.045198902487754822e-02 -3.398232460021972656e-01 7.357902079820632935e-02 7.102759182453155518e-02 -2.834185361862182617e-01 -1.369739919900894165e-01 2.494078725576400757e-01 -4.193595796823501587e-02 -6.362824141979217529e-02 1.819105446338653564e-01 -3.032016158103942871e-01 -1.265464276075363159e-01 -2.316291071474552155e-02 3.132102265954017639e-02 -1.383707225322723389e-01 -5.831018835306167603e-02 3.984460830688476562e-01 1.183801293373107910e-01 2.146327644586563110e-01 1.812051385641098022e-01 1.920874416828155518e-01 -2.313147671520709991e-02 -1.142856385558843613e-02 1.016699597239494324e-01 -2.076166421175003052e-01 -1.604489237070083618e-01 -9.784018248319625854e-02 -1.121767051517963409e-02 8.909359574317932129e-02
1.413251608610153198e-01 -3.946969285607337952e-03 2.475089579820632935e-01 -1.886257380247116089e-01 -1.592228263616561890e-01 1.886692084372043610e-02 6.739686429500579834e-02 -1.567125767469406128e-01 -2.541594803333282471e-01 -7.903354614973068237e-02 2.146590799093246460e-01 1.408517956733703613e-01 -1.000608652830123901e-01 -2.141341865062713623e-01 4.213104955852031708e-03 -2.729000709950923920e-02 8.787757158279418945e-02 -3.552113771438598633e-01 8.638603985309600830e-02 -3.071775734424591064e-01 1.165635064244270325e-01 4.863506183028221130e-02 -1.216262057423591614e-01 1.461310833692550659e-01 -1.839623451232910156e-01 -2.085686624050140381e-01 -2.216777997091412544e-03 -1.610261499881744385e-01 -3.947053849697113037e-01 9.705530852079391479e-02 -2.654502987861633301e-01 -9.056486189365386963e-02
1.829169690608978271e-02 8.379128575325012207e-02 3.803836703300476074e-01 -1.158168017864227295e-01 -1.137324124574661255e-01 -7.420175522565841675e-02 -8.463571220636367798e-02 2.573499977588653564e-01 -3.259433060884475708e-02 7.591503858566284180e-02 1.815280467271804810e-01 -9.426987171173095703e-02 -1.197023689746856689e-02 -6.133191660046577454e-02 -1.377387344837188721e-01 1.617901474237442017e-01 8.975156396627426147e-02 -1.437634527683258057e-01 1.145924255251884460e-01 -1.336148753762245178e-02 5.632531642913818359e-02 1.434458494186401367e-01 1.322642415761947632e-01 2.462201118469238281e-01 -1.492649316787719727e-01 -2.045387923717498779e-01 -1.567935794591903687e-01 -4.320634603500366211e-01 -2.164370268583297729e-01 -4.256955161690711975e-02 -3.317721784114837646e-01 -2.588019967079162598e-01
-1.691476851701736450e-01 -1.390561759471893311e-01 1.658603996038436890e-01 1.495100259780883789e-01 -3.460848703980445862e-02 5.268570408225059509e-02 6.894104182720184326e-02 -1.201624423265457153e-01 -1.126670390367507935e-01 -1.037719324231147766e-01 -4.635336250066757202e-02 2.341212034225463867e-01 2.861013403162360191e-03 -3.395480811595916748e-01 1.138913184404373169e-01 6.373192369937896729e-02 -2.035575509071350098e-01 -1.880173832178115845e-01 2.854880094528198242e-01 4.067912325263023376e-02 -2.029423415660858154e-01 3.524476885795593262e-01 2.910509705543518066e-01 2.643983960151672363e-01 1.380981355905532837e-01 -1.784444302320480347e-01 -3.605164214968681335e-02 3.977536782622337341e-02 -3.259348273277282715e-01 -1.477392315864562988e-01 -4.564735293388366699e-02 -4.858547076582908630e-02
2.387810684740543365e-02 6.300266832113265991e-02 1.700598299503326416e-01 9.858117252588272095e-02 8.876592852175235748e-03 -1.378006208688020706e-02 2.335358113050460815e-01 1.248668879270553589e-01 2.419960051774978638e-01 -2.418339997529983521e-01 4.598557651042938232e-01 -1.043453440070152283e-01 -3.936849161982536316e-02 -1.802389174699783325e-01 -4.847253859043121338e-02 1.948735862970352173e-01 2.799356169998645782e-02 -2.576677873730659485e-02 1.067795976996421814e-01 3.064343333244323730e-01 1.185061037540435791e-01 1.516469717025756836e-01 1.560380756855010986e-01 1.809859573841094971e-01 5.827052518725395203e-03 -1.021813899278640747e-01 3.811205327510833740e-01 -2.256245166063308716e-02 -2.677297592163085938e-01 -1.123318150639533997e-01 -6.603443622589111328e-02 -1.639193892478942871e-01
-3.066472895443439484e-02 -1.510357558727264404e-01 2.262799888849258423e-01 2.146319858729839325e-02 -5.311152711510658264e-02 -1.501294821500778198e-01 -2.212379314005374908e-02 -1.736210435628890991e-01 -1.410388499498367310e-01 -6.666498631238937378e-02 4.335598647594451904e-01 1.696813404560089111e-01 7.465382665395736694e-02 1.332428306341171265e-01 3.741927444934844971e-02 3.786478638648986816e-01 1.930779963731765747e-02 -4.212139174342155457e-02 1.594058871269226074e-01 -1.885898411273956299e-02 -1.841563284397125244e-01 -1.096083689481019974e-02 6.435097008943557739e-02 1.858775764703750610e-01 9.989389032125473022e-02 -5.908591672778129578e-02 3.457001745700836182e-01 -1.399041861295700073e-01 -2.353402525186538696e-01 -3.287104144692420959e-02 -2.921607494354248047e-01 -2.537213563919067383e-01
-2.936782538890838623e-01 -1.212982982397079468e-01 3.698022961616516113e-01 -1.676681339740753174e-01 -7.138703763484954834e-02 4.714672639966011047e-02 1.542143672704696655e-01 -2.080943137407302856e-01 -3.729529976844787598e-01 6.957622617483139038e-02 -4.850808158516883850e-02 2.613148391246795654e-01 3.096001967787742615e-02 -2.383908778429031372e-01 -3.758494555950164795e-01 -9.740027785301208496e-02 2.773710712790489197e-02 -6.372446566820144653e-02 2.572364807128906250e-01 8.404095470905303955e-02 1.683789887465536594e-03 -1.204174011945724487e-01 -2.175859920680522919e-02 1.307624578475952148e-01 9.887442737817764282e-02 -1.976088136434555054e-01 1.735810376703739166e-02 3.525113686919212341e-02 -1.936330497264862061e-01 2.161821536719799042e-02 -1.911337971687316895e-01 4.069232568144798279e-02
-3.308070823550224304e-02 -2.664441466331481934e-01 5.901172757148742676e-02 1.116062402725219727e-01 1.505107432603836060e-01 -1.112832948565483093e-01 -2.287366539239883423e-01 -9.364831447601318359e-02 1.373371034860610962e-01 -4.385204613208770752e-02 4.698721468448638916e-01 -1.361806839704513550e-01 -4.609792679548263550e-02 -1.778717041015625000e-01 -5.189016833901405334e-02 1.152302101254463196e-01 -9.463845938444137573e-02 -2.509049773216247559e-01 4.585767537355422974e-02 -9.394235908985137939e-02 -1.108081713318824768e-01 7.403625547885894775e-02 -1.016617193818092346e-01 3.298405408859252930e-01 3.814290091395378113e-02 2.634082734584808350e-02 3.356398046016693115e-01 -4.647961258888244629e-02 -3.154982924461364746e-01 -1.454422622919082642e-01 -7.187005877494812012e-02 -2.084583193063735962e-01
-8.604681491851806641e-02 -1.750686764717102051e-01 2.062669992446899414e-01 -2.963845729827880859e-01 1.005863547325134277e-01 2.572041153907775879e-01 -6.559265777468681335e-03 -4.324170351028442383e-01 -3.807013621553778648e-03 -1.220495775341987610e-01 8.198576048016548157e-03 -1.582717522978782654e-02 6.475956737995147705e-02 -1.450884938240051270e-01 -1.323922127485275269e-01 -1.611344749107956886e-03 2.349160611629486084e-01 -2.318323850631713867e-01 1.401646584272384644e-01 -5.080267414450645447e-02 -6.655175983905792236e-02 6.355366855859756470e-02 -8.990295231342315674e-02 1.581024378538131714e-01 1.576881110668182373e-02 -2.948767542839050293e-01 8.341835439205169678e-02 -2.444441057741641998e-02 -4.144567251205444336e-02 -1.209558770060539246e-01 -4.619359374046325684e-01 -1.142750680446624756e-01
2.657127976417541504e-01 -2.548735439777374268e-01 1.246356144547462463e-01 -1.931176334619522095e-01 -8.023301512002944946e-02 -1.837801933288574219e-01 -7.737110555171966553e-02 -2.102247253060340881e-02 -1.434579212218523026e-02 -1.956557780504226685e-01 1.781677454710006714e-01 -8.864163607358932495e-02 3.600535690784454346e-01 1.672150380909442902e-02 -1.808604449033737183e-01 5.537471175193786621e-02 1.339374184608459473e-01 -1.774637550115585327e-01 2.653934061527252197e-01 1.957601308822631836e-01 -2.041158825159072876e-01 -5.041251704096794128e-02 -6.167646031826734543e-03 2.157091945409774780e-01 1.557571887969970703e-01 -1.070815622806549072e-01 8.251781016588211060e-02 -2.140031605958938599e-01 -1.069782897830009460e-01 3.526232242584228516e-01 -8.749032020568847656e-02 -2.011145800352096558e-01
-4.713115748018026352e-03 -5.123891830444335938e-01 -1.271748989820480347e-01 1.108698640018701553e-02 -1.113964170217514038e-01 -5.761110689491033554e-03 1.219566352665424347e-02 -1.274636685848236084e-01 -5.255838483572006226e-02 2.241518199443817139e-01 6.029600277543067932e-02 -6.907102465629577637e-02 -5.371456034481525421e-03 -2.202074229717254639e-02 -1.337287425994873047e-01 2.425290495157241821e-01 -1.451628357172012329e-01 7.290659099817276001e-02 2.601524293422698975e-01 1.699969619512557983e-01 -5.815112963318824768e-02 2.094013988971710205e-01 -1.131795719265937805e-01 3.517975509166717529e-01 -8.834135718643665314e-03 -3.349507153034210205e-01 2.394343763589859009e-01 9.676761180162429810e-02 -2.317399531602859497e-01 -1.048769727349281311e-01 3.705012425780296326e-02 -4.318020120263099670e-02
-6.389052420854568481e-02 -3.027245216071605682e-02 1.424674540758132935e-01 1.287651360034942627e-01 -2.103204093873500824e-02 -3.575568273663520813e-02 -9.123198688030242920e-03 -1.722124218940734863e-01 -3.081742525100708008e-01 -1.250674575567245483e-01 3.537348508834838867e-01 -5.878769978880882263e-02 -3.347506001591682434e-02 4.238147288560867310e-03 6.738243252038955688e-02 3.982572555541992188e-01 1.688925921916961670e-01 -7.969095557928085327e-02 1.928631812334060669e-01 1.538617461919784546e-01 -4.221033677458763123e-02 9.512765705585479736e-02 -6.463380157947540283e-02 5.505117401480674744e-02 -2.043237686157226562e-01 -4.271400347352027893e-02 3.834709525108337402e-01 -2.209231704473495483e-01 -1.627649366855621338e-01 -1.169489175081253052e-01 -2.835902273654937744e-01 -2.221956253051757812e-01
3.201008588075637817e-02 -2.197965383529663086e-01 -5.383750051259994507e-02 -7.080791890621185303e-02 9.311966598033905029e-02 2.294690907001495361e-02 4.895664751529693604e-02 -1.486416757106781006e-01 -1.885286122560501099e-01 -1.457069963216781616e-01 7.458603382110595703e-02 1.001202613115310669e-01 2.695038914680480957e-01 2.844942919909954071e-02 1.572472415864467621e-02 7.336908578872680664e-02 -5.473207682371139526e-02 -2.497205697000026703e-02 2.365470528602600098e-01 3.342852890491485596e-01 -9.706590324640274048e-02 2.483870536088943481e-01 -1.022071242332458496e-01 3.065394759178161621e-01 -1.761072129011154175e-01 -1.516629159450531006e-01 9.694398194551467896e-02 -3.685237169265747070e-01 -1.025313735008239746e-01 8.879815787076950073e-02 2.814439237117767334e-01 -3.375620245933532715e-01
2.568246796727180481e-02 -1.183820515871047974e-02 7.362239062786102295e-02 -2.375390753149986267e-02 3.637970238924026489e-02 5.511148646473884583e-02 -7.974705100059509277e-02 -6.121125072240829468e-02 1.313672661781311035e-01 -7.617564499378204346e-02 5.306193232536315918e-02 8.679153770208358765e-02 3.236262500286102295e-01 5.602484196424484253e-02 -3.252694606781005859e-01 2.886557765305042267e-02 -1.277462095022201538e-01 -2.684892416000366211e-01 1.606322973966598511e-01 2.406468428671360016e-02 9.305673092603683472e-02 1.246528998017311096e-01 -4.305130243301391602e-02 1.926033943891525269e-01 -8.547808229923248291e-02 -4.798307120800018311e-01 3.077714145183563232e-01 -2.712707519531250000e-01 -8.403745293617248535e-02 -2.669776976108551025e-01 -1.964437812566757202e-01 1.735355854034423828e-01
-7.593286037445068359e-02 -5.423338618129491806e-03 3.298676609992980957e-01 1.125823855400085449e-01 -2.727411091327667236e-01 2.738672196865081787e-01 2.659741789102554321e-02 -2.860718593001365662e-02 -5.824254080653190613e-02 -8.177806437015533447e-02 3.004869632422924042e-02 7.869541645050048828e-02 1.252967566251754761e-01 9.495950490236282349e-02 -3.367013931274414062e-01 2.937853932380676270e-01 2.267886400222778320e-01 1.504857465624809265e-02 1.282257884740829468e-01 -1.672506034374237061e-01 -7.190819084644317627e-02 4.051645696163177490e-01 -5.099574103951454163e-02 3.074129819869995117e-01 -1.212833747267723083e-01 7.432036101818084717e-03 8.668536692857742310e-02 -1.179553642868995667e-01 2.144388668239116669e-02 5.139324814081192017e-02 -1.518617123365402222e-01 -2.353045493364334106e-01
2.455886267125606537e-02 -5.151848196983337402e-01 -6.589493155479431152e-02 -2.815447188913822174e-02 -3.135253190994262695e-01 1.381825804710388184e-01 1.122160479426383972e-01 -4.762881621718406677e-02 1.865639467723667622e-03 -1.443661749362945557e-01 -4.584626760333776474e-03 -1.220482680946588516e-02 1.448475569486618042e-01 -7.448042929172515869e-02 -2.475609779357910156e-01 1.751466691493988037e-01 -1.422543078660964966e-01 -1.937872357666492462e-02 3.077921569347381592e-01 7.110684365034103394e-02 -1.629311293363571167e-01 2.496812939643859863e-01 -1.282330900430679321e-01 2.082756608724594116e-01 -5.687555298209190369e-02 -2.719746232032775879e-01 8.322970569133758545e-02 1.818326115608215332e-01 -2.212839871644973755e-01 1.456715762615203857e-01 -1.324203703552484512e-02 2.039268985390663147e-02
-1.743286289274692535e-02 -4.490750133991241455e-01 7.674276828765869141e-02 -6.704969704151153564e-02 -1.264363527297973633e-01 2.809149026870727539e-01 6.905777007341384888e-02 -3.228367567062377930e-01 5.935927620157599449e-04 1.563916951417922974e-01 1.120173335075378418e-01 1.948720365762710571e-01 2.075619548559188843e-01 -1.638663932681083679e-02 -1.232174783945083618e-01 1.695162802934646606e-01 -3.185397684574127197e-01 -4.517323896288871765e-02 1.046731248497962952e-01 1.997383236885070801e-01 -4.260468855500221252e-02 2.702144086360931396e-01 -1.085003763437271118e-01 1.672608405351638794e-01 -3.927212208509445190e-03 -1.831995695829391479e-01 1.684912443161010742e-01 8.300326019525527954e-02 -2.037215977907180786e-01 1.163884773850440979e-01 -1.336719840764999390e-01 1.038617566227912903e-01
-3.458577096462249756e-01 -1.819392293691635132e-01 2.391172200441360474e-01 -1.876626908779144287e-01 -1.568163484334945679e-01 2.128480523824691772e-01 -1.513134390115737915e-01 -3.449765220284461975e-02 -1.034463346004486084e-01 1.303705014288425446e-02 1.985479891300201416e-01 -3.339693322777748108e-02 4.791017621755599976e-02 -1.387164294719696045e-01 -6.599219888448715210e-02 -1.913647055625915527e-01 1.203480921685695648e-02 -1.892115771770477295e-01 2.213899791240692139e-01 -1.058639958500862122e-01 5.114371329545974731e-02 5.629391223192214966e-02 3.580111637711524963e-02 2.652291059494018555e-01 -3.110297322273254395e-01 -1.998805999755859375e-01 7.813907414674758911e-02 1.940187066793441772e-01 -2.495414763689041138e-01 -3.604097664356231689e-01 9.857994504272937775e-03 2.646554075181484222e-02
7.270006835460662842e-02 -8.764762431383132935e-02 1.108684092760086060e-01 3.013887070119380951e-02 -2.347186803817749023e-01 -2.323537915945053101e-01 -3.135811686515808105e-01 -3.108091056346893311e-01 -5.509487539529800415e-02 -4.840642213821411133e-01 1.592585444450378418e-01 -6.934126466512680054e-02 -2.807266823947429657e-02 -3.834096342325210571e-02 -2.853851616382598877e-01 -4.078615456819534302e-02 -1.866625696420669556e-01 -1.535595804452896118e-01 1.107030510902404785e-01 1.842828467488288879e-02 -1.433149129152297974e-01 1.291851252317428589e-01 -9.297694265842437744e-02 4.892882332205772400e-02 -5.133973807096481323e-02 -1.552079170942306519e-01 2.349974513053894043e-01 -4.206613078713417053e-02 -2.805255651473999023e-01 -1.661185622215270996e-01 4.436842352151870728e-02 -7.524936646223068237e-02
8.276879042387008667e-02 -6.651599705219268799e-02 -1.576407998800277710e-02 -2.229069471359252930e-01 3.968304395675659180e-02 -7.156537473201751709e-02 1.104540452361106873e-01 5.711542442440986633e-03 -7.649281620979309082e-02 -1.054265648126602173e-01 2.676059901714324951e-01 2.447938546538352966e-02 -1.623061448335647583e-01 -1.820799708366394043e-01 -3.243570029735565186e-01 -1.209340915083885193e-01 1.461216658353805542e-01 1.695856568403542042e-03 2.142613083124160767e-01 1.677737534046173096e-01 -2.937493920326232910e-01 3.824277818202972412e-01 7.637470960617065430e-02 3.697678744792938232e-01 -1.626138091087341309e-01 -7.697464898228645325e-04 -5.169970914721488953e-02 -3.244107961654663086e-01 1.536452323198318481e-01 -8.126649260520935059e-02 5.228125676512718201e-02 -1.163527294993400574e-01
-2.997631132602691650e-01 4.507597163319587708e-02 2.093765884637832642e-01 -4.652182012796401978e-02 -2.102508544921875000e-01 -1.124355942010879517e-01 1.902890801429748535e-01 -1.273788213729858398e-01 9.283654391765594482e-03 -2.340004034340381622e-02 2.822052240371704102e-01 -1.735997200012207031e-02 -4.687501117587089539e-03 6.844637542963027954e-02 -3.916683793067932129e-02 2.138213068246841431e-01 -1.722181774675846100e-02 -7.058922946453094482e-02 2.403817325830459595e-02 -7.289911806583404541e-02 -3.974561691284179688e-01 -9.654778242111206055e-02 1.400280147790908813e-01 1.887702494859695435e-01 -1.947764866054058075e-02 -3.395385742187500000e-01 1.348913908004760742e-01 3.411319106817245483e-02 -1.836075335741043091e-01 6.509387493133544922e-02 -2.957946360111236572e-01 -3.551262915134429932e-01
5.225159600377082825e-02 -2.846505492925643921e-02 -5.542264506220817566e-02 -1.594090163707733154e-01 -8.871346712112426758e-02 -1.711481809616088867e-01 -1.185404658317565918e-01 -6.436961144208908081e-02 -1.066914573311805725e-01 -2.625180780887603760e-01 1.034009307622909546e-01 -2.111221291124820709e-02 3.030829876661300659e-02 -2.071799188852310181e-01 1.067883241921663284e-02 -7.448007166385650635e-02 -2.217957749962806702e-02 6.026707962155342102e-02 4.953670203685760498e-01 -1.774852978996932507e-03 1.509438008069992065e-01 -4.605474695563316345e-02 4.848382622003555298e-02 4.252647459506988525e-01 1.151149719953536987e-01 -3.907599151134490967e-01 1.206739693880081177e-01 -2.920336425304412842e-01 -1.320407688617706299e-01 -1.377613544464111328e-01 -5.608623847365379333e-02 -9.332232922315597534e-02
-2.441910058259963989e-01 -2.577888965606689453e-01 1.536709815263748169e-01 -1.283355355262756348e-01 5.696620047092437744e-02 2.159536331892013550e-01 8.851192891597747803e-02 -4.963653981685638428e-01 5.770276859402656555e-02 -6.457162648439407349e-02 2.008420526981353760e-01 -2.538005262613296509e-02 1.612385213375091553e-01 -1.680351942777633667e-01 -2.105778083205223083e-02 -2.717803232371807098e-02 1.772189326584339142e-02 -2.035576254129409790e-01 3.569948300719261169e-02 -2.440224587917327881e-02 -1.631512306630611420e-02 1.446460783481597900e-01 -8.017503470182418823e-02 1.821418702602386475e-01 -3.360670804977416992e-02 -2.008018940687179565e-01 3.841086849570274353e-02 1.399258077144622803e-01 -9.164749830961227417e-02 -3.358550667762756348e-01 -3.500267863273620605e-01 -1.233134865760803223e-01
-2.920109312981367111e-03 -1.768334656953811646e-01 -1.018781512975692749e-01 -1.655962318181991577e-01 -6.929393112659454346e-02 7.113181799650192261e-02 8.854629099369049072e-02 1.131142452359199524e-01 1.614702341612428427e-04 -2.740347087383270264e-01 3.358300030231475830e-01 7.856503129005432129e-02 -2.488451749086380005e-01 9.732364118099212646e-02 -2.374357730150222778e-01 1.630843579769134521e-01 -4.829258099198341370e-02 -1.543057709932327271e-01 2.363155595958232880e-03 -1.469011455774307251e-01 -2.434918470680713654e-02 1.188140213489532471e-01 -2.867452204227447510e-01 2.804871499538421631e-01 -1.774750500917434692e-01 -1.450566798448562622e-01 2.547731995582580566e-01 -1.473017185926437378e-01 -2.452594041824340820e-01 1.356762461364269257e-02 -2.665564119815826416e-01 -2.411184459924697876e-01
-1.237890273332595825e-01 -2.303060740232467651e-01 -9.867806732654571533e-02 -2.490176111459732056e-01 3.165645897388458252e-02 -1.081493049860000610e-01 -6.811922416090965271e-03 -4.498641192913055420e-02 -1.524979770183563232e-01 -5.855929479002952576e-02 1.910776086151599884e-02 -1.485196948051452637e-01 2.143809199333190918e-01 -3.172480687499046326e-02 -8.036748040467500687e-04 -1.111112087965011597e-01 1.304998546838760376e-01 7.429113984107971191e-02 3.464039266109466553e-01 2.071083188056945801e-01 1.880259811878204346e-01 1.716264337301254272e-01 2.064992487430572510e-02 5.398734807968139648e-01 -2.019027769565582275e-01 -1.742896586656570435e-01 1.372293680906295776e-01 -2.418666630983352661e-01 5.497533082962036133e-02 4.885997995734214783e-02 -5.771908536553382874e-02 -1.932550966739654541e-01
2.450955510139465332e-01 -4.705974087119102478e-02 -2.880871109664440155e-02 -1.321455538272857666e-01 -1.081485301256179810e-01 8.191401511430740356e-02 -8.339685201644897461e-02 1.289576292037963867e-01 1.956897787749767303e-03 1.118280366063117981e-01 2.234606593847274780e-01 6.440827623009681702e-03 -1.812175214290618896e-01 -2.045373767614364624e-01 -3.568041622638702393e-01 -5.240831524133682251e-02 7.113440334796905518e-02 -2.138359248638153076e-01 4.465850070118904114e-02 6.207060068845748901e-02 -6.821204721927642822e-02 1.323740482330322266e-01 9.942439943552017212e-02 7.865592837333679199e-02 -1.911032646894454956e-01 -2.668622434139251709e-01 -1.077458262443542480e-02 -4.360058307647705078e-01 -1.493450850248336792e-01 -1.734692137688398361e-03 -3.302188813686370850e-01 -2.933055162429809570e-01
1.812598295509815216e-02 -4.278029501438140869e-01 -4.410764575004577637e-02 4.225975647568702698e-02 -2.180330306291580200e-01 1.757506877183914185e-01 8.727856725454330444e-02 7.663156092166900635e-02 -4.220905713737010956e-03 4.471337795257568359e-02 -1.565200388431549072e-01 8.759947121143341064e-02 1.354106962680816650e-01 -7.186763733625411987e-02 -3.572651743888854980e-01 2.264625281095504761e-01 -1.120475083589553833e-01 -1.204430684447288513e-01 3.007404208183288574e-01 2.166541069746017456e-01 -2.292619198560714722e-01 3.373094201087951660e-01 -9.978134185075759888e-02 2.532944977283477783e-01 -9.234163910150527954e-02 -1.254233121871948242e-01 6.110291182994842529e-02 1.052538752555847168e-01 -9.669809788465499878e-02 3.265883773565292358e-02 -1.392363905906677246e-01 -1.030643358826637268e-01
-9.712427109479904175e-02 -1.118309721350669861e-01 1.046465635299682617e-01 -1.940861642360687256e-01 -1.618775576353073120e-01 -4.064585955347865820e-04 -7.120499759912490845e-02 -3.402871266007423401e-02 -2.116786986589431763e-01 -2.524701058864593506e-01 -7.543457299470901489e-02 -4.155462980270385742e-02 4.435414820909500122e-02 -4.574553295969963074e-02 -1.005825176835060120e-01 -2.142242155969142914e-02 1.927818059921264648e-01 2.769445814192295074e-02 3.522592484951019287e-01 2.791654765605926514e-01 2.484136670827865601e-01 -5.542161688208580017e-02 -1.236066315323114395e-02 4.217400550842285156e-01 -2.001843750476837158e-01 -2.195205688476562500e-01 6.183760240674018860e-02 -3.329395353794097900e-01 5.536750890314579010e-03 1.424273699522018433e-01 1.345182489603757858e-02 -2.454033792018890381e-01
-2.185704410076141357e-01 -1.884092539548873901e-01 1.961548775434494019e-01 -3.530558943748474121e-01 -1.896931678056716919e-01 5.027689412236213684e-02 -2.812903188169002533e-02 -2.866603434085845947e-01 1.875373721122741699e-01 4.782135039567947388e-02 3.519099950790405273e-01 -6.176703423261642456e-02 -1.788115054368972778e-01 1.003733277320861816e-01 -2.298789471387863159e-01 1.873101741075515747e-01 8.568716293666511774e-05 5.707162246108055115e-02 7.675590366125106812e-02 6.248673051595687866e-02 -1.757489889860153198e-01 9.120471775531768799e-02 -1.064176037907600403e-01 4.976105690002441406e-02 -4.149412736296653748e-02 -3.156624436378479004e-01 -1.923293173313140869e-01 -2.124332189559936523e-01 -1.822172254323959351e-01 -2.103656530380249023e-01 -1.167102809995412827e-02 -9.949985146522521973e-02
-3.227490782737731934e-01 -4.917609989643096924e-01 1.491948217153549194e-01 -2.728078961372375488e-01 -1.932464540004730225e-01 1.508708298206329346e-01 3.196018934249877930e-02 -2.512032389640808105e-01 -1.701502948999404907e-01 1.030760183930397034e-01 8.739787153899669647e-03 1.369688753038644791e-02 1.138590276241302490e-01 4.250505194067955017e-02 8.904173225164413452e-02 -6.361539661884307861e-02 9.833738952875137329e-02 1.562377661466598511e-01 4.831866174936294556e-02 1.335870623588562012e-01 -1.056130379438400269e-01 1.827732026576995850e-01 2.046490758657455444e-01 1.854218691587448120e-01 -2.141648679971694946e-01 -1.347594261169433594e-01 1.151452288031578064e-01 1.231407653540372849e-02 -2.390062510967254639e-01 -1.730895042419433594e-01 -1.633125245571136475e-01 -1.514334324747323990e-02
1.055653020739555359e-01 -1.624614149332046509e-01 7.587924599647521973e-02 -1.840848773717880249e-01 -1.815167367458343506e-01 -5.272389948368072510e-02 -2.083469629287719727e-01 -3.104686271399259567e-03 8.187270723283290863e-03 -5.556155741214752197e-02 1.429377198219299316e-01 1.934023201465606689e-01 2.706238031387329102e-01 -1.183237507939338684e-01 -2.220357060432434082e-01 -6.447114050388336182e-02 -5.908125266432762146e-02 -3.451502695679664612e-02 2.982683479785919189e-01 3.015640564262866974e-02 -1.097988113760948181e-01 1.317948251962661743e-01 -1.751814633607864380e-01 -5.130382254719734192e-03 2.421884089708328247e-01 -1.763595044612884521e-01 2.223189324140548706e-01 -1.853483319282531738e-01 -8.956208825111389160e-02 2.894462645053863525e-01 -2.934487760066986084e-01 -3.685663640499114990e-01
-1.710653305053710938e-03 5.841654166579246521e-02 -3.696424514055252075e-02 3.452314063906669617e-02 -2.785244286060333252e-01 1.483389735221862793e-01 1.416579633951187134e-01 -1.138260364532470703e-01 -2.383037805557250977e-01 -8.000009506940841675e-02 2.774286270141601562e-01 -1.736479252576828003e-02 -2.411189675331115723e-02 -7.376100122928619385e-02 -1.556940525770187378e-01 1.672715395689010620e-01 2.987862527370452881e-01 9.721402823925018311e-02 -2.085406705737113953e-02 1.019567400217056274e-01 -2.695352137088775635e-01 1.330419629812240601e-01 -1.134856715798377991e-01 4.521685540676116943e-01 -4.361323267221450806e-02 -3.029724210500717163e-02 4.135738015174865723e-01 -2.265221923589706421e-01 1.744862273335456848e-02 -9.615810215473175049e-02 -2.351231087232008576e-04 -1.037221327424049377e-01
-1.902319192886352539e-01 -1.752518713474273682e-01 1.377543359994888306e-01 -5.811774358153343201e-02 8.598103374242782593e-02 1.594138741493225098e-01 -1.875098794698715210e-02 -2.247528135776519775e-01 6.906361877918243408e-02 -1.063541546463966370e-01 3.512900769710540771e-01 -7.666713744401931763e-02 5.588695034384727478e-02 -2.041931152343750000e-01 -1.599175631999969482e-01 2.438128143548965454e-01 9.692223742604255676e-03 1.348670721054077148e-01 -3.265661373734474182e-02 -9.954111278057098389e-02 -3.142897039651870728e-02 3.901324570178985596e-01 1.690797694027423859e-02 1.504496037960052490e-01 -2.277128584682941437e-02 -4.218703508377075195e-01 -3.440392762422561646e-02 -3.712041070684790611e-03 -2.097164690494537354e-01 -2.886961996555328369e-01 1.986831277608871460e-01 -3.414716571569442749e-03
1.156704872846603394e-01 -3.440390229225158691e-01 -6.852277368307113647e-02 -1.408513635396957397e-01 1.611065715551376343e-01 1.381884962320327759e-01 -2.523951828479766846e-01 -4.556396231055259705e-02 -1.110709458589553833e-01 -1.535351425409317017e-01 3.332773149013519287e-01 2.083889991044998169e-01 -2.324330061674118042e-01 -5.243492871522903442e-02 -1.266350150108337402e-01 -2.158536389470100403e-02 9.033379703760147095e-02 -2.617162466049194336e-01 1.333065032958984375e-01 2.017572671175003052e-01 -2.772601880133152008e-02 2.712639570236206055e-01 -1.638420224189758301e-01 4.782444238662719727e-02 -3.418670594692230225e-02 -6.035552546381950378e-02 9.895197302103042603e-02 -3.875852748751640320e-02 -3.885980546474456787e-01 -1.993930200114846230e-03 4.925651103258132935e-02 -2.470736801624298096e-01
-1.513065695762634277e-01 -1.594355702400207520e-01 3.889056444168090820e-01 -1.778612136840820312e-01 -2.344590872526168823e-01 3.836422786116600037e-02 -8.119036257266998291e-02 -1.198256313800811768e-01 -2.114875316619873047e-01 -1.709492653608322144e-01 -4.009808599948883057e-02 1.543005853891372681e-01 -3.135959804058074951e-02 -7.104098051786422729e-02 -2.229152023792266846e-01 2.195118963718414307e-01 -2.459155768156051636e-01 -1.551619023084640503e-01 3.187196552753448486e-01 -4.523632675409317017e-02 -1.151831224560737610e-01 3.646906912326812744e-01 -1.056811735033988953e-01 8.239013701677322388e-02 -8.005064725875854492e-02 -3.858977183699607849e-02 -6.148805841803550720e-02 -4.491437226533889771e-02 -7.014752179384231567e-02 2.498230487108230591e-01 5.576179549098014832e-02 -2.271547466516494751e-01
6.676865369081497192e-02 -4.892709553241729736e-01 -3.199263662099838257e-02 6.018728017807006836e-02 -2.535800933837890625e-01 7.812272757291793823e-02 3.303503617644309998e-02 -8.594211190938949585e-02 3.574910759925842285e-02 -7.030463963747024536e-02 -1.204860359430313110e-01 -2.948062866926193237e-02 9.988745301961898804e-02 -1.302810311317443848e-01 -2.048383504152297974e-01 2.450749278068542480e-01 -1.013874933123588562e-01 -1.750205457210540771e-01 2.875874340534210205e-01 2.442743927240371704e-01 -1.863113641738891602e-01 7.955374568700790405e-02 -1.990906149148941040e-01 2.757446765899658203e-01 -5.718946829438209534e-02 -3.167105317115783691e-01 9.294441342353820801e-02 1.145837903022766113e-01 -2.340788692235946655e-01 1.612008735537528992e-02 -3.759097307920455933e-02 1.540423277765512466e-02
-1.008508428931236267e-01 -1.876087486743927002e-01 7.559962570667266846e-02 -4.792278259992599487e-02 -7.915418595075607300e-02 -1.982822567224502563e-01 2.573494017124176025e-01 1.541670039296150208e-02 -3.431619703769683838e-01 1.265725959092378616e-02 3.162691295146942139e-01 3.306264877319335938e-01 -1.097997501492500305e-01 1.953922212123870850e-02 9.361526370048522949e-02 1.877928972244262695e-01 -8.927555754780769348e-04 -2.573477923870086670e-01 2.140994220972061157e-01 8.998342603445053101e-02 1.695098876953125000e-01 3.778900206089019775e-01 1.008232086896896362e-01 2.126165926456451416e-01 2.283692173659801483e-02 -1.035709530115127563e-01 -1.639556437730789185e-01 -7.697098702192306519e-02 1.014767810702323914e-01 -5.966018885374069214e-02 -8.629120886325836182e-02 -1.960027068853378296e-01
1.201386973261833191e-01 -1.830597668886184692e-01 1.562549024820327759e-01 -1.499326080083847046e-01 -3.284121155738830566e-01 -1.373432278633117676e-01 -1.577062457799911499e-01 -4.305674880743026733e-02 -5.694235861301422119e-02 -2.985364012420177460e-02 3.468817174434661865e-01 -7.111778110265731812e-02 2.693840563297271729e-01 -3.185500204563140869e-02 6.306711584329605103e-03 8.216532319784164429e-02 -1.548057608306407928e-02 -1.700873821973800659e-01 1.474328488111495972e-01 9.122807532548904419e-02 -2.469926513731479645e-02 1.767130494117736816e-01 -2.457020133733749390e-01 7.461499422788619995e-02 1.555267721414566040e-01 1.031301468610763550e-01 -5.277367308735847473e-03 -1.863332837820053101e-01 -1.427058428525924683e-01 -2.359386160969734192e-02 -1.549181491136550903e-01 -5.199320912361145020e-01
-3.337118029594421387e-02 -1.983547359704971313e-01 7.508634123951196671e-03 -4.970262944698333740e-02 -1.112979128956794739e-01 -8.611800521612167358e-02 1.214371100068092346e-01 -4.931078851222991943e-02 6.336873024702072144e-02 -2.470249980688095093e-01 3.775742053985595703e-01 -4.610294848680496216e-02 -9.190906584262847900e-02 -1.309456378221511841e-01 -1.523108631372451782e-01 -1.061906144022941589e-01 -1.754474192857742310e-01 1.058354973793029785e-01 3.119378164410591125e-02 3.042944520711898804e-02 2.126616686582565308e-01 -8.908775448799133301e-02 -5.315816774964332581e-02 2.969157099723815918e-01 -2.561492621898651123e-01 -2.392500787973403931e-01 -9.543003141880035400e-02 -2.683628797531127930e-01 -3.954811394214630127e-01 -2.152499258518218994e-01 -8.489844202995300293e-02 -2.197424769401550293e-01
-1.812210828065872192e-01 -1.670897156000137329e-01 -1.502014547586441040e-01 -3.560380637645721436e-01 -7.643613219261169434e-02 -9.380191564559936523e-02 2.139069288969039917e-01 -3.080517053604125977e-02 -1.673349589109420776e-01 -7.550855167210102081e-03 4.949478805065155029e-01 2.057277597486972809e-02 3.428326547145843506e-01 5.309363827109336853e-02 -3.660155832767486572e-02 4.415528848767280579e-02 -2.003632932901382446e-01 -1.686144173145294189e-01 7.949021458625793457e-02 5.133649334311485291e-02 -1.284374594688415527e-01 -1.145014986395835876e-01 -8.238217234611511230e-02 -1.472273375838994980e-02 -3.208195790648460388e-02 -1.715506613254547119e-01 1.230290532112121582e-02 -1.471790969371795654e-01 -2.739748358726501465e-01 1.615316271781921387e-01 -2.308237254619598389e-01 1.030816286802291870e-01
-1.397959608584642410e-02 1.786780729889869690e-02 -1.143890991806983948e-02 -7.436932623386383057e-02 -3.316290080547332764e-01 1.206796988844871521e-01 3.956343531608581543e-01 -7.870182394981384277e-02 -2.799871936440467834e-02 4.199865460395812988e-02 2.076227664947509766e-01 -3.171683475375175476e-02 5.647284537553787231e-02 2.049041539430618286e-01 -8.592605590820312500e-03 5.835650116205215454e-02 -5.717873945832252502e-02 -2.437936663627624512e-01 2.217617481946945190e-01 9.429783374071121216e-02 1.099449768662452698e-01 2.251492440700531006e-01 9.176304936408996582e-02 2.411302924156188965e-01 3.478048369288444519e-02 -1.938456147909164429e-01 -1.263575814664363861e-02 2.554942620918154716e-03 1.230369955301284790e-01 -1.846569776535034180e-01 -3.440076410770416260e-01 -3.931888937950134277e-01
6.023767217993736267e-02 -1.070920825004577637e-01 4.045069217681884766e-01 -2.567770183086395264e-01 -9.765483438968658447e-02 -2.657485306262969971e-01 -6.217965111136436462e-02 -5.988105386495590210e-02 4.056245461106300354e-02 -1.051453500986099243e-01 1.565154343843460083e-01 1.396609842777252197e-01 -1.770122647285461426e-01 -2.922984957695007324e-01 -2.191545069217681885e-01 1.418366730213165283e-01 2.161431312561035156e-01 1.085349395871162415e-01 2.365062385797500610e-01 -1.795614808797836304e-01 -2.496781796216964722e-01 4.430264979600906372e-02 -7.103332132101058960e-02 2.226811945438385010e-01 -2.296896837651729584e-02 -2.512848675251007080e-01 -1.570889540016651154e-02 -2.332728169858455658e-02 -9.005793929100036621e-02 -2.648475170135498047e-01 -1.311186850070953369e-01 -2.431708946824073792e-02
-2.138883620500564575e-02 -1.593689620494842529e-01 1.476014703512191772e-01 2.501201257109642029e-02 -1.131204739212989807e-01 -1.391506046056747437e-01 2.117015570402145386e-01 -1.932805627584457397e-01 -1.896703392267227173e-01 -3.713819757103919983e-02 2.429280281066894531e-01 -1.773073673248291016e-01 -2.156572154490277171e-04 -2.822536826133728027e-01 8.270891383290290833e-03 -4.050818271934986115e-03 -2.438821196556091309e-01 -2.789281606674194336e-01 1.553963273763656616e-01 3.081349432468414307e-01 -1.661506444215774536e-01 2.014919668436050415e-01 1.859065890312194824e-01 7.721234858036041260e-02 -3.260852396488189697e-01 -5.979505553841590881e-02 1.035150662064552307e-01 -2.032278031110763550e-01 -2.207222282886505127e-01 -1.523698866367340088e-01 1.532929688692092896e-01 8.590746670961380005e-02
-2.655940949916839600e-01 -2.084074318408966064e-01 3.001826107501983643e-01 3.304680436849594116e-02 -8.285025507211685181e-02 1.901715099811553955e-01 2.846265956759452820e-02 -1.556194573640823364e-01 -3.545170724391937256e-01 1.411759015172719955e-02 -1.080296859145164490e-01 1.127440407872200012e-01 1.769768074154853821e-02 -9.447305649518966675e-02 -3.114230930805206299e-01 3.299812674522399902e-01 2.294302731752395630e-02 -1.745187342166900635e-01 2.796987891197204590e-01 -2.166129648685455322e-01 -1.235758736729621887e-01 1.211178898811340332e-01 -5.442450288683176041e-03 2.303728312253952026e-01 6.905499845743179321e-03 -1.809266209602355957e-01 1.411354392766952515e-01 9.626540355384349823e-03 -6.142226606607437134e-02 1.080820336937904358e-01 -1.334631145000457764e-01 -1.901455819606781006e-01
-8.278665691614151001e-02 9.532830864191055298e-02 2.661705315113067627e-01 3.846362978219985962e-02 -2.011814266443252563e-01 1.005550026893615723e-01 6.409328430891036987e-02 -1.206436306238174438e-01 -3.353729546070098877e-01 -7.108113169670104980e-02 1.700837463140487671e-01 1.179674044251441956e-01 2.139978706836700439e-01 6.854590773582458496e-02 -1.831603050231933594e-01 -5.021741241216659546e-02 1.692021638154983521e-02 7.933632284402847290e-02 9.462130069732666016e-02 -2.301456928253173828e-01 -1.710113883018493652e-01 -2.741064177826046944e-03 -2.602742016315460205e-01 8.197638392448425293e-02 -1.546055674552917480e-01 -1.936389952898025513e-01 4.536488652229309082e-02 -2.419139295816421509e-01 -3.471046686172485352e-01 -1.607347279787063599e-01 -2.055304348468780518e-01 -3.358479440212249756e-01
-1.845649182796478271e-01 -1.446644663810729980e-01 2.467727214097976685e-01 -2.521456182003021240e-01 -2.000970765948295593e-02 -2.703483402729034424e-01 -8.511441200971603394e-02 -1.748658120632171631e-01 5.581741407513618469e-02 -2.010634988546371460e-01 1.703675687313079834e-01 8.223874866962432861e-02 -3.962165489792823792e-02 -2.213765829801559448e-01 -3.651126921176910400e-01 5.368194356560707092e-02 1.346302926540374756e-01 3.279890120029449463e-01 2.464955598115921021e-01 -8.608492463827133179e-02 -1.843721568584442139e-01 3.618078678846359253e-02 -9.466759860515594482e-02 2.623475492000579834e-01 -1.789282709360122681e-01 -7.216319441795349121e-02 1.100200489163398743e-01 -2.931935340166091919e-02 -8.553069084882736206e-02 -2.581695616245269775e-01 -9.797735512256622314e-02 -4.908275604248046875e-02
-1.472695469856262207e-01 -9.040791541337966919e-02 -2.212814986705780029e-02 9.993962198495864868e-02 1.939943730831146240e-01 1.085458789020776749e-02 1.970396786928176880e-01 1.718816347420215607e-02 -1.033045798540115356e-01 -2.054611295461654663e-01 4.656418859958648682e-01 -1.266500800848007202e-01 -1.074659377336502075e-01 -9.770100563764572144e-02 -2.885496616363525391e-01 -8.934956789016723633e-02 1.611889749765396118e-01 -1.509945690631866455e-01 1.828359216451644897e-01 1.034614890813827515e-01 -1.296456456184387207e-01 4.372273683547973633e-01 4.457462579011917114e-03 1.147479414939880371e-01 7.502182852476835251e-03 -1.146325618028640747e-01 1.359082609415054321e-01 -1.457329243421554565e-01 -1.327207386493682861e-01 -3.159341216087341309e-02 2.774617373943328857e-01 -1.487285494804382324e-01
-3.016865849494934082e-01 -2.551285624504089355e-01 3.116425275802612305e-01 -5.986141040921211243e-02 -2.648999094963073730e-01 2.933685481548309326e-01 2.604572102427482605e-03 -8.951392024755477905e-02 -2.406982034444808960e-01 -1.597864031791687012e-01 -6.042557954788208008e-02 -3.495921567082405090e-02 2.296721003949642181e-02 3.269557282328605652e-02 -3.763461709022521973e-01 2.961380183696746826e-01 -2.925926260650157928e-02 -1.323994481936097145e-03 1.748738735914230347e-01 -2.023621499538421631e-01 -1.307011097669601440e-01 1.328590363264083862e-01 1.517469882965087891e-01 2.279376685619354248e-01 -1.145522110164165497e-02 -1.283285915851593018e-01 8.951500803232192993e-02 -1.054778546094894409e-01 -9.189747273921966553e-02 6.133564282208681107e-03 -1.247878074645996094e-01 -1.332796514034271240e-01
5.349821969866752625e-02 -2.530595958232879639e-01 -1.208383440971374512e-01 -7.720327377319335938e-02 -1.081836447119712830e-01 2.187671363353729248e-01 4.196033626794815063e-02 -2.812853753566741943e-01 7.343435287475585938e-02 6.436555832624435425e-02 1.569500714540481567e-01 -1.156620867550373077e-02 -6.531635671854019165e-02 -2.400453984737396240e-01 -1.752212196588516235e-01 2.384841144084930420e-01 -4.759548604488372803e-02 -1.263904273509979248e-01 3.761374056339263916e-01 6.218680739402770996e-02 -1.768625900149345398e-02 1.620990335941314697e-01 -5.872850492596626282e-02 4.168185219168663025e-02 -2.485382556915283203e-01 -3.659473657608032227e-01 -4.315534606575965881e-02 1.983560025691986084e-01 -3.526596724987030029e-01 1.654944568872451782e-02 -9.000204503536224365e-02 -1.527175903320312500e-01
2.045417428016662598e-01 2.515177614986896515e-02 1.108497530221939087e-01 1.069631427526473999e-01 -2.006207406520843506e-01 3.778661787509918213e-02 8.522605895996093750e-02 -2.015130128711462021e-03 -1.221560984849929810e-01 2.440877817571163177e-02 2.796492874622344971e-01 1.428281962871551514e-01 1.290242373943328857e-01 -2.342722564935684204e-01 -5.129067301750183105e-01 -1.928116232156753540e-01 -5.613421276211738586e-02 -4.890510439872741699e-02 1.635103821754455566e-01 -2.524430155754089355e-01 -1.263155415654182434e-02 8.218684047460556030e-02 2.018709434196352959e-03 1.588928550481796265e-01 -1.807503104209899902e-01 -2.556967735290527344e-01 -2.047823043540120125e-03 -3.005091249942779541e-01 -2.421434521675109863e-01 -8.773517608642578125e-02 -1.241241097450256348e-01 -2.617477253079414368e-02
-2.081657648086547852e-01 -2.452520281076431274e-01 9.994415193796157837e-02 -2.225318700075149536e-01 -1.540359407663345337e-01 9.331066161394119263e-03 2.643834613263607025e-02 -1.832846254110336304e-01 1.741187125444412231e-01 -4.510049149394035339e-02 4.214283823966979980e-01 -8.893074095249176025e-02 -2.215802296996116638e-02 -8.831503987312316895e-02 -4.200356304645538330e-01 1.423459053039550781e-01 1.010887920856475830e-01 -2.568887360394001007e-02 -9.274419397115707397e-02 -5.751356109976768494e-02 -1.698741912841796875e-01 3.161453604698181152e-01 3.075775690376758575e-02 -1.469182502478361130e-02 -1.056178212165832520e-01 -4.203337132930755615e-01 -2.368118800222873688e-02 2.598709054291248322e-02 -3.331924229860305786e-02 -6.497427821159362793e-02 8.167808502912521362e-02 4.720323905348777771e-02
[truncated: 3,278,777 more chars]
