# Supplementary material for: The Language of Innovation
Source: PLoS One. 2020 Apr 30;15(4):e0230107. doi: 10.1371/journal.pone.0230107 (PMC7194493; doi:10.1371/journal.pone.0230107)
Supplement: S23 File — (GZ) [file pone.0230107.s023.tar.gz › 2001-2005/V2Run_6_VS_4500_embeddings2001-2005ED32.txt]

-4.705168604850769043e-01 -3.872306644916534424e-02 -1.347203701734542847e-01 6.132382526993751526e-02 3.196603804826736450e-02 -1.090551689267158508e-01 -4.168169572949409485e-02 7.356211543083190918e-02 -1.519632786512374878e-01 -1.388978660106658936e-01 2.630153298377990723e-02 2.457654848694801331e-02 1.056060893461108208e-03 5.258044227957725525e-02 -1.903080046176910400e-01 1.270541697740554810e-01 5.402616038918495178e-02 -1.695532053709030151e-01 -1.050968989729881287e-01 -1.198956463485956192e-02 1.439768075942993164e-01 -1.003359034657478333e-01 -1.363647077232599258e-02 3.134731352329254150e-01 1.436828672885894775e-01 3.433848917484283447e-01 3.804556131362915039e-01 2.343918755650520325e-02 1.181347966194152832e-01 -2.505158260464668274e-02 1.546095013618469238e-01 3.766808509826660156e-01
-1.259092241525650024e-01 -2.125446051359176636e-01 -1.553795393556356430e-02 1.417928189039230347e-01 1.496005505323410034e-01 -2.372996956110000610e-01 -3.248523175716400146e-01 -6.646329909563064575e-02 -1.295415610074996948e-01 -3.782631829380989075e-02 1.789178997278213501e-01 5.085003003478050232e-02 3.145903348922729492e-02 3.300701081752777100e-01 -6.045214086771011353e-02 8.636850118637084961e-02 -4.083410650491714478e-02 -1.066205501556396484e-01 -3.310030698776245117e-01 -8.826453983783721924e-02 1.190695017576217651e-01 1.914181858301162720e-01 -1.139811798930168152e-01 1.234367564320564270e-01 1.877524852752685547e-01 8.767633885145187378e-02 4.341524243354797363e-01 -8.324369991896674037e-05 1.542206406593322754e-01 -2.245561033487319946e-01 1.567283570766448975e-01 -1.284229010343551636e-01
-1.955879181623458862e-01 -1.937063038349151611e-01 -1.101632267236709595e-01 2.077683657407760620e-01 2.097416669130325317e-02 -1.714897155761718750e-01 7.354107499122619629e-02 5.665126442909240723e-02 2.630711793899536133e-01 2.046265602111816406e-01 2.787468433380126953e-01 8.275914937257766724e-03 9.462819993495941162e-02 1.690942049026489258e-01 -1.928162761032581329e-02 2.964805364608764648e-01 -5.275118350982666016e-02 -1.876998096704483032e-01 -8.035203441977500916e-03 -1.007182672619819641e-01 3.328124582767486572e-01 -1.955853551626205444e-01 4.096182808279991150e-02 1.060111150145530701e-01 -1.843430995941162109e-01 6.941318511962890625e-02 2.343052625656127930e-01 -1.452122479677200317e-01 1.039128378033638000e-01 -1.351516246795654297e-01 3.987125158309936523e-01 5.299530550837516785e-02
3.013741411268711090e-02 -2.439297586679458618e-01 -1.811798959970474243e-01 2.650626003742218018e-01 -4.448309540748596191e-02 9.294448792934417725e-02 1.989613473415374756e-02 1.808744668960571289e-01 -4.314298927783966064e-02 1.381262540817260742e-01 -1.158591657876968384e-01 3.043242692947387695e-01 -3.925107419490814209e-02 4.308557545300573111e-04 -8.378543704748153687e-02 1.201460361480712891e-01 7.827680557966232300e-02 -3.584029674530029297e-01 1.043660938739776611e-01 -1.055481061339378357e-01 2.676664590835571289e-01 -8.492278307676315308e-02 2.142582237720489502e-01 1.413550823926925659e-01 8.313886821269989014e-02 3.390340209007263184e-01 2.645071446895599365e-01 2.210816554725170135e-02 -3.667649924755096436e-01 -7.819341123104095459e-02 9.025888890027999878e-02 1.897717453539371490e-02
-5.078756064176559448e-02 -2.598111331462860107e-01 -2.136816978454589844e-01 6.731972843408584595e-02 -1.856925040483474731e-01 -4.306891933083534241e-02 -3.587486594915390015e-02 3.197402507066726685e-02 6.658063083887100220e-02 3.404560685157775879e-01 1.228277292102575302e-02 1.377622783184051514e-01 2.355352491140365601e-01 3.746928274631500244e-02 1.875789761543273926e-01 5.088730528950691223e-02 -6.778135150671005249e-02 -7.144174724817276001e-02 -8.888810873031616211e-02 8.329588174819946289e-02 2.930681705474853516e-01 5.433876812458038330e-02 2.860207259654998779e-01 3.424221277236938477e-01 -1.019332855939865112e-01 4.836206138134002686e-02 2.890635430812835693e-01 5.400288105010986328e-02 1.028852686285972595e-01 -3.654691576957702637e-01 9.714001417160034180e-02 2.042536586523056030e-01
-1.243630424141883850e-01 -6.130536273121833801e-02 1.762655191123485565e-02 1.193594187498092651e-01 -1.658425778150558472e-01 -4.981571808457374573e-02 2.650133147835731506e-02 2.018032222986221313e-01 6.507876515388488770e-02 1.660330593585968018e-01 1.850982755422592163e-01 -8.993583172559738159e-02 1.952238529920578003e-01 4.301511496305465698e-02 -2.635291032493114471e-02 4.074184894561767578e-01 -1.895473450422286987e-01 9.678795002400875092e-03 -1.842949688434600830e-01 -4.747061431407928467e-02 2.912600338459014893e-01 2.694089114665985107e-01 4.968305304646492004e-02 3.107177317142486572e-01 -2.777479290962219238e-01 2.238198220729827881e-01 2.538882195949554443e-01 3.914976865053176880e-02 9.615878760814666748e-02 -2.206208705902099609e-01 1.793631166219711304e-01 4.491252452135086060e-02
-1.535668969154357910e-01 -1.542870327830314636e-02 -7.996735721826553345e-02 -5.747503414750099182e-02 -2.196552455425262451e-01 1.256764400750398636e-03 -1.567217409610748291e-01 1.283394396305084229e-01 1.190039440989494324e-01 1.504406630992889404e-01 -1.448858678340911865e-01 2.405758798122406006e-01 6.465621292591094971e-02 -1.004527136683464050e-01 -2.032528966665267944e-01 2.516014575958251953e-01 -1.559055149555206299e-01 -1.803836673498153687e-01 -2.155618965625762939e-01 -2.103257477283477783e-01 3.348945081233978271e-01 -9.581026434898376465e-02 1.389781832695007324e-01 2.164428234100341797e-01 -1.546442210674285889e-01 3.227426111698150635e-01 1.519606262445449829e-01 4.042932018637657166e-02 9.678265079855918884e-03 -3.650629222393035889e-01 1.441130340099334717e-01 2.582422457635402679e-02
9.267909079790115356e-02 -1.331816017627716064e-01 8.158617466688156128e-02 3.509284928441047668e-02 -1.248830705881118774e-01 -2.510537803173065186e-01 -1.073422059416770935e-01 3.015864491462707520e-01 2.727125212550163269e-02 2.455210685729980469e-01 5.803862959146499634e-02 1.225982606410980225e-01 2.356361299753189087e-01 1.607599854469299316e-01 -6.850966811180114746e-02 -1.508814841508865356e-01 -1.878091394901275635e-01 -2.574407458305358887e-01 -1.874960362911224365e-01 3.379603475332260132e-02 1.432471871376037598e-01 -1.091840118169784546e-01 1.077347528189420700e-02 2.807420492172241211e-01 1.420035809278488159e-01 3.232747912406921387e-01 2.344087660312652588e-01 -2.059103697538375854e-01 5.936479941010475159e-02 -8.504680544137954712e-02 3.259126543998718262e-01 -9.067849069833755493e-02
-3.732103407382965088e-01 -8.162667043507099152e-03 9.966362267732620239e-02 1.378538757562637329e-01 -4.750043898820877075e-02 -1.536712981760501862e-02 3.122817957773804665e-03 1.840662360191345215e-01 1.424886882305145264e-01 4.479147493839263916e-02 2.286382950842380524e-02 2.764790058135986328e-01 3.274486660957336426e-01 -1.455980837345123291e-01 1.195590272545814514e-01 3.832056745886802673e-02 3.955768048763275146e-02 8.616241067647933960e-02 -2.510762810707092285e-01 -1.815413981676101685e-01 8.924682438373565674e-02 -2.343547344207763672e-02 1.745194047689437866e-01 3.609052896499633789e-01 -3.699039295315742493e-02 1.293162405490875244e-01 2.326944917440414429e-01 -1.824207752943038940e-01 7.519544661045074463e-02 -2.677989006042480469e-01 2.774794995784759521e-01 1.333484798669815063e-01
-5.930814146995544434e-02 3.317812830209732056e-02 -2.208960801362991333e-01 2.145976275205612183e-01 -1.199853196740150452e-01 -1.241039931774139404e-01 1.288573741912841797e-01 2.716881632804870605e-01 9.341089427471160889e-02 -6.041758880019187927e-02 2.565096020698547363e-01 -2.230761200189590454e-02 2.446763515472412109e-01 1.149162799119949341e-01 -3.265937790274620056e-02 2.458242923021316528e-01 1.098159179091453552e-01 -3.109444081783294678e-01 -2.264823466539382935e-01 -2.771005034446716309e-02 2.232792377471923828e-01 2.194020748138427734e-01 2.613396942615509033e-01 2.099628001451492310e-01 -6.169429514557123184e-03 1.709334701299667358e-01 2.984361350536346436e-01 -1.384495943784713745e-01 -9.902374446392059326e-02 -1.797459125518798828e-01 1.134255155920982361e-01 5.855110660195350647e-02
-2.380977571010589600e-01 -3.838667869567871094e-01 1.554680168628692627e-01 -9.282216429710388184e-02 1.040877327322959900e-01 -1.191901117563247681e-01 -1.594739705324172974e-01 9.129464626312255859e-02 2.092282325029373169e-01 1.925590634346008301e-01 2.131938040256500244e-01 1.400789320468902588e-01 7.079342752695083618e-02 1.229296326637268066e-01 8.260022103786468506e-02 1.692499071359634399e-01 -1.068313568830490112e-01 -1.879200190305709839e-01 -1.287598162889480591e-01 2.676053047180175781e-01 1.071706488728523254e-01 1.033355072140693665e-01 -3.827590122818946838e-02 2.894257307052612305e-01 -1.610575057566165924e-02 3.788938522338867188e-01 2.014506012201309204e-01 1.390324831008911133e-01 1.592504531145095825e-01 -3.841196373105049133e-02 9.065422415733337402e-02 1.474460959434509277e-01
-8.850593119859695435e-03 3.814686834812164307e-02 -6.251834332942962646e-02 2.738614380359649658e-01 1.028918381780385971e-02 -2.303934842348098755e-01 1.691520772874355316e-02 -9.227781742811203003e-02 2.590577006340026855e-01 1.311023533344268799e-01 -8.625783026218414307e-02 7.618170231580734253e-02 7.791642099618911743e-03 1.182473823428153992e-01 -1.722296699881553650e-02 2.263684272766113281e-01 -2.050388157367706299e-01 -2.429844886064529419e-01 -2.679886519908905029e-01 -5.754362419247627258e-02 3.191945552825927734e-01 1.492014676332473755e-01 3.156471550464630127e-01 1.111629083752632141e-01 -1.140572726726531982e-01 1.676969975233078003e-01 2.208041399717330933e-01 3.342148289084434509e-02 -3.814079239964485168e-02 -7.401285320520401001e-02 3.285646140575408936e-01 2.760544717311859131e-01
-3.970870375633239746e-01 -3.322171568870544434e-01 -1.609528362751007080e-01 1.698630303144454956e-01 -1.866264790296554565e-01 -8.009477704763412476e-02 -2.288509905338287354e-01 1.318128407001495361e-01 -1.545181125402450562e-01 -1.382030844688415527e-01 -2.771731615066528320e-01 -3.977123706135898829e-04 -7.333540916442871094e-02 5.253233388066291809e-02 5.807639658451080322e-02 1.212401315569877625e-01 -4.296331107616424561e-02 -2.082560956478118896e-01 9.114567190408706665e-02 -7.336953282356262207e-02 3.982156142592430115e-02 2.299774289131164551e-01 1.315817981958389282e-01 2.594689726829528809e-01 9.028252959251403809e-02 2.784800827503204346e-01 1.861459016799926758e-01 -8.549710363149642944e-02 -2.813903056085109711e-02 -1.359883099794387817e-01 2.739213705062866211e-01 -1.383746787905693054e-02
-4.583359956741333008e-01 -3.533347547054290771e-01 5.694500636309385300e-03 1.752441227436065674e-01 1.210844516754150391e-01 -7.499361783266067505e-02 -2.102727890014648438e-01 1.345223039388656616e-01 -2.704271078109741211e-01 3.257688134908676147e-02 -3.490957245230674744e-02 1.078679710626602173e-01 -1.081206798553466797e-01 -3.099532984197139740e-02 9.235469251871109009e-02 8.775120973587036133e-02 -1.973985135555267334e-01 -2.375061213970184326e-01 5.736844614148139954e-02 -3.080988526344299316e-01 1.975276768207550049e-01 8.346589654684066772e-02 1.652002036571502686e-01 -9.026042185723781586e-03 -2.379543147981166840e-02 3.001648485660552979e-01 1.816806346178054810e-01 8.572872728109359741e-02 -1.601065993309020996e-01 -2.075671963393688202e-02 1.079850867390632629e-01 1.098959986120462418e-02
-1.826149672269821167e-01 -1.537555158138275146e-01 -5.031976103782653809e-02 2.086068391799926758e-01 -1.918398439884185791e-01 -2.996441908180713654e-02 5.064112320542335510e-02 -2.660625800490379333e-02 -2.177033014595508575e-02 1.130084916949272156e-01 5.835654586553573608e-02 2.869005203247070312e-01 2.920075356960296631e-01 7.583937048912048340e-02 -1.706304401159286499e-01 3.344872891902923584e-01 -2.458425797522068024e-02 -1.071019917726516724e-01 -2.037207186222076416e-01 1.340673025697469711e-02 1.739579141139984131e-01 1.676725298166275024e-01 2.495435327291488647e-01 1.721344143152236938e-01 -2.164694517850875854e-01 1.410629302263259888e-01 3.357800841331481934e-01 5.501827970147132874e-02 8.456125855445861816e-02 -3.117800652980804443e-01 1.823310554027557373e-01 -2.899715863168239594e-02
-1.447979658842086792e-01 6.946309003978967667e-03 -1.104470044374465942e-01 1.432184129953384399e-02 -4.668780416250228882e-02 -6.850294768810272217e-02 -3.573575615882873535e-02 -1.621847152709960938e-01 4.622063040733337402e-02 1.723196953535079956e-01 1.202133968472480774e-01 2.650438249111175537e-01 1.528570801019668579e-01 9.656657278537750244e-02 -5.458503961563110352e-02 1.463553756475448608e-01 -1.450758129358291626e-01 -2.063138484954833984e-01 -1.457012146711349487e-01 -2.488513663411140442e-02 2.396941334009170532e-01 1.689510792493820190e-01 1.170943602919578552e-01 2.895778715610504150e-01 -3.277608454227447510e-01 2.957969605922698975e-01 2.624198198318481445e-01 -2.481279075145721436e-01 1.185011044144630432e-01 -3.782601356506347656e-01 8.357603847980499268e-02 -4.577758722007274628e-03
-9.189640730619430542e-02 -3.520455360412597656e-01 -7.590266317129135132e-02 1.062896549701690674e-01 9.147187322378158569e-02 -1.852150559425354004e-01 -2.887268960475921631e-01 1.217243820428848267e-01 1.856848597526550293e-01 4.637820273637771606e-02 3.043722808361053467e-01 2.549195587635040283e-01 4.040819108486175537e-01 2.230154722929000854e-01 -1.608343124389648438e-01 2.798413485288619995e-02 8.109193295240402222e-02 -7.914584875106811523e-02 -2.200479209423065186e-01 1.722315698862075806e-01 2.028612792491912842e-01 -6.611204892396926880e-02 5.724796559661626816e-03 -9.424209594726562500e-03 -1.461598929017782211e-02 2.781909108161926270e-01 1.246854215860366821e-01 1.063331123441457748e-02 5.071436986327171326e-02 -1.021667793393135071e-01 -1.701261848211288452e-01 -6.322293728590011597e-02
-3.063150644302368164e-01 -5.300836265087127686e-02 -2.399575710296630859e-02 -1.072218716144561768e-01 -1.227294132113456726e-01 -1.130082979798316956e-01 7.091115228831768036e-03 -7.222157716751098633e-02 8.347416669130325317e-02 1.085225120186805725e-01 1.745497286319732666e-01 3.338881134986877441e-01 1.823389232158660889e-01 -9.144311398267745972e-02 -2.874436788260936737e-02 2.329379320144653320e-01 -2.161628305912017822e-01 -5.318522453308105469e-02 -1.809751093387603760e-01 -7.576365768909454346e-02 3.896005153656005859e-01 1.564261913299560547e-01 1.741363257169723511e-01 1.848942339420318604e-01 -8.681477606296539307e-02 2.722300291061401367e-01 1.563881486654281616e-01 3.031774424016475677e-03 -6.041630730032920837e-02 -3.804130256175994873e-01 1.269308775663375854e-01 3.738244622945785522e-02
-1.242821365594863892e-01 -3.287364840507507324e-01 1.028461009263992310e-01 6.562741100788116455e-02 -4.360231384634971619e-02 -6.080010533332824707e-02 -2.775564193725585938e-01 1.031102091073989868e-01 9.496296197175979614e-02 3.913906216621398926e-01 3.655120134353637695e-01 3.461614251136779785e-02 4.404518380761146545e-02 2.354386299848556519e-01 -6.754618883132934570e-02 2.870394587516784668e-01 -3.388178721070289612e-02 -1.991480737924575806e-01 1.666729301214218140e-01 1.699035912752151489e-01 9.812808781862258911e-02 1.859794855117797852e-01 1.853441633284091949e-02 1.264461278915405273e-01 4.030642658472061157e-02 2.246273308992385864e-01 1.404501646757125854e-01 1.366819590330123901e-01 -3.168552741408348083e-02 -2.474030852317810059e-01 1.217512264847755432e-01 -3.843038901686668396e-02
-2.360117733478546143e-01 -2.375526726245880127e-01 1.165849566459655762e-01 6.684274971485137939e-02 -1.721141189336776733e-01 2.102306485176086426e-02 -3.141151741147041321e-02 2.372682392597198486e-01 -4.542260989546775818e-02 -1.784953325986862183e-01 -4.474329948425292969e-02 4.455325603485107422e-01 1.147304894402623177e-03 -2.290717558935284615e-03 -6.697487086057662964e-02 3.502758145332336426e-01 -1.279622763395309448e-01 -2.347556203603744507e-01 2.308536469936370850e-01 -3.900077193975448608e-02 9.958762675523757935e-02 -1.151644214987754822e-01 -1.163288950920104980e-01 1.822493970394134521e-01 1.394319236278533936e-01 2.757672965526580811e-01 2.638376355171203613e-01 -8.876267075538635254e-02 -1.757137179374694824e-01 -5.232806503772735596e-02 5.603585392236709595e-02 1.220264434814453125e-01
-1.035357117652893066e-01 -4.186377301812171936e-02 -1.980598568916320801e-01 -2.244716323912143707e-02 1.768576446920633316e-03 -3.468345105648040771e-01 -2.212130874395370483e-01 -1.793730258941650391e-01 1.095786541700363159e-01 2.318775355815887451e-01 8.039193600416183472e-02 2.353153675794601440e-01 1.903877854347229004e-01 -1.201242581009864807e-02 3.315626457333564758e-02 1.697458475828170776e-01 -5.708408728241920471e-02 -2.047743350267410278e-01 -1.492306739091873169e-01 -1.035462990403175354e-01 1.890676319599151611e-01 -8.765998482704162598e-02 2.213646918535232544e-01 6.143865734338760376e-02 -1.871383637189865112e-01 4.155424833297729492e-01 3.200545012950897217e-01 1.972610875964164734e-02 -7.569119334220886230e-02 -4.557764157652854919e-02 1.945263743400573730e-01 -1.480383425951004028e-01
-1.184072643518447876e-01 1.287765204906463623e-01 -2.032379806041717529e-01 2.534149885177612305e-01 -3.115379512310028076e-01 -3.160041868686676025e-01 -3.761352971196174622e-02 -1.420985609292984009e-01 6.905073672533035278e-02 -8.328772149980068207e-03 1.461485922336578369e-01 1.502971798181533813e-01 1.139180213212966919e-01 5.858092010021209717e-02 -1.134374588727951050e-01 1.674273610115051270e-01 -4.052942097187042236e-01 -2.247886918485164642e-02 -7.606429606676101685e-02 -1.205182448029518127e-01 3.355304598808288574e-01 -1.960968524217605591e-01 9.120128303766250610e-02 8.850970119237899780e-02 -6.406869739294052124e-02 2.150918841361999512e-01 2.377224415540695190e-01 9.015132486820220947e-02 3.264375776052474976e-02 -2.343893051147460938e-01 1.209327876567840576e-01 -3.677605465054512024e-02
-2.441485077142715454e-01 -9.041263908147811890e-02 1.346390601247549057e-02 2.182685583829879761e-01 -1.174006164073944092e-01 -1.191888749599456787e-01 8.114822953939437866e-02 -7.877238094806671143e-02 -1.176279857754707336e-01 1.456078886985778809e-01 -8.295546472072601318e-02 2.324617952108383179e-01 1.828515082597732544e-01 -1.598186194896697998e-01 1.366254687309265137e-01 1.262018680572509766e-01 8.772930502891540527e-02 5.644056573510169983e-02 -3.248551785945892334e-01 -1.303227841854095459e-01 4.566919803619384766e-01 5.942864716053009033e-02 1.183970868587493896e-01 2.237300425767898560e-01 -1.686667650938034058e-01 2.154118865728378296e-01 1.528654396533966064e-01 -6.330672651529312134e-02 1.603711694478988647e-01 -2.529321014881134033e-01 1.188104301691055298e-01 1.961694657802581787e-01
-2.371042519807815552e-01 4.407542571425437927e-02 5.359773524105548859e-03 3.238955885171890259e-02 -5.295759066939353943e-02 1.273294985294342041e-01 9.310858324170112610e-03 1.056226864457130432e-01 1.786552928388118744e-02 -3.158373758196830750e-02 2.297056466341018677e-02 2.519503831863403320e-01 2.248270213603973389e-01 -1.257718801498413086e-01 -2.457252703607082367e-02 9.612683206796646118e-02 1.215828284621238708e-01 -6.158600747585296631e-02 -9.734239429235458374e-02 1.978807337582111359e-02 4.592600762844085693e-01 1.432016491889953613e-01 2.722522616386413574e-01 2.610189616680145264e-01 -1.542619168758392334e-01 3.102428913116455078e-01 3.347285985946655273e-01 -1.188860535621643066e-01 2.300457954406738281e-01 -1.634816229343414307e-01 1.133320778608322144e-01 1.677213162183761597e-01
-1.458008438348770142e-01 1.001528115011751652e-03 -1.438594758510589600e-01 4.480809345841407776e-02 -5.571429058909416199e-02 -3.425346910953521729e-01 -2.187356501817703247e-01 2.460969425737857819e-02 1.493030935525894165e-01 2.402861118316650391e-01 8.234904706478118896e-02 2.907939553260803223e-01 2.825744748115539551e-01 -2.135357409715652466e-01 -1.012704074382781982e-01 2.649576365947723389e-01 -1.934294551610946655e-01 -2.845096290111541748e-01 -1.642114818096160889e-01 -9.874759614467620850e-02 2.631576359272003174e-01 -2.910526096820831299e-02 3.036040365695953369e-01 1.737916022539138794e-01 -1.400825083255767822e-01 8.905110508203506470e-02 1.340159326791763306e-01 7.974415086209774017e-03 -5.416510626673698425e-02 4.705613106489181519e-02 1.029046848416328430e-01 3.174421191215515137e-02
4.802648723125457764e-02 -8.930966258049011230e-03 -1.367321461439132690e-01 1.925671696662902832e-01 1.559410691261291504e-01 -2.196958959102630615e-01 -1.091308949980884790e-04 2.231279611587524414e-01 -2.296610474586486816e-01 -2.656891942024230957e-01 1.026863902807235718e-01 -3.889577463269233704e-02 7.148907333612442017e-02 1.970235109329223633e-01 -8.859036862850189209e-02 2.154195904731750488e-01 -1.798482984304428101e-01 -1.873991042375564575e-01 -2.057938873767852783e-01 -3.992389142513275146e-01 1.788018345832824707e-01 5.799775244668126106e-04 1.191124506294727325e-02 2.562808096408843994e-01 -1.927932947874069214e-01 1.985210776329040527e-01 5.840545892715454102e-02 3.588171303272247314e-02 5.909594520926475525e-02 -3.224727511405944824e-01 -1.650413274765014648e-01 5.379180610179901123e-02
-4.435558915138244629e-01 -4.581041932106018066e-01 9.843038767576217651e-02 2.775835096836090088e-01 -5.674272775650024414e-02 -7.029686123132705688e-02 -1.374800503253936768e-01 -1.304496359080076218e-02 -9.097103029489517212e-02 -1.492113061249256134e-02 -5.604716762900352478e-02 1.522748917341232300e-01 1.095391716808080673e-02 9.992274641990661621e-02 -4.165661055594682693e-03 2.149453461170196533e-01 5.389985814690589905e-02 -2.416544109582901001e-01 3.418944031000137329e-02 -8.701116591691970825e-02 1.826893836259841919e-01 1.156185120344161987e-01 3.527579009532928467e-01 1.454213708639144897e-01 1.594144403934478760e-01 7.247467339038848877e-02 9.467834979295730591e-02 3.947167471051216125e-02 -1.065762341022491455e-01 -9.491093456745147705e-03 2.176072299480438232e-01 1.609820276498794556e-01
-1.914816647768020630e-01 -2.668762505054473877e-01 7.972100377082824707e-02 2.390670329332351685e-01 6.300171464681625366e-02 4.390391986817121506e-03 -2.015853673219680786e-01 1.337143778800964355e-01 -1.048855409026145935e-01 3.874194994568824768e-02 -7.204749435186386108e-02 2.679537534713745117e-01 -4.344137012958526611e-02 -1.898580938577651978e-01 9.672244079411029816e-03 1.362344473600387573e-01 -1.617910414934158325e-01 -1.651536524295806885e-01 2.444672435522079468e-01 -8.849789202213287354e-02 1.116189509630203247e-01 -1.061110422015190125e-01 1.731517910957336426e-01 3.610566258430480957e-01 4.479983821511268616e-03 1.651726961135864258e-01 3.258860409259796143e-01 4.743956401944160461e-02 -3.661009371280670166e-01 -1.896537840366363525e-01 3.468243032693862915e-02 8.918799459934234619e-02
-2.208028584718704224e-01 -2.580081522464752197e-01 -4.589921608567237854e-02 6.431443244218826294e-02 1.927632242441177368e-01 -2.736493945121765137e-01 1.365682333707809448e-01 2.379574030637741089e-01 -1.002112105488777161e-01 -7.291533052921295166e-02 3.893520832061767578e-01 2.241381406784057617e-01 1.415915340185165405e-01 1.776320189237594604e-01 -1.073182672262191772e-01 7.334259152412414551e-02 -3.635362908244132996e-02 -1.896646618843078613e-01 3.494945168495178223e-02 -4.859147965908050537e-02 1.637477129697799683e-01 1.323265582323074341e-01 9.939583390951156616e-02 4.328655898571014404e-01 -1.291195303201675415e-01 2.941663190722465515e-02 1.431144922971725464e-01 -1.149409860372543335e-01 2.349649220705032349e-01 -8.686440438032150269e-02 -4.133212938904762268e-02 8.534493297338485718e-02
-2.878133952617645264e-01 -1.561438590288162231e-01 -2.443186193704605103e-01 4.084356874227523804e-02 -6.168045848608016968e-02 -7.829591631889343262e-03 -3.570943698287010193e-02 1.215888187289237976e-01 1.475009415298700333e-02 1.343729346990585327e-01 1.373504698276519775e-01 2.978473603725433350e-01 1.020584329962730408e-01 1.563047319650650024e-01 -1.170247979462146759e-02 1.013209000229835510e-01 -2.077343612909317017e-01 -1.466786116361618042e-01 -2.706067264080047607e-01 -1.120264735072851181e-02 2.412484735250473022e-01 1.563461571931838989e-01 1.020619422197341919e-01 6.373368203639984131e-02 -3.643094003200531006e-01 1.892457306385040283e-01 3.278733789920806885e-01 1.771000027656555176e-01 1.091600954532623291e-01 -2.014695107936859131e-01 1.642947494983673096e-01 1.354679465293884277e-01
-3.001954555511474609e-01 -1.998106688261032104e-01 -2.888563871383666992e-01 -2.044163644313812256e-02 -2.731707692146301270e-01 8.942427486181259155e-02 3.279613330960273743e-02 -3.001496195793151855e-03 5.538749694824218750e-02 4.724809527397155762e-02 2.055832743644714355e-02 1.916296333074569702e-01 2.235365211963653564e-01 -7.666168268769979477e-03 -9.104508161544799805e-02 2.076253592967987061e-01 -1.349026560783386230e-01 -1.185752451419830322e-01 -2.293399125337600708e-01 7.140941917896270752e-02 3.046587109565734863e-01 1.935339868068695068e-01 6.923946738243103027e-02 2.782669067382812500e-01 -1.882584579288959503e-02 1.616994142532348633e-01 3.126836121082305908e-01 -1.222658306360244751e-01 1.300671845674514771e-01 -2.378799617290496826e-01 1.843227148056030273e-01 9.682659059762954712e-02
-1.304824650287628174e-01 -5.142412334680557251e-02 -3.147590458393096924e-01 1.514022890478372574e-02 -3.626254573464393616e-02 1.652338355779647827e-02 1.717552542686462402e-01 -1.238320246338844299e-01 1.387663837522268295e-02 2.969667017459869385e-01 1.160039529204368591e-01 1.453572213649749756e-01 9.644732624292373657e-02 3.455363512039184570e-01 -8.486124686896800995e-03 2.925285100936889648e-01 -3.442659676074981689e-01 -1.640228629112243652e-01 -2.414704114198684692e-01 -4.068012535572052002e-02 3.202902972698211670e-01 -1.674779690802097321e-02 4.959076642990112305e-02 9.810593724250793457e-02 -3.694191575050354004e-02 2.944221198558807373e-01 2.143995016813278198e-01 7.877386361360549927e-02 1.767531782388687134e-01 -4.155151546001434326e-02 -4.702595993876457214e-02 3.947739675641059875e-02
-3.085817992687225342e-01 -4.964332282543182373e-01 3.340910002589225769e-02 1.296487599611282349e-01 -2.525675110518932343e-02 6.225343421101570129e-02 -1.584249585866928101e-01 2.946888506412506104e-01 -1.228732094168663025e-01 3.496988490223884583e-02 5.772555619478225708e-02 1.626268327236175537e-01 1.016236767172813416e-01 -8.706112392246723175e-03 -9.627220034599304199e-02 1.118402555584907532e-01 -1.606453806161880493e-01 -1.550325453281402588e-01 4.257958754897117615e-02 -1.295058522373437881e-02 3.635161370038986206e-02 8.141995221376419067e-02 2.143439799547195435e-01 7.653390616178512573e-02 -3.900175541639328003e-02 1.751278191804885864e-01 3.510983884334564209e-01 1.174630364403128624e-03 -3.512523770332336426e-01 4.643942043185234070e-02 9.375971555709838867e-02 2.105008065700531006e-01
-1.246806681156158447e-01 -1.089415624737739563e-01 1.219825595617294312e-01 1.285226433537900448e-03 1.032200306653976440e-01 1.401193141937255859e-01 -7.094144076108932495e-02 2.936636507511138916e-01 -1.944004446268081665e-01 -1.217000931501388550e-01 1.988195627927780151e-01 3.366658091545104980e-01 1.508555281907320023e-02 -4.584719613194465637e-02 -1.749951392412185669e-01 2.482720464468002319e-01 1.624004170298576355e-02 -1.285251975059509277e-01 -1.213146969676017761e-01 -1.207838356494903564e-01 3.117712140083312988e-01 1.685533672571182251e-01 1.433922797441482544e-01 2.412800341844558716e-01 1.169882416725158691e-01 2.130452394485473633e-01 9.130281209945678711e-02 -1.259140074253082275e-01 -3.839777708053588867e-01 -2.037144303321838379e-01 9.215031564235687256e-02 7.004406303167343140e-02
-1.978653520345687866e-01 -1.975674927234649658e-01 -2.267949655652046204e-02 2.268645316362380981e-01 -3.077840805053710938e-02 2.098004817962646484e-01 -8.161199092864990234e-02 1.335037499666213989e-01 -1.467651724815368652e-01 1.797182559967041016e-01 -1.865862756967544556e-01 2.927072942256927490e-01 8.363389410078525543e-03 -5.280673131346702576e-02 1.223702635616064072e-02 1.704895943403244019e-01 -1.718396879732608795e-02 -4.170728623867034912e-01 5.250013619661331177e-02 -5.277958512306213379e-02 1.571982651948928833e-01 -5.791613366454839706e-03 1.900884509086608887e-02 2.848625183105468750e-01 2.314938306808471680e-01 3.109728395938873291e-01 1.903604418039321899e-01 -3.886896371841430664e-02 -3.052792251110076904e-01 -1.637920504435896873e-03 9.883116185665130615e-02 1.301338225603103638e-01
-1.700031757354736328e-01 -5.321373045444488525e-02 8.782126754522323608e-02 1.416148394346237183e-01 2.001096755266189575e-01 -1.269982103258371353e-02 3.207931295037269592e-02 3.745958954095840454e-02 -1.648273617029190063e-01 -1.525141596794128418e-01 -8.093430846929550171e-02 -1.582501642405986786e-02 -6.358838826417922974e-02 1.444813050329685211e-02 -1.189136356115341187e-01 3.258043527603149414e-01 -4.516082350164651871e-03 -1.340630054473876953e-01 2.983110845088958740e-01 -1.561477431096136570e-03 3.226340115070343018e-01 1.759070605039596558e-01 -1.937541812658309937e-01 1.472968012094497681e-01 -1.590735316276550293e-01 2.044007778167724609e-01 3.585403263568878174e-01 -1.227764114737510681e-01 -3.155902326107025146e-01 -5.501111596822738647e-02 2.989057302474975586e-01 1.102543547749519348e-01
5.542238056659698486e-02 -4.013842344284057617e-01 2.000097930431365967e-01 1.281673908233642578e-01 1.611596196889877319e-01 -2.114430814981460571e-01 -5.392712354660034180e-02 3.634297847747802734e-02 3.146994113922119141e-02 1.214972510933876038e-01 1.117953732609748840e-01 1.512690931558609009e-01 3.462190032005310059e-01 3.204042911529541016e-01 -2.368770390748977661e-01 -1.055806502699851990e-02 1.063776463270187378e-01 -1.763087064027786255e-01 -1.693732589483261108e-01 -6.783612817525863647e-02 2.998829782009124756e-01 2.002065926790237427e-01 4.003331530839204788e-03 3.173783421516418457e-01 6.645250599831342697e-03 2.445570193231105804e-03 1.085100769996643066e-01 6.859253346920013428e-02 4.841465130448341370e-02 9.906871616840362549e-02 1.842411607503890991e-01 7.427676767110824585e-02
-3.202899172902107239e-02 -1.943775266408920288e-01 -3.802456706762313843e-02 2.280555963516235352e-01 -3.217426240444183350e-01 -7.592292129993438721e-02 -2.055925503373146057e-02 9.704426676034927368e-02 2.044714391231536865e-01 -6.063404679298400879e-02 -9.483530372381210327e-02 -7.749654352664947510e-02 1.660617291927337646e-01 2.824711799621582031e-01 -3.786838427186012268e-02 2.058134675025939941e-01 5.287666246294975281e-02 -1.202251389622688293e-01 -1.138145402073860168e-01 -1.083110198378562927e-01 2.548438906669616699e-01 7.559332996606826782e-02 2.833195030689239502e-01 3.493258953094482422e-01 -1.891259402036666870e-01 2.155704498291015625e-01 3.086162731051445007e-02 5.848704650998115540e-02 6.072242930531501770e-02 -1.334396600723266602e-01 3.146687746047973633e-01 2.344225943088531494e-01
1.353139132261276245e-01 -7.440488785505294800e-02 1.627855896949768066e-01 1.536256670951843262e-01 -6.700144708156585693e-02 -1.907611191272735596e-01 -1.886563897132873535e-01 3.319317400455474854e-01 1.078162342309951782e-01 -1.741706877946853638e-01 8.274814486503601074e-02 1.570607274770736694e-01 2.479025423526763916e-01 3.358799815177917480e-01 -1.126070767641067505e-01 -7.634626328945159912e-02 -1.135268211364746094e-01 -2.561713457107543945e-01 5.807220935821533203e-02 -1.018709954223595560e-04 3.018773794174194336e-01 -1.901379227638244629e-01 2.065006829798221588e-02 1.052230224013328552e-01 7.003439217805862427e-02 2.330191880464553833e-01 3.376901745796203613e-01 9.999323636293411255e-02 7.849540561437606812e-02 -1.280981749296188354e-01 1.941247433423995972e-01 9.483441710472106934e-02
-2.297044098377227783e-01 -2.228476405143737793e-01 4.179396107792854309e-02 -4.998781159520149231e-02 -2.073528915643692017e-01 -3.618606328964233398e-01 -4.831550642848014832e-02 1.256019026041030884e-01 -2.277353405952453613e-01 8.111932128667831421e-02 2.215036600828170776e-01 1.881581097841262817e-01 3.351354598999023438e-01 3.797899782657623291e-01 1.303877402096986771e-02 -3.113866038620471954e-02 5.027859658002853394e-02 -3.533755615353584290e-02 -7.247625291347503662e-02 -8.095261454582214355e-02 9.905822575092315674e-02 -1.806854456663131714e-02 -1.830375194549560547e-01 -4.660907387733459473e-02 7.975466549396514893e-02 2.296943068504333496e-01 3.206951022148132324e-01 1.246023550629615784e-01 6.679479777812957764e-02 -2.159662097692489624e-01 9.057822078466415405e-02 4.978124797344207764e-02
-1.836453527212142944e-01 -2.989070415496826172e-01 8.178751915693283081e-02 1.498059481382369995e-01 -1.071195155382156372e-01 1.298922449350357056e-01 -5.597851425409317017e-02 8.834221959114074707e-02 -1.890804320573806763e-01 1.057334691286087036e-01 -8.725871145725250244e-02 9.391373395919799805e-02 -9.835140407085418701e-02 2.689831331372261047e-02 -9.998638182878494263e-02 1.921931952238082886e-01 -9.521836042404174805e-02 -3.332622945308685303e-01 -2.157944999635219574e-02 -4.856988415122032166e-02 1.728871762752532959e-01 -2.808556193485856056e-03 2.023368477821350098e-01 3.542929887771606445e-01 1.157373040914535522e-01 3.846625089645385742e-01 2.455400824546813965e-01 6.881635636091232300e-02 -3.547798395156860352e-01 -1.114406436681747437e-01 1.486574765294790268e-02 6.004304066300392151e-02
-3.138128221035003662e-01 -2.744456529617309570e-01 2.921954691410064697e-01 1.408978104591369629e-01 -2.150993794202804565e-01 -3.804318606853485107e-01 -1.018892005085945129e-01 2.251551151275634766e-01 1.426185667514801025e-02 3.550280630588531494e-02 -1.064526438713073730e-01 -3.194531425833702087e-02 1.138124689459800720e-01 2.430680394172668457e-01 1.546295285224914551e-01 1.028392687439918518e-01 6.500196456909179688e-02 -6.041464582085609436e-02 5.057387426495552063e-02 -3.766402602195739746e-02 1.668001562356948853e-01 3.058672547340393066e-01 2.118975222110748291e-01 1.961462497711181641e-01 -1.111662294715642929e-02 1.911309361457824707e-01 2.059478759765625000e-01 1.807827204465866089e-01 -1.324999891221523285e-02 -4.217740148305892944e-02 1.238521188497543335e-01 5.396917834877967834e-02
-1.067948043346405029e-01 -1.242311112582683563e-02 8.494593948125839233e-02 1.846671402454376221e-01 1.316453516483306885e-01 -1.596768386662006378e-02 -6.013532727956771851e-02 -1.088303327560424805e-01 -1.168760731816291809e-01 -9.545292705297470093e-02 -1.654978841543197632e-01 5.044419169425964355e-01 3.303408855572342873e-03 6.529884785413742065e-02 -9.695275127887725830e-02 1.753925532102584839e-01 -2.184062451124191284e-01 -3.198757469654083252e-01 -3.781714662909507751e-02 -9.298229217529296875e-02 2.761749327182769775e-01 3.201005980372428894e-02 6.279678642749786377e-02 3.006000816822052002e-02 3.124813362956047058e-02 2.323592752218246460e-01 3.877253234386444092e-01 -6.333162635564804077e-02 -3.331660330295562744e-01 -1.042676810175180435e-02 2.607270609587430954e-03 4.848919063806533813e-02
1.258779764175415039e-01 -5.834418535232543945e-02 -1.876354515552520752e-01 2.426483035087585449e-01 1.113817002624273300e-02 -2.203618586063385010e-01 -1.676418934948742390e-03 1.033095046877861023e-01 -1.594201624393463135e-01 -1.936538070440292358e-01 1.792929507791996002e-02 2.432017028331756592e-01 2.503883838653564453e-01 1.710289418697357178e-01 -7.463228702545166016e-02 2.771623730659484863e-01 -2.309860885143280029e-01 -1.897860020399093628e-01 -1.847937405109405518e-01 -5.517454445362091064e-02 1.584725640714168549e-02 4.251896217465400696e-02 7.306426018476486206e-02 4.636052250862121582e-01 -1.984673440456390381e-01 1.083018928766250610e-01 1.175741329789161682e-01 -2.386193424463272095e-01 3.790056332945823669e-02 -1.751642674207687378e-01 -1.639992296695709229e-01 2.824068255722522736e-02
-1.385150253772735596e-01 -2.261970192193984985e-01 -3.116055205464363098e-02 1.701970994472503662e-01 4.573461040854454041e-02 -1.282126307487487793e-01 -6.461834162473678589e-02 -1.002497822046279907e-01 6.511785089969635010e-02 1.006142515689134598e-02 -3.279346972703933716e-02 2.703146636486053467e-01 -1.342284679412841797e-01 1.672504395246505737e-01 3.070916235446929932e-01 2.589733898639678955e-01 -1.441612243652343750e-01 -2.487962990999221802e-01 -9.585571289062500000e-02 -2.764068245887756348e-01 2.563396692276000977e-01 -3.484792262315750122e-02 3.169497847557067871e-01 3.318304717540740967e-01 -6.638613343238830566e-02 1.632726490497589111e-01 1.760959029197692871e-01 -1.226213872432708740e-01 1.710365861654281616e-01 1.143089234828948975e-01 -8.321487903594970703e-02 9.479271620512008667e-02
-2.827106118202209473e-01 -1.150817349553108215e-01 1.765513271093368530e-01 2.080981805920600891e-02 1.146475821733474731e-01 -3.261092007160186768e-01 -1.103350222110748291e-01 1.272733211517333984e-01 1.144449263811111450e-01 2.418339252471923828e-01 -3.035238683223724365e-01 1.490486711263656616e-01 -1.365634500980377197e-01 2.937396764755249023e-01 -1.750283986330032349e-01 2.844967842102050781e-01 1.216201931238174438e-01 1.252561807632446289e-01 1.584414243698120117e-01 -1.014240682125091553e-01 1.106760278344154358e-01 -4.983222484588623047e-02 2.553611993789672852e-02 1.438867896795272827e-01 -3.975208476185798645e-02 2.378216981887817383e-01 -2.960133738815784454e-02 -1.561734080314636230e-01 -2.821073532104492188e-01 -2.303710281848907471e-01 8.302691578865051270e-02 -4.565733019262552261e-03
-1.264400780200958252e-01 8.208405971527099609e-02 2.110853791236877441e-01 2.131822705268859863e-01 -1.773808151483535767e-01 -3.263377845287322998e-01 -2.268872708082199097e-01 1.829341650009155273e-01 -1.880810037255287170e-02 2.887748368084430695e-02 1.643400192260742188e-01 1.555747538805007935e-01 7.451517879962921143e-02 3.460234999656677246e-01 -1.403564810752868652e-01 1.977421492338180542e-01 -1.702339500188827515e-01 -4.161424040794372559e-01 2.587599493563175201e-02 8.381447987630963326e-04 3.289337158203125000e-01 1.362614631652832031e-01 -3.862940520048141479e-02 7.362983375787734985e-02 3.498721495270729065e-02 8.637584745883941650e-02 1.870403438806533813e-02 -2.062353789806365967e-01 4.224186763167381287e-02 -7.800200581550598145e-02 4.400075972080230713e-02 -1.732278764247894287e-01
-7.966710627079010010e-02 -7.637790986336767673e-04 -3.682457506656646729e-01 3.348744213581085205e-01 -1.619891077280044556e-01 -1.378448307514190674e-01 2.195938229560852051e-01 2.355460971593856812e-01 -8.467067033052444458e-02 -5.426365137100219727e-02 9.273560345172882080e-02 1.503101140260696411e-01 1.947046071290969849e-01 2.320748567581176758e-01 -1.336849331855773926e-01 4.688870161771774292e-02 -1.031385436654090881e-01 -1.026230081915855408e-01 -7.942312210798263550e-02 -2.363534085452556610e-02 1.197528764605522156e-01 4.105814546346664429e-02 2.135162502527236938e-01 2.960866987705230713e-01 -1.600338071584701538e-01 2.165753245353698730e-01 1.360860764980316162e-01 1.171617656946182251e-01 1.262025982141494751e-01 -3.686828613281250000e-01 -2.817281335592269897e-02 9.532820433378219604e-02
-2.525186352431774139e-02 -4.568867385387420654e-02 -1.339929401874542236e-01 1.580977886915206909e-01 -2.786841057240962982e-02 -1.630063205957412720e-01 -2.060617208480834961e-01 2.697778865694999695e-02 -4.662501066923141479e-02 -1.134498864412307739e-01 2.036766409873962402e-01 2.385373711585998535e-01 -3.608637675642967224e-02 4.830234646797180176e-01 -1.843617856502532959e-02 4.228449240326881409e-02 2.651685476303100586e-02 1.290057450532913208e-01 1.635625660419464111e-01 7.443726062774658203e-02 3.414903581142425537e-01 -4.144790396094322205e-02 -1.555450707674026489e-01 3.092960417270660400e-01 4.852583631873130798e-03 4.525657892227172852e-01 1.073944047093391418e-01 -6.959008425474166870e-02 -2.140741050243377686e-02 1.120875552296638489e-01 1.074376031756401062e-01 -2.599098486825823784e-03
-1.118470132350921631e-01 -1.040336713194847107e-01 -2.421950101852416992e-01 1.109640374779701233e-01 -2.241466045379638672e-01 -8.739061653614044189e-02 3.948927670717239380e-02 3.525919467210769653e-02 1.842251569032669067e-01 2.569533586502075195e-01 -8.516405522823333740e-02 3.426588177680969238e-01 1.499171108007431030e-01 8.102706819772720337e-02 1.362042035907506943e-02 1.851200759410858154e-01 -1.481151133775711060e-01 4.974701628088951111e-02 -9.336646646261215210e-02 -4.284464940428733826e-02 2.990811467170715332e-01 2.534665763378143311e-01 7.565269619226455688e-02 9.522973001003265381e-02 -3.406759798526763916e-01 2.589240968227386475e-01 2.610458731651306152e-01 -1.054709404706954956e-01 8.247143030166625977e-02 -2.149121612310409546e-01 1.444203257560729980e-01 1.312147080898284912e-01
-2.158565372228622437e-01 -2.367252409458160400e-01 4.212275147438049316e-02 2.804481089115142822e-01 1.313398312777280807e-02 7.411590963602066040e-02 -6.953148543834686279e-02 1.059466674923896790e-01 -1.033692136406898499e-01 8.066869527101516724e-02 -1.660334467887878418e-01 1.351384073495864868e-01 -4.649985209107398987e-02 -6.193135306239128113e-02 -3.509929403662681580e-02 2.600897848606109619e-01 3.842675313353538513e-02 -3.057941794395446777e-01 -4.506530612707138062e-02 1.690734177827835083e-02 2.372235208749771118e-01 3.429802879691123962e-02 8.100098371505737305e-02 4.190770685672760010e-01 1.055435985326766968e-01 2.855952978134155273e-01 3.218308985233306885e-01 -4.639950767159461975e-02 -3.487286865711212158e-01 1.143026351928710938e-02 -7.374107372015714645e-03 -1.214624382555484772e-02
-9.323269128799438477e-02 -1.639978587627410889e-01 9.476995468139648438e-02 9.530863910913467407e-02 -6.393741071224212646e-02 9.612845629453659058e-02 -1.611367613077163696e-01 1.322824954986572266e-01 -8.361577242612838745e-02 1.842100471258163452e-01 -1.934602558612823486e-01 4.982638731598854065e-02 -1.548853367567062378e-01 7.355550676584243774e-02 -1.034495607018470764e-01 3.003920316696166992e-01 -1.544968634843826294e-01 -2.485179901123046875e-01 -3.810759261250495911e-02 -1.659170985221862793e-01 6.325767934322357178e-02 4.617424309253692627e-02 1.087454184889793396e-01 3.024936616420745850e-01 1.468800306320190430e-01 3.994383215904235840e-01 2.186484634876251221e-01 4.242302849888801575e-02 -4.376208484172821045e-01 -8.199958503246307373e-02 1.341630965471267700e-01 8.569356054067611694e-02
-3.480296814814209938e-03 -1.721843928098678589e-01 -1.214126199483871460e-01 9.528407454490661621e-02 -8.021198213100433350e-02 -8.596246689558029175e-02 -9.650924801826477051e-02 1.369954943656921387e-01 6.420961022377014160e-02 3.191542997956275940e-02 1.992459595203399658e-01 1.535531040281057358e-02 4.235681891441345215e-02 1.086860969662666321e-01 -2.191192209720611572e-01 1.227157711982727051e-01 -2.230820059776306152e-01 -2.158796489238739014e-01 8.346872031688690186e-02 3.703051507472991943e-01 2.552321851253509521e-01 4.945904482156038284e-03 1.814836710691452026e-01 9.469125419855117798e-02 -2.300962619483470917e-02 3.533983826637268066e-01 4.209746122360229492e-01 -6.152678281068801880e-02 3.096382915973663330e-01 -1.006763279438018799e-01 1.163807585835456848e-01 9.667167812585830688e-02
-1.732624322175979614e-01 -1.410846561193466187e-01 1.162410452961921692e-01 2.407264113426208496e-01 -1.404708176851272583e-01 1.419498473405838013e-01 -2.756368182599544525e-02 1.003720909357070923e-01 -1.736234575510025024e-01 1.500258892774581909e-01 -1.538241505622863770e-01 1.167495474219322205e-01 -1.029721349477767944e-01 7.873041182756423950e-02 -6.420265883207321167e-02 1.856653541326522827e-01 2.770556369796395302e-03 -3.300061821937561035e-01 1.655532047152519226e-02 -6.961811333894729614e-02 1.686831265687942505e-01 6.439327728003263474e-03 8.466700464487075806e-02 3.573900163173675537e-01 4.920201748609542847e-02 3.873714506626129150e-01 3.218217194080352783e-01 -4.468220751732587814e-03 -3.805115520954132080e-01 -5.527650937438011169e-02 2.942310832440853119e-02 1.888364180922508240e-02
-2.541677057743072510e-01 -3.041441142559051514e-01 -1.178802400827407837e-01 1.473076045513153076e-01 -1.807694286108016968e-01 -2.089674025774002075e-01 -1.662487536668777466e-01 -1.715223938226699829e-01 -3.196536330506205559e-03 3.236330449581146240e-01 5.401210486888885498e-02 1.597459465265274048e-01 1.135337054729461670e-01 7.227557897567749023e-02 -2.389344722032546997e-01 2.050378471612930298e-01 -1.620513647794723511e-01 -3.012729883193969727e-01 3.650072589516639709e-02 -3.238959237933158875e-02 2.113647758960723877e-01 2.371341139078140259e-01 4.352325201034545898e-02 1.284217834472656250e-01 -7.081342861056327820e-03 1.441716104745864868e-01 -5.451615527272224426e-02 4.523802176117897034e-02 3.277649581432342529e-01 -1.032086238265037537e-01 1.576997637748718262e-01 -1.263375282287597656e-01
-1.984452456235885620e-01 -9.668940305709838867e-02 -2.059109807014465332e-01 2.464273758232593536e-02 -1.213523074984550476e-01 -1.144155338406562805e-01 -3.003502078354358673e-02 -1.053714565932750702e-02 1.645314395427703857e-01 2.356325238943099976e-01 -6.324643641710281372e-02 2.274415343999862671e-01 3.473165631294250488e-01 1.707476526498794556e-01 -6.745431572198867798e-02 9.640192985534667969e-02 1.146590919233858585e-03 -6.722719222307205200e-02 -2.872363030910491943e-01 -5.139372125267982483e-02 4.128273725509643555e-01 2.167254835367202759e-01 2.123326510190963745e-01 2.110392451286315918e-01 -3.008021712303161621e-01 6.489694863557815552e-02 1.564853936433792114e-01 -8.125536888837814331e-02 -6.229506805539131165e-02 -1.255785077810287476e-01 1.873552352190017700e-01 1.616726815700531006e-02
-6.663100421428680420e-02 -1.331565082073211670e-01 -4.964969679713249207e-02 9.056781232357025146e-02 -1.277266144752502441e-01 -1.951778680086135864e-02 -1.482318937778472900e-01 -6.583105027675628662e-02 1.228275448083877563e-01 1.307276785373687744e-01 6.547677516937255859e-02 3.526728749275207520e-01 1.250804066658020020e-01 6.012352649122476578e-03 -6.180604919791221619e-02 2.836386263370513916e-01 4.426265880465507507e-02 -2.177469134330749512e-01 -3.098458647727966309e-01 -1.588690094649791718e-02 2.642341554164886475e-01 2.010222375392913818e-01 4.960747063159942627e-02 1.357962787151336670e-01 -1.850305199623107910e-01 1.785114705562591553e-01 5.503199994564056396e-02 9.883783757686614990e-02 2.024365961551666260e-01 -4.658178985118865967e-01 3.792549297213554382e-02 2.197737842798233032e-01
-3.799023926258087158e-01 7.616101950407028198e-02 4.657403007149696350e-02 -2.658073790371417999e-02 -1.043340265750885010e-01 -2.545573711395263672e-01 2.414266392588615417e-02 6.320925801992416382e-02 1.100377440452575684e-01 2.380701750516891479e-01 3.531598951667547226e-03 1.681885123252868652e-01 1.248828396201133728e-01 -8.146680146455764771e-02 -1.271578818559646606e-01 1.719437837600708008e-01 -1.061045378446578979e-01 -3.243063762784004211e-02 -1.517086029052734375e-01 -8.179929852485656738e-02 1.786782294511795044e-01 -1.130170002579689026e-01 3.913131356239318848e-01 1.121520847082138062e-01 -2.705157697200775146e-01 3.119182586669921875e-01 2.319038659334182739e-01 9.308937191963195801e-02 9.771239757537841797e-02 -2.447600811719894409e-01 9.655030816793441772e-02 1.938285380601882935e-01
-1.716245114803314209e-01 5.171105638146400452e-02 -2.742358148097991943e-01 2.919603139162063599e-02 5.223134532570838928e-02 -1.004982665181159973e-01 -1.593823730945587158e-02 -5.724942311644554138e-02 2.197723537683486938e-01 1.476771831512451172e-01 -1.375554800033569336e-01 2.394495308399200439e-01 2.597993612289428711e-01 5.970113724470138550e-02 1.136114597320556641e-01 3.250474482774734497e-02 -1.042326632887125015e-02 -4.537704586982727051e-01 5.638325586915016174e-02 4.390456527471542358e-02 6.175335869193077087e-02 1.535115391016006470e-01 -3.256642445921897888e-02 1.571917235851287842e-01 -1.859746426343917847e-01 2.591231763362884521e-01 3.177892267704010010e-01 1.121015176177024841e-01 -6.492716819047927856e-02 -2.126230001449584961e-01 3.130053877830505371e-01 1.307941824197769165e-01
-2.916267812252044678e-01 -3.364333510398864746e-01 3.810362517833709717e-02 2.736343741416931152e-01 3.868109360337257385e-02 -2.587953507900238037e-01 -5.456119403243064880e-02 1.274286061525344849e-01 1.100157969631254673e-04 2.098063752055168152e-02 -1.354532837867736816e-01 2.317355424165725708e-01 -1.576021499931812286e-02 -1.046801880002021790e-01 -1.292114728130400181e-03 -3.759826347231864929e-02 -2.781332135200500488e-01 -2.272206246852874756e-01 9.547618031501770020e-02 -1.232018917798995972e-01 1.496817171573638916e-02 1.731116473674774170e-01 2.718222737312316895e-01 1.511148065328598022e-01 5.854876711964607239e-02 2.439070045948028564e-01 1.459077745676040649e-01 8.518997579813003540e-02 -3.574368655681610107e-01 -4.642317071557044983e-02 1.329118851572275162e-02 2.255822718143463135e-01
-1.255440413951873779e-01 -1.128043532371520996e-01 -1.623976230621337891e-01 -4.431231878697872162e-03 -6.682518869638442993e-02 -1.256349235773086548e-01 -1.878185868263244629e-01 5.820464715361595154e-02 -2.188547514379024506e-02 2.082496881484985352e-02 2.784056067466735840e-01 2.349594235420227051e-01 -1.787801855243742466e-03 3.276990056037902832e-01 -1.213598698377609253e-01 4.214372893329709768e-04 -9.795220196247100830e-02 -1.782091408967971802e-01 2.094724029302597046e-01 -2.033590227365493774e-01 1.782102882862091064e-01 5.554293096065521240e-02 1.048687612637877464e-03 3.098031282424926758e-01 -2.289191074669361115e-02 4.654438197612762451e-01 -1.008108258247375488e-01 1.849898248910903931e-01 -3.128854036331176758e-01 -9.508265554904937744e-02 3.281046077609062195e-02 -5.908628180623054504e-02
-3.063181042671203613e-01 -3.727658390998840332e-01 9.051071107387542725e-02 5.044333636760711670e-02 -2.506946325302124023e-01 9.666647762060165405e-02 -1.097241491079330444e-01 3.451244160532951355e-02 4.975847434252500534e-03 1.269163005053997040e-02 -1.202329546213150024e-01 1.470656096935272217e-01 2.756839990615844727e-01 2.628129534423351288e-02 1.420239806175231934e-01 -2.036792971193790436e-02 -2.072665840387344360e-01 -3.285227715969085693e-02 -6.094067916274070740e-02 -1.387086212635040283e-01 1.683958470821380615e-01 6.673379987478256226e-02 2.344813793897628784e-01 3.649900555610656738e-01 -6.225281953811645508e-02 1.395160704851150513e-01 3.670825064182281494e-01 1.088911294937133789e-01 1.782198101282119751e-01 -1.451333910226821899e-01 1.298657953739166260e-01 9.933243691921234131e-02
-2.992877066135406494e-01 -3.234203457832336426e-01 -6.468234956264495850e-02 -2.831800282001495361e-02 3.316066693514585495e-03 -6.414478272199630737e-02 -1.534165740013122559e-01 2.854530513286590576e-01 -2.257259190082550049e-02 -8.043131232261657715e-02 -2.066037505865097046e-01 2.055052667856216431e-01 1.884917169809341431e-01 2.707616388797760010e-01 -1.803872734308242798e-01 3.080825805664062500e-01 -1.446688324213027954e-01 3.280262351036071777e-01 1.360148191452026367e-01 9.991198033094406128e-02 1.110466420650482178e-01 3.622776269912719727e-02 -1.718284212984144688e-03 -3.762593120336532593e-02 4.982874542474746704e-02 9.634838253259658813e-02 2.156902104616165161e-01 2.298672944307327271e-01 -6.607807427644729614e-02 -2.209448963403701782e-01 4.092869162559509277e-02 1.595075279474258423e-01
-9.888039529323577881e-02 -1.312515884637832642e-01 -1.013073474168777466e-01 2.614390552043914795e-01 -1.319001466035842896e-01 3.752064332365989685e-02 -1.107618659734725952e-01 1.580261886119842529e-01 1.370998322963714600e-01 6.561069935560226440e-02 2.597822546958923340e-01 1.328012533485889435e-02 1.018755659461021423e-01 3.141791820526123047e-01 -1.452543288469314575e-01 -3.977586701512336731e-02 -1.044849455356597900e-01 -1.317232549190521240e-01 -1.164392009377479553e-01 1.416046619415283203e-01 3.207837045192718506e-01 -5.780351534485816956e-02 8.588845282793045044e-02 6.875395774841308594e-02 4.151955619454383850e-02 5.202445387840270996e-01 6.804362684488296509e-02 3.059323411434888840e-03 3.013337552547454834e-01 -3.360582515597343445e-02 2.540085613727569580e-01 4.592459276318550110e-02
-7.686918228864669800e-02 -3.383309543132781982e-01 -1.147398427128791809e-01 1.645860821008682251e-01 -3.074257969856262207e-01 -1.722353994846343994e-01 -4.466417245566844940e-03 1.013537645339965820e-01 1.509232968091964722e-01 -9.850747883319854736e-02 -5.248292814940214157e-03 9.896975755691528320e-02 2.051863521337509155e-01 9.322343021631240845e-02 1.090217083692550659e-01 1.429994553327560425e-01 -7.861708290874958038e-03 -1.079141199588775635e-01 -1.025919690728187561e-01 -1.070597022771835327e-01 2.547763884067535400e-01 1.098459139466285706e-01 2.865288853645324707e-01 1.936801373958587646e-01 -2.182615548372268677e-01 2.772813141345977783e-01 1.767539083957672119e-01 1.037427186965942383e-01 4.477284103631973267e-02 -7.663328945636749268e-02 3.562215566635131836e-01 2.188376784324645996e-01
-1.580016762018203735e-01 -9.337500482797622681e-02 -8.637146651744842529e-02 -8.833278715610504150e-02 6.152066588401794434e-02 -2.216341346502304077e-01 -2.345550209283828735e-01 8.405573666095733643e-02 -7.245447486639022827e-03 6.322765350341796875e-02 2.557967007160186768e-01 1.511455029249191284e-01 1.042793765664100647e-01 3.782229721546173096e-01 -1.073213890194892883e-01 1.581588834524154663e-01 -1.040663048624992371e-01 -4.194214195013046265e-02 1.523731555789709091e-02 -7.626989483833312988e-02 1.525672823190689087e-01 7.090435922145843506e-02 -1.795256435871124268e-01 3.711736202239990234e-01 -1.461713761091232300e-01 3.657171726226806641e-01 -4.058759286999702454e-02 9.067303687334060669e-02 -4.005552530288696289e-01 5.458151176571846008e-02 6.977488845586776733e-02 5.533596500754356384e-02
1.822397559881210327e-01 -2.502638101577758789e-01 -2.174125798046588898e-02 2.088638246059417725e-01 1.702716499567031860e-01 -1.206381693482398987e-01 -7.590831071138381958e-02 2.237562239170074463e-01 -4.125618562102317810e-02 3.631994426250457764e-01 1.043991446495056152e-01 1.406677514314651489e-01 -1.936781452968716621e-03 2.592962384223937988e-01 -4.987451806664466858e-02 1.659767627716064453e-01 -1.593627482652664185e-01 -2.466126084327697754e-01 -5.169227719306945801e-02 7.298516482114791870e-02 1.625754088163375854e-01 -1.491229832172393799e-01 -2.056375518441200256e-02 3.018614649772644043e-01 1.818198859691619873e-01 2.657495737075805664e-01 9.840182214975357056e-02 1.490890979766845703e-01 1.353381127119064331e-01 -3.775736317038536072e-02 3.300793170928955078e-01 1.993423700332641602e-02
5.111942812800407410e-02 1.011110544204711914e-01 3.590837493538856506e-02 1.632293909788131714e-01 -1.038956269621849060e-01 -1.401899158954620361e-01 -4.893366694450378418e-01 6.593280285596847534e-02 -2.217352539300918579e-01 5.123613029718399048e-02 4.572864249348640442e-02 8.002128452062606812e-02 7.280734181404113770e-02 7.431139796972274780e-02 4.462939128279685974e-02 2.040628492832183838e-01 -2.912705540657043457e-01 6.379340589046478271e-02 -1.072370931506156921e-01 -1.348759885877370834e-02 1.981352269649505615e-01 -8.184143900871276855e-02 4.230547547340393066e-01 1.400284767150878906e-01 -2.007966041564941406e-01 1.431630998849868774e-01 2.278841733932495117e-01 -1.231614053249359131e-01 1.325344592332839966e-01 -1.448532044887542725e-01 1.953962147235870361e-01 1.430780887603759766e-01
-9.650995582342147827e-02 -4.748649150133132935e-02 -2.566066756844520569e-02 1.475853621959686279e-01 -1.919976472854614258e-01 -5.014112964272499084e-02 -1.022126246243715286e-02 -1.904889941215515137e-02 1.385460793972015381e-01 1.363975275307893753e-02 3.582658469676971436e-01 1.496240049600601196e-01 -5.629258230328559875e-03 2.278816103935241699e-01 -6.856005638837814331e-02 1.865730434656143188e-01 -1.418162137269973755e-01 -2.822032198309898376e-02 -1.088179647922515869e-01 1.459777504205703735e-01 1.117764636874198914e-01 3.206977993249893188e-02 2.657422721385955811e-01 1.830121278762817383e-01 -8.139910548925399780e-02 3.554701805114746094e-01 2.438681870698928833e-01 -6.969426572322845459e-02 7.019260525703430176e-02 -2.895542979240417480e-01 3.989551663398742676e-01 2.181972116231918335e-01
-1.665676385164260864e-01 -1.896741390228271484e-01 -2.452816814184188843e-02 1.984373033046722412e-01 -5.545230209827423096e-02 8.631818741559982300e-02 5.456155166029930115e-02 5.594616755843162537e-02 -1.087844148278236389e-01 9.673983603715896606e-02 -7.028051465749740601e-02 2.085341513156890869e-01 -9.037560224533081055e-02 -3.787148743867874146e-02 -6.592808663845062256e-02 2.801975309848785400e-01 -3.058396466076374054e-02 -3.606176376342773438e-01 -1.817731000483036041e-02 4.817742854356765747e-02 2.677409052848815918e-01 -3.051170613616704941e-03 -7.555839419364929199e-02 2.729664146900177002e-01 1.478188484907150269e-01 2.960677146911621094e-01 4.514120817184448242e-01 2.894408069550991058e-02 -3.010888099670410156e-01 -1.645215153694152832e-01 1.303239539265632629e-02 5.877343006432056427e-03
-1.440042555332183838e-01 -7.681167125701904297e-02 -6.214920803904533386e-02 -4.439787566661834717e-02 3.428078815340995789e-02 -1.582701504230499268e-01 -2.354611307382583618e-01 1.912050938699394464e-04 -2.488128468394279480e-02 1.755278110504150391e-01 -2.122491896152496338e-01 -3.401767089962959290e-02 2.878988385200500488e-01 4.006572440266609192e-02 -1.650542467832565308e-01 -5.470621213316917419e-02 -1.324597001075744629e-01 -8.608949184417724609e-02 -1.638972908258438110e-01 -9.978449344635009766e-02 4.305661842226982117e-02 -3.666628003120422363e-01 -5.144685134291648865e-02 5.338152647018432617e-01 -1.119541819207370281e-03 2.869230806827545166e-01 5.636328831315040588e-02 1.732941158115863800e-02 1.210599392652511597e-02 -3.016703426837921143e-01 4.419177398085594177e-02 -1.700433790683746338e-01
-1.768235713243484497e-01 -2.713021337985992432e-01 -5.342812091112136841e-02 1.507986336946487427e-01 3.437626734375953674e-02 5.149042606353759766e-02 -1.643216907978057861e-01 -6.920986343175172806e-03 -4.865158349275588989e-02 -1.747508049011230469e-01 -2.097309799864888191e-03 2.525240480899810791e-01 -2.801383286714553833e-02 9.401082247495651245e-02 4.543425515294075012e-03 1.098940744996070862e-01 -1.435702890157699585e-01 -2.202509641647338867e-01 1.333484984934329987e-02 -2.117091715335845947e-01 6.634820997714996338e-02 -1.950749382376670837e-02 6.097906827926635742e-02 3.664124906063079834e-01 2.074955254793167114e-01 2.241760194301605225e-01 4.236804842948913574e-01 -5.817024782299995422e-02 -3.918166458606719971e-01 -1.120691448450088501e-01 1.182816103100776672e-01 8.428770303726196289e-02
-1.261300444602966309e-01 4.993482306599617004e-02 -1.784829050302505493e-01 2.807653546333312988e-01 2.251500040292739868e-01 -1.274082958698272705e-01 -1.571672111749649048e-01 1.210802122950553894e-01 1.874467730522155762e-01 -6.039487943053245544e-02 1.153826192021369934e-01 1.773714274168014526e-01 1.714949309825897217e-01 1.176558807492256165e-01 1.648883074522018433e-01 -2.787051722407341003e-02 -2.169536054134368896e-01 -3.091956079006195068e-01 -6.925424933433532715e-02 -1.663990467786788940e-01 2.889229655265808105e-01 2.201418727636337280e-01 -1.835723370313644409e-01 3.508459329605102539e-01 7.575298100709915161e-02 2.023231983184814453e-02 6.766869872808456421e-02 1.250212788581848145e-01 6.817197799682617188e-02 -5.510497093200683594e-02 3.316593468189239502e-01 4.386000707745552063e-02
1.928756386041641235e-02 -1.135805845260620117e-01 -1.229240149259567261e-01 1.669489592313766479e-01 -4.182245954871177673e-02 -3.862724304199218750e-01 -2.215306162834167480e-01 4.008580744266510010e-02 7.375187426805496216e-02 1.841793656349182129e-01 1.966301798820495605e-01 1.484707891941070557e-01 2.799537181854248047e-01 2.121941149234771729e-01 1.448646560311317444e-02 7.939531654119491577e-02 -7.864037901163101196e-02 -1.472342014312744141e-01 -2.215264886617660522e-01 -6.378951668739318848e-02 2.060642689466476440e-01 7.432952523231506348e-02 -1.513578295707702637e-01 1.697324961423873901e-01 2.024970650672912598e-01 4.366279244422912598e-01 5.956347659230232239e-02 2.887918353080749512e-01 -7.890931330621242523e-03 -6.168664619326591492e-02 -8.813191950321197510e-02 -3.437256440520286560e-02
-2.387541532516479492e-01 1.037639975547790527e-01 -4.032352194190025330e-02 8.018266409635543823e-03 -3.055536448955535889e-01 -1.866634190082550049e-01 -2.919297665357589722e-03 -1.933729089796543121e-02 9.006941318511962891e-02 2.627797722816467285e-01 2.573559619486331940e-02 9.162522852420806885e-02 1.860176175832748413e-01 -1.563334614038467407e-01 -1.191971898078918457e-01 3.361591100692749023e-01 -2.874533273279666901e-02 1.610759831964969635e-02 7.913047820329666138e-02 -1.755148917436599731e-02 2.548091113567352295e-01 2.745951525866985321e-02 2.714189887046813965e-01 2.989630699157714844e-01 -2.251400612294673920e-02 2.162850052118301392e-01 3.464942276477813721e-01 -1.820690371096134186e-02 -1.464464329183101654e-02 -3.470781147480010986e-01 2.885774895548820496e-02 -6.247584149241447449e-02
-9.809201210737228394e-02 -1.972738951444625854e-01 2.208635061979293823e-01 1.351136416196823120e-01 -6.893292069435119629e-02 5.516343191266059875e-02 -2.527499385178089142e-02 4.175253584980964661e-02 -1.528436988592147827e-01 1.616811752319335938e-01 -1.571620255708694458e-01 2.308971434831619263e-01 -2.884747460484504700e-02 -8.844123035669326782e-02 -8.075601607561111450e-02 1.802743077278137207e-01 6.560540944337844849e-02 -3.147912323474884033e-01 7.340370118618011475e-02 -1.285649389028549194e-01 2.039248943328857422e-01 8.629560470581054688e-02 4.273736104369163513e-02 3.263183534145355225e-01 1.008476316928863525e-01 4.253937304019927979e-01 3.482167720794677734e-01 9.285699576139450073e-03 -3.136437535285949707e-01 -2.544904686510562897e-02 6.788789480924606323e-02 1.734197326004505157e-02
-4.605441689491271973e-01 -3.550411462783813477e-01 1.321372687816619873e-01 1.226033419370651245e-01 1.039887517690658569e-01 -1.944022774696350098e-01 -9.808431565761566162e-02 6.160276383161544800e-02 -6.983795017004013062e-02 1.600162088871002197e-01 -1.758885830640792847e-01 1.802876442670822144e-01 4.353592917323112488e-02 -1.500453650951385498e-01 -4.946812987327575684e-02 -4.958315938711166382e-02 -6.970150768756866455e-02 -1.215766146779060364e-01 5.175512284040451050e-02 -1.463941633701324463e-01 1.067703291773796082e-01 6.796826608479022980e-03 -3.347236290574073792e-02 4.822901636362075806e-02 -3.691007196903228760e-02 1.536622494459152222e-01 2.350670099258422852e-01 -5.620398744940757751e-02 -3.930277526378631592e-01 -1.815680414438247681e-01 3.312732279300689697e-01 6.987948715686798096e-02
-1.688539683818817139e-01 -1.280411630868911743e-01 -5.122917145490646362e-02 2.162319719791412354e-01 -1.515484750270843506e-01 -1.661662608385086060e-01 -7.361388206481933594e-02 1.938237547874450684e-01 2.089405059814453125e-01 2.969172298908233643e-01 6.153755262494087219e-02 -1.186213642358779907e-01 1.949340105056762695e-01 1.512997299432754517e-01 -2.590532600879669189e-01 2.599673271179199219e-01 -2.207416594028472900e-01 1.023290455341339111e-01 -2.691552340984344482e-01 -8.533210307359695435e-02 1.520376652479171753e-01 1.688245974946767092e-04 -2.175212502479553223e-01 -3.487560153007507324e-02 -1.116950362920761108e-01 3.434069156646728516e-01 1.780296415090560913e-01 2.710862457752227783e-01 1.131829321384429932e-01 1.005301531404256821e-02 -4.527658969163894653e-02 7.597801834344863892e-02
-1.196015998721122742e-01 -1.380428522825241089e-01 -5.443617329001426697e-02 -4.877122491598129272e-02 -7.823602645657956600e-04 -1.479545682668685913e-01 -3.638339042663574219e-01 3.220926225185394287e-01 2.298187017440795898e-01 2.815792858600616455e-01 6.146062910556793213e-02 -7.920924574136734009e-02 4.254364594817161560e-02 2.752901017665863037e-01 -1.665871217846870422e-02 3.416105732321739197e-02 8.264356851577758789e-02 -1.502004414796829224e-01 -9.273187071084976196e-02 1.722346395254135132e-01 2.153376191854476929e-01 -5.447849258780479431e-02 1.583593040704727173e-01 2.644042968750000000e-01 1.156639494001865387e-02 4.314765632152557373e-01 -4.723923280835151672e-02 6.242629885673522949e-02 1.446777284145355225e-01 -2.233067899942398071e-01 7.982156425714492798e-02 -2.259270101785659790e-02
-1.842404454946517944e-01 -2.099289149045944214e-01 8.257631212472915649e-02 1.904265135526657104e-01 -7.379152625799179077e-02 4.773268476128578186e-02 -1.204931959509849548e-01 2.420968711376190186e-01 -1.111185848712921143e-01 -1.001380104571580887e-02 -6.590404361486434937e-02 2.227796614170074463e-01 -5.509473383426666260e-02 1.568308472633361816e-02 -1.851180754601955414e-02 1.781129240989685059e-01 -1.962766647338867188e-01 -3.104979991912841797e-01 3.988234326243400574e-02 -1.328420341014862061e-01 1.671116948127746582e-01 1.171322655864059925e-03 2.050505280494689941e-01 2.876880764961242676e-01 1.819486320018768311e-01 2.502478957176208496e-01 3.991891145706176758e-01 1.037906948477029800e-02 -3.182177543640136719e-01 -5.465726181864738464e-02 1.379824578762054443e-01 1.043743044137954712e-01
-1.310195624828338623e-01 -1.916464120149612427e-01 -3.337971284054219723e-04 1.991733759641647339e-01 -6.176748871803283691e-02 2.092522084712982178e-01 -4.510830342769622803e-02 7.169896364212036133e-02 -3.986618667840957642e-02 -2.813269197940826416e-02 -5.906656384468078613e-02 4.016245007514953613e-01 -1.168801560997962952e-01 1.101248804479837418e-02 -2.487704604864120483e-01 1.401033401489257812e-01 -1.006281375885009766e-01 -3.213176429271697998e-01 6.372907012701034546e-02 -2.889111824333667755e-02 1.625825762748718262e-01 9.980092197656631470e-02 9.761570394039154053e-02 2.972103059291839600e-01 2.921958640217781067e-02 3.091789186000823975e-01 2.756277620792388916e-01 -1.385834366083145142e-01 -3.148699700832366943e-01 -8.262486755847930908e-02 1.747048944234848022e-01 9.247552603483200073e-02
-2.534103095531463623e-01 5.780648440122604370e-03 -2.613646164536476135e-02 3.102068901062011719e-01 -2.344097793102264404e-01 -1.954233199357986450e-01 -5.184558779001235962e-02 -1.891135470941662788e-03 6.752084940671920776e-02 7.205925136804580688e-02 1.747533082962036133e-01 1.197667047381401062e-01 3.664363324642181396e-01 -1.136058643460273743e-01 -7.763645797967910767e-02 2.011170834302902222e-01 4.102659225463867188e-02 -2.462371587753295898e-01 -1.905329376459121704e-01 -6.133237853646278381e-02 1.960901767015457153e-01 -5.867646262049674988e-02 -1.953235864639282227e-01 5.641450406983494759e-04 1.348512917757034302e-01 4.284119307994842529e-01 2.001080065965652466e-01 8.290184289216995239e-02 2.168422490358352661e-01 2.589536085724830627e-02 -1.219144389033317566e-01 -3.314879536628723145e-02
1.300607919692993164e-01 -2.117981016635894775e-01 1.014847531914710999e-01 2.191825658082962036e-01 -3.912544995546340942e-02 -5.993411876261234283e-03 -1.978166401386260986e-01 2.981753051280975342e-01 -1.768180429935455322e-01 1.966124624013900757e-01 2.050385475158691406e-01 -1.296511441469192505e-01 1.356317698955535889e-01 1.324074119329452515e-01 -1.075544133782386780e-01 1.496294587850570679e-01 -7.868053019046783447e-02 6.912770215421915054e-03 -1.460345578379929066e-03 1.189256459474563599e-01 1.757461130619049072e-01 8.577179163694381714e-02 1.034308820962905884e-01 4.064233899116516113e-01 1.060998886823654175e-01 3.925876915454864502e-01 9.579145908355712891e-02 6.644485890865325928e-02 4.541328176856040955e-02 -2.112179547548294067e-01 2.792702913284301758e-01 -1.160914227366447449e-01
-4.598918184638023376e-02 -2.224831432104110718e-01 -4.363831132650375366e-02 -7.385027408599853516e-02 -1.607912629842758179e-01 7.998136430978775024e-02 -1.975595355033874512e-01 -8.445515483617782593e-02 -6.048883311450481415e-03 9.506189078092575073e-02 -3.160382434725761414e-02 3.057786524295806885e-01 2.516148090362548828e-01 9.029412269592285156e-02 1.121917623095214367e-03 2.261912971735000610e-01 -2.189723998308181763e-01 -9.159693866968154907e-02 -2.397583425045013428e-01 -1.575751304626464844e-01 1.945784538984298706e-01 2.908042073249816895e-01 7.077674567699432373e-02 2.127574980258941650e-01 -1.439909040927886963e-01 1.649900823831558228e-01 2.511514723300933838e-01 -4.404596239328384399e-02 1.094366684556007385e-01 -1.645675748586654663e-01 3.517651855945587158e-01 2.220125496387481689e-01
-5.945057421922683716e-02 -2.638108730316162109e-01 1.313152611255645752e-01 2.564591765403747559e-01 -9.878109395503997803e-02 1.324021816253662109e-01 -7.027655094861984253e-02 1.638339906930923462e-01 -1.627324521541595459e-01 1.053403317928314209e-01 -2.215286940336227417e-01 2.247948348522186279e-01 -6.149201840162277222e-02 -6.168479844927787781e-02 -1.314280480146408081e-01 2.108535915613174438e-01 -5.467740446329116821e-02 -2.258499860763549805e-01 -1.111768856644630432e-01 1.869641989469528198e-02 2.858552038669586182e-01 -6.278754770755767822e-02 -3.073651902377605438e-02 2.572426497936248779e-01 3.588235378265380859e-02 3.020691275596618652e-01 3.039087355136871338e-01 -2.447133697569370270e-02 -3.774006962776184082e-01 -1.040906459093093872e-01 1.282946765422821045e-01 5.984205380082130432e-02
-2.191159725189208984e-01 -4.535059928894042969e-01 3.007138846442103386e-03 2.676520049571990967e-01 -2.994015580043196678e-03 -7.897070795297622681e-02 -5.450559034943580627e-02 1.392863839864730835e-01 -3.290166854858398438e-01 9.515640884637832642e-02 -1.002288535237312317e-01 2.377970963716506958e-01 -1.892890483140945435e-01 -1.751899346709251404e-02 -3.505617845803499222e-03 1.665334850549697876e-01 -1.819398105144500732e-01 -1.404711008071899414e-01 -3.541245311498641968e-02 4.779352806508541107e-03 6.922639906406402588e-02 -7.383083552122116089e-02 1.932147145271301270e-01 1.160301715135574341e-01 9.536708891391754150e-02 2.400599718093872070e-01 2.892502248287200928e-01 -2.897579036653041840e-02 -2.637782692909240723e-01 -1.584190726280212402e-01 5.624664947390556335e-03 1.928429156541824341e-01
-1.288008242845535278e-01 -2.610384821891784668e-01 -1.832294017076492310e-01 -7.818619161844253540e-02 1.002564188092947006e-02 -2.243211418390274048e-01 -2.309104949235916138e-01 -8.912396617233753204e-03 -7.712530344724655151e-02 -1.390966325998306274e-01 1.885550022125244141e-01 1.807810068130493164e-01 1.525354683399200439e-01 3.223259150981903076e-01 -2.179774343967437744e-01 -7.096089422702789307e-02 -1.675480306148529053e-01 -3.476816788315773010e-02 1.980769187211990356e-01 -4.825191199779510498e-02 3.455190062522888184e-01 -1.091963984072208405e-02 -1.015637814998626709e-01 2.732952237129211426e-01 -9.453555941581726074e-02 4.119060337543487549e-01 8.890303224325180054e-02 -5.216321349143981934e-02 -1.227861344814300537e-01 1.209966465830802917e-01 5.725884437561035156e-02 -3.076497465372085571e-02
-2.437318116426467896e-01 -1.672847270965576172e-01 -3.050228953361511230e-02 4.931119084358215332e-02 7.872589677572250366e-02 -1.434085816144943237e-01 -1.868204027414321899e-01 9.452496469020843506e-02 1.693866774439811707e-02 -3.727838397026062012e-02 -2.282029241323471069e-01 -8.710513263940811157e-02 4.481908380985260010e-01 1.482397913932800293e-01 -2.699891924858093262e-01 9.877646714448928833e-02 6.328720599412918091e-02 4.193235188722610474e-02 -1.002023220062255859e-01 -6.560383737087249756e-02 1.330393552780151367e-01 -3.323011398315429688e-01 -1.559811085462570190e-01 4.222661852836608887e-01 1.667270660400390625e-01 8.077648282051086426e-02 1.186069622635841370e-01 -1.394712477922439575e-01 -3.041649470105767250e-03 -1.742731779813766479e-01 -2.775069698691368103e-02 -1.481316834688186646e-01
-1.973141133785247803e-01 6.063567474484443665e-02 1.135164350271224976e-01 2.151167094707489014e-01 -1.225530579686164856e-01 1.085142046213150024e-01 -3.184381425380706787e-01 2.784326672554016113e-01 -1.308172792196273804e-01 7.902625948190689087e-02 -1.027671173214912415e-01 1.053532361984252930e-01 4.734944924712181091e-02 5.313491821289062500e-02 7.846540212631225586e-02 2.736271359026432037e-02 1.059565097093582153e-01 1.091720387339591980e-01 -2.012819349765777588e-01 4.419636912643909454e-03 1.824273318052291870e-01 3.505820408463478088e-02 -2.559895217418670654e-01 2.225588858127593994e-01 -2.083779573440551758e-01 5.482563376426696777e-01 -4.238999262452125549e-02 -3.220681101083755493e-02 -1.153757423162460327e-01 -2.304994612932205200e-01 -8.231398463249206543e-02 4.699565470218658447e-02
-2.091446965932846069e-01 -2.526715993881225586e-01 -1.694133728742599487e-01 4.638250768184661865e-01 -2.739447951316833496e-01 -1.393714845180511475e-01 -6.599060446023941040e-02 1.275489181280136108e-01 1.200320571660995483e-01 -1.796281486749649048e-01 1.050608456134796143e-01 1.365785896778106689e-01 -1.922572404146194458e-01 5.309152603149414062e-02 1.472058594226837158e-01 1.826011687517166138e-01 -2.863461971282958984e-01 -8.966395398601889610e-04 -1.329503860324621201e-02 -7.862386107444763184e-02 3.902082741260528564e-01 -2.429588511586189270e-02 2.137322537600994110e-02 7.472580671310424805e-02 1.668329089879989624e-01 1.196128949522972107e-01 1.890271902084350586e-01 -1.028032787144184113e-02 -1.439362466335296631e-01 -4.710102826356887817e-02 -1.001165807247161865e-01 6.437249481678009033e-02
-2.141149640083312988e-01 -2.565681040287017822e-01 3.979244735091924667e-03 2.045314200222492218e-02 4.976679012179374695e-02 -6.134445965290069580e-02 -2.173158079385757446e-01 1.359572261571884155e-01 -2.243595011532306671e-02 2.758038416504859924e-02 -8.691252768039703369e-02 2.364423274993896484e-01 -9.426070749759674072e-02 -1.339502036571502686e-01 -3.043385036289691925e-02 1.718162596225738525e-01 -1.697572320699691772e-01 -2.655465304851531982e-01 5.864531174302101135e-02 -1.677120774984359741e-01 2.775912582874298096e-01 -2.303522229194641113e-01 1.569540053606033325e-01 1.227736249566078186e-01 1.775969266891479492e-01 1.471967399120330811e-01 4.083681106567382812e-01 -2.087911069393157959e-01 -3.192299902439117432e-01 2.482125163078308105e-02 9.353862702846527100e-02 1.355737596750259399e-01
-2.530213296413421631e-01 -3.058448135852813721e-01 -3.019616706296801567e-04 2.267432510852813721e-01 -6.402477622032165527e-02 7.462717592716217041e-02 -7.828705757856369019e-02 8.135122060775756836e-02 -1.124663427472114563e-01 5.769827589392662048e-02 -7.572212815284729004e-02 1.731073707342147827e-01 -2.821668796241283417e-02 -3.619178384542465210e-02 -1.393062174320220947e-01 3.319176137447357178e-01 -6.097585335373878479e-02 -3.459738492965698242e-01 5.042681470513343811e-02 -1.213239952921867371e-01 1.219382733106613159e-01 2.813229337334632874e-02 9.284941107034683228e-02 2.235964834690093994e-01 3.863201290369033813e-02 2.772574126720428467e-01 3.050038814544677734e-01 9.401915222406387329e-02 -4.164461493492126465e-01 -5.399145558476448059e-02 1.171277314424514771e-01 2.118628937751054764e-03
-2.022675573825836182e-01 2.458001486957073212e-03 -1.508031189441680908e-01 9.252883493900299072e-02 -9.062085300683975220e-02 -1.374791860580444336e-01 -6.900934875011444092e-02 1.255015097558498383e-02 2.604635357856750488e-01 1.849810779094696045e-01 1.637241840362548828e-01 2.944810390472412109e-01 1.727496832609176636e-01 1.895268261432647705e-01 4.124895110726356506e-02 1.116958856582641602e-01 1.535921543836593628e-01 4.698748234659433365e-03 -1.315851807594299316e-01 -3.147225379943847656e-01 3.043717741966247559e-01 4.988870024681091309e-02 1.174700185656547546e-01 2.471535950899124146e-01 -8.202610909938812256e-02 2.746781706809997559e-01 2.114162594079971313e-01 1.238787397742271423e-01 3.677807450294494629e-01 1.141665130853652954e-02 1.085613220930099487e-01 -2.883761003613471985e-02
-2.377208918333053589e-01 8.265271782875061035e-02 3.107752185314893723e-03 1.377207338809967041e-01 -1.329114437103271484e-01 -7.512842863798141479e-02 -2.018521577119827271e-01 -8.674789965152740479e-02 1.620495617389678955e-01 2.955352067947387695e-01 1.025768294930458069e-01 1.520508229732513428e-01 6.611663848161697388e-02 -2.661066651344299316e-01 -2.071040868759155273e-01 4.003746062517166138e-02 -5.209298431873321533e-02 -1.725871674716472626e-02 -1.275031566619873047e-01 -1.273055374622344971e-01 4.377161264419555664e-01 -2.492989040911197662e-02 3.557398915290832520e-01 2.059876322746276855e-01 -8.501748740673065186e-02 2.254224121570587158e-01 2.700977921485900879e-01 2.582339756190776825e-02 1.512458547949790955e-02 -1.574115306138992310e-01 1.604506373405456543e-01 9.546839632093906403e-03
-2.904360890388488770e-01 1.012596487998962402e-02 9.932999312877655029e-02 2.863539755344390869e-02 -1.229846477508544922e-01 1.605575382709503174e-01 -1.854638010263442993e-01 -1.412188448011875153e-02 -2.184836864471435547e-01 -3.339395672082901001e-02 5.847635865211486816e-02 3.276298940181732178e-01 2.272605448961257935e-01 1.291361600160598755e-01 -1.925366967916488647e-01 4.460651874542236328e-01 6.370399147272109985e-02 -1.401651948690414429e-01 9.370312094688415527e-02 7.650446891784667969e-02 2.159704416990280151e-01 8.392518758773803711e-02 2.855844795703887939e-02 2.693766951560974121e-01 9.043610841035842896e-02 3.918757662177085876e-02 -7.506765425205230713e-02 8.658490143716335297e-03 2.719750404357910156e-01 -1.599540859460830688e-01 -6.531993299722671509e-02 2.841265201568603516e-01
-3.174879252910614014e-01 -4.595178365707397461e-01 -1.998401805758476257e-02 1.026827543973922729e-01 6.021339818835258484e-02 -1.733006387948989868e-01 -1.046366244554519653e-01 1.506131887435913086e-01 -1.508748382329940796e-01 1.601182520389556885e-01 -1.495214402675628662e-01 1.967552602291107178e-01 -1.109314858913421631e-01 -1.197093911468982697e-02 -1.437336206436157227e-01 1.014587506651878357e-01 -8.480522036552429199e-02 -1.238005235791206360e-01 -5.132843181490898132e-02 -2.030569612979888916e-01 2.800589799880981445e-02 5.828617140650749207e-02 1.832094639539718628e-01 1.543532162904739380e-01 -8.312154561281204224e-02 1.536704152822494507e-01 2.918614447116851807e-01 -3.355005756020545959e-02 -2.837841212749481201e-01 9.070140123367309570e-02 3.143766522407531738e-01 1.566979885101318359e-01
3.061041608452796936e-02 -1.834740042686462402e-01 -3.307293653488159180e-01 1.406990438699722290e-01 1.475983709096908569e-01 -2.457658648490905762e-01 -2.440472990274429321e-01 1.090482026338577271e-01 -1.891111433506011963e-01 1.280383318662643433e-01 -2.545812726020812988e-01 7.995262742042541504e-02 8.551698923110961914e-02 2.022083550691604614e-01 -2.087748646736145020e-01 5.066086351871490479e-02 -1.921335309743881226e-01 -1.066437661647796631e-01 2.877148389816284180e-01 3.749113157391548157e-02 1.839044839143753052e-01 -2.995706796646118164e-01 -1.054308712482452393e-01 1.555326133966445923e-01 -1.092710066586732864e-02 1.733689457178115845e-01 1.189076155424118042e-01 2.324016988277435303e-01 1.501039415597915649e-01 -2.128799855709075928e-01 4.859712347388267517e-02 7.064170390367507935e-02
-9.515010565519332886e-02 -2.404555827379226685e-01 -1.058922335505485535e-01 2.335117906332015991e-01 1.197557896375656128e-01 4.510813206434249878e-02 1.755911707878112793e-01 -1.874712854623794556e-01 1.881770193576812744e-01 2.286969423294067383e-01 7.585574686527252197e-02 1.982639878988265991e-01 7.830852270126342773e-02 4.635552316904067993e-02 2.929591014981269836e-02 6.972373276948928833e-02 -5.740190390497446060e-03 2.002905681729316711e-02 2.334777712821960449e-01 -3.034061491489410400e-01 3.335379958152770996e-01 1.246945559978485107e-01 -2.175504565238952637e-01 2.285210788249969482e-01 -3.775919228792190552e-02 4.874807298183441162e-01 8.009745925664901733e-02 -5.762772634625434875e-02 1.509095449000597000e-02 3.551364177837967873e-03 1.259599328041076660e-01 1.635324675589799881e-03
-1.293222010135650635e-01 1.754005700349807739e-01 1.032898109406232834e-02 6.030064821243286133e-02 -1.083264276385307312e-01 -1.828323751688003540e-01 -1.661734580993652344e-01 -2.433526888489723206e-02 1.274238526821136475e-01 1.927360147237777710e-01 1.384755671024322510e-01 2.076076269149780273e-01 1.269673258066177368e-01 -9.176629781723022461e-02 -1.431557685136795044e-01 2.436767220497131348e-01 -3.356255963444709778e-02 -3.301880508661270142e-02 -2.939779460430145264e-01 -7.257775217294692993e-02 4.223622977733612061e-01 -3.028274886310100555e-02 4.086191356182098389e-01 2.416069954633712769e-01 -9.510406851768493652e-02 1.737735569477081299e-01 2.520506381988525391e-01 9.349160641431808472e-02 -1.062942668795585632e-01 -1.841622889041900635e-01 -4.999941680580377579e-03 4.040204919874668121e-03
-1.159426756203174591e-03 -3.539059311151504517e-02 2.490220032632350922e-02 1.547159105539321899e-01 7.390199601650238037e-02 -1.822710484266281128e-01 -8.714981377124786377e-02 9.574268758296966553e-02 -2.656918764114379883e-01 -1.942478120326995850e-02 7.953433692455291748e-02 4.295013248920440674e-01 -2.881959974765777588e-01 6.194251403212547302e-02 -2.222149968147277832e-01 2.549398541450500488e-01 -2.743371203541755676e-02 -2.233288288116455078e-01 -2.168083935976028442e-02 -1.093100532889366150e-01 1.109396964311599731e-01 1.748576061800122261e-03 3.148642135784029961e-03 2.461001873016357422e-01 9.506586939096450806e-02 1.772623062133789062e-01 1.480225175619125366e-01 -2.937319576740264893e-01 -3.177060782909393311e-01 -5.255075544118881226e-02 2.433241456747055054e-01 9.067460894584655762e-02
-2.467687129974365234e-01 -2.087398469448089600e-01 -1.020866259932518005e-01 1.770329847931861877e-02 5.449813231825828552e-02 -2.207763791084289551e-01 -1.998295783996582031e-01 1.372342407703399658e-01 -3.042981773614883423e-02 -9.670734405517578125e-02 2.044348716735839844e-01 2.316571623086929321e-01 1.329947561025619507e-01 3.045586347579956055e-01 -7.794208079576492310e-02 -1.578512415289878845e-02 -5.822635814547538757e-02 -1.708337962627410889e-01 2.273374348878860474e-01 -1.341671943664550781e-01 7.673263549804687500e-02 -3.493324667215347290e-02 -2.031825482845306396e-01 2.332202494144439697e-01 -1.054640635848045349e-01 4.795490205287933350e-01 1.060457229614257812e-01 -6.340010091662406921e-03 -2.804799675941467285e-01 9.093018248677253723e-03 1.244693771004676819e-01 -1.244644541293382645e-02
2.108993083238601685e-01 9.506582468748092651e-02 -2.461033128201961517e-02 9.435227513313293457e-02 1.023755501955747604e-02 3.407863527536392212e-02 4.385882522910833359e-03 3.818983137607574463e-01 3.057199530303478241e-02 4.157940298318862915e-02 1.035270914435386658e-01 2.917597293853759766e-01 1.187283620238304138e-01 2.681744694709777832e-01 -1.875710934400558472e-01 -7.640421390533447266e-02 3.397109210491180420e-01 -2.219274342060089111e-01 -7.524079829454421997e-02 8.801223337650299072e-02 2.079684585332870483e-01 2.114451676607131958e-02 -4.337055236101150513e-02 3.784947395324707031e-01 -8.070634305477142334e-02 2.483153343200683594e-01 2.633787989616394043e-01 8.680470287799835205e-02 -5.662624537944793701e-02 -1.648826003074645996e-01 4.701497033238410950e-02 1.404424756765365601e-01
-1.514899730682373047e-01 -4.228992164134979248e-01 -2.281680889427661896e-02 6.088533252477645874e-02 2.170937806367874146e-01 -4.549503326416015625e-02 -1.386931687593460083e-01 6.870468705892562866e-02 6.434671580791473389e-02 2.397211790084838867e-01 9.802076965570449829e-02 -3.118189983069896698e-02 2.296408265829086304e-02 3.181589245796203613e-01 -1.228453293442726135e-01 1.429527848958969116e-01 2.671273052692413330e-02 -1.165636554360389709e-01 7.167275249958038330e-02 6.019041407853364944e-03 3.752931654453277588e-01 5.286969244480133057e-02 -1.808783710002899170e-01 2.965564727783203125e-01 3.003410100936889648e-01 1.256921887397766113e-01 1.071256026625633240e-02 -1.692135781049728394e-01 1.752687841653823853e-01 -2.463553845882415771e-01 2.383425273001194000e-02 2.917962521314620972e-02
-2.655600607395172119e-01 -3.951938152313232422e-01 6.062297523021697998e-02 2.270171195268630981e-01 7.483325898647308350e-02 7.834701985120773315e-02 -1.918761283159255981e-01 1.116761192679405212e-01 -3.369511663913726807e-02 1.051804721355438232e-01 -1.073616668581962585e-01 5.150805041193962097e-02 -1.906311959028244019e-01 1.292623728513717651e-01 -2.587659843266010284e-02 2.059686034917831421e-01 -2.117121666669845581e-01 -3.067194521427154541e-01 1.498855799436569214e-01 -9.612477570772171021e-02 1.590927541255950928e-01 2.381708845496177673e-02 1.569203436374664307e-01 1.529968380928039551e-01 -6.641527265310287476e-02 1.445468962192535400e-01 3.260370492935180664e-01 1.127865538001060486e-01 -2.441340237855911255e-01 -2.709282375872135162e-02 1.101573482155799866e-01 2.706136703491210938e-01
-4.877904653549194336e-01 -3.632525503635406494e-01 -3.621581941843032837e-02 1.510473638772964478e-01 3.971706144511699677e-03 -9.638801962137222290e-02 -8.722710423171520233e-03 2.589082717895507812e-01 -1.835784465074539185e-01 1.287457495927810669e-01 -7.916389033198356628e-03 3.589450567960739136e-02 -9.931083023548126221e-02 -8.052748441696166992e-02 -5.574260279536247253e-02 1.229854375123977661e-01 -8.810613304376602173e-02 -2.718784213066101074e-01 -4.663723055273294449e-03 -1.936251670122146606e-01 1.052397936582565308e-01 1.342032551765441895e-01 2.179525792598724365e-01 2.103467583656311035e-01 9.833440929651260376e-02 1.598035991191864014e-01 1.942081749439239502e-01 1.093919277191162109e-01 -2.083031237125396729e-01 -1.287681758403778076e-01 2.152082324028015137e-01 1.102419570088386536e-01
1.883792877197265625e-02 -1.575859487056732178e-01 -1.435021609067916870e-01 9.901137650012969971e-02 3.796629607677459717e-02 -2.818335220217704773e-02 -4.380426108837127686e-01 -1.033018231391906738e-01 -1.440466791391372681e-01 -4.133019596338272095e-02 2.354097217321395874e-01 -3.426387533545494080e-02 3.191542923450469971e-01 1.708449721336364746e-01 2.622469961643218994e-01 4.312604293227195740e-02 1.295174956321716309e-01 -1.438268367201089859e-02 -1.393920555710792542e-02 -8.925132453441619873e-02 2.539336681365966797e-01 -3.506712615489959717e-01 2.652978301048278809e-01 1.179150715470314026e-01 -1.157478690147399902e-01 1.740404516458511353e-01 1.179269850254058838e-01 -5.976558849215507507e-02 -2.876662462949752808e-02 -1.843806505203247070e-01 1.128189414739608765e-01 2.308622747659683228e-01
-3.294644355773925781e-01 -3.719154298305511475e-01 2.087648771703243256e-02 5.056127905845642090e-02 -1.764806658029556274e-01 -1.909080147743225098e-01 -1.737669408321380615e-01 1.334036141633987427e-01 -1.200646981596946716e-01 1.330673098564147949e-01 -3.162645697593688965e-01 -1.472156029194593430e-02 6.073030456900596619e-02 3.501296341419219971e-01 2.109410762786865234e-01 2.158135324716567993e-01 -1.198321133852005005e-01 -1.197523251175880432e-01 1.031244397163391113e-01 -1.010104194283485413e-01 9.107660502195358276e-02 -8.472403883934020996e-02 1.232655867934226990e-01 1.580574065446853638e-01 3.955811262130737305e-02 1.206542998552322388e-01 1.481330245733261108e-01 2.390401512384414673e-01 1.185736730694770813e-01 -2.334242314100265503e-01 5.480288341641426086e-02 1.135802567005157471e-01
-4.979583621025085449e-02 -2.090778946876525879e-01 -5.855995044112205505e-02 2.951084375381469727e-01 -3.229959607124328613e-01 -3.220680356025695801e-01 -2.130458503961563110e-01 8.350936323404312134e-02 7.141242176294326782e-02 9.577009081840515137e-02 8.583413809537887573e-02 1.224276125431060791e-01 1.841026097536087036e-01 2.985251247882843018e-01 1.660327017307281494e-01 -1.306368857622146606e-01 1.171369552612304688e-01 -3.250465989112854004e-01 -1.624414697289466858e-03 -4.200978204607963562e-03 6.421330571174621582e-02 2.081421911716461182e-01 2.832201123237609863e-01 7.557483762502670288e-02 -1.087566539645195007e-01 1.286524385213851929e-01 7.638516277074813843e-02 -1.337413340806961060e-01 -3.096361830830574036e-02 -1.527543216943740845e-01 1.782099008560180664e-01 1.941130161285400391e-01
-2.598266303539276123e-01 -4.099783897399902344e-01 1.028725206851959229e-01 2.685628235340118408e-01 4.389936104416847229e-02 -1.628847867250442505e-01 -2.526045739650726318e-01 1.200238913297653198e-01 -1.701397299766540527e-01 1.385148763656616211e-01 -6.431621313095092773e-02 5.515762045979499817e-02 -9.169670939445495605e-02 -1.290492266416549683e-01 -1.284685134887695312e-01 1.494409292936325073e-01 -5.027581751346588135e-02 -1.430064439773559570e-01 8.562868833541870117e-02 -1.239183843135833740e-01 1.942632794380187988e-01 6.589604914188385010e-02 2.958442568778991699e-01 1.182388514280319214e-01 -4.931282252073287964e-02 1.743928641080856323e-01 2.501053810119628906e-01 -5.581706389784812927e-02 -3.505356013774871826e-01 8.264795877039432526e-03 1.841779202222824097e-01 1.057586595416069031e-01
-8.069805800914764404e-02 -1.463736146688461304e-01 1.890588738024234772e-02 2.731242217123508453e-02 -2.096983939409255981e-01 -2.712947130203247070e-01 -3.809236362576484680e-02 5.263681337237358093e-02 8.440963923931121826e-02 3.215944394469261169e-02 3.224753215909004211e-02 5.954970046877861023e-02 2.217220813035964966e-01 1.662785112857818604e-01 2.736375629901885986e-01 1.589523702859878540e-01 8.060467243194580078e-02 -1.103773266077041626e-01 -1.142373308539390564e-01 -1.123488619923591614e-01 2.052666693925857544e-01 1.452782303094863892e-01 3.644472360610961914e-01 2.931633889675140381e-01 -1.265869736671447754e-01 2.317075431346893311e-01 7.563476264476776123e-02 -4.145708307623863220e-02 -4.215105995535850525e-02 -9.352152049541473389e-02 3.150981664657592773e-01 3.822880089282989502e-01
-1.846266984939575195e-01 1.515814065933227539e-01 -2.020957320928573608e-01 2.655638158321380615e-01 -1.434141676872968674e-02 -2.437775284051895142e-01 1.262812525965273380e-03 4.978486523032188416e-02 1.174837276339530945e-01 2.487731575965881348e-01 1.203351318836212158e-01 2.514179646968841553e-01 1.940800994634628296e-01 -3.774987766519188881e-03 7.008793205022811890e-02 1.745838075876235962e-01 1.462976634502410889e-01 1.036690771579742432e-01 -1.509207487106323242e-01 -1.423493772745132446e-01 2.478348314762115479e-01 1.976681202650070190e-01 1.669853627681732178e-01 3.392338454723358154e-01 -1.415021568536758423e-01 3.055697679519653320e-01 -3.495732322335243225e-02 9.119790047407150269e-02 2.796761989593505859e-01 -1.056091710925102234e-01 9.970876574516296387e-02 4.585714265704154968e-02
-1.829309463500976562e-01 -1.290523856878280640e-01 -1.658842526376247406e-02 1.526794284582138062e-01 -7.927166670560836792e-02 3.580986708402633667e-02 -1.262745559215545654e-01 1.464747935533523560e-01 -7.289776951074600220e-02 1.340869367122650146e-01 -1.248837038874626160e-01 2.108238935470581055e-01 -1.059777736663818359e-01 -2.929943799972534180e-02 -1.243386790156364441e-01 2.198225259780883789e-01 -5.042890086770057678e-02 -4.497697055339813232e-01 6.073763966560363770e-02 6.002695858478546143e-02 1.226062998175621033e-01 4.705393686890602112e-02 6.917554885149002075e-02 3.110626041889190674e-01 1.397619955241680145e-02 3.719605207443237305e-01 3.395900130271911621e-01 -3.332189470529556274e-02 -3.634808361530303955e-01 3.287839889526367188e-02 -5.489138513803482056e-02 -2.723330399021506310e-03
-1.613973975181579590e-01 -1.697585582733154297e-01 -2.879831567406654358e-02 2.911373376846313477e-01 -2.628305256366729736e-01 -3.184297084808349609e-01 -9.005433320999145508e-02 -3.899076022207736969e-03 -7.157941162586212158e-02 -1.265590935945510864e-01 -4.467419907450675964e-02 1.536892354488372803e-01 -2.224136441946029663e-01 9.123729169368743896e-02 1.151839196681976318e-01 -1.076995879411697388e-01 -2.337581366300582886e-01 -1.677065491676330566e-01 2.070469856262207031e-01 -2.383629605174064636e-02 2.663700878620147705e-01 -8.815954625606536865e-02 3.225568681955337524e-02 3.019760549068450928e-01 1.541600674390792847e-01 1.914707869291305542e-01 2.481766194105148315e-01 -2.316328734159469604e-01 -1.700826585292816162e-01 1.740175485610961914e-02 -8.188277482986450195e-02 2.067779451608657837e-01
2.814033813774585724e-02 -2.336551100015640259e-01 -3.055393993854522705e-01 1.744914352893829346e-01 1.121946237981319427e-02 -1.095469221472740173e-01 -1.573052555322647095e-01 3.155766427516937256e-02 1.627280116081237793e-01 -9.434997290372848511e-02 1.203837543725967407e-01 2.119995206594467163e-01 1.286027282476425171e-01 7.948414981365203857e-02 1.948513388633728027e-01 4.480626806616783142e-02 -8.775279670953750610e-02 -2.875153124332427979e-01 -5.382310226559638977e-02 -3.675130009651184082e-02 2.624620795249938965e-01 2.043859660625457764e-02 -3.639264702796936035e-01 1.639317721128463745e-01 1.405156850814819336e-01 1.094575272873044014e-03 2.294034361839294434e-01 2.259428650140762329e-01 4.165457189083099365e-02 -2.738490402698516846e-01 2.010636776685714722e-01 2.479616254568099976e-01
-2.285611927509307861e-01 1.015811339020729065e-01 -6.827316433191299438e-02 1.574942171573638916e-01 -1.848848015069961548e-01 -4.256702493876218796e-03 -3.501814901828765869e-01 -8.130798488855361938e-02 -1.492357403039932251e-01 2.221024036407470703e-01 1.565142273902893066e-01 -4.079256579279899597e-02 3.727705776691436768e-02 -9.204743802547454834e-02 1.034819856286048889e-01 1.213083118200302124e-01 -6.557714939117431641e-02 -1.440532058477401733e-01 -1.623905599117279053e-01 -8.748054504394531250e-02 3.618189692497253418e-01 -3.625296056270599365e-02 2.725566029548645020e-01 4.407433569431304932e-01 -7.382454723119735718e-02 9.647896140813827515e-02 1.053836196660995483e-01 -4.369271174073219299e-02 3.460365533828735352e-02 -7.234022021293640137e-02 3.352961242198944092e-01 7.083302736282348633e-02
-1.477195769548416138e-01 2.861380344256758690e-03 -1.209293231368064880e-01 2.469783872365951538e-01 1.818211935460567474e-02 -3.617515265941619873e-01 7.519733160734176636e-02 1.289009451866149902e-01 1.557295024394989014e-01 1.720874011516571045e-01 1.054051294922828674e-01 -7.242729514837265015e-02 -5.608908832073211670e-02 2.156784683465957642e-01 6.259455531835556030e-02 1.649925410747528076e-01 -1.624810397624969482e-01 -1.733724921941757202e-01 6.902305781841278076e-02 1.506694257259368896e-01 3.157038688659667969e-01 1.127608865499496460e-01 9.116930514574050903e-02 1.468308269977569580e-01 -1.652087271213531494e-01 1.946572363376617432e-01 2.287434637546539307e-01 -1.268307715654373169e-01 3.403821215033531189e-02 -3.069599568843841553e-01 3.758156597614288330e-01 4.079272225499153137e-02
-1.887331902980804443e-01 -2.815463244915008545e-01 9.421949088573455811e-02 2.067027091979980469e-01 1.083307247608900070e-02 1.976615041494369507e-01 -4.875209182500839233e-02 9.445216506719589233e-02 -5.471339449286460876e-02 3.178598731756210327e-02 -9.146571159362792969e-02 1.692681014537811279e-01 -8.703401684761047363e-02 3.684448311105370522e-03 -1.017974317073822021e-01 1.921291947364807129e-01 -5.968535318970680237e-03 -3.139023482799530029e-01 -6.236926093697547913e-02 9.051704406738281250e-02 2.475015521049499512e-01 -9.505782276391983032e-02 1.070200502872467041e-01 3.124661147594451904e-01 -2.702430123463273048e-03 4.046006500720977783e-01 3.597898185253143311e-01 -7.170028239488601685e-02 -3.053005933761596680e-01 -6.418330222368240356e-02 -2.599526196718215942e-02 -2.827047556638717651e-02
-2.749511301517486572e-01 -4.475537315011024475e-02 -1.870573461055755615e-01 4.955983161926269531e-02 4.941586405038833618e-02 -1.442396789789199829e-01 -6.197701767086982727e-02 -1.263517141342163086e-01 2.424746751785278320e-01 -1.660886220633983612e-03 -4.307272657752037048e-02 2.814047634601593018e-01 1.415322870016098022e-01 1.155492737889289856e-01 1.544673740863800049e-01 1.377727687358856201e-01 -8.546053618192672729e-02 -2.556417584419250488e-01 -8.726502209901809692e-02 2.199240326881408691e-01 2.657968103885650635e-01 8.110069483518600464e-02 -1.121581718325614929e-01 2.862961292266845703e-01 -2.963091731071472168e-01 1.087752431631088257e-01 3.376325070858001709e-01 -9.329086542129516602e-02 1.407520845532417297e-02 -5.835605040192604065e-02 2.084132879972457886e-01 2.367623895406723022e-01
-1.366657763719558716e-01 2.969499677419662476e-02 -8.670540153980255127e-02 2.384632453322410583e-02 -1.584959477186203003e-01 -2.738534808158874512e-01 -1.418359279632568359e-01 -1.438693553209304810e-01 1.448039114475250244e-01 2.025541961193084717e-01 8.953320235013961792e-02 1.974183470010757446e-01 1.088355034589767456e-01 -1.049913242459297180e-01 -1.836408674716949463e-01 3.273067176342010498e-01 -1.384881697595119476e-02 -1.057440266013145447e-01 -2.453239560127258301e-01 -1.689954996109008789e-01 3.218942284584045410e-01 -3.336338326334953308e-02 3.389830589294433594e-01 1.858477741479873657e-01 1.291196886450052261e-02 2.606975138187408447e-01 2.703355848789215088e-01 6.000625342130661011e-02 9.067323803901672363e-02 -1.115328520536422729e-01 1.729163378477096558e-01 9.510605037212371826e-02
-1.499121636152267456e-01 -2.047143727540969849e-01 -1.610684990882873535e-01 1.893311142921447754e-01 -3.435627324506640434e-03 3.223589062690734863e-02 8.595291525125503540e-03 -1.454105824232101440e-01 2.255658805370330811e-02 2.784388959407806396e-01 -3.535927087068557739e-02 2.357905032113194466e-03 9.591856598854064941e-02 1.081918627023696899e-01 -7.518674433231353760e-02 3.094003535807132721e-02 -1.071275100111961365e-01 -1.430826038122177124e-01 -1.409864276647567749e-01 -1.959618777036666870e-01 2.369026541709899902e-01 2.650540173053741455e-01 2.230949401855468750e-01 9.844173677265644073e-03 2.355861105024814606e-02 2.518236339092254639e-01 2.283465713262557983e-01 2.929664961993694305e-02 4.116947948932647705e-01 -3.163990378379821777e-01 -3.423349186778068542e-02 3.008914887905120850e-01
-1.197473481297492981e-01 6.814948469400405884e-02 1.699691414833068848e-01 1.109819784760475159e-01 -1.409444957971572876e-01 -1.337069422006607056e-01 -1.292241364717483521e-01 2.390926629304885864e-01 2.675153613090515137e-01 3.170450031757354736e-02 2.187170833349227905e-01 -3.189181908965110779e-02 1.615414619445800781e-01 2.175909578800201416e-01 -8.268374949693679810e-02 -1.105494201183319092e-01 -1.060635074973106384e-01 -3.074043393135070801e-01 -1.313858013600111008e-02 5.618938431143760681e-02 1.778925508260726929e-01 8.213447779417037964e-02 1.850681602954864502e-01 1.671542525291442871e-01 6.720987707376480103e-02 3.096948564052581787e-01 4.109555184841156006e-01 -1.493671238422393799e-01 3.321018442511558533e-02 -5.051469802856445312e-02 2.775962054729461670e-01 1.796741932630538940e-01
-2.646525204181671143e-01 -1.084954813122749329e-01 -2.701519131660461426e-01 -9.073010645806789398e-03 1.632803492248058319e-02 -2.832487821578979492e-01 -3.025112450122833252e-01 4.349429905414581299e-02 6.610632687807083130e-02 1.208227798342704773e-01 -7.195831835269927979e-02 1.819512695074081421e-01 1.258730739355087280e-01 -2.693991176784038544e-03 -2.244451940059661865e-01 2.374526262283325195e-01 -1.676931232213973999e-01 -1.853229403495788574e-01 -2.514206469058990479e-01 6.305365823209285736e-04 2.284583300352096558e-01 2.011690475046634674e-02 1.810206472873687744e-01 -1.102034281939268112e-02 -1.849735826253890991e-01 6.278625130653381348e-02 2.175540328025817871e-01 -4.122406244277954102e-02 -6.883201003074645996e-02 -3.961707651615142822e-01 1.754458695650100708e-01 2.315409108996391296e-02
-2.291555851697921753e-01 -2.071551978588104248e-01 -8.280209451913833618e-02 9.745503962039947510e-02 4.512304440140724182e-02 -4.167678952217102051e-02 9.145278483629226685e-02 7.792575657367706299e-02 1.169777810573577881e-01 -3.443766012787818909e-02 3.434161469340324402e-02 4.533511772751808167e-02 1.337148696184158325e-01 -2.912740595638751984e-02 -7.054819911718368530e-02 1.113575845956802368e-01 1.801694780588150024e-01 2.479060590267181396e-01 8.975041657686233521e-02 -3.344851732254028320e-01 3.468684256076812744e-01 2.518736757338047028e-03 -2.739070951938629150e-01 1.923404783010482788e-01 7.346806675195693970e-02 4.337015748023986816e-01 3.273574411869049072e-01 -1.765380799770355225e-01 -8.911293745040893555e-02 -1.017049774527549744e-01 1.272186934947967529e-01 -5.754235386848449707e-02
-5.169979110360145569e-02 -1.167293041944503784e-01 -1.173308119177818298e-01 2.720981240272521973e-01 4.957864060997962952e-03 -2.125290334224700928e-01 3.808597847819328308e-02 1.961834430694580078e-01 -5.643204227089881897e-02 1.577400714159011841e-01 2.277198135852813721e-01 2.640677392482757568e-01 -2.803675597533583641e-03 4.976460039615631104e-01 -1.451535373926162720e-01 -7.710971683263778687e-02 2.278007380664348602e-02 3.193280473351478577e-02 1.200459972023963928e-01 9.436982125043869019e-02 2.425684630870819092e-01 2.496036142110824585e-02 -9.399235248565673828e-02 1.263662576675415039e-01 -7.123228162527084351e-02 1.615882962942123413e-01 -1.282676458358764648e-01 1.240967959165573120e-01 -3.579710423946380615e-01 -1.001046448945999146e-01 1.728468239307403564e-01 2.150298357009887695e-01
5.837946012616157532e-02 -2.051292061805725098e-01 2.260613143444061279e-01 9.044506400823593140e-02 2.097302228212356567e-01 -1.683308184146881104e-01 -2.284516841173171997e-01 3.468096852302551270e-01 9.058216959238052368e-02 2.990216910839080811e-01 4.954189434647560120e-02 -5.960101261734962463e-03 1.249765232205390930e-01 2.751854658126831055e-01 -3.988365456461906433e-02 2.106862962245941162e-01 -2.632930874824523926e-01 -2.084222584962844849e-01 -6.177891045808792114e-02 3.483315929770469666e-02 1.925933063030242920e-01 7.704001665115356445e-02 6.803915649652481079e-02 2.265200316905975342e-01 4.900684952735900879e-02 3.930941224098205566e-01 -8.578400313854217529e-02 9.712239354848861694e-02 8.893312513828277588e-02 -1.202258542180061340e-01 -1.645303447730839252e-03 -1.274735201150178909e-02
-2.367813736200332642e-01 -3.654454052448272705e-01 1.083654165267944336e-01 2.961724400520324707e-01 -2.747562527656555176e-02 -1.535045057535171509e-01 -1.536647975444793701e-01 8.151505887508392334e-02 -1.191985383629798889e-01 9.530548751354217529e-02 -2.519133687019348145e-02 1.678298115730285645e-01 -1.386570185422897339e-01 8.385976403951644897e-02 -2.051296643912792206e-02 1.466554701328277588e-01 -2.328435629606246948e-01 -1.975678503513336182e-01 8.224187791347503662e-02 -4.124470055103302002e-02 5.821095779538154602e-02 8.379290252923965454e-02 1.445668786764144897e-01 1.812803149223327637e-01 9.230048209428787231e-02 2.507092058658599854e-01 3.394325375556945801e-01 -5.435476079583168030e-03 -3.842579126358032227e-01 -3.693295270204544067e-02 2.085765004158020020e-01 1.050733327865600586e-01
-2.277871072292327881e-01 -2.527097165584564209e-01 -1.529759317636489868e-01 1.347232908010482788e-01 -1.187342405319213867e-02 -2.109057158231735229e-01 -9.069402515888214111e-02 1.174171343445777893e-01 1.793127357959747314e-01 1.649968028068542480e-01 1.753059327602386475e-01 9.184427559375762939e-03 -1.355451196432113647e-01 2.992846965789794922e-01 -1.460825204849243164e-01 1.053303182125091553e-01 1.784169822931289673e-01 -8.541294187307357788e-02 2.436522394418716431e-01 2.502439618110656738e-01 3.506232500076293945e-01 4.486133810132741928e-03 -1.838788539171218872e-01 3.719736039638519287e-01 1.183262690901756287e-01 4.156110063195228577e-02 1.656046509742736816e-01 -5.980599671602249146e-02 1.999855041503906250e-01 -5.000551044940948486e-02 -5.191805539652705193e-04 4.294782411307096481e-03
-2.204416096210479736e-01 -1.145532503724098206e-01 -4.633885994553565979e-02 -4.545409977436065674e-02 -1.108712852001190186e-01 -1.267217546701431274e-01 -1.160433664917945862e-01 1.529754046350717545e-02 2.156867273151874542e-02 -8.141425251960754395e-02 2.603922486305236816e-01 8.330042660236358643e-02 3.222414553165435791e-01 1.894910484552383423e-01 1.343030929565429688e-01 7.659331709146499634e-02 -1.279425527900457382e-02 -2.027056515216827393e-01 1.200490593910217285e-01 -2.828945219516754150e-01 4.013023674488067627e-01 -2.245892956852912903e-02 -2.320881485939025879e-01 1.592772752046585083e-01 9.000060707330703735e-02 2.186690568923950195e-01 1.579931527376174927e-01 -1.866244673728942871e-01 6.246936693787574768e-02 8.143900334835052490e-02 -1.702417135238647461e-01 3.388682007789611816e-01
-2.609127163887023926e-01 9.673013538122177124e-02 5.855128914117813110e-02 4.863944277167320251e-02 1.674012281000614166e-02 -3.755423128604888916e-01 -1.979980021715164185e-01 1.645196527242660522e-01 2.006934583187103271e-01 1.714318990707397461e-01 1.405984461307525635e-01 1.494893729686737061e-01 -1.659893803298473358e-02 -8.077836781740188599e-02 -2.429874837398529053e-01 6.706238538026809692e-02 4.937502741813659668e-02 -3.421138525009155273e-01 2.718655392527580261e-02 -6.143741682171821594e-02 2.727857828140258789e-01 2.186418622732162476e-01 1.500979065895080566e-01 -1.133408695459365845e-01 -5.969182774424552917e-02 2.164559513330459595e-01 2.093455195426940918e-01 -1.438081264495849609e-01 2.744514346122741699e-01 -1.097804829478263855e-01 2.025247216224670410e-01 -4.657505080103874207e-02
-1.156153604388237000e-01 2.485432289540767670e-02 1.111654788255691528e-01 2.853046059608459473e-01 -6.792035698890686035e-02 -1.739239543676376343e-01 -4.089796170592308044e-02 -2.847644872963428497e-02 3.060465455055236816e-01 1.512265950441360474e-01 8.353449404239654541e-02 -1.811438500881195068e-01 1.206195801496505737e-01 3.462930321693420410e-01 1.220362558960914612e-01 -7.312218844890594482e-02 -3.271791338920593262e-02 -4.602205157279968262e-01 -5.105655174702405930e-03 -1.769988611340522766e-02 2.447901070117950439e-01 -9.875483810901641846e-02 9.991026669740676880e-02 2.669380009174346924e-01 2.549129538238048553e-02 2.559990286827087402e-01 1.122173368930816650e-01 -6.544744595885276794e-03 -7.899488508701324463e-02 -2.626812756061553955e-01 7.477042730897665024e-03 1.601129472255706787e-01
-9.165417402982711792e-02 -2.007450610399246216e-01 -1.471217721700668335e-01 1.623540073633193970e-01 2.082876265048980713e-01 -1.726161986589431763e-01 -6.216616183519363403e-02 -4.415038041770458221e-03 3.320450484752655029e-01 8.798923343420028687e-02 1.553931534290313721e-01 -1.711343228816986084e-01 1.576975584030151367e-01 2.070918977260589600e-01 7.014371920377016068e-03 3.340626507997512817e-02 -1.579564213752746582e-01 -1.103076413273811340e-01 -2.293096780776977539e-01 -5.685839056968688965e-02 2.792887687683105469e-01 -1.683667898178100586e-01 2.218919545412063599e-01 3.023542165756225586e-01 -1.942569911479949951e-01 2.216884344816207886e-01 2.974032461643218994e-01 -1.249716337770223618e-02 -1.277555525302886963e-01 -1.598482578992843628e-01 1.451842486858367920e-01 8.664236217737197876e-02
-1.566205918788909912e-01 -5.690808407962322235e-03 1.708888858556747437e-01 -3.662936016917228699e-02 1.824254542589187622e-02 -3.213854879140853882e-02 -3.798108100891113281e-01 2.811304628849029541e-01 1.132054999470710754e-02 7.379736751317977905e-02 -2.113510519266128540e-01 1.688909381628036499e-01 9.915612637996673584e-02 2.506958842277526855e-01 -3.072184622287750244e-01 2.844959497451782227e-01 -9.347020834684371948e-02 1.303714215755462646e-01 4.848337918519973755e-02 5.447307974100112915e-02 3.992449641227722168e-01 -7.312941364943981171e-03 1.277993805706501007e-02 2.460354566574096680e-01 -1.393769532442092896e-01 -1.013949885964393616e-01 -3.891516476869583130e-02 4.115246236324310303e-02 1.250897645950317383e-01 -2.793934345245361328e-01 -3.765522688627243042e-02 1.192836537957191467e-01
-2.976244390010833740e-01 -2.970699965953826904e-01 -1.437527984380722046e-01 1.135905608534812927e-01 2.177830785512924194e-01 -1.330599188804626465e-01 -8.288766443729400635e-02 4.409247040748596191e-01 -4.631618037819862366e-02 3.754160180687904358e-02 -2.022688537836074829e-01 6.853471696376800537e-02 2.240238487720489502e-01 2.439149469137191772e-01 -9.600558876991271973e-02 1.140655428171157837e-01 -1.080893212929368019e-03 -1.177982613444328308e-01 -8.715144544839859009e-02 -1.591210663318634033e-01 3.548882901668548584e-01 1.897300034761428833e-01 3.962795063853263855e-02 1.856589503586292267e-02 2.921954989433288574e-01 -3.336548805236816406e-02 1.389704942703247070e-01 1.056909635663032532e-01 -4.582383483648300171e-02 -1.097531467676162720e-01 -7.608758751302957535e-03 -1.672571152448654175e-02
-1.989055871963500977e-01 3.659133333712816238e-03 -2.512523829936981201e-01 1.048965379595756531e-01 -9.106664359569549561e-02 -4.000205695629119873e-01 -2.958072125911712646e-01 2.282916903495788574e-01 7.506451010704040527e-02 1.655066311359405518e-01 1.802906841039657593e-01 1.276629418134689331e-01 1.717019230127334595e-01 1.368064433336257935e-02 -1.750000752508640289e-02 2.186325341463088989e-01 -1.586825773119926453e-02 7.402627170085906982e-02 -3.976942598819732666e-01 -1.818859726190567017e-01 1.065039187669754028e-01 -8.057979494333267212e-02 1.018415540456771851e-01 5.980324000120162964e-02 -7.484859973192214966e-02 2.853882312774658203e-01 1.126724556088447571e-01 3.811882808804512024e-02 8.673798292875289917e-03 2.896127700805664062e-01 6.965346634387969971e-02 -4.835685540456324816e-04
-1.251526176929473877e-01 -1.293706446886062622e-01 -7.075292617082595825e-02 2.861246168613433838e-01 5.035878345370292664e-02 3.492735326290130615e-02 -1.811867207288742065e-01 2.590624690055847168e-01 -2.707383930683135986e-01 2.141365557909011841e-01 -6.307353079319000244e-02 1.698429286479949951e-01 -6.074948702007532120e-03 7.532798498868942261e-02 -3.847577273845672607e-01 1.903125047683715820e-01 7.707261294126510620e-02 -6.717640161514282227e-02 -1.710188016295433044e-02 -1.276650577783584595e-01 2.452327907085418701e-01 6.637098640203475952e-02 1.763145774602890015e-01 1.682001501321792603e-01 1.702718436717987061e-01 2.472771704196929932e-01 -1.506829430582001805e-04 3.501469790935516357e-01 -1.858429908752441406e-01 -6.588350981473922729e-03 1.099145337939262390e-01 -1.572005003690719604e-01
-1.195496693253517151e-01 -2.862585010007023811e-03 -1.438779830932617188e-01 -6.734842061996459961e-02 -7.018453627824783325e-02 -3.118554949760437012e-01 -2.131265252828598022e-01 -1.690645888447761536e-02 -2.193173952400684357e-02 7.093920558691024780e-02 -3.962843120098114014e-02 2.353334128856658936e-01 1.060125976800918579e-01 -8.148185163736343384e-02 -1.750490367412567139e-01 2.640371322631835938e-01 -5.290236324071884155e-02 -1.949463635683059692e-01 -2.011868059635162354e-01 1.382389664649963379e-01 4.161780476570129395e-01 6.728895008563995361e-02 1.043138951063156128e-01 4.480826109647750854e-02 -8.247311413288116455e-02 1.000489145517349243e-01 2.753262817859649658e-01 -1.096029058098793030e-01 -3.722175210714340210e-02 -4.787155389785766602e-01 2.930782176554203033e-02 -6.943589448928833008e-02
-2.236301302909851074e-01 -8.429148048162460327e-02 -3.449340164661407471e-02 3.133087158203125000e-01 2.728390879929065704e-02 -2.742634713649749756e-01 -8.109068498015403748e-03 -4.693258553743362427e-02 1.874721348285675049e-01 5.719193816184997559e-02 2.274673432111740112e-01 -1.264899075031280518e-01 1.674943715333938599e-01 2.428608387708663940e-01 -4.652630072087049484e-03 -4.580746870487928391e-03 -5.430297553539276123e-02 -1.156426593661308289e-01 -8.680041879415512085e-02 1.139540746808052063e-01 2.625493407249450684e-01 -1.936239749193191528e-01 1.944347321987152100e-01 1.505599319934844971e-01 -3.473657965660095215e-01 2.948933541774749756e-01 3.271383345127105713e-01 1.456376910209655762e-01 -1.241114959120750427e-01 -1.286490112543106079e-01 -1.379508897662162781e-02 1.805301383137702942e-02
-2.104480415582656860e-01 -3.158526420593261719e-01 -8.777701854705810547e-02 -3.607276827096939087e-02 1.339590400457382202e-01 -3.380577862262725830e-01 -1.533833593130111694e-01 8.134541660547256470e-02 -1.434862911701202393e-01 6.325966864824295044e-02 7.399330288171768188e-02 8.244339376688003540e-02 2.851606532931327820e-02 3.727986477315425873e-04 1.056046634912490845e-01 2.698268592357635498e-01 -4.184595495462417603e-02 -3.854310512542724609e-02 4.289203509688377380e-02 2.575834691524505615e-01 3.234902918338775635e-01 1.409422755241394043e-01 -1.673588156700134277e-01 3.990431427955627441e-01 1.300107538700103760e-01 2.250430285930633545e-01 -1.141239404678344727e-01 1.722578406333923340e-01 -7.975985109806060791e-02 -1.324519366025924683e-01 -2.127560377120971680e-01 1.849121786653995514e-02
-2.310739755630493164e-01 -2.268605120480060577e-02 -4.072622656822204590e-01 1.104126051068305969e-01 -7.559008896350860596e-02 -2.028968632221221924e-01 -1.165014207363128662e-01 -8.832964301109313965e-02 -9.237901307642459869e-03 1.222824901342391968e-01 -1.711274981498718262e-01 -1.222790032625198364e-01 4.257161617279052734e-01 1.330056935548782349e-01 -9.940537810325622559e-02 8.333286270499229431e-03 -5.262576043605804443e-02 -1.286300271749496460e-01 1.658676005899906158e-02 5.174772813916206360e-02 2.108968794345855713e-01 -2.142544239759445190e-01 -9.263178706169128418e-02 3.438660502433776855e-01 1.603395938873291016e-01 2.792895734310150146e-01 2.364890873432159424e-01 2.520337328314781189e-02 7.654098421335220337e-02 5.187711492180824280e-02 8.839950710535049438e-02 -1.245675832033157349e-01
-3.234031498432159424e-01 7.189482450485229492e-02 1.122245639562606812e-01 -7.043041288852691650e-02 -1.237457469105720520e-01 8.032931946218013763e-03 -2.570635974407196045e-01 -9.351392835378646851e-02 -5.837870761752128601e-02 1.700627356767654419e-01 -8.767008781433105469e-02 3.451783061027526855e-01 3.793183565139770508e-01 1.620723605155944824e-01 -3.407198190689086914e-02 2.446322143077850342e-01 5.248594656586647034e-02 -4.407077655196189880e-02 2.778286486864089966e-02 -1.591862887144088745e-01 9.664057940244674683e-02 8.735235780477523804e-02 2.627630718052387238e-02 3.453921973705291748e-01 8.573726564645767212e-02 -6.590642035007476807e-02 -5.852457135915756226e-02 1.219966560602188110e-01 1.231171414256095886e-01 -2.370442599058151245e-01 2.912059426307678223e-02 3.495706319808959961e-01
-3.519813716411590576e-01 -6.458982080221176147e-02 -1.032470986247062683e-01 -1.741532422602176666e-02 2.713835537433624268e-01 -2.905050218105316162e-01 -2.048476189374923706e-01 3.369381725788116455e-01 -1.795745342969894409e-01 3.393726795911788940e-02 -1.486846506595611572e-01 2.793180048465728760e-01 2.219066172838211060e-01 -1.651571504771709442e-02 -3.947971388697624207e-03 6.178564392030239105e-03 5.724513437598943710e-03 8.115708082914352417e-02 2.557018101215362549e-01 5.190535262227058411e-02 3.553549349308013916e-01 1.257439404726028442e-01 1.091363728046417236e-01 -1.206904649734497070e-01 -6.406277418136596680e-02 1.999285370111465454e-01 6.434247642755508423e-02 -3.283962979912757874e-02 -1.272041499614715576e-01 -1.045110076665878296e-01 2.070027887821197510e-01 4.287763684988021851e-02
-8.276305347681045532e-02 -1.736068725585937500e-02 2.579642236232757568e-01 9.062507003545761108e-02 -2.153029590845108032e-01 -3.412044346332550049e-01 -8.805672824382781982e-02 2.923128604888916016e-01 3.425621688365936279e-01 6.418626010417938232e-02 1.671150177717208862e-01 -1.098873987793922424e-01 1.392673552036285400e-01 1.630799174308776855e-01 -1.450212597846984863e-01 4.186739027500152588e-02 -1.994892209768295288e-01 -1.933225542306900024e-01 6.678499281406402588e-02 -1.489112079143524170e-01 2.157226949930191040e-02 2.070166766643524170e-01 1.720013795420527458e-03 3.121635913848876953e-01 -9.877461940050125122e-02 1.911492496728897095e-01 1.327254623174667358e-01 -3.813084214925765991e-02 -6.197945401072502136e-02 -2.720007896423339844e-01 1.323110163211822510e-01 1.630850583314895630e-01
-4.911636561155319214e-02 5.786791071295738220e-02 5.581303685903549194e-02 8.430022001266479492e-02 6.443213671445846558e-02 -2.378923296928405762e-01 7.598967850208282471e-02 4.783604294061660767e-02 1.436060220003128052e-01 -9.801884181797504425e-03 2.353339940309524536e-01 -6.102164462208747864e-02 1.066706180572509766e-01 2.837378084659576416e-01 -1.107309237122535706e-01 5.224528536200523376e-02 -2.455042153596878052e-01 -2.296539843082427979e-01 -1.318563520908355713e-01 1.397495269775390625e-01 4.231462478637695312e-01 9.548559039831161499e-02 1.080721542239189148e-01 1.112348586320877075e-01 8.663851767778396606e-02 3.533484339714050293e-01 1.600388735532760620e-01 -1.221585646271705627e-01 6.654569506645202637e-02 -1.356146018952131271e-02 2.946435213088989258e-01 3.194265663623809814e-01
-5.005608499050140381e-02 -2.494498938322067261e-01 -2.079276442527770996e-01 1.270000487565994263e-01 1.756891161203384399e-01 1.249100938439369202e-01 -2.431581020355224609e-01 1.374860107898712158e-01 1.256127357482910156e-01 1.423741132020950317e-01 2.423843294382095337e-01 3.926061093807220459e-01 2.376657128334045410e-01 5.172340571880340576e-02 1.376263201236724854e-01 2.663534581661224365e-01 6.675863172858953476e-03 -1.792495697736740112e-01 4.289565980434417725e-02 1.480390131473541260e-01 9.723235666751861572e-02 1.014323607087135315e-01 -7.312288135290145874e-02 3.012741357088088989e-02 3.234766423702239990e-02 2.679754793643951416e-01 1.718608289957046509e-01 1.429895013570785522e-01 1.763869225978851318e-01 -3.206416666507720947e-01 1.184462979435920715e-01 2.653821371495723724e-02
-1.277337968349456787e-01 -1.276361346244812012e-01 -5.961362645030021667e-02 1.844479739665985107e-01 -2.585354633629322052e-02 -1.387983858585357666e-01 -3.199668228626251221e-01 6.030835956335067749e-02 -7.877162098884582520e-02 -7.276879996061325073e-02 1.665366291999816895e-01 3.215981423854827881e-01 3.012927472591400146e-01 3.039586544036865234e-01 -2.071259617805480957e-01 6.885974854230880737e-02 -2.206765860319137573e-02 8.099585026502609253e-02 1.298290044069290161e-01 -2.700628340244293213e-01 1.299368441104888916e-01 -1.121923178434371948e-01 -1.930608749389648438e-01 2.502371966838836670e-01 -1.716899126768112183e-01 3.154705166816711426e-01 9.699700772762298584e-02 7.942520081996917725e-03 -2.481236159801483154e-01 1.811584271490573883e-02 1.043232344090938568e-02 -6.104453653097152710e-02
-2.709417641162872314e-01 -5.486116744577884674e-03 -1.373671442270278931e-01 2.123170047998428345e-01 -7.120098173618316650e-02 -2.662216424942016602e-01 -2.406695634126663208e-01 -1.973814517259597778e-02 -7.992734760046005249e-02 -1.307975947856903076e-01 1.921623498201370239e-01 -9.416578710079193115e-02 5.356740206480026245e-02 1.152769029140472412e-01 -1.244346424937248230e-01 1.320507228374481201e-01 -1.921597421169281006e-01 -3.087280988693237305e-01 -4.482401534914970398e-02 3.032622672617435455e-02 1.014213860034942627e-01 1.216585412621498108e-01 -3.087463378906250000e-01 6.344629824161529541e-02 7.294005900621414185e-02 -3.995250537991523743e-02 1.706679612398147583e-01 -1.814709417521953583e-02 -2.991441488265991211e-01 -1.776884794235229492e-01 -1.325568929314613342e-02 4.390608668327331543e-01
-1.943135857582092285e-01 1.586597412824630737e-01 -1.609423756599426270e-01 1.574341505765914917e-01 -1.681145727634429932e-01 -2.595946192741394043e-01 -2.801699331030249596e-03 1.821520924568176270e-01 -8.261813223361968994e-02 1.946979761123657227e-01 7.419721037149429321e-02 3.380764424800872803e-01 9.305813163518905640e-02 2.855216562747955322e-01 9.606971591711044312e-02 -9.312091022729873657e-02 -1.916876249015331268e-02 8.277545869350433350e-02 -2.478398382663726807e-02 -1.719607263803482056e-01 3.221317827701568604e-01 7.843474298715591431e-02 7.939549535512924194e-02 3.958289623260498047e-01 -1.491623818874359131e-01 1.341072171926498413e-01 1.932610869407653809e-01 -8.279342949390411377e-02 2.004516571760177612e-01 9.334097802639007568e-02 1.328679025173187256e-01 -1.537207365036010742e-01
-5.482657253742218018e-02 -8.425743877887725830e-02 -3.241100013256072998e-01 -7.014560699462890625e-02 1.290483027696609497e-01 -2.705819904804229736e-01 -2.813742458820343018e-01 -6.192941963672637939e-02 2.395516932010650635e-01 3.897961601614952087e-02 -6.690534949302673340e-02 2.370611429214477539e-01 1.349334865808486938e-01 -2.377849817276000977e-01 -8.642020076513290405e-02 2.698139846324920654e-01 2.062469162046909332e-02 -2.128569632768630981e-01 -1.548556089401245117e-01 -7.615009695291519165e-02 3.856301903724670410e-01 6.293170899152755737e-02 1.362439692020416260e-01 -4.370259866118431091e-02 8.426715433597564697e-02 2.763687074184417725e-01 1.721950322389602661e-01 -1.822907070163637400e-04 8.332733064889907837e-03 -1.556969881057739258e-01 1.774254292249679565e-01 1.219770684838294983e-01
-1.015727818012237549e-01 -1.763582229614257812e-01 8.114297688007354736e-02 2.861588597297668457e-01 1.382351070642471313e-01 -1.465760022401809692e-01 1.348310429602861404e-02 2.619556784629821777e-01 -1.376174390316009521e-01 7.159684598445892334e-02 1.773061752319335938e-01 1.008005514740943909e-01 4.167842492461204529e-02 4.074672758579254150e-01 -1.030630548484623432e-03 -3.682785481214523315e-02 -4.768405854701995850e-02 1.707106381654739380e-01 1.860968023538589478e-01 -2.968419529497623444e-02 2.953103184700012207e-01 1.394136101007461548e-01 -3.179507255554199219e-01 2.892275154590606689e-01 7.756084948778152466e-02 1.412524282932281494e-01 8.141963928937911987e-02 7.008473575115203857e-02 -1.228781640529632568e-01 -1.964412331581115723e-01 6.421969085931777954e-02 2.688620686531066895e-01
-1.637902706861495972e-01 -9.687224030494689941e-02 1.530834734439849854e-01 -6.174356117844581604e-02 -1.266707479953765869e-01 -3.214895725250244141e-01 -2.068005949258804321e-01 3.657802641391754150e-01 3.026804924011230469e-01 2.186389863491058350e-01 1.186333075165748596e-01 1.214425116777420044e-01 3.094809688627719879e-02 2.343640327453613281e-01 -2.588660120964050293e-01 1.904958635568618774e-01 5.601972714066505432e-02 -3.472821116447448730e-01 -9.276477247476577759e-02 1.062492430210113525e-01 5.804184451699256897e-02 2.699264325201511383e-02 -7.009227573871612549e-02 1.145990043878555298e-01 1.200210675597190857e-01 9.318222105503082275e-02 1.737305074930191040e-01 -5.697525665163993835e-02 1.358032673597335815e-01 -8.768669515848159790e-02 1.335406899452209473e-01 2.165455073118209839e-01
-1.008488014340400696e-01 -1.275258790701627731e-02 -2.099625915288925171e-01 1.773075908422470093e-01 -1.324773430824279785e-01 -1.659787744283676147e-01 -2.023519873619079590e-01 -9.163118153810501099e-02 -1.635314337909221649e-02 8.664821088314056396e-02 -2.054052203893661499e-01 2.077638730406761169e-02 3.680410981178283691e-01 -3.654591739177703857e-02 -1.744866371154785156e-01 2.344518452882766724e-01 -1.221213787794113159e-01 -1.382272392511367798e-01 -8.723642677068710327e-02 2.351995706558227539e-01 -3.268382325768470764e-02 -2.696174979209899902e-01 1.126926317811012268e-01 3.044593036174774170e-01 5.615235865116119385e-02 3.795202970504760742e-01 2.023508548736572266e-01 -2.363342046737670898e-02 2.624165117740631104e-01 -6.227308884263038635e-02 -9.748174250125885010e-02 -7.663752418011426926e-03
-2.556850016117095947e-01 -3.401076197624206543e-01 -6.427698582410812378e-02 6.555861234664916992e-02 2.281064987182617188e-01 9.072537533938884735e-03 -1.697565168142318726e-01 5.405901744961738586e-02 3.447169810533523560e-02 1.143520325422286987e-02 6.470825523138046265e-02 4.096438586711883545e-01 -5.557456519454717636e-03 3.887831866741180420e-01 -1.367855966091156006e-01 -8.506629616022109985e-02 -1.788082008715718985e-04 -2.251069843769073486e-01 -4.887813702225685120e-02 3.328083083033561707e-02 2.497989833354949951e-01 6.891545653343200684e-02 -2.757256925106048584e-01 1.579454094171524048e-01 5.919463187456130981e-02 2.040342092514038086e-01 -9.259785525500774384e-03 -1.333598885685205460e-02 -2.774419784545898438e-01 5.716909654438495636e-03 4.728238657116889954e-02 1.711542010307312012e-01
-1.255005002021789551e-01 -2.345714867115020752e-01 -8.224202692508697510e-02 2.636379096657037735e-03 -6.557787954807281494e-02 -5.058427900075912476e-02 -3.091083168983459473e-01 2.961975038051605225e-01 7.297561317682266235e-02 -1.431854814291000366e-01 -2.098050899803638458e-02 1.103833913803100586e-01 -3.806969150900840759e-02 3.921999633312225342e-01 6.599052250385284424e-02 -6.340406090021133423e-02 3.904465213418006897e-02 1.683614403009414673e-01 9.194017201662063599e-02 -7.650719583034515381e-02 2.581221461296081543e-01 -1.287839859724044800e-01 -1.632937192916870117e-01 3.720906078815460205e-01 -8.031543344259262085e-03 4.105364382266998291e-01 1.785047501325607300e-01 -1.474766526371240616e-02 -2.016393700614571571e-03 -8.140802383422851562e-02 3.350158408284187317e-02 1.710940152406692505e-01
-1.340223997831344604e-01 9.433392435312271118e-02 -2.466877102851867676e-01 2.722191214561462402e-01 -2.241043895483016968e-01 6.342478096485137939e-03 -2.847601771354675293e-01 -8.353319764137268066e-02 -1.641567647457122803e-01 2.083650231361389160e-01 2.434097528457641602e-01 -9.020779281854629517e-02 4.349840879440307617e-01 1.534562110900878906e-01 -1.513817906379699707e-01 2.652030289173126221e-01 -1.412010639905929565e-01 -1.554813235998153687e-01 -1.336757675744593143e-03 2.934620482847094536e-03 2.129399329423904419e-01 -1.198620200157165527e-01 6.177815794944763184e-02 6.175981834530830383e-03 -5.683100223541259766e-02 5.013167113065719604e-02 1.166779100894927979e-01 9.876721352338790894e-02 1.290403753519058228e-01 -2.868526577949523926e-01 1.159183457493782043e-01 8.319538086652755737e-02
1.682697609066963196e-02 -1.712724715471267700e-01 -2.367871850728988647e-01 1.775337606668472290e-01 -3.188215568661689758e-02 -3.143469691276550293e-01 -1.368856877088546753e-01 7.232985645532608032e-02 4.635860095731914043e-04 2.817175909876823425e-02 1.198706626892089844e-01 6.608416140079498291e-02 4.265252966433763504e-03 2.997740507125854492e-01 -1.403781324625015259e-01 -7.472326047718524933e-03 2.355691418051719666e-02 1.183395907282829285e-01 1.099012419581413269e-01 1.774790510535240173e-02 3.994861543178558350e-01 -7.757730782032012939e-02 -4.009325206279754639e-01 2.249028235673904419e-01 -2.584973815828561783e-03 3.631706833839416504e-01 2.168827354907989502e-01 1.050442606210708618e-01 -8.899926394224166870e-02 -1.092019751667976379e-01 -1.051594018936157227e-01 7.111478596925735474e-02
-3.602361679077148438e-01 -3.493566513061523438e-01 1.369761861860752106e-02 8.320327103137969971e-02 1.468480192124843597e-02 -2.956011891365051270e-01 -1.134754791855812073e-01 2.808654308319091797e-01 -1.102726981043815613e-01 1.629893630743026733e-01 -3.212130665779113770e-01 6.453164666891098022e-02 6.697805970907211304e-02 1.789412349462509155e-01 4.136242344975471497e-02 8.706272393465042114e-02 -1.944612413644790649e-01 -6.179369986057281494e-02 6.455018650740385056e-03 -1.486266404390335083e-01 1.733632981777191162e-01 2.016488611698150635e-01 2.268176227807998657e-01 2.333820462226867676e-01 -2.263525314629077911e-02 5.248421058058738708e-02 9.020051360130310059e-02 -2.355804592370986938e-01 -1.814098507165908813e-01 -9.257066063582897186e-03 1.717149019241333008e-01 -8.311433717608451843e-03
-2.148800939321517944e-01 -9.825395047664642334e-02 -1.958782086148858070e-03 1.677033156156539917e-01 4.022928327322006226e-02 -8.720122277736663818e-02 -1.557867676019668579e-01 9.973119944334030151e-02 3.693178668618202209e-02 -1.717505007982254028e-01 1.624742895364761353e-01 3.522651493549346924e-01 1.620181649923324585e-01 4.825153350830078125e-01 -2.839235961437225342e-01 -1.365622729063034058e-01 1.371741741895675659e-01 -1.427957713603973389e-01 5.289144068956375122e-02 -6.541015207767486572e-02 2.524510025978088379e-01 -5.788600072264671326e-02 1.651405394077301025e-01 2.945514023303985596e-01 1.864716559648513794e-01 1.862310022115707397e-01 8.877382427453994751e-02 -1.827797107398509979e-02 -1.407554447650909424e-01 1.628972403705120087e-02 -2.796212211251258850e-02 -8.364938199520111084e-02
-2.822979986667633057e-01 -3.821354508399963379e-01 1.143514215946197510e-01 2.538084685802459717e-01 -3.635558485984802246e-02 -2.268861234188079834e-01 -1.812032759189605713e-01 1.740025728940963745e-01 1.500904280692338943e-02 1.239716634154319763e-01 -3.532966673374176025e-01 4.726411402225494385e-02 2.079204656183719635e-02 2.815863192081451416e-01 6.890142709016799927e-02 8.821479231119155884e-02 1.683232784271240234e-01 -1.246548965573310852e-01 1.026016399264335632e-01 -1.554245352745056152e-01 2.781733870506286621e-01 1.690019071102142334e-01 1.703359633684158325e-01 2.689365744590759277e-01 -1.075585633516311646e-01 4.650788754224777222e-02 1.541758626699447632e-01 -1.338049322366714478e-01 5.797808244824409485e-02 9.186794050037860870e-03 -9.324017912149429321e-03 -3.461926057934761047e-02
-6.020070053637027740e-03 6.651581078767776489e-02 2.574620246887207031e-01 3.889732658863067627e-01 -5.773018300533294678e-02 -3.239778280258178711e-01 -1.404739618301391602e-01 1.624936908483505249e-01 9.903058409690856934e-02 1.095941290259361267e-01 1.559754610061645508e-01 8.691565692424774170e-02 1.427469700574874878e-01 1.724395155906677246e-01 -2.206658273935317993e-01 1.745960302650928497e-02 -1.899686455726623535e-01 -7.839395105838775635e-02 4.097437951713800430e-03 1.344845741987228394e-01 1.394473761320114136e-01 -5.246359109878540039e-02 2.667965888977050781e-01 -8.826474845409393311e-02 2.078695744276046753e-01 4.355259537696838379e-01 8.447195589542388916e-02 -5.864935368299484253e-02 -3.168073669075965881e-02 -6.497818231582641602e-02 1.225009933114051819e-01 2.133168280124664307e-01
-3.278414160013198853e-02 -1.259567099623382092e-03 -9.420555084943771362e-02 2.837954759597778320e-01 -4.939513653516769409e-02 -5.841081589460372925e-02 4.182852059602737427e-02 7.831280119717121124e-03 9.559556841850280762e-02 1.009050533175468445e-01 -9.437756985425949097e-02 3.369996547698974609e-01 4.215329587459564209e-01 -4.271763935685157776e-02 -1.434356626123189926e-02 5.228724330663681030e-03 -5.660048918798565865e-04 1.201742440462112427e-01 -3.690105304121971130e-02 -2.326669692993164062e-01 3.926984071731567383e-01 1.073472108691930771e-02 3.261587917804718018e-01 1.295965611934661865e-01 -1.382795870304107666e-01 1.361381113529205322e-01 3.148348927497863770e-01 2.631000243127346039e-02 1.008037105202674866e-01 -2.446870803833007812e-01 5.505223572254180908e-02 1.494339704513549805e-01
-2.456354349851608276e-01 -2.181977182626724243e-01 7.224971801042556763e-02 2.218264639377593994e-01 -1.314372122287750244e-01 4.337029904127120972e-02 -5.266189947724342346e-02 6.810551881790161133e-02 -1.461975872516632080e-01 8.724317699670791626e-02 -2.005095481872558594e-01 8.865837752819061279e-02 -1.094196736812591553e-01 7.827824354171752930e-02 -4.399020969867706299e-02 1.183788999915122986e-01 6.474420428276062012e-02 -3.851922452449798584e-01 1.161223053932189941e-01 -2.520346827805042267e-02 2.403909564018249512e-01 -4.850231111049652100e-02 4.537346959114074707e-02 2.809190452098846436e-01 1.332897096872329712e-01 3.787865936756134033e-01 3.201603591442108154e-01 -1.877855695784091949e-02 -3.470710813999176025e-01 -1.568268239498138428e-02 1.602442003786563873e-02 8.425208181142807007e-02
-7.277180999517440796e-02 -2.086288928985595703e-01 1.692982576787471771e-02 3.479652404785156250e-01 1.262098848819732666e-01 -1.556433439254760742e-01 9.701327653601765633e-04 2.786454856395721436e-01 -1.546063572168350220e-01 1.233597770333290100e-01 1.087994799017906189e-01 1.225491687655448914e-01 1.076408177614212036e-01 3.986767232418060303e-01 4.443681240081787109e-02 -8.313091099262237549e-02 -4.271974042057991028e-02 1.451470553874969482e-01 1.621555984020233154e-01 1.445046961307525635e-01 3.437341749668121338e-01 2.222626060247421265e-01 -1.234119534492492676e-01 3.167224228382110596e-01 9.773541241884231567e-02 1.367207169532775879e-01 1.978150159120559692e-01 4.803904145956039429e-02 -4.153253138065338135e-02 -1.574649810791015625e-01 -5.199963226914405823e-02 1.206184700131416321e-01
-6.690975278615951538e-02 -4.251524806022644043e-02 5.761109292507171631e-02 3.062853515148162842e-01 -1.229201182723045349e-01 1.761191934347152710e-01 -1.923055052757263184e-01 1.278939396142959595e-01 -2.042689025402069092e-01 5.010449513792991638e-02 -9.929696470499038696e-02 1.910466849803924561e-01 9.310912340879440308e-03 2.085040658712387085e-01 -5.835431814193725586e-02 1.148547157645225525e-01 6.910605728626251221e-02 -2.042646110057830811e-01 -8.587316423654556274e-02 2.286728769540786743e-01 3.314046934247016907e-02 -2.055886089801788330e-01 9.465285390615463257e-02 2.754119038581848145e-01 7.097036391496658325e-02 3.146010041236877441e-01 3.667207360267639160e-01 1.366160213947296143e-01 -2.691906988620758057e-01 4.243788868188858032e-02 2.591375708580017090e-01 1.159792393445968628e-01
-6.675443053245544434e-02 1.134814880788326263e-02 -5.681391432881355286e-02 1.741686165332794189e-01 1.732609421014785767e-01 6.388376653194427490e-02 -2.733850777149200439e-01 1.293900012969970703e-01 -3.648737445473670959e-02 -5.996352434158325195e-02 1.243443712592124939e-01 4.295333623886108398e-01 -2.677610516548156738e-01 4.757059738039970398e-02 -2.881559729576110840e-01 1.776699721813201904e-01 9.238776564598083496e-02 -3.311932384967803955e-01 8.156595379114151001e-02 -1.770483553409576416e-01 2.245119512081146240e-01 1.229791194200515747e-01 9.269692748785018921e-02 2.729362547397613525e-01 -1.754800789058208466e-02 9.378419816493988037e-02 1.567166596651077271e-01 -4.639878869056701660e-02 -1.867139190435409546e-01 4.589086864143610001e-03 2.584892809391021729e-01 2.162785083055496216e-02
-4.416977614164352417e-02 -2.239997982978820801e-01 3.185045346617698669e-02 9.284105151891708374e-02 -4.955025389790534973e-02 -2.295987457036972046e-01 -8.728225529193878174e-02 6.868457794189453125e-02 3.579099848866462708e-02 1.838722079992294312e-01 -8.031205087900161743e-02 2.625250220298767090e-01 1.492604017257690430e-01 1.649553626775741577e-01 -1.794126778841018677e-01 4.526549279689788818e-01 -3.612723350524902344e-01 -8.220463246107101440e-02 1.285250335931777954e-01 -1.518723666667938232e-01 1.167949438095092773e-01 -6.448541581630706787e-02 1.067210827022790909e-02 5.017054453492164612e-02 -2.715191058814525604e-02 -3.250967711210250854e-02 2.563656866550445557e-02 -3.584176599979400635e-01 4.336750879883766174e-02 -5.817251279950141907e-02 -2.294121384620666504e-01 2.959731221199035645e-01
-9.912227839231491089e-02 -1.155174002051353455e-01 6.935588270425796509e-02 1.908906698226928711e-01 -1.078161224722862244e-01 9.609255194664001465e-02 -1.416745334863662720e-01 1.571277529001235962e-01 -6.526245176792144775e-02 1.106101721525192261e-01 -2.541808784008026123e-01 1.873494535684585571e-01 -9.753903746604919434e-02 2.499330416321754456e-02 -8.962777256965637207e-02 2.077120095491409302e-01 -6.069923285394906998e-03 -3.127621412277221680e-01 3.346259519457817078e-02 1.533572841435670853e-02 1.655939221382141113e-01 -7.735707610845565796e-02 1.076594740152359009e-01 2.722327709197998047e-01 2.092646434903144836e-02 3.966133892536163330e-01 3.818674087524414062e-01 4.265540465712547302e-02 -3.967688381671905518e-01 -3.691402450203895569e-02 1.403503399342298508e-02 9.878531098365783691e-02
-1.200809329748153687e-02 -9.160278365015983582e-03 -1.117972731590270996e-01 2.960725128650665283e-01 1.638348214328289032e-02 -1.305098384618759155e-01 -1.053873151540756226e-01 -1.288495957851409912e-01 1.260175406932830811e-01 2.012483328580856323e-01 -1.399022340774536133e-01 -1.968281716108322144e-02 2.058741599321365356e-01 2.418344467878341675e-01 -2.515827417373657227e-01 1.498179435729980469e-01 -1.320516318082809448e-01 1.667177975177764893e-01 -3.075763583183288574e-01 1.066192612051963806e-02 -2.373398095369338989e-02 2.914545536041259766e-01 -6.519956141710281372e-02 2.054375857114791870e-01 -4.661989212036132812e-02 2.719203829765319824e-01 -5.699373409152030945e-02 -1.040515527129173279e-01 -3.029709160327911377e-01 -2.340019345283508301e-01 -1.624929010868072510e-01 2.379083484411239624e-01
-1.999653428792953491e-01 -1.630328744649887085e-01 -1.880880296230316162e-01 1.265278011560440063e-01 1.656607091426849365e-01 6.004572659730911255e-02 -1.976996809244155884e-01 2.243162691593170166e-01 -2.329960167407989502e-01 2.606609463691711426e-01 -3.229825496673583984e-01 1.968025267124176025e-01 7.789737731218338013e-02 3.104145824909210205e-01 -3.588196933269500732e-01 -2.920239698141813278e-03 1.200493611395359039e-02 -4.563070088624954224e-02 -3.799478709697723389e-02 9.397079050540924072e-02 2.668145000934600830e-01 4.841319099068641663e-02 -9.505119174718856812e-02 1.721062958240509033e-01 1.168140918016433716e-01 5.814334005117416382e-02 1.027167439460754395e-01 2.827692031860351562e-01 -3.791779279708862305e-02 -1.508277952671051025e-01 8.930014073848724365e-02 2.728048525750637054e-02
-2.334510236978530884e-01 -2.179179787635803223e-01 7.544009387493133545e-02 2.993667125701904297e-01 -1.823689341545104980e-01 -1.404771655797958374e-01 -4.038762301206588745e-02 5.531081557273864746e-02 2.455201148986816406e-01 -1.543488949537277222e-01 -3.019538894295692444e-02 1.694487184286117554e-01 -5.694270506501197815e-02 1.533355861902236938e-01 2.020745724439620972e-01 1.594959944486618042e-02 5.274286866188049316e-02 -3.586591780185699463e-02 -1.590099483728408813e-01 -3.408731520175933838e-01 2.498209178447723389e-01 -1.596368700265884399e-01 4.899220913648605347e-02 1.766584366559982300e-01 7.426725327968597412e-02 2.810420393943786621e-01 3.375228047370910645e-01 -2.832878828048706055e-01 -1.225740648806095123e-02 -3.763859346508979797e-02 -3.252984955906867981e-02 1.228740066289901733e-01
-1.619645208120346069e-02 -8.922863751649856567e-02 -1.413798779249191284e-01 2.275140285491943359e-01 1.201318651437759399e-01 -1.522921025753021240e-01 8.471959829330444336e-02 4.481836557388305664e-01 1.127057373523712158e-01 7.384580373764038086e-02 1.294884383678436279e-01 2.048990428447723389e-01 3.767856582999229431e-02 3.056522011756896973e-01 -2.977372109889984131e-01 -3.693807497620582581e-02 8.583968132734298706e-02 -1.063770279288291931e-01 -2.177092134952545166e-01 -1.948165893554687500e-01 1.433436409570276737e-03 5.200763046741485596e-02 -4.449959844350814819e-02 3.327792882919311523e-01 -4.367999732494354248e-02 1.351852715015411377e-01 -2.262455224990844727e-02 1.108943745493888855e-01 -1.785221248865127563e-01 2.706954069435596466e-02 3.080060780048370361e-01 1.807351708412170410e-01
2.189292386174201965e-02 -2.721633613109588623e-01 -1.725997328758239746e-01 5.331336706876754761e-02 -1.577423661947250366e-01 -1.495164185762405396e-01 -9.786876291036605835e-02 6.988091766834259033e-02 -1.342837810516357422e-01 -3.401983678340911865e-01 -8.086619526147842407e-02 3.080318272113800049e-01 -2.444442659616470337e-01 1.752729415893554688e-01 2.393657900393009186e-02 7.711974531412124634e-02 -2.357870489358901978e-01 2.260536849498748779e-01 -1.147796139121055603e-01 -1.945924013853073120e-01 1.872908473014831543e-01 -5.971193313598632812e-02 -6.104380637407302856e-02 2.694058716297149658e-01 7.227079570293426514e-02 2.139520794153213501e-01 3.164443373680114746e-01 -8.225954324007034302e-02 -8.005499839782714844e-02 -3.872673213481903076e-02 3.118459135293960571e-02 2.438495606184005737e-01
6.240881606936454773e-02 -1.515942066907882690e-01 1.844244264066219330e-02 1.953731179237365723e-01 -1.634097993373870850e-01 -2.280158996582031250e-01 3.107875026762485504e-02 1.377371698617935181e-01 8.403555303812026978e-02 6.758733838796615601e-02 -8.355901390314102173e-02 -1.451912987977266312e-02 1.078869923949241638e-01 3.615865111351013184e-01 1.170000955462455750e-01 3.384906351566314697e-01 7.323130965232849121e-02 -1.271287649869918823e-01 -1.123514175415039062e-01 -1.083353161811828613e-02 7.076282054185867310e-02 3.390590846538543701e-02 2.408518046140670776e-01 3.726345002651214600e-01 -2.195471078157424927e-01 2.340745925903320312e-01 2.240354865789413452e-01 -7.536052167415618896e-02 -2.379652671515941620e-02 -9.410226345062255859e-02 3.140281736850738525e-01 2.057279050350189209e-01
-6.676065176725387573e-02 -7.770840078592300415e-02 2.907067835330963135e-01 3.177042007446289062e-01 2.455409243702888489e-02 -2.499075531959533691e-01 -1.054939478635787964e-01 1.677182465791702271e-01 -8.677594363689422607e-02 1.763462126255035400e-01 1.560353785753250122e-01 -9.058247506618499756e-02 1.916745901107788086e-01 3.880418837070465088e-02 -7.646936178207397461e-02 1.069209873676300049e-01 -1.028665900230407715e-01 -2.641734667122364044e-02 2.826228365302085876e-02 1.417574882507324219e-01 4.245173335075378418e-01 -1.971681267023086548e-01 2.978746592998504639e-01 2.850681729614734650e-02 1.213751360774040222e-01 4.208974242210388184e-01 1.959220133721828461e-02 -2.841451903805136681e-03 9.294269979000091553e-02 8.141281455755233765e-02 -6.585508584976196289e-02 1.495018899440765381e-01
2.866951376199722290e-02 -6.759837269783020020e-02 1.418774425983428955e-01 1.342701613903045654e-01 -7.655163109302520752e-02 -1.587506085634231567e-01 -2.073587924242019653e-01 2.702625989913940430e-01 1.803781688213348389e-01 -4.635377228260040283e-02 9.393613040447235107e-02 -4.300494864583015442e-02 1.499521136283874512e-01 2.832419574260711670e-01 -1.692851036787033081e-01 -1.524322032928466797e-01 -1.416892558336257935e-01 -1.786117404699325562e-01 -3.368469420820474625e-03 -1.934520900249481201e-02 4.834083318710327148e-01 -1.600707024335861206e-01 -3.182294964790344238e-02 2.995856106281280518e-01 1.730193495750427246e-01 1.604305356740951538e-01 1.213156804442405701e-01 -1.269441191107034683e-02 -9.740771353244781494e-02 -1.286178827285766602e-01 3.321900069713592529e-01 4.340849816799163818e-03
-3.696582093834877014e-02 -2.784919440746307373e-01 6.070942431688308716e-02 1.253068298101425171e-01 -1.345859616994857788e-01 2.991173416376113892e-02 -6.425520032644271851e-02 -3.050257824361324310e-02 -1.390533596277236938e-01 7.335194200277328491e-02 -1.084747239947319031e-01 1.402894258499145508e-01 -1.361437328159809113e-02 -5.542629584670066833e-02 -3.336436301469802856e-02 2.971150875091552734e-01 -4.660018905997276306e-02 -2.608087360858917236e-01 -1.550576835870742798e-02 1.063107922673225403e-01 2.315911352634429932e-01 -4.753440991044044495e-02 5.487006157636642456e-02 3.096438646316528320e-01 1.496529579162597656e-01 4.814271628856658936e-01 2.955110371112823486e-01 -4.299717396497726440e-02 -3.622588515281677246e-01 -1.264911890029907227e-01 -2.658047154545783997e-02 -3.174890205264091492e-02
-9.648009389638900757e-02 -2.674548029899597168e-01 -6.926904618740081787e-02 1.740138828754425049e-01 8.843762800097465515e-03 -3.752321004867553711e-01 -2.189214080572128296e-01 -5.844729393720626831e-02 -1.146656498312950134e-01 1.116378754377365112e-01 5.558205023407936096e-02 1.163487602025270462e-02 -2.796733519062399864e-03 3.831482306122779846e-02 -1.601255536079406738e-01 5.357425659894943237e-02 1.212383285164833069e-01 -4.983371868729591370e-02 2.503406703472137451e-01 1.000186055898666382e-01 2.290038168430328369e-01 -3.942973539233207703e-02 -1.690812557935714722e-01 1.319837570190429688e-01 -2.790107429027557373e-01 5.317281559109687805e-02 1.277607828378677368e-01 1.470061838626861572e-01 -9.103719890117645264e-02 -4.745138287544250488e-01 -1.935518532991409302e-01 2.316352576017379761e-01
1.165644302964210510e-01 -4.506291449069976807e-01 -1.431221663951873779e-01 3.148346245288848877e-01 -7.321250438690185547e-02 -2.831050157546997070e-01 -1.378207355737686157e-01 1.087379306554794312e-01 1.907443553209304810e-01 -2.635955065488815308e-02 -8.746783435344696045e-02 3.433091938495635986e-02 -6.882746517658233643e-02 1.678019762039184570e-02 1.280115246772766113e-01 2.358721047639846802e-01 2.297493629157543182e-02 -5.706418678164482117e-02 -1.105174571275711060e-01 1.307374835014343262e-01 2.008294612169265747e-01 -1.743716374039649963e-02 3.063110113143920898e-01 3.243401348590850830e-01 -9.089890122413635254e-02 1.391076594591140747e-01 1.804507225751876831e-01 -2.475285083055496216e-01 5.877600610256195068e-02 -1.008103936910629272e-01 2.926726639270782471e-02 1.256790012121200562e-01
-1.128877773880958557e-01 -1.237493678927421570e-01 -1.433284729719161987e-01 -6.827815622091293335e-02 3.494655713438987732e-02 -2.248392552137374878e-01 -1.591491699218750000e-01 1.793454289436340332e-01 -1.487856954336166382e-01 -1.878210008144378662e-01 1.374844312667846680e-01 3.420736789703369141e-01 1.722862869501113892e-01 4.252880513668060303e-01 -1.213964000344276428e-01 7.373933214694261551e-03 -4.254011809825897217e-02 -1.535971015691757202e-01 1.891229897737503052e-01 -1.456372588872909546e-01 2.610655426979064941e-01 -5.282135307788848877e-02 1.842712797224521637e-02 2.911654710769653320e-01 -3.308130055665969849e-02 1.815174967050552368e-01 5.787055194377899170e-02 1.063233800232410431e-02 -3.661648929119110107e-01 -3.355132788419723511e-02 6.165686249732971191e-02 6.200958415865898132e-02
-1.400447636842727661e-01 -8.722370117902755737e-02 8.054085820913314819e-02 2.600978314876556396e-01 -8.424303680658340454e-02 -1.904316595755517483e-03 -4.695696383714675903e-02 2.177423685789108276e-01 -1.150328367948532104e-01 4.732190817594528198e-02 -1.512099951505661011e-01 2.457477450370788574e-01 -9.735361486673355103e-02 -3.373519331216812134e-02 -2.990474924445152283e-02 9.933009743690490723e-02 -1.008035615086555481e-01 -3.676870465278625488e-01 -2.951579540967941284e-02 -7.735244929790496826e-02 2.154843658208847046e-01 -1.233182922005653381e-01 3.250096738338470459e-02 3.024544119834899902e-01 1.447750777006149292e-01 3.989059925079345703e-01 2.983918488025665283e-01 -6.778233498334884644e-02 -3.604452013969421387e-01 -3.394348174333572388e-02 8.136391639709472656e-02 6.342932581901550293e-02
2.009521797299385071e-02 4.773490596562623978e-03 -2.028211951255798340e-01 1.920941025018692017e-01 -2.502135336399078369e-01 -2.133596390485763550e-01 -3.687740862369537354e-02 2.916838228702545166e-02 1.836362779140472412e-01 2.370274513959884644e-01 8.770921826362609863e-02 -7.438895106315612793e-02 2.916717231273651123e-01 1.972355991601943970e-01 -1.097666248679161072e-01 3.273807466030120850e-01 -1.490235477685928345e-01 -1.205110177397727966e-02 -1.704471558332443237e-01 -9.139526635408401489e-03 2.721225321292877197e-01 -5.236128717660903931e-02 -2.066520005464553833e-01 1.165390163660049438e-01 -1.526978760957717896e-01 4.520954787731170654e-01 2.200119197368621826e-01 8.711685426533222198e-03 2.835927158594131470e-02 -2.142404578626155853e-02 -5.331030488014221191e-02 -1.930981408804655075e-03
-1.495289653539657593e-01 -8.857182413339614868e-02 7.447592914104461670e-02 2.232432961463928223e-01 -1.847337931394577026e-01 3.050646185874938965e-02 1.116732060909271240e-01 -2.472220174968242645e-02 3.037176281213760376e-02 1.805513054132461548e-01 -1.745707541704177856e-01 3.487583994865417480e-01 2.847766578197479248e-01 -2.546927705407142639e-02 -7.814588397741317749e-02 -1.437307745218276978e-01 -6.445780396461486816e-02 4.982710257172584534e-02 -2.689259052276611328e-01 -1.253493875265121460e-01 2.452105432748794556e-01 2.801212072372436523e-01 2.709266245365142822e-01 2.901898026466369629e-01 -1.095739677548408508e-01 2.519598901271820068e-01 2.020655721426010132e-01 4.399260040372610092e-03 8.561127632856369019e-02 -4.698045924305915833e-02 9.120647609233856201e-02 2.169293314218521118e-01
-5.036102235317230225e-02 -5.079092830419540405e-02 -6.563714146614074707e-02 1.493389159440994263e-01 -6.780266761779785156e-02 -1.608389914035797119e-01 -1.542171090841293335e-01 1.191391497850418091e-01 1.667779982089996338e-01 -7.661004364490509033e-02 2.207106798887252808e-01 4.152075946331024170e-02 -9.086047112941741943e-02 3.891335129737854004e-01 -6.312054395675659180e-02 -2.031803317368030548e-02 1.645933277904987335e-02 1.184986680746078491e-01 7.723848521709442139e-02 -4.311252012848854065e-02 3.878796696662902832e-01 1.547165401279926300e-02 -2.376891374588012695e-01 3.571361303329467773e-01 -3.411911195144057274e-03 5.009569525718688965e-01 1.219340190291404724e-01 -8.631043136119842529e-02 5.936488136649131775e-02 9.744044509716331959e-04 1.066083237528800964e-01 8.114404976367950439e-02
1.751385778188705444e-01 -1.151249036192893982e-01 -1.877592056989669800e-01 1.172622516751289368e-01 6.596357375383377075e-02 3.853326663374900818e-02 -3.245393931865692139e-01 6.634066998958587646e-02 -3.627478331327438354e-02 1.312693208456039429e-01 2.349726855754852295e-01 -5.082394927740097046e-02 8.293546736240386963e-02 6.724476069211959839e-02 1.478856652975082397e-01 2.216043174266815186e-01 -2.456504702568054199e-01 -3.752442449331283569e-02 -3.631641715764999390e-02 -1.257545799016952515e-01 1.977366656064987183e-01 2.136326581239700317e-02 1.908028721809387207e-01 1.658584363758563995e-02 -1.763679832220077515e-01 2.730926573276519775e-01 1.655157059431076050e-01 -7.971899956464767456e-02 -2.265651524066925049e-01 -4.343431070446968079e-02 -1.535300761461257935e-01 5.113086104393005371e-01
-4.073055684566497803e-01 -2.655994594097137451e-01 -7.450781017541885376e-02 -3.589880838990211487e-02 3.186167478561401367e-01 -1.851456053555011749e-02 -1.880115270614624023e-01 8.813396841287612915e-02 -2.720213308930397034e-02 -1.143013462424278259e-01 -3.680417537689208984e-01 2.439587712287902832e-01 -7.127846777439117432e-02 2.411472499370574951e-01 -1.069391295313835144e-01 -2.631770633161067963e-02 -9.752505272626876831e-02 -9.788911044597625732e-02 9.597640484571456909e-02 -9.429380297660827637e-02 3.442173004150390625e-01 -1.103625446557998657e-01 -3.802580386400222778e-02 2.116263359785079956e-01 2.035709284245967865e-02 1.595707088708877563e-01 8.255280554294586182e-02 1.218262314796447754e-01 -2.050671726465225220e-02 -2.475163787603378296e-01 1.690350100398063660e-02 6.331843137741088867e-02
-1.938481926918029785e-01 -6.027193740010261536e-02 1.966822333633899689e-02 2.638997733592987061e-01 5.281513556838035583e-03 2.824600636959075928e-01 -2.836762666702270508e-01 9.698469191789627075e-03 3.788041695952415466e-02 -3.169149160385131836e-02 2.226741909980773926e-01 1.784327253699302673e-02 1.349447220563888550e-01 1.607917994260787964e-01 -1.343865245580673218e-01 1.671853810548782349e-01 -2.515799365937709808e-02 -2.671339809894561768e-01 -7.987939566373825073e-02 -1.554168108850717545e-02 2.432834208011627197e-01 -1.325857043266296387e-01 -4.076821208000183105e-01 2.373758107423782349e-01 -2.070830017328262329e-01 1.234189569950103760e-01 1.494541857391595840e-02 -3.644073754549026489e-02 -2.832818310707807541e-03 -2.035745829343795776e-01 -1.036080941557884216e-01 3.101296126842498779e-01
-2.341227680444717407e-01 -7.394710183143615723e-02 1.449346989393234253e-01 5.849277228116989136e-02 2.275936007499694824e-01 1.990178674459457397e-01 1.792047917842864990e-02 2.877994179725646973e-01 1.637749746441841125e-02 -1.557497829198837280e-01 -2.401309758424758911e-01 1.272531002759933472e-01 2.331951819360256195e-02 3.356927931308746338e-01 -1.104682311415672302e-01 1.706239730119705200e-01 -5.528001487255096436e-02 1.855968236923217773e-01 -2.049512118101119995e-01 -8.508191676810383797e-04 2.681962847709655762e-01 6.139540299773216248e-02 8.482548594474792480e-02 1.360717117786407471e-01 1.476989686489105225e-01 3.884391188621520996e-01 1.770449131727218628e-01 -1.995688527822494507e-01 -6.944239884614944458e-02 -1.977607905864715576e-01 1.380098462104797363e-01 5.889294669032096863e-03
-9.189338982105255127e-02 -5.905162077397108078e-03 5.014412105083465576e-02 3.743441700935363770e-01 1.558461934328079224e-01 -2.424207329750061035e-01 -1.221218407154083252e-01 -1.474836766719818115e-01 9.298600256443023682e-02 2.184911966323852539e-01 -1.335137188434600830e-01 1.007502228021621704e-01 2.050839215517044067e-01 3.620183467864990234e-02 -1.614887714385986328e-01 1.224490702152252197e-01 -2.820288240909576416e-01 -2.226680368185043335e-01 -2.460985779762268066e-01 -8.285028487443923950e-02 1.010442245751619339e-02 3.020137362182140350e-02 -1.931749582290649414e-01 2.591883838176727295e-01 -9.097114950418472290e-02 1.367272734642028809e-01 2.139639854431152344e-02 2.789792977273464203e-02 8.064778521656990051e-03 6.492394208908081055e-02 -6.703056395053863525e-02 4.704352021217346191e-01
-1.773733496665954590e-01 7.208347320556640625e-02 -1.412765234708786011e-01 -2.859205938875675201e-02 -1.137542575597763062e-01 -1.894568800926208496e-01 -1.321328878402709961e-01 -1.115094497799873352e-01 -4.128464497625827789e-03 2.547938823699951172e-01 -2.463166415691375732e-02 2.505243420600891113e-01 1.128554493188858032e-01 -2.772293519228696823e-03 -2.001655995845794678e-01 1.305737793445587158e-01 -1.897240579128265381e-01 -4.773340746760368347e-02 -2.459983825683593750e-01 -5.686270445585250854e-02 3.850548565387725830e-01 2.577049098908901215e-02 4.925688505172729492e-01 1.517984569072723389e-01 4.363900981843471527e-03 2.111823409795761108e-01 2.692027986049652100e-01 -3.243599459528923035e-02 -6.025705114006996155e-02 -1.407562643289566040e-01 8.479244261980056763e-02 -1.673537306487560272e-02
-1.764892637729644775e-01 -1.599828153848648071e-01 4.236321896314620972e-02 2.898566424846649170e-01 -1.328091770410537720e-01 -1.980106532573699951e-01 -1.876811385154724121e-01 7.618765532970428467e-02 3.446201384067535400e-01 -3.125215470790863037e-01 -2.007323130965232849e-02 1.248560920357704163e-01 1.489207148551940918e-02 1.206959635019302368e-01 8.125389367341995239e-02 1.231812033802270889e-02 -5.801998823881149292e-02 -1.581695973873138428e-01 1.311516910791397095e-01 -1.427423791028559208e-03 2.215082496404647827e-01 -1.550057083368301392e-01 2.567449808120727539e-01 1.452731341123580933e-01 -4.342490434646606445e-02 3.155196011066436768e-01 2.159992158412933350e-01 -3.358795344829559326e-01 8.039746433496475220e-02 -1.293597817420959473e-01 4.739994928240776062e-02 1.163927987217903137e-01
-2.603842318058013916e-01 -1.746257096529006958e-01 -1.430976949632167816e-02 1.441873759031295776e-01 1.078779920935630798e-01 1.738803088665008545e-01 3.927496075630187988e-02 4.898682981729507446e-02 7.573614828288555145e-03 2.325129210948944092e-01 -7.090042531490325928e-02 2.584075629711151123e-01 -4.683724790811538696e-02 7.282506674528121948e-02 7.326059043407440186e-02 5.864312127232551575e-02 -1.596215963363647461e-01 -9.706178307533264160e-02 -4.320877790451049805e-02 1.288763713091611862e-02 1.338541507720947266e-01 -3.540531545877456665e-02 8.997772634029388428e-02 3.116503953933715820e-01 1.903111934661865234e-01 4.321094751358032227e-01 4.115517437458038330e-02 1.373717784881591797e-01 -3.355639278888702393e-01 -5.427881330251693726e-02 3.818677961826324463e-01 1.627051383256912231e-01
6.329219788312911987e-02 -2.401822060346603394e-01 1.082484722137451172e-01 -3.672908991575241089e-02 1.269201487302780151e-01 1.096185110509395599e-02 -2.157752364873886108e-01 2.090135663747787476e-01 -1.083859428763389587e-01 1.631550043821334839e-01 -6.253754720091819763e-03 3.381150662899017334e-01 -3.665171563625335693e-02 1.765545606613159180e-01 -1.898772418498992920e-01 -4.630865063518285751e-03 -2.889278158545494080e-02 -7.133401930332183838e-03 -4.678440093994140625e-02 -1.319005042314529419e-01 2.248591184616088867e-01 -1.277290721191093326e-04 1.049746423959732056e-01 4.928010702133178711e-02 1.934118866920471191e-01 1.220853030681610107e-01 1.351959407329559326e-01 -5.878808721899986267e-02 -3.088680505752563477e-01 -1.938167810440063477e-01 4.987291693687438965e-01 2.392143905162811279e-01
-1.554938554763793945e-01 -1.944885700941085815e-01 1.336706131696701050e-01 3.287595510482788086e-01 -3.102498315274715424e-02 1.931925863027572632e-02 -2.048850655555725098e-01 -2.151685655117034912e-01 -3.262648582458496094e-01 -2.787261269986629486e-02 3.111379593610763550e-02 1.872368156909942627e-02 3.416400849819183350e-01 -1.074212417006492615e-02 -1.954659670591354370e-01 2.161248028278350830e-01 -3.564073145389556885e-01 5.580455996096134186e-03 3.861596435308456421e-02 -1.216624528169631958e-01 2.306351214647293091e-01 -1.592138223350048065e-02 6.280875764787197113e-03 2.850101888179779053e-01 4.145044088363647461e-02 -4.778410866856575012e-02 5.358462035655975342e-02 6.143747270107269287e-02 -8.251965045928955078e-02 -1.440266668796539307e-01 1.137856096029281616e-01 2.879670262336730957e-01
-2.365255169570446014e-02 -2.800758779048919678e-01 -2.387557178735733032e-02 3.094175159931182861e-01 1.751627773046493530e-02 -2.242099866271018982e-02 -8.871680498123168945e-02 2.858601510524749756e-01 -6.523744761943817139e-02 -2.792660519480705261e-02 1.257562041282653809e-01 1.886352151632308960e-01 8.720169961452484131e-02 1.568558514118194580e-01 -1.861120760440826416e-01 1.786311715841293335e-01 1.441941559314727783e-01 -1.843129247426986694e-01 -2.384256757795810699e-02 3.419153988361358643e-01 2.324511110782623291e-01 -1.665762960910797119e-01 1.986146420240402222e-01 3.067675828933715820e-01 1.638746410608291626e-01 2.577444016933441162e-01 -4.397375509142875671e-02 -2.755699120461940765e-02 1.226079016923904419e-01 1.872986089438199997e-03 2.805385589599609375e-01 -4.257780686020851135e-02
5.011737346649169922e-02 -3.791211843490600586e-01 4.027072712779045105e-02 3.581266403198242188e-01 1.365992575883865356e-01 -2.990437448024749756e-01 -3.921978920698165894e-02 1.394857466220855713e-01 -8.849404752254486084e-03 -1.484927721321582794e-02 2.210897952318191528e-02 -5.494046956300735474e-02 3.620323538780212402e-02 1.714888215065002441e-02 -2.786591649055480957e-01 -8.960437029600143433e-02 3.147488459944725037e-02 -1.020117923617362976e-01 -8.011907339096069336e-02 2.477875202894210815e-01 2.476662844419479370e-01 -1.473512593656778336e-02 -7.663322985172271729e-02 1.385205239057540894e-01 9.372122585773468018e-02 3.257509469985961914e-01 1.487754434347152710e-01 -1.158307790756225586e-01 4.863566160202026367e-02 -3.532050251960754395e-01 2.437290549278259277e-01 -3.007809445261955261e-02
-2.647178173065185547e-01 7.730000466108322144e-02 -2.387698590755462646e-01 2.836242616176605225e-01 -4.150689020752906799e-02 -3.598570525646209717e-01 2.237234637141227722e-02 8.391910791397094727e-02 8.028517663478851318e-02 1.897238492965698242e-01 8.857500553131103516e-02 1.521107554435729980e-01 2.497158497571945190e-01 1.407555490732192993e-01 4.606030136346817017e-02 5.887110903859138489e-02 2.706080675125122070e-02 -4.197101294994354248e-02 -1.763425916433334351e-01 -1.381089687347412109e-01 2.577848434448242188e-01 1.386297345161437988e-01 2.056675404310226440e-01 2.418628633022308350e-01 -8.895070850849151611e-02 1.771803796291351318e-01 2.275865226984024048e-01 -9.777113795280456543e-03 3.384648859500885010e-01 1.190567202866077423e-02 1.970507949590682983e-01 -5.189322307705879211e-02
-5.081981793045997620e-02 -1.893630474805831909e-01 -1.263508647680282593e-01 4.009978175163269043e-01 -2.153163403272628784e-02 3.020696155726909637e-02 1.326552778482437134e-01 1.516462117433547974e-01 -3.131932392716407776e-02 -6.441523879766464233e-02 4.137504845857620239e-02 3.359799087047576904e-01 1.889626532793045044e-01 8.082004636526107788e-02 -1.494995206594467163e-01 1.983642429113388062e-01 1.223422512412071228e-01 2.129165083169937134e-01 1.562345325946807861e-01 2.659553289413452148e-02 1.062195152044296265e-01 1.563791036605834961e-01 -5.978821218013763428e-02 2.634467780590057373e-01 1.401667110621929169e-02 1.400176584720611572e-01 3.534374833106994629e-01 -3.679531216621398926e-01 -1.171945780515670776e-01 -1.129776611924171448e-01 -1.348888128995895386e-01 -1.507984939962625504e-02
-4.054902791976928711e-01 2.198081910610198975e-01 -1.667107492685317993e-01 2.545990943908691406e-01 -1.887104958295822144e-01 -7.805988192558288574e-02 -8.491360396146774292e-02 5.069332569837570190e-02 1.348031163215637207e-01 6.878845742903649807e-04 -5.230005085468292236e-02 3.391253948211669922e-02 2.199315279722213745e-01 -1.340112537145614624e-01 1.052902787923812866e-01 2.541837096214294434e-01 -2.058021426200866699e-01 -1.940362751483917236e-01 -1.135189905762672424e-01 1.174172461032867432e-01 1.295860260725021362e-01 1.175842508673667908e-01 2.572438418865203857e-01 4.255795106291770935e-02 -1.435400918126106262e-02 3.869860172271728516e-01 1.076370775699615479e-01 7.934070192277431488e-03 3.638267144560813904e-02 -2.781259417533874512e-01 5.789653211832046509e-02 1.736576557159423828e-01
1.289717294275760651e-02 -2.561153285205364227e-02 1.586872898042201996e-02 3.032597005367279053e-01 -2.554015517234802246e-01 -9.336966276168823242e-02 -1.938723325729370117e-01 -1.161676645278930664e-02 -1.178768500685691833e-01 7.144472002983093262e-02 1.507466286420822144e-01 8.057630062103271484e-02 9.105998277664184570e-02 -3.115207552909851074e-01 -4.694657027721405029e-02 9.379713237285614014e-02 1.465329974889755249e-01 5.964952334761619568e-02 -3.925659134984016418e-02 7.496919482946395874e-02 3.040855824947357178e-01 7.898525148630142212e-02 2.029289603233337402e-01 3.413732349872589111e-01 -2.660124301910400391e-01 1.968514025211334229e-01 1.336622536182403564e-01 -1.664069145917892456e-01 1.087083667516708374e-01 -6.744314730167388916e-02 3.605552315711975098e-01 2.017047554254531860e-01
-9.590432792901992798e-02 -3.297322094440460205e-01 9.124443680047988892e-02 3.403518795967102051e-01 1.393077075481414795e-01 -2.294557839632034302e-01 -8.524387329816818237e-02 2.397815883159637451e-01 -1.009147092700004578e-01 -1.514805946499109268e-02 1.289794445037841797e-01 1.139226853847503662e-01 9.989235550165176392e-02 3.590590655803680420e-01 2.554015628993511200e-02 -2.106757611036300659e-01 -3.599125891923904419e-02 1.551949232816696167e-01 1.265695542097091675e-01 2.387230843305587769e-02 3.055824935436248779e-01 1.136296093463897705e-01 -1.644385457038879395e-01 3.101166486740112305e-01 1.006510481238365173e-01 8.573142439126968384e-02 1.856885850429534912e-01 1.079041883349418640e-01 -8.836231380701065063e-02 -1.733197718858718872e-01 3.373960778117179871e-02 1.518701314926147461e-01
-2.752937376499176025e-01 -2.558729052543640137e-01 6.665836274623870850e-02 8.000430464744567871e-02 5.426378548145294189e-02 -3.134713470935821533e-01 -1.706141084432601929e-01 1.016314234584569931e-02 1.779466122388839722e-01 3.583876788616180420e-01 2.419379353523254395e-01 1.384493261575698853e-01 2.086265236139297485e-01 2.951840758323669434e-01 7.452901452779769897e-03 1.607695668935775757e-01 -1.514099836349487305e-01 4.586667940020561218e-02 -2.209881246089935303e-01 5.010032281279563904e-02 9.657298028469085693e-02 1.175041720271110535e-01 -2.524474170058965683e-03 1.989078521728515625e-01 1.415936201810836792e-01 3.384143412113189697e-01 9.516183286905288696e-02 6.843952089548110962e-02 1.848915517330169678e-01 -3.033928386867046356e-02 1.967934146523475647e-02 1.493613794445991516e-02
-4.247342944145202637e-01 -2.888057529926300049e-01 4.170600697398185730e-02 1.551743745803833008e-01 3.282871544361114502e-01 -2.219582498073577881e-01 -4.791688546538352966e-02 2.315648794174194336e-01 -3.845847025513648987e-02 1.367917060852050781e-01 -4.646556824445724487e-02 1.637628525495529175e-01 -4.726851731538772583e-02 -1.688292026519775391e-01 -1.782926023006439209e-01 2.210577577352523804e-02 -1.592164933681488037e-01 -1.485883742570877075e-01 1.371220052242279053e-01 -1.024865135550498962e-01 1.272695511579513550e-01 1.278734393417835236e-02 1.951073557138442993e-01 1.167395412921905518e-01 -5.108808726072311401e-02 1.211178675293922424e-01 3.211758732795715332e-01 -9.863708913326263428e-02 -2.510403394699096680e-01 -6.217347458004951477e-02 2.029584497213363647e-01 4.692992940545082092e-02
-1.243374496698379517e-01 -7.608338445425033569e-02 8.626600354909896851e-02 1.488384306430816650e-01 4.170551896095275879e-02 -3.342612087726593018e-02 -2.753832563757896423e-02 1.408946663141250610e-01 -1.018839552998542786e-01 6.375003606081008911e-02 8.649204671382904053e-02 1.897619366645812988e-01 -5.683900788426399231e-02 3.897473812103271484e-01 -1.449188292026519775e-01 -1.340016722679138184e-01 -9.898480772972106934e-02 -1.510534584522247314e-01 9.340081363916397095e-02 -1.278797239065170288e-01 3.074684739112854004e-01 4.160933941602706909e-02 -5.642615258693695068e-02 3.666618466377258301e-01 -1.609815470874309540e-02 4.037492573261260986e-01 -2.031481117010116577e-01 9.522493183612823486e-02 -2.972197532653808594e-01 6.867085397243499756e-02 -1.861164122819900513e-01 2.019273936748504639e-01
-3.272344172000885010e-01 7.845604419708251953e-02 1.683879457414150238e-02 2.677274346351623535e-01 -6.146416440606117249e-02 -8.933428674936294556e-03 -2.092642635107040405e-01 1.930783241987228394e-01 2.371274530887603760e-01 -2.189702168107032776e-02 -1.408018767833709717e-01 -3.638224676251411438e-02 2.743823826313018799e-01 3.493826389312744141e-01 -1.102350726723670959e-01 1.895846575498580933e-01 -2.018305286765098572e-02 1.257425546646118164e-01 6.433628965169191360e-03 -1.522945165634155273e-01 1.305598318576812744e-01 1.442718803882598877e-01 -1.165574193000793457e-01 -1.688242256641387939e-01 -1.553764343261718750e-01 3.561543226242065430e-01 1.815414614975452423e-02 7.113544642925262451e-02 -1.348673701286315918e-01 -1.259866505861282349e-01 6.629275530576705933e-02 3.038610816001892090e-01
-1.352884024381637573e-01 -9.493042528629302979e-02 -2.824148833751678467e-01 1.686210557818412781e-02 -1.025335639715194702e-01 1.010183766484260559e-01 -2.374057024717330933e-01 1.285933703184127808e-01 1.757188737392425537e-01 2.219296395778656006e-01 1.769492328166961670e-01 3.041819632053375244e-01 1.802239008247852325e-02 7.539907097816467285e-02 -6.353694479912519455e-04 2.453382760286331177e-01 5.317953228950500488e-02 -1.791567504405975342e-01 -1.935383528470993042e-01 2.267732173204421997e-01 1.317196786403656006e-01 2.987286448478698730e-01 -5.081938952207565308e-02 1.016707643866539001e-01 6.434094160795211792e-02 2.246079742908477783e-01 3.228973746299743652e-01 1.034841090440750122e-01 9.285341203212738037e-02 -2.493672668933868408e-01 2.083450704813003540e-01 4.204942286014556885e-02
1.235960349440574646e-01 2.152639999985694885e-02 -2.047201544046401978e-01 -3.684611245989799500e-02 -1.435257494449615479e-01 1.352589428424835205e-01 -3.594581186771392822e-01 9.975638240575790405e-02 -2.806307375431060791e-01 3.301158547401428223e-02 6.462905555963516235e-02 -1.993219554424285889e-02 2.791028022766113281e-01 8.783826977014541626e-02 -6.498799473047256470e-02 1.267987191677093506e-01 -7.542288303375244141e-02 -3.276528418064117432e-02 -2.164681702852249146e-01 -2.161924988031387329e-01 2.850139141082763672e-01 -8.157218247652053833e-02 -5.685306712985038757e-02 -7.140687853097915649e-02 7.884618639945983887e-02 2.889367043972015381e-01 9.860482811927795410e-02 6.926664710044860840e-02 -1.567005366086959839e-01 -2.700816392898559570e-01 -4.326051101088523865e-02 4.152509570121765137e-01
-6.751868128776550293e-02 -1.250389814376831055e-01 -5.535485595464706421e-02 1.963609084486961365e-02 -5.278675351291894913e-03 1.495718806982040405e-01 -3.610950112342834473e-01 -1.066138893365859985e-01 -3.551778197288513184e-02 1.274425983428955078e-01 -8.284232020378112793e-02 9.062748402357101440e-03 2.550271153450012207e-01 -4.634296149015426636e-02 -2.038928121328353882e-01 2.791913151741027832e-01 -2.789783179759979248e-01 -1.088657453656196594e-01 2.061548531055450439e-01 -1.294502317905426025e-01 2.383698970079421997e-01 -6.352630909532308578e-03 7.209624350070953369e-02 3.806860744953155518e-01 -4.259221255779266357e-02 1.159108504652976990e-01 -3.711063787341117859e-02 8.020344376564025879e-02 1.646754294633865356e-01 -1.011847853660583496e-01 1.610826849937438965e-01 3.984534442424774170e-01
-8.020029217004776001e-02 1.365537643432617188e-01 -6.377363204956054688e-02 3.713159263134002686e-01 -1.176555454730987549e-01 -2.031475007534027100e-01 -1.673498749732971191e-01 -2.262121252715587616e-02 4.323968291282653809e-02 2.317537814378738403e-01 1.010192334651947021e-01 2.591369848232716322e-04 2.401349842548370361e-01 1.013472750782966614e-01 -6.517545878887176514e-02 1.567783504724502563e-01 1.183034926652908325e-01 -1.192788630723953247e-01 -3.453358709812164307e-01 -2.468830943107604980e-01 2.282294034957885742e-01 -1.381846517324447632e-01 -2.023861408233642578e-01 1.348719745874404907e-01 1.472616940736770630e-01 3.718427717685699463e-01 -2.353450506925582886e-01 -9.145780652761459351e-02 -1.191557198762893677e-02 -1.419634073972702026e-01 5.869303643703460693e-02 2.429399639368057251e-02
-3.347878158092498779e-01 -2.066719681024551392e-01 -4.330618679523468018e-02 9.034113585948944092e-02 2.260051667690277100e-01 4.020015895366668701e-02 -1.347786933183670044e-01 3.037404417991638184e-01 -1.196538135409355164e-01 1.233623549342155457e-01 -1.943179666996002197e-01 1.437519043684005737e-01 8.661717176437377930e-03 3.231832385063171387e-01 -2.538602650165557861e-01 7.252550870180130005e-02 -1.568998247385025024e-01 1.572246998548507690e-01 -8.509016595780849457e-03 2.494919300079345703e-02 3.958454132080078125e-01 6.168356910347938538e-02 -1.558490097522735596e-01 7.411811500787734985e-02 1.405078023672103882e-01 2.278441339731216431e-01 -2.118058130145072937e-02 2.184447497129440308e-01 -2.326732687652111053e-02 -1.480621397495269775e-01 1.012760549783706665e-01 1.304090619087219238e-01
-1.625611037015914917e-01 -2.589794099330902100e-01 1.144334860146045685e-02 1.856348365545272827e-01 5.677876528352499008e-03 -5.152912810444831848e-02 -4.854130372405052185e-02 3.990107029676437378e-02 -5.101493373513221741e-02 -5.081932991743087769e-02 -1.660006046295166016e-01 3.961138725280761719e-01 -2.057094871997833252e-01 3.972152993083000183e-02 3.503747284412384033e-02 3.209770917892456055e-01 1.900398731231689453e-02 -1.951395571231842041e-01 1.785340905189514160e-02 -1.000844463706016541e-01 1.823089867830276489e-01 -8.884827792644500732e-02 -8.868788182735443115e-02 2.841781973838806152e-01 1.686569303274154663e-01 3.264173567295074463e-01 2.117186635732650757e-01 -6.654941290616989136e-02 -3.824568390846252441e-01 -6.887381523847579956e-02 2.071918221190571785e-03 1.169750541448593140e-01
-2.603295743465423584e-01 -4.982621967792510986e-02 -1.071447879076004028e-01 3.026032149791717529e-01 -2.153539359569549561e-01 -3.566955775022506714e-02 1.511920839548110962e-01 -1.180789545178413391e-01 -3.294141590595245361e-02 1.355078667402267456e-01 2.194936424493789673e-01 2.610200345516204834e-01 1.152075380086898804e-01 -4.417944699525833130e-02 1.529282778501510620e-01 1.686649173498153687e-01 -7.072672247886657715e-02 5.415348336100578308e-02 5.009587039239704609e-04 2.390895038843154907e-01 1.547344923019409180e-01 5.695283785462379456e-02 1.366522461175918579e-01 1.246943473815917969e-01 -2.668059468269348145e-01 2.101586014032363892e-01 3.969881534576416016e-01 -8.333662152290344238e-02 4.601962864398956299e-02 -7.664070930331945419e-03 2.178211361169815063e-01 2.887955009937286377e-01
4.795831814408302307e-02 -3.459190726280212402e-01 2.378395199775695801e-01 2.386324107646942139e-01 1.597945690155029297e-01 -1.665811389684677124e-01 -2.179213166236877441e-01 -4.970167204737663269e-02 2.051374018192291260e-01 1.094844490289688110e-01 -3.887288644909858704e-02 2.248368114233016968e-01 5.251973494887351990e-02 2.233304977416992188e-01 -2.031227350234985352e-01 7.865758985280990601e-02 7.208487391471862793e-02 1.024781987071037292e-01 1.840210407972335815e-01 -3.079317137598991394e-02 1.943576335906982422e-01 3.795575499534606934e-01 2.249292284250259399e-02 -1.205883920192718506e-01 9.281754493713378906e-02 1.338648349046707153e-01 1.417206674814224243e-01 -1.049335002899169922e-01 -8.145599067211151123e-02 -2.834039330482482910e-01 1.355265974998474121e-01 2.114816159009933472e-01
-8.210270106792449951e-02 -2.031048685312271118e-01 -7.041145861148834229e-02 6.445250660181045532e-02 -1.825626492500305176e-01 -6.120128557085990906e-02 -1.096980869770050049e-01 2.965210378170013428e-01 1.909707784652709961e-01 -2.539805322885513306e-02 -1.144964899867773056e-02 3.217552602291107178e-01 -1.687908023595809937e-01 2.650903537869453430e-02 -3.334711864590644836e-02 -1.239347681403160095e-01 -1.068188995122909546e-01 1.134033277630805969e-01 7.114820182323455811e-02 -2.744474634528160095e-02 2.908173501491546631e-01 -5.176702886819839478e-02 2.442115247249603271e-01 2.419467270374298096e-01 -6.726616621017456055e-02 3.767276704311370850e-01 2.097897082567214966e-01 -2.752434015274047852e-01 -7.759338617324829102e-02 1.508215516805648804e-01 -2.300340533256530762e-01 1.897491663694381714e-01
-5.772184953093528748e-02 -1.827919036149978638e-01 -5.627692490816116333e-02 2.080343961715698242e-01 9.687281399965286255e-02 -2.446968108415603638e-01 -1.377030611038208008e-01 1.898162215948104858e-01 -7.851777970790863037e-02 -1.140918284654617310e-01 1.469344645738601685e-01 1.766204535961151123e-01 2.194959223270416260e-01 2.272581458091735840e-01 -8.571223914623260498e-02 -8.283294737339019775e-02 -1.053744778037071228e-01 2.729974128305912018e-02 3.113956451416015625e-01 -2.176998108625411987e-01 1.332524716854095459e-01 -8.219279348850250244e-02 -6.741640716791152954e-02 2.011959999799728394e-01 -2.024256587028503418e-01 4.775187969207763672e-01 9.671398438513278961e-03 1.191227883100509644e-01 -2.600990533828735352e-01 1.300264000892639160e-01 9.110353887081146240e-02 6.833075731992721558e-02
-2.304698973894119263e-01 -3.167997598648071289e-01 -5.594696104526519775e-02 3.176251649856567383e-01 -1.213592588901519775e-01 -2.004867196083068848e-01 -2.532089054584503174e-01 9.267936646938323975e-02 2.189221084117889404e-01 -1.912960037589073181e-02 9.890138357877731323e-02 1.675868481397628784e-01 -1.722542941570281982e-01 3.026291169226169586e-02 1.650050729513168335e-01 1.001667678356170654e-01 1.508676856756210327e-01 1.417439524084329605e-02 8.991462737321853638e-02 -5.853357911109924316e-02 -2.208600044250488281e-01 8.476570248603820801e-02 1.266184151172637939e-01 2.715464830398559570e-01 -2.023955136537551880e-01 2.973861694335937500e-01 2.433921545743942261e-01 1.324560344219207764e-01 1.505632847547531128e-01 -1.949530541896820068e-01 -5.993808154016733170e-03 1.173276528716087341e-01
-1.295863687992095947e-01 -4.106324315071105957e-01 -1.446620002388954163e-02 1.456588804721832275e-01 1.118607446551322937e-01 -4.830755293369293213e-02 -9.368313103914260864e-02 1.953431516885757446e-01 1.735764890909194946e-01 1.660277992486953735e-01 -7.642247527837753296e-02 -1.503965258598327637e-01 1.544950995594263077e-02 1.067645847797393799e-01 4.937973245978355408e-02 8.176396042108535767e-02 1.664862036705017090e-01 -1.566665917634963989e-01 -1.542706638574600220e-01 1.691739819943904877e-02 2.002238482236862183e-01 1.975399553775787354e-01 1.223444845527410507e-02 1.271614432334899902e-01 3.160528838634490967e-01 1.658255606889724731e-01 2.374253571033477783e-01 1.600793749094009399e-01 1.231646612286567688e-01 -3.671780526638031006e-01 1.129391565918922424e-01 2.838290035724639893e-01
-3.240542486310005188e-02 -1.750869899988174438e-01 7.096492685377597809e-03 2.691039741039276123e-01 -1.478705555200576782e-01 -3.795900642871856689e-01 -2.211529463529586792e-01 2.984098196029663086e-01 1.624255925416946411e-01 9.710633009672164917e-02 1.067720502614974976e-01 1.450221687555313110e-01 2.294552698731422424e-02 1.674854159355163574e-01 -1.904191970825195312e-01 -2.484763264656066895e-01 -2.818835154175758362e-02 -1.196660771965980530e-01 -3.593447431921958923e-02 -8.294897526502609253e-02 3.722937405109405518e-01 1.405744701623916626e-01 -1.240619644522666931e-02 5.884811654686927795e-02 -3.049730509519577026e-02 5.811481922864913940e-02 2.021294832229614258e-01 -7.785620540380477905e-02 2.323882430791854858e-01 -1.789197176694869995e-01 -2.448655217885971069e-01 1.209400594234466553e-01
-1.377805471420288086e-01 -3.223033249378204346e-01 7.691267132759094238e-02 2.961617410182952881e-01 2.370772659778594971e-01 -2.754313647747039795e-01 5.804057791829109192e-02 -1.444909125566482544e-01 1.731291413307189941e-02 2.856756150722503662e-01 -5.533973872661590576e-02 5.929664149880409241e-02 1.794438660144805908e-01 1.012960672378540039e-01 -6.924050860106945038e-03 1.549571156501770020e-01 -1.679610460996627808e-01 -1.223060041666030884e-01 -4.094286262989044189e-02 -1.092764660716056824e-01 6.189429759979248047e-02 -3.971547633409500122e-02 -2.434981018304824829e-01 1.206070780754089355e-01 -1.251266598701477051e-01 1.575074791908264160e-01 4.688829183578491211e-02 1.556755304336547852e-01 1.887005008757114410e-02 -1.401282846927642822e-01 -2.287019789218902588e-02 4.987377226352691650e-01
-5.955223739147186279e-02 -1.865702718496322632e-01 -1.834093481302261353e-01 8.515207469463348389e-02 -6.076171994209289551e-02 -1.169906333088874817e-01 -2.362707108259201050e-01 4.352790862321853638e-02 2.226451486349105835e-01 2.593734860420227051e-01 2.114946246147155762e-01 1.657747328281402588e-01 9.348779916763305664e-02 1.265931129455566406e-01 -1.346191316843032837e-01 3.816313147544860840e-01 -1.828464865684509277e-01 -8.665262162685394287e-02 -8.608166128396987915e-02 6.806440651416778564e-02 -1.339833885431289673e-01 1.504196822643280029e-01 1.984760165214538574e-01 7.658842206001281738e-02 4.760454222559928894e-02 3.484891653060913086e-01 1.017775833606719971e-01 1.576704718172550201e-02 3.120196759700775146e-01 -1.323196291923522949e-01 1.375008076429367065e-01 2.473069131374359131e-01
-9.598389267921447754e-02 -1.242035254836082458e-01 -1.090455949306488037e-01 -1.471778750419616699e-02 8.816264569759368896e-02 5.999627523124217987e-03 -3.074312210083007812e-02 -1.579163223505020142e-02 1.992062106728553772e-02 -7.056026905775070190e-02 1.211555227637290955e-01 1.731520295143127441e-01 9.067405760288238525e-02 1.119843721389770508e-01 -1.681181192398071289e-01 6.706452369689941406e-02 -4.031880572438240051e-02 2.640546560287475586e-01 2.456209808588027954e-01 -2.662527263164520264e-01 3.208253085613250732e-01 -6.974297016859054565e-02 -3.211850821971893311e-01 3.782367706298828125e-01 5.368283018469810486e-02 3.949663341045379639e-01 2.887146472930908203e-01 -2.801031246781349182e-02 -8.783146739006042480e-03 -1.406988203525543213e-01 1.751833409070968628e-01 2.281498536467552185e-02
-1.229476928710937500e-01 -1.230423301458358765e-01 -2.719925642013549805e-01 2.903916239738464355e-01 8.245682716369628906e-02 3.494761884212493896e-02 1.140020117163658142e-01 -4.463284090161323547e-02 8.921592496335506439e-03 9.807799011468887329e-02 1.660297214984893799e-01 1.272559612989425659e-01 1.619979739189147949e-01 1.980044841766357422e-01 -1.008302811533212662e-02 1.072623059153556824e-01 1.707801222801208496e-01 3.007515072822570801e-01 2.054405063390731812e-01 -2.726835310459136963e-01 3.467226028442382812e-01 5.304931849241256714e-02 -2.718226984143257141e-02 2.452744245529174805e-01 3.700654208660125732e-02 2.796884477138519287e-01 3.201631605625152588e-01 -1.969757527112960815e-01 8.350566029548645020e-02 -3.268631920218467712e-02 5.559745803475379944e-02 7.598093897104263306e-02
-9.192828834056854248e-02 -3.737595677375793457e-02 -4.967003315687179565e-02 3.156325519084930420e-01 -6.377007067203521729e-02 -1.739340573549270630e-01 -2.962238788604736328e-01 3.794842362403869629e-01 2.066591531038284302e-01 2.354980707168579102e-01 2.152983993291854858e-01 5.480520427227020264e-02 2.669404149055480957e-01 1.026497557759284973e-01 1.659853756427764893e-01 2.227741479873657227e-01 -1.597775965929031372e-01 -4.816995561122894287e-02 -3.951333090662956238e-02 1.897425577044487000e-02 -1.489209290593862534e-02 2.009184285998344421e-02 4.043409600853919983e-02 2.703640162944793701e-01 2.319982945919036865e-01 -8.128295838832855225e-02 1.111027449369430542e-01 2.097266167402267456e-01 -6.463118642568588257e-02 -2.239685058593750000e-01 -1.368832588195800781e-01 1.432615518569946289e-01
-2.088602185249328613e-01 -2.681376039981842041e-01 -9.535525739192962646e-02 9.988600015640258789e-02 -4.148817807435989380e-02 -1.336170285940170288e-01 -9.710592031478881836e-02 2.929711341857910156e-01 1.293470114469528198e-01 -1.324792355298995972e-01 1.853078454732894897e-01 -7.266346365213394165e-02 3.125283420085906982e-01 -1.092509925365447998e-02 6.171317398548126221e-02 2.439440339803695679e-01 1.810350567102432251e-01 1.188989654183387756e-01 -1.386922895908355713e-01 1.576715856790542603e-01 4.914440959692001343e-02 2.461440265178680420e-01 -9.409527480602264404e-02 9.702943265438079834e-02 2.064229696989059448e-01 4.351974427700042725e-01 5.681301280856132507e-02 -2.159316837787628174e-01 -8.655638247728347778e-02 3.912613168358802795e-02 -1.187369674444198608e-01 1.957099735736846924e-01
-2.656913176178932190e-02 3.683330491185188293e-02 1.436138302087783813e-01 2.105131186544895172e-02 -9.176807105541229248e-02 -3.356118500232696533e-01 -2.673000693321228027e-01 3.067761957645416260e-01 2.359138876199722290e-01 -7.718976587057113647e-02 5.108692869544029236e-02 9.309519082307815552e-02 7.982360199093818665e-03 1.001744866371154785e-01 -4.536976292729377747e-02 1.380898058414459229e-01 -1.134478002786636353e-01 -3.293372988700866699e-01 1.532237529754638672e-01 4.059994965791702271e-02 2.246195673942565918e-01 2.485913783311843872e-01 1.173678971827030182e-02 9.525053948163986206e-02 1.905999779701232910e-01 2.794449031352996826e-01 1.179388910531997681e-01 -2.775856107473373413e-02 1.612532287836074829e-01 -3.594671189785003662e-01 8.452112227678298950e-02 1.635645180940628052e-01
-3.450702130794525146e-01 -6.970098614692687988e-02 -9.496509283781051636e-02 7.329529523849487305e-02 1.811398118734359741e-01 5.964640900492668152e-02 -9.122502058744430542e-03 1.391068845987319946e-01 5.268917232751846313e-02 2.562850899994373322e-02 1.493855118751525879e-01 2.643156647682189941e-01 -2.253048866987228394e-01 2.217681705951690674e-01 -1.961928606033325195e-02 1.012099981307983398e-01 7.924765348434448242e-02 6.294717639684677124e-02 3.021919913589954376e-02 -6.577095482498407364e-03 2.241961956024169922e-01 1.835841387510299683e-01 7.316193729639053345e-02 5.653100460767745972e-02 2.068661302328109741e-01 4.291822910308837891e-01 1.890221685171127319e-01 1.654536649584770203e-02 -3.681029677391052246e-01 -7.038611918687820435e-02 3.005926012992858887e-01 4.661034792661666870e-02
-7.610837370157241821e-02 -2.580175921320915222e-02 1.098483428359031677e-02 4.131807759404182434e-02 -1.549467891454696655e-01 -2.117906212806701660e-01 -3.694819211959838867e-01 2.184901833534240723e-01 -1.398462206125259399e-01 -8.590100705623626709e-02 2.014434710144996643e-02 1.295654624700546265e-01 2.697221636772155762e-01 2.292023450136184692e-01 4.758166894316673279e-02 8.042369782924652100e-02 2.734677121043205261e-02 -2.708133682608604431e-02 3.482329249382019043e-01 -2.458475083112716675e-01 2.612606287002563477e-01 9.993413090705871582e-02 -2.518945932388305664e-01 2.841049134731292725e-01 -2.910392358899116516e-02 2.814845442771911621e-01 1.388805061578750610e-01 -1.121820062398910522e-01 -1.205152943730354309e-01 1.312455534934997559e-01 1.362060476094484329e-02 1.047079637646675110e-01
-2.147178649902343750e-01 -4.998660087585449219e-02 9.509152919054031372e-02 -1.078154295682907104e-01 1.087480932474136353e-01 3.493228461593389511e-03 -3.199010491371154785e-01 4.639277979731559753e-02 1.439404785633087158e-01 1.290677338838577271e-01 4.155668988823890686e-02 -1.734705567359924316e-01 4.947581291198730469e-01 2.522223591804504395e-01 -5.244730785489082336e-02 2.597817480564117432e-01 -9.648707509040832520e-02 4.402315989136695862e-02 -7.284761220216751099e-02 -1.172269657254219055e-01 6.984206289052963257e-02 -3.468474000692367554e-02 5.610496923327445984e-02 1.300247609615325928e-01 -5.556727200746536255e-02 3.144137859344482422e-01 1.107154786586761475e-01 -1.553398817777633667e-01 -8.605830371379852295e-02 -7.153417170047760010e-02 -2.217339873313903809e-01 3.318358659744262695e-01
-2.593272030353546143e-01 1.032429337501525879e-01 -8.914788253605365753e-03 1.846393011510372162e-02 -1.628445237874984741e-01 1.711427718400955200e-01 -3.140316009521484375e-01 -1.112456321716308594e-01 2.380724810063838959e-02 6.154984608292579651e-02 -7.458266615867614746e-02 -8.206374011933803558e-03 3.226300477981567383e-01 6.177008897066116333e-02 -1.549765914678573608e-01 2.757259607315063477e-01 -1.739683151245117188e-01 -7.488597929477691650e-02 1.311526894569396973e-01 7.204577326774597168e-02 1.641737967729568481e-01 5.455040931701660156e-02 1.038557142019271851e-01 4.021525084972381592e-01 1.121335178613662720e-01 9.990191459655761719e-02 -1.050992589443922043e-02 -3.876683861017227173e-02 2.516735717654228210e-02 -1.531814932823181152e-01 1.843437701463699341e-01 4.404346942901611328e-01
-3.734319508075714111e-01 -8.645996451377868652e-02 -4.334121569991111755e-02 -9.215699881315231323e-02 1.913616657257080078e-01 -2.585581541061401367e-01 -2.387588024139404297e-01 9.083572775125503540e-02 -1.139746308326721191e-01 3.642075881361961365e-02 -1.757913976907730103e-01 2.301517874002456665e-01 1.845007687807083130e-01 -1.503676176071166992e-02 -9.898871183395385742e-02 5.505255982279777527e-02 3.841435164213180542e-02 2.418226003646850586e-01 5.281026288866996765e-02 5.353576317429542542e-02 1.492437273263931274e-01 2.594044208526611328e-01 2.689108848571777344e-01 5.567897111177444458e-02 1.236175820231437683e-01 2.666805982589721680e-01 4.755125939846038818e-02 -1.133911013603210449e-01 -3.532989919185638428e-01 -2.509686052799224854e-01 4.985048621892929077e-02 7.932720333337783813e-02
-1.599920094013214111e-01 -1.364213973283767700e-01 -2.709912061691284180e-01 8.151859045028686523e-02 1.373627334833145142e-01 -1.526112854480743408e-01 -8.085419237613677979e-02 1.024354323744773865e-01 -4.880382865667343140e-02 3.100571632385253906e-01 4.002163931727409363e-02 -9.444014169275760651e-03 2.181835621595382690e-01 -3.533844649791717529e-02 -1.885105296969413757e-02 1.868366897106170654e-01 -3.834255933761596680e-01 -1.100375130772590637e-01 -8.625946193933486938e-02 1.029016301035881042e-01 -4.516379907727241516e-02 6.174048781394958496e-02 -5.209302157163619995e-02 2.117702513933181763e-01 1.252258718013763428e-01 4.996318221092224121e-01 -5.670107528567314148e-02 -2.319127554073929787e-03 1.628345847129821777e-01 -2.362915426492691040e-01 -1.067619547247886658e-01 1.983710676431655884e-01
-2.241860181093215942e-01 3.233189135789871216e-02 -1.978324502706527710e-01 3.236641585826873779e-01 -1.354820281267166138e-01 -1.692890077829360962e-01 -3.624094724655151367e-01 8.232315070927143097e-03 -5.286473315209150314e-03 1.463573276996612549e-01 6.563860923051834106e-02 4.451398923993110657e-02 1.298138052225112915e-01 3.516697883605957031e-01 -3.475808203220367432e-01 6.514882296323776245e-02 -1.390723288059234619e-01 -1.570262163877487183e-01 2.491334453225135803e-02 -8.632639050483703613e-02 1.270376592874526978e-01 8.095826953649520874e-02 -2.609439194202423096e-01 5.789260566234588623e-02 -2.218902856111526489e-02 -7.141610234975814819e-02 6.163268350064754486e-03 -2.204062491655349731e-01 -2.412761896848678589e-01 6.695469468832015991e-02 -1.758555024862289429e-01 1.975322067737579346e-01
-1.216966286301612854e-01 -7.506529986858367920e-02 -1.479537934064865112e-01 2.821674644947052002e-01 4.479436948895454407e-02 -2.486200481653213501e-01 -5.286248028278350830e-02 1.679151952266693115e-01 -1.852251440286636353e-01 1.067711412906646729e-01 2.926477231085300446e-02 2.611856721341609955e-02 7.158149778842926025e-02 4.946516454219818115e-01 -3.215397521853446960e-02 -1.073742583394050598e-01 -2.778203971683979034e-02 9.960708767175674438e-02 2.137790471315383911e-01 1.450884491205215454e-01 2.852074801921844482e-01 6.929234415292739868e-02 -1.797143369913101196e-01 4.011995792388916016e-01 8.450627326965332031e-02 1.317016929388046265e-01 9.615508466958999634e-02 8.301968872547149658e-02 3.223542124032974243e-02 -1.356740891933441162e-01 1.991824507713317871e-01 1.304996311664581299e-01
-1.840412989258766174e-02 -1.647548824548721313e-01 -5.564318224787712097e-02 2.251993715763092041e-01 -2.466980814933776855e-01 -2.550718188285827637e-01 8.405968546867370605e-02 1.899797916412353516e-01 8.955517114372923970e-05 5.600753240287303925e-03 2.799009531736373901e-02 -6.407050788402557373e-02 8.438963443040847778e-02 1.505244672298431396e-01 1.503683775663375854e-01 2.540270984172821045e-01 -5.031380336731672287e-03 -1.324432939291000366e-01 -8.614764362573623657e-02 8.461258374154567719e-03 2.437788844108581543e-01 2.804618142545223236e-02 2.482265383005142212e-01 3.712330460548400879e-01 -2.887621819972991943e-01 2.085511535406112671e-01 1.609762609004974365e-01 -3.741255030035972595e-02 -6.293931603431701660e-02 -1.391012370586395264e-01 3.416896462440490723e-01 2.209740579128265381e-01
-1.088269203901290894e-01 -2.382256537675857544e-01 -2.384438365697860718e-01 1.423468738794326782e-01 1.500890702009201050e-01 -9.608603268861770630e-02 -2.558960206806659698e-02 3.892789594829082489e-03 -1.406525075435638428e-02 8.702599257230758667e-02 2.309737503528594971e-01 8.974403142929077148e-02 1.689233630895614624e-01 1.178483068943023682e-01 -9.286402165889739990e-02 9.773145616054534912e-02 6.505477428436279297e-02 2.377302646636962891e-01 2.287295907735824585e-01 -4.311850368976593018e-01 3.289716243743896484e-01 -7.005046308040618896e-02 -2.287324965000152588e-01 2.136674970388412476e-01 6.319832056760787964e-02 2.251160293817520142e-01 3.238983154296875000e-01 -1.054998785257339478e-01 -1.031210646033287048e-01 1.512726023793220520e-02 1.343681197613477707e-02 -1.558866444975137711e-02
1.893338747322559357e-02 -3.779378905892372131e-02 -2.454000115394592285e-01 9.232528507709503174e-03 8.219482004642486572e-02 -3.249393403530120850e-01 -2.782424390316009521e-01 3.563412651419639587e-02 7.752832770347595215e-02 3.628037869930267334e-02 -4.422141984105110168e-02 3.921387791633605957e-01 8.207205682992935181e-02 -3.198564052581787109e-02 -1.628980934619903564e-01 4.086330533027648926e-01 -2.235224694013595581e-01 -1.390348374843597412e-01 -2.099832743406295776e-01 7.387130707502365112e-02 1.543568968772888184e-01 5.566256493330001831e-02 1.010600030422210693e-01 -1.507722493261098862e-02 1.277564931660890579e-02 1.925007402896881104e-01 2.412663847208023071e-01 2.340622805058956146e-02 1.140987426042556763e-01 -2.780875861644744873e-01 1.921114325523376465e-01 5.570224672555923462e-02
-3.100720606744289398e-02 6.449037790298461914e-02 -3.362389802932739258e-01 3.538891971111297607e-01 3.879080340266227722e-02 -1.672701984643936157e-01 -7.062467932701110840e-02 -6.607721745967864990e-02 1.494330465793609619e-01 5.921092256903648376e-02 8.946698158979415894e-02 1.790215522050857544e-01 1.221984922885894775e-01 9.343904256820678711e-02 4.356053471565246582e-02 6.040470674633979797e-02 2.087376452982425690e-02 -2.483126074075698853e-01 -1.213176026940345764e-01 -8.529674261808395386e-03 1.934286355972290039e-01 -3.695453330874443054e-02 -3.648749291896820068e-01 1.292208135128021240e-01 -3.284504711627960205e-01 2.626552283763885498e-01 3.739805817604064941e-01 -1.067497283220291138e-01 1.879015937447547913e-02 -1.672520190477371216e-01 1.896651461720466614e-02 -1.845154538750648499e-02
-1.440179646015167236e-01 -2.994597256183624268e-01 1.370000392198562622e-01 1.872645020484924316e-01 2.140227705240249634e-01 -2.884751930832862854e-02 1.562942564487457275e-02 1.195574030280113220e-01 2.318372875452041626e-01 -8.744896948337554932e-02 -2.558509409427642822e-01 1.486420333385467529e-01 -4.943110048770904541e-02 1.726890057325363159e-01 2.686665859073400497e-03 1.371801644563674927e-01 -8.634406328201293945e-02 1.688921600580215454e-01 4.295022040605545044e-02 -1.666512936353683472e-01 3.317059874534606934e-01 7.836110889911651611e-02 3.005449101328849792e-02 -5.374879017472267151e-02 2.429213672876358032e-01 3.437670171260833740e-01 2.455988973379135132e-01 -9.660109877586364746e-02 -3.365075215697288513e-02 -1.542016863822937012e-01 3.104963898658752441e-01 1.442719697952270508e-01
-1.269351840019226074e-01 -1.105107665061950684e-01 -1.077419221401214600e-01 3.382833302021026611e-01 5.759795010089874268e-02 -2.147510088980197906e-02 8.268287777900695801e-02 -6.026707589626312256e-02 4.650554433465003967e-02 -1.527413260191679001e-02 -2.074506692588329315e-02 2.008850127458572388e-01 1.079452484846115112e-01 7.794976234436035156e-02 -1.772986352443695068e-01 1.507910788059234619e-01 8.027579635381698608e-02 2.357757687568664551e-01 1.198437511920928955e-01 -3.408108353614807129e-01 3.288932442665100098e-01 1.616296768188476562e-01 -2.431699931621551514e-01 2.636235356330871582e-01 4.846329987049102783e-02 3.371602892875671387e-01 3.114966452121734619e-01 -1.814734041690826416e-01 -3.691865131258964539e-02 -2.052205242216587067e-02 7.947286963462829590e-02 -8.209616690874099731e-02
-1.442493647336959839e-01 -2.047828882932662964e-01 -3.629861772060394287e-01 1.143579855561256409e-01 7.405734807252883911e-02 -7.244086265563964844e-02 -1.492802500724792480e-01 2.115964330732822418e-02 1.568294614553451538e-01 1.998740732669830322e-01 2.115028500556945801e-01 -1.255541443824768066e-01 1.825547665357589722e-01 -2.294925786554813385e-02 -1.553729921579360962e-01 2.068435400724411011e-01 -2.120368629693984985e-01 -1.115078404545783997e-01 -9.267607703804969788e-03 2.102477848529815674e-02 -6.788667291402816772e-02 1.699806004762649536e-01 8.139453828334808350e-02 2.235657572746276855e-01 1.485456526279449463e-01 4.895270764827728271e-01 6.863520294427871704e-02 1.413284093141555786e-01 1.910422891378402710e-01 -2.228313386440277100e-01 5.568758025765419006e-02 9.728864580392837524e-02
-6.409951299428939819e-02 -9.454364329576492310e-02 -2.197313010692596436e-01 1.511736512184143066e-01 -6.368115078657865524e-03 -1.070399656891822815e-01 2.852980494499206543e-01 1.063798367977142334e-01 2.697155252099037170e-02 4.560090228915214539e-02 1.874228864908218384e-01 1.942493766546249390e-01 9.464688599109649658e-02 1.354130357503890991e-01 -2.863565832376480103e-02 2.746893167495727539e-01 1.099063083529472351e-01 -2.306011617183685303e-01 -2.042456865310668945e-01 -1.305955648422241211e-01 4.746339470148086548e-02 1.132440343499183655e-01 1.690127998590469360e-01 3.894930779933929443e-01 -2.269224524497985840e-01 3.410364091396331787e-01 2.335393279790878296e-01 -4.474588483572006226e-02 3.719156607985496521e-02 -2.548659443855285645e-01 7.039270550012588501e-02 1.317551136016845703e-01
-2.836354374885559082e-01 1.541596949100494385e-01 -1.755607277154922485e-01 1.981758028268814087e-01 -1.729361563920974731e-01 -2.104710489511489868e-01 -2.237991094589233398e-01 -1.202228069305419922e-01 1.855510026216506958e-01 1.581840515136718750e-01 5.775739997625350952e-02 1.619919538497924805e-01 1.576582640409469604e-01 2.198294252157211304e-01 1.726235896348953247e-01 -4.165586456656455994e-02 3.550380095839500427e-02 -6.519594788551330566e-02 9.831258654594421387e-02 -1.627868711948394775e-01 1.689859479665756226e-01 2.813991345465183258e-02 3.568695485591888428e-01 -4.232621565461158752e-02 -1.602501422166824341e-01 4.354395270347595215e-01 1.010436862707138062e-01 -4.422743618488311768e-02 1.772959530353546143e-01 -7.996038347482681274e-02 1.574814319610595703e-01 5.430645868182182312e-02
-3.293828368186950684e-01 -7.875875383615493774e-02 -6.904894858598709106e-02 9.593036770820617676e-02 1.461843252182006836e-01 -1.609824746847152710e-01 -2.146280407905578613e-01 1.997206509113311768e-01 9.808004833757877350e-03 2.626020908355712891e-01 -3.216309845447540283e-01 -6.394464289769530296e-04 -1.082857623696327209e-01 8.360955864191055298e-02 -9.832252562046051025e-02 1.779567264020442963e-02 1.075713485479354858e-01 1.099055707454681396e-01 3.097377121448516846e-01 1.613741181790828705e-02 2.105367779731750488e-01 9.831132739782333374e-02 2.275968492031097412e-01 3.175400570034980774e-02 1.505825668573379517e-01 2.918154895305633545e-01 -3.252314403653144836e-02 -1.196074709296226501e-01 -3.350940942764282227e-01 -9.860815107822418213e-02 6.476144492626190186e-02 2.466631233692169189e-01
1.957647874951362610e-02 -1.539294272661209106e-01 1.199817359447479248e-01 -3.954583778977394104e-02 -3.325624167919158936e-01 -6.276205927133560181e-02 5.106529593467712402e-02 1.983406022191047668e-02 6.700219959020614624e-02 1.051596626639366150e-01 1.500587165355682373e-01 3.563820123672485352e-01 2.765621617436408997e-02 2.738083004951477051e-01 -1.137925907969474792e-01 -4.241158813238143921e-02 1.261188387870788574e-01 1.083321049809455872e-01 -3.849111869931221008e-02 -4.021938145160675049e-02 2.864130437374114990e-01 5.901378020644187927e-02 -2.082312256097793579e-01 3.404698967933654785e-01 1.192846670746803284e-01 4.649615883827209473e-01 1.372448056936264038e-01 4.656936228275299072e-02 -9.592405706644058228e-02 2.757184021174907684e-02 1.075353920459747314e-01 1.959173381328582764e-01
-2.790811359882354736e-01 1.663873493671417236e-01 -3.872218541800975800e-03 3.180458843708038330e-01 -2.639064788818359375e-01 -1.650519967079162598e-01 -1.736003756523132324e-01 -5.243440158665180206e-03 1.420060247182846069e-01 7.435251027345657349e-02 -6.158978212624788284e-03 1.547847315669059753e-02 1.308692246675491333e-01 -9.768325090408325195e-02 6.822980195283889771e-02 2.414115965366363525e-01 -5.901305004954338074e-02 -6.225403770804405212e-02 8.351127058267593384e-02 -1.521571725606918335e-01 2.161552011966705322e-01 1.419825851917266846e-01 3.531430065631866455e-01 -6.758037954568862915e-02 -1.694320142269134521e-01 4.336419403553009033e-01 8.647333085536956787e-02 -4.109839722514152527e-02 5.076434463262557983e-02 -2.140608876943588257e-01 1.373699754476547241e-01 1.542726308107376099e-01
-2.090984880924224854e-01 3.185812756419181824e-02 -1.050720140337944031e-01 -4.895746335387229919e-02 -2.821030318737030029e-01 -1.241140291094779968e-01 -7.109367102384567261e-02 -1.869287155568599701e-02 2.568780072033405304e-02 2.895425856113433838e-01 5.918322131037712097e-02 2.636176943778991699e-01 1.038642153143882751e-01 -9.848012775182723999e-02 -1.846551001071929932e-01 1.711386889219284058e-01 4.736692085862159729e-02 7.050177548080682755e-03 -2.698748707771301270e-01 -1.550565063953399658e-01 4.223204255104064941e-01 -7.280668616294860840e-02 3.856404721736907959e-01 1.731451302766799927e-01 4.487469419836997986e-02 1.244458630681037903e-01 2.264699041843414307e-01 -1.083999425172805786e-01 -8.179638534784317017e-02 -2.153682857751846313e-01 2.274629287421703339e-02 6.647782772779464722e-02
-1.303116828203201294e-01 1.176988407969474792e-01 -1.357737779617309570e-01 1.064590066671371460e-01 -1.602856516838073730e-01 1.211816594004631042e-01 -2.016587555408477783e-01 3.910527750849723816e-02 -1.318992227315902710e-01 4.996775686740875244e-01 5.199009180068969727e-02 1.866272278130054474e-02 2.414707243442535400e-01 1.739307790994644165e-01 5.105503648519515991e-02 6.977522373199462891e-02 -7.325956970453262329e-02 2.614271827042102814e-02 9.618658572435379028e-02 -2.878504395484924316e-01 7.736831158399581909e-02 -5.582866817712783813e-02 7.899853587150573730e-02 -1.299535334110260010e-01 2.835464291274547577e-02 3.419305086135864258e-01 2.849317491054534912e-01 1.527183502912521362e-01 -1.739820092916488647e-02 -7.072312384843826294e-02 2.265770137310028076e-01 2.853100597858428955e-01
-1.582046002149581909e-01 -1.039188057184219360e-01 -2.491383701562881470e-01 -4.807126522064208984e-02 -1.419968605041503906e-01 -3.738526105880737305e-01 -1.163882389664649963e-01 1.015021232888102531e-03 -2.588113546371459961e-01 1.621902920305728912e-02 5.300546810030937195e-02 1.524252146482467651e-01 1.630802303552627563e-01 3.747216165065765381e-01 -1.022781506180763245e-01 9.070539474487304688e-02 1.277173776179552078e-02 -2.675575613975524902e-01 1.240173205733299255e-01 1.626764237880706787e-01 1.260427683591842651e-01 -1.532611250877380371e-01 -1.727418303489685059e-01 3.453426957130432129e-01 1.234285831451416016e-01 2.915120422840118408e-01 1.716298796236515045e-02 1.507516652345657349e-01 -1.541693229228258133e-02 -1.112710013985633850e-01 9.489107877016067505e-02 -1.993504352867603302e-02
6.675229966640472412e-02 -3.709043264389038086e-01 6.080025807023048401e-02 1.045803427696228027e-01 1.021720916032791138e-01 -2.811586856842041016e-01 2.276812493801116943e-01 3.957978263497352600e-02 8.026768267154693604e-02 -1.385341864079236984e-02 1.476688086986541748e-01 7.653500884771347046e-02 2.774291336536407471e-01 2.655737400054931641e-01 3.074163757264614105e-02 -8.337797224521636963e-02 -5.031023547053337097e-02 -2.050105631351470947e-01 3.640185669064521790e-02 -9.664890915155410767e-02 1.738043725490570068e-01 1.346295475959777832e-01 2.602869868278503418e-01 2.504538297653198242e-01 -3.883912786841392517e-02 2.897422909736633301e-01 2.655788958072662354e-01 -3.476200252771377563e-02 8.623889833688735962e-02 -2.636097669601440430e-01 -8.080610632896423340e-02 1.898982524871826172e-01
-2.775893807411193848e-01 -4.488170146942138672e-02 -1.668404340744018555e-01 -5.493432655930519104e-02 1.250270903110504150e-01 -1.010307297110557556e-01 -1.580946743488311768e-01 2.746174633502960205e-01 -1.594727486371994019e-01 1.212647929787635803e-01 -2.091538757085800171e-01 -1.168040111660957336e-01 2.083157598972320557e-01 2.636792957782745361e-01 -2.575753331184387207e-01 1.878370493650436401e-01 -1.114801317453384399e-01 -3.245545923709869385e-02 2.768217027187347412e-01 3.013858944177627563e-02 4.058063328266143799e-01 -1.002350375056266785e-01 7.298323512077331543e-02 1.139337792992591858e-01 1.424415595829486847e-02 1.870102435350418091e-02 2.426149845123291016e-01 1.315712928771972656e-01 -1.912677288055419922e-02 -2.798558473587036133e-01 -9.327105432748794556e-02 -5.991660431027412415e-02
-3.354572877287864685e-02 2.218977734446525574e-02 -4.862411692738533020e-02 5.303154513239860535e-02 -3.638032674789428711e-01 -1.660600453615188599e-01 -2.160664349794387817e-01 1.093346029520034790e-01 -1.029085144400596619e-01 -5.375438183546066284e-02 4.854815080761909485e-02 1.055754125118255615e-01 6.342182308435440063e-02 3.362201452255249023e-01 3.521187230944633484e-02 1.536726206541061401e-01 -2.209612168371677399e-02 5.893996916711330414e-03 8.631383627653121948e-02 -1.347011029720306396e-01 3.941293656826019287e-01 2.478942275047302246e-01 -2.986149191856384277e-01 1.719109416007995605e-01 2.407565154135227203e-02 3.336689770221710205e-01 2.410606890916824341e-01 -1.674361526966094971e-01 5.380535498261451721e-02 2.570304088294506073e-02 -2.057979851961135864e-01 -1.160238031297922134e-02
7.053496781736612320e-03 -2.222675681114196777e-01 -2.228832989931106567e-01 -9.798360615968704224e-02 4.307037964463233948e-02 -2.638800442218780518e-01 -3.339137136936187744e-01 -7.608556002378463745e-02 3.042621910572052002e-01 1.506772488355636597e-01 4.768567532300949097e-02 1.418467313051223755e-01 3.631221875548362732e-02 1.488143205642700195e-02 1.866067387163639069e-02 3.534266948699951172e-01 -2.885634899139404297e-01 -1.590072363615036011e-01 4.416914284229278564e-02 -4.194806143641471863e-02 6.398028135299682617e-02 8.204090595245361328e-02 2.061609178781509399e-02 9.333993494510650635e-02 1.822193264961242676e-01 3.491973578929901123e-01 2.528506815433502197e-01 -2.049016766250133514e-02 7.646622508764266968e-02 -7.396580278873443604e-02 2.140852063894271851e-01 1.707376986742019653e-01
-1.709250062704086304e-01 -1.805280521512031555e-02 3.909922763705253601e-02 6.849082559347152710e-02 2.717921733856201172e-01 5.672690272331237793e-02 -2.671523392200469971e-01 1.397828608751296997e-01 1.712796390056610107e-01 1.002081111073493958e-01 -1.994027942419052124e-01 1.036461070179939270e-01 2.312441766262054443e-01 2.879095971584320068e-01 -8.600385487079620361e-02 2.872771024703979492e-01 8.083153516054153442e-02 -6.357693113386631012e-03 -1.946629285812377930e-01 -6.530206650495529175e-02 8.657602220773696899e-02 3.941567614674568176e-02 1.637918949127197266e-01 8.215431869029998779e-02 -1.350526660680770874e-01 5.045449137687683105e-01 -7.358932495117187500e-02 6.471357494592666626e-02 -2.014898508787155151e-01 -7.229734212160110474e-02 -1.995076239109039307e-01 1.437808424234390259e-01
-5.813245475292205811e-02 -1.553347557783126831e-01 -9.918066114187240601e-02 -7.842642813920974731e-02 -2.581536956131458282e-02 -1.990157067775726318e-01 -2.950069308280944824e-01 1.455841064453125000e-01 -1.187992934137582779e-02 8.343590423464775085e-03 2.222780734300613403e-01 -4.032321274280548096e-02 2.102642655372619629e-01 6.549565494060516357e-02 8.641888201236724854e-02 8.956035971641540527e-02 1.562506854534149170e-01 -2.574130892753601074e-01 1.337247435003519058e-02 -2.637156844139099121e-01 4.480132758617401123e-01 1.181914657354354858e-01 -1.744180619716644287e-01 3.393849432468414307e-01 8.125125616788864136e-02 1.127381697297096252e-01 1.606561392545700073e-01 -2.170762270689010620e-01 -8.572956919670104980e-02 1.314378976821899414e-01 -8.056901395320892334e-02 2.207310795783996582e-01
-2.116846591234207153e-01 -1.177191585302352905e-01 -1.965528279542922974e-01 1.624933928251266479e-01 1.390900015830993652e-01 -1.345256865024566650e-01 1.091626062989234924e-01 2.459532320499420166e-01 -6.786830723285675049e-02 7.197398692369461060e-02 2.045332193374633789e-01 2.075519412755966187e-01 -5.540525075048208237e-03 4.423706829547882080e-01 -1.759795993566513062e-01 -8.309595286846160889e-02 7.983975857496261597e-02 -7.930164784193038940e-02 1.343704760074615479e-02 7.640771567821502686e-02 2.943360209465026855e-01 -8.479726384393870831e-04 -1.857159733772277832e-01 1.106166690587997437e-01 6.504919379949569702e-03 2.515727281570434570e-01 -5.414091795682907104e-02 8.513830602169036865e-02 -2.814821004867553711e-01 -1.769970059394836426e-01 2.712589204311370850e-01 1.686788797378540039e-01
8.749842527322471142e-04 -1.107676476240158081e-01 -1.034025847911834717e-01 4.296617209911346436e-01 -6.465312093496322632e-02 -2.037803828716278076e-01 -1.660911142826080322e-01 7.632272690534591675e-02 -9.927922859787940979e-03 1.080018058419227600e-01 -2.486597746610641479e-01 1.159531846642494202e-01 8.424235880374908447e-02 1.173481419682502747e-01 -9.812770783901214600e-02 2.783979773521423340e-01 4.289157688617706299e-02 2.235931009054183960e-01 3.498037531971931458e-02 3.365693241357803345e-02 1.889287680387496948e-01 -1.532164365053176880e-01 -3.675389662384986877e-02 -1.127375885844230652e-01 2.110616266727447510e-01 1.682046055793762207e-01 -1.266327649354934692e-01 -3.309360146522521973e-01 -3.984645381569862366e-02 -1.969616264104843140e-01 2.314184308052062988e-01 3.138768970966339111e-01
-1.434654146432876587e-01 -1.125093549489974976e-01 -1.977338045835494995e-01 -2.439183592796325684e-01 3.877458721399307251e-02 -2.876602411270141602e-01 -9.124751389026641846e-02 -3.986695408821105957e-02 4.959535226225852966e-02 9.368494898080825806e-02 -9.837396442890167236e-02 1.080217510461807251e-01 1.365095376968383789e-01 2.363977581262588501e-01 -9.921801276504993439e-03 3.801084756851196289e-01 3.398660570383071899e-02 -1.342184841632843018e-01 1.420108322054147720e-02 9.560403972864151001e-02 2.350999712944030762e-01 6.339790672063827515e-02 1.327642351388931274e-01 1.574276089668273926e-01 -2.863820195198059082e-01 1.109815090894699097e-01 2.418230026960372925e-01 2.376372180879116058e-02 1.905538700520992279e-02 -2.853701412677764893e-01 3.669612407684326172e-01 1.492243558168411255e-01
-2.051247805356979370e-01 -2.468860009685158730e-03 -1.149695739150047302e-01 2.050011977553367615e-02 -5.744889378547668457e-02 -5.451283231377601624e-02 -2.390658259391784668e-01 -5.465653911232948303e-02 -1.975274384021759033e-01 2.104398459196090698e-01 -1.812812387943267822e-01 7.102241367101669312e-02 5.021917819976806641e-01 5.176943540573120117e-02 -3.111604452133178711e-01 3.436759859323501587e-02 -2.968005836009979248e-01 -1.562968641519546509e-01 1.722892671823501587e-01 -1.787791773676872253e-02 1.624763607978820801e-01 -1.336878389120101929e-01 -5.770965665578842163e-02 1.882503628730773926e-01 -5.775424465537071228e-02 1.658984720706939697e-01 1.168802753090858459e-01 1.202995628118515015e-01 1.771114617586135864e-01 -1.967583894729614258e-01 2.093893662095069885e-02 2.206954210996627808e-01
-8.918305486440658569e-02 -2.288635522127151489e-01 -9.390377672389149666e-04 2.887554168701171875e-01 -2.073497921228408813e-01 -5.018175765872001648e-02 -8.399957418441772461e-02 -1.205758079886436462e-01 9.729998558759689331e-02 -3.907544072717428207e-03 -1.189769953489303589e-01 5.134400352835655212e-02 4.394625779241323471e-03 1.559559553861618042e-01 1.763775050640106201e-01 2.098126560449600220e-01 7.326304446905851364e-03 5.225599184632301331e-02 1.203934475779533386e-01 -2.859727144241333008e-01 2.035450041294097900e-01 2.487750491127371788e-03 2.530254721641540527e-01 2.930085957050323486e-01 1.999544948339462280e-01 2.721275687217712402e-01 2.970376908779144287e-01 -2.356332987546920776e-01 -1.207264661788940430e-01 -1.252388060092926025e-01 -2.846691608428955078e-01 6.305991113185882568e-02
4.777861014008522034e-02 -1.227873042225837708e-01 -2.874330803751945496e-02 1.123639103025197983e-02 -4.348616674542427063e-02 -1.909330338239669800e-01 -3.711194097995758057e-01 1.540718972682952881e-01 -1.535509526729583740e-01 -3.148831427097320557e-02 1.370616853237152100e-01 1.572651043534278870e-02 3.257200419902801514e-01 1.479173451662063599e-01 6.692866235971450806e-02 8.206509798765182495e-02 9.542045742273330688e-02 2.793997526168823242e-02 1.376471668481826782e-01 -1.399839818477630615e-01 3.608425259590148926e-01 1.133898794651031494e-01 -9.964762628078460693e-02 3.461669683456420898e-01 -1.092367097735404968e-01 3.077600896358489990e-01 1.240489780902862549e-01 -1.237556710839271545e-01 -1.924726516008377075e-01 2.621085643768310547e-01 -1.506911814212799072e-01 1.096517369151115417e-01
-1.455049216747283936e-01 1.371547728776931763e-01 -1.454654633998870850e-01 3.150431513786315918e-01 -2.125711925327777863e-02 7.507130503654479980e-02 -2.326842546463012695e-01 3.407294452190399170e-01 -1.321882754564285278e-01 2.120108157396316528e-01 1.100263674743473530e-03 3.540643155574798584e-01 5.478596314787864685e-02 9.753759205341339111e-02 1.334148347377777100e-01 2.235243655741214752e-02 -1.344013512134552002e-01 1.070787757635116577e-01 -2.834599465131759644e-02 9.502191096544265747e-02 2.344136685132980347e-01 -1.171645224094390869e-01 -2.819080650806427002e-01 -4.898182302713394165e-02 -1.417175233364105225e-01 3.643123805522918701e-01 6.880240142345428467e-02 -6.487803533673286438e-03 -6.130977347493171692e-02 -2.561938166618347168e-01 -3.894912661053240299e-04 1.667056083679199219e-01
-3.546589910984039307e-01 -2.903909683227539062e-01 3.971918299794197083e-02 1.694038957357406616e-01 -2.568201124668121338e-01 -2.682591378688812256e-01 -9.548553824424743652e-02 2.021910399198532104e-01 7.941553369164466858e-03 -2.683885581791400909e-02 4.161537066102027893e-02 8.132673799991607666e-02 -2.526138424873352051e-01 1.203615590929985046e-01 -8.610974997282028198e-02 -6.891639530658721924e-02 -1.484385281801223755e-01 -9.976397454738616943e-02 1.075233593583106995e-01 -4.365576431155204773e-02 2.867842018604278564e-01 -1.527758687734603882e-01 -1.577466279268264771e-01 2.109880298376083374e-01 9.850871562957763672e-02 6.591240316629409790e-02 1.986575126647949219e-01 -1.981744766235351562e-01 -3.852280080318450928e-01 -5.269597470760345459e-02 -8.714020252227783203e-02 -1.027207542210817337e-02
2.770223282277584076e-02 1.731505095958709717e-01 -1.825561863370239735e-03 1.814745962619781494e-01 -6.891600042581558228e-02 -6.710064411163330078e-02 -2.151782214641571045e-01 1.088056489825248718e-01 -1.674866378307342529e-01 3.207916617393493652e-01 -1.878303438425064087e-01 4.735859483480453491e-02 -3.370201587677001953e-02 2.886128127574920654e-01 1.624229550361633301e-01 -3.090220689773559570e-02 -4.911989718675613403e-02 -1.523123234510421753e-01 9.672412276268005371e-02 4.492104984819889069e-03 3.243389725685119629e-01 -1.950516700744628906e-01 -1.543001830577850342e-01 -7.238632999360561371e-03 -5.062770843505859375e-02 4.987367689609527588e-01 6.524656713008880615e-02 -9.029353410005569458e-02 -4.482375830411911011e-02 -1.375648975372314453e-01 2.102773487567901611e-01 2.402514666318893433e-01
-3.343536332249641418e-02 2.086296677589416504e-01 -8.387733995914459229e-02 2.360422313213348389e-01 -1.058453917503356934e-01 -3.398435711860656738e-01 -1.768034845590591431e-01 -1.057576015591621399e-01 1.705283671617507935e-01 2.595648765563964844e-01 1.510246843099594116e-01 -2.219403535127639771e-02 -7.245031744241714478e-02 -2.258214727044105530e-02 1.446988731622695923e-01 3.827587068080902100e-01 -7.556474208831787109e-02 -5.279373750090599060e-02 -5.595515668392181396e-02 9.943368285894393921e-02 2.452618330717086792e-01 4.732153192162513733e-02 -1.249446440488100052e-02 3.384407758712768555e-01 -1.247744187712669373e-01 2.461585253477096558e-01 3.535797894001007080e-01 1.321986466646194458e-01 -2.815081737935543060e-02 5.577976629137992859e-02 -3.770116716623306274e-02 8.898466825485229492e-02
2.309045754373073578e-02 -6.163357570767402649e-02 -2.879521548748016357e-01 3.106159865856170654e-01 1.324578970670700073e-01 -1.157119646668434143e-01 1.226532906293869019e-01 -4.888792335987091064e-02 -1.147298365831375122e-01 1.319800168275833130e-01 -6.615721434354782104e-02 1.521347016096115112e-01 -2.493262290954589844e-02 -2.089290879666805267e-02 -2.162492275238037109e-02 1.222216933965682983e-01 5.187512934207916260e-02 2.105693221092224121e-01 9.339252859354019165e-02 -2.682455778121948242e-01 3.569060862064361572e-01 -5.192705243825912476e-02 -1.569567024707794189e-01 3.638509213924407959e-01 3.255640342831611633e-02 3.394412696361541748e-01 3.268014788627624512e-01 -1.584407091140747070e-01 6.428990513086318970e-02 -1.359609812498092651e-01 8.760336041450500488e-02 -6.951235234737396240e-03
1.185440719127655029e-01 -1.497751921415328979e-01 -1.535011231899261475e-01 1.959376633167266846e-01 2.035058476030826569e-02 4.287090525031089783e-02 -1.058868020772933960e-01 1.583631485700607300e-01 1.215858981013298035e-01 1.015229895710945129e-02 2.969198524951934814e-01 3.646362200379371643e-02 1.597853153944015503e-01 -4.279381781816482544e-02 -8.645568042993545532e-03 2.395465038716793060e-02 -1.088490933179855347e-01 8.129232376813888550e-02 -2.779334187507629395e-01 -6.207881122827529907e-02 1.489147841930389404e-01 -1.266508847475051880e-01 1.368010789155960083e-01 1.514569949358701706e-02 7.492643315345048904e-03 3.639387786388397217e-01 1.632359325885772705e-01 -1.264535933732986450e-01 -3.858007788658142090e-01 -6.273084878921508789e-02 -1.204401180148124695e-01 4.811284244060516357e-01
-2.148897498846054077e-01 1.438304185867309570e-01 -3.161283954977989197e-02 6.620457023382186890e-02 -1.998853534460067749e-01 -1.244094669818878174e-01 -1.206032335758209229e-01 -2.726895809173583984e-01 4.209817200899124146e-02 -4.810630530118942261e-02 1.106607448309659958e-02 6.530010700225830078e-02 1.679065525531768799e-01 3.308188542723655701e-02 1.401542592793703079e-02 1.955658048391342163e-01 5.510562658309936523e-02 -4.036686941981315613e-02 -1.537008583545684814e-01 -1.007730141282081604e-01 3.110851347446441650e-02 -2.939924597740173340e-02 9.901797026395797729e-02 3.287132382392883301e-01 -1.161348968744277954e-01 1.512643992900848389e-01 5.169051289558410645e-01 7.789494842290878296e-02 -4.874704778194427490e-02 -2.307421118021011353e-01 3.547941744327545166e-01 2.407394796609878540e-01
-2.188150733709335327e-01 -1.452309936285018921e-01 -2.012967020273208618e-01 9.740346111357212067e-03 1.225400641560554504e-01 3.574875742197036743e-02 -1.491079330444335938e-01 2.948153316974639893e-01 -2.003928720951080322e-01 2.154579758644104004e-01 -1.729513108730316162e-01 1.504071354866027832e-01 9.801913052797317505e-02 2.066108733415603638e-01 -2.998342812061309814e-01 1.570810228586196899e-01 5.440587922930717468e-02 1.055489927530288696e-01 -3.816356509923934937e-02 -1.538452785462141037e-02 4.478539824485778809e-01 -2.782729454338550568e-03 -6.253036856651306152e-02 2.458485364913940430e-01 2.013165950775146484e-01 1.190162450075149536e-01 -5.763870105147361755e-02 3.218354880809783936e-01 -5.046585574746131897e-02 -1.704556494951248169e-02 1.159931048750877380e-01 1.931763067841529846e-02
-8.354226499795913696e-02 -5.565560981631278992e-02 -1.847105324268341064e-01 7.710174191743135452e-03 -8.504118770360946655e-02 -8.339367806911468506e-02 -2.517696619033813477e-01 3.022126555442810059e-01 9.486455470323562622e-02 -3.480000188574194908e-03 -7.316811382770538330e-02 1.943661123514175415e-01 -5.154491961002349854e-02 4.013985097408294678e-01 9.362839162349700928e-02 -2.187076956033706665e-02 7.151774317026138306e-02 1.067667528986930847e-01 6.049665808677673340e-02 1.120071485638618469e-02 3.536318540573120117e-01 1.245390740223228931e-03 -2.707130014896392822e-01 3.364734351634979248e-01 -8.728976547718048096e-02 3.696587383747100830e-01 1.523486226797103882e-01 -1.084538847208023071e-01 1.324701160192489624e-01 -6.737186014652252197e-02 -4.433250054717063904e-02 1.628652364015579224e-01
-1.113825142383575439e-01 7.504586875438690186e-02 -4.550291597843170166e-02 2.932552993297576904e-01 -5.026239436119794846e-03 -4.433775693178176880e-02 -1.672701090574264526e-01 2.134666293859481812e-01 -1.648065745830535889e-01 4.868864640593528748e-02 8.796740323305130005e-02 2.077783942222595215e-01 5.299662053585052490e-02 3.969925343990325928e-01 7.267766445875167847e-02 -1.536604166030883789e-01 1.328595448285341263e-02 1.405918300151824951e-01 4.098977148532867432e-02 1.630693972110748291e-01 2.672909796237945557e-01 5.929264589212834835e-04 -1.587481349706649780e-01 1.367397159337997437e-01 -1.369707584381103516e-01 4.374329745769500732e-01 -5.683294311165809631e-02 -2.122006267309188843e-01 1.856789924204349518e-02 -3.050486147403717041e-01 2.910793758928775787e-02 1.800970584154129028e-01
-1.568700075149536133e-01 -3.148896619677543640e-02 4.756452143192291260e-02 3.611929714679718018e-01 1.581002026796340942e-01 -2.408563643693923950e-01 -4.482563585042953491e-02 -1.778814792633056641e-01 8.020417392253875732e-02 2.601036429405212402e-01 -1.283808052539825439e-02 1.154712587594985962e-01 2.216037362813949585e-01 7.633220404386520386e-02 -1.942509263753890991e-01 2.276127785444259644e-01 2.470854111015796661e-02 -3.347192108631134033e-01 -2.142037600278854370e-01 5.706111900508403778e-03 2.083339355885982513e-02 9.376239031553268433e-02 -2.603361904621124268e-01 1.714462190866470337e-01 -1.259024739265441895e-01 1.335774958133697510e-01 -8.447134494781494141e-02 2.700210921466350555e-02 -3.442741557955741882e-02 -5.810060352087020874e-02 -3.571616485714912415e-03 4.264596402645111084e-01
-2.897974252700805664e-01 -2.147453278303146362e-01 1.707876175642013550e-01 2.694235444068908691e-01 -1.785919815301895142e-01 -2.322629690170288086e-01 -8.805082738399505615e-02 -3.384149819612503052e-02 7.012858241796493530e-02 -9.937385469675064087e-02 -2.300330102443695068e-01 6.413598358631134033e-02 -7.200089842081069946e-02 1.915830671787261963e-01 2.013464830815792084e-02 1.783708781003952026e-01 -1.108966022729873657e-01 1.279177516698837280e-01 -1.047728490084409714e-02 -1.629362255334854126e-01 1.488301306962966919e-01 4.375617951154708862e-02 7.967125624418258667e-02 3.320295810699462891e-01 1.648566126823425293e-01 3.155744969844818115e-01 1.340316683053970337e-01 -2.060481011867523193e-01 -2.789151966571807861e-01 -8.207452483475208282e-03 -2.577826678752899170e-01 -4.454224254004657269e-04
-1.464782357215881348e-01 -2.096736617386341095e-02 2.432563342154026031e-02 2.053142338991165161e-01 -1.849071085453033447e-01 -4.175349771976470947e-01 3.564438968896865845e-02 2.418091706931591034e-02 -6.961371749639511108e-02 3.539000749588012695e-01 2.168344147503376007e-02 1.970231980085372925e-01 3.178821802139282227e-01 1.368361562490463257e-01 -5.660853162407875061e-02 2.114002853631973267e-01 1.814303100109100342e-01 -1.062800958752632141e-01 -2.900054454803466797e-01 4.252246022224426270e-02 2.496430426836013794e-01 -6.200649309903383255e-03 -2.607723176479339600e-01 1.022818014025688171e-01 3.936289995908737183e-02 2.218939810991287231e-01 1.379344016313552856e-01 -1.955325901508331299e-02 1.887506842613220215e-01 4.310967773199081421e-02 6.899072229862213135e-02 6.739942729473114014e-02
-3.832116723060607910e-01 3.095787204802036285e-02 4.040293768048286438e-02 3.599617257714271545e-02 6.335482001304626465e-02 -1.455228426493704319e-03 -7.550294697284698486e-02 -4.330855607986450195e-02 7.782283425331115723e-02 8.662428706884384155e-02 -1.335408985614776611e-01 -3.818416967988014221e-02 3.411063253879547119e-01 2.918803989887237549e-01 2.652657404541969299e-02 3.449181914329528809e-01 -2.535839676856994629e-01 5.303639173507690430e-02 -5.206650868058204651e-02 -5.781501904129981995e-02 -5.660868715494871140e-03 1.270929276943206787e-01 1.072377711534500122e-01 -5.541153624653816223e-02 -8.829296380281448364e-02 4.147429764270782471e-01 1.659284830093383789e-01 -9.124123305082321167e-02 -4.794998094439506531e-02 -3.660411834716796875e-01 -8.592544496059417725e-02 1.426160186529159546e-01
2.051636017858982086e-02 -2.660707235336303711e-01 -1.763120479881763458e-02 6.047565862536430359e-02 -2.517489194869995117e-01 -1.725123673677444458e-01 1.395750343799591064e-01 2.942885160446166992e-01 -8.620498329401016235e-02 -1.462882608175277710e-01 1.294485758990049362e-02 7.561821490526199341e-02 3.584374189376831055e-01 1.081920936703681946e-01 -2.367993742227554321e-01 9.941530227661132812e-02 -7.531565614044666290e-03 -2.560112625360488892e-02 -1.284841448068618774e-02 -1.878115236759185791e-01 -1.344176847487688065e-02 2.039228677749633789e-01 1.263496875762939453e-01 2.883293032646179199e-01 -1.494312286376953125e-01 2.740375101566314697e-01 2.139119803905487061e-01 3.498660027980804443e-02 2.671302482485771179e-02 -2.623109221458435059e-01 -5.693035945296287537e-02 3.009172379970550537e-01
-3.319272100925445557e-01 -1.088233441114425659e-01 1.743868589401245117e-01 2.721100300550460815e-02 3.620844185352325439e-01 -5.558758974075317383e-02 9.897031635046005249e-02 3.830971568822860718e-02 1.116854920983314514e-01 1.763686984777450562e-01 -6.683566421270370483e-02 1.558992415666580200e-01 1.071539986878633499e-02 -1.273482292890548706e-01 -1.238801255822181702e-01 -2.602162025868892670e-02 1.050517614930868149e-02 -2.613670527935028076e-01 1.494966298341751099e-01 -3.322453200817108154e-01 2.078746557235717773e-01 -5.281759425997734070e-02 2.724614553153514862e-02 2.181669883430004120e-02 1.441687941551208496e-01 1.547140628099441528e-01 3.296932578086853027e-01 -2.526257000863552094e-02 -2.200330495834350586e-01 -1.059275120496749878e-01 1.936012208461761475e-01 3.116300404071807861e-01
-1.124672666192054749e-01 -1.335066407918930054e-01 6.760247796773910522e-02 1.419759243726730347e-01 -9.459303319454193115e-02 -2.956091165542602539e-01 -3.139876127243041992e-01 1.311685442924499512e-01 1.578933596611022949e-01 1.353301852941513062e-01 7.578487694263458252e-02 1.482045650482177734e-01 -5.462445318698883057e-02 1.437235176563262939e-01 -4.867602512240409851e-02 2.060163468122482300e-01 -9.417555481195449829e-02 -3.168819546699523926e-01 -1.799926012754440308e-01 -2.038355767726898193e-01 -1.370673775672912598e-01 1.142957583069801331e-01 -2.711668843403458595e-03 1.394272595643997192e-01 -7.179746031761169434e-02 2.892153337597846985e-02 4.314707219600677490e-02 5.161315575242042542e-02 2.224402725696563721e-01 -1.337957084178924561e-01 1.580684036016464233e-01 5.058237314224243164e-01
-8.348578214645385742e-02 -2.288347184658050537e-01 -7.591442018747329712e-02 1.176227256655693054e-01 -5.986769869923591614e-02 -1.969428211450576782e-01 -1.544230431318283081e-01 1.451876014471054077e-01 1.430122833698987961e-02 -1.084231659770011902e-01 1.347410380840301514e-01 3.323631361126899719e-02 8.419151604175567627e-02 5.272565484046936035e-01 -1.052725166082382202e-01 -3.752546757459640503e-02 -1.248224005103111267e-01 7.208483666181564331e-02 1.933946758508682251e-01 -1.150343269109725952e-01 3.595445156097412109e-01 1.291503198444843292e-02 -1.792998164892196655e-01 3.382919728755950928e-01 3.147713840007781982e-02 2.492278516292572021e-01 1.401288509368896484e-01 6.290245056152343750e-02 -2.025130391120910645e-01 -6.067627295851707458e-02 1.531082987785339355e-01 5.194870010018348694e-02
4.906079545617103577e-02 5.583810061216354370e-02 1.002661883831024170e-01 2.671639919281005859e-01 -4.943433031439781189e-02 -1.563738584518432617e-01 -4.061427414417266846e-01 -1.246530562639236450e-01 -1.835321187973022461e-01 1.058001816272735596e-01 2.182392627000808716e-01 -1.320986151695251465e-01 3.396516740322113037e-01 1.444140672683715820e-01 1.146535389125347137e-02 1.335556805133819580e-01 -1.576715260744094849e-01 -6.795109808444976807e-02 -9.491594135761260986e-02 9.738910198211669922e-02 2.688250839710235596e-01 -8.538107573986053467e-02 3.054241240024566650e-01 8.416748046875000000e-02 7.286264747381210327e-02 3.613924384117126465e-01 -7.087527774274349213e-03 -2.121845185756683350e-01 2.036519721150398254e-02 -9.247480332851409912e-02 9.110112488269805908e-02 1.239638477563858032e-01
-6.241488829255104065e-02 -2.478822506964206696e-02 2.751808166503906250e-01 2.199577391147613525e-01 3.058535419404506683e-02 -2.698392868041992188e-01 -2.440649084746837616e-02 1.338376402854919434e-01 6.358029693365097046e-02 7.927439361810684204e-02 6.690025329589843750e-02 -7.307310122996568680e-03 1.648302376270294189e-01 1.070923730731010437e-01 -1.725120693445205688e-01 5.602816864848136902e-02 -1.172684729099273682e-01 -8.518128842115402222e-02 9.890344738960266113e-02 -1.374078840017318726e-01 3.396298289299011230e-01 -1.183560341596603394e-01 7.204134017229080200e-02 3.114954195916652679e-02 1.935384869575500488e-01 4.865860342979431152e-01 1.438771188259124756e-01 3.722278634086251259e-03 3.102119565010070801e-01 1.086151897907257080e-01 2.239286601543426514e-01 2.333157956600189209e-01
-3.661946952342987061e-01 -5.283042788505554199e-02 -1.803456842899322510e-01 -1.403900329023599625e-02 1.798760890960693359e-01 -1.967184543609619141e-01 -1.214543804526329041e-01 2.111484855413436890e-01 -3.243995308876037598e-01 1.347755491733551025e-01 1.424581110477447510e-01 3.922839462757110596e-01 -4.244087263941764832e-02 2.235592454671859741e-01 5.018695443868637085e-02 -1.261424645781517029e-02 -5.301823839545249939e-02 -1.994659379124641418e-02 6.118545308709144592e-03 1.585668921470642090e-01 2.525025904178619385e-01 2.610268071293830872e-03 6.447847187519073486e-02 1.175753325223922729e-01 2.184048295021057129e-02 2.734331190586090088e-01 -2.084269225597381592e-01 -1.802736818790435791e-01 -1.495183557271957397e-01 -1.162855178117752075e-01 -1.750261783599853516e-01 1.418844014406204224e-01
-1.930273175239562988e-01 -1.973179131746292114e-01 -2.003871351480484009e-01 2.042468339204788208e-01 -2.483154386281967163e-01 -2.220909148454666138e-01 -3.830794245004653931e-02 1.557929962873458862e-01 2.361851781606674194e-01 1.641300320625305176e-02 -2.127627432346343994e-01 1.569449901580810547e-01 -2.274005115032196045e-01 -1.992892324924468994e-01 4.654335230588912964e-02 1.625847667455673218e-01 -1.432572454214096069e-01 -4.127780906856060028e-03 -8.521395176649093628e-02 -1.224859580397605896e-01 1.204832866787910461e-01 -9.122390300035476685e-02 4.345781356096267700e-02 3.434122502803802490e-01 2.879649400711059570e-01 3.822228014469146729e-01 1.889586448669433594e-01 -3.153498843312263489e-02 4.425550345331430435e-03 -7.633332908153533936e-02 1.932477764785289764e-02 4.278338328003883362e-02
-1.042995825409889221e-01 -9.165922552347183228e-02 -3.278104588389396667e-02 3.176995813846588135e-01 -7.246241718530654907e-02 1.366316527128219604e-01 -8.783299475908279419e-02 5.134322494268417358e-02 -2.705549299716949463e-01 2.205885015428066254e-02 -1.831334233283996582e-01 1.284949332475662231e-01 4.351196065545082092e-02 1.845635920763015747e-01 -7.557001709938049316e-02 1.219364777207374573e-01 -5.045748502016067505e-02 -2.425780445337295532e-01 1.742065511643886566e-02 1.368377655744552612e-01 1.276589632034301758e-01 3.056440269574522972e-03 5.282241478562355042e-02 3.005363345146179199e-01 2.086522616446018219e-02 5.012761950492858887e-01 2.106992602348327637e-01 2.709224224090576172e-01 -1.808056682348251343e-01 4.492649063467979431e-02 2.611898779869079590e-01 4.357706755399703979e-02
-1.435395926237106323e-01 -5.147932097315788269e-02 -2.476017475128173828e-01 3.859327435493469238e-01 1.117577552795410156e-01 -5.424488708376884460e-02 -2.408495992422103882e-01 -2.623682320117950439e-01 -1.501812338829040527e-01 4.951688461005687714e-03 4.782004281878471375e-02 -1.351787894964218140e-02 3.312017023563385010e-02 2.148366868495941162e-01 -1.417576223611831665e-01 4.356286302208900452e-02 -2.793695032596588135e-01 -1.654541939496994019e-01 -1.221805438399314880e-01 -2.763359248638153076e-01 6.835526227951049805e-02 6.908569484949111938e-02 1.466411650180816650e-01 2.236418575048446655e-01 -2.789602875709533691e-01 1.925947219133377075e-01 -1.757886558771133423e-01 -1.027820631861686707e-01 -1.473841955885291100e-03 -8.158975839614868164e-02 6.253494322299957275e-02 2.920629680156707764e-01
-2.137860208749771118e-01 -1.341384053230285645e-01 -8.430270850658416748e-02 4.118741750717163086e-01 -3.387919366359710693e-01 7.183067966252565384e-03 -7.126560807228088379e-02 1.313138008117675781e-01 2.516464293003082275e-01 -2.998880110681056976e-02 -5.599660053849220276e-02 1.921842098236083984e-01 -6.620991975069046021e-02 2.751760482788085938e-01 4.023067187517881393e-03 7.058202475309371948e-02 -1.544845402240753174e-01 -7.500807940959930420e-02 2.191166207194328308e-02 -1.517245471477508545e-01 2.663026750087738037e-01 -3.509406815283000469e-04 2.867830172181129456e-02 3.450342118740081787e-01 1.269564926624298096e-01 1.599028706550598145e-01 1.306506693363189697e-01 -2.448664158582687378e-01 -1.280031800270080566e-01 3.186956048011779785e-02 -2.173786908388137817e-01 7.649697363376617432e-02
9.448791295289993286e-02 -7.431879639625549316e-02 1.369971483945846558e-01 1.803553700447082520e-01 -2.261303924024105072e-02 -1.981300562620162964e-01 -2.371661067008972168e-01 2.940293550491333008e-01 1.586519181728363037e-01 -8.780822902917861938e-02 1.815852671861648560e-01 -1.056947708129882812e-01 2.817125022411346436e-01 2.520957589149475098e-01 -9.450691752135753632e-03 -1.438596099615097046e-01 -4.226184915751218796e-03 -2.846595048904418945e-01 6.794897466897964478e-02 8.028598129749298096e-02 3.219735920429229736e-01 -1.432885881513357162e-02 3.505297750234603882e-02 2.148602157831192017e-01 2.887065149843692780e-02 2.504795491695404053e-01 3.335770964622497559e-01 -2.162281870841979980e-01 -7.082674652338027954e-02 -8.779001235961914062e-02 1.320724189281463623e-01 1.261505484580993652e-01
-2.645341753959655762e-01 -1.704721301794052124e-01 1.555119752883911133e-01 7.504723221063613892e-02 -5.177657678723335266e-02 1.639968832023441792e-03 -2.709936797618865967e-01 3.098025918006896973e-03 -4.555004090070724487e-02 -1.455767005681991577e-01 -3.510137796401977539e-01 9.787987917661666870e-02 1.821172982454299927e-01 4.386449456214904785e-01 -1.077073067426681519e-01 1.314262002706527710e-01 -7.000014185905456543e-02 3.338565528392791748e-01 -1.151548400521278381e-01 8.495798707008361816e-02 2.690255045890808105e-01 1.082146763801574707e-01 -2.104172110557556152e-02 7.511996477842330933e-02 -4.675470292568206787e-02 1.881558150053024292e-01 1.252084672451019287e-01 3.780539333820343018e-02 -7.184178382158279419e-02 -2.230948507785797119e-01 2.332445234060287476e-02 2.175423204898834229e-01
-2.875723242759704590e-01 -1.395770758390426636e-01 1.366954892873764038e-01 -2.333185169845819473e-03 3.793245553970336914e-01 -7.232623547315597534e-02 1.673364490270614624e-01 2.363534718751907349e-01 6.243429705500602722e-02 -2.098358934745192528e-03 -1.880163699388504028e-02 1.868402808904647827e-01 6.833641976118087769e-02 7.459416519850492477e-03 -6.504606455564498901e-02 1.854261308908462524e-01 1.089229434728622437e-01 -1.319035887718200684e-01 8.508162945508956909e-02 -2.907682061195373535e-01 2.019423544406890869e-01 1.491933912038803101e-01 -6.813526898622512817e-02 -6.183895748108625412e-03 1.094226613640785217e-01 4.397708773612976074e-01 3.449390828609466553e-01 -1.138237267732620239e-01 -1.171455457806587219e-01 -7.139793783426284790e-02 5.137770995497703552e-02 1.268983185291290283e-01
-2.331924587488174438e-01 -9.006856940686702728e-03 -2.653000950813293457e-01 -3.110532462596893311e-02 1.294229459017515182e-02 -2.353016883134841919e-01 -1.659560948610305786e-01 -3.384099900722503662e-02 3.305049240589141846e-01 1.043476611375808716e-01 9.082468599081039429e-02 2.801334559917449951e-01 -9.049887955188751221e-02 3.372345864772796631e-02 -2.747684419155120850e-01 3.003449440002441406e-01 -1.537239365279674530e-02 -2.466224431991577148e-01 -2.561890184879302979e-01 5.937085300683975220e-02 1.703377515077590942e-01 9.691072255373001099e-02 9.903758764266967773e-02 7.051757723093032837e-02 -4.568612203001976013e-02 2.277225106954574585e-01 1.643142998218536377e-01 -4.014411941170692444e-02 -9.443698800168931484e-04 -2.935510575771331787e-01 2.364811152219772339e-01 5.750552751123905182e-03
-1.077646538615226746e-01 -1.986437737941741943e-01 -3.796934336423873901e-02 1.253472268581390381e-01 -1.717962324619293213e-01 -5.746325477957725525e-02 -9.835601784288883209e-03 1.960119754076004028e-01 -5.939434841275215149e-02 5.755036324262619019e-02 2.424883469939231873e-02 7.220144383609294891e-03 6.442441046237945557e-02 8.090244978666305542e-02 9.169668704271316528e-02 1.850945502519607544e-01 3.079430758953094482e-02 -6.342004239559173584e-02 -2.605551779270172119e-01 3.166131675243377686e-02 1.305443048477172852e-01 2.807945571839809418e-02 2.806029617786407471e-01 4.483146965503692627e-01 -2.028664946556091309e-01 1.991044729948043823e-01 2.128123492002487183e-01 -3.595194965600967407e-02 1.644477993249893188e-01 -7.920400053262710571e-02 3.732843995094299316e-01 3.579717278480529785e-01
-1.470951288938522339e-01 -3.671614080667495728e-02 -2.738080546259880066e-02 3.258185982704162598e-01 -5.475165322422981262e-02 1.314383298158645630e-01 -2.377289906144142151e-02 1.291554123163223267e-01 -7.665491104125976562e-02 -2.730718115344643593e-04 -9.343466162681579590e-02 1.920769661664962769e-01 5.564291775226593018e-02 1.610005199909210205e-01 -5.773684009909629822e-02 1.337303966283798218e-01 8.401395753026008606e-03 -2.966428697109222412e-01 7.051719725131988525e-02 5.519731715321540833e-02 1.221979111433029175e-01 -2.067783027887344360e-01 1.794083714485168457e-01 4.026335775852203369e-01 5.464418977499008179e-02 4.068657755851745605e-01 2.121866941452026367e-01 2.323167026042938232e-01 -1.982588768005371094e-01 1.053050383925437927e-01 2.086786925792694092e-01 1.459890007972717285e-01
-8.602830581367015839e-03 8.212985843420028687e-02 -1.376875787973403931e-01 2.380931973457336426e-01 -1.938678920269012451e-01 -1.874624937772750854e-01 -2.881363406777381897e-02 1.264817565679550171e-01 1.464345399290323257e-02 2.344994843006134033e-01 8.850546181201934814e-02 2.423460781574249268e-01 7.395561784505844116e-03 2.930527031421661377e-01 2.341427607461810112e-03 -2.668668888509273529e-02 5.622008070349693298e-02 1.938712298870086670e-01 -1.771060749888420105e-02 -3.635838627815246582e-01 2.518188953399658203e-01 -6.140585988759994507e-02 9.042020887136459351e-03 4.104273021221160889e-01 -7.220523059368133545e-02 2.558312416076660156e-01 9.736610203981399536e-02 -1.276685148477554321e-01 2.045678645372390747e-01 4.522218182682991028e-02 2.574047744274139404e-01 -6.321144104003906250e-02
-2.655915915966033936e-01 -4.010252282023429871e-02 -4.236799106001853943e-02 3.330084681510925293e-01 -2.320231869816780090e-02 1.630330383777618408e-01 -3.113665245473384857e-02 1.403627395629882812e-01 -1.902704685926437378e-01 9.330851025879383087e-03 -4.365795850753784180e-02 1.967813968658447266e-01 3.419972211122512817e-02 1.619604229927062988e-01 -3.914296627044677734e-02 1.890022605657577515e-01 8.488243073225021362e-02 -2.974225282669067383e-01 -1.354901641607284546e-01 1.158234402537345886e-01 2.076530158519744873e-01 -1.790414750576019287e-01 1.101453974843025208e-01 2.240319699048995972e-01 1.044771075248718262e-01 4.426595866680145264e-01 1.917037367820739746e-01 1.415915638208389282e-01 -1.700994074344635010e-01 1.128363609313964844e-01 2.356276661157608032e-01 4.069247283041477203e-03
-1.267706006765365601e-01 -4.174764454364776611e-01 7.655789703130722046e-02 9.200784564018249512e-02 -1.182338222861289978e-02 -5.057087540626525879e-02 -2.661735564470291138e-02 -1.121885031461715698e-01 5.383857712149620056e-02 3.690380975604057312e-02 1.927503645420074463e-01 5.193018540740013123e-02 1.140246540307998657e-01 3.073205947875976562e-01 -2.136544510722160339e-02 -8.559006452560424805e-02 2.290634810924530029e-01 -1.916424036026000977e-01 -5.891023203730583191e-02 -1.853327900171279907e-01 3.059507310390472412e-01 1.340260803699493408e-01 2.948112599551677704e-02 2.423665076494216919e-01 1.691412329673767090e-01 2.346991002559661865e-01 2.580173313617706299e-01 -5.124867334961891174e-02 1.626663655042648315e-01 -2.222170680761337280e-01 2.732585966587066650e-01 1.355970352888107300e-01
-2.728996276855468750e-01 7.978747785091400146e-02 -2.346084117889404297e-01 8.250387758016586304e-02 1.735549233853816986e-02 -2.297349125146865845e-01 5.300901830196380615e-02 2.649465203285217285e-01 -1.583029925823211670e-01 -2.326967716217041016e-01 1.904278248548507690e-01 -2.464465796947479248e-02 1.148546859622001648e-01 2.428259253501892090e-01 -1.914343833923339844e-01 2.045754790306091309e-01 5.021221004426479340e-03 -9.976664930582046509e-02 -1.242910698056221008e-02 -3.532609436661005020e-03 6.841596961021423340e-02 2.228666692972183228e-01 1.022908166050910950e-01 4.790634214878082275e-01 -2.185914199799299240e-03 1.459858864545822144e-01 1.016401499509811401e-01 -1.205573827028274536e-01 -2.843829393386840820e-01 -1.341803818941116333e-01 -1.544742099940776825e-02 -1.213853433728218079e-01
-2.306875437498092651e-01 9.669611230492591858e-03 -5.797350313514471054e-03 2.714509963989257812e-01 -6.446838378906250000e-02 -3.947076797485351562e-01 -1.516640838235616684e-02 1.466532982885837555e-02 -1.052714288234710693e-01 3.877125084400177002e-01 2.317810356616973877e-01 1.188926771283149719e-01 1.287064254283905029e-01 4.871674254536628723e-02 -1.660248935222625732e-01 1.877292394638061523e-01 2.098069787025451660e-01 -2.660446763038635254e-01 -2.609233260154724121e-01 -6.642812490463256836e-02 1.468351036310195923e-01 2.411549910902976990e-02 -2.415477782487869263e-01 7.557670772075653076e-02 1.254940964281558990e-02 3.071961402893066406e-01 -1.598602347075939178e-02 3.683027625083923340e-02 1.188867390155792236e-01 -9.863232076168060303e-02 -8.972000330686569214e-02 -5.124943796545267105e-03
-3.438712954521179199e-01 1.464313119649887085e-01 -1.351323276758193970e-01 -8.453880995512008667e-02 2.416550815105438232e-01 -2.642658948898315430e-01 1.274539083242416382e-01 9.297056496143341064e-02 1.060668900609016418e-01 1.229639053344726562e-01 -1.056485846638679504e-01 3.596846759319305420e-02 4.233433678746223450e-02 1.215551421046257019e-01 -6.655531376600265503e-02 2.825538516044616699e-01 -6.415767967700958252e-02 -1.286465227603912354e-01 -5.643336474895477295e-02 -1.003570389002561569e-02 2.572692632675170898e-01 8.797052502632141113e-02 1.443054433912038803e-02 -1.472276747226715088e-01 4.228270798921585083e-02 2.621640861034393311e-01 -2.824023738503456116e-02 -2.666701078414916992e-01 1.742126047611236572e-02 -3.504355549812316895e-01 1.108174584805965424e-02 3.958531320095062256e-01
-1.491447240114212036e-01 -3.644928634166717529e-01 -8.370217680931091309e-02 2.120623737573623657e-02 4.095524176955223083e-02 -6.403220444917678833e-02 -9.949122369289398193e-02 1.476718038320541382e-01 -2.391365319490432739e-01 1.761160790920257568e-01 -2.016241401433944702e-01 1.708025932312011719e-01 1.082795336842536926e-01 -7.947933673858642578e-02 7.786063104867935181e-02 -2.168030291795730591e-02 -9.561441838741302490e-02 -1.398164033889770508e-01 1.401624381542205811e-01 -2.166373878717422485e-01 1.894214004278182983e-01 1.171164438128471375e-01 2.304822206497192383e-01 3.231579065322875977e-01 -5.968829244375228882e-02 1.874065548181533813e-01 9.139015525579452515e-02 6.030965596437454224e-02 -2.925067543983459473e-01 4.387129098176956177e-02 3.721820414066314697e-01 1.956114023923873901e-01
-2.022374980151653290e-02 -1.566992551088333130e-01 6.721983850002288818e-02 2.020470350980758667e-01 8.367460966110229492e-02 1.703821122646331787e-01 -3.211944699287414551e-01 1.179668121039867401e-03 -3.248590826988220215e-01 1.546889543533325195e-01 -1.369720399379730225e-01 3.764165937900543213e-02 3.464396297931671143e-01 -8.932589739561080933e-02 -3.189208805561065674e-01 7.832510024309158325e-02 -2.102168053388595581e-01 -2.116318345069885254e-01 -2.779603376984596252e-02 -2.319155633449554443e-02 2.353347837924957275e-01 1.050069369375705719e-02 -5.037149041891098022e-02 2.394885867834091187e-01 -1.031570732593536377e-01 6.133318692445755005e-02 6.610582768917083740e-02 -2.660703100264072418e-02 -6.342178210616111755e-03 -1.256809234619140625e-01 -1.764557138085365295e-02 4.046087563037872314e-01
-2.933819890022277832e-01 -4.805096983909606934e-01 -2.379466444253921509e-01 1.422915048897266388e-02 2.178245931863784790e-01 -1.666273325681686401e-01 -2.797352969646453857e-01 2.754486501216888428e-01 2.164121530950069427e-02 -7.696895301342010498e-02 -1.725700348615646362e-01 8.474390953779220581e-02 1.114291176199913025e-01 1.064762920141220093e-01 -2.869423329830169678e-01 3.055899962782859802e-02 6.398823857307434082e-02 -9.379987418651580811e-02 8.125431835651397705e-02 2.128208726644515991e-01 2.420870512723922729e-01 -1.208680272102355957e-01 -1.418164372444152832e-01 1.196885779500007629e-01 4.897384718060493469e-02 1.240567117929458618e-01 1.513424068689346313e-01 3.489097207784652710e-02 1.042324751615524292e-01 1.065792632289230824e-03 1.434035450220108032e-01 -2.686560153961181641e-02
-4.490784183144569397e-02 7.387166842818260193e-03 -5.762070789933204651e-02 3.998391330242156982e-01 -1.247724592685699463e-01 8.559998869895935059e-02 -2.497033402323722839e-02 1.572270989418029785e-01 -1.137180775403976440e-01 3.735818341374397278e-02 7.200503256171941757e-03 1.882902085781097412e-01 9.031847864389419556e-02 6.646882742643356323e-02 -8.697567135095596313e-02 2.106389254331588745e-01 -1.037616431713104248e-01 -1.701450943946838379e-01 3.588352724909782410e-02 2.615390419960021973e-01 1.221778765320777893e-01 -2.921937219798564911e-02 1.387794911861419678e-01 2.510931789875030518e-01 1.464479565620422363e-01 3.084821701049804688e-01 3.179591298103332520e-01 2.725038230419158936e-01 -3.202531337738037109e-01 1.621701419353485107e-01 1.495274901390075684e-01 1.465508192777633667e-01
-7.664631307125091553e-02 -2.807554602622985840e-01 -3.414992988109588623e-01 -1.267301440238952637e-01 -3.565820679068565369e-02 -1.762207411229610443e-02 -2.564553022384643555e-01 1.274026632308959961e-01 -2.563586458563804626e-02 2.422522604465484619e-01 2.346648722887039185e-01 1.281782388687133789e-01 1.914088129997253418e-01 -4.979557171463966370e-02 3.834796696901321411e-02 2.389917522668838501e-01 1.863451860845088959e-02 -1.467641294002532959e-01 -7.107919454574584961e-02 1.259837648831307888e-03 1.737879365682601929e-01 1.854960620403289795e-01 3.234333544969558716e-02 -1.210817135870456696e-02 1.614159643650054932e-01 3.591476380825042725e-01 1.524672061204910278e-01 -1.791130751371383667e-02 1.876094341278076172e-01 -2.794623076915740967e-01 2.705304324626922607e-01 1.124924048781394958e-01
-2.544971108436584473e-01 -1.298668682575225830e-01 1.127892956137657166e-01 1.814002990722656250e-01 5.998553708195686340e-02 3.741054981946945190e-02 -3.192257136106491089e-02 1.048698723316192627e-01 -3.180915489792823792e-03 6.926263868808746338e-02 4.054820537567138672e-02 2.634440958499908447e-01 1.217013597488403320e-01 1.217843443155288696e-01 -5.247173905372619629e-01 -2.740310505032539368e-02 5.859232693910598755e-02 -1.720930635929107666e-01 2.937329113483428955e-01 -7.243874669075012207e-02 9.616521000862121582e-02 1.257375180721282959e-01 8.523209393024444580e-02 1.815387755632400513e-01 1.624498516321182251e-01 3.233239054679870605e-01 1.119301840662956238e-01 3.248808979988098145e-01 -1.385237127542495728e-01 -9.861364960670471191e-02 7.984143495559692383e-02 9.715998312458395958e-04
-1.698366701602935791e-01 -1.980490684509277344e-01 -1.956490129232406616e-01 1.141082718968391418e-01 8.835755288600921631e-02 -2.665627598762512207e-01 -1.361393183469772339e-02 1.839189231395721436e-01 -1.212618593126535416e-02 -1.788318455219268799e-01 8.511258661746978760e-02 -9.646101295948028564e-02 3.299013972282409668e-01 1.729614660143852234e-02 1.036043372005224228e-02 3.742509782314300537e-01 2.272061258554458618e-01 -1.658545993268489838e-02 5.762827023863792419e-02 1.328667551279067993e-01 -2.562879957258701324e-02 2.206303626298904419e-01 -1.854139417409896851e-01 5.290682241320610046e-02 2.033309638500213623e-01 3.825206756591796875e-01 2.517268955707550049e-01 -1.411585807800292969e-01 -7.143890112638473511e-02 -2.610674686729907990e-02 -9.671382606029510498e-03 1.831828057765960693e-01
-2.235720753669738770e-01 6.048670504242181778e-03 3.087680041790008545e-01 2.027915418148040771e-01 -7.499015890061855316e-03 -2.969275414943695068e-01 -2.429635077714920044e-02 6.343088299036026001e-02 3.086010366678237915e-02 1.253238469362258911e-01 1.108027771115303040e-01 -6.786321103572845459e-02 4.464113712310791016e-02 1.531973332166671753e-01 -1.920457184314727783e-01 6.147665902972221375e-02 -1.469116210937500000e-01 -7.098329067230224609e-02 1.638328135013580322e-01 1.246918812394142151e-01 2.436842322349548340e-01 -1.392821222543716431e-01 2.086269557476043701e-01 4.635081812739372253e-02 1.485809534788131714e-01 5.204989910125732422e-01 1.007414087653160095e-01 -1.966789513826370239e-01 2.089816778898239136e-01 -8.305325359106063843e-02 1.627460271120071411e-01 9.309210628271102905e-02
-3.924445509910583496e-01 -3.371455892920494080e-02 -5.183107778429985046e-02 9.054607152938842773e-02 2.539076805114746094e-01 3.420457243919372559e-02 -1.269924938678741455e-01 9.549701958894729614e-02 3.284521400928497314e-01 1.454732567071914673e-01 -1.246222406625747681e-01 7.178836036473512650e-03 1.484437137842178345e-01 2.068101614713668823e-02 -1.573648154735565186e-01 2.879523336887359619e-01 -2.060649171471595764e-02 -1.619100123643875122e-01 5.006161704659461975e-02 -1.486180275678634644e-01 3.188163042068481445e-02 -1.602169871330261230e-02 -6.905673444271087646e-02 4.592782817780971527e-03 -5.523543432354927063e-02 3.522281050682067871e-01 9.212098270654678345e-02 1.471152156591415405e-01 -1.369145214557647705e-01 -2.250388562679290771e-01 -3.218536674976348877e-01 2.842397391796112061e-01
-4.663677513599395752e-02 3.802746161818504333e-02 -4.786941409111022949e-02 2.118676304817199707e-01 -1.123935580253601074e-01 -5.674635618925094604e-02 1.038749609142541885e-02 6.181260943412780762e-02 1.070805713534355164e-01 2.445448786020278931e-01 -5.401951819658279419e-02 4.885497093200683594e-01 4.943777620792388916e-01 -3.886627033352851868e-02 1.337224431335926056e-02 1.148588731884956360e-01 -4.217582568526268005e-02 -4.795752465724945068e-02 -1.073429882526397705e-01 -1.304203271865844727e-01 2.765006124973297119e-01 9.896757453680038452e-02 1.328128129243850708e-01 1.693996787071228027e-01 -2.185741513967514038e-01 1.994106620550155640e-01 2.356800138950347900e-01 -3.432481735944747925e-02 9.074276685714721680e-02 -5.969447642564773560e-02 1.335246115922927856e-01 1.348241716623306274e-01
-1.396902501583099365e-01 7.608067989349365234e-02 -1.028565242886543274e-01 2.226968854665756226e-01 -5.144991725683212280e-02 -1.846097707748413086e-01 -3.405867218971252441e-01 -4.232174251228570938e-03 -7.733351737260818481e-02 7.635058462619781494e-02 -3.847510367631912231e-02 3.669534996151924133e-02 9.153418242931365967e-03 -4.217967763543128967e-02 -4.407909139990806580e-02 1.023743972182273865e-01 -4.340205341577529907e-02 -4.789257943630218506e-01 -7.303939759731292725e-02 -3.206085041165351868e-02 7.016373425722122192e-02 2.983683347702026367e-01 -6.667563319206237793e-02 2.124258279800415039e-01 8.215400390326976776e-03 1.071559786796569824e-01 3.239473700523376465e-02 -1.174487471580505371e-01 -2.020283490419387817e-01 -9.131535142660140991e-02 -2.510128915309906006e-01 4.617018103599548340e-01
-6.469650566577911377e-02 -1.709580421447753906e-01 -2.623279988765716553e-01 8.131381124258041382e-02 -1.240669004619121552e-02 1.786127090454101562e-01 -3.113403618335723877e-01 1.470437347888946533e-01 1.205183193087577820e-01 2.247260659933090210e-01 1.446394175291061401e-01 4.583414793014526367e-01 1.765632033348083496e-01 1.395901143550872803e-01 1.507395356893539429e-01 1.468971371650695801e-01 -9.079025685787200928e-02 -1.990402936935424805e-01 -9.366539865732192993e-02 6.813687831163406372e-02 1.670038700103759766e-01 1.635248363018035889e-01 -4.969817399978637695e-02 8.098374307155609131e-02 8.557188510894775391e-02 2.094149142503738403e-01 1.912737935781478882e-01 -7.593508809804916382e-02 1.942795962095260620e-01 -2.856853604316711426e-01 1.067479774355888367e-01 1.855564117431640625e-02
-1.611642837524414062e-01 8.462017774581909180e-02 -1.281449291855096817e-02 -5.785579234361648560e-02 2.280420809984207153e-01 4.034902155399322510e-02 2.041456848382949829e-02 2.335445135831832886e-01 1.104415506124496460e-01 2.911287248134613037e-01 -1.605659872293472290e-01 -2.811249718070030212e-02 5.067960545420646667e-02 2.801311016082763672e-01 7.863841205835342407e-02 2.898329496383666992e-01 -1.630522757768630981e-01 -2.139398455619812012e-02 -1.285358667373657227e-01 -4.153163731098175049e-01 2.259263545274734497e-01 -1.301493793725967407e-01 -1.497832685708999634e-01 9.856547415256500244e-02 -1.643116921186447144e-01 3.832544088363647461e-01 1.894210278987884521e-01 -7.491766661405563354e-02 3.926535695791244507e-02 -9.308002889156341553e-02 1.294774655252695084e-02 1.344467550516128540e-01
7.635093480348587036e-02 1.701637208461761475e-01 -1.483798027038574219e-01 1.976575851440429688e-01 -5.095167085528373718e-03 4.880327614955604076e-04 -4.030624330043792725e-01 -3.164674341678619385e-02 2.526180073618888855e-02 9.762763231992721558e-02 2.752942740917205811e-01 -7.790718972682952881e-02 3.319486975669860840e-01 8.815618604421615601e-02 1.238382831215858459e-01 2.578153014183044434e-01 -2.295274585485458374e-01 -7.194329053163528442e-02 -3.913690149784088135e-02 -4.502382129430770874e-02 3.237026929855346680e-01 -1.468191295862197876e-01 7.513864338397979736e-02 1.566718965768814087e-01 -1.874566823244094849e-01 2.483452260494232178e-01 2.936357259750366211e-01 -1.012601479887962341e-01 -1.355921570211648941e-02 -1.430717296898365021e-02 1.813836097717285156e-01 6.574660539627075195e-02
-1.023934334516525269e-01 -3.563499078154563904e-02 -3.672185167670249939e-02 1.928202360868453979e-01 -1.783277243375778198e-01 -3.183867037296295166e-01 -5.562233328819274902e-01 7.741899788379669189e-02 1.520800031721591949e-02 -1.122821774333715439e-02 7.353224605321884155e-02 7.227335870265960693e-02 1.509749442338943481e-01 6.026668474078178406e-03 2.115476429462432861e-01 3.198387622833251953e-01 9.686671942472457886e-02 -1.148861274123191833e-01 -1.028001457452774048e-01 4.080425575375556946e-02 1.748976856470108032e-01 1.280111968517303467e-01 3.309271335601806641e-01 1.843211948871612549e-01 -5.780363455414772034e-02 1.823877394199371338e-01 4.437462985515594482e-02 8.170928806066513062e-02 -1.368626356124877930e-01 9.788513183593750000e-02 1.165764629840850830e-01 8.870764076709747314e-02
-2.313805967569351196e-01 -7.548574358224868774e-02 3.257080167531967163e-02 3.744485378265380859e-01 8.476690202951431274e-02 1.316533386707305908e-01 -1.274443119764328003e-01 1.595820039510726929e-01 -1.374286264181137085e-01 7.211831957101821899e-02 3.510665381327271461e-03 2.896849513053894043e-01 -4.582210257649421692e-02 1.282147914171218872e-01 -1.287946254014968872e-01 1.696686595678329468e-01 1.289607286453247070e-01 -2.445506453514099121e-01 9.991629049181938171e-03 1.160848885774612427e-01 1.146176606416702271e-01 -3.555749356746673584e-02 9.575389325618743896e-02 2.913778424263000488e-01 7.244455069303512573e-02 3.241016566753387451e-01 2.666781544685363770e-01 2.995758056640625000e-01 -7.552640885114669800e-02 1.272339373826980591e-01 2.617895305156707764e-01 -3.566469997167587280e-02
-3.948214650154113770e-01 -2.945467531681060791e-01 4.730296507477760315e-02 2.401563674211502075e-01 -1.303514558821916580e-02 -1.151883974671363831e-01 -1.402065157890319824e-01 1.442494690418243408e-01 -7.368499040603637695e-02 9.925757348537445068e-02 -1.757940053939819336e-01 -4.866159707307815552e-02 3.830497711896896362e-02 2.649559676647186279e-01 5.716226994991302490e-03 -2.157357707619667053e-02 2.794896624982357025e-02 -8.637457340955734253e-02 1.657041534781455994e-02 -3.802944123744964600e-01 3.044411838054656982e-01 3.047124743461608887e-01 2.147848755121231079e-01 1.894779056310653687e-01 -2.706857398152351379e-02 -1.226126682013273239e-02 8.634617179632186890e-02 -1.438917517662048340e-01 -1.108577754348516464e-02 -2.629091143608093262e-01 -1.322362292557954788e-02 -6.041682884097099304e-02
-2.390176504850387573e-01 -1.018108893185853958e-02 1.711616516113281250e-01 -5.110666528344154358e-02 -2.592076957225799561e-01 -1.478271633386611938e-01 -8.148313313722610474e-02 4.250399023294448853e-02 -1.105152443051338196e-01 6.142501533031463623e-02 -2.366055846214294434e-01 1.994560211896896362e-01 2.916606366634368896e-01 1.476838439702987671e-01 -2.469957172870635986e-01 3.049602210521697998e-01 3.364102169871330261e-02 1.479846686124801636e-01 7.555878907442092896e-02 -1.675238646566867828e-02 3.233170509338378906e-01 -4.379820544272661209e-03 -3.386085480451583862e-02 2.561155259609222412e-01 3.320585191249847412e-02 -7.295835763216018677e-02 2.829796262085437775e-02 -4.572222754359245300e-02 4.537121951580047607e-02 -2.927127480506896973e-01 -1.602330207824707031e-01 3.430581688880920410e-01
-2.764919996261596680e-01 2.458134852349758148e-02 -5.990554764866828918e-02 2.899567484855651855e-01 -2.090682089328765869e-01 -9.039290994405746460e-02 -3.088538646697998047e-01 -1.001838594675064087e-01 2.003551423549652100e-01 7.035474479198455811e-02 1.670572161674499512e-02 5.296562612056732178e-02 2.495495080947875977e-01 2.839231118559837341e-02 1.311586052179336548e-01 2.660583555698394775e-01 -8.748403936624526978e-02 -3.849264606833457947e-02 1.857319101691246033e-02 -1.389695852994918823e-01 1.349944472312927246e-01 7.406582683324813843e-02 4.042897820472717285e-01 1.764584779739379883e-01 -2.492744848132133484e-02 3.308207094669342041e-01 -2.478438615798950195e-02 -2.592609524726867676e-01 1.078824996948242188e-01 -1.171507164835929871e-01 4.503764212131500244e-02 1.623392999172210693e-01
4.796744883060455322e-02 -1.691844463348388672e-01 5.099324509501457214e-02 3.049962818622589111e-01 4.221350699663162231e-02 -1.785116046667098999e-01 -1.003378853201866150e-01 2.038609236478805542e-01 2.066579312086105347e-01 -4.445417970418930054e-02 -1.624200940132141113e-01 1.124795973300933838e-01 -2.714712917804718018e-01 -3.492732346057891846e-02 1.124456897377967834e-01 1.800650805234909058e-01 -1.173605844378471375e-01 -2.033253610134124756e-01 -2.594579160213470459e-01 -1.096130982041358948e-01 2.093225270509719849e-01 6.836943328380584717e-02 4.642837494611740112e-02 2.880334556102752686e-01 3.710997104644775391e-01 3.054481148719787598e-01 1.582728177309036255e-01 -7.722216099500656128e-02 3.173933923244476318e-02 3.736392781138420105e-02 1.995519362390041351e-02 2.271379381418228149e-01
-3.921012580394744873e-02 -1.579434424638748169e-01 -1.257452070713043213e-01 4.730738699436187744e-02 -8.885256201028823853e-02 -1.983458995819091797e-01 -1.541480720043182373e-01 9.412373602390289307e-02 -9.101662784814834595e-02 -7.030908018350601196e-02 2.100391834974288940e-01 4.101848304271697998e-01 1.620825231075286865e-01 1.567458212375640869e-01 -2.316062003374099731e-01 3.368284180760383606e-02 -1.637693047523498535e-01 -1.994152069091796875e-01 7.617636583745479584e-03 -8.338671177625656128e-02 2.204597741365432739e-01 1.241074129939079285e-01 -2.301204055547714233e-01 2.173652648925781250e-01 1.884362995624542236e-01 1.677260547876358032e-01 -7.979153096675872803e-02 -1.156399026513099670e-02 -3.699039518833160400e-01 -1.846699267625808716e-01 2.436512261629104614e-01 -7.844387739896774292e-02
-2.082007825374603271e-01 -1.185997575521469116e-01 -9.533097036182880402e-03 9.887654334306716919e-02 -2.407349646091461182e-01 -1.659429520368576050e-01 -4.746892750263214111e-01 -2.308465912938117981e-02 -4.535170644521713257e-02 2.294402802363038063e-03 5.102190375328063965e-02 1.700826734304428101e-01 2.439642399549484253e-01 2.903755940496921539e-02 1.217734441161155701e-01 3.096432983875274658e-01 1.730459034442901611e-01 -5.072110146284103394e-02 -1.849873363971710205e-01 -1.031648218631744385e-01 1.719325631856918335e-01 -1.534077078104019165e-01 3.766450285911560059e-01 6.424111872911453247e-02 2.498514018952846527e-03 1.093918755650520325e-01 1.256716996431350708e-01 3.433642908930778503e-02 9.539415687322616577e-02 1.422919332981109619e-01 1.915275901556015015e-01 2.127537131309509277e-01
-2.091920673847198486e-01 -1.140708774328231812e-01 1.204786077141761780e-01 1.811525076627731323e-01 3.536309897899627686e-01 1.346246600151062012e-01 -2.395248115062713623e-01 1.446230337023735046e-02 1.916695982217788696e-01 1.069677323102951050e-01 -1.113823205232620239e-01 1.098676994442939758e-01 1.612158119678497314e-01 3.598898649215698242e-01 6.778650730848312378e-02 1.865425556898117065e-01 1.077906787395477295e-01 1.367740929126739502e-01 -2.081298679113388062e-01 1.213215012103319168e-02 2.259156554937362671e-01 1.275493949651718140e-01 2.237096801400184631e-02 -5.950547754764556885e-02 -6.498760730028152466e-02 4.550163447856903076e-01 -7.060074806213378906e-02 2.306737191975116730e-02 7.258141785860061646e-02 -1.224360689520835876e-01 9.477662853896617889e-03 2.128541022539138794e-01
-4.264607727527618408e-01 -2.983946204185485840e-01 -5.495266243815422058e-02 1.209857985377311707e-01 -1.039733886718750000e-01 -1.552998125553131104e-01 -1.879019439220428467e-01 2.189072817564010620e-01 -2.142474986612796783e-02 6.406732648611068726e-02 -1.659300029277801514e-01 4.357243329286575317e-02 6.987728923559188843e-02 2.391725480556488037e-01 -5.970559641718864441e-02 1.914538815617561340e-02 5.438965186476707458e-02 -1.848883330821990967e-01 9.319853782653808594e-02 -2.881481349468231201e-01 1.061196476221084595e-01 1.538597047328948975e-01 3.140615522861480713e-01 2.695467770099639893e-01 1.495176851749420166e-01 -9.906047582626342773e-02 3.043035864830017090e-01 4.506382718682289124e-02 -2.850136533379554749e-02 -1.145857125520706177e-01 1.104388684034347534e-01 7.242630422115325928e-02
-1.226703450083732605e-01 -3.011296987533569336e-01 -1.693161725997924805e-01 -2.397740073502063751e-02 -3.804541379213333130e-02 -6.352037936449050903e-02 -3.227333724498748779e-01 -5.795221403241157532e-02 -6.037552282214164734e-02 2.319695204496383667e-01 2.022653818130493164e-01 2.354068309068679810e-01 -1.038396060466766357e-01 3.188063204288482666e-01 5.722838640213012695e-02 -4.183254390954971313e-02 4.170785844326019287e-02 -1.642287224531173706e-01 -1.574936881661415100e-02 1.273248344659805298e-01 1.692155450582504272e-01 4.130333960056304932e-01 2.845701947808265686e-02 1.900673657655715942e-01 1.790582835674285889e-01 1.384698450565338135e-01 -4.606562480330467224e-02 -7.131205499172210693e-02 -1.962726265192031860e-01 1.051295623183250427e-01 7.600868493318557739e-02 2.926988303661346436e-01
-7.095964998006820679e-02 1.001299992203712463e-01 1.310200542211532593e-01 -9.011076390743255615e-02 -3.099890351295471191e-01 -3.316473364830017090e-01 -1.056554540991783142e-01 -1.120510846376419067e-01 5.150728672742843628e-02 3.066837191581726074e-01 3.931353986263275146e-02 2.495452761650085449e-01 8.786522597074508667e-02 -6.109665334224700928e-02 -2.345449775457382202e-01 9.185192734003067017e-02 -3.073490411043167114e-02 -1.878436207771301270e-01 -9.951873868703842163e-02 -1.228819787502288818e-01 2.149638235569000244e-01 2.953915111720561981e-02 1.249501481652259827e-01 1.750615686178207397e-01 1.103914603590965271e-01 1.693895608186721802e-01 3.584807813167572021e-01 -9.189324826002120972e-02 4.242071881890296936e-02 -3.593516647815704346e-01 1.628220677375793457e-01 6.761779636144638062e-02
-1.324661821126937866e-01 -8.713421970605850220e-02 -7.363347709178924561e-02 1.701759696006774902e-01 -3.798511996865272522e-02 9.579470008611679077e-02 -2.260687649250030518e-01 -1.627293825149536133e-01 -1.623137146234512329e-01 1.723624914884567261e-01 -2.333807498216629028e-01 1.195822581648826599e-01 4.490941464900970459e-01 1.697050593793392181e-02 -1.981831341981887817e-01 3.319744393229484558e-02 -3.129310011863708496e-01 -6.132403016090393066e-02 2.716530812904238701e-03 4.482241719961166382e-02 2.320658266544342041e-01 -1.724707633256912231e-01 -3.872464597225189209e-02 3.035539388656616211e-01 1.195740550756454468e-01 1.116082966327667236e-01 1.640214957296848297e-02 3.726260736584663391e-02 9.601268917322158813e-02 -9.813905507326126099e-02 4.400289058685302734e-02 3.936392068862915039e-01
-2.517604827880859375e-01 -5.439151525497436523e-01 1.005596742033958435e-01 2.471951246261596680e-01 9.414488077163696289e-02 -1.078617945313453674e-02 -2.025784850120544434e-01 1.272968798875808716e-01 -2.171934694051742554e-01 -7.669746875762939453e-02 -2.789724431931972504e-02 -1.134061720222234726e-02 -8.815122395753860474e-02 1.092549711465835571e-01 -1.415629088878631592e-01 2.231820523738861084e-01 -5.419633537530899048e-02 -1.606619656085968018e-01 1.851361542940139771e-01 -1.441569030284881592e-01 1.396488547325134277e-01 1.475392878055572510e-01 1.579977124929428101e-01 2.645046710968017578e-01 5.160030908882617950e-03 1.873919069766998291e-01 7.445923984050750732e-02 3.873390704393386841e-02 -2.071159631013870239e-01 -1.989298611879348755e-01 8.852177113294601440e-02 8.554910868406295776e-02
-1.658845394849777222e-01 -2.813621982932090759e-02 -1.045522317290306091e-01 1.458438038825988770e-01 1.885470002889633179e-02 -4.588050767779350281e-02 -2.564991116523742676e-01 3.354568034410476685e-02 -5.796428769826889038e-02 -2.893393300473690033e-02 1.823260486125946045e-01 3.511462211608886719e-01 1.804087758064270020e-01 4.535100460052490234e-01 -3.004888892173767090e-01 1.264706552028656006e-01 1.764443218708038330e-01 5.425549298524856567e-02 -2.462635375559329987e-02 -3.322237730026245117e-02 9.186926484107971191e-02 -1.534246653318405151e-01 1.712324321269989014e-01 2.767141163349151611e-01 1.801836341619491577e-01 1.203234419226646423e-01 2.604317963123321533e-01 1.173874884843826294e-01 -1.816660463809967041e-01 1.555303037166595459e-01 2.566223498433828354e-03 -7.387030124664306641e-02
-1.425431221723556519e-01 -9.124539792537689209e-03 -2.177840843796730042e-02 2.022648900747299194e-01 -7.639781571924686432e-03 -1.268502511084079742e-02 1.986407935619354248e-01 -5.075476691126823425e-02 3.510187938809394836e-02 6.124011427164077759e-02 9.888906776905059814e-02 2.076867073774337769e-01 3.718301653861999512e-01 -1.095110327005386353e-01 2.697360515594482422e-01 7.584189623594284058e-02 -2.606760859489440918e-01 -4.982124082744121552e-03 3.152361512184143066e-02 -1.239436641335487366e-01 3.143576383590698242e-01 9.051162749528884888e-02 8.735536038875579834e-02 2.682430446147918701e-01 -1.449019014835357666e-01 3.973812162876129150e-01 1.782323569059371948e-01 1.734297722578048706e-03 8.311636745929718018e-02 -4.156793281435966492e-02 1.756953895092010498e-01 2.969679236412048340e-01
-1.083659455180168152e-01 -8.817378431558609009e-02 -1.665956228971481323e-01 -1.260324269533157349e-01 -6.244826596230268478e-03 -1.301467865705490112e-01 -2.370077073574066162e-01 1.567533165216445923e-01 -7.447589933872222900e-02 -4.589469358325004578e-02 1.009869650006294250e-01 2.123499661684036255e-01 2.046968191862106323e-01 1.892359107732772827e-01 -3.257235139608383179e-02 5.004907771944999695e-02 -1.337711364030838013e-01 4.200176522135734558e-02 1.619778722524642944e-01 -4.859756678342819214e-02 4.037764370441436768e-01 -1.660502403974533081e-01 -5.038977414369583130e-02 4.449911713600158691e-01 6.171882525086402893e-02 3.664333224296569824e-01 4.582583904266357422e-02 -7.033441215753555298e-02 -2.630311846733093262e-01 5.957988277077674866e-02 -1.690602749586105347e-01 -9.504718333482742310e-02
-2.061188817024230957e-01 -6.826506555080413818e-02 -2.191238552331924438e-01 1.516001075506210327e-01 -7.820893824100494385e-02 -1.244780942797660828e-01 -2.347128279507160187e-02 -9.629353135824203491e-02 3.290923833847045898e-01 1.309215277433395386e-01 -6.557206064462661743e-02 1.647125780582427979e-01 1.175068542361259460e-01 -5.060501769185066223e-02 -2.076868899166584015e-02 5.871699750423431396e-02 -4.805607348680496216e-02 -4.671306014060974121e-01 -1.252448000013828278e-02 1.029438003897666931e-01 1.439686566591262817e-01 4.005250334739685059e-02 -2.616014182567596436e-01 2.356452941894531250e-01 -3.164715468883514404e-01 1.344916224479675293e-01 1.503582298755645752e-01 -4.247262701392173767e-02 5.680191889405250549e-02 -1.426582485437393188e-01 -1.465907320380210876e-02 3.595637679100036621e-01
-1.496973335742950439e-01 1.927954256534576416e-01 -1.509576737880706787e-01 2.242977768182754517e-01 -1.387112289667129517e-01 -1.366989454254508018e-03 -3.382315337657928467e-01 -1.919673085212707520e-01 2.403901517391204834e-02 2.591747641563415527e-01 -2.692513866350054741e-03 1.481637060642242432e-01 2.978782355785369873e-01 5.682651326060295105e-02 8.767873793840408325e-02 2.640477418899536133e-01 -2.051868140697479248e-01 -3.782933950424194336e-02 -3.456675261259078979e-02 -2.906354367733001709e-01 1.978462636470794678e-01 -7.394992280751466751e-03 2.042677700519561768e-01 -2.056712098419666290e-02 6.473025679588317871e-02 1.940194815397262573e-01 6.493031233549118042e-02 -5.333606619387865067e-03 9.838989377021789551e-02 -1.504428088665008545e-01 2.141513079404830933e-01 3.208653032779693604e-01
-1.833733767271041870e-01 -2.097155302762985229e-01 -7.570390403270721436e-02 -4.391367360949516296e-02 -8.139070868492126465e-02 -2.312872111797332764e-01 -3.828922659158706665e-02 1.242697536945343018e-01 -1.932107210159301758e-01 9.935798496007919312e-02 2.818175554275512695e-01 2.633760571479797363e-01 1.244971975684165955e-01 4.350609183311462402e-01 -1.355204582214355469e-01 -6.176340952515602112e-02 -8.371731638908386230e-02 -1.492812931537628174e-01 -1.150993108749389648e-01 -1.220005825161933899e-01 1.725893616676330566e-01 1.315025426447391510e-02 -4.757737740874290466e-02 9.185484796762466431e-02 1.211842447519302368e-01 3.642842769622802734e-01 1.214386150240898132e-01 2.786253392696380615e-01 -2.763268947601318359e-01 1.834224909543991089e-02 -7.096694316715002060e-03 1.266828924417495728e-02
5.607540160417556763e-02 -3.285588622093200684e-01 -3.143472969532012939e-02 2.031250298023223877e-01 1.974644660949707031e-01 -2.538691163063049316e-01 -1.828321218490600586e-01 6.002835184335708618e-02 1.674948930740356445e-01 5.528994649648666382e-02 -9.346175938844680786e-02 -1.175400167703628540e-01 -1.381945610046386719e-01 2.397785633802413940e-01 2.082387059926986694e-01 4.212600588798522949e-01 -6.337627768516540527e-02 -3.488816693425178528e-02 -6.308204680681228638e-02 7.463026046752929688e-02 1.753015816211700439e-02 1.734038740396499634e-01 1.408295929431915283e-01 3.526327908039093018e-01 -3.623555973172187805e-02 2.659311294555664062e-01 -4.462222009897232056e-02 2.948979148641228676e-03 -4.024197533726692200e-02 -1.545382440090179443e-01 2.351077049970626831e-01 1.046689599752426147e-01
-1.570317894220352173e-01 -1.758804172277450562e-01 -1.187194883823394775e-01 7.667140662670135498e-02 -1.074642911553382874e-01 -1.461699325591325760e-02 -4.185891747474670410e-01 -1.724312156438827515e-01 -2.902571260929107666e-01 2.780663073062896729e-01 1.762712895870208740e-01 -1.052573695778846741e-02 7.832047343254089355e-02 9.806167334318161011e-02 -1.992907971143722534e-01 2.633898258209228516e-01 -6.259471923112869263e-02 -1.174168959259986877e-01 -9.121135622262954712e-02 -1.674952358007431030e-01 -1.313188020139932632e-02 -1.916888169944286346e-02 2.587314248085021973e-01 3.274729847908020020e-01 -7.100403308868408203e-02 8.635733276605606079e-03 -1.494806855916976929e-01 -1.049447357654571533e-01 6.293494254350662231e-02 -4.277114197611808777e-02 1.640021204948425293e-01 3.002810478210449219e-01
-3.416825085878372192e-02 -1.859275549650192261e-01 -1.527162641286849976e-01 1.545979082584381104e-01 1.420926488935947418e-02 -8.405546844005584717e-02 -1.943358927965164185e-01 1.940996050834655762e-01 3.655092790722846985e-02 -5.676412954926490784e-03 1.978567987680435181e-01 1.921929605305194855e-02 -9.842598438262939453e-02 3.952280580997467041e-01 -5.647812783718109131e-02 6.134890019893646240e-02 1.006420888006687164e-02 1.153384074568748474e-01 1.061510741710662842e-01 1.010743677616119385e-01 3.603780269622802734e-01 -4.938940331339836121e-02 -2.972221970558166504e-01 3.255849480628967285e-01 1.712049096822738647e-01 3.778969645500183105e-01 1.791289746761322021e-01 -5.155049264430999756e-02 -6.830712780356407166e-03 -1.689666658639907837e-01 1.534424871206283569e-01 7.185347843915224075e-03
-1.760325431823730469e-01 4.355455935001373291e-02 -2.006233185529708862e-01 -2.379506826400756836e-03 -1.148787140846252441e-01 -2.454914599657058716e-01 -2.023660987615585327e-01 -1.421094834804534912e-01 -3.472659736871719360e-02 1.658880263566970825e-01 -9.525807946920394897e-02 2.262850254774093628e-01 3.632577136158943176e-03 -1.704899817705154419e-01 -2.606572508811950684e-01 2.851435840129852295e-01 -2.415362186729907990e-02 -9.871252626180648804e-02 -1.587086021900177002e-01 -1.298881322145462036e-01 4.379925429821014404e-01 2.363486913964152336e-03 2.786534726619720459e-01 2.081970125436782837e-01 -3.938858956098556519e-02 4.933218285441398621e-02 1.718095391988754272e-01 3.090363927185535431e-02 -9.147392958402633667e-02 -3.384715616703033447e-01 4.187501594424247742e-02 2.346504107117652893e-02
-1.858908534049987793e-01 -1.149032264947891235e-02 1.241462677717208862e-01 3.424420058727264404e-01 5.548918619751930237e-02 1.408439129590988159e-01 -1.737798899412155151e-01 2.503734529018402100e-01 -1.520262658596038818e-01 -1.019314751029014587e-01 -4.257382825016975403e-02 4.356952756643295288e-02 -1.125620212405920029e-02 1.108818352222442627e-01 -1.066416800022125244e-01 1.282745748758316040e-01 -4.508195444941520691e-02 -3.695056736469268799e-01 1.095423772931098938e-01 8.342294394969940186e-02 1.419650577008724213e-02 -1.743527054786682129e-01 4.885813593864440918e-02 3.017878532409667969e-01 -8.813905529677867889e-03 4.383082389831542969e-01 3.078365325927734375e-01 1.257541775703430176e-01 -9.029443562030792236e-02 -1.320333033800125122e-01 1.706256270408630371e-01 1.769189722836017609e-02
-3.563104867935180664e-01 -2.356012612581253052e-01 4.345808550715446472e-02 1.590895652770996094e-01 -1.168828904628753662e-01 -2.036164849996566772e-01 -1.990122795104980469e-01 1.966756284236907959e-01 -8.032730966806411743e-02 7.887403666973114014e-02 -1.811652630567550659e-01 -1.011963486671447754e-01 8.752725273370742798e-02 3.305036127567291260e-01 2.138141728937625885e-02 -2.959786914288997650e-02 1.175273284316062927e-01 2.200297452509403229e-02 1.907436922192573547e-02 -3.594178855419158936e-01 2.670412063598632812e-01 1.566689759492874146e-01 1.973311901092529297e-01 2.670962214469909668e-01 1.027545705437660217e-01 5.081571638584136963e-02 2.770298719406127930e-01 -1.390356868505477905e-01 -9.084636718034744263e-02 -1.982226036489009857e-02 -4.916642792522907257e-03 -1.228868737816810608e-01
-3.063699901103973389e-01 -2.712672762572765350e-02 1.159113273024559021e-01 1.988329142332077026e-01 -2.073374763131141663e-02 -6.310457736253738403e-02 -4.409384727478027344e-02 8.000491559505462646e-02 1.760945320129394531e-01 1.123853549361228943e-01 2.157963663339614868e-01 1.478483341634273529e-02 2.921676822006702423e-02 3.958190232515335083e-02 -1.151893511414527893e-01 1.980621814727783203e-01 -2.768748104572296143e-01 -1.071056872606277466e-01 -2.059670165181159973e-02 4.151862859725952148e-02 1.049129366874694824e-01 -1.947790235280990601e-01 2.207524180412292480e-01 2.706129290163516998e-02 2.419201880693435669e-01 4.889833331108093262e-01 1.114430502057075500e-01 -6.082053110003471375e-02 3.559579551219940186e-01 -1.424028426408767700e-01 1.372977495193481445e-01 1.614238917827606201e-01
-7.914375513792037964e-02 2.113564461469650269e-01 3.526638820767402649e-02 3.065609037876129150e-01 -4.712321679107844830e-04 2.922897413372993469e-02 -1.645248532295227051e-01 2.747586071491241455e-01 -1.099604293704032898e-01 -1.011020317673683167e-01 1.800222545862197876e-01 2.357079833745956421e-01 -3.615777008235454559e-03 1.786073595285415649e-01 1.085587665438652039e-01 6.092382594943046570e-02 1.771241053938865662e-02 6.998351961374282837e-02 -2.612465322017669678e-01 -3.078182786703109741e-02 3.067563772201538086e-01 1.474169790744781494e-01 -2.461482286453247070e-01 3.105151094496250153e-02 8.724024146795272827e-02 4.533722996711730957e-01 -3.264843672513961792e-02 -2.056938409805297852e-01 -1.456585377454757690e-01 -1.774157881736755371e-01 -2.542702108621597290e-02 1.762694418430328369e-01
-9.828700870275497437e-02 -1.413667201995849609e-01 -2.618262767791748047e-01 1.094098463654518127e-01 1.170702129602432251e-01 -5.323477834463119507e-02 -1.959440261125564575e-01 1.546323001384735107e-01 2.055811733007431030e-01 3.032758235931396484e-01 1.269040256738662720e-01 2.849754877388477325e-02 1.939907968044281006e-01 -9.568655490875244141e-02 -1.296180635690689087e-01 1.655082851648330688e-01 -3.182059824466705322e-01 -2.214188128709793091e-01 7.079997099936008453e-03 7.794818282127380371e-02 -6.872846186161041260e-02 8.227675408124923706e-02 -4.613791126757860184e-03 2.083597034215927124e-01 1.181475967168807983e-01 4.071448147296905518e-01 2.012362480163574219e-01 -1.949906721711158752e-02 1.704744249582290649e-01 -3.098403513431549072e-01 7.256056368350982666e-02 8.113574981689453125e-02
-2.000887095928192139e-01 5.014368146657943726e-02 6.022280082106590271e-02 8.048983663320541382e-02 -1.025519222021102905e-01 -4.083952009677886963e-01 -1.077201440930366516e-01 1.314684599637985229e-01 1.817943304777145386e-01 1.775681413710117340e-02 1.900285109877586365e-02 1.048681288957595825e-01 1.100377514958381653e-01 -1.023717075586318970e-01 -2.602975666522979736e-01 9.578587114810943604e-02 -1.666578054428100586e-01 -3.413028717041015625e-01 3.790351375937461853e-02 -7.155950367450714111e-02 4.029939770698547363e-01 1.821251809597015381e-01 7.061833888292312622e-02 1.759077236056327820e-02 2.576503455638885498e-01 7.939361780881881714e-02 6.898374855518341064e-02 -1.306566782295703888e-02 4.069719836115837097e-02 -3.075727224349975586e-01 2.671048641204833984e-01 -1.987556228414177895e-03
-1.772042363882064819e-01 -4.164733737707138062e-02 1.074477955698966980e-01 1.165516953915357590e-02 2.321367412805557251e-01 -1.094767227768898010e-01 9.379778802394866943e-02 1.231954321265220642e-01 -7.151937484741210938e-02 7.634918205440044403e-03 -2.784519791603088379e-01 2.603741884231567383e-01 1.081635355949401855e-01 -8.236259222030639648e-02 -1.720917373895645142e-01 3.199002146720886230e-01 -4.383482038974761963e-03 -1.531194299459457397e-01 2.664381265640258789e-02 -6.439562886953353882e-02 2.621076405048370361e-01 1.146923974156379700e-01 -1.041331514716148376e-01 1.456941515207290649e-01 1.837015300989151001e-01 1.756332069635391235e-01 3.797896206378936768e-01 -1.856497377157211304e-01 -3.659138679504394531e-01 -1.541295088827610016e-02 1.465517133474349976e-01 1.524578481912612915e-01
-2.723848223686218262e-01 -6.214113533496856689e-02 -4.444124549627304077e-02 1.314354240894317627e-01 1.069009024649858475e-02 -1.076300814747810364e-01 1.114908605813980103e-01 2.499098181724548340e-01 -1.167925149202346802e-01 1.080167442560195923e-01 2.164879292249679565e-01 1.496603190898895264e-01 1.415618881583213806e-02 3.863901495933532715e-01 -1.276863664388656616e-01 -9.163667261600494385e-02 1.141698732972145081e-01 2.356287091970443726e-02 -8.076673373579978943e-03 3.241739794611930847e-02 2.323361188173294067e-01 -1.312074949964880943e-03 -2.290635406970977783e-01 2.738958001136779785e-01 -1.933092623949050903e-02 2.241226136684417725e-01 2.701858244836330414e-02 5.026612430810928345e-02 -3.859497904777526855e-01 -2.141680270433425903e-01 2.975564599037170410e-01 1.180498450994491577e-01
-7.087111473083496094e-02 -4.400453269481658936e-01 -1.777786575257778168e-02 2.661061882972717285e-01 4.195060953497886658e-02 -8.995351940393447876e-02 -1.974977850914001465e-01 2.011325061321258545e-01 1.615359634160995483e-01 -3.186527267098426819e-02 -7.656179368495941162e-02 -1.049203127622604370e-01 8.166177198290824890e-03 9.591188281774520874e-02 1.729466915130615234e-01 2.490241229534149170e-01 2.366540431976318359e-01 -1.599048823118209839e-01 -1.125503033399581909e-01 -7.357081398367881775e-03 2.095011174678802490e-01 3.110300302505493164e-01 1.573796570301055908e-01 3.300182223320007324e-01 3.205165639519691467e-02 1.428079605102539062e-01 4.160209745168685913e-02 2.424879558384418488e-02 1.168433204293251038e-01 -1.192200630903244019e-01 1.620392799377441406e-01 2.219443023204803467e-01
-5.828974023461341858e-02 -6.182368099689483643e-02 -1.466553211212158203e-01 5.165511742234230042e-02 2.211397327482700348e-02 -4.528894275426864624e-02 -1.098862662911415100e-01 6.278494745492935181e-02 -1.075583025813102722e-01 -2.367709577083587646e-01 1.510783284902572632e-01 4.168777167797088623e-01 -7.045041769742965698e-02 3.419435024261474609e-02 -2.997974753379821777e-01 1.893504410982131958e-01 9.424219280481338501e-02 -2.930749952793121338e-01 1.154300719499588013e-01 2.375299297273159027e-02 2.647062242031097412e-01 1.641467362642288208e-01 -4.451188724488019943e-03 2.749729454517364502e-01 4.834438860416412354e-02 1.069026440382003784e-01 8.945129811763763428e-02 -8.648810535669326782e-02 -3.286262154579162598e-01 -1.151310652494430542e-01 3.323874771595001221e-01 1.079642251133918762e-01
-4.614110887050628662e-01 -2.060083746910095215e-01 -1.281126141548156738e-01 2.408082783222198486e-01 6.978380680084228516e-02 -8.054456114768981934e-02 -1.121750995516777039e-01 -7.201536744832992554e-02 4.579055681824684143e-02 2.148617506027221680e-01 -1.565928012132644653e-01 1.187308505177497864e-01 6.674949079751968384e-03 1.325630098581314087e-01 -1.299569308757781982e-01 1.228058636188507080e-01 -1.279332786798477173e-01 -1.537982821464538574e-01 1.281325221061706543e-01 2.538598477840423584e-01 3.432199656963348389e-01 1.230647936463356018e-01 1.868706345558166504e-01 8.941496908664703369e-02 -2.532353699207305908e-01 5.038380995392799377e-02 -2.073435038328170776e-01 6.913431920111179352e-03 -2.096087187528610229e-01 1.475654542446136475e-02 -1.629607677459716797e-01 1.658437103033065796e-01
-1.619950979948043823e-01 -6.382052600383758545e-02 -9.072843939065933228e-02 2.192614525556564331e-01 -6.263187620788812637e-03 -3.077121376991271973e-01 -3.095911443233489990e-02 1.320070326328277588e-01 1.956529170274734497e-01 8.804696053266525269e-02 8.940826356410980225e-02 -2.312541306018829346e-01 2.092413753271102905e-01 2.305995970964431763e-01 1.311394125223159790e-01 3.359647467732429504e-02 -7.422403246164321899e-02 -1.743462234735488892e-01 -6.870052963495254517e-02 2.381639741361141205e-02 2.191530317068099976e-01 -2.923172712326049805e-01 3.568899333477020264e-01 2.969185411930084229e-01 -5.805966258049011230e-02 3.269384503364562988e-01 1.116263717412948608e-01 -8.758883178234100342e-02 -6.495450437068939209e-02 -1.460173577070236206e-01 1.279176771640777588e-01 1.224005967378616333e-01
-1.211109161376953125e-01 -9.939308464527130127e-02 2.402823045849800110e-02 1.648591458797454834e-01 -1.230317950248718262e-01 -6.890881806612014771e-02 -1.341481879353523254e-02 5.294173955917358398e-02 -6.635335832834243774e-02 3.392768800258636475e-01 1.915685273706912994e-02 -4.357651248574256897e-02 2.091554701328277588e-01 -1.164370402693748474e-01 -1.614979505538940430e-01 -4.990615695714950562e-02 1.350569128990173340e-01 -5.691437795758247375e-02 2.693583443760871887e-02 -4.167845845222473145e-01 2.169490009546279907e-01 5.458738207817077637e-01 -2.319432049989700317e-02 1.864828914403915405e-01 6.864936649799346924e-02 1.942787170410156250e-01 1.933854222297668457e-01 -1.501465737819671631e-01 -1.126598683185875416e-03 -8.287448436021804810e-02 1.450388729572296143e-01 1.029474809765815735e-01
-2.520478703081607819e-02 -3.835437893867492676e-01 1.928172111511230469e-01 -9.862349182367324829e-02 1.772740334272384644e-01 -1.758152097463607788e-01 -3.884446918964385986e-01 1.226210594177246094e-01 -2.432719059288501740e-02 6.757018715143203735e-02 1.327521502971649170e-01 2.776597812771797180e-02 -9.389270097017288208e-03 8.222471177577972412e-02 -1.394107341766357422e-01 1.631082743406295776e-01 1.115507259964942932e-01 -2.793101370334625244e-01 1.643041372299194336e-01 2.996506690979003906e-01 3.425717651844024658e-01 -2.170601487159729004e-02 9.471066296100616455e-02 2.055962532758712769e-01 9.645599126815795898e-02 1.592331230640411377e-01 5.097540840506553650e-02 -2.618094906210899353e-02 7.315828651189804077e-02 -2.637722194194793701e-01 -1.070866957306861877e-01 -1.483716070652008057e-03
1.519690454006195068e-01 1.606199890375137329e-01 -4.482656717300415039e-02 2.050291448831558228e-01 -8.962195366621017456e-02 3.158532083034515381e-02 -3.499114811420440674e-01 2.191648185253143311e-01 -1.615979671478271484e-01 -4.505996406078338623e-02 1.975651532411575317e-01 -4.225883260369300842e-02 2.773558795452117920e-01 2.282033860683441162e-01 2.021837420761585236e-02 4.932446777820587158e-02 3.177496045827865601e-02 3.358660265803337097e-02 -1.624387502670288086e-01 -2.423935532569885254e-01 4.800890684127807617e-01 -1.464798301458358765e-01 -9.142620838247239590e-04 6.600494682788848877e-02 1.207826659083366394e-02 3.333825170993804932e-01 5.412423238158226013e-02 8.824209123849868774e-02 -1.331010460853576660e-02 -2.198744378983974457e-02 1.298635173588991165e-02 2.456400692462921143e-01
-1.451790034770965576e-01 2.327964901924133301e-01 -4.336934909224510193e-02 9.077857434749603271e-02 8.751646429300308228e-02 -1.952263861894607544e-01 -1.495729833841323853e-01 -6.711998581886291504e-02 1.191975772380828857e-01 2.016109786927700043e-02 -8.607054501771926880e-02 2.454487383365631104e-01 1.122668907046318054e-01 -1.572318375110626221e-03 3.275610879063606262e-02 2.796694338321685791e-01 -2.099354565143585205e-01 -1.826033443212509155e-01 -3.724462166428565979e-02 1.470516026020050049e-01 4.788236320018768311e-01 -1.132852211594581604e-01 2.437714487314224243e-01 1.861508339643478394e-01 -9.524265676736831665e-02 1.782394796609878540e-01 1.417335271835327148e-01 -1.303998846560716629e-02 -1.390824932605028152e-02 -2.078276276588439941e-01 3.222394585609436035e-01 1.512022912502288818e-01
-5.506733804941177368e-02 -1.393076181411743164e-01 -2.367956563830375671e-02 2.558609247207641602e-01 1.498831212520599365e-01 -2.814092934131622314e-01 -2.010482698678970337e-01 -7.957930862903594971e-02 -9.290039539337158203e-02 8.370885252952575684e-02 -2.128367777913808823e-03 -2.078986465930938721e-01 -1.224752962589263916e-01 -2.178798429667949677e-02 6.865143775939941406e-03 9.082466363906860352e-02 3.094660043716430664e-01 -9.821651875972747803e-02 1.099922060966491699e-01 1.384974829852581024e-02 1.909680366516113281e-01 1.216475591063499451e-01 -1.378213614225387573e-01 2.209361642599105835e-01 3.146745264530181885e-02 2.094011902809143066e-01 9.779793769121170044e-02 9.938248991966247559e-02 -7.631316035985946655e-02 -3.579794168472290039e-01 -1.476269513368606567e-01 4.729309678077697754e-01
-9.145530313253402710e-02 -3.092524111270904541e-01 -2.474599480628967285e-01 8.135726238833740354e-05 2.148256637156009674e-03 8.010965585708618164e-02 -2.878422737121582031e-01 1.368054449558258057e-01 1.196057628840208054e-02 1.973686069250106812e-01 4.408482462167739868e-02 2.951691746711730957e-01 1.996091306209564209e-01 9.703879058361053467e-02 3.984896093606948853e-02 2.210548967123031616e-01 -1.037916839122772217e-01 -3.201778233051300049e-01 -1.151523962616920471e-01 1.008217483758926392e-01 1.863252222537994385e-01 2.026237249374389648e-01 -1.363345086574554443e-01 -2.975924313068389893e-02 -1.202723830938339233e-01 1.022554710507392883e-01 3.022571504116058350e-01 6.032073870301246643e-02 3.948665782809257507e-02 -3.777220845222473145e-01 -1.712833531200885773e-02 -4.988015443086624146e-02
4.100372642278671265e-02 -7.497265189886093140e-02 -1.915996079333126545e-03 1.945521682500839233e-02 1.338206202490255237e-04 -2.629334926605224609e-01 -1.118364781141281128e-01 3.352868556976318359e-02 3.392618894577026367e-02 -6.236759945750236511e-02 1.535431295633316040e-01 3.895286023616790771e-01 1.350650042295455933e-01 4.244937002658843994e-01 -1.159002557396888733e-01 -5.944199860095977783e-02 -1.139088794589042664e-01 -7.472702115774154663e-02 1.224852874875068665e-01 -1.089405864477157593e-01 1.288435459136962891e-01 -6.645666807889938354e-02 1.652833074331283569e-02 3.968777358531951904e-01 7.228331267833709717e-02 3.986687064170837402e-01 -8.182470500469207764e-02 2.362484484910964966e-02 -2.922034263610839844e-01 -5.918461829423904419e-02 1.183809265494346619e-01 1.234930753707885742e-01
-2.637210115790367126e-02 -4.476277530193328857e-02 -2.019670307636260986e-01 1.460712403059005737e-01 -1.201802492141723633e-01 -4.284156560897827148e-01 -1.711637079715728760e-01 3.456474840641021729e-02 2.042544782161712646e-01 7.741140574216842651e-02 2.532070875167846680e-01 1.080903261899948120e-01 -1.099428068846464157e-02 2.121667116880416870e-01 2.297929115593433380e-02 2.031212747097015381e-01 -1.920545399188995361e-01 1.256556212902069092e-01 -1.205971688032150269e-01 3.462680056691169739e-02 2.694248855113983154e-01 -8.250381052494049072e-02 -2.837156951427459717e-01 1.585499942302703857e-01 -1.300373375415802002e-01 4.466222226619720459e-01 -3.763115406036376953e-02 4.975666105747222900e-02 1.524271257221698761e-02 -1.357817649841308594e-01 4.562925919890403748e-02 4.238539934158325195e-02
-1.475416719913482666e-01 -8.126193284988403320e-02 -1.027649343013763428e-01 -4.537956789135932922e-02 -1.189016476273536682e-01 -4.091981947422027588e-01 -3.205969631671905518e-01 -1.801061183214187622e-01 1.966349333524703979e-01 9.771783649921417236e-02 -1.127841770648956299e-01 2.330251038074493408e-01 4.942262917757034302e-02 -7.208712399005889893e-02 -1.689754426479339600e-01 3.021973669528961182e-01 -6.864704191684722900e-02 -1.707800477743148804e-01 -2.328460961580276489e-01 -4.480330646038055420e-02 2.285430729389190674e-01 -8.280268311500549316e-02 2.500496506690979004e-01 1.992491036653518677e-01 4.825579375028610229e-02 2.236666232347488403e-01 1.526555418968200684e-01 -8.067476004362106323e-02 1.325012445449829102e-01 -2.120943218469619751e-01 5.770249292254447937e-02 -1.637487555854022503e-03
7.981034368276596069e-02 1.325097531080245972e-01 -2.152509987354278564e-01 1.126466393470764160e-01 -2.182074189186096191e-01 -8.865664899349212646e-02 -3.858287632465362549e-01 8.015154860913753510e-03 -2.801434695720672607e-01 2.067454755306243896e-01 4.017812386155128479e-02 -4.923294112086296082e-02 2.206672877073287964e-01 1.007852405309677124e-01 1.063521131873130798e-01 1.039711609482765198e-01 -2.252556383609771729e-01 -1.104337498545646667e-01 -7.694292068481445312e-02 -1.357802599668502808e-01 2.391585856676101685e-01 -1.163918673992156982e-01 -7.724382728338241577e-02 -5.945918709039688110e-02 2.907551452517509460e-02 3.543939292430877686e-01 1.863022297620773315e-01 3.677978739142417908e-02 -4.313728958368301392e-02 -6.379140913486480713e-02 3.900843113660812378e-02 4.109990596771240234e-01
-1.810246706008911133e-01 -9.041067957878112793e-02 9.441515803337097168e-02 3.483467698097229004e-01 1.013217270374298096e-01 1.517418771982192993e-01 -1.999378763139247894e-02 2.991295158863067627e-01 -3.034386411309242249e-02 -1.018849853426218033e-02 6.335013359785079956e-02 7.999443262815475464e-02 -4.837184026837348938e-02 1.694092750549316406e-01 -1.161995902657508850e-01 9.873826801776885986e-02 2.146269381046295166e-02 -3.633734881877899170e-01 3.806500509381294250e-02 1.452273875474929810e-01 1.252625733613967896e-01 -1.896413117647171021e-01 -1.039103511720895767e-02 3.628261089324951172e-01 -1.608760654926300049e-02 2.797721922397613525e-01 3.517191708087921143e-01 1.502103656530380249e-01 -1.868319064378738403e-01 8.848127722740173340e-02 1.536319106817245483e-01 1.015566661953926086e-01
-1.531132012605667114e-01 -2.341615967452526093e-02 7.338431198149919510e-03 5.211894586682319641e-02 -1.165881678462028503e-01 8.567328006029129028e-02 -2.840171456336975098e-01 2.312201410531997681e-01 -2.079363614320755005e-01 1.290418803691864014e-01 4.394411668181419373e-02 2.607031166553497314e-01 8.308885991573333740e-02 2.093614190816879272e-01 2.065525650978088379e-01 -8.800286799669265747e-03 -6.630477309226989746e-02 1.878598481416702271e-01 -7.514519244432449341e-02 7.976827025413513184e-02 3.566785454750061035e-01 -2.272445149719715118e-02 -2.503854036331176758e-01 8.568749576807022095e-02 1.806703954935073853e-02 4.610858857631683350e-01 -8.880870416760444641e-03 -1.671822220087051392e-01 -1.056087017059326172e-01 -2.721140384674072266e-01 -8.217090368270874023e-02 1.119700074195861816e-01
-2.436725497245788574e-01 -1.521104127168655396e-01 -5.265130475163459778e-02 -8.370704948902130127e-03 5.649573355913162231e-02 -1.530155688524246216e-01 -4.423630237579345703e-01 1.142074614763259888e-01 3.910763934254646301e-02 -1.768837571144104004e-01 -3.354876935482025146e-01 2.255410701036453247e-01 -4.418799281120300293e-02 3.440782725811004639e-01 -6.773345917463302612e-02 2.210853248834609985e-01 -6.460468471050262451e-02 2.673560082912445068e-01 -9.379779547452926636e-02 -7.087403908371925354e-03 2.515472173690795898e-01 1.285113245248794556e-01 -1.498065441846847534e-01 1.335808187723159790e-01 4.402173683047294617e-02 1.868873536586761475e-01 6.201311573386192322e-02 4.125008359551429749e-02 -1.570324748754501343e-01 -6.514804810285568237e-02 2.741129137575626373e-02 1.806042343378067017e-01
-3.286196291446685791e-02 -4.572051763534545898e-02 -2.715925276279449463e-01 1.149414181709289551e-01 -6.978981941938400269e-02 3.839771822094917297e-02 -8.924553543329238892e-02 8.033403009176254272e-02 -6.823056191205978394e-02 1.139890700578689575e-01 -3.575248271226882935e-02 1.493585854768753052e-01 -8.031346648931503296e-02 1.041894545778632164e-03 -2.383725494146347046e-01 2.798979580402374268e-01 -4.689861834049224854e-02 2.943782210350036621e-01 2.185237109661102295e-01 -1.423725038766860962e-01 2.964009642601013184e-01 5.955438315868377686e-02 -6.822516024112701416e-02 2.197943925857543945e-01 6.392977386713027954e-02 3.793040513992309570e-01 3.917367160320281982e-01 -2.279876768589019775e-01 9.204099327325820923e-02 1.477062702178955078e-01 1.108187437057495117e-01 -9.503886103630065918e-02
-1.840169429779052734e-01 -1.381932049989700317e-01 2.556741004809737206e-03 3.290579617023468018e-01 -9.065048396587371826e-02 1.666478216648101807e-01 -1.507072001695632935e-01 1.091248169541358948e-01 -2.457986325025558472e-01 3.185398876667022705e-03 -9.167359769344329834e-02 2.249654680490493774e-01 -1.277467906475067139e-01 8.413820713758468628e-02 -1.842979900538921356e-02 1.438959687948226929e-01 9.158845245838165283e-02 -4.052069187164306641e-01 6.332277506589889526e-02 -7.775224745273590088e-02 2.497651129961013794e-01 -2.354283072054386139e-02 2.433388866484165192e-02 2.328621149063110352e-01 3.408432006835937500e-02 2.867866754531860352e-01 3.329693675041198730e-01 -1.591708883643150330e-02 -3.062304556369781494e-01 -1.630669273436069489e-02 1.726582273840904236e-02 1.224696934223175049e-01
-1.064435020089149475e-01 -2.924665212631225586e-01 -2.642136812210083008e-01 1.751950830221176147e-01 -8.777513355016708374e-02 -4.460435211658477783e-01 -2.171896249055862427e-01 5.480299517512321472e-02 4.079547896981239319e-02 2.256999015808105469e-01 2.493333816528320312e-01 2.111072242259979248e-01 -8.358062058687210083e-02 1.406853646039962769e-01 5.449467897415161133e-02 7.254555821418762207e-02 1.117586195468902588e-01 -2.672864310443401337e-02 1.398715227842330933e-01 -2.227549999952316284e-02 -1.888790428638458252e-01 6.012322381138801575e-03 -2.126702666282653809e-01 1.851631850004196167e-01 1.058558002114295959e-02 1.704663187265396118e-01 1.106818988919258118e-01 5.621391534805297852e-02 -7.925301790237426758e-02 -2.698624730110168457e-01 1.748951268382370472e-03 2.815436124801635742e-01
-1.874442696571350098e-01 -3.448755741119384766e-01 8.902803808450698853e-02 1.258562207221984863e-01 7.063683867454528809e-02 -1.397597789764404297e-01 -1.756298243999481201e-01 2.909850478172302246e-01 2.483830749988555908e-01 1.660161614418029785e-01 -9.375795722007751465e-02 -9.688422083854675293e-02 1.046856641769409180e-01 6.025034189224243164e-02 -2.234961539506912231e-01 1.744234561920166016e-01 1.396469622850418091e-01 7.643608748912811279e-02 5.840347334742546082e-02 1.067478489130735397e-02 3.401485085487365723e-01 2.311848253011703491e-01 -1.256917417049407959e-01 2.230323851108551025e-01 3.149070143699645996e-01 8.732323348522186279e-02 2.384778559207916260e-01 1.126636564731597900e-01 1.200891584157943726e-01 -1.369996964931488037e-01 4.209113121032714844e-02 6.962182372808456421e-02
-1.041656062006950378e-01 -7.656179368495941162e-02 -2.680061459541320801e-01 -1.997001767158508301e-01 -4.598591476678848267e-03 -3.367408812046051025e-01 -3.516548871994018555e-01 3.061494231224060059e-02 2.245141416788101196e-01 1.732349544763565063e-01 9.175478667020797729e-02 1.109666004776954651e-01 2.184301018714904785e-01 5.031620711088180542e-02 -8.372513949871063232e-02 3.621881902217864990e-01 -1.029965206980705261e-01 -5.058275908231735229e-02 6.043045967817306519e-02 3.834532201290130615e-02 1.844721473753452301e-02 7.520215958356857300e-02 1.224289834499359131e-01 1.924214959144592285e-01 2.215273976325988770e-01 1.438270062208175659e-01 2.591730356216430664e-01 -9.828295558691024780e-02 8.048713952302932739e-02 -1.633974164724349976e-01 2.547115981578826904e-01 1.517824232578277588e-01
3.529547154903411865e-02 -1.981261074542999268e-01 1.634827442467212677e-02 3.212263286113739014e-01 -2.358335107564926147e-01 -3.049692511558532715e-01 -1.988188177347183228e-01 6.968623399734497070e-02 4.938727244734764099e-02 -7.333665341138839722e-02 2.962331660091876984e-02 1.413930952548980713e-01 -2.043261975049972534e-01 -2.105136588215827942e-02 3.720217049121856689e-01 3.475020229816436768e-01 6.854927539825439453e-02 -9.680817276239395142e-02 1.196875125169754028e-01 -3.756592795252799988e-02 2.343266755342483521e-01 -9.092328138649463654e-03 1.298788040876388550e-01 1.841323375701904297e-01 -9.238890558481216431e-02 2.158019989728927612e-01 2.809203267097473145e-01 5.906171724200248718e-02 8.401315659284591675e-02 -1.193181797862052917e-01 -7.735228538513183594e-02 1.806647777557373047e-01
-2.367180585861206055e-01 -2.698750495910644531e-01 -7.117225229740142822e-02 -1.572768762707710266e-02 -1.170015111565589905e-01 -1.360064595937728882e-01 -1.534499824047088623e-01 1.426215618848800659e-01 -1.612141728401184082e-02 -3.052048385143280029e-02 2.501086592674255371e-01 1.430826783180236816e-01 2.537435591220855713e-01 2.951479256153106689e-01 -2.821586728096008301e-01 -1.106752753257751465e-01 -2.240028381347656250e-01 -4.450058564543724060e-02 -1.076022833585739136e-01 -1.774489134550094604e-01 1.373993903398513794e-01 1.827095076441764832e-02 -1.511465758085250854e-01 1.490760594606399536e-01 6.678375601768493652e-02 3.896265029907226562e-01 -3.430186212062835693e-02 2.515153884887695312e-01 -2.759870588779449463e-01 -6.331144273281097412e-02 4.120162129402160645e-02 -8.923186920583248138e-03
9.154131263494491577e-02 -1.624873429536819458e-01 8.672106266021728516e-02 4.277041852474212646e-01 2.171480804681777954e-01 -1.761204451322555542e-01 3.292702510952949524e-02 2.531637251377105713e-01 3.081519156694412231e-02 1.691460609436035156e-01 1.104806512594223022e-01 1.198199018836021423e-01 9.918144345283508301e-02 2.485039830207824707e-01 -7.664575427770614624e-02 -1.816654019057750702e-02 -1.206416040658950806e-01 1.203816533088684082e-01 2.017797976732254028e-01 2.765907905995845795e-02 1.755240708589553833e-01 3.914166390895843506e-01 -1.086550392210483551e-02 3.693479895591735840e-01 7.560949027538299561e-02 1.046002581715583801e-01 2.193009704351425171e-01 9.513610857538878918e-04 1.101375222206115723e-01 -6.754060834646224976e-02 -4.919638484716415405e-02 1.501947790384292603e-01
-9.580782055854797363e-02 -3.519314154982566833e-02 -1.348798722028732300e-01 1.446947306394577026e-01 -3.855636715888977051e-02 -3.190392255783081055e-01 -1.752432137727737427e-01 1.463301777839660645e-01 -2.225304394960403442e-01 1.509221792221069336e-01 1.632025539875030518e-01 6.034174561500549316e-02 1.494676619768142700e-01 2.564247250556945801e-01 -1.348601728677749634e-01 2.076405584812164307e-01 2.002072185277938843e-01 -2.695060670375823975e-01 2.705096304416656494e-01 -7.547482848167419434e-02 2.214841842651367188e-01 -8.839887380599975586e-02 -2.607578039169311523e-01 2.678560316562652588e-01 1.603772640228271484e-01 1.938669532537460327e-01 -1.258587092161178589e-01 1.245584115386009216e-01 1.507389545440673828e-01 -1.585921645164489746e-01 9.411408007144927979e-02 -5.913741141557693481e-02
3.538277000188827515e-02 -2.241510897874832153e-01 -9.833867102861404419e-02 -1.171477437019348145e-01 7.416830211877822876e-02 -6.581691652536392212e-02 -3.126406073570251465e-01 1.764919012784957886e-01 -2.784023247659206390e-02 -2.159124463796615601e-01 -1.026160046458244324e-01 2.832665443420410156e-01 -1.505179405212402344e-01 9.213871508836746216e-02 -9.816239774227142334e-02 1.553589385002851486e-02 -9.319210797548294067e-02 2.538304924964904785e-01 1.758594065904617310e-02 -7.509716600179672241e-02 4.367710351943969727e-01 -1.177900657057762146e-01 -6.278207898139953613e-02 2.251941561698913574e-01 -2.360869757831096649e-02 4.182267189025878906e-01 5.779539048671722412e-02 1.278383377939462662e-02 6.435380782932043076e-03 -6.674118340015411377e-02 1.674803160130977631e-02 2.916958034038543701e-01
-8.650887012481689453e-02 -2.826613783836364746e-01 -9.015780687332153320e-02 8.638995140790939331e-02 -7.582491636276245117e-02 -3.530114889144897461e-01 -1.312892287969589233e-01 8.667537569999694824e-02 2.772070653736591339e-02 2.611375451087951660e-01 2.396434247493743896e-01 1.131983995437622070e-01 2.157513499259948730e-01 -2.864624559879302979e-02 9.144669398665428162e-03 2.533964216709136963e-01 9.322307258844375610e-02 6.229927390813827515e-02 -9.856127947568893433e-02 -1.706305742263793945e-01 -2.828758060932159424e-01 -1.748952120542526245e-01 -6.824802607297897339e-02 9.743126481771469116e-02 1.476277709007263184e-01 3.519465327262878418e-01 8.443816751241683960e-02 1.726836711168289185e-01 -1.076476052403450012e-01 -2.836905121803283691e-01 -3.741341829299926758e-02 1.969974339008331299e-01
-2.192483395338058472e-01 9.069875814020633698e-03 5.146954208612442017e-02 3.715462386608123779e-01 -7.809393852949142456e-02 1.543276458978652954e-01 -8.658304065465927124e-02 1.767801493406295776e-01 -1.374098956584930420e-01 -4.326094873249530792e-03 -4.434993863105773926e-02 1.754807382822036743e-01 1.638701260089874268e-01 1.926034539937973022e-01 -6.246691197156906128e-02 6.585216522216796875e-02 -3.197430074214935303e-02 -2.732877433300018311e-01 -2.936810627579689026e-02 3.656728193163871765e-02 -7.751255761831998825e-03 -1.322997659444808960e-01 1.036520227789878845e-01 2.597576677799224854e-01 4.442172590643167496e-03 5.096127390861511230e-01 1.983955651521682739e-01 3.899446129798889160e-02 -1.869890093803405762e-01 1.118767037987709045e-01 3.093686699867248535e-01 -3.397210687398910522e-02
-3.446502089500427246e-01 -2.119165509939193726e-01 1.409665048122406006e-01 2.549706697463989258e-01 -1.180114597082138062e-01 -2.405718341469764709e-02 -1.171671524643898010e-01 7.656794786453247070e-02 -1.338345557451248169e-01 2.492360025644302368e-01 -1.151149049401283264e-01 1.483363807201385498e-01 -1.487879902124404907e-01 -4.251474887132644653e-02 1.627476960420608521e-01 7.599084079265594482e-02 -2.696094661951065063e-02 2.622893638908863068e-02 1.289302110671997070e-01 -1.289492249488830566e-01 2.005695132538676262e-03 8.480779081583023071e-02 2.058778852224349976e-01 3.637631982564926147e-02 -2.105723321437835693e-02 1.825732290744781494e-01 4.521251022815704346e-01 -7.970955967903137207e-02 -3.337183296680450439e-01 -1.451456397771835327e-01 1.948561221361160278e-01 2.128740102052688599e-01
-1.313074082136154175e-01 4.764495883136987686e-03 1.792621314525604248e-01 1.744780242443084717e-01 -2.456278502941131592e-01 -5.842325626872479916e-04 1.028147563338279724e-01 -1.041802316904067993e-01 -5.988974869251251221e-02 1.007065102458000183e-01 1.358478814363479614e-01 1.614160686731338501e-01 2.360615581274032593e-01 4.613733291625976562e-02 1.886037737131118774e-01 -1.157324574887752533e-02 -1.518196761608123779e-01 2.123039402067661285e-02 -2.694958820939064026e-02 -3.116756118834018707e-02 2.602762579917907715e-01 1.540884524583816528e-01 3.477567434310913086e-02 2.621988952159881592e-01 -1.459527909755706787e-01 4.750872254371643066e-01 4.068393707275390625e-01 9.196279197931289673e-02 1.363806277513504028e-01 2.223344705998897552e-02 -6.041883490979671478e-03 2.446318715810775757e-01
-2.325299233198165894e-01 5.663932859897613525e-02 -3.334306180477142334e-01 2.113322466611862183e-01 -1.134284734725952148e-01 -1.239194422960281372e-01 -1.874763965606689453e-01 -1.007458940148353577e-01 2.734625339508056641e-01 8.709517121315002441e-02 9.510247409343719482e-02 7.135443389415740967e-02 6.592465192079544067e-02 2.002058923244476318e-01 -1.475827186368405819e-03 -6.271802634000778198e-02 -8.953742682933807373e-02 -3.253522515296936035e-01 1.663814038038253784e-01 -1.268048305064439774e-02 1.135102733969688416e-01 1.804864555597305298e-01 -2.678300142288208008e-01 2.795629203319549561e-01 -2.070048451423645020e-01 1.099866330623626709e-01 2.032442390918731689e-01 -2.495192177593708038e-02 9.853740781545639038e-02 -3.092079460620880127e-01 1.297236420214176178e-02 1.704951375722885132e-01
2.940002270042896271e-02 -6.263886392116546631e-02 1.888674497604370117e-01 4.588373005390167236e-01 2.367509901523590088e-01 -1.871476322412490845e-01 -5.512166768312454224e-02 2.649620473384857178e-01 -1.462260633707046509e-02 2.220042943954467773e-01 3.449595719575881958e-02 2.416784316301345825e-01 3.381308168172836304e-02 2.618587613105773926e-01 5.166964977979660034e-02 2.597327530384063721e-01 1.144679188728332520e-01 1.097248122096061707e-01 1.632131189107894897e-01 -1.255273371934890747e-01 2.716536521911621094e-01 1.071081534028053284e-01 7.329955697059631348e-03 -1.027638372033834457e-02 2.388840615749359131e-01 -4.634157940745353699e-02 8.769325911998748779e-02 -7.544319331645965576e-02 3.397171571850776672e-02 -1.731905490159988403e-01 -1.040109694004058838e-01 2.611915171146392822e-01
-2.278878241777420044e-01 5.001167580485343933e-02 1.400850415229797363e-01 5.665733218193054199e-01 -6.138322502374649048e-02 -1.897145211696624756e-01 7.200139760971069336e-02 5.653171613812446594e-02 -1.443435251712799072e-01 2.323947399854660034e-01 9.609141945838928223e-02 3.994769603013992310e-02 2.526828050613403320e-01 1.793316900730133057e-01 -1.166727468371391296e-01 2.578268386423587799e-02 -2.175731509923934937e-01 -4.046992864459753036e-03 -8.485911041498184204e-02 7.303441315889358521e-02 2.108510881662368774e-01 -1.534796357154846191e-01 1.775168627500534058e-01 -3.858781978487968445e-02 1.278007775545120239e-01 3.983856439590454102e-01 5.151261389255523682e-02 -8.153641968965530396e-02 9.699121117591857910e-02 -2.362863451708108187e-04 6.309133023023605347e-03 7.837010920047760010e-02
8.499248325824737549e-02 -1.331055760383605957e-01 -3.919705748558044434e-02 -9.855485521256923676e-03 -8.367568999528884888e-02 -2.532593309879302979e-01 -2.968082129955291748e-01 1.597341746091842651e-01 -6.821388751268386841e-02 8.699784427881240845e-02 1.925433129072189331e-01 -6.683269143104553223e-02 3.397613167762756348e-01 1.592006385326385498e-01 -1.689967513084411621e-02 1.633451133966445923e-01 -3.224832937121391296e-02 5.783502385020256042e-02 3.401950001716613770e-02 -1.941775530576705933e-01 3.570024669170379639e-01 8.920566737651824951e-02 -1.813765019178390503e-01 2.946276068687438965e-01 -2.887195348739624023e-02 2.971153259277343750e-01 3.212236240506172180e-02 -1.650435924530029297e-01 -8.702133595943450928e-02 2.305137515068054199e-01 -1.854378581047058105e-01 2.373294085264205933e-01
-1.805486381053924561e-01 -1.910884082317352295e-01 -7.743144035339355469e-02 5.530014634132385254e-02 -2.854382432997226715e-02 -1.197978630661964417e-01 -1.901246309280395508e-01 -1.252841856330633163e-02 -5.520285665988922119e-02 -1.356648355722427368e-01 7.156979292631149292e-02 3.778789341449737549e-01 1.754647344350814819e-01 5.272585153579711914e-01 -1.426877528429031372e-01 -1.434899121522903442e-02 1.568844616413116455e-01 -1.201911717653274536e-01 1.312060356140136719e-01 -1.335303951054811478e-02 1.754139810800552368e-01 -1.508001536130905151e-01 1.943486630916595459e-01 3.243765532970428467e-01 8.452297002077102661e-02 2.489324510097503662e-01 6.799437850713729858e-02 7.296834141016006470e-02 -1.986953914165496826e-01 -1.199427247047424316e-02 -8.476275834254920483e-04 -1.773846801370382309e-03
-2.327634394168853760e-01 -1.959981918334960938e-01 9.243245422840118408e-02 1.520263254642486572e-01 9.709347039461135864e-03 -6.648690253496170044e-02 -3.764708340167999268e-01 -2.583610825240612030e-02 1.087307110428810120e-01 1.056917235255241394e-01 -1.617714166641235352e-01 1.699217855930328369e-01 -7.130313664674758911e-02 1.909143328666687012e-01 1.271240115165710449e-01 5.347514152526855469e-01 6.105807051062583923e-02 -2.758734486997127533e-02 7.887394726276397705e-02 -7.885859347879886627e-03 5.246560275554656982e-02 1.313382089138031006e-01 1.531179100275039673e-01 2.021875530481338501e-01 -1.700191348791122437e-01 3.944086842238903046e-03 2.117174714803695679e-01 -1.580869704484939575e-01 1.327357143163681030e-01 -2.447190582752227783e-01 -1.646134108304977417e-01 9.331510215997695923e-02
-1.934694647789001465e-01 -3.657042086124420166e-01 8.781332522630691528e-03 3.392112255096435547e-01 1.702114939689636230e-01 -1.943319141864776611e-01 -6.987494230270385742e-02 -2.719788113608956337e-03 4.639027174562215805e-03 1.245159953832626343e-01 1.521671116352081299e-01 -1.002829298377037048e-01 -1.054494380950927734e-01 9.119909256696701050e-02 -1.966590583324432373e-01 3.386566415429115295e-02 5.710037797689437866e-02 -1.314669102430343628e-01 -9.105662256479263306e-02 2.503180503845214844e-01 1.853299140930175781e-01 -5.915988236665725708e-02 1.305241882801055908e-02 2.387345135211944580e-01 1.812124848365783691e-01 3.985742330551147461e-01 9.198205918073654175e-02 -1.306738704442977905e-01 1.495691537857055664e-01 -1.031147390604019165e-01 3.033231198787689209e-01 -7.291004806756973267e-02
-2.109444290399551392e-01 9.470593929290771484e-02 3.233421826735138893e-03 5.128875747323036194e-02 -1.808275580406188965e-01 2.169705368578433990e-02 -1.413571387529373169e-01 1.767681539058685303e-02 -2.912290394306182861e-01 3.374308645725250244e-01 -4.718182608485221863e-02 -1.816300898790359497e-01 2.438219934701919556e-01 1.700127683579921722e-02 -2.585721435025334358e-03 1.902139931917190552e-01 -1.748540401458740234e-01 -2.003047801554203033e-02 -2.071422785520553589e-01 -5.951890349388122559e-02 3.206521272659301758e-01 -1.157522499561309814e-01 1.192113682627677917e-01 3.265361860394477844e-02 3.393711522221565247e-02 2.770815789699554443e-02 1.407072097063064575e-01 -1.954323351383209229e-01 -2.496572583913803101e-01 -1.552414894104003906e-01 -4.433305561542510986e-02 4.509848952293395996e-01
-1.849491149187088013e-01 -2.041909843683242798e-01 -1.121847182512283325e-01 2.516516149044036865e-01 -2.748399376869201660e-01 -1.725673824548721313e-01 -3.731354475021362305e-01 1.254739612340927124e-01 2.552682906389236450e-02 1.137110218405723572e-01 5.644598975777626038e-02 2.211004942655563354e-01 1.933838427066802979e-01 1.592570692300796509e-01 1.193032488226890564e-01 4.794533178210258484e-02 -4.288717731833457947e-02 -2.497536092996597290e-01 -1.733165383338928223e-01 -8.532145619392395020e-02 -2.002558708190917969e-01 1.492559257894754410e-02 1.035238355398178101e-01 2.103354930877685547e-01 -3.136812895536422729e-02 -6.215637922286987305e-02 1.196563616394996643e-01 -4.813323169946670532e-02 1.410796046257019043e-01 -4.949567839503288269e-02 2.613508328795433044e-02 4.490146040916442871e-01
-2.236707061529159546e-01 -1.665092259645462036e-01 1.495158374309539795e-01 1.363961249589920044e-01 -7.177461683750152588e-02 9.538658708333969116e-02 8.774491399526596069e-02 -1.252493709325790405e-01 -5.168724432587623596e-02 7.404876500368118286e-02 1.553053408861160278e-01 3.251624703407287598e-01 1.329727470874786377e-01 -9.207500517368316650e-02 2.365133613348007202e-01 7.117843627929687500e-02 3.669688105583190918e-02 3.341465070843696594e-02 7.309837639331817627e-02 5.275766178965568542e-02 2.214498966932296753e-01 5.717073008418083191e-02 5.479123443365097046e-03 9.848850965499877930e-02 -3.478463590145111084e-01 2.938792705535888672e-01 4.093008041381835938e-01 -2.761436812579631805e-02 6.583111733198165894e-02 -8.624593913555145264e-02 1.500357538461685181e-01 3.686701655387878418e-01
-1.551810204982757568e-01 1.353013962507247925e-01 -9.516216814517974854e-02 2.465509921312332153e-01 -1.068656817078590393e-01 -3.634142130613327026e-02 -3.275723159313201904e-01 1.874074339866638184e-01 -2.112573236227035522e-01 1.058850213885307312e-01 6.058107689023017883e-02 3.594066202640533447e-01 -1.080750972032546997e-01 6.303045898675918579e-02 -5.674839764833450317e-02 1.288162171840667725e-01 -1.352602541446685791e-01 1.797310858964920044e-01 -2.913755550980567932e-02 -2.649822831153869629e-02 1.220487728714942932e-01 -1.772122979164123535e-01 -1.603867709636688232e-01 -2.994257491081953049e-03 -9.115962684154510498e-02 3.865339457988739014e-01 -1.001824885606765747e-01 2.258936129510402679e-02 2.642545849084854126e-02 -4.056890010833740234e-01 -1.192649751901626587e-01 1.910429298877716064e-01
1.017438173294067383e-01 -1.636729389429092407e-01 -1.374835520982742310e-01 2.023113816976547241e-01 -6.232057511806488037e-02 -6.660035252571105957e-02 1.339450925588607788e-01 3.501731753349304199e-01 -1.313413083553314209e-01 1.080480292439460754e-01 2.050738185644149780e-01 1.393816024065017700e-01 1.091626584529876709e-01 6.542098522186279297e-02 -2.224330455064773560e-01 6.910931318998336792e-02 -2.269882149994373322e-02 -1.250657439231872559e-01 3.597196191549301147e-02 -2.062693834304809570e-01 -1.495982892811298370e-02 1.876215189695358276e-01 1.351969130337238312e-02 4.107373356819152832e-01 -2.240803539752960205e-01 1.175554469227790833e-01 3.097344338893890381e-01 1.001708656549453735e-01 1.738203763961791992e-01 -1.783986240625381470e-01 -1.987927034497261047e-02 3.107127249240875244e-01
-7.983718812465667725e-02 -1.279871016740798950e-01 1.147726848721504211e-01 7.247677538543939590e-03 -3.630001470446586609e-02 -1.765451878309249878e-01 -8.581824600696563721e-03 8.942148089408874512e-02 2.945032417774200439e-01 4.445998370647430420e-02 7.225272059440612793e-02 -1.875820755958557129e-01 9.909968823194503784e-02 3.840968906879425049e-01 -9.145205467939376831e-02 -1.035725250840187073e-01 7.893753796815872192e-02 -3.601242601871490479e-01 2.352060936391353607e-02 -3.107940405607223511e-02 3.585692048072814941e-01 -4.590715840458869934e-02 1.516300588846206665e-01 2.387166172266006470e-01 -1.079421192407608032e-01 2.277507334947586060e-01 3.214104473590850830e-01 -1.090951934456825256e-01 -5.658791214227676392e-02 -2.163945883512496948e-01 1.701135560870170593e-02 2.018993049860000610e-01
-2.942768633365631104e-01 3.489519283175468445e-02 -1.717409789562225342e-01 3.719717636704444885e-02 -1.356520056724548340e-01 -3.860931694507598877e-01 -1.616975516080856323e-01 -5.352914705872535706e-02 1.845585554838180542e-01 2.108009606599807739e-01 1.031769812107086182e-01 1.211966350674629211e-01 2.023877054452896118e-01 -1.762603223323822021e-01 -1.004091575741767883e-01 3.231730163097381592e-01 5.466364324092864990e-02 -2.432509809732437134e-01 -9.946744143962860107e-02 -4.978935420513153076e-02 5.702287703752517700e-02 1.009843051433563232e-01 4.197496175765991211e-02 -4.013441503047943115e-02 -4.961343854665756226e-02 3.281366825103759766e-01 2.342581599950790405e-01 1.762066036462783813e-02 1.895939558744430542e-02 -2.805048525333404541e-01 2.299401909112930298e-01 7.647307962179183960e-02
-3.411994278430938721e-01 1.181074604392051697e-01 -1.448856592178344727e-01 2.101801335811614990e-01 -2.553156344220042229e-03 -2.209420353174209595e-01 -2.537714838981628418e-01 1.683003008365631104e-01 -4.408572614192962646e-02 1.110919266939163208e-01 -3.502139076590538025e-02 -1.616912484169006348e-01 1.294267028570175171e-01 8.629326522350311279e-02 -4.220364987850189209e-01 1.099402531981468201e-01 -3.559844940900802612e-02 1.917428374290466309e-01 -2.358023524284362793e-01 6.705985963344573975e-02 1.393769234418869019e-01 3.160268962383270264e-01 -1.914250478148460388e-02 1.778758168220520020e-01 7.461374998092651367e-02 4.825323447585105896e-02 9.035760909318923950e-02 1.108184754848480225e-01 6.122802942991256714e-02 -1.069194450974464417e-01 -1.235749274492263794e-01 3.140610754489898682e-01
-3.012664802372455597e-02 -1.370250135660171509e-01 -3.150735795497894287e-02 3.646311461925506592e-01 -2.035951167345046997e-01 -3.608407974243164062e-01 -1.946168765425682068e-02 2.276196032762527466e-01 1.901507228612899780e-01 2.811933122575283051e-02 -9.731598198413848877e-02 6.150121241807937622e-02 -1.122858896851539612e-01 -4.617314413189888000e-02 1.613318175077438354e-01 1.299294978380203247e-01 -1.097497791051864624e-01 -2.058796882629394531e-01 1.605922915041446686e-02 -1.092138811945915222e-01 2.592257559299468994e-01 -1.077583339065313339e-02 7.597652077674865723e-02 1.156036108732223511e-01 2.647396028041839600e-01 3.227942585945129395e-01 3.053256869316101074e-01 -1.917818933725357056e-01 1.598203368484973907e-02 -5.094628408551216125e-02 -2.020649015903472900e-01 1.167678236961364746e-01
-1.327397823333740234e-01 5.497555062174797058e-02 -1.659728139638900757e-01 7.731925696134567261e-02 -7.278153300285339355e-02 -2.592096328735351562e-01 -2.422188669443130493e-01 -5.752972513437271118e-02 -4.311164468526840210e-02 2.814080417156219482e-01 -3.618517145514488220e-02 2.962737083435058594e-01 4.492411389946937561e-02 -1.259303092956542969e-01 -3.114330768585205078e-01 2.296318411827087402e-01 -9.299563616514205933e-02 -4.136684164404869080e-02 -2.318229973316192627e-01 5.397597793489694595e-03 2.901954948902130127e-01 -1.009972319006919861e-01 3.749404549598693848e-01 1.427577733993530273e-01 2.759736403822898865e-02 9.028436243534088135e-02 1.060607582330703735e-01 -6.001956015825271606e-02 -9.004119783639907837e-02 -3.471737504005432129e-01 -4.122628364711999893e-03 4.134317114949226379e-02
2.488601952791213989e-02 -1.914447098970413208e-01 7.789351791143417358e-02 3.988284468650817871e-01 7.141511142253875732e-02 -1.511605978012084961e-01 1.006457582116127014e-01 3.462210297584533691e-01 -6.806647777557373047e-02 1.115373373031616211e-01 6.274595856666564941e-02 1.689082682132720947e-01 2.190884649753570557e-01 1.868897229433059692e-01 1.410867553204298019e-02 -1.593942008912563324e-02 5.065237730741500854e-02 1.522117760032415390e-02 1.991366147994995117e-01 -1.266413310077041388e-04 2.723975181579589844e-01 3.582077324390411377e-01 -1.022672131657600403e-01 2.035855352878570557e-01 2.055856585502624512e-01 4.969969019293785095e-02 2.450250089168548584e-01 -1.497321389615535736e-02 7.361804693937301636e-02 -2.782907187938690186e-01 3.712759166955947876e-02 1.435831487178802490e-01
-1.735474020242691040e-01 -1.038984358310699463e-01 -3.165629506111145020e-01 3.210532711818814278e-03 1.473608464002609253e-01 -2.420228570699691772e-01 -2.846201062202453613e-01 -4.699046909809112549e-02 1.623167544603347778e-01 -7.794381678104400635e-02 -1.771736145019531250e-01 3.854750096797943115e-01 1.287247091531753540e-01 1.158592407591640949e-03 -1.337145864963531494e-01 2.060295492410659790e-01 -9.902964532375335693e-02 -2.011485397815704346e-01 1.983809657394886017e-02 -6.177626550197601318e-02 1.763658970594406128e-01 1.870578676462173462e-01 9.481827169656753540e-02 1.520473361015319824e-01 -2.385915219783782959e-01 4.211850836873054504e-02 2.460003197193145752e-01 7.632467895746231079e-02 1.104721799492835999e-01 -2.905764877796173096e-01 1.669782549142837524e-01 -6.173001974821090698e-02
-5.808427557349205017e-02 1.728408336639404297e-01 -9.951575845479965210e-02 1.785289496183395386e-01 -2.494442313909530640e-01 -5.127564072608947754e-02 -3.928942605853080750e-02 -2.405820973217487335e-02 -1.105304956436157227e-01 2.169584482908248901e-01 2.725186944007873535e-01 2.137764170765876770e-02 6.831040978431701660e-02 8.937617391347885132e-02 -2.134867161512374878e-01 3.227648437023162842e-01 3.429962322115898132e-02 -3.122631907463073730e-01 -5.982032045722007751e-02 -2.734236977994441986e-02 -4.236346110701560974e-02 -6.289078295230865479e-02 6.567922979593276978e-02 1.105445772409439087e-01 -3.169555217027664185e-02 5.198670029640197754e-01 1.132079735398292542e-01 -1.698768734931945801e-01 1.552866995334625244e-01 -2.633864879608154297e-01 6.611798703670501709e-02 1.596548557281494141e-01
8.552018553018569946e-03 -1.319936960935592651e-01 -4.498727619647979736e-01 4.953322187066078186e-02 1.622558087110519409e-01 -1.634217053651809692e-01 -2.522300779819488525e-01 2.547835409641265869e-01 2.997025549411773682e-01 2.339587807655334473e-01 5.177819635719060898e-03 2.921588718891143799e-01 -2.366451919078826904e-02 -5.469631403684616089e-02 -1.003177836537361145e-01 1.903021484613418579e-01 -2.958736419677734375e-01 -1.615114659070968628e-01 -1.539310365915298462e-01 5.941804125905036926e-02 1.907334029674530029e-01 1.014423742890357971e-01 3.205517306923866272e-02 9.255850315093994141e-02 -7.107061147689819336e-02 2.686346471309661865e-01 1.149387732148170471e-01 4.277104511857032776e-02 8.876845985651016235e-02 -7.544606178998947144e-02 1.051644086837768555e-01 4.817599803209304810e-02
-1.982874721288681030e-01 2.534232335165143013e-04 -1.018209010362625122e-01 -3.543655946850776672e-02 -7.523378729820251465e-02 -2.441345751285552979e-01 -2.714408338069915771e-01 -1.439644545316696167e-01 6.254212930798530579e-03 1.879825741052627563e-01 -9.878683835268020630e-03 2.714346945285797119e-01 -1.059406623244285583e-01 -8.594311028718948364e-02 -2.003525793552398682e-01 3.565035760402679443e-01 -1.691648662090301514e-01 -1.190730035305023193e-01 -3.006900846958160400e-01 -1.522969454526901245e-01 2.613182663917541504e-01 -7.997839152812957764e-02 2.287683039903640747e-01 -2.408379688858985901e-02 -2.406553179025650024e-02 6.911002844572067261e-02 2.273776382207870483e-01 -7.755030691623687744e-02 -2.291956245899200439e-01 -3.073036372661590576e-01 -1.443666964769363403e-02 1.213377900421619415e-02
-6.870052311569452286e-03 -1.496400088071823120e-01 -3.459548354148864746e-01 1.106897462159395218e-02 7.815275341272354126e-03 -1.951571404933929443e-01 -2.826801836490631104e-01 1.712146252393722534e-01 1.389205604791641235e-01 2.387925386428833008e-01 -4.550880752503871918e-03 3.203326463699340820e-01 1.455430835485458374e-01 -9.032440185546875000e-02 5.561244674026966095e-03 2.829463183879852295e-01 -7.498608529567718506e-02 -1.257937103509902954e-01 -1.959285885095596313e-01 1.868854314088821411e-01 -2.352904900908470154e-02 2.689483165740966797e-01 1.964676752686500549e-02 8.969181776046752930e-02 4.501231014728546143e-02 3.546639680862426758e-01 1.172781884670257568e-01 -6.908917427062988281e-02 8.530448377132415771e-02 -1.894377171993255615e-01 2.297479063272476196e-01 6.026605516672134399e-02
-5.778137594461441040e-02 -6.876313686370849609e-02 3.307242691516876221e-01 2.654306590557098389e-01 6.011414527893066406e-02 -2.982415854930877686e-01 -1.271029561758041382e-01 1.931955069303512573e-01 1.044692173600196838e-01 6.152258813381195068e-02 1.141964793205261230e-01 -7.647439092397689819e-02 2.970549166202545166e-01 2.136726677417755127e-01 -3.300558626651763916e-01 -5.561138689517974854e-02 -2.015216648578643799e-01 -5.698975920677185059e-02 1.034030020236968994e-01 4.996984452009201050e-02 2.200412452220916748e-01 -9.256410598754882812e-02 2.114047408103942871e-01 8.304150402545928955e-02 2.455892972648143768e-02 4.005484282970428467e-01 2.394963055849075317e-02 -7.056964188814163208e-02 5.138867348432540894e-02 -1.119479984045028687e-01 9.833019226789474487e-02 1.717104166746139526e-01
-1.887644678354263306e-01 1.846234500408172607e-02 -1.486649084836244583e-02 1.451146602630615234e-01 4.213247448205947876e-02 1.006333976984024048e-01 -2.390681803226470947e-01 -1.001327037811279297e-01 -2.534129917621612549e-01 1.726926490664482117e-02 1.796750277280807495e-01 1.034376770257949829e-01 3.684845566749572754e-01 3.826523944735527039e-02 -1.304776966571807861e-01 2.190131247043609619e-01 -3.658223450183868408e-01 -1.253926157951354980e-01 1.549029052257537842e-01 -2.747067622840404510e-02 1.720280945301055908e-01 1.813995838165283203e-01 7.557319849729537964e-02 3.269492089748382568e-01 5.607333779335021973e-02 -9.628319740295410156e-02 7.055244594812393188e-02 -1.199105009436607361e-01 6.020668521523475647e-02 -7.161089032888412476e-02 1.679210811853408813e-01 3.685155510902404785e-01
-8.085450530052185059e-02 1.568522453308105469e-01 -1.839881092309951782e-01 -1.995606161653995514e-02 -8.550980687141418457e-02 -2.812994420528411865e-01 -1.201222687959671021e-01 -8.412756770849227905e-02 1.088677868247032166e-01 1.192834973335266113e-01 -5.772560834884643555e-02 2.087078392505645752e-01 5.323897302150726318e-02 -2.941852807998657227e-02 2.743451669812202454e-02 3.101931810379028320e-01 -5.397684872150421143e-03 -1.760189682245254517e-01 -1.055780425667762756e-02 -9.923503547906875610e-02 1.376084983348846436e-01 1.784704327583312988e-01 4.727502167224884033e-02 2.574034929275512695e-01 -2.918417155742645264e-01 1.108361184597015381e-01 3.795101940631866455e-01 4.712952300906181335e-02 -7.056704908609390259e-02 -3.127259612083435059e-01 2.961839139461517334e-01 2.419915646314620972e-01
-1.403615474700927734e-01 -3.312193229794502258e-02 1.300317049026489258e-01 -7.296940311789512634e-03 -1.534904818981885910e-02 -1.836790740489959717e-01 -4.045091867446899414e-01 1.313635110855102539e-01 -1.518903523683547974e-01 -1.476744115352630615e-01 2.117364555597305298e-01 2.235274612903594971e-01 -3.362788259983062744e-01 1.590001136064529419e-01 -1.605372130870819092e-01 -9.160346351563930511e-03 1.376191824674606323e-01 1.132006049156188965e-01 3.235886245965957642e-02 -9.919361025094985962e-02 3.262802362442016602e-01 -6.225615739822387695e-02 1.013361439108848572e-01 3.076435327529907227e-01 -4.817518871277570724e-03 2.603158652782440186e-01 4.024485498666763306e-02 3.418589010834693909e-02 -1.937133222818374634e-01 -7.779823243618011475e-02 2.122248113155364990e-01 1.624992936849594116e-01
-3.188166022300720215e-01 -7.009565085172653198e-02 -7.053469866514205933e-02 1.250089704990386963e-01 -2.578236162662506104e-01 -1.628677248954772949e-01 -3.876130282878875732e-01 6.023358181118965149e-02 3.359686210751533508e-02 2.179042696952819824e-01 1.540777832269668579e-01 2.607425674796104431e-02 6.469152122735977173e-02 -2.806204855442047119e-01 1.857126690447330475e-02 1.711913049221038818e-01 -3.977385908365249634e-02 7.524491846561431885e-02 -1.513362824916839600e-01 1.019637584686279297e-01 3.318081200122833252e-01 7.605822384357452393e-02 2.925010919570922852e-01 1.520582586526870728e-01 -1.328005492687225342e-01 1.579189449548721313e-01 1.469438821077346802e-01 -2.336017042398452759e-02 -2.018281631171703339e-02 1.739094406366348267e-02 2.957738339900970459e-01 1.494876444339752197e-01
-2.154619842767715454e-01 -2.827752530574798584e-01 -2.115776985883712769e-01 2.786205112934112549e-01 2.285398356616497040e-02 4.576639086008071899e-02 1.304002404212951660e-01 -8.983679115772247314e-02 9.761266410350799561e-03 4.923887550830841064e-02 1.596417725086212158e-01 2.789437770843505859e-01 1.157437488436698914e-01 1.809985376894474030e-02 -1.291535645723342896e-01 2.033527791500091553e-01 2.661119997501373291e-01 1.890127360820770264e-01 1.452599912881851196e-01 -1.857436001300811768e-01 3.706189095973968506e-01 4.789240285754203796e-02 -5.141828581690788269e-02 1.723573207855224609e-01 2.063435129821300507e-02 -1.551544014364480972e-02 2.443070858716964722e-01 -3.728790283203125000e-01 -1.015689522027969360e-01 1.678135246038436890e-02 9.415262378752231598e-03 4.162723198533058167e-02
-2.414443790912628174e-01 -1.698361486196517944e-01 -1.107359528541564941e-01 1.825667172670364380e-01 8.366101980209350586e-02 -2.334650456905364990e-01 -1.511692851781845093e-01 1.615641117095947266e-01 -1.815177798271179199e-01 -1.518658250570297241e-01 1.294906586408615112e-01 1.686781793832778931e-01 3.710635006427764893e-02 2.260067313909530640e-01 -1.964388489723205566e-01 -1.293593198060989380e-01 -6.451021134853363037e-02 -9.969340264797210693e-02 3.662975430488586426e-01 -2.170297950506210327e-01 2.254960238933563232e-01 5.438772588968276978e-02 5.012675374746322632e-02 1.752370744943618774e-01 1.483326498419046402e-02 2.611304819583892822e-01 1.688383966684341431e-01 1.871416568756103516e-01 -2.680514454841613770e-01 1.889954507350921631e-01 1.578976064920425415e-01 -3.087876364588737488e-02
-1.109849140048027039e-01 -1.469355542212724686e-02 -9.569484740495681763e-02 5.667810142040252686e-02 -9.822555631399154663e-02 -3.434066474437713623e-02 -2.361287921667098999e-01 -9.326013177633285522e-02 -1.389358043670654297e-01 2.523453533649444580e-01 -1.361324172466993332e-02 2.269093990325927734e-01 2.546246945858001709e-01 1.510546654462814331e-01 1.599701642990112305e-01 4.204189777374267578e-02 -1.279156804084777832e-01 -4.071432650089263916e-01 -4.219871014356613159e-02 -8.899692445993423462e-02 8.175588399171829224e-02 -1.738292574882507324e-01 4.191752150654792786e-02 -2.401362210512161255e-01 -6.678023189306259155e-02 4.304375350475311279e-01 3.397955745458602905e-02 -8.971544355154037476e-02 3.241940960288047791e-02 -1.052866652607917786e-01 3.111588582396507263e-02 3.872396349906921387e-01
2.888160757720470428e-02 -2.790046334266662598e-01 1.210155189037322998e-01 1.312513202428817749e-01 1.336282193660736084e-01 -2.847977541387081146e-02 -2.037864923477172852e-01 1.068754792213439941e-01 -1.066031157970428467e-01 2.302296012639999390e-01 1.004067733883857727e-01 4.576934576034545898e-01 -7.794109731912612915e-02 1.104479357600212097e-01 -2.373975813388824463e-01 -5.086739361286163330e-02 9.570869058370590210e-02 -7.025360246188938618e-04 -1.438876688480377197e-01 -2.360820174217224121e-01 1.723853349685668945e-01 1.570939123630523682e-01 1.719874590635299683e-01 1.195466741919517517e-01 1.986036002635955811e-01 1.359103620052337646e-01 -9.313795715570449829e-03 -1.219203248620033264e-01 -2.915127575397491455e-01 -1.087276712059974670e-01 3.123969733715057373e-01 7.452187687158584595e-02
-2.222012281417846680e-01 1.263599395751953125e-01 -2.612741477787494659e-02 5.683967471122741699e-02 2.847377657890319824e-01 1.030465215444564819e-01 -1.777278445661067963e-02 3.153867721557617188e-01 2.058285772800445557e-01 2.374934256076812744e-01 1.753753609955310822e-02 1.031319648027420044e-01 2.085037380456924438e-01 1.396685540676116943e-01 -1.132223382592201233e-01 2.146849483251571655e-01 -2.042859494686126709e-01 -8.959860354661941528e-02 9.180417656898498535e-02 -3.656114339828491211e-01 -9.711593156680464745e-04 -5.203992128372192383e-02 -1.228055916726589203e-02 -2.734001912176609039e-02 -8.597348630428314209e-02 3.607060313224792480e-01 3.142136633396148682e-01 -1.692832559347152710e-01 5.326645076274871826e-02 -4.155671969056129456e-02 -5.213171243667602539e-02 2.000708878040313721e-01
-3.652520477771759033e-01 -3.329838514328002930e-01 1.213946100324392319e-02 4.561528563499450684e-03 -5.759208649396896362e-02 -5.652815476059913635e-02 -1.334832459688186646e-01 3.862159699201583862e-02 -1.889706850051879883e-01 -1.438741385936737061e-01 -3.017623722553253174e-01 3.229859517887234688e-03 -4.268385097384452820e-02 3.324144780635833740e-01 -6.295115500688552856e-02 2.495994865894317627e-01 2.857029736042022705e-01 -2.120979875326156616e-01 -4.039204865694046021e-02 -2.250908464193344116e-01 8.960641920566558838e-02 -3.227382153272628784e-02 1.831345260143280029e-01 3.010549843311309814e-01 1.608624355867505074e-03 1.625569313764572144e-01 6.527990102767944336e-02 -8.749035745859146118e-02 -6.945244967937469482e-02 -2.172720879316329956e-01 -3.350890800356864929e-02 2.959696110337972641e-03
-2.708835601806640625e-01 7.230223715305328369e-02 -7.894938439130783081e-02 2.391230463981628418e-01 2.216791957616806030e-01 -1.366397589445114136e-01 -1.701059341430664062e-01 3.822442889213562012e-01 3.826042637228965759e-02 5.818203836679458618e-02 -8.864981681108474731e-02 1.308775395154953003e-01 1.642563194036483765e-01 1.518601775169372559e-01 -1.743496805429458618e-01 1.198496967554092407e-01 3.387412801384925842e-02 -7.813457399606704712e-02 2.726849317550659180e-01 -1.647932231426239014e-01 1.534319221973419189e-01 1.766559779644012451e-01 1.641639246372506022e-04 1.162620782852172852e-01 2.416429221630096436e-01 2.539648907259106636e-03 4.921275377273559570e-02 -2.958133220672607422e-01 -3.367223739624023438e-01 -2.231077253818511963e-01 2.279189787805080414e-02 -3.804085031151771545e-02
-2.046457976102828979e-01 -1.794896088540554047e-02 -1.570837497711181641e-01 1.386621296405792236e-01 -1.168504208326339722e-01 -1.018446534872055054e-01 9.443555772304534912e-02 -3.380333771929144859e-03 6.738241016864776611e-02 2.038169205188751221e-01 -6.714861840009689331e-02 5.178015232086181641e-01 1.638024002313613892e-01 1.877406090497970581e-01 -1.248513255268335342e-02 1.977050304412841797e-01 -7.930783182382583618e-02 5.105897039175033569e-02 -1.132939606904983521e-01 9.016419202089309692e-02 4.041598439216613770e-01 1.857773661613464355e-01 1.816482394933700562e-01 1.596363186836242676e-01 -2.565604150295257568e-01 1.505842357873916626e-01 1.279946863651275635e-01 -1.830610074102878571e-02 9.033878892660140991e-02 -1.544600278139114380e-01 1.657327264547348022e-01 1.000327467918395996e-01
-3.327051699161529541e-01 -1.517920941114425659e-02 -1.901498138904571533e-01 9.600360691547393799e-02 9.943071752786636353e-02 -4.615299701690673828e-01 -3.477100729942321777e-01 -1.429429799318313599e-01 1.397679280489683151e-02 1.017792224884033203e-01 8.363196998834609985e-02 1.813031584024429321e-01 1.338130533695220947e-01 4.392613098025321960e-02 -1.732349954545497894e-02 1.592104732990264893e-01 -1.769314259290695190e-01 -4.258970171213150024e-02 -1.386157721281051636e-01 -2.363333553075790405e-01 1.254906207323074341e-01 1.403819490224123001e-02 9.253513813018798828e-02 -1.691820099949836731e-02 -1.274081021547317505e-01 2.888415753841400146e-01 2.253488451242446899e-01 1.487259268760681152e-01 9.746992588043212891e-02 2.530330121517181396e-01 -1.053186482749879360e-03 6.706451624631881714e-02
-5.876421183347702026e-02 5.426434427499771118e-02 4.031815007328987122e-02 1.183314248919487000e-01 2.905649840831756592e-01 4.618201777338981628e-02 -4.234398901462554932e-02 9.657611697912216187e-02 -2.465400248765945435e-01 -2.619511075317859650e-02 -1.366735696792602539e-01 -4.780720174312591553e-02 8.021102845668792725e-02 1.878569275140762329e-01 -2.315101772546768188e-02 3.988994359970092773e-01 4.945000261068344116e-02 -2.294936403632164001e-02 -2.641182541847229004e-01 1.654871553182601929e-01 2.563491165637969971e-01 1.797718703746795654e-01 -1.615712791681289673e-01 -3.153499588370323181e-02 4.134786501526832581e-02 4.259072542190551758e-01 1.982804387807846069e-01 -1.707465946674346924e-01 1.783364266157150269e-01 -3.545026108622550964e-02 1.095695048570632935e-01 2.731085121631622314e-01
-6.241948530077934265e-02 -5.629121884703636169e-02 -2.563288249075412750e-02 -2.990603633224964142e-02 3.128495812416076660e-01 -1.394235044717788696e-01 2.632397226989269257e-02 5.377182736992835999e-02 -1.692247241735458374e-01 1.747345319017767906e-03 -1.963915862143039703e-02 -8.343858644366264343e-03 2.040523290634155273e-01 -8.538267761468887329e-02 -1.222231611609458923e-01 3.576519787311553955e-01 3.489489555358886719e-01 3.316431120038032532e-02 -7.594326883554458618e-02 -1.304997652769088745e-01 1.111037507653236389e-01 -5.017251893877983093e-02 -9.036393463611602783e-02 1.968469619750976562e-01 1.427851617336273193e-01 4.759792089462280273e-01 2.191318720579147339e-01 -2.890063822269439697e-01 7.532996684312820435e-02 -1.728767901659011841e-01 -9.732733666896820068e-02 1.365640759468078613e-01
-7.271222770214080811e-02 -2.882925420999526978e-02 -1.734369546175003052e-01 1.033223420381546021e-02 4.191887751221656799e-02 -4.062010347843170166e-01 -2.214485853910446167e-01 -3.917620703577995300e-02 4.951159656047821045e-02 9.147696942090988159e-02 -8.021031320095062256e-02 2.519015967845916748e-01 1.567377522587776184e-02 -2.506805360317230225e-01 -1.499705612659454346e-01 3.938983380794525146e-01 -1.176928058266639709e-01 -7.925628125667572021e-02 -1.770831346511840820e-01 7.513602823019027710e-02 3.118157088756561279e-01 2.508324943482875824e-02 1.030538678169250488e-01 1.906225457787513733e-02 -1.357079595327377319e-01 2.717489004135131836e-01 3.335205139592289925e-03 -2.693377435207366943e-02 -1.720701009035110474e-01 -2.561138868331909180e-01 2.619715631008148193e-01 4.595751687884330750e-02
-2.888073027133941650e-01 1.844119578599929810e-01 -7.343584205955266953e-03 1.099292710423469543e-01 2.296265512704849243e-01 -2.409460581839084625e-02 -1.237219199538230896e-01 3.753882646560668945e-02 -1.078779101371765137e-01 2.096437513828277588e-01 2.816833555698394775e-03 2.244381457567214966e-01 -9.640078246593475342e-02 2.719920873641967773e-01 -8.857037127017974854e-02 -2.352750003337860107e-01 -8.366013318300247192e-02 -1.707772165536880493e-02 1.253865957260131836e-01 -2.737397551536560059e-01 -1.101142540574073792e-01 1.410657074302434921e-03 -1.341669857501983643e-01 6.806253641843795776e-02 7.738922536373138428e-02 5.083656907081604004e-01 1.308819800615310669e-01 -2.232188582420349121e-01 -2.770832739770412445e-02 -2.386233508586883545e-01 1.487815529108047485e-01 6.360866874456405640e-02
-2.371468544006347656e-01 -4.952394962310791016e-02 1.190565302968025208e-01 2.460804283618927002e-01 -1.172522678971290588e-01 -3.950360715389251709e-01 -5.678981542587280273e-02 -1.251447945833206177e-01 -2.315729260444641113e-01 3.355607390403747559e-01 1.139765679836273193e-01 1.060857400298118591e-01 2.640606760978698730e-01 1.386579424142837524e-01 -2.808196097612380981e-02 7.608167827129364014e-02 2.361384779214859009e-01 -2.389277070760726929e-01 -1.452994644641876221e-01 -1.545872092247009277e-01 2.048918455839157104e-01 8.105244487524032593e-02 -2.577253580093383789e-01 1.482536494731903076e-01 3.713222965598106384e-02 1.664297431707382202e-01 8.758480101823806763e-02 -8.999849669635295868e-03 1.425015777349472046e-01 -1.513628512620925903e-01 -1.210146471858024597e-01 -4.886149987578392029e-02
-3.768807053565979004e-01 3.556940332055091858e-02 2.502823807299137115e-02 1.496551483869552612e-01 2.701447606086730957e-01 -1.958141177892684937e-01 -6.119246408343315125e-02 -1.701789796352386475e-01 2.183464169502258301e-02 3.263649940490722656e-01 4.718537908047437668e-03 4.748623073101043701e-02 7.162684202194213867e-02 2.473193556070327759e-01 -1.354269534349441528e-01 3.488198220729827881e-01 -8.483143895864486694e-02 -1.659002602100372314e-01 3.237824514508247375e-02 -2.569094002246856689e-01 2.739476040005683899e-02 5.985748022794723511e-02 -1.564546674489974976e-01 1.585550457239151001e-01 -1.111025549471378326e-02 6.907916814088821411e-02 3.052858076989650726e-02 -1.813542656600475311e-02 -2.817976474761962891e-01 -9.554887562990188599e-02 -2.558684349060058594e-01 2.412038296461105347e-01
-3.580633178353309631e-02 -3.086541593074798584e-02 -3.129292428493499756e-01 3.709268867969512939e-01 5.438040476292371750e-03 3.628335893154144287e-02 -2.855315804481506348e-01 -4.074094071984291077e-02 -1.688785701990127563e-01 8.362042903900146484e-02 -5.084576830267906189e-02 1.011775899678468704e-02 7.411361485719680786e-02 7.559911906719207764e-02 -2.621403038501739502e-01 4.387530684471130371e-02 -1.692374199628829956e-01 -2.019168138504028320e-01 -9.250798262655735016e-03 -5.219592154026031494e-02 5.969634652137756348e-02 -5.045776814222335815e-02 2.601486444473266602e-01 1.235576793551445007e-01 -2.174451500177383423e-01 1.235744655132293701e-01 -1.712762415409088135e-01 -1.485169082880020142e-01 -2.639730833470821381e-02 -2.735296189785003662e-01 2.388501614332199097e-01 3.871475458145141602e-01
-4.828538000583648682e-01 4.023605585098266602e-02 -9.549432992935180664e-02 2.261232435703277588e-01 -1.812295615673065186e-01 -1.395179331302642822e-01 -2.890328168869018555e-01 -6.016632169485092163e-02 1.584158837795257568e-01 1.195119991898536682e-01 1.250336170196533203e-01 6.135264411568641663e-02 1.046435236930847168e-01 -6.191986799240112305e-02 7.050087302923202515e-02 3.510982990264892578e-01 -2.019210755825042725e-01 -1.920992881059646606e-01 -1.967463940382003784e-01 -2.483723759651184082e-01 7.239304482936859131e-02 1.570413857698440552e-01 2.003390341997146606e-01 7.205513864755630493e-02 -4.819080233573913574e-02 2.299304604530334473e-01 6.251423805952072144e-02 -1.478272378444671631e-01 1.979897916316986084e-02 -1.571051180362701416e-01 -3.467986732721328735e-02 5.640375986695289612e-02
-8.766340464353561401e-02 -9.202460944652557373e-02 2.235332280397415161e-01 2.702870070934295654e-01 -2.196771949529647827e-01 -4.354073703289031982e-01 5.239451676607131958e-02 1.358912736177444458e-01 2.702884078025817871e-01 1.203411351889371872e-02 3.329913690686225891e-02 7.542672008275985718e-02 5.924691259860992432e-02 2.500101029872894287e-01 1.712382733821868896e-01 1.768925786018371582e-01 3.327735140919685364e-02 -1.009552925825119019e-01 8.450573310256004333e-03 8.828636258840560913e-02 4.663616120815277100e-01 -1.052279472351074219e-01 1.288187503814697266e-01 7.319048512727022171e-03 1.454411167651414871e-02 1.768771111965179443e-01 1.157187595963478088e-01 -1.041034385561943054e-01 -1.555984467267990112e-01 -6.487897783517837524e-02 1.072079539299011230e-01 1.874285638332366943e-01
-7.368623465299606323e-02 1.607109308242797852e-01 -1.335423141717910767e-01 1.280916482210159302e-01 -2.607000172138214111e-01 -1.037356704473495483e-01 -3.301514312624931335e-02 -1.466730535030364990e-01 6.003444269299507141e-02 1.266771703958511353e-01 3.976902663707733154e-01 -2.022218517959117889e-02 3.881159424781799316e-02 1.799812614917755127e-01 -1.132877916097640991e-01 1.369609236717224121e-01 8.347424678504467010e-03 -2.142750620841979980e-01 -1.700441092252731323e-01 -4.637721180915832520e-02 4.249032959342002869e-02 -8.278753608465194702e-02 7.613626867532730103e-02 2.845983207225799561e-01 1.593471132218837738e-02 4.699707329273223877e-01 1.023803278803825378e-01 -2.515670061111450195e-01 1.829263120889663696e-01 -1.297006905078887939e-01 5.145788937807083130e-02 2.629357874393463135e-01
-1.682944595813751221e-02 1.692266464233398438e-01 1.210182979702949524e-01 2.882494926452636719e-01 5.078734830021858215e-02 -6.426268815994262695e-02 7.391415070742368698e-03 1.497996151447296143e-01 -6.824442744255065918e-02 1.164698451757431030e-01 1.165218576788902283e-01 2.193165719509124756e-01 1.053790375590324402e-02 -5.312305316329002380e-02 2.794959954917430878e-02 -5.703278258442878723e-02 -2.041161507368087769e-01 -1.878230273723602295e-02 -8.954791724681854248e-02 -1.475156605010852218e-04 3.707303702831268311e-01 9.407286532223224640e-03 1.366612613201141357e-01 1.676426380872726440e-01 -9.684996306896209717e-02 3.490428030490875244e-01 2.698981761932373047e-01 -1.797490566968917847e-01 3.843789994716644287e-01 -1.912538409233093262e-01 2.927908897399902344e-01 1.285049468278884888e-01
-6.305811554193496704e-02 2.504950761795043945e-01 5.386606231331825256e-02 1.649257838726043701e-01 -1.468789875507354736e-01 4.149151034653186798e-03 -1.929995417594909668e-01 4.480130970478057861e-02 -9.252762794494628906e-02 1.762236207723617554e-01 -1.111036390066146851e-01 1.701675951480865479e-01 1.449447125196456909e-01 3.227094411849975586e-01 1.875544935464859009e-01 5.034030228853225708e-02 -1.478950530290603638e-01 -2.116864621639251709e-01 1.347734183073043823e-01 4.715156182646751404e-02 2.434157580137252808e-01 -1.047224104404449463e-01 -9.794148057699203491e-02 -9.047672152519226074e-02 -1.160158962011337280e-01 5.318459272384643555e-01 1.563568860292434692e-01 -1.132489591836929321e-01 -9.680258110165596008e-03 -1.203926280140876770e-01 1.384419202804565430e-01 2.369265109300613403e-01
-1.880106478929519653e-01 -8.302039653062820435e-02 -1.662564463913440704e-02 3.881118595600128174e-01 1.705993860960006714e-01 -2.860939800739288330e-01 -2.649267204105854034e-02 -1.593361347913742065e-01 2.618834376335144043e-02 2.038506865501403809e-01 -5.141335353255271912e-02 2.172259092330932617e-01 1.437871307134628296e-01 8.023383468389511108e-02 -1.302026957273483276e-01 9.528782963752746582e-02 -1.912839412689208984e-01 -2.016037106513977051e-01 -9.934259951114654541e-02 4.818946123123168945e-02 -1.783798038959503174e-01 -4.732918750960379839e-04 -2.682918012142181396e-01 2.152746617794036865e-01 -1.308321505784988403e-01 1.680183261632919312e-01 1.277450174093246460e-01 -3.816735371947288513e-02 1.630047522485256195e-02 -2.270899154245853424e-02 1.031730547547340393e-01 4.587762355804443359e-01
-2.505670785903930664e-01 -1.258818507194519043e-01 3.185441344976425171e-02 3.575527667999267578e-01 3.644179552793502808e-02 4.231477528810501099e-02 -3.824235405772924423e-03 3.133400678634643555e-01 -1.927297711372375488e-01 -2.117454074323177338e-02 -5.154310911893844604e-02 8.599361032247543335e-02 9.554675966501235962e-02 6.514280289411544800e-02 -1.031688451766967773e-01 1.134866625070571899e-01 -1.603154651820659637e-02 -3.283831477165222168e-01 -4.047690704464912415e-02 7.468227297067642212e-02 8.946502953767776489e-02 -1.379488706588745117e-01 7.073494046926498413e-02 3.531556129455566406e-01 1.325277239084243774e-01 3.030777275562286377e-01 3.072395920753479004e-01 2.095659822225570679e-01 -2.007516622543334961e-01 -2.409175224602222443e-02 2.122866362333297729e-01 -3.016686439514160156e-02
-1.501787751913070679e-01 -9.179414808750152588e-02 -1.572580784559249878e-01 -6.319563835859298706e-03 -6.463266909122467041e-02 -1.908981651067733765e-01 -1.306001394987106323e-01 -4.355223104357719421e-02 1.928395032882690430e-01 2.376323342323303223e-01 -1.566659957170486450e-01 4.569499194622039795e-01 2.454223632812500000e-01 1.334427446126937866e-01 -3.835054859519004822e-02 1.440324187278747559e-01 -1.674378216266632080e-01 3.637358173727989197e-02 -1.612223833799362183e-01 -1.422472000122070312e-01 2.252318263053894043e-01 8.278628438711166382e-02 2.332808375358581543e-01 -1.477093901485204697e-03 -1.166893169283866882e-01 1.503811627626419067e-01 1.569530069828033447e-01 9.894203394651412964e-02 3.755037486553192139e-02 -1.438779234886169434e-01 4.066812694072723389e-01 1.080413088202476501e-01
-1.953949928283691406e-01 -2.013303339481353760e-01 -3.075200021266937256e-01 2.764820456504821777e-01 2.979807369410991669e-02 -4.524525403976440430e-01 -2.281272113323211670e-01 1.283660978078842163e-01 1.152708455920219421e-01 -2.865121327340602875e-02 1.624836325645446777e-01 1.138123646378517151e-01 -4.483115673065185547e-02 1.095063760876655579e-01 3.061459027230739594e-02 6.694740802049636841e-02 1.151764020323753357e-01 -3.480389341711997986e-02 1.672379672527313232e-01 -5.835082754492759705e-02 -1.848589181900024414e-01 -1.693418174982070923e-01 -2.303546071052551270e-01 1.567394137382507324e-01 5.001791194081306458e-02 1.436726003885269165e-01 1.473517417907714844e-01 1.169848516583442688e-01 -1.093577221035957336e-01 -2.677414417266845703e-01 4.362268373370170593e-02 2.699117362499237061e-01
-1.572988778352737427e-01 2.264983057975769043e-01 4.659161344170570374e-02 2.450362443923950195e-01 2.729952037334442139e-01 -2.172352969646453857e-01 -2.096297442913055420e-01 -2.005995810031890869e-01 -6.059931963682174683e-02 2.327673882246017456e-01 -2.149306423962116241e-02 3.517667204141616821e-02 3.900060802698135376e-02 2.428849190473556519e-01 -2.205632179975509644e-01 1.994971483945846558e-01 -8.468088507652282715e-02 -1.118757650256156921e-01 -1.560877077281475067e-02 -2.423961609601974487e-01 -1.367941200733184814e-01 1.277108192443847656e-01 2.700566127896308899e-02 1.463133394718170166e-01 1.235626712441444397e-01 1.924690306186676025e-01 2.198903262615203857e-01 1.413372606039047241e-01 -1.761000752449035645e-01 -2.324472367763519287e-01 -2.639805674552917480e-01 1.900287419557571411e-01
-7.476075738668441772e-02 1.072559505701065063e-01 -1.047670189291238785e-02 1.349867973476648331e-02 1.314751952886581421e-01 -2.410386055707931519e-01 -1.942864619195461273e-02 -1.654868274927139282e-01 1.058520674705505371e-01 1.189223602414131165e-01 -1.418941766023635864e-01 1.523733735084533691e-01 5.007128417491912842e-02 -7.663970440626144409e-02 1.051768139004707336e-01 2.683884799480438232e-01 -1.509798616170883179e-01 -2.006486356258392334e-01 -6.587284058332443237e-02 1.135916169732809067e-02 5.043070912361145020e-01 -1.331092119216918945e-01 1.198377683758735657e-01 1.416367441415786743e-01 -6.326799094676971436e-02 2.587042748928070068e-01 2.463410496711730957e-01 -6.981291621923446655e-02 6.873759627342224121e-02 -2.613153755664825439e-01 3.042427599430084229e-01 2.079437226057052612e-01
-4.005350768566131592e-01 5.329862236976623535e-03 2.124157696962356567e-01 2.215996012091636658e-02 3.156024813652038574e-01 9.923747926950454712e-02 -1.541680842638015747e-01 8.109652251005172729e-02 2.675020098686218262e-01 7.793641090393066406e-02 -1.997183561325073242e-01 7.291116565465927124e-02 1.356801986694335938e-01 2.919145226478576660e-01 -9.963026642799377441e-02 1.900523155927658081e-01 5.009796470403671265e-03 5.843906849622726440e-02 -1.474140435457229614e-01 -1.156584918498992920e-01 1.681714653968811035e-01 1.943912953138351440e-01 6.939000915735960007e-03 8.272331207990646362e-02 -5.731026083230972290e-02 4.748658239841461182e-01 -5.899541545659303665e-03 4.715716838836669922e-02 -4.928424954414367676e-02 -1.336663961410522461e-01 -4.465837776660919189e-02 1.295789331197738647e-01
-2.092742472887039185e-01 -1.936864852905273438e-01 7.364026457071304321e-02 3.324869573116302490e-01 2.668316662311553955e-01 -4.503907561302185059e-01 -1.560705434530973434e-02 1.926782131195068359e-01 -9.842641651630401611e-02 2.775925025343894958e-02 6.787866353988647461e-02 -1.791174639947712421e-03 -7.485251128673553467e-02 4.719560965895652771e-02 -1.998402327299118042e-01 -4.854470863938331604e-02 -2.983228266239166260e-01 -1.310223788022994995e-01 8.240294456481933594e-02 1.326097249984741211e-01 1.425135284662246704e-01 -7.358162105083465576e-02 2.662634290754795074e-02 -2.089880593121051788e-02 3.812588378787040710e-02 4.265551269054412842e-01 1.074017733335494995e-01 -1.602801233530044556e-01 1.748198866844177246e-01 -5.558961629867553711e-02 1.131636053323745728e-01 4.016170278191566467e-02
-2.458972036838531494e-01 -2.378493249416351318e-01 7.380264997482299805e-02 2.485722899436950684e-01 2.228004671633243561e-02 -2.527053952217102051e-01 2.546441741287708282e-03 -2.489733099937438965e-01 -5.780507251620292664e-02 6.547075510025024414e-02 9.159914404153823853e-02 1.962511986494064331e-01 1.774571388959884644e-01 6.589046865701675415e-02 -6.573239807039499283e-03 6.730283796787261963e-02 1.120210289955139160e-01 -1.478273570537567139e-01 -1.757690459489822388e-01 -1.309385001659393311e-01 -1.297567486763000488e-01 -9.363546967506408691e-02 -3.723585605621337891e-01 1.705664843320846558e-01 8.937140810303390026e-04 2.165802270174026489e-01 1.805622875690460205e-01 6.328746676445007324e-02 -2.160602307412773371e-04 -2.300880849361419678e-01 -7.716608792543411255e-02 4.198068678379058838e-01
-2.016694992780685425e-01 -2.079150378704071045e-01 -4.725920781493186951e-02 3.145478665828704834e-01 -2.256801575422286987e-01 -2.403978705406188965e-01 -3.232521414756774902e-01 9.655370563268661499e-02 2.388078719377517700e-02 8.009134978055953979e-02 7.466989010572433472e-02 8.922013640403747559e-02 9.029284119606018066e-02 1.856829226016998291e-01 1.084821373224258423e-01 -1.595387160778045654e-01 9.919884800910949707e-02 -2.213559895753860474e-01 -2.386398017406463623e-01 -1.247310712933540344e-01 3.551420569419860840e-02 1.276987493038177490e-01 1.181499361991882324e-01 1.986347138881683350e-01 -5.456323176622390747e-02 -8.196353167295455933e-02 9.345264732837677002e-02 1.374883484095335007e-02 1.446404904127120972e-01 -2.259740680456161499e-01 1.686795800924301147e-01 4.130769968032836914e-01
-2.200405597686767578e-01 -3.709570169448852539e-01 1.389433443546295166e-01 1.058932468295097351e-01 -1.481264233589172363e-01 -2.308246940374374390e-01 -6.304674595594406128e-02 -2.254527062177658081e-02 1.160100102424621582e-02 3.089796304702758789e-01 -2.260506525635719299e-02 3.071469068527221680e-01 1.312130093574523926e-01 1.132691949605941772e-01 -1.119371727108955383e-01 1.416324228048324585e-01 1.996795088052749634e-01 -2.819937467575073242e-01 -1.565258502960205078e-01 1.846302300691604614e-02 1.497100442647933960e-01 -9.182384610176086426e-02 -5.842009559273719788e-02 3.339589759707450867e-02 1.117024384438991547e-02 2.947958111763000488e-01 1.002783328294754028e-01 1.237301677465438843e-01 2.905632257461547852e-01 -2.398413568735122681e-01 -1.080067157745361328e-01 -7.101476937532424927e-02
-3.264424502849578857e-01 -2.577023506164550781e-01 -1.895602494478225708e-01 6.643245369195938110e-02 7.501460611820220947e-02 5.002507939934730530e-02 -1.569015234708786011e-01 -1.106854379177093506e-01 -8.055354468524456024e-03 2.714387476444244385e-01 1.794373840093612671e-01 9.831077419221401215e-03 1.444201469421386719e-01 -5.083023384213447571e-02 -1.536917686462402344e-01 3.134866654872894287e-01 3.536593914031982422e-02 -2.065558731555938721e-01 -1.422300636768341064e-01 -4.286989197134971619e-02 8.008180302567780018e-04 7.201164844445884228e-04 7.238657027482986450e-02 1.576403528451919556e-01 -9.876401722431182861e-02 4.323813915252685547e-01 5.073559470474720001e-03 2.622939180582761765e-03 2.646706998348236084e-01 -3.427866101264953613e-01 -8.730664104223251343e-02 -4.810547456145286560e-02
-1.203746199607849121e-01 -2.301677018404006958e-01 5.659867078065872192e-02 2.561361491680145264e-01 -8.544289320707321167e-02 5.702678114175796509e-02 -1.882208883762359619e-01 1.709950715303421021e-01 -8.704300969839096069e-02 1.247263997793197632e-01 -1.444725841283798218e-01 2.048622816801071167e-01 -3.108271956443786621e-02 -7.804281264543533325e-02 -6.484926491975784302e-02 1.105641648173332214e-01 6.688343733549118042e-02 -3.754751384258270264e-01 6.646048277616500854e-02 5.998736619949340820e-02 1.245866790413856506e-01 -1.385774612426757812e-01 9.825639426708221436e-02 3.061487376689910889e-01 4.630002006888389587e-02 3.645964264869689941e-01 2.633593976497650146e-01 6.162029132246971130e-02 -3.898332715034484863e-01 6.276032328605651855e-02 6.089910492300987244e-02 1.400698423385620117e-01
-1.302830725908279419e-01 -2.207644432783126831e-01 1.247836425900459290e-01 -4.559144005179405212e-02 1.773281395435333252e-01 -7.717277109622955322e-02 -1.446372270584106445e-01 -8.887626230716705322e-02 -1.440259963274002075e-01 -1.226803008466959000e-02 -8.523769676685333252e-02 2.925986051559448242e-01 4.356236755847930908e-02 -2.024950832128524780e-01 -3.052005358040332794e-02 2.700891196727752686e-01 -3.797400370240211487e-02 -2.636939287185668945e-02 3.338099420070648193e-01 1.937465392984449863e-03 1.972265541553497314e-02 7.799260318279266357e-02 1.330331116914749146e-01 2.626131772994995117e-01 3.232453018426895142e-03 4.118324518203735352e-01 3.173023164272308350e-01 -1.252136938273906708e-02 -3.229544460773468018e-01 -1.521862894296646118e-01 6.379789859056472778e-02 1.057130843400955200e-01
-1.614418476819992065e-01 -1.155522018671035767e-01 1.458171941339969635e-02 2.261442691087722778e-01 3.001627326011657715e-02 -8.265106379985809326e-02 -1.873909235000610352e-01 -1.599360406398773193e-01 -8.363185822963714600e-02 -7.811538875102996826e-02 -1.310011893510818481e-01 -1.133310049772262573e-02 2.558488547801971436e-01 -9.246595948934555054e-02 -2.808082401752471924e-01 -9.741758927702903748e-03 -2.625388801097869873e-01 -2.691138386726379395e-01 2.028486318886280060e-02 -1.774944365024566650e-02 3.398031592369079590e-01 2.393404245376586914e-01 -1.014433577656745911e-01 1.397477537393569946e-01 -7.123740762472152710e-02 1.016123518347740173e-01 -8.472037315368652344e-02 -8.083309978246688843e-02 -1.316705346107482910e-01 -9.961187094449996948e-02 -1.153872981667518616e-01 4.930817186832427979e-01
-1.048833504319190979e-02 1.834231317043304443e-01 2.505474984645843506e-01 2.669003009796142578e-01 -3.411195054650306702e-02 -3.981999307870864868e-02 -2.438811585307121277e-03 1.184107363224029541e-01 -7.183440029621124268e-02 1.695220470428466797e-01 3.375812470912933350e-01 1.183132976293563843e-01 4.667286947369575500e-02 1.887834370136260986e-01 -1.462809294462203979e-01 -4.882890358567237854e-02 -5.258344858884811401e-02 -8.604977279901504517e-03 -1.240045279264450073e-01 9.980335086584091187e-02 1.894677579402923584e-01 -8.735773712396621704e-02 8.547472953796386719e-02 2.422334253787994385e-01 5.523118004202842712e-02 5.060701370239257812e-01 1.591288298368453979e-01 -1.050965413451194763e-01 2.827011346817016602e-01 5.959497764706611633e-02 1.517640799283981323e-01 2.286589443683624268e-01
-2.904745005071163177e-02 -8.973802626132965088e-02 -5.379375442862510681e-02 4.223261401057243347e-02 -2.151654809713363647e-01 -2.266018465161323547e-02 -3.674693703651428223e-01 -2.094992808997631073e-02 -3.182940185070037842e-01 1.772336810827255249e-01 1.788631975650787354e-01 -5.196935310959815979e-02 1.935320198535919189e-01 5.392829701304435730e-02 -4.591283574700355530e-02 2.198218256235122681e-01 -8.917810767889022827e-02 -2.064557187259197235e-02 1.618752479553222656e-01 -2.106705680489540100e-02 1.529221534729003906e-01 -1.793088018894195557e-01 3.050500154495239258e-01 2.522922754287719727e-01 -1.540333479642868042e-01 2.160506322979927063e-02 -4.266805946826934814e-02 -1.284781992435455322e-01 -1.055586040019989014e-01 -1.244060695171356201e-01 1.636816114187240601e-01 4.502598345279693604e-01
-2.537777125835418701e-01 -1.205265372991561890e-01 9.365461021661758423e-02 5.234741419553756714e-02 -7.611884176731109619e-02 -1.455836445093154907e-01 -7.496815919876098633e-02 -6.912823766469955444e-03 1.291402727365493774e-01 -9.726961702108383179e-02 1.185235306620597839e-01 4.312987029552459717e-01 1.287645399570465088e-01 3.950586318969726562e-01 -2.310963422060012817e-01 -1.791356354951858521e-01 1.473257392644882202e-01 -1.784726977348327637e-01 1.246046200394630432e-01 6.994466483592987061e-02 1.529052555561065674e-01 -5.385036580264568329e-03 1.489685028791427612e-01 3.177809715270996094e-01 2.111835330724716187e-01 2.222090810537338257e-01 9.249526262283325195e-02 -1.090808119624853134e-02 -2.126742005348205566e-01 -9.210698306560516357e-02 1.173822730779647827e-01 4.297344759106636047e-02
2.830258570611476898e-02 -2.277655303478240967e-01 8.836240321397781372e-02 1.826987974345684052e-02 4.169153049588203430e-02 2.254171110689640045e-02 -1.553787291049957275e-01 8.335519582033157349e-03 -2.522306516766548157e-02 6.002087146043777466e-02 1.122204959392547607e-01 4.124612510204315186e-01 -1.684328019618988037e-01 1.265118122100830078e-01 -2.870061099529266357e-01 -4.334513470530509949e-02 5.411629006266593933e-02 2.529096975922584534e-02 1.098089218139648438e-01 -2.620936632156372070e-01 2.961193323135375977e-01 9.349331259727478027e-02 7.804714143276214600e-02 -1.782942563295364380e-02 7.531291991472244263e-02 3.269701302051544189e-01 -5.073174907010979950e-05 -2.737649381160736084e-01 -1.981594413518905640e-01 -2.522273063659667969e-01 3.291802406311035156e-01 1.058717146515846252e-01
-4.476344883441925049e-01 -3.783595561981201172e-02 -7.606249302625656128e-02 1.602120399475097656e-01 -6.244020164012908936e-02 6.233886629343032837e-02 -5.679813027381896973e-02 -7.915384322404861450e-02 -3.565514460206031799e-02 7.054480165243148804e-02 -1.030248329043388367e-01 3.781722858548164368e-02 2.132564336061477661e-01 6.807390600442886353e-02 -3.417562693357467651e-02 1.720539629459381104e-01 -1.866452395915985107e-02 -1.760138571262359619e-01 -2.021690905094146729e-01 -1.337439864873886108e-01 8.893565833568572998e-02 1.272361278533935547e-01 2.048174440860748291e-01 1.195404827594757080e-01 -1.559395622462034225e-02 1.904285848140716553e-01 1.468869894742965698e-01 -1.661124676465988159e-01 3.312698006629943848e-01 -4.770314693450927734e-01 7.886205613613128662e-02 2.250913083553314209e-01
-1.393686830997467041e-01 -2.936914563179016113e-01 -1.785909980535507202e-01 2.681180275976657867e-02 1.812332309782505035e-02 -4.650692641735076904e-01 -1.738321036100387573e-01 1.710583716630935669e-01 -1.617498323321342468e-02 1.697584539651870728e-01 4.824696108698844910e-03 9.873304516077041626e-02 4.152657836675643921e-02 -5.010781809687614441e-02 2.319053933024406433e-02 3.194242715835571289e-02 -6.012367829680442810e-02 -4.309009760618209839e-02 1.468555480241775513e-01 -1.502169016748666763e-02 2.416057139635086060e-01 -1.694005429744720459e-01 -2.309007346630096436e-01 2.822627127170562744e-01 1.215175613760948181e-01 -7.889448665082454681e-03 3.754314407706260681e-02 1.162801757454872131e-01 -1.061526164412498474e-01 -3.076690435409545898e-01 -2.596165537834167480e-01 3.009276390075683594e-01
6.319323927164077759e-02 -1.495915055274963379e-01 -8.282215893268585205e-02 9.657080471515655518e-02 -2.273846864700317383e-01 -1.495970189571380615e-01 -1.597863137722015381e-01 3.359698355197906494e-01 -7.318456470966339111e-02 2.775216288864612579e-02 -4.249925166368484497e-02 1.274449825286865234e-01 -4.766305908560752869e-03 2.309487313032150269e-01 -3.068298846483230591e-02 2.202180912718176842e-03 -2.092667855322360992e-02 1.208169013261795044e-01 7.108914852142333984e-02 -7.081835716962814331e-02 3.942340612411499023e-01 1.315934211015701294e-01 -2.746532261371612549e-01 3.060332834720611572e-01 -1.902233110740780830e-03 4.390473067760467529e-01 1.135131418704986572e-01 6.248610466718673706e-02 2.035557180643081665e-01 -2.582577615976333618e-02 -8.539123088121414185e-02 2.014720588922500610e-01
-9.605896472930908203e-02 -2.621083557605743408e-01 3.478156030178070068e-02 3.428320214152336121e-02 -3.100399971008300781e-01 -1.172624155879020691e-01 1.024255976080894470e-01 6.477897614240646362e-02 -5.515808239579200745e-02 1.157673224806785583e-01 1.065462380647659302e-01 2.280299738049507141e-02 3.265863656997680664e-02 1.481590420007705688e-01 2.923179566860198975e-01 2.127014100551605225e-01 1.910116709768772125e-02 -9.441227465867996216e-02 -1.548608839511871338e-01 8.353739976882934570e-02 2.428143471479415894e-01 1.042159274220466614e-01 9.933507442474365234e-02 2.085523456335067749e-01 -1.415365636348724365e-01 2.188104391098022461e-01 3.100095093250274658e-01 -1.426531970500946045e-01 -3.125131130218505859e-02 -8.833774179220199585e-02 2.782887220382690430e-01 4.231864809989929199e-01
-1.392783373594284058e-01 -3.053907155990600586e-01 -3.370940089225769043e-01 1.235354095697402954e-01 -2.119621820747852325e-02 -3.793908655643463135e-01 -1.816066801548004150e-01 3.415151536464691162e-01 -1.368197798728942871e-01 3.154579401016235352e-01 1.953496634960174561e-01 1.853565126657485962e-01 1.538813114166259766e-01 2.485266514122486115e-02 2.242452464997768402e-02 -1.600584015250205994e-03 -1.278124302625656128e-01 -6.961229722946882248e-03 -7.266321778297424316e-02 2.950762398540973663e-02 1.086704060435295105e-01 -9.093681722879409790e-02 -1.842384040355682373e-01 2.429495155811309814e-01 1.265701353549957275e-01 1.723120063543319702e-01 2.639563009142875671e-02 5.500375479459762573e-02 -9.936524182558059692e-02 -1.933935880661010742e-01 -8.692709729075431824e-03 -1.285454630851745605e-01
-1.703522205352783203e-01 -1.782059222459793091e-01 1.073821783065795898e-01 1.276511102914810181e-01 -1.607977747917175293e-01 -3.287507593631744385e-01 -2.967610768973827362e-02 3.561473190784454346e-01 2.858837693929672241e-02 -2.438644319772720337e-02 -4.759252816438674927e-02 1.046620979905128479e-01 -4.289566725492477417e-02 4.060145914554595947e-01 -2.585202082991600037e-02 -1.658651046454906464e-03 4.099078476428985596e-02 -2.866047620773315430e-01 -1.202732771635055542e-01 -5.088651180267333984e-02 2.765159606933593750e-01 1.682604551315307617e-01 2.745394408702850342e-01 1.186073347926139832e-01 -8.673693239688873291e-02 1.733318716287612915e-01 -5.221486091613769531e-02 -2.111167907714843750e-01 1.214693021029233932e-02 -1.879042088985443115e-01 2.284083366394042969e-01 1.313979458063840866e-02
-1.804902255535125732e-01 -1.277352124452590942e-01 -2.811259329319000244e-01 2.551832199096679688e-01 1.577075757086277008e-02 1.461189799010753632e-02 1.108341664075851440e-01 -9.642657637596130371e-02 -5.335273966193199158e-02 2.221897244453430176e-01 -1.202068384736776352e-02 2.548003792762756348e-01 1.720182001590728760e-01 7.437983155250549316e-02 1.278892066329717636e-02 2.665823996067047119e-01 1.777679175138473511e-01 1.696269065141677856e-01 1.686433851718902588e-01 -2.000600397586822510e-01 2.834396958351135254e-01 1.561209093779325485e-03 -1.845704913139343262e-01 3.025720715522766113e-01 -1.676167827099561691e-03 1.656210608780384064e-02 3.063457608222961426e-01 -3.092888295650482178e-01 -1.687458306550979614e-01 1.838706061244010925e-02 -6.475371122360229492e-02 6.075090914964675903e-02
-2.179594784975051880e-01 -4.378525540232658386e-02 -2.291630357503890991e-01 -7.007384300231933594e-02 -2.648425474762916565e-02 -2.456658035516738892e-01 -3.946613967418670654e-01 -2.437936700880527496e-02 8.566182851791381836e-02 9.544464200735092163e-02 -5.446724966168403625e-02 2.552728950977325439e-01 5.211420729756355286e-02 -2.536105513572692871e-01 -2.153126299381256104e-01 3.143495917320251465e-01 -1.693456918001174927e-01 -1.264244467020034790e-01 -2.484067082405090332e-01 6.033319234848022461e-02 3.773221373558044434e-01 -8.280192315578460693e-02 1.420227289199829102e-01 7.970958203077316284e-02 1.217743754386901855e-02 1.632412523031234741e-01 9.930150955915451050e-02 -4.045351967215538025e-02 -5.719403177499771118e-02 -1.765170395374298096e-01 1.393868476152420044e-01 3.235270455479621887e-02
-7.053268700838088989e-02 -1.536973714828491211e-01 -2.039915509521961212e-02 -1.238490790128707886e-01 -8.283937722444534302e-02 -2.274591028690338135e-01 -2.828064858913421631e-01 1.962046027183532715e-01 -1.174637451767921448e-01 -2.386490069329738617e-02 1.091449633240699768e-01 1.341723948717117310e-01 2.223084419965744019e-01 1.318547874689102173e-01 9.901668131351470947e-02 4.416981246322393417e-03 6.146274879574775696e-02 -1.458503454923629761e-01 1.993355453014373779e-01 -1.251713484525680542e-01 4.068636894226074219e-01 3.690169006586074829e-02 -2.324582934379577637e-01 2.599080502986907959e-01 -2.688005799427628517e-03 2.992753088474273682e-01 2.329741120338439941e-01 -1.628466993570327759e-01 -2.817173674702644348e-02 2.012076228857040405e-01 -1.834165006875991821e-01 2.083970010280609131e-01
-1.682815402746200562e-01 -4.654325079172849655e-03 7.601699233055114746e-02 2.244877517223358154e-01 9.445647709071636200e-03 -1.052053123712539673e-01 -1.163491085171699524e-01 -3.231551945209503174e-01 1.021856963634490967e-01 1.859557330608367920e-01 -1.072175428271293640e-01 3.184602856636047363e-01 2.722853124141693115e-01 3.044281899929046631e-01 -2.210381478071212769e-01 2.076957225799560547e-01 1.299325972795486450e-01 2.963927388191223145e-02 3.297938406467437744e-01 -3.545284271240234375e-02 2.164951860904693604e-01 3.048498369753360748e-02 5.774553492665290833e-02 4.890695959329605103e-02 -3.958569094538688660e-02 -5.744131654500961304e-02 -2.627668902277946472e-02 -1.457849293947219849e-01 -6.543870270252227783e-02 -2.260835766792297363e-01 -3.150742873549461365e-02 3.242078423500061035e-01
-1.539427042007446289e-01 -5.224459171295166016e-01 -5.780571140348911285e-03 3.526772558689117432e-01 3.164044022560119629e-02 -9.514735080301761627e-03 -1.280431300401687622e-01 1.160445138812065125e-01 -2.763318717479705811e-01 2.125791274011135101e-02 1.033762767910957336e-01 2.089830674231052399e-02 -5.345375090837478638e-02 6.169885024428367615e-02 -2.511288225650787354e-02 1.872673481702804565e-01 -1.320894062519073486e-02 -2.381451874971389771e-01 6.926345825195312500e-02 -8.202772587537765503e-02 1.425604969263076782e-01 -2.229298464953899384e-03 9.484114497900009155e-02 2.001940608024597168e-01 -6.618726067245006561e-03 1.724063605070114136e-01 1.939490735530853271e-01 5.622610822319984436e-02 -3.695372045040130615e-01 -3.841536492109298706e-02 1.630849242210388184e-01 2.114134132862091064e-01
-1.804117858409881592e-02 -1.455489248037338257e-01 -8.879948407411575317e-02 1.446377784013748169e-01 -2.534623444080352783e-01 -1.813815981149673462e-01 2.178867459297180176e-01 2.746951282024383545e-01 -1.181086748838424683e-01 -1.121829450130462646e-01 -8.391872048377990723e-03 2.187653034925460815e-01 3.729100525379180908e-01 3.833639249205589294e-02 -1.228748559951782227e-01 1.709681898355484009e-01 -4.067974910140037537e-02 -1.086793765425682068e-01 1.241487562656402588e-01 -1.905105113983154297e-01 4.593088105320930481e-02 2.797692716121673584e-01 4.851440712809562683e-02 1.863681823015213013e-01 -2.942945063114166260e-02 3.257230818271636963e-01 7.974641770124435425e-02 3.788941726088523865e-02 4.186546057462692261e-02 -2.771488428115844727e-01 2.657730132341384888e-03 3.071131706237792969e-01
-1.951580494642257690e-01 1.380866914987564087e-01 -1.864153593778610229e-01 5.782864615321159363e-02 -1.428525000810623169e-01 -1.943460702896118164e-01 -2.219722270965576172e-01 2.787650190293788910e-02 2.394966408610343933e-02 2.428585439920425415e-01 5.604956299066543579e-02 2.627752423286437988e-01 6.063458323478698730e-02 -1.262164711952209473e-01 -2.059650570154190063e-01 1.789021492004394531e-01 -1.449585705995559692e-01 -1.212546229362487793e-01 -2.538563609123229980e-01 -9.150738269090652466e-02 2.878771722316741943e-01 1.126136258244514465e-02 3.716586530208587646e-01 2.683542966842651367e-01 4.986525513231754303e-03 1.157904490828514099e-01 3.368163108825683594e-01 -2.163632959127426147e-02 -5.539368838071823120e-02 -1.719701290130615234e-01 -8.136351592838764191e-03 -9.493665397167205811e-02
-2.040585577487945557e-01 -6.479618698358535767e-02 -2.556088194251060486e-02 1.475183814764022827e-01 -3.094596862792968750e-01 -3.702985048294067383e-01 -4.326137006282806396e-01 -1.107461005449295044e-01 1.160638127475976944e-02 2.507133483886718750e-01 1.848157681524753571e-02 1.939797550439834595e-01 3.954326361417770386e-02 -1.889079660177230835e-01 6.692197173833847046e-02 8.178472518920898438e-02 -7.551084458827972412e-02 2.092881873250007629e-02 -1.059187203645706177e-01 -4.115414246916770935e-02 2.382047623395919800e-01 6.903697550296783447e-02 2.370943874120712280e-01 2.314691990613937378e-01 -2.141847759485244751e-01 1.736457496881484985e-01 9.971272200345993042e-02 -7.641047984361648560e-02 -3.416448086500167847e-02 1.931232213973999023e-02 2.469383180141448975e-01 7.336605340242385864e-02
-1.288471817970275879e-01 3.520873724482953548e-04 3.323895111680030823e-02 1.848686635494232178e-01 9.811606258153915405e-02 -4.543002843856811523e-01 -7.814563065767288208e-02 1.508853398263454437e-02 1.938292235136032104e-01 6.699272990226745605e-02 2.663816809654235840e-01 -6.559325754642486572e-02 -4.022434726357460022e-02 2.250018566846847534e-01 2.033728510141372681e-01 3.217243775725364685e-02 -2.034641988575458527e-02 -1.707354933023452759e-01 -7.285956293344497681e-02 -1.233033463358879089e-02 2.584887146949768066e-01 -2.394670844078063965e-01 2.077403962612152100e-01 2.029391825199127197e-01 -7.138523459434509277e-02 2.137693911790847778e-01 1.759209185838699341e-01 3.700107708573341370e-02 -2.620298862457275391e-01 -1.588339805603027344e-01 1.721602082252502441e-01 2.522785365581512451e-01
-7.380213588476181030e-02 -1.415276527404785156e-01 -2.819749712944030762e-01 1.363538950681686401e-01 4.658735543489456177e-02 -3.008818030357360840e-01 -2.546083033084869385e-01 2.702314592897891998e-02 -1.567943990230560303e-01 1.429328769445419312e-01 -2.011940479278564453e-01 -2.777905948460102081e-02 2.044084966182708740e-01 1.477867662906646729e-01 -2.640285193920135498e-01 -6.867188960313796997e-03 2.683346346020698547e-02 -1.845386922359466553e-01 7.952890545129776001e-02 -6.828370504081249237e-03 1.321936398744583130e-01 -3.672507107257843018e-01 -7.635987550020217896e-02 4.155208766460418701e-01 -5.907680839300155640e-02 1.829591542482376099e-01 1.714553833007812500e-01 -6.858012080192565918e-02 8.256319165229797363e-02 1.592748984694480896e-02 1.169172525405883789e-01 -1.863629221916198730e-01
-4.151335060596466064e-01 5.939961597323417664e-02 1.726208180189132690e-01 1.127681955695152283e-01 3.085386753082275391e-01 -1.477101892232894897e-01 -1.974270492792129517e-01 -1.761759370565414429e-01 -2.330528572201728821e-02 2.827181816101074219e-01 3.224578872323036194e-02 1.431824862957000732e-01 -7.953645661473274231e-03 1.867555230855941772e-01 -1.258484423160552979e-01 1.357288360595703125e-01 -4.988925531506538391e-02 -1.410721242427825928e-01 -1.882838010787963867e-01 -4.184030368924140930e-02 -2.682000026106834412e-02 9.478106349706649780e-02 1.000881660729646683e-02 1.665333658456802368e-01 5.728642642498016357e-02 1.161547005176544189e-01 2.320621162652969360e-01 4.589532315731048584e-02 -1.441628634929656982e-01 -1.500374376773834229e-01 -3.496587574481964111e-01 2.965812981128692627e-01
-6.096400693058967590e-02 4.707205668091773987e-02 -5.899377539753913879e-02 6.936813145875930786e-02 2.957133017480373383e-02 -1.366296559572219849e-01 -7.140937447547912598e-02 2.308427989482879639e-01 -4.110184498131275177e-03 2.543336749076843262e-01 2.315812706947326660e-01 2.586483359336853027e-01 -1.274753659963607788e-01 2.857261300086975098e-01 3.812747448682785034e-02 -1.533357948064804077e-01 2.392316609621047974e-01 -7.841002116037998348e-06 -8.340040594339370728e-02 -1.135009229183197021e-01 2.867972254753112793e-01 1.076826080679893494e-01 -2.434374094009399414e-01 2.745493352413177490e-01 1.674192994832992554e-01 1.645169854164123535e-01 2.568420767784118652e-01 -7.648804783821105957e-02 2.359689176082611084e-01 -2.640925534069538116e-02 1.754458546638488770e-01 2.830703258514404297e-01
-2.066153436899185181e-01 -1.091346442699432373e-01 -3.543581068515777588e-02 9.600146859884262085e-02 7.360758632421493530e-02 -2.522770464420318604e-01 -1.733523160219192505e-01 -1.048921868205070496e-01 2.207323350012302399e-02 1.358071416616439819e-01 -4.944444894790649414e-01 5.494611337780952454e-02 1.427159365266561508e-02 2.561596632003784180e-01 -6.882082670927047729e-02 1.558731496334075928e-01 6.615657359361648560e-02 -9.782812744379043579e-02 1.327179372310638428e-01 -1.793024241924285889e-01 2.789592444896697998e-01 -3.380346298217773438e-02 -2.505923993885517120e-02 1.441785246133804321e-01 3.406223952770233154e-01 1.842803806066513062e-01 8.467406779527664185e-02 2.278327569365501404e-02 -3.304653763771057129e-01 -1.498203575611114502e-01 7.838291674852371216e-02 6.306506693363189697e-02
-1.454061567783355713e-01 -1.064490675926208496e-01 5.945068970322608948e-02 1.239270120859146118e-01 4.594128951430320740e-02 -3.278155326843261719e-01 -2.515044510364532471e-01 1.287110447883605957e-01 2.359589785337448120e-01 1.556628495454788208e-01 1.465453300625085831e-02 -6.945551186800003052e-02 -1.186805963516235352e-01 3.488321006298065186e-01 3.664598613977432251e-02 2.452162504196166992e-01 3.801606968045234680e-02 -3.491971194744110107e-01 -6.159681826829910278e-02 2.777704596519470215e-02 -2.477902732789516449e-02 1.554948389530181885e-01 2.883231639862060547e-01 9.377376735210418701e-02 3.401942178606987000e-02 3.540171980857849121e-01 4.296485334634780884e-02 -9.523099660873413086e-02 9.276239573955535889e-02 -1.592854261398315430e-01 1.736271381378173828e-01 1.756698191165924072e-01
-4.417433217167854309e-02 -1.909656077623367310e-01 -2.603422999382019043e-01 -4.150444176048040390e-03 4.631450399756431580e-02 -2.436166852712631226e-01 -2.272886782884597778e-01 2.471401393413543701e-01 7.417090237140655518e-02 3.087710961699485779e-02 2.450009733438491821e-01 1.723983734846115112e-01 9.241800010204315186e-02 3.425367772579193115e-01 -2.348016053438186646e-01 4.673627391457557678e-02 -8.986537903547286987e-02 -5.423399433493614197e-02 3.053600527346134186e-02 -1.557434201240539551e-01 1.723279953002929688e-01 -6.441344972699880600e-03 -5.757534876465797424e-02 3.307489752769470215e-01 -1.206647828221321106e-01 2.077117264270782471e-01 -1.932045519351959229e-01 3.511996939778327942e-02 -3.791314363479614258e-01 -1.144900321960449219e-01 9.162373840808868408e-02 2.356596523895859718e-04
-6.069334223866462708e-02 1.873992569744586945e-02 -4.706728085875511169e-02 1.890095174312591553e-01 3.679663175716996193e-03 -1.324488520622253418e-01 -1.843510568141937256e-01 -1.558095812797546387e-01 -2.770294435322284698e-02 -4.139500856399536133e-02 -4.095918834209442139e-01 8.722899854183197021e-02 2.171866036951541901e-02 2.803036570549011230e-01 -2.024301439523696899e-01 2.701027095317840576e-01 -3.711411356925964355e-02 -1.574259251356124878e-02 2.210891693830490112e-01 -9.474842995405197144e-02 3.097369670867919922e-01 2.433166801929473877e-01 1.856431216001510620e-01 9.809376299381256104e-02 1.602402031421661377e-01 2.332569807767868042e-01 -1.114627793431282043e-01 -2.423079013824462891e-01 -1.461780965328216553e-01 -1.330885738134384155e-01 -1.201063990592956543e-01 2.189488112926483154e-01
-8.802342414855957031e-02 -7.182519882917404175e-02 -1.920043975114822388e-01 1.087685674428939819e-01 4.392450675368309021e-02 -3.149457275867462158e-02 -8.483452349901199341e-02 1.055750623345375061e-01 -4.178293421864509583e-02 -1.413424760103225708e-01 6.211499124765396118e-02 4.616757035255432129e-01 -1.375048011541366577e-01 -7.484935340471565723e-04 -2.462821304798126221e-01 3.027800619602203369e-01 2.606429904699325562e-02 -1.579043418169021606e-01 2.415594272315502167e-02 -3.256017714738845825e-02 2.265870869159698486e-01 1.346987485885620117e-01 6.590996682643890381e-02 3.470985889434814453e-01 1.850185841321945190e-01 1.643971800804138184e-01 -2.622008696198463440e-02 -8.167670108377933502e-03 -3.444763123989105225e-01 -5.835247784852981567e-02 2.947229444980621338e-01 1.210808977484703064e-01
-1.360906660556793213e-01 1.658410131931304932e-01 -7.874798029661178589e-02 6.107539683580398560e-02 -2.164097428321838379e-01 -8.551419526338577271e-02 -1.399577409029006958e-01 -3.349299356341362000e-02 6.855680793523788452e-02 3.387492895126342773e-01 6.076806783676147461e-02 4.413590729236602783e-01 4.572337120771408081e-02 6.313889473676681519e-02 -1.406856626272201538e-01 1.635565459728240967e-01 -1.338533163070678711e-01 1.084799226373434067e-02 -2.495244890451431274e-01 -1.137680560350418091e-01 3.758665919303894043e-01 6.389243155717849731e-02 3.084731996059417725e-01 3.825944289565086365e-02 -1.292600631713867188e-01 1.622273027896881104e-01 3.149431645870208740e-01 -4.963479936122894287e-02 -9.406924247741699219e-02 -5.214936286211013794e-02 8.397944271564483643e-02 1.046670693904161453e-02
-1.634896993637084961e-01 -9.470722079277038574e-02 1.033621281385421753e-02 8.590538054704666138e-02 -6.880671530961990356e-02 -2.770229279994964600e-01 -2.363491952419281006e-01 -1.391227096319198608e-01 -1.960199698805809021e-02 -1.028441637754440308e-01 -3.586182594299316406e-01 2.080968767404556274e-01 1.382063627243041992e-01 2.296924740076065063e-01 -2.517787814140319824e-01 1.394605636596679688e-01 -8.619502186775207520e-02 1.760550439357757568e-01 4.082124307751655579e-02 -2.184055931866168976e-02 2.346230596303939819e-01 3.207049369812011719e-01 5.998908355832099915e-02 5.066246166825294495e-02 1.105041801929473877e-01 2.534953355789184570e-01 -5.865624174475669861e-02 -3.118504583835601807e-01 -2.584453523159027100e-01 -7.980616390705108643e-02 -8.743281476199626923e-03 8.668262511491775513e-02
1.622038776986300945e-03 8.921059221029281616e-02 1.767414957284927368e-01 2.488862723112106323e-01 -4.562196135520935059e-02 -2.268947362899780273e-01 9.861679375171661377e-02 1.950158923864364624e-01 -4.884353652596473694e-02 1.769710630178451538e-01 8.663873374462127686e-02 -4.448421299457550049e-03 2.766204439103603363e-02 2.112930119037628174e-01 -3.421572148799896240e-01 5.833533033728599548e-02 -2.627324461936950684e-01 -2.146320492029190063e-01 -4.128363355994224548e-02 8.848809450864791870e-02 2.926265001296997070e-01 1.185021325945854187e-01 1.206635385751724243e-01 -5.614503100514411926e-02 2.023492008447647095e-01 4.779177904129028320e-01 -5.860527977347373962e-02 -1.126869171857833862e-01 2.312760241329669952e-02 -4.809133335947990417e-02 9.753404557704925537e-02 2.248643934726715088e-01
-9.273932874202728271e-02 -1.188333798199892044e-02 -5.513790994882583618e-02 1.508365571498870850e-01 2.928073517978191376e-03 -1.858802139759063721e-01 -2.706573009490966797e-01 -4.982204735279083252e-02 -8.604573458433151245e-02 -1.093275174498558044e-01 2.853328585624694824e-01 -1.773542463779449463e-01 3.577629625797271729e-01 1.751948446035385132e-01 9.208197891712188721e-02 5.611608549952507019e-02 -8.139297366142272949e-02 -2.041138410568237305e-01 1.021088063716888428e-01 1.491278037428855896e-02 3.264242708683013916e-01 -1.875728927552700043e-02 2.900142371654510498e-01 -1.516216062009334564e-02 -2.362952679395675659e-01 3.558359742164611816e-01 5.835152417421340942e-02 -1.292601227760314941e-01 1.970056816935539246e-02 -5.924164317548274994e-03 2.299711704254150391e-01 2.158028185367584229e-01
-2.841593027114868164e-01 -1.126003041863441467e-01 -1.485344469547271729e-01 2.895645499229431152e-01 -1.246505901217460632e-01 1.581110805273056030e-01 6.779861636459827423e-03 1.087559089064598083e-01 1.136656012386083603e-02 -1.430257409811019897e-01 -1.963541610166430473e-03 1.691050380468368530e-01 6.384859234094619751e-02 1.550998240709304810e-01 -1.823782175779342651e-02 1.012518256902694702e-01 -4.883675649762153625e-02 5.347128212451934814e-02 1.074934303760528564e-01 -3.596958816051483154e-01 2.865225076675415039e-01 9.923182427883148193e-03 6.086717173457145691e-02 2.491413056850433350e-01 1.476832032203674316e-01 3.121197223663330078e-01 2.671394944190979004e-01 -3.788935542106628418e-01 -5.176812876015901566e-03 1.735084108076989651e-03 6.903559435158967972e-03 -1.788026839494705200e-01
-3.517373651266098022e-02 -1.709560304880142212e-01 -1.888273209333419800e-01 7.222735136747360229e-02 -1.072826981544494629e-01 -3.077244758605957031e-01 -3.730893880128860474e-02 2.767847180366516113e-01 -1.935552805662155151e-01 -1.974647194147109985e-01 1.349062025547027588e-01 -7.673894613981246948e-02 2.048145681619644165e-01 3.875965625047683716e-02 -1.981107890605926514e-01 1.325724869966506958e-01 -1.214180290699005127e-01 -9.887418150901794434e-02 -5.928629636764526367e-02 -4.976475238800048828e-02 1.036761030554771423e-01 1.440768986940383911e-01 -2.515746653079986572e-01 3.500464856624603271e-01 -1.146778762340545654e-01 1.369049549102783203e-01 9.288869053125381470e-02 -5.659615620970726013e-02 -3.561647236347198486e-01 -1.024370715022087097e-01 -1.844718754291534424e-01 2.840749025344848633e-01
-2.336297333240509033e-01 -2.161613404750823975e-01 -8.412943035364151001e-02 3.198651671409606934e-01 5.235035717487335205e-02 -2.625270783901214600e-01 1.523856818675994873e-02 8.060553669929504395e-02 1.637309789657592773e-01 4.878305271267890930e-02 2.737444341182708740e-01 4.138109460473060608e-02 1.739389598369598389e-01 -6.696789711713790894e-02 -1.934669762849807739e-01 3.212300827726721764e-03 -3.168328404426574707e-01 -2.173545360565185547e-01 1.084190830588340759e-01 9.553567506372928619e-03 -5.623722821474075317e-02 4.205684177577495575e-03 2.714276909828186035e-01 8.085782639682292938e-03 1.098628714680671692e-01 5.054450631141662598e-01 7.408080995082855225e-02 -3.923997655510902405e-02 1.005626618862152100e-01 -1.068343371152877808e-01 3.299314063042402267e-03 1.984189823269844055e-02
-9.527951478958129883e-02 5.072714295238256454e-03 -2.755615115165710449e-02 2.409031987190246582e-01 -1.532954126596450806e-01 -3.388523757457733154e-01 -1.634690165519714355e-01 9.504485130310058594e-02 -1.398643702268600464e-01 9.321479499340057373e-02 3.532112836837768555e-01 1.742638498544692993e-01 2.449984103441238403e-01 4.904370009899139404e-02 -5.201852694153785706e-02 2.212098687887191772e-01 8.484346419572830200e-02 -1.408786773681640625e-01 9.034143388271331787e-02 -1.546191871166229248e-01 2.443577647209167480e-01 -2.389680296182632446e-01 -1.619334816932678223e-01 2.033149898052215576e-01 -3.750102967023849487e-02 3.214532732963562012e-01 -2.137032300233840942e-01 2.384012937545776367e-01 -3.410124778747558594e-02 -5.686805769801139832e-02 7.294058054685592651e-02 1.140945032238960266e-02
-2.704084105789661407e-02 2.120972983539104462e-02 -6.837450712919235229e-02 3.037844300270080566e-01 1.437447592616081238e-02 -1.145247668027877808e-01 6.952104717493057251e-02 1.197846420109272003e-02 4.086312279105186462e-02 1.902345120906829834e-01 -5.934508889913558960e-02 2.579596936702728271e-01 2.981422841548919678e-01 -1.183636784553527832e-01 -5.252410471439361572e-02 -2.974252961575984955e-02 -2.160807996988296509e-01 8.865448087453842163e-02 -1.553700566291809082e-01 -2.912364304065704346e-01 3.112550377845764160e-01 1.482982933521270752e-01 1.968085467815399170e-01 3.076963126659393311e-01 -9.837931394577026367e-02 2.461450695991516113e-01 2.944970130920410156e-01 -4.741746932268142700e-02 2.644492387771606445e-01 -3.912424668669700623e-02 3.216440230607986450e-02 1.468346565961837769e-01
-1.371839046478271484e-01 8.253467082977294922e-02 -1.675916314125061035e-01 -8.923675864934921265e-02 -7.062884420156478882e-02 -2.247001230716705322e-01 -2.470850944519042969e-01 3.725293790921568871e-03 -1.950680650770664215e-02 2.913465201854705811e-01 7.641948014497756958e-02 2.982665002346038818e-01 1.128116101026535034e-01 -1.930683851242065430e-01 -2.228090167045593262e-01 1.764317750930786133e-01 -1.756701767444610596e-01 -3.424934670329093933e-02 -1.045615077018737793e-01 -1.405178159475326538e-01 3.214736878871917725e-01 -1.594718247652053833e-01 3.424283266067504883e-01 1.408509165048599243e-01 -4.307240620255470276e-02 1.255642026662826538e-01 3.593143522739410400e-01 -5.512369796633720398e-02 -6.843101978302001953e-02 -1.605215966701507568e-01 -4.456844553351402283e-02 1.214068196713924408e-02
-4.050517678260803223e-01 1.707811355590820312e-01 -3.053185343742370605e-01 1.973444968461990356e-01 -8.728804439306259155e-02 1.042601913213729858e-01 -3.694061338901519775e-01 -6.806266028434038162e-03 -9.796976111829280853e-03 2.742662131786346436e-01 -1.072388216853141785e-01 1.376646608114242554e-01 -1.155087947845458984e-01 1.319402307271957397e-01 1.233575716614723206e-01 1.711155772209167480e-01 5.187032278627157211e-03 1.172649338841438293e-01 8.725684136152267456e-02 -3.224596753716468811e-02 4.455463960766792297e-02 -1.934228688478469849e-01 -9.452483057975769043e-02 2.484468817710876465e-01 1.660432666540145874e-01 3.300868570804595947e-01 -9.393733739852905273e-02 -1.626774668693542480e-01 -2.886208519339561462e-02 -1.132569983601570129e-01 6.618112325668334961e-02 1.274457871913909912e-01
-1.026850044727325439e-01 -9.785358607769012451e-02 -1.392055004835128784e-01 1.086662337183952332e-01 -4.762910678982734680e-02 -1.240261550992727280e-02 -8.886859565973281860e-02 -1.037781462073326111e-01 -4.174700938165187836e-03 -8.878762274980545044e-02 -7.137931883335113525e-02 5.602721497416496277e-02 4.111944139003753662e-02 1.848026216030120850e-01 -1.937320828437805176e-01 1.130324676632881165e-01 -4.735009744763374329e-02 3.585410416126251221e-01 9.008930623531341553e-02 -2.230447828769683838e-01 2.365411967039108276e-01 1.821294575929641724e-01 -1.435276567935943604e-01 3.766970336437225342e-01 -6.062379106879234314e-02 3.844930827617645264e-01 3.213445842266082764e-01 -2.847079336643218994e-01 -1.235635206103324890e-01 -2.177002839744091034e-02 1.755183488130569458e-01 -5.153532698750495911e-02
-2.912639081478118896e-01 -2.742984592914581299e-01 -1.420406252145767212e-01 1.549092233180999756e-01 1.632576286792755127e-01 -2.969780005514621735e-02 -4.071126505732536316e-02 3.164032697677612305e-01 -3.167907521128654480e-02 2.118766009807586670e-01 -1.835955679416656494e-01 1.180016919970512390e-01 4.965270683169364929e-02 2.552263438701629639e-01 -3.956140577793121338e-01 1.323148757219314575e-01 6.196156889200210571e-02 9.055642783641815186e-02 -9.055005759000778198e-02 6.703527271747589111e-02 4.247764647006988525e-01 -3.230698406696319580e-02 -1.192758530378341675e-01 1.505745053291320801e-01 -9.392990730702877045e-03 8.850728720426559448e-02 -7.395543623715639114e-03 1.570662856101989746e-01 -1.283496171236038208e-01 -1.860141940414905548e-02 1.955778002738952637e-01 -2.172196842730045319e-02
-5.378308147192001343e-02 1.756708137691020966e-02 -1.147886663675308228e-01 -1.921994611620903015e-02 -1.938083767890930176e-01 -9.749130904674530029e-02 -2.718780636787414551e-01 2.025131434202194214e-01 3.937563300132751465e-02 -1.677329838275909424e-01 7.933637499809265137e-02 2.251728624105453491e-01 -2.544032037258148193e-01 4.217375069856643677e-02 -1.100736707448959351e-01 1.214408949017524719e-01 -5.181030184030532837e-02 1.981637179851531982e-01 -1.889367848634719849e-01 -3.219170868396759033e-02 -2.438137866556644440e-02 7.445139810442924500e-03 2.116562128067016602e-01 2.496321201324462891e-01 6.713216006755828857e-02 4.639333784580230713e-01 2.583377361297607422e-01 -5.006082355976104736e-02 -4.694340378046035767e-02 2.370830439031124115e-02 -1.486869752407073975e-01 3.753691613674163818e-01
-4.070990383625030518e-01 -1.490128319710493088e-02 -8.500528335571289062e-02 4.854585975408554077e-03 2.307377755641937256e-01 -5.547976493835449219e-02 -2.716333568096160889e-01 5.658143386244773865e-02 -1.108700260519981384e-01 3.036026954650878906e-01 -9.038584679365158081e-02 3.978612124919891357e-01 -1.171280443668365479e-01 1.170619875192642212e-01 1.208423003554344177e-01 -1.303312927484512329e-01 5.014851316809654236e-02 -5.012296512722969055e-02 5.783276166766881943e-03 -1.126585900783538818e-01 -1.706022471189498901e-01 7.196806371212005615e-02 7.090345770120620728e-02 4.260225966572761536e-02 1.142593920230865479e-01 4.524143636226654053e-01 1.691008508205413818e-01 -2.084186524152755737e-01 -8.506423793733119965e-03 4.011886939406394958e-02 4.893148690462112427e-02 1.040690317749977112e-01
-6.369689851999282837e-02 -2.443671673536300659e-01 -1.094919964671134949e-01 3.093469440937042236e-01 9.401580691337585449e-02 -3.904406428337097168e-01 -6.984405964612960815e-02 1.372614949941635132e-01 -2.298767119646072388e-01 2.910581417381763458e-02 2.785580456256866455e-01 -2.869867719709873199e-02 -3.037616796791553497e-02 2.864358574151992798e-02 -1.814543306827545166e-01 -1.528431773185729980e-01 -1.184911206364631653e-01 -4.625344276428222656e-02 -1.362399607896804810e-01 2.262593954801559448e-01 9.208150207996368408e-02 5.840342864394187927e-02 -1.260068863630294800e-01 1.467040628194808960e-01 1.044636219739913940e-01 3.061036765575408936e-01 1.329145878553390503e-01 -7.254291325807571411e-02 -4.531239345669746399e-02 -8.229394257068634033e-02 4.124950170516967773e-01 1.079844161868095398e-01
-2.721377313137054443e-01 -1.532398909330368042e-01 -3.261712566018104553e-02 3.198556229472160339e-02 -1.083423271775245667e-01 1.955446004867553711e-01 -1.765695810317993164e-01 -1.178360208868980408e-01 -1.608305871486663818e-01 2.706978321075439453e-01 -4.839418455958366394e-02 1.081739440560340881e-01 4.084966480731964111e-01 3.842483460903167725e-02 -2.931698262691497803e-01 6.653002649545669556e-02 -2.458203434944152832e-01 -1.470785439014434814e-01 1.748102158308029175e-01 -9.653280489146709442e-03 2.332355529069900513e-01 -5.922522768378257751e-02 1.618217676877975464e-02 3.026258051395416260e-01 -5.881654471158981323e-02 1.037707850337028503e-01 -4.844523966312408447e-02 5.813352181576192379e-04 1.700699180364608765e-01 -1.573049128055572510e-01 9.529176168143749237e-03 3.172204196453094482e-01
-3.607990220189094543e-02 -1.161344572901725769e-01 -2.610003650188446045e-01 9.926982969045639038e-02 -1.596620082855224609e-01 -1.161322370171546936e-01 1.836030483245849609e-01 1.572369337081909180e-01 1.248847693204879761e-01 5.484291538596153259e-02 1.433354020118713379e-01 1.143000200390815735e-01 2.016526907682418823e-01 2.567520439624786377e-01 -9.595276415348052979e-02 1.425902545452117920e-01 2.977318316698074341e-02 -7.547929883003234863e-02 -1.952003687620162964e-01 -7.702503353357315063e-02 2.505401670932769775e-01 1.721306294202804565e-01 2.695956230163574219e-01 4.025121629238128662e-01 -1.002537161111831665e-01 1.395032703876495361e-01 1.855490356683731079e-01 -5.971040204167366028e-02 2.220537960529327393e-01 -2.027285993099212646e-01 7.485247403383255005e-02 2.832899987697601318e-01
4.957522824406623840e-02 -1.765242815017700195e-01 -7.806970924139022827e-02 2.187314331531524658e-01 2.047279328107833862e-01 -3.654798865318298340e-02 1.394140708725899458e-04 5.357326194643974304e-02 1.153449565172195435e-01 -1.264319270849227905e-01 3.290302306413650513e-02 1.443807780742645264e-01 2.251046448945999146e-01 2.197448611259460449e-01 -2.132891863584518433e-02 -1.060861796140670776e-01 2.496221363544464111e-01 -2.976507544517517090e-01 1.515734940767288208e-01 -8.805799484252929688e-02 3.534646928310394287e-01 1.187672745436429977e-02 7.827795296907424927e-02 4.188582599163055420e-01 9.945328533649444580e-02 2.715996205806732178e-01 1.658288985490798950e-01 1.734877973794937134e-01 4.616611450910568237e-02 -2.093849331140518188e-01 1.694639474153518677e-01 -1.439086627215147018e-02
-1.575609296560287476e-01 -2.555482387542724609e-01 -1.065796837210655212e-01 2.905093133449554443e-01 1.543982326984405518e-02 -3.640691637992858887e-01 -5.234890431165695190e-02 -2.784265205264091492e-02 1.251232922077178955e-01 -4.168007150292396545e-02 2.186884284019470215e-01 -1.520046740770339966e-01 -7.988227158784866333e-02 -9.720758348703384399e-02 -9.935785830020904541e-02 9.540630877017974854e-02 -3.440198022872209549e-03 -2.318317592144012451e-01 8.640167117118835449e-02 2.172843664884567261e-01 1.179220601916313171e-01 -7.457137852907180786e-02 -2.517744302749633789e-01 2.475509643554687500e-01 1.458654552698135376e-01 2.863970398902893066e-01 1.512720733880996704e-01 -1.532977223396301270e-01 5.579519551247358322e-03 -6.502567976713180542e-02 3.576793074607849121e-01 1.422505229711532593e-01
-2.739050984382629395e-01 -2.848756611347198486e-01 5.541509017348289490e-02 3.131696283817291260e-01 1.497176438570022583e-01 -1.846464425325393677e-01 -1.078657922334969044e-03 -2.096118181943893433e-01 -1.142941936850547791e-01 2.166455388069152832e-01 9.525100886821746826e-02 5.988427624106407166e-02 1.842187047004699707e-01 1.584007292985916138e-01 1.176381576806306839e-02 2.393428981304168701e-01 6.204547733068466187e-02 -1.380140483379364014e-01 -9.816257655620574951e-02 -8.416549861431121826e-02 -1.804810911417007446e-01 2.964138239622116089e-02 -3.001288175582885742e-01 2.044796496629714966e-01 -1.553081274032592773e-01 2.942795157432556152e-01 1.892794296145439148e-02 1.381850987672805786e-01 -6.007538735866546631e-02 -4.018446803092956543e-02 6.197280064225196838e-02 3.300337791442871094e-01
-8.566148579120635986e-03 -6.153502315282821655e-02 -2.638716399669647217e-01 1.655396670103073120e-01 1.961680315434932709e-02 -1.059619486331939697e-01 2.295684665441513062e-01 5.957126989960670471e-02 -7.684810459613800049e-02 -1.299839168787002563e-01 1.937018632888793945e-01 9.269601851701736450e-02 2.009292840957641602e-01 2.693631052970886230e-01 -1.234785690903663635e-01 1.482260823249816895e-01 -1.027435213327407837e-01 -9.224606305360794067e-02 -1.942448318004608154e-01 -8.938845247030258179e-02 1.088856309652328491e-01 5.766307003796100616e-03 2.219861894845962524e-01 4.677394628524780273e-01 -1.833599209785461426e-01 2.261887639760971069e-01 3.745595812797546387e-01 -8.530749380588531494e-02 2.826847881078720093e-02 -1.160500571131706238e-01 5.023285374045372009e-02 1.352963745594024658e-01
-1.598129421472549438e-01 1.137564480304718018e-01 5.723711103200912476e-02 -7.758209109306335449e-02 -5.380204319953918457e-02 -3.398603498935699463e-01 -5.056399479508399963e-02 1.282705664634704590e-01 1.060720309615135193e-01 2.071349024772644043e-01 5.851944908499717712e-02 1.644264161586761475e-01 1.548339426517486572e-01 -6.926506012678146362e-02 -3.248261213302612305e-01 1.019593030214309692e-01 -5.039297044277191162e-02 -3.609891533851623535e-01 -4.037696123123168945e-02 -1.280288398265838623e-01 3.673729300498962402e-01 2.169976234436035156e-01 2.017968893051147461e-01 8.360357955098152161e-03 7.776356488466262817e-02 2.084539532661437988e-01 1.531469076871871948e-01 -2.809731988236308098e-03 1.266416758298873901e-01 -3.207294344902038574e-01 1.305928379297256470e-01 5.366249382495880127e-02
-1.711754798889160156e-01 -9.131748229265213013e-02 2.694237418472766876e-02 2.819466888904571533e-01 4.944726824760437012e-02 8.607935905456542969e-02 -4.274384677410125732e-02 1.433316767215728760e-01 -2.448066473007202148e-01 6.502733379602432251e-02 -1.021429523825645447e-01 1.298344135284423828e-01 6.052621454000473022e-02 9.315461665391921997e-02 -3.049592077732086182e-01 9.674201905727386475e-02 1.290449649095535278e-01 -1.545152664184570312e-01 1.482172608375549316e-01 -1.748693641275167465e-03 1.045626923441886902e-01 -1.165126711130142212e-01 1.805927306413650513e-01 3.420115113258361816e-01 2.590677440166473389e-01 3.360768556594848633e-01 3.113572299480438232e-01 1.336982548236846924e-01 -2.169331759214401245e-01 7.878204807639122009e-03 2.496940195560455322e-01 5.311045423150062561e-02
-2.013563364744186401e-01 4.130816832184791565e-02 1.840298026800155640e-01 3.416801691055297852e-01 -1.603385247290134430e-02 -2.904771864414215088e-01 9.830666333436965942e-02 -3.528284607455134392e-03 -4.342357441782951355e-02 2.405682653188705444e-01 5.561444535851478577e-02 1.444790959358215332e-01 1.615589857101440430e-01 1.342187374830245972e-01 -7.876738905906677246e-02 3.140588849782943726e-02 -2.295542508363723755e-01 -1.207962483167648315e-01 7.502997666597366333e-02 2.744808048009872437e-02 1.249131783843040466e-01 -1.635113209486007690e-01 2.090554237365722656e-01 5.179664120078086853e-02 1.823977679014205933e-01 5.807975530624389648e-01 1.794808171689510345e-02 -2.081827074289321899e-02 1.106590032577514648e-01 -1.622926890850067139e-01 -5.240702629089355469e-02 5.212077125906944275e-02
-1.307594627141952515e-01 -5.486102402210235596e-02 1.022989228367805481e-01 6.370647996664047241e-02 1.099137775599956512e-02 -2.054730802774429321e-01 1.934909671545028687e-01 4.273891821503639221e-02 -1.353219151496887207e-01 7.562644779682159424e-02 2.290316820144653320e-01 1.694935113191604614e-01 2.791666425764560699e-02 4.426345527172088623e-01 -2.674574553966522217e-01 -1.369687467813491821e-01 7.854614406824111938e-02 -3.115125698968768120e-03 -8.707332611083984375e-02 -7.733241654932498932e-03 3.453967869281768799e-01 -4.942813538946211338e-04 5.970384459942579269e-03 2.401937991380691528e-01 -3.742068633437156677e-02 2.586336135864257812e-01 -3.768299147486686707e-02 7.082185707986354828e-03 -3.417221605777740479e-01 -1.656867116689682007e-01 1.824020445346832275e-01 2.311766743659973145e-01
-2.012285739183425903e-01 -1.422158926725387573e-01 -1.293657422065734863e-01 2.671136260032653809e-01 -7.246068120002746582e-02 -1.473682522773742676e-01 6.642691791057586670e-02 3.636280596256256104e-01 -2.762118875980377197e-01 -1.563781350851058960e-01 2.131935209035873413e-01 -8.816432207822799683e-02 2.192465811967849731e-01 1.873145103454589844e-01 -1.578612923622131348e-01 2.634724676609039307e-01 -1.030685938894748688e-02 -2.384883165359497070e-01 -1.817373372614383698e-02 3.934721276164054871e-02 1.707251667976379395e-01 1.881469637155532837e-01 -1.829188168048858643e-01 2.564023435115814209e-01 -6.395930796861648560e-02 5.076018348336219788e-02 2.116880267858505249e-01 1.025628373026847839e-01 -1.989778131246566772e-01 -8.744708448648452759e-02 9.148552082479000092e-03 -1.555471569299697876e-01
-9.421947598457336426e-02 2.227397635579109192e-02 9.214149415493011475e-02 1.354380100965499878e-01 3.242299556732177734e-01 -1.617092341184616089e-01 4.099014401435852051e-02 1.441705375909805298e-01 -1.968687772750854492e-01 -9.327436238527297974e-02 3.317223861813545227e-03 -1.425270736217498779e-01 1.195198148488998413e-01 -2.456299215555191040e-02 1.394645720720291138e-01 4.863153696060180664e-01 3.476062417030334473e-02 7.837421447038650513e-02 -2.151423692703247070e-01 -5.432957038283348083e-02 1.584732532501220703e-01 -2.774724178016185760e-02 -6.951217539608478546e-03 5.981798097491264343e-02 -6.617177277803421021e-03 4.049006998538970947e-01 3.265804052352905273e-01 -7.246298342943191528e-02 1.415133923292160034e-01 -2.022393345832824707e-01 -1.756228506565093994e-02 2.195465862751007080e-01
[truncated: 3,265,391 more chars]
