# Supplementary material for: The Language of Innovation
Source: PLoS One. 2020 Apr 30;15(4):e0230107. doi: 10.1371/journal.pone.0230107 (PMC7194493; doi:10.1371/journal.pone.0230107)
Supplement: S23 File — (GZ) [file pone.0230107.s023.tar.gz › 2001-2005/V2Run_14_VS_4500_embeddings2001-2005ED32.txt]

-2.470972016453742981e-02 3.691887855529785156e-01 1.873358339071273804e-01 1.320122778415679932e-01 -1.466862857341766357e-01 -9.971904009580612183e-02 3.321789503097534180e-01 -2.115693986415863037e-01 5.719321593642234802e-02 5.021933093667030334e-02 2.554372251033782959e-01 1.527997553348541260e-01 -5.079542472958564758e-02 -1.375046670436859131e-01 -3.640938997268676758e-01 1.148335412144660950e-01 -1.440756916999816895e-01 2.841214835643768311e-01 4.123795032501220703e-02 2.616631984710693359e-01 -3.538625538349151611e-01 5.785762891173362732e-02 -1.066964119672775269e-01 1.546120196580886841e-01 8.521113544702529907e-02 -1.459124498069286346e-02 2.970556914806365967e-02 -1.217200420796871185e-02 7.617279142141342163e-02 6.400739401578903198e-02 8.550512045621871948e-02 3.395877406001091003e-02
-1.231958623975515366e-02 3.079433180391788483e-02 1.450742930173873901e-01 3.922803327441215515e-02 -8.515749871730804443e-02 -1.395820379257202148e-01 2.605761587619781494e-01 1.795640587806701660e-01 3.151561319828033447e-01 7.354211062192916870e-02 9.016705304384231567e-02 1.065576225519180298e-01 -1.784799695014953613e-01 1.592511236667633057e-01 -6.696899980306625366e-02 2.810975313186645508e-01 -5.270745605230331421e-02 1.597646325826644897e-01 -1.083994954824447632e-01 1.473901718854904175e-01 -3.349711000919342041e-01 -8.123923093080520630e-02 1.011716052889823914e-01 2.561521232128143311e-01 3.430717587471008301e-01 -1.783174276351928711e-01 -1.925030201673507690e-01 -1.566481292247772217e-01 -1.832084059715270996e-01 -1.278960555791854858e-01 -1.338996887207031250e-01 -2.216480821371078491e-01
6.457899510860443115e-02 1.874104440212249756e-01 1.173144355416297913e-01 1.036770641803741455e-01 -1.574471294879913330e-01 8.374934084713459015e-03 2.836532294750213623e-01 -2.919797785580158234e-02 1.008345512673258781e-03 -8.200027048587799072e-02 3.307275101542472839e-02 2.682119905948638916e-01 5.510650575160980225e-02 1.437483131885528564e-01 -1.397017240524291992e-01 3.103009760379791260e-01 2.924964129924774170e-01 -1.884456276893615723e-01 1.687789112329483032e-01 -3.373396024107933044e-02 -4.444012343883514404e-01 -1.628989428281784058e-01 -8.323112875223159790e-02 2.155561596155166626e-01 2.450360059738159180e-01 6.239442527294158936e-02 1.347610801458358765e-01 -1.704283431172370911e-02 -6.597778759896755219e-03 -1.635384745895862579e-02 -8.532454818487167358e-02 -3.044260144233703613e-01
9.561562538146972656e-02 1.886918991804122925e-01 -6.875433772802352905e-02 2.829455956816673279e-02 1.174122244119644165e-01 8.887698501348495483e-02 2.591163516044616699e-01 9.357506036758422852e-02 -4.280029609799385071e-02 5.828900635242462158e-02 3.650942742824554443e-01 -3.358532488346099854e-02 5.223067849874496460e-02 8.537950366735458374e-02 4.998957738280296326e-03 -9.734936803579330444e-02 -2.341115325689315796e-01 2.220186740159988403e-01 2.078543901443481445e-01 2.029563784599304199e-01 -4.654354453086853027e-01 -2.532877624034881592e-01 -3.562951833009719849e-02 1.470570862293243408e-01 -4.451967030763626099e-02 1.675944328308105469e-01 -1.349307317286729813e-02 1.711343973875045776e-01 2.995654344558715820e-01 2.157777398824691772e-01 4.806097969412803650e-02 -5.146280303597450256e-02
-1.448659151792526245e-01 2.777375876903533936e-01 1.727442145347595215e-01 -1.642766147851943970e-01 -1.032104119658470154e-01 1.997056007385253906e-01 6.878368556499481201e-02 -2.080347687005996704e-01 -1.325896475464105606e-02 1.147602684795856476e-02 5.112882703542709351e-02 4.219534620642662048e-02 8.452259004116058350e-02 -1.244425177574157715e-01 -7.696156948804855347e-02 2.507396936416625977e-01 -9.977509826421737671e-02 1.799174696207046509e-01 3.443424776196479797e-02 2.927064001560211182e-01 -4.909605085849761963e-01 -6.781226489692926407e-03 -3.846415504813194275e-02 1.212450787425041199e-01 2.639586627483367920e-01 2.493058294057846069e-01 -6.521416455507278442e-02 2.835884131491184235e-02 1.327258348464965820e-01 -2.168268114328384399e-01 -1.581933349370956421e-01 -1.933453232049942017e-01
1.038137078285217285e-01 2.711149156093597412e-01 1.199777051806449890e-01 1.415061485022306442e-02 -2.752941846847534180e-01 4.335446283221244812e-02 1.460562199354171753e-01 -1.597085893154144287e-01 1.142547428607940674e-01 -9.968265146017074585e-02 1.190511658787727356e-01 -2.192530184984207153e-01 1.364368796348571777e-01 2.443039789795875549e-02 2.159578353166580200e-02 3.195360302925109863e-01 -7.217459380626678467e-02 6.865689158439636230e-02 2.614085078239440918e-01 -2.109224200248718262e-01 -3.290640711784362793e-01 1.837470685131847858e-03 -2.191686779260635376e-01 3.344465494155883789e-01 2.511446475982666016e-01 1.345698982477188110e-01 -1.272800415754318237e-01 5.250090360641479492e-02 -2.628321945667266846e-02 -2.406396158039569855e-02 -9.345223009586334229e-02 -2.617962062358856201e-01
2.375159040093421936e-02 -1.448574941605329514e-02 2.579575590789318085e-02 1.296130008995532990e-02 -6.106865033507347107e-02 -1.169601902365684509e-01 1.238261833786964417e-01 -8.574493229389190674e-02 1.096453070640563965e-01 -2.467267960309982300e-01 5.312726274132728577e-02 -1.275936793535947800e-02 1.240792945027351379e-01 -9.274195134639739990e-02 -1.779730319976806641e-01 1.303613036870956421e-01 8.828813582658767700e-02 2.603283524513244629e-02 2.735944688320159912e-01 2.130499333143234253e-01 -4.652716219425201416e-01 1.052973344922065735e-01 -1.487054228782653809e-01 1.534911394119262695e-01 3.819470703601837158e-01 5.504919588565826416e-02 -1.449360847473144531e-01 1.997791379690170288e-01 3.463502526283264160e-01 5.601502489298582077e-03 -1.226450502872467041e-02 -2.789700031280517578e-01
2.563504278659820557e-01 6.337412633001804352e-03 -9.414371103048324585e-02 -8.757257834076881409e-03 -2.619895339012145996e-01 -2.472334206104278564e-01 2.255934029817581177e-01 -6.545274704694747925e-02 6.994163990020751953e-02 1.040248759090900421e-02 1.179950088262557983e-01 1.393603682518005371e-01 -1.102024614810943604e-01 -7.039428502321243286e-02 -1.602860242128372192e-01 1.476241946220397949e-01 -9.836027771234512329e-02 -8.249142020940780640e-02 -1.689263060688972473e-02 1.318125724792480469e-01 -4.093851745128631592e-01 -1.258523911237716675e-01 5.376302450895309448e-02 1.133385673165321350e-01 1.283797174692153931e-01 2.021887898445129395e-01 -1.713735610246658325e-01 -9.168686717748641968e-02 1.734887212514877319e-01 1.430012434720993042e-01 -4.339367449283599854e-01 -2.648398280143737793e-01
-1.434838026762008667e-01 2.918415963649749756e-01 1.801368892192840576e-01 -1.248619481921195984e-01 5.663534998893737793e-02 1.989039629697799683e-01 2.856542170047760010e-01 1.295766979455947876e-01 5.532334744930267334e-02 -1.098539680242538452e-01 -4.948817193508148193e-02 1.551982015371322632e-02 7.993429154157638550e-02 -9.193681180477142334e-02 -1.778043620288372040e-02 2.103022783994674683e-01 -1.250956058502197266e-01 2.837955355644226074e-01 1.441680341958999634e-01 4.494830034673213959e-03 -3.018092513084411621e-01 5.291922390460968018e-02 -1.703282594680786133e-01 4.439890850335359573e-03 4.161530435085296631e-01 3.544160723686218262e-02 6.556092202663421631e-02 5.735053494572639465e-02 2.024389207363128662e-01 8.421492576599121094e-02 7.394002377986907959e-02 -3.903295993804931641e-01
1.442843675613403320e-01 3.498340547084808350e-01 1.740175038576126099e-01 1.140560656785964966e-01 -7.937639206647872925e-02 -2.500011771917343140e-02 2.752323150634765625e-01 5.008948594331741333e-02 5.128983780741691589e-02 8.451081067323684692e-02 1.170293167233467102e-01 -5.266010761260986328e-02 1.853728145360946655e-01 -2.496030479669570923e-01 -1.340983659029006958e-01 5.257654190063476562e-02 1.668721884489059448e-01 4.029397293925285339e-02 1.017979755997657776e-01 9.382173418998718262e-02 -3.183272182941436768e-01 -7.906244695186614990e-02 -3.404563367366790771e-01 2.766206264495849609e-01 6.501738727092742920e-02 1.943573951721191406e-01 -7.593172043561935425e-02 -8.293091505765914917e-02 3.204619884490966797e-02 -8.008903264999389648e-02 -6.984093785285949707e-02 -4.111626744270324707e-01
8.238027989864349365e-02 1.842917203903198242e-01 -1.460755020380020142e-01 1.106498297303915024e-03 1.360792070627212524e-01 1.630882499739527702e-03 3.754020929336547852e-01 -6.428802758455276489e-02 1.873562932014465332e-01 4.333679378032684326e-02 1.499539017677307129e-01 -1.772720925509929657e-02 -2.301809191703796387e-02 9.200596809387207031e-02 -4.309942573308944702e-02 3.101572394371032715e-01 -2.591019496321678162e-02 7.501584291458129883e-02 3.376119732856750488e-01 7.589951157569885254e-02 -5.439269542694091797e-01 -1.804691106081008911e-01 2.304891049861907959e-01 -1.059188395738601685e-01 -2.194267138838768005e-02 1.025349572300910950e-01 -4.090337455272674561e-02 -2.315250411629676819e-02 -1.287364363670349121e-01 6.474796682596206665e-03 -2.014138698577880859e-01 -1.352871954441070557e-01
1.930518001317977905e-01 4.264011085033416748e-01 -2.786395512521266937e-02 -7.439881563186645508e-02 6.565960496664047241e-02 2.243746258318424225e-02 2.255960404872894287e-01 -8.967258036136627197e-02 1.438367217779159546e-01 -1.841773837804794312e-01 1.536299884319305420e-01 3.620151802897453308e-02 1.315076649188995361e-01 -2.254549972712993622e-02 -7.302148640155792236e-02 1.745828092098236084e-01 1.535803824663162231e-01 -2.356408350169658661e-02 2.984180450439453125e-01 -3.142002597451210022e-02 -4.404987394809722900e-01 -8.704396337270736694e-02 9.271423518657684326e-02 1.641902625560760498e-01 1.279772073030471802e-01 2.065282762050628662e-01 1.053925678133964539e-01 -1.337210536003112793e-01 3.069825768470764160e-01 1.408917177468538284e-02 -1.153583005070686340e-01 -1.749199330806732178e-01
-1.314478069543838501e-01 2.577853798866271973e-01 8.757634460926055908e-02 -2.803163789212703705e-02 -1.136155519634485245e-02 3.221033811569213867e-01 5.098428577184677124e-02 1.164672151207923889e-01 1.646967381238937378e-01 8.658418804407119751e-02 1.965967267751693726e-01 -1.003862172365188599e-01 -1.143870353698730469e-01 -1.709845289587974548e-02 4.520104080438613892e-02 -1.707044839859008789e-01 -9.878589957952499390e-02 2.317742407321929932e-01 -5.358619987964630127e-02 3.058326244354248047e-02 -5.831004977226257324e-01 1.572206318378448486e-01 -1.991316080093383789e-01 2.523499131202697754e-01 5.504548177123069763e-02 -1.019464209675788879e-01 -2.925974428653717041e-01 -9.179192129522562027e-04 6.280285120010375977e-02 1.225235592573881149e-02 1.822625659406185150e-02 -1.450957953929901123e-01
1.289436407387256622e-02 3.129590749740600586e-01 1.452621668577194214e-01 1.439064443111419678e-01 4.022449254989624023e-02 1.831054240465164185e-01 -9.251972660422325134e-03 -1.350370347499847412e-01 -2.098525315523147583e-02 1.439532339572906494e-01 2.641979157924652100e-01 -3.109222836792469025e-02 -1.820638179779052734e-01 1.760590225458145142e-01 3.420036658644676208e-02 -1.150432005524635315e-01 1.324828155338764191e-02 1.667973101139068604e-01 -9.548544883728027344e-02 3.381923139095306396e-01 -4.931314289569854736e-01 -6.797632575035095215e-02 1.427106112241744995e-01 3.386598229408264160e-01 1.037157848477363586e-01 -1.063999757170677185e-01 -9.884739667177200317e-02 8.481820672750473022e-02 1.420516222715377808e-01 1.676449924707412720e-01 -5.328813940286636353e-02 -1.078185960650444031e-01
1.206055283546447754e-01 2.761501371860504150e-01 1.494109630584716797e-02 1.000783033668994904e-02 -1.326942592859268188e-01 1.587681770324707031e-01 2.434385009109973907e-02 2.164071612060070038e-02 1.256708800792694092e-01 -1.343259960412979126e-01 1.018903180956840515e-01 -2.117382176220417023e-02 2.061595320701599121e-01 -3.771034069359302521e-03 1.420635962858796120e-03 1.275295466184616089e-01 3.885655105113983154e-02 9.387969970703125000e-02 1.634078174829483032e-01 1.098681911826133728e-01 -4.776032567024230957e-01 -4.288385063409805298e-02 -1.815307736396789551e-01 1.447161734104156494e-01 4.215434789657592773e-01 3.028311729431152344e-01 -1.329653114080429077e-01 1.319345086812973022e-01 6.434335373342037201e-03 3.923337906599044800e-02 -1.823967993259429932e-01 -2.987808287143707275e-01
-1.458897814154624939e-02 1.611076891422271729e-01 9.759485721588134766e-02 1.051689162850379944e-01 2.251602523028850555e-02 9.479602426290512085e-02 1.828254908323287964e-01 -1.363649070262908936e-01 1.737974286079406738e-01 -9.050788730382919312e-02 4.841943457722663879e-02 -1.493827905505895615e-02 1.216895133256912231e-01 2.326480299234390259e-01 -1.352423727512359619e-01 3.061388432979583740e-01 7.092751562595367432e-02 8.083283901214599609e-02 2.998154461383819580e-01 2.322395592927932739e-01 -3.533257842063903809e-01 7.152529060840606689e-02 -2.364379316568374634e-01 1.980399340391159058e-01 3.118007481098175049e-01 3.007304668426513672e-01 8.077046833932399750e-03 1.510102767497301102e-03 8.085910975933074951e-02 -5.362465232610702515e-02 -1.812003701925277710e-01 -2.436851114034652710e-01
1.217043623328208923e-01 1.825338900089263916e-01 1.779404431581497192e-01 7.632392644882202148e-02 2.193564921617507935e-02 -1.355945616960525513e-01 5.277565866708755493e-02 -1.798714324831962585e-02 4.426506459712982178e-01 2.038467228412628174e-01 7.246021926403045654e-02 -4.408930987119674683e-02 -7.059700787067413330e-02 -2.255333811044692993e-01 4.636460915207862854e-02 2.943224608898162842e-01 -3.665836295112967491e-03 4.021770134568214417e-02 -3.024845570325851440e-02 1.329840421676635742e-01 -4.142348468303680420e-01 -1.934008896350860596e-01 -9.409260004758834839e-02 -1.977566182613372803e-01 2.085329890251159668e-01 5.575234070420265198e-02 -2.276509255170822144e-01 1.123353242874145508e-01 -6.676626950502395630e-02 1.842493563890457153e-01 -1.984590440988540649e-01 -1.925545036792755127e-01
8.792968839406967163e-02 3.036838769912719727e-01 1.452904473990201950e-02 2.638885937631130219e-02 1.163893118500709534e-01 7.249639183282852173e-02 -3.811859712004661560e-02 -1.308702528476715088e-01 6.343570351600646973e-02 1.698165014386177063e-02 -2.766689471900463104e-02 -1.109400987625122070e-01 -1.469154469668865204e-02 5.692569911479949951e-02 -2.440907806158065796e-01 1.127166599035263062e-01 3.683699667453765869e-02 4.382806643843650818e-02 3.518207669258117676e-01 1.442168802022933960e-01 -3.281407356262207031e-01 1.960510946810245514e-02 -1.482757329940795898e-01 1.689510345458984375e-01 4.830831885337829590e-01 1.075210943818092346e-01 -1.611335128545761108e-01 1.975747197866439819e-01 1.871146857738494873e-01 1.684212475083768368e-03 -4.995999485254287720e-02 -3.387353420257568359e-01
1.089116781949996948e-01 6.548738479614257812e-02 1.001876145601272583e-01 3.424451127648353577e-02 6.598682701587677002e-02 5.799717456102371216e-02 1.887560337781906128e-01 6.681015342473983765e-02 9.368216246366500854e-02 4.272142797708511353e-02 1.172683835029602051e-01 -9.145273827016353607e-03 1.991573954001069069e-03 -8.797472342848777771e-03 -3.306635618209838867e-01 3.187662065029144287e-01 -1.228666305541992188e-01 1.103696450591087341e-01 1.700858920812606812e-01 -7.692399621009826660e-02 -5.854402184486389160e-01 -2.236100882291793823e-01 4.044376313686370850e-02 -1.055700927972793579e-01 -5.069303885102272034e-02 5.317951738834381104e-02 -2.608236372470855713e-01 1.287916004657745361e-01 -2.281704694032669067e-01 5.056002642959356308e-03 -2.524915337562561035e-02 -2.810247242450714111e-01
-1.157672107219696045e-01 1.379695087671279907e-01 5.725453421473503113e-02 8.229558914899826050e-02 1.033196672797203064e-01 1.627303957939147949e-01 1.292611360549926758e-01 1.505794823169708252e-01 2.543453574180603027e-01 1.103056967258453369e-01 3.379776477813720703e-01 2.301904372870922089e-02 -3.957445546984672546e-02 1.845380663871765137e-01 -6.855840981006622314e-02 -7.728307694196701050e-02 -1.992277354001998901e-01 7.395516335964202881e-02 6.181687489151954651e-02 3.147016093134880066e-02 -2.364293187856674194e-01 -1.069256365299224854e-01 1.326128691434860229e-01 4.661792516708374023e-01 -5.250203981995582581e-02 3.447059690952301025e-01 -1.962636411190032959e-01 3.938369452953338623e-02 1.142662614583969116e-01 2.289303839206695557e-01 1.995714008808135986e-01 -1.546104699373245239e-01
1.111873313784599304e-01 1.811822950839996338e-01 3.244150578975677490e-01 7.774093747138977051e-02 7.589551806449890137e-02 -5.245696380734443665e-02 2.516500279307365417e-02 -2.697547078132629395e-01 3.153104782104492188e-01 -3.345137462019920349e-02 1.403848081827163696e-01 1.753955334424972534e-01 1.546028256416320801e-01 -9.384053945541381836e-02 -2.040477395057678223e-01 -1.935863681137561798e-02 1.652012020349502563e-02 -8.657003939151763916e-02 3.612637221813201904e-01 1.955851465463638306e-01 -3.804699778556823730e-01 -1.452724542468786240e-02 -9.579769521951675415e-02 1.396608501672744751e-01 3.770073950290679932e-01 1.229300722479820251e-01 -1.034781057387590408e-02 -4.784688726067543030e-02 -6.184208765625953674e-02 4.094581678509712219e-02 1.153997331857681274e-02 -1.428958922624588013e-01
1.615515947341918945e-01 1.879487931728363037e-02 5.144510045647621155e-02 -5.279519781470298767e-02 1.163618266582489014e-02 9.551636129617691040e-02 3.097564168274402618e-02 -2.445651441812515259e-01 1.279834210872650146e-01 -9.515645913779735565e-03 8.910710364580154419e-02 1.060865223407745361e-01 -6.039731204509735107e-02 1.100147888064384460e-01 -2.263013869524002075e-01 2.146088182926177979e-01 1.104334965348243713e-01 -2.622398734092712402e-02 4.008450508117675781e-01 4.810182750225067139e-02 -3.639177381992340088e-01 -1.481511294841766357e-01 -4.038323462009429932e-01 5.311732366681098938e-02 1.917377263307571411e-01 -3.903548046946525574e-02 6.606142967939376831e-02 -1.545853018760681152e-01 2.711709737777709961e-01 1.884756386280059814e-01 -6.585054844617843628e-02 -2.707338631153106689e-01
3.957579284906387329e-02 3.040693104267120361e-01 1.567390263080596924e-01 -2.847881019115447998e-01 -1.662843674421310425e-01 2.307652533054351807e-01 2.575922608375549316e-01 1.249306574463844299e-01 -6.597127765417098999e-03 1.851811818778514862e-02 -3.586502000689506531e-02 -5.852955579757690430e-02 8.296379446983337402e-02 1.650085300207138062e-01 -4.088525474071502686e-02 1.182691752910614014e-01 1.318269520998001099e-01 2.440073192119598389e-01 3.012951314449310303e-01 1.554487049579620361e-01 -4.484588503837585449e-01 9.853789955377578735e-02 -1.427791267633438110e-01 7.983979582786560059e-02 3.062230348587036133e-01 1.210554838180541992e-01 8.809135109186172485e-02 4.101749882102012634e-02 1.536355912685394287e-01 8.917511440813541412e-03 2.648839028552174568e-03 -1.075406372547149658e-01
1.257857233285903931e-01 1.512355357408523560e-01 9.385951608419418335e-02 -3.930100053548812866e-02 -8.598709851503372192e-02 1.861509829759597778e-01 2.186734229326248169e-01 1.832961887121200562e-01 3.269526734948158264e-02 2.451097406446933746e-02 -3.005531132221221924e-01 -1.687728613615036011e-01 1.909811943769454956e-01 8.459785953164100647e-03 2.917045727372169495e-02 1.761337667703628540e-01 -6.289521604776382446e-02 1.783157736063003540e-01 2.668030858039855957e-01 1.771800816059112549e-01 -4.436332881450653076e-01 -1.004713587462902069e-02 -2.497606873512268066e-01 1.637051403522491455e-01 2.835886478424072266e-01 1.899911761283874512e-01 -7.308552414178848267e-02 -1.575694233179092407e-02 2.422314584255218506e-01 8.291931450366973877e-02 -9.333013743162155151e-02 -1.333905458450317383e-01
3.981605637818574905e-03 1.681386083364486694e-01 1.070901826024055481e-01 -7.841212302446365356e-02 1.789483278989791870e-01 1.384094357490539551e-02 1.123635768890380859e-01 -3.098578751087188721e-01 7.214773446321487427e-03 -7.277188356965780258e-03 -1.052370388060808182e-02 2.554619451984763145e-03 2.965186834335327148e-01 2.890338189899921417e-02 -3.218914568424224854e-01 1.638772040605545044e-01 1.032767146825790405e-01 -1.353253424167633057e-01 2.259174287319183350e-01 6.016706675291061401e-02 -3.669623136520385742e-01 9.231524541974067688e-03 -8.290675282478332520e-02 1.608800441026687622e-01 4.615125954151153564e-01 8.938422799110412598e-02 -7.561517506837844849e-02 -1.206278055906295776e-02 1.749100983142852783e-01 2.716918587684631348e-01 -8.756054192781448364e-02 -6.107996404170989990e-02
1.700667440891265869e-01 2.177117466926574707e-01 -1.705278269946575165e-02 -4.890711233019828796e-02 -4.576648771762847900e-01 1.016466394066810608e-01 1.744762659072875977e-01 7.733515650033950806e-02 4.090406745672225952e-02 2.022552192211151123e-01 2.616744041442871094e-01 1.615294367074966431e-01 -7.331515848636627197e-02 -1.774415001273155212e-02 1.143832653760910034e-01 2.905970811843872070e-02 5.762720108032226562e-02 -1.584474742412567139e-01 2.563688158988952637e-01 1.871136575937271118e-01 -3.926488570868968964e-03 1.914062500000000000e-01 -2.908758223056793213e-01 1.739530861377716064e-01 1.146643310785293579e-01 1.886404901742935181e-01 -2.836280167102813721e-01 -7.539440691471099854e-02 1.548465639352798462e-01 3.851172700524330139e-02 -3.545930609107017517e-02 -2.564316391944885254e-01
-4.217939078807830811e-02 2.553693056106567383e-01 1.380980014801025391e-01 -7.373113930225372314e-02 1.179678738117218018e-01 2.424427866935729980e-01 1.015071719884872437e-01 8.718915283679962158e-02 9.096573293209075928e-02 8.125280588865280151e-02 3.140806853771209717e-01 3.309244289994239807e-02 -7.117523998022079468e-02 -1.661217808723449707e-01 -1.578784137964248657e-01 -1.067819669842720032e-01 -1.428605616092681885e-02 8.119113743305206299e-02 -2.776709944009780884e-02 3.653255701065063477e-01 -4.422606527805328369e-01 1.154626458883285522e-01 6.979112327098846436e-02 2.692544758319854736e-01 5.341919884085655212e-02 -1.009282283484935760e-02 -2.067660093307495117e-01 2.370989769697189331e-01 2.220334857702255249e-01 1.724556833505630493e-02 -1.278264373540878296e-01 -1.977537721395492554e-01
-1.133023351430892944e-01 1.714151501655578613e-01 -8.571822196245193481e-03 -1.231314986944198608e-02 1.524772644042968750e-01 1.615617573261260986e-01 1.632776856422424316e-01 -6.159010529518127441e-02 -1.929566860198974609e-01 -3.868642821907997131e-02 1.988815665245056152e-01 -8.365651220083236694e-02 -1.247527003288269043e-01 7.539995759725570679e-02 -1.241933256387710571e-01 -7.741013169288635254e-02 -1.309304237365722656e-01 1.644157320261001587e-01 -8.182894438505172729e-02 2.975773811340332031e-01 -3.942261636257171631e-01 -5.767396464943885803e-02 3.638869151473045349e-02 2.774804234504699707e-01 -2.247625403106212616e-02 2.290146648883819580e-01 -1.335547268390655518e-01 5.196178331971168518e-02 2.730093300342559814e-01 3.782216012477874756e-01 4.446083307266235352e-02 -2.833165228366851807e-01
1.348558254539966583e-02 2.174066454172134399e-01 8.159011602401733398e-02 3.982163593173027039e-02 -1.745211631059646606e-01 2.520932555198669434e-01 2.733920514583587646e-01 -1.062911823391914368e-01 -1.367188394069671631e-01 -7.186897099018096924e-02 4.835810661315917969e-01 5.981319397687911987e-02 -1.967558413743972778e-01 -2.013570070266723633e-02 9.743887931108474731e-02 2.429139763116836548e-01 1.968454420566558838e-01 1.134306937456130981e-01 1.299906373023986816e-01 1.573622226715087891e-02 -1.348350495100021362e-01 -2.012742459774017334e-01 -8.387908339500427246e-02 2.840348146855831146e-02 1.371183693408966064e-01 9.027377516031265259e-02 -1.520950943231582642e-01 -1.873911768198013306e-01 -1.898765563964843750e-02 1.528348028659820557e-01 3.191467002034187317e-02 -3.874582648277282715e-01
1.137804314494132996e-01 1.760937720537185669e-01 1.555665731430053711e-01 3.854795917868614197e-02 -1.474436670541763306e-01 3.116540610790252686e-01 9.324610233306884766e-02 -7.913424819707870483e-02 1.870742291212081909e-01 -1.890492439270019531e-01 5.501562356948852539e-02 -5.380504950881004333e-02 2.800607867538928986e-02 -4.573744256049394608e-03 -1.595389395952224731e-01 2.363372147083282471e-01 1.488860994577407837e-01 2.832701802253723145e-01 3.689871132373809814e-01 5.303971841931343079e-02 -4.330422282218933105e-01 -6.519478559494018555e-02 -1.604593545198440552e-01 8.311526477336883545e-02 1.679091006517410278e-01 7.558331638574600220e-02 -1.181954815983772278e-01 1.580089628696441650e-01 5.740242823958396912e-02 7.827865332365036011e-02 -2.535142004489898682e-01 -1.594410985708236694e-01
6.956373900175094604e-02 2.978903651237487793e-01 -1.058435291051864624e-01 -4.273701086640357971e-02 -1.155927926301956177e-01 4.641441628336906433e-02 5.656073242425918579e-02 -2.597972936928272247e-02 8.067379891872406006e-02 -2.074452042579650879e-01 -1.723236031830310822e-02 -5.439049378037452698e-02 1.241443529725074768e-01 6.609844416379928589e-02 -6.277326494455337524e-02 3.252982795238494873e-01 -4.522790014743804932e-02 2.168406993150711060e-01 2.742474377155303955e-01 2.950368523597717285e-01 -3.346168100833892822e-01 -3.355013206601142883e-02 -1.593291312456130981e-01 1.992787867784500122e-01 1.827509552240371704e-01 9.347943216562271118e-02 -1.654769778251647949e-01 9.278053790330886841e-02 1.001482978463172913e-01 1.925138523802161217e-03 -2.295476794242858887e-01 -4.016180336475372314e-01
4.487216845154762268e-02 2.190291322767734528e-02 2.298357635736465454e-01 -2.306842356920242310e-01 -1.277755647897720337e-01 9.393557161092758179e-02 1.738866865634918213e-01 -2.168645858764648438e-01 1.965301632881164551e-01 -5.549016222357749939e-02 1.433301568031311035e-01 1.100735291838645935e-01 4.854216240346431732e-03 -6.322450935840606689e-02 -1.625854372978210449e-01 4.408121705055236816e-01 1.848221123218536377e-01 -1.324065122753381729e-02 4.049600064754486084e-01 1.600732952356338501e-01 -2.525898814201354980e-01 1.444314979016780853e-02 -1.440028846263885498e-01 7.687437534332275391e-02 8.670087158679962158e-02 1.965422481298446655e-01 8.435485512018203735e-02 1.897167116403579712e-01 -1.015955582261085510e-01 5.478396546095609665e-03 3.230654168874025345e-03 -2.751236855983734131e-01
-1.078823953866958618e-01 2.622830271720886230e-01 5.571723356842994690e-02 1.743723303079605103e-01 1.891490966081619263e-01 3.892324864864349365e-01 7.432129234075546265e-02 -5.875000357627868652e-02 7.441374659538269043e-02 -5.051139742136001587e-02 2.757192552089691162e-01 -9.034847840666770935e-03 7.381985336542129517e-02 -2.197033911943435669e-02 1.988840475678443909e-02 4.593054577708244324e-02 -8.155349642038345337e-02 3.294403254985809326e-01 3.072873689234256744e-02 3.443607091903686523e-01 -3.878845572471618652e-01 3.551572095602750778e-03 1.982888728380203247e-01 2.444921433925628662e-01 5.066369846463203430e-02 9.644201956689357758e-03 -1.676281243562698364e-01 1.081237122416496277e-01 5.025464296340942383e-02 2.099010497331619263e-01 4.915456101298332214e-02 -1.464688032865524292e-01
2.521160542964935303e-01 1.976376920938491821e-01 4.887074604630470276e-02 1.152155473828315735e-01 1.122213229537010193e-01 1.317638009786605835e-01 8.664637058973312378e-02 1.140783503651618958e-01 -5.948541685938835144e-02 2.212076038122177124e-01 1.688451468944549561e-01 1.572513282299041748e-01 -2.543757259845733643e-01 1.144509762525558472e-01 -1.195204630494117737e-01 -8.092473447322845459e-02 -1.594091355800628662e-01 -4.974747821688652039e-02 3.782749176025390625e-01 5.108176916837692261e-02 -1.899942755699157715e-01 -8.083698153495788574e-02 1.232924610376358032e-01 2.569706141948699951e-01 -1.295213252305984497e-01 9.810275584459304810e-02 -2.718918323516845703e-01 1.789098680019378662e-01 1.265031844377517700e-01 3.221415877342224121e-01 7.251711189746856689e-02 -2.684465050697326660e-01
3.089878894388675690e-02 1.058221682906150818e-01 4.039941821247339249e-03 8.867458254098892212e-02 -8.679005503654479980e-02 2.771484851837158203e-01 1.657922714948654175e-01 1.806810349225997925e-01 3.507651016116142273e-02 -2.038756385445594788e-03 2.975236177444458008e-01 -1.099644154310226440e-01 -1.268564015626907349e-01 3.825942054390907288e-02 -1.528767198324203491e-01 -1.202395111322402954e-01 -1.939176619052886963e-01 1.705291271209716797e-01 2.012668363749980927e-02 2.595487833023071289e-01 -4.536592960357666016e-01 -9.765999764204025269e-02 4.911862313747406006e-02 2.315634787082672119e-01 4.892975464463233948e-02 2.206678986549377441e-01 5.375421419739723206e-02 1.963512897491455078e-01 2.701761424541473389e-01 2.275980263948440552e-01 4.457147326320409775e-03 -2.346862107515335083e-01
4.933096840977668762e-02 1.859825551509857178e-01 -6.583077833056449890e-03 1.242563053965568542e-01 1.093391105532646179e-01 1.047486737370491028e-01 3.495877087116241455e-01 -4.611307010054588318e-02 2.604638934135437012e-01 2.586762607097625732e-01 -1.164665818214416504e-01 1.178354322910308838e-01 -5.039437860250473022e-02 1.294055283069610596e-01 -4.369769617915153503e-02 -3.539443016052246094e-01 -1.610877662897109985e-01 1.832089126110076904e-01 1.925167292356491089e-01 3.826134502887725830e-01 -1.662467569112777710e-01 -3.876925259828567505e-02 1.287942081689834595e-01 2.996509373188018799e-01 1.614307314157485962e-01 1.988722234964370728e-01 -6.874405592679977417e-02 -7.985317707061767578e-02 7.816892117261886597e-02 1.242527589201927185e-01 1.214106753468513489e-01 -7.780018728226423264e-03
-3.194345161318778992e-02 3.492839336395263672e-01 5.724869295954704285e-02 -1.886018514633178711e-01 -5.265597254037857056e-02 -1.386072933673858643e-01 1.625322252511978149e-01 2.435270249843597412e-01 1.974685117602348328e-02 6.930537521839141846e-02 2.424810379743576050e-01 -1.394222583621740341e-02 -3.428911566734313965e-01 -5.413807556033134460e-02 5.578358657658100128e-03 2.343303412199020386e-01 -1.375594139099121094e-01 -1.556712090969085693e-01 1.744122505187988281e-01 -1.205419562757015228e-02 -3.191073834896087646e-01 -2.267176210880279541e-01 -1.106338575482368469e-01 1.889454722404479980e-01 1.457927823066711426e-01 7.424589991569519043e-02 -2.881449759006500244e-01 5.241065844893455505e-02 -2.461002953350543976e-02 3.764516860246658325e-02 -2.417659908533096313e-01 -2.070892155170440674e-01
-7.808039337396621704e-02 3.172070682048797607e-01 1.506607886403799057e-02 -7.052438706159591675e-02 -9.453651309013366699e-02 2.054939419031143188e-01 3.406626582145690918e-01 7.352431863546371460e-02 5.028933659195899963e-02 1.250215136678889394e-04 1.206545755267143250e-01 -2.923707962036132812e-01 1.433809548616409302e-01 -2.641771733760833740e-02 -2.022356688976287842e-01 1.401532590389251709e-01 -2.306350943399593234e-04 -2.177506983280181885e-01 8.100991696119308472e-02 2.835405245423316956e-02 -3.877888619899749756e-01 1.130233053117990494e-02 2.112905494868755341e-02 1.806191056966781616e-01 2.106383293867111206e-01 2.782907709479331970e-02 -1.069494523108005524e-02 -2.536518275737762451e-01 1.341359913349151611e-01 3.654391621239483356e-04 -1.726356297731399536e-01 -3.678902983665466309e-01
1.914722658693790436e-02 1.753237396478652954e-01 1.554504036903381348e-01 2.745585739612579346e-01 -2.693121135234832764e-01 -9.557742625474929810e-02 2.455536276102066040e-01 -1.074442565441131592e-01 -3.751257027033716440e-04 1.282791197299957275e-01 1.128316447138786316e-01 2.763390839099884033e-01 -1.988323479890823364e-01 -2.779647111892700195e-01 -2.336833924055099487e-01 1.718256063759326935e-02 -5.362146720290184021e-02 4.774282127618789673e-02 4.523277282714843750e-02 -4.315843433141708374e-02 -4.733962714672088623e-01 -1.971250921487808228e-01 -1.246194541454315186e-01 2.569261379539966583e-02 2.269387543201446533e-01 1.060342192649841309e-01 -1.709684878587722778e-01 -1.034901514649391174e-01 1.131044551730155945e-01 1.908500865101814270e-02 -1.857854574918746948e-01 -4.141096957027912140e-03
1.366858482360839844e-01 -2.396115101873874664e-02 -1.032273769378662109e-01 2.291824296116828918e-02 -1.843584775924682617e-01 -7.092035561800003052e-02 1.215732246637344360e-01 1.494016796350479126e-01 3.263140916824340820e-01 3.425242602825164795e-01 1.992376893758773804e-01 3.067153505980968475e-02 -8.604965358972549438e-02 -4.817975312471389771e-02 -1.214734092354774475e-01 2.149047404527664185e-01 1.681459993124008179e-01 9.697155654430389404e-02 3.297584652900695801e-01 1.216668114066123962e-01 -1.879493296146392822e-01 -1.022911593317985535e-01 1.293114423751831055e-01 3.087369538843631744e-02 2.523847818374633789e-01 -8.257666230201721191e-02 -3.010774254798889160e-01 -7.252741605043411255e-02 -1.494922786951065063e-01 2.234607934951782227e-01 -1.536402106285095215e-01 -2.670981884002685547e-01
1.265751272439956665e-01 2.930825352668762207e-01 -9.119301289319992065e-02 1.845270693302154541e-01 4.870454967021942139e-02 1.991027444601058960e-01 1.735810041427612305e-01 1.780908107757568359e-01 -3.252710774540901184e-02 4.898802191019058228e-02 2.868736088275909424e-01 -5.966619774699211121e-02 -1.094424203038215637e-01 -3.541578724980354309e-02 -5.203967541456222534e-02 -6.027211993932723999e-02 -2.271030247211456299e-01 1.197402849793434143e-01 -7.820150256156921387e-02 2.151013761758804321e-01 -4.586283564567565918e-01 6.468428671360015869e-02 -3.828302770853042603e-02 3.220576345920562744e-01 -2.669964358210563660e-02 2.462795227766036987e-01 -2.023090980947017670e-02 1.434898376464843750e-01 2.184196263551712036e-01 2.314514368772506714e-01 6.223916262388229370e-02 -1.320725679397583008e-01
-1.294617950916290283e-01 5.018670558929443359e-01 5.500880256295204163e-02 3.211324289441108704e-02 5.631955713033676147e-02 1.434164494276046753e-01 3.634325861930847168e-01 7.347694039344787598e-02 9.452823549509048462e-02 9.024839848279953003e-02 1.526172757148742676e-01 2.248013168573379517e-01 -1.160164698958396912e-01 3.012286312878131866e-02 1.001979708671569824e-01 3.892803192138671875e-02 1.056927908211946487e-02 1.580834537744522095e-01 -6.062028929591178894e-02 8.144177496433258057e-03 -3.803554475307464600e-01 2.420839667320251465e-01 1.040616109967231750e-01 6.163229700177907944e-04 6.853692233562469482e-02 1.741172075271606445e-01 -2.397198826074600220e-01 -1.858505904674530029e-01 1.158245429396629333e-01 -8.463231474161148071e-02 -1.649825125932693481e-01 -1.774674504995346069e-01
-3.290757909417152405e-02 1.141903623938560486e-01 1.313946992158889771e-01 1.888488978147506714e-01 2.686158567667007446e-02 2.661513984203338623e-01 2.246593087911605835e-01 -3.150194287300109863e-01 5.356530845165252686e-02 1.381787955760955811e-01 1.743415743112564087e-01 5.914963781833648682e-02 -7.609741389751434326e-02 2.467863857746124268e-01 -1.448799371719360352e-01 -2.135192304849624634e-01 -2.786916196346282959e-01 5.247965082526206970e-02 2.840237021446228027e-01 1.276232898235321045e-01 -2.881700992584228516e-01 9.664585441350936890e-02 4.170816682744771242e-04 2.556412220001220703e-01 -8.350625634193420410e-03 1.518179774284362793e-01 1.068119518458843231e-02 1.472280472517013550e-01 2.511904835700988770e-01 2.582883834838867188e-01 9.004408866167068481e-02 -6.789202988147735596e-02
5.906087905168533325e-02 2.106137126684188843e-01 8.249740302562713623e-02 9.486214071512222290e-02 -2.003225386142730713e-01 1.076111868023872375e-01 3.077228963375091553e-01 -1.335123479366302490e-01 -1.904894858598709106e-01 1.080601513385772705e-01 1.882545799016952515e-01 1.192428637295961380e-03 4.935268312692642212e-02 1.651800125837326050e-01 -1.672758460044860840e-01 1.119803637266159058e-01 1.237867027521133423e-01 -8.098632097244262695e-02 1.747298538684844971e-01 2.934526205062866211e-01 2.105464227497577667e-02 1.265344917774200439e-01 -8.997049927711486816e-02 1.365045309066772461e-01 2.197480797767639160e-01 2.818952202796936035e-01 -3.639965653419494629e-01 -1.758605092763900757e-01 9.519287198781967163e-02 1.405967772006988525e-02 -7.286689430475234985e-02 -3.619703948497772217e-01
1.017711535096168518e-01 1.436335891485214233e-01 5.035533010959625244e-02 3.220472484827041626e-02 -1.190984994173049927e-01 1.475647538900375366e-01 9.710817039012908936e-02 8.233777433633804321e-02 1.050849705934524536e-01 3.703594580292701721e-02 1.559422723948955536e-02 2.251416742801666260e-01 3.897413611412048340e-01 9.127287566661834717e-02 9.097351133823394775e-02 6.230675056576728821e-02 -6.715486943721771240e-02 1.416914816945791245e-02 1.427366137504577637e-01 1.372375935316085815e-01 -5.078819394111633301e-01 -8.178473263978958130e-02 3.253480792045593262e-02 2.034087479114532471e-01 -1.915671825408935547e-01 -2.022926881909370422e-02 -2.226882129907608032e-01 -7.688298076391220093e-02 3.544051647186279297e-01 -2.998911775648593903e-02 -6.459503620862960815e-02 -3.213535249233245850e-01
-1.286917775869369507e-01 1.429070383310317993e-01 1.116197332739830017e-01 2.226292639970779419e-01 1.311161220073699951e-01 6.087994575500488281e-02 4.600608944892883301e-01 1.065825223922729492e-01 -2.657556161284446716e-02 1.663812696933746338e-01 -2.664341330528259277e-01 1.245333999395370483e-01 -2.113850414752960205e-01 2.353453785181045532e-01 -2.860853075981140137e-01 1.530310660600662231e-01 -7.678887248039245605e-02 -3.393252566456794739e-02 -8.329675532877445221e-03 1.221949905157089233e-01 -2.536464929580688477e-01 5.254441499710083008e-02 -1.520266979932785034e-01 5.265023931860923767e-02 -1.396198570728302002e-01 -6.990600377321243286e-02 -3.212331831455230713e-01 2.108304388821125031e-02 2.647311687469482422e-01 3.417444974184036255e-02 1.444683074951171875e-01 -4.114130511879920959e-02
-1.709440909326076508e-02 -6.706435978412628174e-02 -3.870855644345283508e-02 5.752363801002502441e-02 -5.745061207562685013e-03 -1.464253962039947510e-01 3.561210632324218750e-02 -1.113905087113380432e-01 1.712121665477752686e-01 1.858745366334915161e-01 2.595337033271789551e-01 6.125470250844955444e-02 -4.143185913562774658e-02 -1.608359515666961670e-01 -2.131654769182205200e-01 7.486440986394882202e-02 1.209465786814689636e-01 -9.904850274324417114e-02 4.259523376822471619e-02 -2.489080727100372314e-01 -5.674245953559875488e-01 9.926862269639968872e-02 -1.836969703435897827e-01 2.350482046604156494e-01 2.119071483612060547e-01 1.985630542039871216e-01 -2.494373172521591187e-01 -8.276642113924026489e-02 -4.732530564069747925e-02 1.756509989500045776e-01 -9.681443870067596436e-02 -1.917258501052856445e-01
3.768430650234222412e-02 1.698911041021347046e-01 2.008888684213161469e-02 -4.030743613839149475e-03 -2.400271147489547729e-01 3.807497918605804443e-01 2.888990044593811035e-01 -1.148014813661575317e-01 1.835542917251586914e-01 9.786493331193923950e-02 1.482141017913818359e-01 -1.334280818700790405e-01 1.087842658162117004e-01 -1.469485461711883545e-01 -1.412380188703536987e-01 1.580268293619155884e-01 9.563252329826354980e-02 5.881538242101669312e-02 1.414181441068649292e-01 1.745829135179519653e-01 -1.278077811002731323e-01 -1.381393522024154663e-01 -3.233023881912231445e-01 3.428636118769645691e-02 1.358563452959060669e-01 1.414824277162551880e-01 -1.775430291891098022e-01 -1.254485547542572021e-01 2.128354907035827637e-01 1.265608519315719604e-01 -1.497584134340286255e-01 -3.674306273460388184e-01
-2.190411090850830078e-01 1.530113816261291504e-01 1.370169371366500854e-01 1.769116967916488647e-01 -1.187730357050895691e-01 -3.523914888501167297e-02 2.763636708259582520e-01 1.132713630795478821e-01 1.961983889341354370e-01 7.738452404737472534e-02 1.953857019543647766e-02 2.917498350143432617e-01 -2.695813961327075958e-02 3.373377397656440735e-02 -1.255962997674942017e-01 2.938244044780731201e-01 -6.964883208274841309e-02 3.039355576038360596e-01 1.468918025493621826e-01 -3.168999031186103821e-02 -1.313924193382263184e-01 5.082551017403602600e-02 2.355918101966381073e-02 1.322327554225921631e-01 2.064952813088893890e-02 8.992248773574829102e-02 -3.073691427707672119e-01 -1.900288909673690796e-01 9.642138332128524780e-02 4.495918750762939453e-01 -1.737381517887115479e-01 4.019935801625251770e-02
-1.088490486145019531e-01 3.290624618530273438e-01 1.160477548837661743e-01 -9.224129840731620789e-03 -1.698128581047058105e-01 1.281415671110153198e-01 1.289735585451126099e-01 -1.319956034421920776e-01 1.861929297447204590e-01 -1.706717312335968018e-01 -8.353202790021896362e-02 -8.351910114288330078e-02 1.372506842017173767e-02 4.841179400682449341e-02 6.754554808139801025e-02 8.515041321516036987e-02 1.758462488651275635e-01 9.527892619371414185e-02 2.926694452762603760e-01 1.799109727144241333e-01 -4.257712960243225098e-01 2.241530567407608032e-01 -9.353245794773101807e-02 2.598899602890014648e-01 2.217796295881271362e-01 1.864707916975021362e-01 -2.925662882626056671e-02 1.082595214247703552e-01 8.600030094385147095e-02 1.518089622259140015e-01 -2.130547314882278442e-01 -2.381196022033691406e-01
1.084909215569496155e-01 1.439462006092071533e-01 -7.346865534782409668e-02 2.384794503450393677e-01 -3.873436013236641884e-03 2.331604659557342529e-01 2.246401160955429077e-01 1.549413055181503296e-01 -8.497843146324157715e-02 -8.988459594547748566e-03 2.420786470174789429e-01 1.260244697332382202e-01 -1.411431878805160522e-01 5.225982889533042908e-02 -1.455843150615692139e-01 -1.249407827854156494e-01 -2.035103887319564819e-01 1.610321551561355591e-01 -2.421797811985015869e-02 3.108322620391845703e-01 -4.571476578712463379e-01 -1.057132333517074585e-01 -4.456351697444915771e-02 2.589543163776397705e-01 4.949398338794708252e-02 2.258203774690628052e-01 6.952535361051559448e-02 2.155246213078498840e-02 1.998964697122573853e-01 1.709855198860168457e-01 1.213850826025009155e-01 -1.967774778604507446e-01
1.856482326984405518e-01 2.242202609777450562e-01 5.219645425677299500e-02 2.258437275886535645e-01 4.273911938071250916e-02 2.400413453578948975e-01 1.134774014353752136e-01 1.402028203010559082e-01 1.824604533612728119e-02 9.361796826124191284e-02 2.127424627542495728e-01 -2.011165954172611237e-02 -6.754907965660095215e-02 5.107910558581352234e-02 -8.575879782438278198e-02 -1.739110797643661499e-01 -1.299823969602584839e-01 1.909134685993194580e-01 -5.498848110437393188e-02 1.872468292713165283e-01 -4.388401508331298828e-01 4.282243177294731140e-02 7.988985627889633179e-02 3.582229092717170715e-02 1.126839593052864075e-01 3.470576107501983643e-01 -1.169902607798576355e-01 1.514248698949813843e-01 2.938096523284912109e-01 3.122037947177886963e-01 7.645163685083389282e-02 -1.307889670133590698e-01
3.830702975392341614e-02 1.611107140779495239e-01 1.878116047009825706e-03 6.434204429388046265e-02 -1.700413227081298828e-01 -6.877184379845857620e-03 2.421275228261947632e-01 -2.459056079387664795e-01 -3.616949915885925293e-02 -1.228517014533281326e-02 2.688155174255371094e-01 2.502308487892150879e-01 -1.602919846773147583e-01 -1.388041377067565918e-01 -1.974790096282958984e-01 2.207719683647155762e-01 -1.880417466163635254e-01 1.411650627851486206e-01 2.283769845962524414e-01 9.708239883184432983e-02 -4.895434081554412842e-01 1.031298264861106873e-01 -1.187015995383262634e-01 1.304177660495042801e-02 1.590527296066284180e-01 5.832735449075698853e-02 2.079777270555496216e-01 -4.678928479552268982e-02 -1.808272004127502441e-01 -6.729813665151596069e-02 -1.345712393522262573e-01 -2.011050581932067871e-01
5.569186061620712280e-02 2.518195211887359619e-01 -7.091838121414184570e-02 2.196369022130966187e-01 3.906469047069549561e-02 2.289925962686538696e-01 2.246719300746917725e-01 2.380516678094863892e-01 -5.723707750439643860e-02 8.830416947603225708e-02 2.731662392616271973e-01 -1.363637577742338181e-02 -4.851675778627395630e-02 4.194125160574913025e-02 -6.852624565362930298e-02 -6.458948552608489990e-02 -2.715424597263336182e-01 1.230303123593330383e-01 -2.388724870979785919e-02 2.324733436107635498e-01 -4.013532102108001709e-01 3.794306889176368713e-02 -7.266089320182800293e-03 2.313140332698822021e-01 1.237780004739761353e-01 2.346470206975936890e-01 7.625199854373931885e-02 5.970557406544685364e-02 2.885430455207824707e-01 2.607615292072296143e-01 1.216151043772697449e-01 -1.219572573900222778e-01
1.748257689177989960e-02 2.747215926647186279e-01 1.828574948012828827e-02 -2.401219308376312256e-01 1.473902612924575806e-01 -7.580059766769409180e-02 5.374994874000549316e-02 -4.245396703481674194e-03 2.198667228221893311e-01 -1.153507530689239502e-01 4.013434350490570068e-01 -5.630153790116310120e-02 1.287705749273300171e-01 2.006383538246154785e-01 -2.221977114677429199e-01 3.668353259563446045e-01 1.021240502595901489e-01 -3.774564340710639954e-02 9.630875289440155029e-02 -1.968223368749022484e-03 -3.638979792594909668e-01 -5.782714113593101501e-02 -2.342491149902343750e-01 -9.437277168035507202e-02 5.587890371680259705e-02 6.177468597888946533e-02 -2.102393358945846558e-01 6.304781418293714523e-03 -9.414383210241794586e-03 3.857728838920593262e-02 -1.715967357158660889e-01 -2.574925720691680908e-01
-2.043475955724716187e-01 3.099622130393981934e-01 7.758471369743347168e-02 5.450770258903503418e-02 -2.690774761140346527e-02 1.847129911184310913e-01 7.347624003887176514e-02 -2.870268747210502625e-02 9.970909357070922852e-02 -1.387497484683990479e-01 1.453476026654243469e-02 -1.670792996883392334e-01 1.408796012401580811e-01 -4.291570186614990234e-02 4.790732264518737793e-02 1.694659888744354248e-01 2.298182100057601929e-01 3.808100521564483643e-02 3.960248827934265137e-01 1.915090531110763550e-01 -5.123675465583801270e-01 -1.331370174884796143e-01 -1.641128957271575928e-01 1.268889307975769043e-01 1.976822912693023682e-01 2.043461203575134277e-01 -5.388571694493293762e-02 2.616054750978946686e-02 5.332165956497192383e-02 1.282797902822494507e-01 -2.948894351720809937e-02 -1.625936925411224365e-01
-5.111606419086456299e-02 2.947628498077392578e-01 1.777696609497070312e-02 1.292967945337295532e-01 -1.316094994544982910e-01 1.384746842086315155e-02 6.544455885887145996e-02 -5.446255207061767578e-02 2.977268211543560028e-02 -6.210222840309143066e-02 2.411551028490066528e-02 -8.402169495820999146e-02 1.168394610285758972e-01 9.068962186574935913e-02 -2.102004140615463257e-01 3.012940883636474609e-01 1.357660740613937378e-01 3.171162307262420654e-02 2.235606461763381958e-01 1.830065697431564331e-01 -4.272528290748596191e-01 1.944510787725448608e-01 7.458445150405168533e-03 -4.136298969388008118e-02 3.338694870471954346e-01 1.068889051675796509e-01 -1.301869750022888184e-01 2.930896282196044922e-01 1.009216308593750000e-01 -5.478163436055183411e-02 -3.198111057281494141e-01 -1.823255270719528198e-01
1.320305317640304565e-01 2.029753774404525757e-01 1.919334754347801208e-02 2.729893662035465240e-02 -9.871608018875122070e-02 1.517724245786666870e-01 7.887535542249679565e-02 -2.115039825439453125e-01 8.797544240951538086e-02 -1.895224303007125854e-02 -8.416520059108734131e-02 1.125575900077819824e-01 1.555743664503097534e-01 6.128388270735740662e-02 -1.494367700070142746e-02 1.742482781410217285e-01 -1.470743119716644287e-01 -8.201584219932556152e-02 3.762652873992919922e-01 -7.917128503322601318e-03 -3.533383607864379883e-01 4.382173996418714523e-03 -1.943330466747283936e-01 7.025360316038131714e-02 4.720991849899291992e-01 1.836407035589218140e-01 -1.390357613563537598e-01 6.382357329130172729e-02 3.332541882991790771e-01 -1.082158181816339493e-03 1.262227445840835571e-01 -1.598817408084869385e-01
2.242496907711029053e-01 3.749870955944061279e-01 2.797226011753082275e-01 1.810399293899536133e-01 5.400913953781127930e-02 2.953506410121917725e-01 2.074002772569656372e-01 -1.855586171150207520e-01 2.129674106836318970e-01 -2.143102288246154785e-01 -6.408172100782394409e-02 1.864708587527275085e-02 -7.263855636119842529e-02 9.164134040474891663e-03 -1.538019478321075439e-01 1.462808847427368164e-01 4.082976654171943665e-02 -7.349117845296859741e-02 2.538454234600067139e-01 2.010705322027206421e-01 -1.496990174055099487e-01 -9.738681465387344360e-02 1.961584240198135376e-01 1.794650852680206299e-01 2.799879312515258789e-01 1.087147518992424011e-01 -7.982512563467025757e-02 7.839415967464447021e-02 2.489518560469150543e-02 -1.962132751941680908e-02 -2.334213703870773315e-01 -1.076759994029998779e-01
4.614933580160140991e-02 1.943644732236862183e-01 2.175930291414260864e-01 7.735372334718704224e-02 1.888992041349411011e-01 3.712235093116760254e-01 8.800738304853439331e-02 4.838792979717254639e-02 -3.664297237992286682e-02 6.677407026290893555e-02 7.445845007896423340e-02 -3.433336317539215088e-02 1.040601953864097595e-01 5.058506876230239868e-02 -3.459819033741950989e-02 -1.572271808981895447e-02 -1.555410623550415039e-01 7.720071822404861450e-02 -1.089260056614875793e-01 3.066664338111877441e-01 -3.653116822242736816e-01 -1.807256639003753662e-01 5.640922486782073975e-02 3.634616136550903320e-01 -5.171623080968856812e-03 2.471877727657556534e-03 -3.182417452335357666e-01 -2.729209885001182556e-02 1.297605037689208984e-01 3.084340095520019531e-01 -8.399734646081924438e-02 -1.930972784757614136e-01
1.562710553407669067e-01 1.690313220024108887e-01 1.040012612938880920e-01 1.713250279426574707e-01 -2.266291715204715729e-02 -5.861218646168708801e-02 2.978108525276184082e-01 1.584206521511077881e-01 2.097290009260177612e-01 1.176428273320198059e-01 2.179772108793258667e-01 2.124374061822891235e-01 -1.444322019815444946e-01 -1.022556871175765991e-01 -8.252001553773880005e-02 1.839114278554916382e-01 -2.170961350202560425e-01 1.429373621940612793e-01 1.950102299451828003e-01 -4.325694963335990906e-02 -7.099805865436792374e-03 7.532139122486114502e-02 1.384404003620147705e-01 1.297973841428756714e-01 1.849909722805023193e-01 3.536100089550018311e-01 -3.421432077884674072e-01 1.012888923287391663e-01 6.249766424298286438e-02 3.512809872627258301e-01 -4.016022756695747375e-02 -4.453114792704582214e-02
-1.746586263179779053e-01 3.000448644161224365e-01 4.869915172457695007e-02 6.911626458168029785e-02 6.837116181850433350e-02 2.232643067836761475e-01 3.690535947680473328e-02 2.040779590606689453e-02 -6.062124669551849365e-02 9.407187253236770630e-02 9.415856911800801754e-04 -2.607077732682228088e-02 1.413237750530242920e-01 2.063935548067092896e-01 -2.452831715345382690e-02 2.328360825777053833e-01 -6.729512661695480347e-02 2.524796426296234131e-01 -1.395556051284074783e-02 1.707690060138702393e-01 -5.768139958381652832e-01 1.961159855127334595e-01 -8.115392178297042847e-02 1.077015325427055359e-02 1.377296298742294312e-01 4.473717510700225830e-02 -7.603917620144784451e-04 4.121579974889755249e-02 1.508726477622985840e-01 -2.653599251061677933e-03 -2.662411034107208252e-01 -3.059336245059967041e-01
-5.183318629860877991e-02 2.370887100696563721e-01 8.511832356452941895e-02 -1.683374643325805664e-01 -7.326932623982429504e-03 7.175898551940917969e-02 3.734778463840484619e-01 2.539354749023914337e-02 2.746097445487976074e-01 -7.499080896377563477e-02 2.147314846515655518e-01 3.266630470752716064e-01 -2.764281928539276123e-01 1.690983921289443970e-01 -1.293262988328933716e-01 -7.596154464408755302e-04 -1.043469756841659546e-01 -9.695360064506530762e-02 8.441028743982315063e-02 2.850426435470581055e-01 -3.154840767383575439e-01 4.386547207832336426e-02 -9.414273500442504883e-02 -6.546688824892044067e-02 -1.506506092846393585e-02 -1.326366364955902100e-01 -1.076421812176704407e-01 1.748660057783126831e-01 6.973374634981155396e-02 1.238551288843154907e-01 1.438383460044860840e-01 2.836518585681915283e-01
-9.456759691238403320e-02 6.369091570377349854e-02 1.075428947806358337e-01 -1.035063341259956360e-01 -1.598610281944274902e-01 3.532069176435470581e-02 1.888482868671417236e-01 -2.445395588874816895e-01 2.216393947601318359e-01 1.026144549250602722e-01 1.609713882207870483e-01 2.117279469966888428e-01 -1.666045039892196655e-01 -1.041433885693550110e-01 -2.061576247215270996e-01 2.583308219909667969e-01 -2.637330889701843262e-01 2.304170839488506317e-02 4.404891282320022583e-02 -2.763059549033641815e-02 -3.792468309402465820e-01 -9.677178412675857544e-02 -1.097757741808891296e-01 4.933841153979301453e-02 1.550563722848892212e-01 6.866707652807235718e-02 1.227410510182380676e-01 -8.200766891241073608e-02 -1.018189191818237305e-01 2.480008453130722046e-01 -2.887597382068634033e-01 -3.434424102306365967e-01
-5.789345875382423401e-02 2.587478756904602051e-01 2.435511164367198944e-02 -6.422165781259536743e-03 -8.796957880258560181e-02 2.573025226593017578e-01 2.223935127258300781e-01 4.408527538180351257e-02 2.081269957125186920e-02 -9.374196082353591919e-02 2.338576875627040863e-02 -1.479052603244781494e-01 1.044231802225112915e-01 -5.697873607277870178e-02 -1.186621859669685364e-01 -1.643624901771545410e-02 6.729848682880401611e-04 2.267619967460632324e-02 2.419899702072143555e-01 1.154850870370864868e-01 -5.587818026542663574e-01 -2.027884125709533691e-02 8.710999786853790283e-02 1.358088105916976929e-01 2.377293258905410767e-01 -2.333357557654380798e-02 -6.776674836874008179e-02 -1.828766465187072754e-01 1.215285956859588623e-01 -4.637277871370315552e-02 -1.296399235725402832e-01 -4.512864351272583008e-01
1.371323913335800171e-01 1.015424206852912903e-01 1.126982867717742920e-01 7.419532537460327148e-02 1.235727816820144653e-01 1.381658576428890228e-02 2.671793997287750244e-01 7.204617839306592941e-03 2.072201371192932129e-01 -1.666122116148471832e-02 2.266867458820343018e-01 2.467196881771087646e-01 -1.778820455074310303e-01 -1.319738775491714478e-01 -2.156946659088134766e-01 2.581032812595367432e-01 -8.749678730964660645e-02 1.929067969322204590e-01 1.485715210437774658e-01 -3.034050390124320984e-02 -9.029684588313102722e-03 1.169434264302253723e-01 4.877693578600883484e-02 2.253378629684448242e-01 2.700563706457614899e-02 2.443670332431793213e-01 -4.846038520336151123e-01 4.417747631669044495e-02 -1.029873341321945190e-01 2.859721183776855469e-01 3.340315818786621094e-02 -1.502951532602310181e-01
2.085819244384765625e-01 5.454020202159881592e-02 1.825790554285049438e-01 8.261966519057750702e-03 -9.979304671287536621e-02 -2.005389034748077393e-01 3.861818015575408936e-01 -7.061653584241867065e-02 1.693690195679664612e-02 1.951729655265808105e-01 3.546938598155975342e-01 -8.653796464204788208e-02 -4.259499534964561462e-02 8.759520202875137329e-02 -1.320721209049224854e-01 1.983029395341873169e-01 -2.658576965332031250e-01 7.095228135585784912e-02 -3.235249593853950500e-02 1.380593180656433105e-01 -3.747136890888214111e-01 -1.453244984149932861e-01 -1.544722020626068115e-01 3.415164723992347717e-02 1.337162684649229050e-03 5.810149013996124268e-02 1.761108823120594025e-02 1.104178577661514282e-01 -7.465950399637222290e-02 1.052837371826171875e-01 -3.415063917636871338e-01 -2.152753323316574097e-01
-2.534983120858669281e-02 1.839526742696762085e-01 2.901355028152465820e-01 1.339699029922485352e-01 -7.273747771978378296e-02 1.443029344081878662e-01 2.720782347023487091e-02 -2.919749729335308075e-02 5.754155293107032776e-02 -1.853154748678207397e-01 1.364827156066894531e-01 4.078428074717521667e-02 1.998852640390396118e-01 1.820260882377624512e-01 -1.009183004498481750e-01 2.396909594535827637e-01 -1.153688728809356689e-01 1.590462177991867065e-01 1.267806291580200195e-01 7.892115414142608643e-02 -5.141949653625488281e-01 -1.408511102199554443e-01 -1.459192484617233276e-01 -4.445274919271469116e-02 2.271785885095596313e-01 7.982441037893295288e-02 5.085635185241699219e-02 -3.837038874626159668e-01 2.203066051006317139e-01 -6.317210383713245392e-03 1.004544198513031006e-01 4.629654437303543091e-02
1.313550621271133423e-01 2.717728018760681152e-01 1.809372380375862122e-02 1.415208876132965088e-01 -1.207220852375030518e-01 1.985617429018020630e-01 1.961681544780731201e-01 -1.356441378593444824e-01 1.081662178039550781e-01 -1.036970131099224091e-02 4.158909246325492859e-02 1.296157687902450562e-01 1.469593197107315063e-01 6.254558265209197998e-02 -2.505200207233428955e-01 2.338635176420211792e-01 -2.505599856376647949e-01 1.297395974397659302e-01 2.442386597394943237e-01 5.405320553109049797e-04 -3.862252533435821533e-01 -4.888385161757469177e-02 -1.940717846155166626e-01 1.394602358341217041e-01 1.639240384101867676e-01 8.737052232027053833e-02 9.624724090099334717e-02 -1.070144549012184143e-01 -3.632916882634162903e-02 -3.309038281440734863e-02 -3.391367197036743164e-01 -2.894173264503479004e-01
1.262081116437911987e-01 1.350358873605728149e-01 -3.882589191198348999e-02 1.624466031789779663e-01 8.294832706451416016e-02 2.911664247512817383e-01 2.960416674613952637e-01 4.572645947337150574e-02 3.918000031262636185e-03 1.091027632355690002e-01 3.436166644096374512e-01 2.763323253020644188e-03 -1.690576374530792236e-01 7.980452477931976318e-02 -1.623805165290832520e-01 -3.933156281709671021e-02 -2.270403504371643066e-01 2.509971559047698975e-01 -6.270679086446762085e-02 1.758045256137847900e-01 -3.697634041309356689e-01 1.646645553410053253e-02 -3.860653936862945557e-02 2.095544636249542236e-01 -1.761553995311260223e-02 2.303572893142700195e-01 6.216929107904434204e-02 7.032962888479232788e-02 1.790923774242401123e-01 1.279818266630172729e-01 2.558599710464477539e-01 -2.362165451049804688e-01
7.301507890224456787e-02 4.422583058476448059e-02 -3.731729462742805481e-02 1.345286518335342407e-01 -1.439175903797149658e-01 -1.398128420114517212e-01 1.917906701564788818e-01 -3.952861726284027100e-01 1.577876061201095581e-01 2.901749312877655029e-01 2.677415907382965088e-01 -7.659421302378177643e-03 -2.819653041660785675e-02 4.199091345071792603e-02 9.749247878789901733e-02 1.394159048795700073e-01 -1.758764535188674927e-01 7.181686908006668091e-02 1.539753973484039307e-01 2.379954457283020020e-01 -2.871294021606445312e-01 4.344250559806823730e-01 -1.494649946689605713e-01 -1.401965022087097168e-01 1.947003006935119629e-01 -2.858490217477083206e-03 -1.937986612319946289e-01 -1.311407983303070068e-02 1.061832755804061890e-01 6.836818158626556396e-02 -7.960052043199539185e-02 7.067033089697360992e-03
-1.314890570938587189e-02 1.542568504810333252e-01 -1.103885993361473083e-01 2.052740901708602905e-01 5.677909776568412781e-02 3.064264953136444092e-01 1.532836705446243286e-01 -1.128462329506874084e-01 1.891736499965190887e-02 1.576399803161621094e-01 2.854538261890411377e-01 1.832113116979598999e-01 -1.890091747045516968e-01 -4.367598518729209900e-02 5.637606978416442871e-02 -6.738584488630294800e-02 -1.796108037233352661e-01 1.849964559078216553e-01 2.987935766577720642e-02 7.930403947830200195e-02 -3.273526430130004883e-01 -1.985842920839786530e-02 -6.677356082946062088e-03 2.667956352233886719e-01 8.015119284391403198e-02 2.221093177795410156e-01 -1.752703189849853516e-01 1.540156155824661255e-01 2.851166129112243652e-01 3.122366964817047119e-01 1.194899603724479675e-01 -2.168995440006256104e-01
-7.121085189282894135e-03 2.668417096138000488e-01 2.386074215173721313e-01 7.832606881856918335e-02 2.631698548793792725e-02 -1.180057451128959656e-01 1.388510167598724365e-01 -6.550737190991640091e-03 2.380513772368431091e-02 -6.588035076856613159e-02 1.756837815046310425e-01 -6.308963894844055176e-02 -2.853707969188690186e-01 -3.265038505196571350e-02 -1.802068054676055908e-01 3.061587214469909668e-01 3.903579115867614746e-01 -5.878552328795194626e-03 1.251314729452133179e-01 4.465627297759056091e-02 -2.812253832817077637e-01 -2.289451062679290771e-01 -5.389951169490814209e-02 2.636335492134094238e-01 5.603582784533500671e-02 3.265296667814254761e-02 -1.250467598438262939e-01 -8.905914425849914551e-02 1.334173679351806641e-01 9.001714736223220825e-02 -3.938599824905395508e-01 -2.220738679170608521e-02
2.504410222172737122e-02 6.709568202495574951e-02 9.824804216623306274e-02 -1.660961061716079712e-01 -1.087748110294342041e-01 -5.617681145668029785e-02 1.164054423570632935e-01 -4.422448575496673584e-02 4.662449061870574951e-01 9.459292143583297729e-02 7.674637436866760254e-02 1.290258169174194336e-01 -7.008521258831024170e-02 -2.525963187217712402e-01 -4.745019599795341492e-02 3.672572076320648193e-01 -1.092817783355712891e-01 4.851459711790084839e-02 3.017973601818084717e-01 1.418014913797378540e-01 -2.854547798633575439e-01 -1.003009378910064697e-01 -1.525636762380599976e-01 8.211456239223480225e-03 1.340028643608093262e-01 -4.375123232603073120e-02 -3.171628713607788086e-01 -1.606117635965347290e-01 -1.746661365032196045e-01 1.700533926486968994e-01 -6.722771376371383667e-02 -1.477897167205810547e-01
1.033899001777172089e-02 2.159875780344009399e-01 -3.066121786832809448e-02 -4.847191274166107178e-02 1.123255304992198944e-02 1.758621260523796082e-02 2.283042063936591148e-03 -2.224117517471313477e-01 1.644491851329803467e-01 5.934552103281021118e-02 -2.166357450187206268e-02 -6.857829540967941284e-02 1.423007249832153320e-01 -3.338490799069404602e-02 -2.593350782990455627e-02 6.493254750967025757e-02 6.434704363346099854e-02 -5.285274982452392578e-02 3.188799321651458740e-02 2.002523690462112427e-01 -3.999066650867462158e-01 8.178650587797164917e-02 -2.341664731502532959e-01 2.766582965850830078e-01 5.819998979568481445e-01 5.044417455792427063e-02 -8.584446460008621216e-02 -7.553496956825256348e-02 2.704938054084777832e-01 9.396500885486602783e-02 9.826316684484481812e-02 -2.145214527845382690e-01
6.781627982854843140e-02 2.180164158344268799e-01 1.147852279245853424e-02 2.706050574779510498e-01 -3.323766589164733887e-02 1.601346731185913086e-01 1.607293635606765747e-01 1.843703389167785645e-01 1.779455319046974182e-02 9.815811365842819214e-02 2.755352854728698730e-01 -4.086679965257644653e-02 -1.005655676126480103e-01 1.610128134489059448e-01 2.263575326651334763e-03 -3.598840162158012390e-02 -3.034106492996215820e-01 1.431669145822525024e-01 1.240264251828193665e-02 3.182899951934814453e-01 -3.494069874286651611e-01 4.580007493495941162e-02 -1.093582063913345337e-01 2.714932560920715332e-01 1.437329128384590149e-02 2.272567898035049438e-01 1.002613976597785950e-01 3.659503161907196045e-02 3.042349517345428467e-01 2.536886036396026611e-01 7.937151193618774414e-02 -1.128193438053131104e-01
3.467294736765325069e-04 1.643816679716110229e-01 1.045656204223632812e-01 2.189972996711730957e-01 2.250937670469284058e-01 2.491159886121749878e-01 2.234787195920944214e-01 -1.855058073997497559e-01 5.681222304701805115e-02 -9.793573617935180664e-02 1.264968663454055786e-01 -2.043718658387660980e-02 -1.119775250554084778e-01 2.726021409034729004e-02 2.700976468622684479e-02 -9.827907383441925049e-02 1.576159298419952393e-01 1.232092231512069702e-01 -2.751520462334156036e-02 3.131673932075500488e-01 -4.022451043128967285e-01 4.720811545848846436e-02 -1.532738208770751953e-01 4.365310370922088623e-01 -5.375796556472778320e-02 7.792689651250839233e-02 -2.062563449144363403e-01 1.664048582315444946e-01 1.769030392169952393e-01 1.789459437131881714e-01 5.874231085181236267e-02 -3.460181131958961487e-02
2.701094746589660645e-01 1.812048256397247314e-01 1.239843945950269699e-02 -5.337381735444068909e-02 -3.317008316516876221e-01 -9.095730632543563843e-02 1.734528392553329468e-01 -2.035975307226181030e-01 3.525894284248352051e-01 -2.151411585509777069e-02 -2.294367551803588867e-02 1.709975898265838623e-01 -1.508061885833740234e-01 1.419062167406082153e-01 1.550386399030685425e-01 2.963319718837738037e-01 1.202490031719207764e-01 1.127725839614868164e-01 1.955363154411315918e-01 1.120629757642745972e-01 -2.436551302671432495e-01 -4.918688535690307617e-02 -6.132936477661132812e-02 -6.239347159862518311e-02 2.402454018592834473e-01 1.918567866086959839e-01 -1.043189465999603271e-01 -1.482154279947280884e-01 -1.652090847492218018e-01 1.392993330955505371e-01 1.213925182819366455e-01 -2.363583147525787354e-01
3.830820322036743164e-03 -1.087719388306140900e-02 7.624826580286026001e-02 -5.955300107598304749e-02 7.944861054420471191e-02 4.863463807851076126e-03 5.019971132278442383e-01 -1.423647105693817139e-01 4.653289541602134705e-02 -1.311493068933486938e-01 1.748381257057189941e-01 8.980914950370788574e-02 -2.634605169296264648e-01 -1.844195127487182617e-01 -2.600947394967079163e-02 3.513060510158538818e-01 8.817193657159805298e-02 -1.738887578248977661e-01 -3.807527571916580200e-02 5.967909097671508789e-02 -4.964410066604614258e-01 1.059854626655578613e-01 8.524364233016967773e-02 -1.017865911126136780e-01 5.879468843340873718e-02 1.566924005746841431e-01 -2.048093527555465698e-01 4.489376768469810486e-02 3.236621618270874023e-02 5.165935680270195007e-02 -8.272131532430648804e-02 -1.597524732351303101e-01
-7.070834189653396606e-02 1.335562616586685181e-01 -8.818021416664123535e-02 2.048521488904953003e-01 6.039615720510482788e-02 2.861009538173675537e-01 2.090290039777755737e-01 1.470010578632354736e-01 2.836872451007366180e-02 1.444227099418640137e-01 2.042441219091415405e-01 -2.322042919695377350e-02 -1.207426637411117554e-01 3.687604516744613647e-02 2.694944106042385101e-02 -2.586236409842967987e-02 -1.816092878580093384e-01 8.384604007005691528e-02 1.463472377508878708e-02 2.089645117521286011e-01 -5.147044658660888672e-01 -3.428895026445388794e-02 1.337524801492691040e-01 1.862402856349945068e-01 -7.515003532171249390e-02 1.698958426713943481e-01 -1.397199090570211411e-02 1.401638835668563843e-01 2.438529282808303833e-01 3.353474140167236328e-01 7.064054161310195923e-02 -2.480688542127609253e-01
1.983122378587722778e-01 -1.396123692393302917e-02 7.680670917034149170e-02 9.813210368156433105e-02 1.060761362314224243e-01 1.402599960565567017e-01 2.773766815662384033e-01 1.415726542472839355e-01 -3.971208818256855011e-03 1.128299161791801453e-01 3.319843709468841553e-01 1.173099316656589508e-02 -7.072223722934722900e-02 4.118026793003082275e-02 -1.852928288280963898e-02 -7.267261296510696411e-02 -1.478841006755828857e-01 9.764692932367324829e-02 6.553710997104644775e-02 1.674635559320449829e-01 -3.990055322647094727e-01 -2.814320614561438560e-03 1.530818045139312744e-01 3.368712365627288818e-01 2.734708599746227264e-02 2.014093995094299316e-01 7.596425712108612061e-02 2.046057283878326416e-01 2.319057434797286987e-01 3.275403380393981934e-01 1.267315298318862915e-01 -2.359618395566940308e-01
2.873262949287891388e-02 2.233785092830657959e-01 -6.422482430934906006e-02 -2.488027364015579224e-01 -2.239976376295089722e-01 -2.380627207458019257e-02 -2.531378343701362610e-02 -7.642419077455997467e-03 3.115512430667877197e-01 3.863124409690499306e-03 1.832025647163391113e-01 6.425546109676361084e-02 5.473661795258522034e-02 -7.138451933860778809e-02 -1.548967957496643066e-01 5.793499201536178589e-02 9.280029684305191040e-02 -8.853920549154281616e-02 1.305871009826660156e-01 1.308335810899734497e-01 -2.269090563058853149e-01 1.048029288649559021e-01 -1.602799892425537109e-01 -4.198795557022094727e-02 3.145985305309295654e-01 -9.367010742425918579e-02 -1.250647306442260742e-01 -1.099074408411979675e-01 -2.659053802490234375e-01 4.427690505981445312e-01 -7.017840165644884109e-03 -3.446498215198516846e-01
1.246816739439964294e-01 3.471629321575164795e-02 -2.107346989214420319e-02 1.528958231210708618e-01 -2.884906828403472900e-01 -3.590549156069755554e-02 2.650272846221923828e-01 6.601293385028839111e-02 1.118429154157638550e-01 4.266693443059921265e-02 1.137066483497619629e-01 1.114620044827461243e-01 -1.869716346263885498e-01 4.117789864540100098e-02 -1.060050651431083679e-01 3.621523082256317139e-01 -2.669608294963836670e-01 4.908664152026176453e-02 -6.039045751094818115e-02 2.533846767619252205e-03 -4.435255229473114014e-01 -1.253769099712371826e-01 -1.997269093990325928e-01 -1.292205997742712498e-03 -6.742331385612487793e-02 3.071828372776508331e-02 -1.263327747583389282e-01 6.642709672451019287e-02 -9.086833335459232330e-03 1.186005473136901855e-01 -2.786491811275482178e-01 -3.664333224296569824e-01
-9.342848509550094604e-02 3.631363809108734131e-01 -7.950926572084426880e-02 4.240205138921737671e-02 2.059012837707996368e-02 2.142428904771804810e-01 3.117704950273036957e-02 3.373745456337928772e-02 1.208132579922676086e-01 -1.538081169128417969e-01 1.076660975813865662e-01 -1.406704634428024292e-01 9.409736096858978271e-02 4.880732297897338867e-02 2.436297945678234100e-02 3.082537353038787842e-01 3.111760132014751434e-02 1.454287171363830566e-01 2.932226359844207764e-01 1.020866408944129944e-01 -4.515221416950225830e-01 1.139361113309860229e-01 -2.462871000170707703e-02 1.130429357290267944e-01 2.882818579673767090e-01 -2.093928307294845581e-02 1.234326735138893127e-01 1.460398435592651367e-01 1.800811477005481720e-02 1.116788983345031738e-01 -2.802615761756896973e-01 -2.572097480297088623e-01
1.305667906999588013e-01 1.393764466047286987e-01 -3.820691257715225220e-02 2.221279889345169067e-01 -2.720593847334384918e-02 2.140748947858810425e-01 2.198384553194046021e-01 5.079073458909988403e-02 6.747022271156311035e-02 4.383205994963645935e-02 4.273608922958374023e-01 -8.195376396179199219e-02 1.508039329200983047e-02 1.094643585383892059e-02 -4.206632077693939209e-02 -1.414503753185272217e-01 -2.406506538391113281e-01 8.381149172782897949e-02 1.903553307056427002e-02 3.244282305240631104e-01 -3.991074562072753906e-01 -4.990233853459358215e-02 2.798691578209400177e-02 1.808836758136749268e-01 1.971866935491561890e-02 1.279145479202270508e-01 -3.023432195186614990e-02 -1.070652808994054794e-02 3.204938173294067383e-01 2.197924107313156128e-01 1.809784770011901855e-01 -1.729355752468109131e-01
1.146477460861206055e-02 3.852546513080596924e-01 3.057042881846427917e-02 3.225892037153244019e-02 9.576825052499771118e-02 1.661404967308044434e-01 5.881997570395469666e-02 -1.559846252202987671e-01 4.809246584773063660e-02 4.926674067974090576e-02 2.009286880493164062e-01 8.265512436628341675e-02 4.546727240085601807e-02 -6.437818706035614014e-02 -9.978122264146804810e-02 -1.079940646886825562e-01 -2.450832128524780273e-01 2.635762095451354980e-01 -1.551148891448974609e-01 3.498064279556274414e-01 -4.229098558425903320e-01 -7.577788084745407104e-02 7.535910606384277344e-02 2.154020071029663086e-01 -7.157671451568603516e-02 1.131613403558731079e-01 -1.776072531938552856e-01 1.458333283662796021e-01 1.702640801668167114e-01 2.176770120859146118e-01 1.009516492486000061e-01 -1.875945925712585449e-01
3.329254314303398132e-02 2.692558169364929199e-01 -9.663594886660575867e-03 5.349372327327728271e-02 -3.294181823730468750e-02 4.267384763807058334e-03 2.733963727951049805e-01 3.274631127715110779e-02 2.909833006560802460e-02 6.807135045528411865e-02 2.386041581630706787e-01 1.772999614477157593e-01 -2.054831087589263916e-01 -3.634231165051460266e-02 -1.750975549221038818e-01 2.690236270427703857e-01 -1.983977705240249634e-01 2.650447189807891846e-01 4.975072667002677917e-02 6.409809738397598267e-02 -2.134513296186923981e-02 1.963403671979904175e-01 5.545689910650253296e-02 1.314906328916549683e-01 1.580460667610168457e-01 2.646786868572235107e-01 -3.343858718872070312e-01 1.698896661400794983e-02 -5.092671513557434082e-02 4.207192659378051758e-01 -2.077419906854629517e-01 2.523384988307952881e-02
5.514678731560707092e-02 1.261045038700103760e-01 -8.518441766500473022e-02 7.961986958980560303e-02 -2.202209383249282837e-01 -2.050624489784240723e-01 2.508620023727416992e-01 -2.553334236145019531e-01 2.753358781337738037e-01 7.166413962841033936e-02 1.034354567527770996e-01 -4.905517399311065674e-02 -4.383393377065658569e-02 -3.201159462332725525e-02 -1.761977225542068481e-01 2.936151623725891113e-01 -2.201685607433319092e-01 1.679320633411407471e-01 -1.099710017442703247e-01 3.754552304744720459e-01 -1.356717646121978760e-01 1.307502388954162598e-01 -2.155454158782958984e-01 -5.694508552551269531e-02 -6.868461146950721741e-03 -1.640897989273071289e-01 -3.358002901077270508e-01 1.021514981985092163e-01 2.471612244844436646e-01 -2.391118183732032776e-02 -8.111461997032165527e-02 3.440122306346893311e-02
6.150798499584197998e-02 -1.491474062204360962e-01 2.297681868076324463e-01 2.195286191999912262e-02 -1.357275992631912231e-01 5.983438342809677124e-02 1.297240406274795532e-01 1.294608414173126221e-01 2.357274591922760010e-01 -1.180079802870750427e-01 7.293102145195007324e-02 9.377576410770416260e-02 -7.449173927307128906e-02 -2.212928794324398041e-02 -8.263922482728958130e-02 4.051865041255950928e-01 1.385875940322875977e-01 2.949623167514801025e-01 -6.558065861463546753e-02 -7.376106083393096924e-02 -3.181611001491546631e-01 4.568902030587196350e-02 -1.870552897453308105e-01 1.743056625127792358e-01 1.323654800653457642e-01 -1.546040028333663940e-01 -1.456862688064575195e-01 -9.400020539760589600e-02 2.266225218772888184e-01 3.442649543285369873e-01 2.726824283599853516e-01 6.405709683895111084e-02
-3.882562741637229919e-02 6.965950876474380493e-02 -2.531967759132385254e-01 8.485195040702819824e-02 5.691619217395782471e-02 9.923514723777770996e-02 5.261048674583435059e-02 6.383647024631500244e-02 2.222849987447261810e-02 3.385771214962005615e-01 -1.500095799565315247e-02 1.110259667038917542e-01 3.299574255943298340e-01 -4.195995256304740906e-02 8.440300822257995605e-03 6.775534898042678833e-02 -8.642496913671493530e-02 -4.100913926959037781e-02 -4.419754445552825928e-02 -7.069760560989379883e-02 -4.751487076282501221e-01 1.370472274720668793e-02 1.198855414986610413e-01 4.873408377170562744e-01 1.012825369834899902e-01 3.044514544308185577e-02 -1.472228765487670898e-01 -3.528127446770668030e-03 2.443650811910629272e-01 2.436968684196472168e-01 1.037194803357124329e-01 -5.257459729909896851e-02
-9.089685231447219849e-02 1.016080901026725769e-01 -1.342380791902542114e-02 8.220565319061279297e-02 -1.561265066266059875e-02 3.722971677780151367e-01 1.291294842958450317e-01 2.270031534135341644e-02 9.005324682220816612e-04 9.082104265689849854e-02 1.711566299200057983e-01 7.134877890348434448e-02 -5.275478959083557129e-02 7.195553928613662720e-02 8.447636850178241730e-03 -1.276221275329589844e-01 -4.749657120555639267e-03 1.065790206193923950e-01 1.460470557212829590e-01 2.463386952877044678e-01 -4.494162499904632568e-01 -8.982169628143310547e-02 2.224288694560527802e-02 2.897587418556213379e-01 -1.265788376331329346e-01 1.495402306318283081e-01 -1.290649473667144775e-01 1.261603534221649170e-01 2.585698664188385010e-01 3.734984695911407471e-01 2.796298265457153320e-01 -8.988983184099197388e-02
6.975047290325164795e-02 1.843991577625274658e-01 -3.560652956366539001e-02 1.321494132280349731e-01 1.172909960150718689e-01 2.867266833782196045e-01 1.360051035881042480e-01 7.856669276952743530e-02 3.239337354898452759e-02 5.181745439767837524e-02 3.477041721343994141e-01 -8.643198758363723755e-02 -1.365060955286026001e-01 8.055617660284042358e-02 -1.421115249395370483e-01 -9.434828907251358032e-02 -1.430891603231430054e-01 1.925574988126754761e-01 -9.788214229047298431e-03 2.357057929039001465e-01 -4.666824936866760254e-01 -8.676680177450180054e-02 2.459152787923812866e-02 1.670508682727813721e-01 1.951835490763187408e-02 2.536715567111968994e-01 -4.318076744675636292e-02 8.466397970914840698e-02 2.651763260364532471e-01 2.630262970924377441e-01 1.405776143074035645e-01 -1.880788207054138184e-01
-7.687474787235260010e-02 1.498819589614868164e-01 3.758485019207000732e-01 -2.701486647129058838e-01 -1.329486519098281860e-01 1.007126197218894958e-01 2.011203616857528687e-01 2.197230234742164612e-03 7.430800050497055054e-02 1.403105538338422775e-02 -7.879357039928436279e-02 1.175777763128280640e-01 1.589878946542739868e-01 1.897479034960269928e-02 -9.600471705198287964e-03 1.372941434383392334e-01 1.072108224034309387e-01 4.331746697425842285e-02 3.227863609790802002e-01 1.949625760316848755e-01 -3.213264048099517822e-01 -6.158907711505889893e-02 4.627790302038192749e-02 9.531864523887634277e-02 2.556358575820922852e-01 8.003638684749603271e-02 -2.294870465993881226e-01 -3.980378806591033936e-02 -4.944992065429687500e-02 2.674618363380432129e-01 -2.420749366283416748e-01 -2.938559353351593018e-01
9.555892646312713623e-02 2.971453070640563965e-01 2.239492349326610565e-02 -5.430923774838447571e-03 -1.543998252600431442e-03 2.957560680806636810e-02 3.137717768549919128e-02 -1.139822378754615784e-01 3.420693799853324890e-02 -3.038343042135238647e-03 -5.919296666979789734e-02 8.188702911138534546e-02 2.116764187812805176e-01 -5.077420547604560852e-02 -1.420601308345794678e-01 7.935537397861480713e-02 1.479998975992202759e-02 9.878597408533096313e-02 3.803543150424957275e-01 2.207143902778625488e-01 -3.346108496189117432e-01 1.145513132214546204e-01 -9.888720512390136719e-02 8.913002163171768188e-02 4.725136756896972656e-01 1.745485663414001465e-01 1.188129093497991562e-02 -2.644594013690948486e-02 4.234997928142547607e-01 1.268396675586700439e-01 6.907782703638076782e-02 -3.124306350946426392e-02
2.872650027275085449e-01 9.465884417295455933e-02 -8.088417351245880127e-02 5.814703181385993958e-02 -1.650137752294540405e-01 2.928321063518524170e-01 -1.518669538199901581e-02 -1.081614494323730469e-01 1.607194840908050537e-01 -1.315467208623886108e-01 -7.013558596372604370e-02 6.049510091543197632e-02 -3.873653709888458252e-02 2.430156022310256958e-01 -4.033538326621055603e-02 3.408269286155700684e-01 -2.865549921989440918e-01 -1.689595580101013184e-01 -1.441419590264558792e-02 2.983467280864715576e-01 -4.280139207839965820e-01 -1.643035002052783966e-02 1.105915755033493042e-01 -2.887795679271221161e-02 -4.202964156866073608e-02 -1.222883909940719604e-01 -1.260534673929214478e-02 1.934839040040969849e-01 2.032992690801620483e-01 1.406309753656387329e-01 3.760170936584472656e-02 -1.742901802062988281e-01
1.187856271862983704e-01 1.493538320064544678e-01 1.054449751973152161e-01 1.583414822816848755e-01 2.353199571371078491e-01 2.698990106582641602e-01 3.595433756709098816e-02 8.059541881084442139e-02 1.951736360788345337e-01 6.156126037240028381e-02 1.655293554067611694e-01 -7.208554446697235107e-02 -1.423487812280654907e-01 5.847032368183135986e-02 6.628888845443725586e-02 1.319956593215465546e-02 8.360632695257663727e-03 3.246762156486511230e-01 3.244749084115028381e-02 4.519031643867492676e-01 -4.242435097694396973e-01 1.839999854564666748e-02 1.323482394218444824e-02 1.456395089626312256e-01 4.118311684578657150e-03 -7.594165205955505371e-02 -1.997383981943130493e-01 9.999746456742286682e-03 1.824171394109725952e-01 2.687557339668273926e-01 4.417731612920761108e-02 -1.515140235424041748e-01
-2.072653770446777344e-01 -5.808709561824798584e-02 -4.384996742010116577e-02 2.203014194965362549e-01 -5.454175546765327454e-02 1.120293289422988892e-01 1.223699003458023071e-01 -1.700493693351745605e-01 1.881041377782821655e-01 2.720357179641723633e-01 3.604265749454498291e-01 -1.024046316742897034e-01 -7.528698770329356194e-04 7.173281908035278320e-02 -2.218120098114013672e-01 3.626337349414825439e-01 -1.523120552301406860e-01 -2.572057023644447327e-02 1.941816061735153198e-01 1.970848627388477325e-02 -2.318344414234161377e-01 1.859674006700515747e-01 -2.865713238716125488e-01 2.597189322113990784e-02 -1.094870120286941528e-01 9.244331717491149902e-02 -3.303369283676147461e-01 1.311894357204437256e-01 3.170747682452201843e-02 1.089349389076232910e-01 1.033708974719047546e-01 6.823446601629257202e-02
-1.117184907197952271e-01 4.534421861171722412e-01 1.688156090676784515e-02 3.586543723940849304e-02 -1.125224959105253220e-02 -5.395226925611495972e-02 1.769482642412185669e-01 5.093453451991081238e-02 2.875138819217681885e-01 2.908856272697448730e-01 1.684289053082466125e-02 1.612956374883651733e-01 -1.446051895618438721e-01 7.798732817173004150e-02 -1.549720317125320435e-01 1.142241284251213074e-01 2.036466747522354126e-01 2.674430310726165771e-01 1.158185005187988281e-01 -2.899272367358207703e-02 -9.596658498048782349e-02 2.155943959951400757e-02 8.339678496122360229e-02 9.079668670892715454e-02 -2.126581221818923950e-01 8.604799211025238037e-02 1.133621186017990112e-01 1.382096558809280396e-01 7.959475368261337280e-02 3.327885270118713379e-01 -1.416244357824325562e-01 -3.345343768596649170e-01
1.239114478230476379e-01 1.766725033521652222e-01 1.455542594194412231e-01 -7.371271401643753052e-02 -1.135528739541769028e-02 -1.216989830136299133e-01 -4.679131507873535156e-02 -1.760052442550659180e-01 -1.702986098825931549e-02 8.262364566326141357e-02 -4.381491988897323608e-02 -9.225793182849884033e-02 2.585961818695068359e-01 5.342302471399307251e-02 -1.834384053945541382e-01 1.109789386391639709e-01 -6.717249751091003418e-02 -7.077820599079132080e-02 2.640945315361022949e-01 2.233188897371292114e-01 -3.717919290065765381e-01 -1.067152470350265503e-01 -7.574913650751113892e-02 2.052073925733566284e-01 4.423446357250213623e-01 1.832121163606643677e-01 -6.809501349925994873e-02 -3.246384114027023315e-02 3.482458889484405518e-01 1.531070321798324585e-01 1.085261628031730652e-02 -1.977396309375762939e-01
1.945748329162597656e-01 -3.540531173348426819e-02 -1.282328069210052490e-01 7.423028349876403809e-03 3.981383517384529114e-02 6.359404325485229492e-02 2.047972381114959717e-01 4.011876508593559265e-02 1.419747918844223022e-01 9.178104251623153687e-02 1.107395365834236145e-01 -6.982543319463729858e-02 -3.331706225872039795e-01 1.248081848025321960e-01 5.972535908222198486e-02 -4.618666321039199829e-02 -2.504435479640960693e-01 1.762649118900299072e-01 2.708705961704254150e-01 2.321320213377475739e-02 -2.182880491018295288e-01 1.352852731943130493e-01 9.467975050210952759e-02 3.341109752655029297e-01 2.128481678664684296e-02 8.573483675718307495e-02 -2.589637339115142822e-01 1.182527169585227966e-01 2.983784377574920654e-01 2.786613106727600098e-01 1.994402110576629639e-01 -2.601025700569152832e-01
8.945536613464355469e-02 2.644949555397033691e-01 1.130107790231704712e-01 6.996028870344161987e-02 1.996733434498310089e-02 4.853931441903114319e-02 2.975398600101470947e-01 -3.315994516015052795e-02 1.213140338659286499e-01 2.413535118103027344e-01 2.554074823856353760e-01 1.755865961313247681e-01 -2.317171245813369751e-01 -1.136973053216934204e-01 -1.721737384796142578e-01 1.765698045492172241e-01 -1.921963393688201904e-01 3.147277235984802246e-01 1.099117845296859741e-01 3.629956021904945374e-02 -1.344620585441589355e-01 1.017742827534675598e-01 3.840899094939231873e-03 1.331084370613098145e-01 -2.920662239193916321e-02 2.413892000913619995e-01 -3.853937685489654541e-01 1.406522281467914581e-02 -2.756281755864620209e-03 3.146195411682128906e-01 -1.125970259308815002e-01 -2.088033407926559448e-02
1.420448906719684601e-02 1.513168215751647949e-01 2.374963164329528809e-01 2.882237136363983154e-01 -4.295829534530639648e-01 1.206994578242301941e-01 2.968904674053192139e-01 -6.822391599416732788e-02 1.384641081094741821e-01 1.828707903623580933e-01 5.706271156668663025e-02 -9.194877743721008301e-02 -2.062797546386718750e-01 -1.380600482225418091e-01 8.023422956466674805e-02 -1.235339641571044922e-01 -1.309235095977783203e-01 7.106008939445018768e-03 1.430088132619857788e-01 6.943204253911972046e-02 -2.461902648210525513e-01 -1.662952154874801636e-01 -1.253471672534942627e-01 2.073394060134887695e-01 1.300047934055328369e-01 -1.638507470488548279e-02 -2.621130347251892090e-01 -1.134945377707481384e-01 -4.950535297393798828e-02 2.885111570358276367e-01 -1.219771504402160645e-01 -9.554997831583023071e-02
7.802091073244810104e-03 1.983594149351119995e-01 -2.346593886613845825e-03 -1.045112982392311096e-01 -1.598537564277648926e-01 -1.046658381819725037e-01 2.033770680427551270e-01 1.412715762853622437e-01 2.308661863207817078e-02 3.161599636077880859e-01 1.645701527595520020e-01 8.212818205356597900e-02 -2.033815383911132812e-01 3.614823222160339355e-01 -2.156303972005844116e-01 1.744658797979354858e-01 9.280359745025634766e-02 -5.863099545240402222e-02 -8.150952309370040894e-02 1.743985116481781006e-01 -3.137865066528320312e-01 -7.282002270221710205e-02 -7.068687677383422852e-02 1.297035906463861465e-02 4.359583929181098938e-02 5.869961157441139221e-02 -2.216813713312149048e-01 2.625471353530883789e-01 -1.375214308500289917e-01 1.711823046207427979e-01 -3.544767200946807861e-01 -1.149876192212104797e-01
-6.445796787738800049e-02 3.791214227676391602e-01 -4.219450801610946655e-02 1.250667423009872437e-01 2.296489030122756958e-01 3.341871798038482666e-01 -2.375785075128078461e-02 -7.079235464334487915e-02 5.688501894474029541e-02 2.227905206382274628e-02 3.003173172473907471e-01 -2.051640115678310394e-02 -1.330605149269104004e-01 9.152586013078689575e-02 -2.188570648431777954e-01 5.623568966984748840e-02 -5.143517255783081055e-02 1.713210046291351318e-01 -2.390557713806629181e-02 3.085157871246337891e-01 -4.402364790439605713e-01 -4.915574565529823303e-02 6.254205107688903809e-02 2.132285386323928833e-01 -5.506095662713050842e-02 1.060624793171882629e-01 -9.376910328865051270e-02 1.978823915123939514e-02 2.705399990081787109e-01 1.155075505375862122e-01 -7.263068109750747681e-02 -6.768371909856796265e-02
1.067144870758056641e-01 2.697945535182952881e-01 4.193304479122161865e-02 1.487105786800384521e-01 3.204751014709472656e-02 2.927459776401519775e-01 1.706466078758239746e-01 1.317336503416299820e-02 1.203583329916000366e-01 -6.040005013346672058e-02 9.063014388084411621e-02 -1.461124718189239502e-01 -2.581848800182342529e-01 7.488555740565061569e-03 -5.832822248339653015e-02 -8.260335773229598999e-02 -9.637223929166793823e-02 2.143044173717498779e-01 -1.018798276782035828e-01 3.239104151725769043e-01 -5.090925097465515137e-01 2.465909160673618317e-02 1.547810584306716919e-01 2.179821133613586426e-01 -5.954558402299880981e-02 3.343432769179344177e-02 -2.135505080223083496e-01 1.399967074394226074e-01 1.028597727417945862e-01 1.571878492832183838e-01 -1.038034036755561829e-01 -1.832837164402008057e-01
-1.415667682886123657e-01 2.129687368869781494e-01 3.465620279312133789e-01 2.037596702575683594e-01 -1.728348284959793091e-01 6.599142402410507202e-02 -1.012265682220458984e-01 1.757753267884254456e-02 1.201949119567871094e-01 -2.442170977592468262e-01 8.346243947744369507e-02 1.875353008508682251e-01 -6.879451125860214233e-02 -2.660141289234161377e-01 -3.356301784515380859e-01 1.884780079126358032e-01 -1.836891323328018188e-01 4.333604127168655396e-02 2.398091927170753479e-02 5.236886441707611084e-02 -3.006738126277923584e-01 2.841258645057678223e-01 6.268657743930816650e-02 1.656029075384140015e-01 2.501590251922607422e-01 -2.109627723693847656e-01 4.763697274029254913e-03 -1.066125705838203430e-01 9.646455198526382446e-02 7.065563648939132690e-02 -3.998586535453796387e-02 -1.118555143475532532e-01
-2.478740066289901733e-01 1.957533657550811768e-01 1.352299451828002930e-01 -6.864154338836669922e-02 -1.910324208438396454e-02 3.361456096172332764e-01 1.595786660909652710e-01 -1.102756857872009277e-01 5.177456140518188477e-02 -3.120203502476215363e-02 2.014562636613845825e-01 2.064162194728851318e-01 5.727657116949558258e-03 2.352091073989868164e-01 -5.305878445506095886e-02 9.040933102369308472e-02 -5.447271838784217834e-02 6.002305820584297180e-02 -1.927147386595606804e-03 2.258875817060470581e-01 -3.809856772422790527e-01 2.598686516284942627e-01 4.442447330802679062e-03 -6.138377264142036438e-02 -8.190804719924926758e-02 -9.090215712785720825e-02 -4.492146968841552734e-01 -7.645291090011596680e-02 9.398986399173736572e-02 8.283347636461257935e-02 -1.091882213950157166e-01 -2.208317220211029053e-01
2.962321275845170021e-03 2.944609522819519043e-01 6.305698305368423462e-02 -3.380484506487846375e-02 4.845554754137992859e-02 4.617159441113471985e-02 7.299940288066864014e-02 1.615553796291351318e-01 -2.480841055512428284e-02 1.813694387674331665e-01 1.703055053949356079e-01 1.050433665513992310e-01 -4.292119294404983521e-02 -2.150683403015136719e-01 -3.510295748710632324e-01 1.385561674833297729e-01 2.968525514006614685e-02 -3.956292197108268738e-02 1.715712398290634155e-01 -2.152040787041187286e-02 -4.633488059043884277e-01 4.826984182000160217e-02 2.646427229046821594e-02 5.009227246046066284e-02 6.053423881530761719e-02 -7.922714948654174805e-02 -2.181293666362762451e-01 -3.130846023559570312e-01 2.720167040824890137e-01 -7.119093835353851318e-02 -1.950962692499160767e-01 -2.880037128925323486e-01
-9.591025114059448242e-02 1.545020639896392822e-01 9.800779074430465698e-02 1.049393564462661743e-01 2.178649455308914185e-01 1.902839690446853638e-01 4.076752811670303345e-03 -6.064222753047943115e-02 -3.289473056793212891e-02 2.622508443892002106e-02 2.121910005807876587e-01 -1.163100171834230423e-02 -7.301825284957885742e-02 7.907202094793319702e-02 -6.602684408426284790e-02 -9.963682852685451508e-03 -1.334770675748586655e-02 2.471243441104888916e-01 -4.921937361359596252e-02 4.992710053920745850e-01 -5.265742540359497070e-01 1.565088704228401184e-02 5.470117926597595215e-02 1.471415460109710693e-01 9.090295433998107910e-02 1.319720894098281860e-01 -2.082696706056594849e-01 1.804681867361068726e-01 1.073202863335609436e-01 1.530350148677825928e-01 9.970895946025848389e-02 -1.853566020727157593e-01
-7.624730467796325684e-02 3.881819248199462891e-01 2.722183801233768463e-02 -1.271272823214530945e-02 -4.633479192852973938e-02 2.444844245910644531e-01 3.616691008210182190e-02 2.287554442882537842e-01 6.849493086338043213e-02 5.031793192028999329e-02 5.148698017001152039e-02 6.661198101937770844e-03 1.100615859031677246e-01 -5.206974223256111145e-02 -1.053301244974136353e-01 1.038508936762809753e-01 -1.531148105859756470e-01 -1.302714496850967407e-01 3.470092117786407471e-01 6.125196442008018494e-02 -4.425288140773773193e-01 -2.403976395726203918e-02 5.949930474162101746e-02 1.889819949865341187e-01 1.634607315063476562e-01 5.768526718020439148e-02 -4.467834159731864929e-02 -2.005095183849334717e-01 1.971995830535888672e-01 -5.251396447420120239e-02 -1.857802271842956543e-01 -3.629961609840393066e-01
-1.617319583892822266e-01 1.218139156699180603e-01 2.411015182733535767e-01 -1.065071001648902893e-01 5.997284315526485443e-03 9.179065376520156860e-02 3.280498981475830078e-01 2.231250330805778503e-02 2.116104066371917725e-01 2.087505161762237549e-02 -1.923085302114486694e-01 -9.772518277168273926e-02 2.025859355926513672e-01 -4.393010213971138000e-02 3.337815031409263611e-02 3.020949661731719971e-01 1.422169655561447144e-01 1.269179396331310272e-02 4.326826035976409912e-01 1.103753522038459778e-01 -2.554756402969360352e-01 1.470092386007308960e-01 2.366808429360389709e-02 6.486248970031738281e-02 2.816880941390991211e-01 7.845359295606613159e-02 -1.245350390672683716e-01 -1.434999555349349976e-01 1.148809567093849182e-01 2.202621996402740479e-01 -1.152459811419248581e-02 -2.257865667343139648e-01
5.458031594753265381e-02 1.609017252922058105e-01 1.470230147242546082e-02 1.392797380685806274e-01 1.198333352804183960e-01 2.542904913425445557e-01 1.660664230585098267e-01 2.410120368003845215e-01 -1.044888943433761597e-01 9.366342425346374512e-02 2.211163938045501709e-01 6.706578284502029419e-02 -6.957925111055374146e-02 9.308757632970809937e-02 -2.265090793371200562e-01 -1.145994216203689575e-01 -2.474709451198577881e-01 2.247503101825714111e-01 7.438522577285766602e-02 2.161738872528076172e-01 -4.840961396694183350e-01 -6.843028962612152100e-02 -2.380877174437046051e-02 1.768051981925964355e-01 8.116375654935836792e-02 2.785291373729705811e-01 9.752125293016433716e-02 8.930416405200958252e-02 1.142039299011230469e-01 2.515327334403991699e-01 1.146852001547813416e-01 -9.903494268655776978e-02
-8.691133558750152588e-02 -1.230217665433883667e-01 -3.007128089666366577e-02 7.433530688285827637e-02 -7.913006842136383057e-02 2.648202776908874512e-01 -6.212339503690600395e-04 2.858727425336837769e-02 1.173267327249050140e-02 9.642050415277481079e-02 1.953701823949813843e-01 4.025031626224517822e-01 2.620626427233219147e-02 2.232961170375347137e-02 -6.165366992354393005e-02 1.807419508695602417e-01 -6.318121403455734253e-02 1.879216432571411133e-01 -5.650830268859863281e-02 4.799738526344299316e-02 -4.033632576465606689e-01 -9.859622269868850708e-02 2.766697853803634644e-02 4.871680140495300293e-01 -1.506391447037458420e-03 1.894014328718185425e-01 -2.464664727449417114e-01 -1.048867329955101013e-01 1.784779876470565796e-01 1.823464035987854004e-02 2.109477669000625610e-01 -8.230136334896087646e-02
1.039961725473403931e-01 1.546988487243652344e-01 1.187468394637107849e-01 1.599766016006469727e-01 -2.258200943470001221e-01 4.209346324205398560e-02 1.546340733766555786e-01 -1.506999433040618896e-01 1.578737944364547729e-01 1.759157627820968628e-01 1.694685816764831543e-01 4.920114576816558838e-02 8.125067688524723053e-03 -2.239896804094314575e-01 3.497103601694107056e-02 3.501626253128051758e-01 2.338686287403106689e-01 3.816128149628639221e-02 1.429205238819122314e-01 2.621329128742218018e-01 -2.750514447689056396e-01 -1.376084387302398682e-01 2.111006379127502441e-01 2.282838821411132812e-01 6.838728487491607666e-02 -1.439962238073348999e-01 -2.431529909372329712e-01 1.087763756513595581e-01 1.398887187242507935e-01 -3.811288997530937195e-02 -3.246364891529083252e-01 7.583614438772201538e-02
1.752252280712127686e-01 3.159799277782440186e-01 1.866565793752670288e-01 -1.704885512590408325e-01 -1.478948444128036499e-01 7.051347941160202026e-02 -1.723852124996483326e-03 4.410296678543090820e-02 1.684053102508187294e-03 -1.702074408531188965e-01 1.727759987115859985e-01 1.526483520865440369e-02 2.375393807888031006e-01 1.220835670828819275e-01 -1.737642139196395874e-01 1.238977536559104919e-01 -2.565040588378906250e-01 -3.615049272775650024e-02 5.946718156337738037e-02 1.699561029672622681e-01 -4.299804568290710449e-01 6.806194782257080078e-02 -1.509770452976226807e-01 7.860144227743148804e-02 3.113085031509399414e-01 2.487704902887344360e-02 9.669034928083419800e-02 -2.676982879638671875e-01 2.080104053020477295e-01 1.699176430702209473e-01 -1.606123894453048706e-01 -7.956323772668838501e-02
1.387479007244110107e-01 1.880302727222442627e-01 7.807496469467878342e-03 4.085338860750198364e-02 -8.124256134033203125e-02 1.023875772953033447e-01 2.909028828144073486e-01 -8.839119970798492432e-02 1.057820245623588562e-01 -1.202509775757789612e-01 1.270881146192550659e-01 1.480699032545089722e-01 -9.349235892295837402e-02 -8.311703056097030640e-02 -2.008449733257293701e-01 3.128770291805267334e-01 1.230941191315650940e-01 -1.443742662668228149e-01 1.727917492389678955e-01 -1.476249843835830688e-01 -4.248767495155334473e-01 -8.716177195310592651e-02 -6.306924670934677124e-02 4.660372436046600342e-01 4.238333180546760559e-02 2.062276750802993774e-01 8.554891683161258698e-03 -3.998780995607376099e-02 -1.962628029286861420e-02 -1.246992945671081543e-01 -8.745704591274261475e-02 -2.236559838056564331e-01
1.182690784335136414e-01 2.999571263790130615e-01 -5.350537598133087158e-02 8.092357218265533447e-02 6.815645378082990646e-03 3.247624337673187256e-01 2.450736314058303833e-01 1.527858972549438477e-01 -7.209861278533935547e-02 1.016045510768890381e-01 3.985229134559631348e-01 2.005524933338165283e-02 -1.212854906916618347e-01 1.244054641574621201e-02 -1.536259949207305908e-01 -7.876013964414596558e-02 -2.297590076923370361e-01 3.206726536154747009e-02 2.632352896034717560e-02 2.136644423007965088e-01 -3.481692373752593994e-01 -9.687156975269317627e-02 2.512434311211109161e-02 1.921520680189132690e-01 -3.152156248688697815e-02 2.178073227405548096e-01 5.126908421516418457e-02 1.361344605684280396e-01 1.872157901525497437e-01 2.203272581100463867e-01 2.006006836891174316e-01 -1.286071985960006714e-01
2.010781615972518921e-01 2.746596932411193848e-01 2.204465270042419434e-01 1.592614501714706421e-01 -3.293126076459884644e-02 1.396794915199279785e-01 2.345474064350128174e-01 2.465872094035148621e-02 2.478264421224594116e-01 -1.407174766063690186e-01 -6.424883008003234863e-02 -1.138296201825141907e-01 8.192160725593566895e-02 -8.438990265130996704e-02 -1.817534416913986206e-01 2.143742293119430542e-01 7.420355919748544693e-03 -1.426451951265335083e-01 2.191377133131027222e-01 1.446899622678756714e-01 -2.044756710529327393e-01 1.924327079905197024e-04 2.098587527871131897e-02 4.164640903472900391e-01 2.365482002496719360e-01 5.308960378170013428e-02 3.652063757181167603e-02 8.900353685021400452e-03 4.808531701564788818e-02 7.487806677818298340e-02 -4.080257117748260498e-01 5.641561374068260193e-02
1.187980920076370239e-01 2.739402055740356445e-01 4.104953631758689880e-02 -7.844789326190948486e-02 -1.080805528908967972e-02 -9.915023297071456909e-02 4.411248117685317993e-02 -1.997464299201965332e-01 1.013403087854385376e-01 2.917364612221717834e-02 4.416634514927864075e-02 9.178251773118972778e-02 3.114915490150451660e-01 4.577674716711044312e-02 -7.840425521135330200e-02 2.009602785110473633e-01 2.988362498581409454e-02 -1.328954696655273438e-01 3.184079825878143311e-01 1.395256668329238892e-01 -4.525806903839111328e-01 -5.034150183200836182e-02 -1.282834261655807495e-01 9.373684972524642944e-02 4.105451405048370361e-01 5.566772073507308960e-02 6.394892465323209763e-03 5.199563503265380859e-02 2.032752186059951782e-01 1.633320897817611694e-01 -5.415018275380134583e-02 -2.583192884922027588e-01
8.170422515831887722e-04 2.466260790824890137e-01 4.643506836146116257e-03 -2.236215323209762573e-01 -1.920220106840133667e-01 8.619643747806549072e-02 -4.025871399790048599e-03 4.014299437403678894e-02 4.683571308851242065e-02 1.872831583023071289e-01 -5.894645676016807556e-02 -1.601690500974655151e-01 6.334718316793441772e-02 1.870581507682800293e-01 -1.315984874963760376e-01 4.654385149478912354e-01 3.889092430472373962e-02 1.818614639341831207e-02 3.308596089482307434e-02 4.765214398503303528e-02 -3.929111659526824951e-01 2.584082186222076416e-01 -1.607121974229812622e-01 2.169871889054775238e-02 2.363841235637664795e-01 2.331884950399398804e-01 -1.803797334432601929e-01 2.987540327012538910e-03 1.704895198345184326e-01 -7.686773687601089478e-02 -1.335346549749374390e-01 -2.357878834009170532e-01
1.800476908683776855e-01 1.464293450117111206e-01 -1.265610009431838989e-01 7.575690746307373047e-02 -1.015982180833816528e-01 3.857928141951560974e-02 2.709711790084838867e-01 3.589835017919540405e-02 -4.477158933877944946e-02 5.037373304367065430e-02 7.064292579889297485e-02 1.016073022037744522e-02 -1.574357599020004272e-01 -1.469463109970092773e-01 -3.837550282478332520e-01 2.095974981784820557e-02 -2.340498846024274826e-03 4.909796174615621567e-03 1.395196467638015747e-01 -1.374010443687438965e-01 -5.587307810783386230e-01 -8.428236097097396851e-02 5.031365156173706055e-02 1.591130644083023071e-01 2.089273929595947266e-01 1.104583069682121277e-01 -5.638657137751579285e-02 -2.216915190219879150e-01 -2.451370283961296082e-02 1.374278664588928223e-01 -2.826222777366638184e-01 -2.027075290679931641e-01
4.046972468495368958e-02 2.877481579780578613e-01 -2.258796989917755127e-02 -1.480894237756729126e-01 -2.512035192921757698e-03 -8.228793740272521973e-02 4.493669420480728149e-02 -2.360723018646240234e-01 1.330491155385971069e-01 -2.017647624015808105e-01 -1.930277422070503235e-02 1.714238971471786499e-01 9.069626778364181519e-02 2.301051020622253418e-01 -2.185885608196258545e-01 1.175378914922475815e-02 1.059415042400360107e-01 4.920352250337600708e-03 3.384933769702911377e-01 3.167934119701385498e-01 -3.416917622089385986e-01 5.336882174015045166e-02 -3.067483194172382355e-02 3.041176199913024902e-01 2.203853726387023926e-01 1.499929130077362061e-01 -3.193774223327636719e-01 3.040939755737781525e-02 6.718446314334869385e-02 -5.111996084451675415e-02 -5.968399718403816223e-02 -8.622871339321136475e-02
-1.580603718757629395e-01 2.741782963275909424e-01 1.227202117443084717e-01 -6.099525466561317444e-02 -1.192493140697479248e-01 7.782143354415893555e-02 8.291185647249221802e-02 5.138693377375602722e-02 3.746205270290374756e-01 3.816097974777221680e-01 2.425321005284786224e-02 1.978759616613388062e-01 -5.660821869969367981e-02 1.313066482543945312e-01 -5.091615393757820129e-02 1.355891674757003784e-01 -1.021864265203475952e-01 1.554960906505584717e-01 2.586575038731098175e-02 1.278644502162933350e-01 -4.828259814530611038e-03 -4.267104342579841614e-02 1.049204245209693909e-01 6.541028618812561035e-02 -6.588760763406753540e-02 1.876256763935089111e-01 -1.372523307800292969e-01 1.093813329935073853e-01 3.416305780410766602e-01 3.819517493247985840e-01 -5.738211050629615784e-02 -2.813001275062561035e-01
4.440314136445522308e-03 1.009348481893539429e-01 1.960394382476806641e-01 2.090544551610946655e-01 -4.342704638838768005e-02 -1.594031900167465210e-01 2.728882730007171631e-01 -1.198511719703674316e-01 1.495695859193801880e-01 -1.006304752081632614e-03 2.376176416873931885e-01 2.223177701234817505e-01 -1.555262207984924316e-01 -3.774072229862213135e-02 7.358053326606750488e-02 1.753956526517868042e-01 -1.915706098079681396e-01 9.115336090326309204e-02 2.317347377538681030e-01 7.115961611270904541e-02 -2.722344994544982910e-01 -3.322747349739074707e-01 5.201539769768714905e-02 1.146274134516716003e-01 -1.335416287183761597e-01 7.258964329957962036e-02 -3.895865082740783691e-01 -2.690031193196773529e-02 4.823194816708564758e-02 2.992081642150878906e-01 1.424730867147445679e-01 9.792523831129074097e-02
7.750035077333450317e-02 -9.960827976465225220e-02 -6.397674232721328735e-02 -3.700675442814826965e-02 -3.501629084348678589e-02 6.723871827125549316e-02 4.523716270923614502e-01 -3.654582053422927856e-02 2.698802649974822998e-01 1.694811880588531494e-01 -3.288175910711288452e-02 1.828760094940662384e-02 -1.115852221846580505e-01 -1.257287617772817612e-02 -2.645255625247955322e-01 1.169938221573829651e-01 -3.198794275522232056e-02 -6.035098806023597717e-03 -3.372652828693389893e-02 7.709649205207824707e-02 -5.355258584022521973e-01 -9.747948497533798218e-02 2.702458575367927551e-02 -1.167017444968223572e-01 -3.829232975840568542e-02 3.042960762977600098e-01 -1.644195616245269775e-01 -1.159173771739006042e-01 -1.170677412301301956e-02 1.461235582828521729e-01 -1.606703996658325195e-01 -2.588879466056823730e-01
-4.728011041879653931e-02 1.441561281681060791e-01 1.539524644613265991e-01 2.002713531255722046e-01 2.047224342823028564e-01 3.022039532661437988e-01 4.133000224828720093e-02 -7.354352623224258423e-02 1.004416644573211670e-01 1.259408891201019287e-01 1.825871467590332031e-01 2.875781990587711334e-02 -1.510182674974203110e-02 -7.184775173664093018e-02 -7.960686087608337402e-02 4.536291118711233139e-03 -1.621847301721572876e-01 1.884974986314773560e-01 -1.425307244062423706e-01 1.928365826606750488e-01 -5.197805762290954590e-01 -3.553738072514533997e-02 2.859449200332164764e-02 2.553765773773193359e-01 4.319372028112411499e-02 1.176613643765449524e-01 -1.485546380281448364e-01 1.632194668054580688e-01 3.121811747550964355e-01 2.514551877975463867e-01 -3.088582493364810944e-02 -1.344998776912689209e-01
-1.911138743162155151e-01 9.145886451005935669e-02 -1.161046400666236877e-01 6.367748975753784180e-02 -1.378206908702850342e-01 5.331526696681976318e-02 1.601455211639404297e-01 8.418609201908111572e-02 1.339405495673418045e-02 2.665471136569976807e-01 2.157321572303771973e-01 2.481818944215774536e-01 5.049537122249603271e-02 2.204020917415618896e-01 -3.091642558574676514e-01 2.638686597347259521e-01 1.341846422292292118e-03 -2.047026753425598145e-01 -6.349212676286697388e-02 2.347659915685653687e-01 -3.070922493934631348e-01 -1.680824756622314453e-01 -8.667382411658763885e-03 9.507269412279129028e-02 6.122647598385810852e-02 1.499614715576171875e-01 -2.011605352163314819e-01 7.557078450918197632e-02 -2.911422848701477051e-01 1.961091756820678711e-01 -2.337079495191574097e-01 -6.579548865556716919e-02
-1.987321376800537109e-01 4.628600180149078369e-01 -1.385383903980255127e-01 1.869980804622173309e-02 -2.489463388919830322e-01 5.880844965577125549e-02 -6.750898808240890503e-02 -8.587142080068588257e-02 1.051357761025428772e-01 2.192392498254776001e-01 -8.988071233034133911e-02 2.571065723896026611e-01 -1.606980860233306885e-01 -1.296508014202117920e-01 -2.953974604606628418e-01 1.887313425540924072e-01 -2.283054776489734650e-02 5.655450746417045593e-02 9.424297511577606201e-02 -1.964237540960311890e-02 -1.549455970525741577e-01 1.762733459472656250e-01 -3.628103435039520264e-02 2.333832532167434692e-01 1.876284778118133545e-01 2.646853923797607422e-01 -2.676462829113006592e-01 5.933336913585662842e-03 -1.297214776277542114e-01 1.347773522138595581e-01 -1.100599393248558044e-01 -5.152966082096099854e-02
7.238931208848953247e-02 2.363536655902862549e-01 -9.718263149261474609e-02 -6.139249354600906372e-02 7.635022699832916260e-02 -1.299178451299667358e-01 3.119439119473099709e-03 -1.125253066420555115e-01 1.680573374032974243e-01 -6.776736676692962646e-02 1.073329672217369080e-01 2.578128874301910400e-01 -1.252451688051223755e-01 1.496081501245498657e-01 -1.074464991688728333e-01 -1.694664359092712402e-01 2.733481526374816895e-01 8.430685847997665405e-03 8.723081648349761963e-02 -7.465469837188720703e-02 -6.190168261528015137e-01 1.058739703148603439e-02 -6.599865853786468506e-02 1.131648123264312744e-01 3.149556219577789307e-01 1.392504572868347168e-01 -1.188190467655658722e-02 -5.219547823071479797e-02 -1.706464588642120361e-01 1.733246296644210815e-01 -4.969244822859764099e-02 -1.721465438604354858e-01
2.296996116638183594e-01 2.549445331096649170e-01 -7.267606258392333984e-02 2.360283285379409790e-01 -8.612013421952724457e-03 1.414559315890073776e-03 1.802620440721511841e-01 -1.611769795417785645e-01 7.932131737470626831e-02 1.365942507982254028e-01 3.239402547478675842e-02 1.375913899391889572e-02 -1.134608238935470581e-01 -1.918801218271255493e-01 -1.147127598524093628e-01 1.538151651620864868e-01 5.260277912020683289e-02 -2.137761265039443970e-01 2.962579019367694855e-02 -7.977828383445739746e-02 -4.117808341979980469e-01 -2.161140292882919312e-01 2.742607295513153076e-01 1.973330974578857422e-01 1.306137591600418091e-01 1.926002651453018188e-01 -1.517353355884552002e-01 -2.312916219234466553e-01 7.688952982425689697e-02 3.005521930754184723e-02 1.403514668345451355e-02 -3.552174270153045654e-01
3.950445726513862610e-02 2.693819105625152588e-01 1.612640768289566040e-01 3.018643260002136230e-01 1.706742197275161743e-01 -1.083016395568847656e-02 2.949260473251342773e-01 -1.776401847600936890e-01 -3.469268232583999634e-02 -4.829886020161211491e-04 1.177826747298240662e-01 7.849223911762237549e-02 -1.334500610828399658e-01 -4.422674328088760376e-02 3.109317272901535034e-02 2.831026911735534668e-01 7.930346764624118805e-03 -2.160896062850952148e-01 1.465557813644409180e-01 9.316936135292053223e-02 -3.269813954830169678e-01 -3.171790018677711487e-02 -1.408031880855560303e-01 1.847529262304306030e-01 1.863440871238708496e-01 1.588070690631866455e-01 7.964510470628738403e-02 -1.507536917924880981e-01 1.533668190240859985e-01 6.040877103805541992e-02 -8.638828247785568237e-02 -4.199971556663513184e-01
-1.353912428021430969e-02 3.513769805431365967e-02 1.700345426797866821e-01 -2.944510616362094879e-02 -2.110191881656646729e-01 2.367247492074966431e-01 -8.075161167653277516e-05 -6.442065536975860596e-02 2.682518959045410156e-01 -3.818358108401298523e-02 2.851647436618804932e-01 1.553055942058563232e-01 -2.395207136869430542e-01 3.508841618895530701e-02 -5.341572687029838562e-02 2.944803833961486816e-01 -2.353435754776000977e-01 -2.496350407600402832e-01 -1.416614353656768799e-01 1.714706122875213623e-01 -2.634531259536743164e-01 2.171456068754196167e-02 -2.153986692428588867e-01 4.231713712215423584e-02 2.445069849491119385e-01 -2.163753062486648560e-01 -1.168114691972732544e-01 1.517461687326431274e-01 2.476886361837387085e-01 1.663983166217803955e-01 1.388993412256240845e-01 1.451944652944803238e-02
1.641282252967357635e-02 2.077088207006454468e-01 4.887654259800910950e-02 3.587456420063972473e-02 -1.003020703792572021e-01 1.315152794122695923e-01 4.190886020660400391e-01 1.984377056360244751e-01 1.646187603473663330e-01 4.117219708859920502e-03 2.663183510303497314e-01 1.991432011127471924e-01 -5.111419409513473511e-02 2.495976686477661133e-01 -1.406942754983901978e-01 2.508346922695636749e-02 1.500751227140426636e-01 1.525264326483011246e-02 -1.285371035337448120e-01 1.946118623018264771e-01 -2.968568801879882812e-01 -1.176943704485893250e-01 3.037626668810844421e-02 -6.730543822050094604e-02 1.179023608565330505e-01 1.322198659181594849e-01 -3.759314417839050293e-01 2.818250954151153564e-01 1.623017340898513794e-01 -2.417137101292610168e-02 -1.442250162363052368e-01 5.538494139909744263e-02
3.538631135597825050e-03 6.194871664047241211e-02 1.684220880270004272e-01 1.501359790563583374e-01 -1.342572271823883057e-01 -7.196884602308273315e-02 1.970872282981872559e-02 -8.460177481174468994e-02 1.085530221462249756e-01 1.379762440919876099e-01 -1.158726438879966736e-01 1.038242727518081665e-01 2.499164789915084839e-01 8.952578902244567871e-02 -1.493355482816696167e-01 2.437339574098587036e-01 1.352409124374389648e-01 8.086394518613815308e-02 3.746407628059387207e-01 -7.105830311775207520e-02 -4.146241247653961182e-01 -7.111683487892150879e-02 -3.110938414465636015e-04 1.367277950048446655e-01 3.518415987491607666e-01 -1.861295402050018311e-01 -1.888674944639205933e-01 -1.922596246004104614e-01 -1.262804418802261353e-01 2.808106243610382080e-01 1.212213411927223206e-01 -2.860390022397041321e-02
1.001870781183242798e-01 2.542450428009033203e-01 -9.851260483264923096e-02 1.726913452148437500e-01 6.070908531546592712e-02 -5.084472149610519409e-02 2.474105954170227051e-01 2.210819721221923828e-01 1.115767583250999451e-01 -1.428333520889282227e-01 4.493133127689361572e-01 -2.352877706289291382e-02 -2.143575996160507202e-01 1.973710507154464722e-01 -1.925545632839202881e-01 -6.494744867086410522e-02 -1.585589349269866943e-01 9.122456610202789307e-02 1.464641988277435303e-01 2.597709894180297852e-01 -3.334571719169616699e-01 8.655672520399093628e-02 5.586566403508186340e-02 6.539791822433471680e-02 1.795477122068405151e-01 -8.301230520009994507e-02 -7.666909694671630859e-02 9.624247997999191284e-02 -5.565275624394416809e-02 2.690932452678680420e-01 -1.430177986621856689e-01 9.611087292432785034e-02
3.730314783751964569e-03 1.227687671780586243e-01 -2.330093532800674438e-01 -5.818732827901840210e-02 5.466184020042419434e-02 -7.708426564931869507e-02 1.445438247174024582e-02 -2.201659679412841797e-01 1.866015046834945679e-01 -1.007030829787254333e-01 -1.834221556782722473e-02 5.789980292320251465e-03 1.223369594663381577e-02 1.424123197793960571e-01 -3.070608675479888916e-01 1.066865995526313782e-01 6.726934760808944702e-02 -5.027624964714050293e-02 3.322387933731079102e-01 2.823619246482849121e-01 -5.212000012397766113e-01 -7.850578427314758301e-02 -7.702774554491043091e-02 1.921091228723526001e-01 3.510488569736480713e-01 1.591538935899734497e-01 -7.279007881879806519e-02 3.863598778843879700e-02 1.095330938696861267e-01 -1.107703819870948792e-01 4.295739345252513885e-04 -2.743543870747089386e-02
2.079025097191333771e-02 1.924103200435638428e-01 3.714006766676902771e-02 2.021358460187911987e-01 1.737881451845169067e-01 1.515974402427673340e-01 1.711491942405700684e-01 -1.846432834863662720e-01 1.089694797992706299e-01 1.788905858993530273e-01 1.689679222181439400e-03 -6.665781885385513306e-02 -8.353576809167861938e-02 -2.254296243190765381e-01 -1.566770225763320923e-01 3.529113531112670898e-01 3.628904372453689575e-02 -2.689372599124908447e-01 2.026255056262016296e-02 -1.290777325630187988e-01 -3.040631413459777832e-01 -1.641114950180053711e-01 -2.027917206287384033e-01 1.630271375179290771e-01 1.522995680570602417e-01 2.123789489269256592e-01 1.624646484851837158e-01 -1.092135757207870483e-01 1.517880558967590332e-01 2.027816027402877808e-01 -7.108696550130844116e-02 -3.080335557460784912e-01
1.886110603809356689e-01 1.050484701991081238e-01 8.551561087369918823e-02 -2.703047394752502441e-01 -3.715620562434196472e-02 2.623806595802307129e-01 1.985412687063217163e-01 1.932105422019958496e-02 -4.028899222612380981e-02 2.874660193920135498e-01 3.356656432151794434e-01 1.757037043571472168e-01 1.469835080206394196e-02 2.137611508369445801e-01 -1.675343960523605347e-01 1.581235080957412720e-01 -5.330312624573707581e-02 3.068174608051776886e-02 -1.499499287456274033e-02 1.401266455650329590e-02 -2.331983745098114014e-01 -1.589316129684448242e-02 -7.596228271722793579e-02 2.409771271049976349e-02 1.841189414262771606e-01 -4.042354971170425415e-02 -3.026349246501922607e-01 7.904200255870819092e-02 -2.742104232311248779e-01 3.622832894325256348e-01 -7.665169239044189453e-02 1.591825038194656372e-01
-9.373660385608673096e-02 5.598747357726097107e-02 -1.046197116374969482e-01 3.845845162868499756e-01 -2.671679854393005371e-02 2.464002370834350586e-02 2.102511972188949585e-01 -3.454517424106597900e-01 3.565586507320404053e-01 1.770342439413070679e-01 1.679400503635406494e-01 6.295379996299743652e-02 1.060591414570808411e-01 -4.875443875789642334e-02 3.077482618391513824e-02 4.898439645767211914e-01 -4.176376760005950928e-02 1.371611207723617554e-01 1.803830452263355255e-02 1.566463150084018707e-02 -9.114136546850204468e-02 9.312435984611511230e-02 -7.174555957317352295e-02 -1.003374606370925903e-01 1.719513237476348877e-01 3.930186107754707336e-02 -1.777860820293426514e-01 -6.515314429998397827e-02 2.188423871994018555e-01 1.866604089736938477e-01 3.609884530305862427e-02 -1.219788640737533569e-01
3.494579344987869263e-02 1.788496077060699463e-01 6.791809946298599243e-02 1.155622527003288269e-01 -1.029579192399978638e-01 3.309295773506164551e-01 -2.611552132293581963e-03 -1.999297589063644409e-01 1.797939389944076538e-01 -1.697846502065658569e-01 -1.017081202007830143e-03 -8.406450971961021423e-03 1.038597971200942993e-01 2.264922857284545898e-01 1.125452574342489243e-03 3.430148661136627197e-01 -4.247713834047317505e-02 -3.175758123397827148e-01 -7.443924993276596069e-02 2.022332549095153809e-01 -4.387405812740325928e-01 1.744881272315979004e-01 -5.350843816995620728e-02 4.502688720822334290e-02 5.908743664622306824e-02 -5.634254217147827148e-02 -3.914656117558479309e-02 2.938745617866516113e-01 1.174824535846710205e-01 2.218551784753799438e-01 2.722323313355445862e-02 -1.118418574333190918e-01
-1.945860125124454498e-02 1.919995993375778198e-01 1.001711860299110413e-01 -7.339599728584289551e-02 1.778817772865295410e-01 1.883029788732528687e-01 2.395500093698501587e-01 3.635274991393089294e-02 1.787143647670745850e-01 2.365065813064575195e-01 1.658261865377426147e-01 -1.388824284076690674e-01 -3.058147132396697998e-01 9.352248162031173706e-02 -9.365712106227874756e-02 1.896839290857315063e-01 5.082574486732482910e-02 -2.363125793635845184e-02 1.254186928272247314e-01 9.594517201185226440e-02 -2.380539476871490479e-01 -1.317436527460813522e-02 -3.114530146121978760e-01 1.825318485498428345e-01 2.169668227434158325e-01 -7.460100948810577393e-02 -1.203493401408195496e-01 2.542449533939361572e-01 3.309414982795715332e-01 6.917611509561538696e-02 8.025235682725906372e-02 2.685059905052185059e-01
2.086829543113708496e-01 3.103437721729278564e-01 -1.381816118955612183e-01 1.425153203308582306e-02 -1.813894659280776978e-01 1.030853241682052612e-01 3.769250512123107910e-01 -1.721954345703125000e-01 1.457083132117986679e-02 9.350190311670303345e-02 7.242039591073989868e-02 -1.010657623410224915e-01 -5.055194348096847534e-02 7.359779626131057739e-02 -1.693257838487625122e-01 -5.536538362503051758e-02 2.375205978751182556e-02 -8.460401743650436401e-02 4.345780611038208008e-02 -8.452831208705902100e-02 -3.999101221561431885e-01 -2.324264943599700928e-01 -1.046467870473861694e-01 -1.966435462236404419e-02 2.623158693313598633e-01 1.349326968193054199e-01 -3.120677471160888672e-01 -3.392350375652313232e-01 9.128429740667343140e-02 -3.308429196476936340e-02 -7.180983573198318481e-02 -7.317913323640823364e-02
2.163229286670684814e-01 3.510577976703643799e-01 1.008034273982048035e-01 1.695454679429531097e-02 -1.505601592361927032e-02 -1.007452011108398438e-01 3.038168847560882568e-01 -2.453125081956386566e-02 8.294292539358139038e-02 8.132462203502655029e-02 1.253081709146499634e-01 1.135983765125274658e-01 -1.449629962444305420e-01 -1.753600090742111206e-01 -2.016725987195968628e-01 9.885120391845703125e-02 -3.998546302318572998e-02 -1.073471680283546448e-01 8.938923478126525879e-02 -1.349646151065826416e-01 -4.114143550395965576e-01 -2.372512966394424438e-02 -2.092063128948211670e-01 1.933981329202651978e-01 1.016776636242866516e-01 3.984874486923217773e-01 1.413049995899200439e-01 -1.465276628732681274e-01 -8.921697735786437988e-02 1.621843427419662476e-01 -1.556448936462402344e-01 -1.119948178529739380e-01
2.922082878649234772e-02 2.962231338024139404e-01 9.469620883464813232e-02 1.394355744123458862e-01 -5.510659515857696533e-02 -8.703504689037799835e-03 2.774018049240112305e-01 -1.651263386011123657e-01 1.053398996591567993e-01 -1.627403944730758667e-01 8.820895105600357056e-02 9.230941534042358398e-02 2.879904210567474365e-01 4.996481910347938538e-02 -2.944335155189037323e-02 3.634648025035858154e-01 7.857055962085723877e-02 1.506778746843338013e-01 -4.035491868853569031e-02 1.113893538713455200e-01 -4.072809219360351562e-01 -2.416003346443176270e-01 2.214734554290771484e-01 -3.728245943784713745e-02 8.269219100475311279e-02 6.125839799642562866e-02 -2.101455330848693848e-01 2.763341665267944336e-01 -1.147695183753967285e-01 2.797224931418895721e-02 -1.450892984867095947e-01 -1.401643753051757812e-01
3.741516917943954468e-02 2.898081243038177490e-01 5.663746036589145660e-03 4.219064116477966309e-02 -5.922757834196090698e-02 -1.348363757133483887e-01 2.018418861553072929e-03 4.959284514188766479e-02 5.794132500886917114e-02 1.485165506601333618e-01 5.619985237717628479e-02 1.701093018054962158e-01 -1.100203022360801697e-01 -1.310639977455139160e-01 -1.721344590187072754e-01 1.695171892642974854e-01 -2.102472931146621704e-01 3.558012545108795166e-01 2.461428642272949219e-01 1.020994782447814941e-02 -8.871743083000183105e-02 8.977323770523071289e-02 -7.286176085472106934e-02 7.146884500980377197e-02 8.258480578660964966e-02 2.550356090068817139e-01 -4.984157979488372803e-01 1.748228967189788818e-01 1.221649870276451111e-01 3.357383906841278076e-01 7.175941020250320435e-02 -4.487844556570053101e-02
2.291767448186874390e-01 2.704502344131469727e-01 -2.308704331517219543e-02 1.012599840760231018e-01 -2.521551549434661865e-01 -9.953273832798004150e-02 -8.413679152727127075e-02 5.874804034829139709e-02 -4.360801726579666138e-02 2.049211859703063965e-01 -3.415530920028686523e-02 3.075453639030456543e-02 -8.171910047531127930e-02 -2.236135751008987427e-01 -5.916778743267059326e-02 3.346304297447204590e-01 2.084124647080898285e-02 -2.525652050971984863e-01 1.765676438808441162e-01 4.301724135875701904e-01 -3.237361311912536621e-01 6.408081855624914169e-03 1.348280608654022217e-01 2.062779068946838379e-01 -8.220712840557098389e-02 -1.450212392956018448e-02 -2.592656910419464111e-01 1.317073851823806763e-01 5.663189664483070374e-02 1.116903200745582581e-01 5.279191210865974426e-02 7.305225729942321777e-02
-1.329537779092788696e-01 1.829307079315185547e-01 3.405014276504516602e-01 -5.542363226413726807e-02 -1.755105853080749512e-01 1.297417581081390381e-01 2.938054502010345459e-01 6.004690378904342651e-02 1.376711130142211914e-01 1.717156022787094116e-01 5.260270833969116211e-02 1.059141680598258972e-01 9.936595708131790161e-02 1.713695563375949860e-02 8.002842217683792114e-02 7.297629117965698242e-02 6.644024699926376343e-02 2.170068770647048950e-01 4.228488504886627197e-01 -3.137505380436778069e-03 -2.793191373348236084e-01 -1.196930110454559326e-01 -8.861993998289108276e-02 1.835172646678984165e-03 1.699182689189910889e-01 -4.349337145686149597e-02 -3.753510117530822754e-02 -4.232551157474517822e-02 1.175861731171607971e-01 3.379220664501190186e-01 -3.276757597923278809e-01 -8.993163704872131348e-02
4.430643469095230103e-02 3.539317548274993896e-01 6.548265926539897919e-03 1.801952905952930450e-02 2.092337161302566528e-01 -1.364004611968994141e-01 8.227578550577163696e-02 -3.111740350723266602e-01 1.166602820158004761e-01 -2.410406023263931274e-01 6.004774570465087891e-02 -6.851181853562593460e-03 1.434302926063537598e-01 -2.998776361346244812e-02 -2.280115783214569092e-01 -1.588925346732139587e-02 1.753910332918167114e-01 -1.181026548147201538e-01 3.169555664062500000e-01 5.601606145501136780e-02 -4.696586132049560547e-01 -1.123367026448249817e-01 -9.697277843952178955e-02 2.633132934570312500e-01 1.058455705642700195e-01 -1.267476379871368408e-01 -7.964297384023666382e-02 1.128560975193977356e-01 -1.734054181724786758e-03 1.036807075142860413e-01 1.428263485431671143e-01 -1.399931311607360840e-01
-1.716518998146057129e-01 6.245648488402366638e-02 1.050379052758216858e-01 1.265528351068496704e-01 -3.382494151592254639e-01 -2.054143399000167847e-01 2.797584533691406250e-01 -1.613439470529556274e-01 9.255756437778472900e-02 1.551302969455718994e-01 2.214080542325973511e-01 1.104703098535537720e-01 -8.175015449523925781e-02 1.660915911197662354e-01 -7.889768481254577637e-02 2.950285375118255615e-01 -3.610750660300254822e-02 7.300931215286254883e-02 -1.012328080832958221e-02 3.856614604592323303e-02 -2.482155412435531616e-01 -3.174711167812347412e-01 -3.214805200695991516e-02 2.444985359907150269e-01 -6.972689181566238403e-02 3.407118842005729675e-02 -3.691114485263824463e-01 3.942371811717748642e-03 3.910998627543449402e-02 2.581751346588134766e-01 7.863673567771911621e-02 -9.593253582715988159e-02
3.096630796790122986e-02 1.394573450088500977e-01 -1.566690206527709961e-01 -8.908705413341522217e-02 -1.328214108943939209e-01 -8.629501610994338989e-02 2.779492139816284180e-01 -4.186277836561203003e-02 2.054013460874557495e-01 1.492120474576950073e-01 1.425829157233238220e-02 -5.342526361346244812e-02 -2.264172881841659546e-01 -3.140795230865478516e-02 -2.685632184147834778e-02 -2.670309878885746002e-02 5.339807271957397461e-02 -2.313496321439743042e-01 5.715181306004524231e-02 -1.195869687944650650e-02 -6.319079399108886719e-01 -8.759649097919464111e-02 1.174436956644058228e-01 1.065351814031600952e-01 2.933295965194702148e-01 4.683901742100715637e-02 -2.422957271337509155e-01 5.194057896733283997e-02 -2.523876428604125977e-01 7.065518945455551147e-02 -8.813743293285369873e-02 -6.171997636556625366e-02
9.870656765997409821e-03 1.879342645406723022e-01 -1.983123868703842163e-01 1.858519911766052246e-01 -6.690274924039840698e-02 -6.964156776666641235e-02 3.217542767524719238e-01 -3.315691351890563965e-01 2.034892886877059937e-01 6.752348691225051880e-02 9.697949886322021484e-02 -5.447809770703315735e-02 3.113141953945159912e-01 1.586986631155014038e-01 -1.171946972608566284e-01 3.113642930984497070e-01 -3.750917688012123108e-02 9.026747941970825195e-02 2.461359351873397827e-01 1.410893201828002930e-01 -2.830389142036437988e-01 2.482446841895580292e-02 -4.200289398431777954e-02 -2.665856778621673584e-01 9.950535744428634644e-02 -8.035556972026824951e-02 1.940610818564891815e-02 -1.368127763271331787e-01 1.256214529275894165e-01 2.505864016711711884e-02 2.179793119430541992e-01 -1.839030832052230835e-01
7.447179406881332397e-02 2.503086030483245850e-01 4.160096496343612671e-02 -1.780791021883487701e-02 5.928026884794235229e-02 -1.253377348184585571e-01 3.713576495647430420e-01 8.246757835149765015e-02 -5.693890154361724854e-02 2.653934061527252197e-01 8.386655896902084351e-02 1.929718852043151855e-01 -3.997967243194580078e-01 -5.820260941982269287e-02 -6.613343209028244019e-02 1.885724365711212158e-01 -1.065379008650779724e-01 1.035182401537895203e-01 4.584043845534324646e-02 1.009746268391609192e-01 -2.673308253288269043e-01 9.953619539737701416e-02 3.106650710105895996e-01 2.114693075418472290e-02 3.688121587038040161e-02 -3.905610367655754089e-02 -2.819677889347076416e-01 1.370770931243896484e-01 -1.027634590864181519e-01 3.323299586772918701e-01 -2.265825681388378143e-02 9.653909504413604736e-02
-2.411084622144699097e-01 8.158531785011291504e-02 9.428339451551437378e-02 -2.768772095441818237e-02 -3.436501920223236084e-01 2.274039685726165771e-01 2.341471761465072632e-01 -6.995978951454162598e-02 1.258518546819686890e-01 9.634596109390258789e-02 1.147843748331069946e-01 2.629303038120269775e-01 -7.381290197372436523e-02 -6.170464679598808289e-02 -2.584015130996704102e-01 1.539679914712905884e-01 -1.264260429888963699e-02 3.284673988819122314e-01 -1.839852146804332733e-02 9.951441548764705658e-03 -1.460715681314468384e-01 9.525024145841598511e-02 2.014984935522079468e-01 9.078910201787948608e-02 5.081907287240028381e-02 5.445395410060882568e-02 -3.148887753486633301e-01 -2.109091915190219879e-02 -1.136837434023618698e-02 4.410826563835144043e-01 -8.624088019132614136e-03 -3.490088880062103271e-02
3.467762470245361328e-02 1.266607195138931274e-01 1.012207567691802979e-01 -1.275102049112319946e-01 -9.423646330833435059e-02 6.868844479322433472e-02 -1.064564585685729980e-01 -1.666798293590545654e-01 1.230700612068176270e-01 -2.097106575965881348e-01 1.918172836303710938e-01 7.122980058193206787e-02 9.434028714895248413e-02 -4.850370064377784729e-02 -3.122707009315490723e-01 5.158832669258117676e-01 -1.077047586441040039e-01 -6.051935255527496338e-02 7.260444015264511108e-02 1.301996260881423950e-01 -2.459173053503036499e-01 1.244150921702384949e-01 -1.514490991830825806e-01 -6.938463449478149414e-02 3.727342486381530762e-01 1.534720510244369507e-01 -3.278268501162528992e-02 -2.165680676698684692e-01 -2.348684519529342651e-02 1.176111400127410889e-01 1.506463885307312012e-01 -1.972601562738418579e-01
-1.070113182067871094e-01 1.005734875798225403e-01 1.607129424810409546e-01 1.118581220507621765e-01 -2.113790661096572876e-01 -2.874756790697574615e-02 1.459317952394485474e-01 -1.988749951124191284e-02 2.058543115854263306e-01 1.941121816635131836e-01 1.608446538448333740e-01 2.306633293628692627e-01 -6.911221146583557129e-02 5.357779935002326965e-02 -1.093475967645645142e-01 3.421149253845214844e-01 1.281415075063705444e-01 2.568030953407287598e-01 9.522100538015365601e-02 2.157058268785476685e-01 -1.640647947788238525e-01 -8.848740905523300171e-02 -9.339589625597000122e-02 2.951717562973499298e-02 -6.077837944030761719e-02 1.532856076955795288e-01 -3.370992541313171387e-01 -1.626758426427841187e-01 -1.119892597198486328e-01 4.256308078765869141e-01 -1.706969141960144043e-01 6.840150803327560425e-02
-3.518300130963325500e-02 2.337478548288345337e-01 6.387088447809219360e-02 3.090366907417774200e-02 5.533418059349060059e-02 2.721360921859741211e-01 3.504371047019958496e-01 1.152824386954307556e-01 1.020154803991317749e-01 -3.024953231215476990e-02 7.245387881994247437e-02 1.278910934925079346e-01 -6.255186349153518677e-02 1.037424951791763306e-01 -1.083098910748958588e-02 1.129211392253637314e-02 2.389851063489913940e-01 2.675213813781738281e-01 -6.535480171442031860e-02 3.200726509094238281e-01 -4.304583966732025146e-01 -9.324005246162414551e-02 -6.754174828529357910e-02 1.085878685116767883e-01 -1.208616700023412704e-02 -1.908440887928009033e-01 -3.322894275188446045e-01 1.324747875332832336e-02 2.707423567771911621e-01 -9.207425318891182542e-05 -1.050232723355293274e-01 -2.818458341062068939e-02
5.219125002622604370e-02 3.278298676013946533e-01 -2.607081085443496704e-02 8.633431792259216309e-02 -5.179269611835479736e-02 -1.443233042955398560e-01 3.073272705078125000e-01 6.931114941835403442e-02 -8.465828723274171352e-04 3.582559153437614441e-02 2.710838913917541504e-01 1.224484667181968689e-01 -2.381176799535751343e-01 9.449680149555206299e-02 4.505180940032005310e-02 -2.858922258019447327e-02 -2.791325747966766357e-01 2.839296162128448486e-01 1.914787590503692627e-01 2.949225716292858124e-03 -2.426211237907409668e-01 -5.253334715962409973e-02 6.726408749818801880e-02 2.543641924858093262e-01 2.485291659832000732e-01 7.090304046869277954e-02 -4.245866537094116211e-01 -1.517557259649038315e-02 -4.022234585136175156e-03 1.058195829391479492e-01 -3.302603214979171753e-02 1.225009709596633911e-01
-1.283011585474014282e-01 3.680965602397918701e-01 -8.952055126428604126e-02 -8.293623477220535278e-02 -3.897486627101898193e-02 1.462861895561218262e-01 2.637884020805358887e-01 2.447016537189483643e-01 6.495906412601470947e-02 2.770604006946086884e-02 5.595920979976654053e-02 2.431300729513168335e-01 -4.647600650787353516e-02 1.414702534675598145e-01 -2.081558853387832642e-01 -3.606840968132019043e-02 1.339939087629318237e-01 5.737921223044395447e-02 -1.712624132633209229e-01 2.616513371467590332e-01 -4.136073589324951172e-01 2.428932785987854004e-01 4.047311842441558838e-02 2.125886678695678711e-01 5.015104077756404877e-03 -1.220595911145210266e-01 -2.567633092403411865e-01 7.550623267889022827e-03 1.344814002513885498e-01 3.338646143674850464e-03 -1.996283084154129028e-01 -1.092697307467460632e-01
3.218458220362663269e-02 1.278053969144821167e-01 -1.272473633289337158e-01 -2.916250191628932953e-02 -2.527944445610046387e-01 1.860757917165756226e-02 4.172483980655670166e-01 -1.488127708435058594e-01 1.860110610723495483e-01 -9.097957611083984375e-02 1.598784774541854858e-01 1.503682136535644531e-01 3.592634573578834534e-02 -1.314645409584045410e-01 -1.864369362592697144e-01 6.169562414288520813e-02 -4.798578470945358276e-02 -8.154667168855667114e-02 -6.092042103409767151e-02 -2.037817388772964478e-01 -5.239324569702148438e-01 -2.347566746175289154e-02 -4.879551380872726440e-02 9.129230678081512451e-02 1.765734851360321045e-01 1.493123173713684082e-01 1.133244410157203674e-01 -1.202670559287071228e-01 -1.680563688278198242e-01 3.071594238281250000e-01 1.161688044667243958e-01 -8.978614583611488342e-03
-1.448894292116165161e-02 3.095797300338745117e-01 2.180329710245132446e-01 -6.549069285392761230e-02 1.937956362962722778e-02 1.516861915588378906e-01 2.408743500709533691e-01 -1.652219519019126892e-02 -1.471768319606781006e-01 1.225919127464294434e-01 -7.020166516304016113e-02 -6.709074974060058594e-02 2.197202742099761963e-01 -1.304776407778263092e-02 6.638044863939285278e-02 5.348038673400878906e-02 1.975303888320922852e-01 1.144409701228141785e-01 2.819546163082122803e-01 1.349014043807983398e-01 -4.074580073356628418e-01 1.545070558786392212e-01 -1.643429696559906006e-01 3.382877632975578308e-02 2.329054027795791626e-01 2.470300644636154175e-01 4.857241362333297729e-02 2.416933923959732056e-01 1.634306460618972778e-01 2.555980384349822998e-01 1.892198808491230011e-03 -1.807367205619812012e-01
2.269077114760875702e-02 2.711280882358551025e-01 -8.303542435169219971e-02 1.516939699649810791e-01 4.858534410595893860e-02 2.656828761100769043e-01 2.170117795467376709e-01 1.873991489410400391e-01 -1.944279670715332031e-02 5.482490360736846924e-02 2.557176649570465088e-01 -2.925822697579860687e-02 -5.227754637598991394e-02 6.740949302911758423e-02 -9.764169901609420776e-02 -7.300064712762832642e-02 -3.540728390216827393e-01 1.086199805140495300e-01 -4.094809666275978088e-02 2.242450565099716187e-01 -4.142248332500457764e-01 -5.869795382022857666e-02 -1.083452105522155762e-01 2.606457173824310303e-01 4.090613685548305511e-03 2.426327615976333618e-01 -1.623019017279148102e-02 8.825137466192245483e-02 2.656308114528656006e-01 1.847148984670639038e-01 1.605054736137390137e-01 -8.902475237846374512e-02
-2.915222346782684326e-01 2.166418880224227905e-01 3.729454800486564636e-02 6.438547372817993164e-02 -3.149811923503875732e-01 -1.266562640666961670e-01 3.237250745296478271e-01 -2.283013164997100830e-01 -6.590610742568969727e-02 2.189327627420425415e-01 2.329599857330322266e-01 5.629657208919525146e-02 -1.780498027801513672e-01 2.388905137777328491e-01 -1.042531952261924744e-01 2.899739444255828857e-01 -3.081801719963550568e-02 8.459066599607467651e-02 1.570043154060840607e-02 2.622528932988643646e-02 -1.998496204614639282e-01 -2.768141627311706543e-01 -9.473425894975662231e-02 1.276555359363555908e-01 2.390602044761180878e-02 5.848962441086769104e-02 -3.187954425811767578e-01 -9.132722765207290649e-02 -5.050670728087425232e-02 1.537279337644577026e-01 2.956577762961387634e-02 -7.095327973365783691e-02
-4.526810348033905029e-02 3.046811223030090332e-01 1.189572736620903015e-01 7.514469325542449951e-02 -6.980183720588684082e-02 -1.676047407090663910e-02 1.911392211914062500e-01 1.627987772226333618e-01 -8.953997166827321053e-04 3.055942058563232422e-02 4.108330607414245605e-01 -6.375224143266677856e-02 -1.917029023170471191e-01 -6.841738522052764893e-02 -1.650260090827941895e-01 -1.573050618171691895e-01 -3.497231304645538330e-01 -1.056754812598228455e-01 2.904007583856582642e-02 8.272805064916610718e-02 -4.336809813976287842e-01 -9.665683656930923462e-02 -8.379404433071613312e-03 1.206863150000572205e-01 8.482775092124938965e-02 6.032951548695564270e-02 1.086001843214035034e-01 1.461307555437088013e-01 1.362374722957611084e-01 3.202323317527770996e-01 -2.182979695498943329e-02 -1.764997094869613647e-01
1.386449337005615234e-01 6.512959301471710205e-02 -1.084363088011741638e-01 -4.688566923141479492e-02 4.399329796433448792e-02 -7.642757892608642578e-02 1.728889048099517822e-01 1.519670337438583374e-01 1.620473340153694153e-02 6.827528774738311768e-02 2.635560929775238037e-01 -1.113351434469223022e-01 -3.625486195087432861e-01 1.849394589662551880e-01 1.449818350374698639e-02 -4.063502699136734009e-02 -3.644504398107528687e-02 1.105384379625320435e-01 3.246663212776184082e-01 8.234023302793502808e-02 -2.474217116832733154e-01 1.733629405498504639e-01 1.793572455644607544e-01 2.468569427728652954e-01 -8.796193450689315796e-02 1.173386201262474060e-01 -1.606186628341674805e-01 6.964820623397827148e-02 2.769457697868347168e-01 4.282431602478027344e-01 3.280309587717056274e-02 -1.552228182554244995e-01
-2.120013348758220673e-02 4.260962307453155518e-01 -3.234594464302062988e-01 -2.296136692166328430e-02 -6.979674845933914185e-02 3.237035572528839111e-01 2.142650932073593140e-01 2.068428508937358856e-02 8.176030218601226807e-02 -9.413374960422515869e-02 -1.964054852724075317e-01 -1.331204324960708618e-01 -1.422646641731262207e-01 9.329385124146938324e-03 -2.218860834836959839e-01 2.834977209568023682e-01 -1.366274803876876831e-01 -3.531381115317344666e-02 -1.159819774329662323e-02 1.643422394990921021e-01 -1.782525032758712769e-01 2.553708665072917938e-02 -1.996487192809581757e-02 1.718037761747837067e-02 -1.708806753158569336e-01 6.447826325893402100e-02 -1.882917433977127075e-01 8.473713696002960205e-02 -5.032165721058845520e-02 4.188861697912216187e-02 2.776531875133514404e-01 -3.122927546501159668e-01
1.752490526996552944e-03 2.868276238441467285e-01 4.522030800580978394e-02 1.858526170253753662e-01 1.321002189069986343e-02 2.961834967136383057e-01 1.618297696113586426e-01 1.915421783924102783e-01 -3.611871972680091858e-02 1.014497056603431702e-01 3.571759760379791260e-01 3.077449835836887360e-02 -1.091405525803565979e-01 4.842085763812065125e-02 -4.140468314290046692e-02 -1.241453886032104492e-01 -2.961221337318420410e-01 1.045294553041458130e-01 5.967749655246734619e-02 2.457467168569564819e-01 -4.122583866119384766e-01 -1.066575944423675537e-01 -5.290689691901206970e-02 1.864603757858276367e-01 5.614783242344856262e-02 1.605961173772811890e-01 9.347581304609775543e-03 -3.190508112311363220e-02 2.294168919324874878e-01 1.921331882476806641e-01 1.882848441600799561e-01 -1.494959741830825806e-01
8.731450885534286499e-02 2.479798942804336548e-01 1.016861349344253540e-01 2.203609980642795563e-02 -4.718661010265350342e-01 -2.756973728537559509e-02 2.899910509586334229e-01 1.312277615070343018e-01 1.712539792060852051e-01 -6.196694448590278625e-02 -1.458595544099807739e-01 -2.091634571552276611e-01 -3.665820695459842682e-03 -1.015774756669998169e-01 5.817280337214469910e-02 2.045079320669174194e-01 6.040741875767707825e-02 -1.433942317962646484e-01 5.117672029882669449e-03 3.236880004405975342e-01 -1.323200017213821411e-01 2.354019135236740112e-02 -5.963437631726264954e-02 9.766555577516555786e-02 2.362554669380187988e-01 -1.251243501901626587e-01 -2.019058465957641602e-01 1.760059148073196411e-01 -1.759370565414428711e-01 2.685084640979766846e-01 1.760257780551910400e-01 -6.458204984664916992e-02
1.933548450469970703e-01 8.202741295099258423e-02 4.791094735264778137e-02 2.729012966156005859e-01 -6.837175786495208740e-02 1.238900348544120789e-01 2.425891309976577759e-01 1.438424736261367798e-01 1.242275685071945190e-01 5.857950821518898010e-02 2.200121283531188965e-01 1.147339195013046265e-01 -3.992386907339096069e-02 3.491411507129669189e-01 -2.281571626663208008e-01 5.587568879127502441e-02 -1.624558717012405396e-01 -1.029800698161125183e-01 -5.685359705239534378e-03 1.393184065818786621e-01 -3.379929661750793457e-01 8.297666907310485840e-02 5.216913670301437378e-02 -1.359835118055343628e-01 2.207216918468475342e-01 -7.738217711448669434e-03 -2.160615622997283936e-01 2.690240740776062012e-01 2.657729014754295349e-02 3.150103986263275146e-01 -1.139938607811927795e-01 2.022461593151092529e-01
-8.556538820266723633e-02 1.546976566314697266e-01 -1.211713850498199463e-01 -7.320125401020050049e-02 -1.698453873395919800e-01 1.221194490790367126e-01 2.988231182098388672e-02 3.327038884162902832e-02 6.171566620469093323e-02 1.320120245218276978e-01 -7.977850735187530518e-02 2.472856342792510986e-01 1.434641629457473755e-01 -5.161193758249282837e-02 -1.054780110716819763e-01 1.364557445049285889e-01 1.538821682333946228e-02 1.076480820775032043e-01 2.108842507004737854e-02 -1.736551821231842041e-01 -4.762817621231079102e-01 -5.603641644120216370e-02 1.153326593339443207e-02 4.342588782310485840e-01 -1.841454356908798218e-01 3.737996891140937805e-02 -1.667606681585311890e-01 -1.524795964360237122e-02 3.373599648475646973e-01 4.875512421131134033e-02 5.878107994794845581e-02 -3.421799540519714355e-01
1.061514839529991150e-01 9.784705191850662231e-02 1.793613582849502563e-01 1.738811731338500977e-01 -9.494011849164962769e-02 -7.071224600076675415e-02 4.557298123836517334e-01 -9.319045394659042358e-02 -9.829657524824142456e-02 1.202961616218090057e-02 9.936309605836868286e-02 -7.023668289184570312e-02 -4.458528757095336914e-02 -1.584466695785522461e-01 -1.799141168594360352e-01 -4.767897538840770721e-03 -1.388119608163833618e-01 -3.728560730814933777e-02 2.426241636276245117e-01 -1.660135202109813690e-02 -2.238451987504959106e-01 -2.886388897895812988e-01 -1.337677538394927979e-01 1.091912239789962769e-01 -4.041694849729537964e-02 -1.142418906092643738e-01 -3.576791882514953613e-01 -3.588829934597015381e-02 1.360611617565155029e-01 3.794135749340057373e-01 -1.046376526355743408e-01 -2.047104388475418091e-01
-6.995246559381484985e-02 3.113805875182151794e-02 2.736106887459754944e-02 -1.407655328512191772e-02 -2.328444123268127441e-01 1.053910106420516968e-01 1.287427991628646851e-01 1.826321035623550415e-01 1.321067940443754196e-02 5.362931638956069946e-02 2.639716863632202148e-01 3.958324491977691650e-01 1.903051733970642090e-01 -1.735836714506149292e-01 -1.131773144006729126e-01 4.413854703307151794e-02 -9.403937309980392456e-02 2.117598950862884521e-01 1.451149284839630127e-01 1.159956380724906921e-01 -2.182651758193969727e-01 -7.025603950023651123e-02 2.166085839271545410e-01 3.372531533241271973e-01 1.371702831238508224e-02 7.027067244052886963e-02 -7.953693717718124390e-02 1.616598665714263916e-01 3.676662743091583252e-01 3.039275705814361572e-01 -1.827397383749485016e-02 2.266553044319152832e-02
8.711537718772888184e-02 4.145090579986572266e-01 9.548546373844146729e-02 -1.397817675024271011e-02 -1.177832111716270447e-01 2.707745730876922607e-01 3.799856305122375488e-01 1.704869791865348816e-02 1.545647974126040936e-04 1.743148863315582275e-01 1.162239387631416321e-01 -1.138646751642227173e-01 5.480458587408065796e-02 -4.416715353727340698e-02 -2.091131806373596191e-01 6.222500652074813843e-02 -8.135844767093658447e-02 -1.238781660795211792e-01 3.494352400302886963e-01 -5.972137302160263062e-02 -3.496591746807098389e-01 -5.410844460129737854e-03 -4.311915859580039978e-02 2.378385365009307861e-01 2.669954299926757812e-02 1.284732110798358917e-02 1.520571392029523849e-02 -1.478838622570037842e-01 1.050491407513618469e-01 -1.600843369960784912e-01 -7.366613298654556274e-02 -2.767199873924255371e-01
9.342086315155029297e-02 9.477385878562927246e-02 3.171589598059654236e-02 2.280438691377639771e-02 -1.881113201379776001e-01 5.731960386037826538e-02 3.296664655208587646e-01 2.432665973901748657e-02 3.761445581912994385e-01 2.831533178687095642e-02 1.367702037096023560e-01 2.376528084278106689e-02 1.443599760532379150e-01 -2.359061539173126221e-01 -2.079674154520034790e-01 1.654182076454162598e-01 -1.683376133441925049e-01 -1.889019906520843506e-01 8.923397399485111237e-03 -1.739122569561004639e-01 -4.680751562118530273e-01 -4.916435107588768005e-03 1.395840570330619812e-02 2.593278512358665466e-02 6.780231744050979614e-02 2.684840559959411621e-01 8.315985649824142456e-02 -9.648896753787994385e-02 -8.019257336854934692e-02 3.110457360744476318e-01 1.004716157913208008e-01 6.037319079041481018e-02
1.221850737929344177e-01 6.819090247154235840e-02 2.050566254183650017e-03 2.236335277557373047e-01 -2.014288455247879028e-01 -9.776472300291061401e-02 1.294153630733489990e-01 1.226348876953125000e-01 3.695840761065483093e-02 7.719602435827255249e-02 1.672493070363998413e-01 3.451151847839355469e-01 -3.088717460632324219e-01 -7.987424731254577637e-02 -1.366790533065795898e-01 2.318746149539947510e-01 1.153808608651161194e-01 3.360821865499019623e-03 1.885346509516239166e-02 -1.195057108998298645e-01 -4.501867592334747314e-01 -2.260304689407348633e-01 3.173036128282546997e-02 2.500132918357849121e-01 6.592999398708343506e-02 2.061676681041717529e-01 -2.115119993686676025e-01 -1.307290140539407730e-02 2.516987174749374390e-02 1.798491775989532471e-01 -2.145361751317977905e-01 -6.210735440254211426e-02
3.796309232711791992e-02 1.043227240443229675e-01 -4.462408646941184998e-02 1.747716814279556274e-01 -7.711730152368545532e-02 2.576327025890350342e-01 2.365947812795639038e-01 1.556001603603363037e-01 -1.287061721086502075e-01 1.480728983879089355e-01 3.139302432537078857e-01 -2.039076201617717743e-02 -3.252889588475227356e-02 -2.201132010668516159e-03 -1.427335143089294434e-01 -1.151823699474334717e-01 -2.399537861347198486e-01 9.764590859413146973e-02 1.680677756667137146e-02 2.590687572956085205e-01 -4.662779867649078369e-01 -1.258598826825618744e-02 -3.243842720985412598e-02 2.357572019100189209e-01 3.533189371228218079e-02 2.540808022022247314e-01 3.766569495201110840e-02 6.830072402954101562e-02 2.270286679267883301e-01 1.237721070647239685e-01 2.396094053983688354e-01 -1.599534153938293457e-01
2.180831283330917358e-01 1.116309538483619690e-01 1.896505244076251984e-02 1.070615053176879883e-01 -1.750816777348518372e-02 3.170618414878845215e-01 8.976846188306808472e-02 8.986506611108779907e-02 8.488204330205917358e-02 1.417590528726577759e-01 2.958549261093139648e-01 1.159480959177017212e-01 8.356013894081115723e-02 5.486981943249702454e-02 -2.755239307880401611e-01 2.638162672519683838e-01 2.664046287536621094e-01 -8.282855153083801270e-03 5.266886204481124878e-02 3.310914039611816406e-01 -2.328025102615356445e-01 1.036323681473731995e-01 1.014611590653657913e-02 9.394800662994384766e-02 -2.247055917978286743e-01 1.760541200637817383e-01 -1.367344856262207031e-01 -2.733244793489575386e-03 -2.713018357753753662e-01 2.884036004543304443e-01 4.097479209303855896e-02 1.070251390337944031e-01
-1.265519708395004272e-01 1.062740683555603027e-01 -2.729750471189618111e-03 -5.653152614831924438e-02 9.581518173217773438e-02 1.360093504190444946e-01 2.031269371509552002e-01 6.167954578995704651e-02 1.396946758031845093e-01 1.146708279848098755e-01 2.267600446939468384e-01 -1.236879173666238785e-02 2.915581166744232178e-01 -2.547917421907186508e-03 -1.010905504226684570e-01 1.115177273750305176e-01 -5.048421770334243774e-02 -8.885937184095382690e-02 1.117286831140518188e-01 7.975372672080993652e-02 -5.179044604301452637e-01 2.804041095077991486e-02 1.088603883981704712e-01 4.294133782386779785e-01 -9.028135985136032104e-02 2.551868557929992676e-01 -7.448142021894454956e-02 -1.420798152685165405e-01 -3.637576103210449219e-02 -2.353495210409164429e-01 1.229197159409523010e-01 -1.986571550369262695e-01
1.660727411508560181e-01 1.314928531646728516e-01 4.942408204078674316e-02 9.970905631780624390e-02 -8.568350225687026978e-03 5.140007659792900085e-02 3.217396140098571777e-01 6.593426316976547241e-02 7.780287414789199829e-02 1.207952052354812622e-01 3.782284259796142578e-01 1.712564677000045776e-01 -1.923346817493438721e-01 -1.079349815845489502e-01 -6.020869687199592590e-02 8.012745529413223267e-02 -6.642424315214157104e-02 2.726069688796997070e-01 1.385054290294647217e-01 -2.292750403285026550e-02 -7.900339365005493164e-02 1.189215853810310364e-01 7.330599427223205566e-02 2.896782755851745605e-01 1.371122151613235474e-01 2.486387044191360474e-01 -4.757141172885894775e-01 1.261206865310668945e-01 7.025744020938873291e-02 2.107566893100738525e-01 -1.040945574641227722e-02 6.778534501791000366e-03
6.329225376248359680e-03 1.065266653895378113e-01 1.192862726747989655e-02 1.382349133491516113e-01 6.040144711732864380e-03 2.129176855087280273e-01 1.322472840547561646e-01 1.370594054460525513e-01 -2.733541466295719147e-02 1.473245322704315186e-01 3.405064046382904053e-01 -4.089325666427612305e-02 -3.084290400147438049e-02 -2.768519334495067596e-02 -1.303852796554565430e-01 -9.035067260265350342e-02 -3.344319164752960205e-01 1.949250102043151855e-01 -2.648066170513629913e-02 1.585551351308822632e-01 -4.538151323795318604e-01 -7.539463788270950317e-02 3.705310076475143433e-02 1.887145489454269409e-01 5.747533217072486877e-02 2.019389569759368896e-01 -3.771708579733967781e-03 7.613106071949005127e-02 2.868878841400146484e-01 2.857187092304229736e-01 2.225907593965530396e-01 -1.818964332342147827e-01
9.024354815483093262e-02 2.170977443456649780e-01 9.732107073068618774e-02 -6.147209182381629944e-02 -2.776745557785034180e-01 -1.047025546431541443e-01 8.449926227331161499e-02 -3.662311136722564697e-01 3.835719227790832520e-01 3.839896619319915771e-02 6.272641569375991821e-02 2.141479775309562683e-02 -1.155787482857704163e-01 -9.683848917484283447e-02 -8.922776579856872559e-02 3.434884846210479736e-01 9.204874187707901001e-02 7.710719108581542969e-02 3.592200577259063721e-01 2.233875729143619537e-02 -2.141214311122894287e-01 -5.737602338194847107e-02 -1.518723219633102417e-01 5.323844403028488159e-02 4.475329816341400146e-02 1.384476721286773682e-01 1.220185775309801102e-03 -1.734786778688430786e-01 -7.021114230155944824e-02 1.446132361888885498e-01 1.303049772977828979e-01 -2.956033647060394287e-01
1.003511324524879456e-01 3.793931901454925537e-01 2.174896597862243652e-01 -1.605260223150253296e-01 5.121082440018653870e-02 1.015177890658378601e-01 2.085420787334442139e-01 1.538021564483642578e-01 2.734544500708580017e-02 4.715522751212120056e-02 -5.861933156847953796e-02 -1.744227558374404907e-01 3.461514040827751160e-02 1.047791540622711182e-01 1.486851722002029419e-01 2.415259554982185364e-02 4.886156693100929260e-02 1.407225430011749268e-01 1.543767899274826050e-01 2.323660105466842651e-01 -4.008467793464660645e-01 8.150143921375274658e-02 -5.350129678845405579e-02 2.905976027250289917e-02 3.491872549057006836e-01 2.818792164325714111e-01 -5.510048940777778625e-03 4.522230848670005798e-02 2.244887053966522217e-01 1.650547832250595093e-01 -1.620027273893356323e-01 -2.067807316780090332e-01
-1.997288465499877930e-01 9.061543643474578857e-02 8.451481908559799194e-02 -3.987001255154609680e-02 -2.136007249355316162e-01 -1.248756423592567444e-02 2.787140607833862305e-01 -1.370904687792062759e-02 8.360529690980911255e-02 9.453514218330383301e-02 5.204465240240097046e-02 3.463535904884338379e-01 -3.403181955218315125e-02 -5.371224251575767994e-04 -2.857023179531097412e-01 2.684612572193145752e-01 -6.559727340936660767e-02 2.682474255561828613e-01 1.788534224033355713e-01 -2.713648788630962372e-02 -2.313755303621292114e-01 -1.312545388936996460e-01 9.635841101408004761e-02 1.175604686141014099e-01 6.596892327070236206e-02 1.320915371179580688e-01 -1.553695499897003174e-01 -1.574253588914871216e-01 -6.002018973231315613e-02 4.591808021068572998e-01 -1.873825192451477051e-01 -5.408995226025581360e-02
3.148720785975456238e-02 1.713359355926513672e-01 3.997035324573516846e-02 3.728025779128074646e-02 -3.172158002853393555e-01 -5.320875905454158783e-03 -1.263953298330307007e-01 3.220983967185020447e-02 1.252178400754928589e-01 -2.695394754409790039e-01 6.230861321091651917e-02 -9.625078737735748291e-02 5.590431764721870422e-02 8.150868117809295654e-02 -3.819005489349365234e-01 2.183726578950881958e-01 1.097834855318069458e-02 -8.955114334821701050e-02 1.451742649078369141e-01 1.910735815763473511e-01 -2.016496360301971436e-01 1.532621234655380249e-01 3.453557491302490234e-01 2.017366886138916016e-01 -7.189166545867919922e-02 2.158695012331008911e-01 -2.470553219318389893e-01 -7.339766621589660645e-02 3.199399113655090332e-01 8.916483074426651001e-02 5.698886141180992126e-02 -1.504016816616058350e-01
-1.614706367254257202e-01 8.546300977468490601e-02 1.911641210317611694e-01 -2.599755302071571350e-02 -7.832103222608566284e-02 2.085986435413360596e-01 2.900145351886749268e-01 1.722373664379119873e-01 2.309982776641845703e-01 1.644380837678909302e-01 1.479363739490509033e-01 1.087640300393104553e-01 -9.150889515876770020e-02 2.625962793827056885e-01 4.293039068579673767e-02 5.451357737183570862e-02 -1.764121800661087036e-01 2.597879618406295776e-02 1.221850141882896423e-01 1.192244216799736023e-01 -2.478117346763610840e-01 2.153932601213455200e-01 -4.347000271081924438e-02 7.764454185962677002e-02 8.657846599817276001e-03 1.714053191244602203e-02 -3.306388854980468750e-01 3.360058367252349854e-01 1.849113553762435913e-01 2.391527593135833740e-01 -1.328515559434890747e-01 2.478548735380172729e-01
1.283488571643829346e-01 2.740494310855865479e-01 2.045753411948680878e-02 1.172782257199287415e-01 -2.714221477508544922e-01 1.519346982240676880e-01 1.617702990770339966e-01 -1.747520864009857178e-01 -5.262498930096626282e-02 4.498727247118949890e-02 5.107040703296661377e-02 -5.849498510360717773e-02 -2.865245044231414795e-01 -2.806693613529205322e-01 3.317317366600036621e-02 3.599395453929901123e-01 1.145968884229660034e-01 1.720356941223144531e-01 9.256096929311752319e-02 7.434373348951339722e-02 -2.782793343067169189e-01 2.327093183994293213e-01 -2.804164960980415344e-02 1.165838465094566345e-01 -6.363122165203094482e-02 -2.694960236549377441e-01 -5.720960441976785660e-03 -5.193667113780975342e-02 -1.545880436897277832e-01 2.270873486995697021e-01 2.727911472320556641e-01 -7.971527427434921265e-02
9.904789924621582031e-02 5.693346261978149414e-02 2.374417334794998169e-01 2.326791882514953613e-01 -1.864594370126724243e-01 1.238967329263687134e-01 3.202016055583953857e-01 1.132619902491569519e-01 4.065170586109161377e-01 8.508745580911636353e-02 5.059273913502693176e-02 3.203516304492950439e-01 -1.952296793460845947e-01 1.128899008035659790e-01 -1.118103042244911194e-01 -6.108986586332321167e-02 -1.314698755741119385e-01 1.486620604991912842e-01 5.457572638988494873e-02 -6.766674667596817017e-02 -3.127524554729461670e-01 5.439723283052444458e-02 8.473348617553710938e-02 6.025555077940225601e-03 -3.745920583605766296e-02 -1.127251163125038147e-01 -3.157029300928115845e-02 1.058333888649940491e-01 3.729506433010101318e-01 8.713822811841964722e-02 1.916858106851577759e-01 -3.891420736908912659e-02
2.912371158599853516e-01 5.600399374961853027e-01 -7.154975831508636475e-02 1.903689652681350708e-02 -1.989023387432098389e-01 6.057307124137878418e-02 9.648630768060684204e-02 -6.161802634596824646e-02 -7.440457493066787720e-02 1.715041846036911011e-01 6.852796673774719238e-02 -9.246292710304260254e-02 1.607429608702659607e-02 1.351075619459152222e-01 5.144927650690078735e-03 4.138974547386169434e-01 1.370876133441925049e-01 -2.364458590745925903e-01 2.601639032363891602e-01 4.299341514706611633e-02 -1.820139288902282715e-01 -6.856019794940948486e-02 -4.352020099759101868e-02 1.878960058093070984e-02 -3.504604101181030273e-02 -3.969715908169746399e-02 -6.190498825162649155e-03 -5.562719330191612244e-02 -2.214563637971878052e-02 2.887896001338958740e-01 1.443648189306259155e-01 -8.181569725275039673e-02
-9.910691529512405396e-03 2.389710247516632080e-01 1.684708595275878906e-01 -1.076447516679763794e-01 3.908046707510948181e-02 -8.165822178125381470e-02 -1.477068215608596802e-01 -1.271841824054718018e-01 -1.260740216821432114e-02 1.076291874051094055e-01 -9.000346064567565918e-02 1.322141736745834351e-01 1.193698644638061523e-01 -2.450672164559364319e-02 -1.421412378549575806e-01 1.009034216403961182e-01 4.987250268459320068e-02 -8.017519488930702209e-03 3.672739565372467041e-01 1.193513348698616028e-01 -4.385257065296173096e-01 -1.001145411282777786e-02 -1.784423589706420898e-01 2.411549091339111328e-01 4.512712359428405762e-01 1.609660834074020386e-01 -1.045641750097274780e-01 1.225965023040771484e-01 2.558358311653137207e-01 1.094017773866653442e-01 6.148950383067131042e-02 -5.715635791420936584e-02
2.161303162574768066e-02 7.416621595621109009e-02 -1.522544920444488525e-01 -1.652772910892963409e-02 1.508230715990066528e-01 1.425728648900985718e-01 2.238076776266098022e-01 1.027734577655792236e-01 1.518485844135284424e-01 -8.525272458791732788e-02 -3.374527767300605774e-02 2.434625327587127686e-01 1.921777576208114624e-01 -1.533333808183670044e-01 -2.660515010356903076e-01 4.603021219372749329e-02 -1.620117225684225559e-03 -7.134351413697004318e-03 3.030544333159923553e-02 -8.375699818134307861e-02 -4.677530229091644287e-01 -2.292342633008956909e-01 -2.538930997252464294e-02 4.256366491317749023e-01 -7.014465052634477615e-03 1.075830087065696716e-01 -1.525808125734329224e-01 -1.826583743095397949e-01 1.069590225815773010e-01 2.931155904661864042e-05 8.756526559591293335e-02 -3.070026338100433350e-01
1.497755348682403564e-01 3.195581138134002686e-01 4.070420563220977783e-02 3.187057673931121826e-01 1.646739840507507324e-01 -2.403895929455757141e-02 2.679597437381744385e-01 1.156237646937370300e-01 1.426937133073806763e-01 8.886526338756084442e-03 1.709423065185546875e-01 -3.140711411833763123e-02 -1.716149449348449707e-01 -1.935763806104660034e-01 5.224049836397171021e-02 -2.223412320017814636e-02 -7.566160708665847778e-02 1.571106761693954468e-01 -9.444412589073181152e-02 6.919754296541213989e-02 -3.790813684463500977e-01 -6.185967847704887390e-02 3.666727989912033081e-02 1.450992822647094727e-01 -2.284019812941551208e-02 -3.099107998423278332e-04 1.009046211838722229e-01 2.372963428497314453e-01 2.626305818557739258e-01 4.104917645454406738e-01 5.041801556944847107e-02 -1.322138607501983643e-01
1.557550206780433655e-02 2.127121016383171082e-02 1.379358768463134766e-01 1.436307132244110107e-01 -7.315621245652437210e-03 -1.481901705265045166e-01 2.202231436967849731e-01 1.394487321376800537e-01 -4.569993913173675537e-02 3.133657574653625488e-01 -3.373210132122039795e-02 -1.096125766634941101e-01 -3.461273014545440674e-01 1.936833858489990234e-01 -1.003599241375923157e-01 1.776482537388801575e-02 -4.699121043086051941e-02 7.136870175600051880e-02 2.401302903890609741e-01 1.388022303581237793e-01 -3.472692966461181641e-01 6.264316290616989136e-02 2.602661550045013428e-01 1.760889142751693726e-01 7.072950247675180435e-03 -5.597137659788131714e-02 -2.271959185600280762e-01 2.066103965044021606e-01 3.432398736476898193e-01 1.171520799398422241e-01 -9.079413861036300659e-02 -2.092363238334655762e-01
1.508227922022342682e-02 5.002058744430541992e-01 -7.746897637844085693e-02 1.096562445163726807e-01 5.984517186880111694e-02 -9.955257177352905273e-03 -1.517405956983566284e-01 -1.440495699644088745e-01 5.440801382064819336e-02 6.846246868371963501e-02 -7.312779780477285385e-03 -8.235654234886169434e-02 1.237503364682197571e-01 1.672654151916503906e-01 -1.007694564759731293e-02 4.542171657085418701e-01 -2.136222422122955322e-01 -1.375007629394531250e-01 -2.965289913117885590e-02 1.321500688791275024e-01 -4.144671559333801270e-01 -1.167659312486648560e-01 1.304596476256847382e-02 1.037723273038864136e-01 1.791069358587265015e-01 -3.100298345088958740e-03 1.263167560100555420e-01 1.948578804731369019e-01 1.043615266680717468e-01 1.476659774780273438e-01 1.265119761228561401e-01 7.705990225076675415e-02
-4.545851051807403564e-02 2.787077799439430237e-02 -4.212317243218421936e-02 1.826358586549758911e-02 -1.683442145586013794e-01 -2.266249433159828186e-02 3.642896711826324463e-01 7.800823450088500977e-02 -8.904773741960525513e-03 3.073214553296566010e-02 4.306223392486572266e-01 1.018637865781784058e-01 -2.032178938388824463e-01 -8.130884170532226562e-02 8.724732697010040283e-02 1.741802692413330078e-01 -1.113060787320137024e-01 -1.030182689428329468e-01 1.316029131412506104e-01 1.008117124438285828e-01 -4.879739880561828613e-01 1.100983023643493652e-01 -8.418284356594085693e-02 9.767837077379226685e-02 -1.350413411855697632e-01 3.219617158174514771e-02 6.465678662061691284e-02 2.053939253091812134e-01 -2.290545850992202759e-01 2.224466502666473389e-01 -2.160307317972183228e-01 -1.144484058022499084e-01
9.954790025949478149e-02 7.387395948171615601e-02 7.842865586280822754e-02 3.184450615663081408e-04 -3.406034111976623535e-01 3.500345349311828613e-02 2.312349528074264526e-01 -2.254706807434558868e-02 2.508105933666229248e-01 3.582648932933807373e-01 3.948967158794403076e-01 2.459414154291152954e-01 -1.484019607305526733e-01 7.662925869226455688e-02 2.564192377030849457e-02 2.898320257663726807e-01 -1.679528653621673584e-01 -1.318139880895614624e-01 1.022344082593917847e-01 1.639565639197826385e-02 -3.322800993919372559e-01 1.359187662601470947e-01 1.831514760851860046e-02 2.223006039857864380e-01 -1.183686871081590652e-02 5.540834367275238037e-02 -5.230852402746677399e-03 -4.429958015680313110e-02 -5.614931881427764893e-02 -1.236680988222360611e-02 -1.947844773530960083e-01 -7.506549358367919922e-02
-1.010923981666564941e-01 2.617057561874389648e-01 2.763475477695465088e-01 -9.648884832859039307e-02 -3.538810461759567261e-02 1.347137987613677979e-01 2.029181271791458130e-01 1.761210709810256958e-02 9.996943175792694092e-02 2.057824730873107910e-01 6.207219325006008148e-03 1.008591800928115845e-01 7.711568474769592285e-02 -1.934459246695041656e-02 1.196234971284866333e-01 1.573358625173568726e-01 2.327100634574890137e-01 1.477649994194507599e-02 3.844739794731140137e-01 2.869500592350959778e-02 -3.888612091541290283e-01 1.042997539043426514e-01 -2.149409800767898560e-01 2.616334147751331329e-02 2.726454138755798340e-01 2.238785661756992340e-02 -8.437778800725936890e-02 -2.014225274324417114e-01 1.635958626866340637e-02 2.177802622318267822e-01 -1.780648231506347656e-01 -2.299295067787170410e-01
-1.888837218284606934e-01 2.635681927204132080e-01 7.064358144998550415e-02 -1.347087323665618896e-01 6.967602670192718506e-02 -5.827147513628005981e-02 3.273732960224151611e-01 -1.726374775171279907e-02 1.739479899406433105e-01 2.423947304487228394e-02 8.630357682704925537e-02 1.371132433414459229e-01 1.436812430620193481e-01 1.376292854547500610e-01 -1.819128394126892090e-01 9.509936720132827759e-02 -8.918779343366622925e-02 -9.091105312108993530e-03 -1.992216892540454865e-02 1.533383429050445557e-01 7.193543016910552979e-02 -2.386819720268249512e-01 3.024186007678508759e-02 2.091227322816848755e-01 -8.635240048170089722e-02 1.069376543164253235e-01 -1.595202982425689697e-01 6.959451735019683838e-02 2.072852700948715210e-01 2.270878404378890991e-01 1.286807358264923096e-01 -5.640616416931152344e-01
2.331843078136444092e-01 2.886966168880462646e-01 9.140258282423019409e-02 -8.019882440567016602e-02 -6.009397562593221664e-03 3.183311596512794495e-02 8.689730614423751831e-02 -1.628782898187637329e-01 2.598956227302551270e-01 -6.480494886636734009e-02 -2.414771467447280884e-01 8.485827594995498657e-02 -2.571973204612731934e-02 -6.982097774744033813e-02 -1.608781814575195312e-01 3.061603605747222900e-01 -1.014370247721672058e-01 3.901259228587150574e-02 3.402806818485260010e-01 -5.834417790174484253e-02 -3.634311258792877197e-01 1.728121042251586914e-01 -2.891877293586730957e-01 4.369582235813140869e-02 5.657578632235527039e-02 2.243552505970001221e-01 -1.110664531588554382e-01 -2.214914560317993164e-02 2.288869023323059082e-01 -1.075852662324905396e-01 1.251411736011505127e-01 -1.596094816923141479e-01
1.463697701692581177e-01 2.237215191125869751e-01 1.852996349334716797e-01 -2.315165549516677856e-01 4.615471884608268738e-02 2.017276138067245483e-01 1.137078478932380676e-01 1.007221937179565430e-01 -1.603635251522064209e-01 -3.517350926995277405e-02 1.515564769506454468e-01 -1.210119947791099548e-01 1.735415309667587280e-01 -2.819560468196868896e-02 -2.525527477264404297e-01 3.393508791923522949e-01 -1.613077372312545776e-01 9.766317903995513916e-02 2.709064185619354248e-01 3.205897286534309387e-02 -2.715817689895629883e-01 5.095870792865753174e-02 -2.356270402669906616e-01 2.608973681926727295e-01 1.500228643417358398e-01 3.128306195139884949e-02 1.853550672531127930e-01 -2.495093047618865967e-01 2.065991014242172241e-01 1.554944813251495361e-01 2.060695923864841461e-02 -5.448999628424644470e-02
-2.487127482891082764e-01 1.612087190151214600e-01 3.795484546571969986e-03 -3.653819486498832703e-02 -2.907778322696685791e-01 -8.366382122039794922e-02 2.990990877151489258e-01 -1.664062589406967163e-01 -5.071738734841346741e-03 2.020017653703689575e-01 3.597088158130645752e-01 1.001400053501129150e-01 -1.247374266386032104e-01 2.117939442396163940e-01 -6.307797878980636597e-02 2.459134757518768311e-01 8.368628472089767456e-02 7.676389813423156738e-02 -2.660691179335117340e-02 2.081625536084175110e-02 -2.933110296726226807e-01 -2.787735462188720703e-01 -4.458949342370033264e-02 2.472608238458633423e-01 -5.194614082574844360e-02 2.610539551824331284e-03 -3.445301353931427002e-01 -5.050151422619819641e-02 2.720226347446441650e-02 1.497987955808639526e-01 -5.775671824812889099e-02 -7.485157996416091919e-02
8.100830763578414917e-02 9.176707267761230469e-02 3.868175297975540161e-02 -2.149785608053207397e-01 -1.150448620319366455e-01 -4.755045752972364426e-03 3.810850679874420166e-01 -1.424574553966522217e-01 2.545910477638244629e-01 7.581675052642822266e-02 -4.964730143547058105e-02 5.689879879355430603e-03 7.074481993913650513e-02 -1.112330481410026550e-01 1.047627255320549011e-02 3.501100242137908936e-01 5.413799732923507690e-02 4.296166822314262390e-02 5.720283836126327515e-02 1.209057718515396118e-01 -4.873988628387451172e-01 -6.655210256576538086e-02 2.131978422403335571e-01 -6.169871985912322998e-02 8.771815896034240723e-02 2.444832921028137207e-01 -1.292541921138763428e-01 -4.773220419883728027e-02 -3.034495711326599121e-01 1.460540145635604858e-01 4.559613391757011414e-02 -1.718789786100387573e-01
5.152640491724014282e-02 1.806407570838928223e-01 7.594302296638488770e-02 2.174649536609649658e-01 2.450723499059677124e-01 3.223533928394317627e-01 3.052057921886444092e-01 -1.436857432126998901e-01 2.073065564036369324e-02 8.779976516962051392e-02 3.760077059268951416e-02 -2.267926186323165894e-01 -1.723759025335311890e-01 4.848155006766319275e-02 -1.633267253637313843e-01 -5.778464674949645996e-02 9.599623084068298340e-02 2.672851383686065674e-01 -4.599101096391677856e-02 3.630717992782592773e-01 -3.232814371585845947e-01 -4.643406346440315247e-02 2.751228399574756622e-02 1.794020384550094604e-01 1.298647373914718628e-02 -7.006231695413589478e-02 -9.972060471773147583e-02 1.544899195432662964e-01 3.468418866395950317e-02 3.294595181941986084e-01 6.545846164226531982e-02 -6.082350015640258789e-02
-2.120480686426162720e-01 3.562595695257186890e-02 2.112029939889907837e-01 2.480414882302284241e-02 -5.999965965747833252e-02 -1.035026609897613525e-01 3.418689668178558350e-01 -8.344700187444686890e-02 -7.813955098390579224e-02 -9.416889399290084839e-02 3.752385079860687256e-01 8.839739114046096802e-02 -1.103824600577354431e-01 -7.812651991844177246e-02 -1.178066208958625793e-01 5.929129943251609802e-02 -9.743466973304748535e-02 1.028829514980316162e-01 2.191628515720367432e-01 1.261279731988906860e-01 -2.021749317646026611e-01 -7.194307632744312286e-03 1.360095590353012085e-01 1.727879047393798828e-01 1.611809730529785156e-01 3.842370212078094482e-01 -3.435583114624023438e-01 1.137147918343544006e-01 -9.001917392015457153e-02 2.821093499660491943e-01 7.365743070840835571e-02 1.119894348084926605e-02
-3.975658491253852844e-02 1.296266764402389526e-01 1.787039786577224731e-01 1.297531723976135254e-01 -2.917370498180389404e-01 1.704191863536834717e-01 9.461035579442977905e-02 1.762671321630477905e-01 4.183327555656433105e-01 -1.274790316820144653e-01 -2.947072312235832214e-02 1.223762780427932739e-01 -1.640518009662628174e-01 -1.411223560571670532e-01 -4.675974696874618530e-02 6.135998666286468506e-02 3.762653097510337830e-02 -6.607939302921295166e-02 1.370211839675903320e-01 -1.769398525357246399e-02 -2.917523086071014404e-01 7.896931469440460205e-02 -1.776723265647888184e-01 -8.164290338754653931e-02 1.837993115186691284e-01 1.811463758349418640e-02 -2.557846307754516602e-01 1.574971079826354980e-01 7.020008563995361328e-02 2.387954145669937134e-01 4.150464534759521484e-01 -7.601520419120788574e-02
-2.157660946249961853e-02 2.213291227817535400e-01 1.123042702674865723e-01 1.716982945799827576e-02 -1.453870087862014771e-01 2.272594161331653595e-02 2.540704309940338135e-01 -1.626524180173873901e-01 4.548452794551849365e-02 -2.880964279174804688e-01 9.669780731201171875e-02 4.422204941511154175e-02 1.579943448305130005e-01 -5.689563229680061340e-02 -9.059044718742370605e-02 2.630876600742340088e-01 6.828702241182327271e-02 9.993088245391845703e-02 2.520522475242614746e-01 1.897941678762435913e-01 -4.801663160324096680e-01 3.311829641461372375e-02 7.066014409065246582e-02 1.624001376330852509e-02 6.559336185455322266e-02 5.648566037416458130e-02 -2.468207776546478271e-01 2.666898667812347412e-01 -2.445715665817260742e-01 7.550841569900512695e-02 -2.085478156805038452e-01 -1.527194529771804810e-01
-1.288468092679977417e-01 1.800568699836730957e-01 -8.963370695710182190e-03 8.922367542982101440e-02 -2.245988398790359497e-01 1.087728366255760193e-01 -1.278751194477081299e-01 -1.477798372507095337e-01 1.019125580787658691e-01 -9.860296547412872314e-02 1.593963056802749634e-01 -9.489754587411880493e-02 -2.142590433359146118e-01 7.111673802137374878e-02 -2.465892434120178223e-01 2.064975053071975708e-01 2.422587946057319641e-02 7.407454773783683777e-03 3.892411664128303528e-02 3.100159764289855957e-01 -2.109931856393814087e-01 2.760500907897949219e-01 2.376803010702133179e-01 -7.188179530203342438e-03 2.426334023475646973e-01 2.501853406429290771e-01 -9.628572314977645874e-02 -3.136687576770782471e-01 1.919499486684799194e-01 2.855913341045379639e-01 9.793062508106231689e-02 2.973094210028648376e-02
1.226347982883453369e-01 4.455986917018890381e-01 1.113887727260589600e-01 1.109073460102081299e-01 3.182723000645637512e-02 1.201780810952186584e-01 -6.905122846364974976e-02 -1.717808842658996582e-01 4.353993386030197144e-02 -1.013922840356826782e-01 2.567891180515289307e-01 3.611558675765991211e-02 1.014690995216369629e-01 2.264614552259445190e-01 -7.037629187107086182e-02 3.887417912483215332e-01 -9.665203094482421875e-02 2.247992716729640961e-02 1.449353410862386227e-03 1.764075607061386108e-01 -4.327896833419799805e-01 8.347567170858383179e-02 3.292081877589225769e-02 -1.608074903488159180e-01 1.284793913364410400e-01 5.645423755049705505e-02 2.255672365427017212e-01 6.324966251850128174e-02 1.171093154698610306e-02 2.332338988780975342e-01 1.051842570304870605e-01 1.119227558374404907e-01
1.829983592033386230e-01 4.104723781347274780e-02 -1.320411562919616699e-01 -2.810764126479625702e-02 -1.222873926162719727e-01 -1.182521656155586243e-01 -1.416206061840057373e-01 -2.770642749965190887e-02 4.242624640464782715e-01 -1.814929246902465820e-01 1.074931621551513672e-01 2.540302276611328125e-02 -2.286570891737937927e-02 -1.168669685721397400e-01 -3.758398815989494324e-02 2.329716533422470093e-01 4.874057695269584656e-02 7.798914611339569092e-02 4.522429779171943665e-02 -1.959528960287570953e-02 -2.745303809642791748e-01 4.236152395606040955e-02 -3.353765308856964111e-01 -6.800972856581211090e-03 3.666706383228302002e-02 1.099909171462059021e-01 -2.357591092586517334e-01 -1.082174926996231079e-01 8.669437468051910400e-02 4.893684685230255127e-01 1.126029565930366516e-01 -2.466730326414108276e-01
1.384478900581598282e-02 -8.188844658434391022e-03 1.816757023334503174e-01 2.033931165933609009e-01 -2.052205651998519897e-01 -1.040135510265827179e-02 2.755237817764282227e-01 6.049385294318199158e-02 4.047023355960845947e-01 8.042825013399124146e-02 1.773670464754104614e-01 2.191937416791915894e-01 -9.052342921495437622e-02 2.968572378158569336e-01 -1.519360095262527466e-01 -1.138887740671634674e-02 -1.354430764913558960e-01 -8.210512995719909668e-02 -6.735681742429733276e-02 3.971174731850624084e-02 -3.303976058959960938e-01 3.998414147645235062e-03 -2.146558277308940887e-02 9.385932981967926025e-02 1.388711482286453247e-01 -1.643343418836593628e-01 -1.991033852100372314e-01 2.388085126876831055e-01 -2.684171125292778015e-02 3.312852382659912109e-01 -3.185438737273216248e-02 1.737313270568847656e-01
-3.402371425181627274e-03 1.679621785879135132e-01 -1.484798034653067589e-03 1.768905222415924072e-01 3.581740707159042358e-02 1.288787126541137695e-01 1.572986096143722534e-01 1.178741268813610077e-02 -9.694101754575967789e-04 2.219050824642181396e-01 1.213745102286338806e-01 1.099412366747856140e-01 -4.333154112100601196e-02 1.404174864292144775e-01 -2.307783663272857666e-01 -2.099537104368209839e-01 -2.850030362606048584e-01 1.500793397426605225e-01 7.226884365081787109e-02 4.673502966761589050e-02 -3.965275585651397705e-01 -1.128938645124435425e-01 -1.294364966452121735e-02 3.353092968463897705e-01 -5.285366997122764587e-02 8.909145742654800415e-02 -1.930743157863616943e-01 2.900123782455921173e-02 2.927978634834289551e-01 2.502955794334411621e-01 3.146526217460632324e-01 -1.128897294402122498e-01
2.809486985206604004e-01 1.103984192013740540e-01 7.291118800640106201e-02 -4.056672006845474243e-02 -1.673630475997924805e-01 1.609581559896469116e-01 8.911822736263275146e-02 3.843579906970262527e-03 -5.994946882128715515e-02 1.805589944124221802e-01 -1.498152464628219604e-01 4.798053950071334839e-02 4.063474386930465698e-02 1.206103488802909851e-01 -7.977566123008728027e-02 6.938673555850982666e-02 8.118107914924621582e-03 2.603755295276641846e-01 1.585744321346282959e-01 2.072941064834594727e-01 -5.413174629211425781e-01 -1.007623225450515747e-02 6.435614079236984253e-02 1.143651306629180908e-01 2.851023077964782715e-01 1.093100607395172119e-01 2.777481973171234131e-01 3.094955161213874817e-02 2.575038745999336243e-02 -2.274450473487377167e-02 -2.289775200188159943e-02 -3.638144135475158691e-01
-1.832010596990585327e-01 3.217502236366271973e-01 2.583554387092590332e-01 2.180565148591995239e-02 8.120200783014297485e-02 -4.137628152966499329e-02 2.027471363544464111e-01 -4.014465957880020142e-03 -1.005238201469182968e-02 4.909012317657470703e-01 1.190404221415519714e-01 2.809250913560390472e-02 -1.957887560129165649e-01 1.712070852518081665e-01 -1.669979542493820190e-01 2.203021496534347534e-01 -2.375402301549911499e-02 -4.984335228800773621e-02 -1.138058723881840706e-04 -2.156025320291519165e-01 -1.936896592378616333e-01 -7.428243756294250488e-02 8.828683942556381226e-02 2.587860915809869766e-03 1.551547050476074219e-01 -2.818465046584606171e-02 -2.013109773397445679e-01 9.084901958703994751e-02 3.255642205476760864e-02 5.327233579009771347e-03 2.958829402923583984e-01 -2.889665961265563965e-01
-1.191327441483736038e-02 1.898708194494247437e-01 -1.703891456127166748e-01 -3.361760452389717102e-02 -2.507304549217224121e-01 1.579667627811431885e-01 2.262990921735763550e-01 1.823437362909317017e-01 2.740631997585296631e-02 -8.069674670696258545e-02 9.368325769901275635e-02 1.575109362602233887e-01 2.139129191637039185e-01 6.044137105345726013e-02 -8.970191329717636108e-02 2.422946095466613770e-01 -3.045612275600433350e-01 3.348125815391540527e-01 2.938604913651943207e-02 -2.090923041105270386e-01 -1.225649490952491760e-01 -1.837900653481483459e-02 1.118212193250656128e-01 4.292851388454437256e-01 -7.337039336562156677e-03 -5.428105592727661133e-02 -7.169613987207412720e-02 1.073437090963125229e-02 1.807694882154464722e-01 2.923666834831237793e-01 1.046699434518814087e-01 -7.343756407499313354e-02
1.168515458703041077e-01 1.731338798999786377e-01 3.126919865608215332e-01 6.095992773771286011e-02 -1.342833489179611206e-01 -2.606781944632530212e-02 1.572497338056564331e-01 -4.456869885325431824e-02 1.118769496679306030e-01 6.284000724554061890e-02 1.479785144329071045e-01 2.813881635665893555e-01 -2.242722213268280029e-01 1.981948129832744598e-02 -2.100872844457626343e-01 1.557972133159637451e-01 -2.008555829524993896e-01 2.563267052173614502e-01 2.143640965223312378e-01 1.908875703811645508e-01 1.692669093608856201e-02 8.348264545202255249e-02 -6.910996139049530029e-02 2.378914356231689453e-01 7.198078185319900513e-02 2.806966006755828857e-01 -3.315581977367401123e-01 2.443913370370864868e-02 6.033955141901969910e-02 2.566435337066650391e-01 -2.274018228054046631e-01 5.563944112509489059e-03
-3.594639524817466736e-02 3.781833350658416748e-01 -3.740591555833816528e-02 1.485911011695861816e-01 4.507247358560562134e-03 2.499738633632659912e-01 -4.019612073898315430e-02 -1.346954703330993652e-01 1.159080490469932556e-01 1.379614919424057007e-01 2.269755303859710693e-01 1.125843599438667297e-01 3.098086714744567871e-01 4.542301222681999207e-02 -2.127252519130706787e-01 1.105847060680389404e-01 3.163672611117362976e-02 1.102508604526519775e-01 8.327988535165786743e-02 -1.211638599634170532e-01 -3.530831038951873779e-01 1.145944520831108093e-01 2.151477485895156860e-01 2.110299170017242432e-01 -3.642602637410163879e-02 -2.166620790958404541e-01 -1.574459969997406006e-01 6.758595257997512817e-02 -2.794956862926483154e-01 5.779684707522392273e-02 -1.300569027662277222e-01 -2.415791451930999756e-01
-1.646505445241928101e-01 2.869427502155303955e-01 1.241911426186561584e-01 1.290586143732070923e-01 -1.786476075649261475e-01 3.587535396218299866e-02 1.194157302379608154e-01 1.860059797763824463e-01 1.867945641279220581e-01 3.266192972660064697e-01 2.773451805114746094e-01 1.210614368319511414e-01 -1.243938133120536804e-01 2.264792621135711670e-01 -2.489811778068542480e-01 1.948287785053253174e-01 1.161712184548377991e-01 -1.209657043218612671e-01 1.499334424734115601e-01 1.751287579536437988e-01 -4.115561544895172119e-01 -6.066046282649040222e-02 1.813394129276275635e-01 -4.160464927554130554e-02 -8.226568251848220825e-02 -2.797288633882999420e-02 -1.141620427370071411e-01 -5.321883410215377808e-02 3.396854549646377563e-02 -2.120662778615951538e-01 -1.063551381230354309e-01 -8.212532848119735718e-02
-1.054505631327629089e-01 2.215637862682342529e-01 -8.537454158067703247e-02 -2.467103153467178345e-01 -1.360344886779785156e-01 4.394921287894248962e-02 2.089966982603073120e-01 1.058417707681655884e-01 6.969433277845382690e-02 3.627326190471649170e-01 7.243064045906066895e-02 -4.995333403348922729e-02 -1.766650825738906860e-01 -5.982819944620132446e-02 -2.553674876689910889e-01 1.022876873612403870e-01 1.442399621009826660e-01 -1.147593334317207336e-01 8.433652669191360474e-02 3.186482489109039307e-01 -3.739345967769622803e-01 -7.984031736850738525e-02 -1.238268017768859863e-01 4.152623005211353302e-03 1.088749840855598450e-01 1.954079568386077881e-01 -1.265997737646102905e-01 -3.800958693027496338e-01 -6.471758335828781128e-02 1.154357120394706726e-01 -9.391570091247558594e-02 2.506619878113269806e-02
4.619377851486206055e-01 4.780721962451934814e-01 1.259516924619674683e-01 1.693236380815505981e-01 -3.221848979592323303e-02 -6.772694736719131470e-02 7.304952293634414673e-02 2.947713807225227356e-02 1.274538785219192505e-01 7.474350929260253906e-02 1.197170540690422058e-01 -4.420856758952140808e-02 7.121679931879043579e-02 7.472294569015502930e-02 -1.721328869462013245e-02 3.335758447647094727e-01 1.286422368139028549e-02 5.782217904925346375e-02 5.899192020297050476e-02 2.396754026412963867e-01 -4.928058385848999023e-02 -1.850918382406234741e-01 -1.129216328263282776e-01 3.617387264966964722e-02 -1.432325243949890137e-01 -1.722490042448043823e-01 -2.185612618923187256e-01 -1.640698164701461792e-01 3.958424553275108337e-02 2.490208297967910767e-01 1.240785568952560425e-01 -1.494194418191909790e-01
1.682607233524322510e-01 3.570210933685302734e-01 5.804043263196945190e-02 -5.292793735861778259e-02 5.099634081125259399e-02 -3.678788244724273682e-02 1.145836710929870605e-01 -2.992932200431823730e-01 1.452318280935287476e-01 -6.722921878099441528e-02 -5.345993116497993469e-02 1.243755891919136047e-01 4.994577914476394653e-02 2.693201601505279541e-02 -2.827708423137664795e-01 3.434615135192871094e-01 -5.525008589029312134e-02 1.601258814334869385e-01 -4.157841205596923828e-03 9.594200178980827332e-03 -4.993510246276855469e-01 5.149668455123901367e-02 -3.235257416963577271e-02 -4.542051628232002258e-02 7.319407165050506592e-02 5.482701212167739868e-02 -1.083521470427513123e-01 5.462761502712965012e-03 -1.724474281072616577e-01 6.507174670696258545e-02 -1.080358549952507019e-01 -3.696174323558807373e-01
-7.611190527677536011e-02 1.986844241619110107e-01 1.826834306120872498e-02 1.242279857397079468e-01 -2.059656381607055664e-01 -9.377308934926986694e-02 1.152899861335754395e-01 1.105300262570381165e-01 2.177913933992385864e-01 2.774071991443634033e-01 2.014695852994918823e-02 2.269052416086196899e-01 -1.183827891945838928e-01 -2.689526416361331940e-02 -1.944014132022857666e-01 1.603116691112518311e-01 1.890932023525238037e-02 2.558096647262573242e-01 1.072537153959274292e-01 1.711672395467758179e-01 4.000285174697637558e-03 -1.918410658836364746e-01 -6.469620019197463989e-02 1.355313062667846680e-01 1.539578661322593689e-02 6.899105012416839600e-02 -1.369892209768295288e-01 1.969266533851623535e-01 2.574616372585296631e-01 5.025731325149536133e-01 -1.832493096590042114e-01 -1.636201739311218262e-01
-3.145427107810974121e-01 2.762957215309143066e-01 1.474195718765258789e-01 -3.002124605700373650e-03 -1.172475293278694153e-01 -9.243315458297729492e-02 2.166534662246704102e-01 -4.617203772068023682e-02 3.098926544189453125e-01 2.385414093732833862e-01 -8.953203260898590088e-02 3.412030935287475586e-01 -9.691768139600753784e-02 2.188382893800735474e-01 -2.042354196310043335e-01 7.615407556295394897e-02 8.448577485978603363e-03 8.892138302326202393e-02 8.313202112913131714e-02 1.820346415042877197e-01 -9.470331668853759766e-02 2.650476619601249695e-02 -2.444835007190704346e-02 5.793479830026626587e-02 1.349152028560638428e-01 9.019410610198974609e-02 5.492888391017913818e-03 -7.627263199537992477e-03 2.882031202316284180e-01 2.617426514625549316e-01 -1.602363735437393188e-01 -2.900555133819580078e-01
6.044496595859527588e-02 2.755985036492347717e-02 -6.670032441616058350e-02 -1.255922615528106689e-01 3.160722553730010986e-02 3.400591313838958740e-01 1.757115572690963745e-01 -1.699435263872146606e-01 3.585039079189300537e-02 2.968048751354217529e-01 -1.832269877195358276e-01 5.170110147446393967e-03 8.688050322234630585e-03 -6.617039442062377930e-02 -1.422332674264907837e-01 2.487686872482299805e-01 -1.911526769399642944e-01 -2.595969140529632568e-01 2.500712871551513672e-02 9.242325276136398315e-02 -3.853459060192108154e-01 -1.600388735532760620e-01 -9.663040190935134888e-02 8.413070440292358398e-02 1.292671710252761841e-01 -1.919004172086715698e-01 -2.917179167270660400e-01 -1.223375052213668823e-01 -1.682672649621963501e-01 2.060114145278930664e-01 1.068548411130905151e-01 -2.236780524253845215e-01
7.130906730890274048e-02 2.401696145534515381e-01 1.470102220773696899e-01 -2.504950165748596191e-01 -2.068270742893218994e-01 1.286217123270034790e-01 2.551685273647308350e-01 -2.588612399995326996e-02 2.910516560077667236e-01 2.444713115692138672e-01 2.286287397146224976e-01 7.152718305587768555e-02 2.398547381162643433e-01 -2.691504172980785370e-02 -4.048416316509246826e-01 2.521431744098663330e-01 -3.410395234823226929e-02 -8.060859888792037964e-02 -9.222926199436187744e-02 -9.836756438016891479e-02 -3.257220238447189331e-02 -9.708662331104278564e-02 5.126597732305526733e-02 4.225184395909309387e-02 -4.250694066286087036e-02 3.080146312713623047e-01 -2.766903340816497803e-01 4.305221512913703918e-02 5.670945346355438232e-02 7.377389920293353498e-06 1.142129227519035339e-01 -8.991461992263793945e-02
1.001583337783813477e-01 2.878509834408760071e-02 -2.485485002398490906e-02 2.804307080805301666e-02 8.708316832780838013e-03 4.515359178185462952e-02 1.461451947689056396e-01 -1.420917659997940063e-01 1.107937395572662354e-01 3.069671988487243652e-01 1.458970606327056885e-01 2.473674118518829346e-01 -2.523764669895172119e-01 2.755314670503139496e-02 -2.341713160276412964e-01 -1.875076293945312500e-01 6.400357186794281006e-02 -1.497889459133148193e-01 1.240312233567237854e-01 -3.422423452138900757e-02 -6.068210601806640625e-01 1.076166797429323196e-02 2.778325416147708893e-02 8.368870243430137634e-03 2.700888812541961670e-01 1.906650811433792114e-01 -2.118895053863525391e-01 -1.245151907205581665e-01 2.914738282561302185e-02 -9.128483012318611145e-03 -8.418019860982894897e-02 -1.031688898801803589e-01
3.997126966714859009e-02 3.259347677230834961e-01 1.598519086837768555e-01 3.712441027164459229e-01 6.440413743257522583e-02 -1.467189006507396698e-02 2.475986778736114502e-01 1.776562184095382690e-01 1.217505708336830139e-01 8.880684524774551392e-02 -5.007815733551979065e-02 5.543345212936401367e-02 -1.733419150114059448e-01 -1.099934726953506470e-01 7.503277063369750977e-02 -2.664628997445106506e-02 -3.550656884908676147e-02 2.191421836614608765e-01 1.288040727376937866e-01 1.837950944900512695e-02 -3.037880957126617432e-01 -1.010204330086708069e-01 1.272011399269104004e-01 1.298821717500686646e-01 -2.936587110161781311e-02 -8.837617188692092896e-02 -1.019867286086082458e-01 2.411992251873016357e-01 3.097783029079437256e-01 3.786924779415130615e-01 1.843870431184768677e-01 -4.912355169653892517e-02
-7.559552043676376343e-02 3.153503537178039551e-01 -1.141995117068290710e-01 -6.210817769169807434e-02 -1.384422183036804199e-01 3.170208632946014404e-02 1.104496419429779053e-01 -4.494772106409072876e-02 -8.683768101036548615e-03 1.929847896099090576e-01 1.602288484573364258e-01 1.310403794050216675e-01 -1.794617921113967896e-01 -8.844768255949020386e-02 -3.455060720443725586e-01 8.347538113594055176e-02 1.021950319409370422e-01 2.527533769607543945e-01 5.915765464305877686e-02 4.978245496749877930e-02 -3.687498718500137329e-02 7.643041759729385376e-02 -7.328099757432937622e-02 2.164539545774459839e-01 2.265037149190902710e-01 3.053770363330841064e-01 -3.755049109458923340e-01 -9.870673529803752899e-03 8.363296091556549072e-02 3.768960237503051758e-01 -8.249690383672714233e-02 1.255918443202972412e-01
1.072147637605667114e-01 3.453917205333709717e-01 1.306145936250686646e-01 9.703615307807922363e-02 -4.084104895591735840e-01 -9.868742525577545166e-02 -1.297381669282913208e-01 -3.800227865576744080e-02 3.304674923419952393e-01 -1.351941823959350586e-01 -5.843972787261009216e-02 -1.872717738151550293e-01 -6.276813894510269165e-02 2.245307713747024536e-01 -3.567889034748077393e-01 6.830810010433197021e-02 -9.177665412425994873e-02 -2.368269674479961395e-02 -6.247983872890472412e-02 8.818545937538146973e-02 -3.046785891056060791e-01 1.903658062219619751e-01 7.877883315086364746e-02 6.681789527647197247e-04 5.460752919316291809e-02 7.843033969402313232e-02 -3.067126274108886719e-01 5.463455244898796082e-02 -9.395577944815158844e-03 1.877073571085929871e-02 1.708377152681350708e-01 -6.222975626587867737e-02
3.189402446150779724e-02 3.539292216300964355e-01 2.024821005761623383e-02 6.890859454870223999e-02 6.845257431268692017e-02 1.164519339799880981e-01 5.438625067472457886e-02 -1.269197314977645874e-01 8.315112441778182983e-02 -2.267151623964309692e-01 9.165587276220321655e-02 3.297250717878341675e-02 -4.151286557316780090e-03 2.632978856563568115e-01 -1.828926242887973785e-02 3.684673905372619629e-01 -3.116992712020874023e-01 -1.708160638809204102e-01 7.266259938478469849e-02 1.491562128067016602e-01 -4.113980531692504883e-01 1.688018590211868286e-01 -5.519472807645797729e-02 -1.261899620294570923e-01 6.111913919448852539e-02 1.213388890027999878e-01 1.707772761583328247e-01 1.563084661029279232e-04 2.185194790363311768e-01 1.896179765462875366e-01 2.368191927671432495e-01 -3.184877568855881691e-03
1.842952147126197815e-02 1.705617904663085938e-01 1.917251646518707275e-01 7.273445278406143188e-02 2.585895657539367676e-01 1.321027129888534546e-01 3.933402597904205322e-01 1.059495955705642700e-01 2.868994511663913727e-02 1.267971396446228027e-01 1.069681346416473389e-01 1.138413026928901672e-01 -2.736257314682006836e-01 8.202009648084640503e-02 3.725443035364151001e-02 2.587952613830566406e-01 1.916250288486480713e-01 2.474038861691951752e-02 -2.366601303219795227e-02 2.395776808261871338e-01 -1.618952155113220215e-01 5.722560733556747437e-02 -1.936628967523574829e-01 2.550364136695861816e-01 2.419753372669219971e-01 -1.141560301184654236e-01 -1.404965817928314209e-01 3.049739897251129150e-01 1.350205391645431519e-01 8.338809758424758911e-02 2.211498916149139404e-01 3.532424569129943848e-02
2.075439244508743286e-01 2.418790310621261597e-01 5.958861857652664185e-02 -9.417049586772918701e-02 2.663246914744377136e-02 1.023102551698684692e-01 3.704205453395843506e-01 -1.517148464918136597e-01 2.685935497283935547e-01 -6.470134854316711426e-02 1.532690078020095825e-01 6.520060449838638306e-02 2.838608622550964355e-02 -7.648994028568267822e-02 -2.106103152036666870e-01 1.911505311727523804e-01 5.135110765695571899e-02 1.600962877273559570e-01 1.361856907606124878e-01 3.047482669353485107e-01 -2.824720442295074463e-01 8.921662718057632446e-02 -1.789279282093048096e-01 -3.288602232933044434e-01 -1.216495484113693237e-01 -1.473639160394668579e-01 1.846941746771335602e-02 -2.325646206736564636e-02 -1.285502314567565918e-01 1.328856199979782104e-01 6.268476694822311401e-02 -2.826005220413208008e-01
-1.047638207674026489e-01 2.665501534938812256e-01 -9.290632605552673340e-02 -3.908157814294099808e-03 -1.578087359666824341e-01 -5.503690242767333984e-02 -2.551759779453277588e-02 -6.474528461694717407e-02 -1.464257836341857910e-01 3.567187860608100891e-02 -6.755964457988739014e-02 -4.519734531641006470e-03 -2.890698313713073730e-01 -4.122827667742967606e-03 -2.992361187934875488e-01 3.207358121871948242e-01 1.001946926116943359e-01 -2.308522313833236694e-01 8.774619549512863159e-02 2.411312162876129150e-01 -1.647658050060272217e-01 2.018210291862487793e-01 -1.162596121430397034e-01 1.319769471883773804e-01 -1.114035621285438538e-01 5.852453038096427917e-02 -4.143620431423187256e-01 9.525136649608612061e-02 -5.482890829443931580e-02 3.402318358421325684e-01 1.462544202804565430e-01 -9.227798134088516235e-02
-1.944791227579116821e-01 1.227192580699920654e-01 5.635875463485717773e-02 1.620463281869888306e-01 -1.960064470767974854e-01 -2.257562940940260887e-03 3.751492500305175781e-01 -1.869808584451675415e-01 7.128077000379562378e-02 1.775476932525634766e-01 2.160699665546417236e-01 1.037005111575126648e-01 -3.812014311552047729e-02 3.131947517395019531e-01 -5.418130010366439819e-02 3.038999438285827637e-01 2.298018895089626312e-02 9.683447331190109253e-02 -5.167861282825469971e-02 -2.879994548857212067e-02 -2.070156037807464600e-01 -1.783204078674316406e-01 -4.441276192665100098e-02 6.992485374212265015e-02 -8.641980588436126709e-02 -5.303414911031723022e-02 -4.049009084701538086e-01 -9.709834307432174683e-02 -5.866539478302001953e-02 3.420980572700500488e-01 -6.472235918045043945e-02 -1.069817170500755310e-01
-5.547432228922843933e-03 2.752271592617034912e-01 1.415102928876876831e-01 7.446233183145523071e-02 -2.023135125637054443e-01 2.813737988471984863e-01 3.018205761909484863e-01 -7.612894754856824875e-03 1.118720602244138718e-02 4.240493848919868469e-02 2.253563255071640015e-01 -3.874338790774345398e-02 1.467956900596618652e-01 -6.212884560227394104e-02 -1.110141351819038391e-01 1.984543651342391968e-01 -1.609443724155426025e-01 -9.674071520566940308e-02 2.171392589807510376e-01 3.610422089695930481e-02 -4.125535786151885986e-01 -8.170681446790695190e-02 -4.710945859551429749e-02 2.398947477340698242e-01 1.106906756758689880e-01 9.244961291551589966e-02 8.878313750028610229e-02 -2.355914562940597534e-01 1.271969079971313477e-01 -1.239668726921081543e-01 -4.768370836973190308e-02 -3.430758714675903320e-01
-1.807508766651153564e-01 2.413675487041473389e-01 1.601769179105758667e-01 -9.302447736263275146e-02 -1.075842902064323425e-01 -9.695795923471450806e-02 7.125077536329627037e-04 1.047577243298292160e-02 3.632579743862152100e-01 9.939400851726531982e-02 1.374924927949905396e-01 3.636910617351531982e-01 -1.307192742824554443e-01 6.804752349853515625e-02 -1.876732856035232544e-01 7.929658889770507812e-02 -5.805907025933265686e-02 1.556416302919387817e-01 -5.722525715827941895e-02 2.199905216693878174e-01 6.142667261883616447e-04 -9.303756058216094971e-02 -3.888651728630065918e-02 2.769306004047393799e-01 1.571605652570724487e-01 1.572420746088027954e-01 -1.479894220829010010e-01 2.055625617504119873e-01 2.105102986097335815e-01 3.035625517368316650e-01 -2.114505320787429810e-01 -1.911931782960891724e-01
-2.980516664683818817e-02 3.373336493968963623e-01 -8.853510767221450806e-02 -8.948107063770294189e-02 1.017132326960563660e-01 -2.033924311399459839e-01 9.357503056526184082e-02 -3.025045990943908691e-01 2.343573570251464844e-01 -1.400274932384490967e-01 3.488510474562644958e-02 2.331666797399520874e-01 1.770497411489486694e-01 -2.978446707129478455e-02 -3.345845043659210205e-01 1.665808856487274170e-01 4.765320941805839539e-02 -3.848890587687492371e-02 2.513886988162994385e-01 1.891316026449203491e-01 -4.126361608505249023e-01 -4.215306043624877930e-02 -1.941698044538497925e-01 1.883457899093627930e-01 8.622757345438003540e-02 -6.444346159696578979e-02 -7.302810251712799072e-02 1.107250303030014038e-01 -5.607561394572257996e-02 2.388207241892814636e-02 -1.602453738451004028e-01 -9.451398998498916626e-02
1.392041593790054321e-01 1.951061040163040161e-01 1.146128326654434204e-01 5.052144825458526611e-02 -2.133825421333312988e-01 1.319606006145477295e-01 4.727773740887641907e-02 -7.655040174722671509e-02 4.593214690685272217e-01 -5.585321038961410522e-02 -1.503560096025466919e-01 -5.142871290445327759e-02 -1.694571375846862793e-01 5.341380834579467773e-02 1.245468971319496632e-03 4.046707451343536377e-01 6.990160793066024780e-02 -2.110880613327026367e-01 2.156720757484436035e-01 1.693845242261886597e-01 -8.099774271249771118e-02 -1.210242658853530884e-01 3.122813627123832703e-02 1.940060257911682129e-01 6.398078054189682007e-02 6.382070481777191162e-02 -6.695480644702911377e-02 -1.120072305202484131e-01 1.575352251529693604e-01 2.756230831146240234e-01 -3.105818629264831543e-01 -1.193196326494216919e-01
-1.079062446951866150e-01 2.701877951622009277e-01 2.836595773696899414e-01 1.127966865897178650e-01 8.229428529739379883e-02 -7.452404499053955078e-02 2.735615968704223633e-01 6.851270794868469238e-02 2.167851477861404419e-01 3.104082345962524414e-01 6.341267377138137817e-02 2.722404003143310547e-01 6.075016409158706665e-02 2.067895829677581787e-01 -5.825098603963851929e-02 -1.205099299550056458e-01 2.870837459340691566e-03 9.754876792430877686e-02 -1.978112943470478058e-02 -1.890144348144531250e-01 -4.050225615501403809e-01 -2.230063825845718384e-02 3.616784140467643738e-02 1.215634867548942566e-01 -7.858691364526748657e-02 -5.082851275801658630e-02 -1.744357198476791382e-01 1.543248295783996582e-01 3.363325893878936768e-01 8.413941413164138794e-02 1.870499551296234131e-01 -1.022446085698902607e-03
-1.793607026338577271e-01 3.700434267520904541e-01 3.262784332036972046e-02 3.785223886370658875e-02 -8.835583925247192383e-02 -7.329517602920532227e-02 1.829183697700500488e-01 -1.056014969944953918e-01 3.526899218559265137e-01 2.262403666973114014e-01 -1.364578902721405029e-01 2.072126567363739014e-01 -6.045704707503318787e-02 -6.431852234527468681e-04 -1.241706833243370056e-01 1.580744534730911255e-01 -2.860070206224918365e-02 1.436911374330520630e-01 1.080305352807044983e-01 1.539199203252792358e-01 8.256404660642147064e-03 -1.187091767787933350e-01 -5.847170576453208923e-02 1.692589819431304932e-01 -8.173722773790359497e-02 1.268332004547119141e-01 -7.013649493455886841e-02 8.009848743677139282e-02 4.027442038059234619e-01 3.111440837383270264e-01 -7.173431664705276489e-02 -2.968161404132843018e-01
1.579384058713912964e-01 3.000532388687133789e-01 1.270320117473602295e-01 -4.262394458055496216e-02 5.747267859987914562e-04 -2.750789932906627655e-02 3.700359165668487549e-01 -4.265040457248687744e-01 1.915661096572875977e-01 -9.563053399324417114e-02 1.952933967113494873e-01 7.692104578018188477e-02 1.580144464969635010e-01 2.728997170925140381e-02 -1.590007841587066650e-01 2.448297888040542603e-01 -8.633381873369216919e-02 1.183606535196304321e-01 7.813648134469985962e-02 1.211503148078918457e-01 -3.651395440101623535e-01 2.184983156621456146e-02 -8.496990799903869629e-02 -1.925599873065948486e-01 -1.390242874622344971e-01 9.556232392787933350e-02 -1.382854282855987549e-01 -2.016250230371952057e-02 -9.793565422296524048e-02 6.288155913352966309e-02 4.550851508975028992e-02 -2.503800392150878906e-01
2.003798335790634155e-01 1.335293799638748169e-01 2.249056100845336914e-01 7.044903188943862915e-02 -2.033146470785140991e-01 2.978765368461608887e-01 2.929891943931579590e-01 -1.071859002113342285e-01 1.158482208847999573e-02 3.107609972357749939e-02 1.435813605785369873e-01 -2.710755914449691772e-02 8.951256424188613892e-02 -4.124495387077331543e-02 -5.056063085794448853e-02 1.252530068159103394e-01 4.960459098219871521e-02 1.219719350337982178e-01 3.111502230167388916e-01 2.325946986675262451e-01 -1.881891936063766479e-01 -1.407538075000047684e-03 -1.991674304008483887e-01 3.082180321216583252e-01 1.752845644950866699e-01 1.954815536737442017e-01 -1.419088840484619141e-01 -8.522035926580429077e-02 1.098873093724250793e-02 4.607168957591056824e-02 -8.766819536685943604e-02 -4.050454497337341309e-01
-1.950837969779968262e-01 2.956511080265045166e-01 3.653606474399566650e-01 2.313780970871448517e-02 -2.313800901174545288e-02 9.730650484561920166e-02 -1.415338180959224701e-02 -5.190617218613624573e-02 1.485982984304428101e-01 -2.851780271157622337e-03 -2.999756038188934326e-01 1.141170039772987366e-01 -3.911560401320457458e-02 5.469657853245735168e-02 -2.208198308944702148e-01 1.262868493795394897e-01 -4.238642752170562744e-02 -1.019540727138519287e-01 2.907910943031311035e-01 -6.061185896396636963e-02 -4.572523236274719238e-01 -3.269419074058532715e-02 -1.795382499694824219e-01 2.448697201907634735e-02 4.004839435219764709e-02 6.001266092061996460e-02 -1.424006223678588867e-01 -1.812192648649215698e-01 2.136503905057907104e-01 1.545211672782897949e-01 -5.605874583125114441e-02 -2.426624596118927002e-01
-7.931818813085556030e-02 1.612964272499084473e-01 2.799749374389648438e-01 5.311227589845657349e-02 1.845021694898605347e-01 2.542065083980560303e-01 3.380495309829711914e-01 3.848694264888763428e-02 -1.021992322057485580e-02 1.257792562246322632e-01 -3.147585317492485046e-02 -9.167954325675964355e-02 -1.237191781401634216e-01 2.793357670307159424e-01 -4.221686348319053650e-02 3.018954992294311523e-01 -5.762283131480216980e-02 1.418031752109527588e-01 -1.633815467357635498e-01 2.050014883279800415e-01 -1.026999577879905701e-01 2.577778995037078857e-01 -1.913173496723175049e-01 2.888822853565216064e-01 1.396609395742416382e-01 -9.700522571802139282e-02 -2.041929811239242554e-01 2.158857136964797974e-01 1.038470491766929626e-01 8.067583292722702026e-02 1.601312458515167236e-01 -1.055209189653396606e-01
-6.005423609167337418e-03 7.504104077816009521e-02 -6.993270362727344036e-04 -1.803862899541854858e-01 -1.662055104970932007e-01 -1.108054742217063904e-01 3.703245222568511963e-01 8.980762213468551636e-02 -5.488004535436630249e-02 6.894175708293914795e-02 1.476621925830841064e-01 2.651246786117553711e-01 -1.067164465785026550e-01 -2.328252345323562622e-01 -1.258182525634765625e-01 1.826944500207901001e-01 -7.608482148498296738e-03 3.971334397792816162e-01 2.131516933441162109e-01 2.050638943910598755e-01 -2.064660638570785522e-01 -2.544207870960235596e-01 1.018438041210174561e-01 -8.388604968786239624e-02 5.231615155935287476e-02 1.064895614981651306e-01 -1.861491799354553223e-01 -8.191601932048797607e-02 1.167718097567558289e-01 3.114578127861022949e-01 4.671257734298706055e-02 -1.540594547986984253e-01
-1.153693869709968567e-01 4.314413964748382568e-01 1.825522780418395996e-01 2.787046832963824272e-03 -5.635815486311912537e-02 3.099078126251697540e-02 2.400801144540309906e-02 -1.014002226293087006e-02 2.411122024059295654e-01 -1.255849599838256836e-01 -1.864830553531646729e-01 1.148625910282135010e-01 1.107642278075218201e-01 1.100325956940650940e-01 -8.606172353029251099e-02 1.539938449859619141e-01 -4.302975535392761230e-02 -1.386951059103012085e-01 2.266010046005249023e-01 -1.713816672563552856e-01 -3.913068175315856934e-01 2.330447547137737274e-02 -2.353495955467224121e-01 1.167346984148025513e-01 2.277001589536666870e-01 1.325505673885345459e-01 -1.074704974889755249e-01 -1.879937052726745605e-01 2.825799286365509033e-01 9.467068314552307129e-02 1.402622014284133911e-01 -1.890569776296615601e-01
1.492815762758255005e-01 1.226971298456192017e-01 9.225850552320480347e-02 -7.253776490688323975e-02 -1.313065923750400543e-02 -2.346161752939224243e-02 -1.249814406037330627e-01 -1.091300398111343384e-01 3.719352558255195618e-02 3.223586827516555786e-02 6.955499202013015747e-02 -8.803647011518478394e-02 2.110438942909240723e-01 3.529019281268119812e-02 -1.471633464097976685e-01 6.999016553163528442e-02 3.946152701973915100e-02 -4.694843199104070663e-03 2.899391949176788330e-01 1.853232085704803467e-01 -3.515914082527160645e-01 2.372998557984828949e-02 -1.498884111642837524e-01 2.816028892993927002e-01 5.065649151802062988e-01 1.335895210504531860e-01 -1.406720876693725586e-01 1.153929624706506729e-02 3.177720606327056885e-01 2.079323530197143555e-01 1.096638813614845276e-01 -1.916533708572387695e-01
-9.148239158093929291e-03 2.434225529432296753e-01 1.479877978563308716e-01 -6.686674058437347412e-02 -2.874189615249633789e-02 2.404113113880157471e-01 -1.207287609577178955e-01 -1.481853276491165161e-01 1.194355487823486328e-01 -4.242348670959472656e-02 -2.417194545269012451e-01 3.120085038244724274e-02 -2.140354812145233154e-01 1.986161470413208008e-01 -1.296011954545974731e-01 9.022873640060424805e-02 -7.422218564897775650e-03 -6.579123437404632568e-02 2.492329925298690796e-01 6.030614674091339111e-02 -3.368759453296661377e-01 1.033552810549736023e-01 6.989771872758865356e-02 1.320102065801620483e-01 2.890291437506675720e-02 4.182586073875427246e-01 -5.836734548211097717e-02 -1.609358936548233032e-01 1.894022524356842041e-02 3.877498209476470947e-01 1.330268085002899170e-01 -2.082386165857315063e-01
1.721435487270355225e-01 6.472134590148925781e-02 -1.192032471299171448e-01 1.507775187492370605e-01 4.411493428051471710e-03 8.767292648553848267e-02 3.118391633033752441e-01 1.968576572835445404e-02 3.069606125354766846e-01 2.112284302711486816e-01 3.305055201053619385e-01 1.017524302005767822e-01 -3.789807856082916260e-02 -1.137146027758717537e-03 -1.116935527534224093e-04 4.373494684696197510e-01 -1.683672964572906494e-01 1.793272048234939575e-01 8.461828529834747314e-02 9.726950898766517639e-03 -1.068471521139144897e-01 1.085319928824901581e-02 -1.955845504999160767e-01 -3.068384900689125061e-02 3.560817241668701172e-02 1.540111303329467773e-01 -3.831182420253753662e-01 2.737384289503097534e-02 -1.092887818813323975e-01 2.386892735958099365e-01 -6.687047332525253296e-02 -9.144018590450286865e-02
-4.008113592863082886e-02 1.729683876037597656e-01 -5.363021511584520340e-03 7.664014399051666260e-02 -1.872195452451705933e-01 5.337066948413848877e-02 2.164874225854873657e-01 1.026397421956062317e-01 -2.165421284735202789e-02 3.011800646781921387e-01 1.901226490736007690e-01 2.967611700296401978e-02 1.042853221297264099e-01 -1.305987983942031860e-01 -7.422178983688354492e-02 9.402597695589065552e-02 -3.872246295213699341e-02 -1.088483333587646484e-01 2.717345058917999268e-01 5.035177990794181824e-02 -3.125610947608947754e-01 -1.840122789144515991e-01 5.037520825862884521e-02 6.486946344375610352e-02 2.643969058990478516e-01 3.846322000026702881e-01 -2.245190888643264771e-01 -1.933853775262832642e-01 2.021396607160568237e-01 -7.740376889705657959e-02 -5.596646293997764587e-02 -3.363385796546936035e-01
1.047537103295326233e-01 2.097014188766479492e-01 -1.966587156057357788e-01 1.692196130752563477e-01 -5.640381574630737305e-02 2.116620540618896484e-01 2.761582136154174805e-01 1.955668814480304718e-02 1.828559190034866333e-01 7.933488115668296814e-03 2.944345474243164062e-01 -7.239374518394470215e-02 -1.858867704868316650e-01 2.938610017299652100e-01 -3.387042582035064697e-01 2.873362302780151367e-01 -3.270589187741279602e-02 -1.364968717098236084e-01 -7.190097123384475708e-02 1.960275322198867798e-01 -1.121836602687835693e-01 1.945378780364990234e-01 -8.140520751476287842e-02 -6.096771359443664551e-02 2.802108041942119598e-02 -2.105818316340446472e-02 -3.459076583385467529e-01 1.769398450851440430e-01 1.208409890532493591e-01 8.005098253488540649e-02 3.706417977809906006e-02 1.041480004787445068e-01
-2.542605996131896973e-01 3.368045389652252197e-01 -2.460692375898361206e-01 -2.125539071857929230e-02 -2.690013945102691650e-01 6.478007137775421143e-02 9.429304301738739014e-02 -4.273066669702529907e-02 1.660209447145462036e-01 3.211038112640380859e-01 -1.396079063415527344e-01 1.424849331378936768e-01 1.412836275994777679e-02 3.842071443796157837e-02 -1.924364268779754639e-01 6.816019862890243530e-02 9.403724223375320435e-02 1.493678838014602661e-01 1.362689733505249023e-01 2.481935918331146240e-02 -1.467853784561157227e-01 -2.653099410235881805e-02 -1.149825938045978546e-02 1.402911841869354248e-01 2.736540138721466064e-01 1.682084351778030396e-01 -3.341735005378723145e-01 -2.093752622604370117e-01 2.386073814705014229e-03 3.092941343784332275e-01 -8.381158113479614258e-02 7.768241316080093384e-02
1.970859616994857788e-01 2.236753702163696289e-01 5.923174694180488586e-02 -3.505432978272438049e-02 2.150537222623825073e-01 -1.263593435287475586e-01 1.629798114299774170e-01 -4.347591996192932129e-01 2.195848673582077026e-01 -1.098594963550567627e-01 9.232592582702636719e-02 3.288387954235076904e-01 -7.073848694562911987e-02 8.622047305107116699e-02 -8.731628954410552979e-02 3.148018419742584229e-01 1.667648181319236755e-02 -5.738480389118194580e-02 8.864372968673706055e-02 1.217448934912681580e-01 -4.175275266170501709e-01 -1.237190738320350647e-01 -9.310658276081085205e-02 1.745409071445465088e-01 -2.598374616354703903e-03 -1.450764387845993042e-01 -1.782681941986083984e-01 6.250944919884204865e-03 -2.751177409663796425e-03 8.249848149716854095e-03 -7.316239923238754272e-02 -1.384491175413131714e-01
2.266717851161956787e-01 1.273395121097564697e-01 2.235076874494552612e-01 3.647531196475028992e-02 -3.641370236873626709e-01 7.623425871133804321e-02 6.892532575875520706e-03 9.613211452960968018e-02 3.991206288337707520e-01 3.713827207684516907e-02 1.475401222705841064e-03 -3.215962788090109825e-03 -2.199848890304565430e-01 -3.957088664174079895e-02 -1.178231611847877502e-01 2.303313650190830231e-02 1.813927739858627319e-01 -3.958638384938240051e-02 4.681496322154998779e-02 2.788159996271133423e-03 -3.596643209457397461e-01 6.766866147518157959e-02 -1.146626621484756470e-01 1.351420134305953979e-01 8.151356875896453857e-02 -1.148413792252540588e-01 -2.088745981454849243e-01 3.930146694183349609e-01 8.379767090082168579e-02 7.395242899656295776e-02 2.516448497772216797e-01 -1.122711002826690674e-01
-2.990222573280334473e-01 3.573911488056182861e-01 -7.851642370223999023e-02 -3.121208399534225464e-02 -1.136573180556297302e-01 4.242411255836486816e-02 -1.017396077513694763e-01 9.538967907428741455e-02 1.646018028259277344e-01 5.997550114989280701e-02 1.898636370897293091e-01 8.557456731796264648e-02 -6.045156344771385193e-02 -2.426512390375137329e-01 -3.136593699455261230e-01 2.802385389804840088e-01 6.862394511699676514e-02 -2.209107205271720886e-02 7.424535695463418961e-03 9.787345305085182190e-03 -2.656993269920349121e-01 -6.894655991345643997e-03 -8.373055607080459595e-02 3.613249063491821289e-01 1.326117366552352905e-01 3.190221488475799561e-01 -2.346876859664916992e-01 4.883446544408798218e-02 -9.388440847396850586e-02 9.221452474594116211e-02 -1.279994994401931763e-01 6.288555264472961426e-02
4.859942197799682617e-02 7.776455581188201904e-02 9.646321088075637817e-02 2.332647591829299927e-01 -1.175351589918136597e-01 -9.226295351982116699e-02 3.449745476245880127e-01 -9.713225066661834717e-02 1.793003827333450317e-01 1.267242878675460815e-01 2.438603788614273071e-01 6.683105975389480591e-02 -2.045180797576904297e-01 3.244999051094055176e-02 1.408028006553649902e-01 2.096097618341445923e-01 6.920727435499429703e-03 1.756997257471084595e-01 2.483945935964584351e-01 -6.164537742733955383e-02 -2.988822460174560547e-01 -3.053043782711029053e-01 -4.066583886742591858e-02 1.408687382936477661e-01 -5.908852443099021912e-02 1.655595749616622925e-02 -3.169407844543457031e-01 6.934460997581481934e-02 7.756531238555908203e-02 3.449710607528686523e-01 7.880900055170059204e-02 1.326819211244583130e-01
-1.015107780694961548e-01 1.095153465867042542e-01 4.291164129972457886e-02 -1.571948826313018799e-01 5.586748570203781128e-02 1.337935179471969604e-01 1.688190102577209473e-01 1.854763031005859375e-01 2.229261249303817749e-01 -1.540619432926177979e-01 -3.764831647276878357e-02 1.832410991191864014e-01 6.847024708986282349e-02 1.546132564544677734e-01 -2.743588089942932129e-01 2.990562617778778076e-01 8.013524860143661499e-02 3.677141666412353516e-02 1.132700070738792419e-01 -9.375987946987152100e-02 -1.115327049046754837e-02 2.018902637064456940e-02 -2.638965547084808350e-01 2.807658314704895020e-01 4.726685583591461182e-02 -1.356388479471206665e-01 -1.310316175222396851e-01 1.815927624702453613e-01 -1.281954795122146606e-01 2.462380677461624146e-01 4.593780636787414551e-01 -1.680175513029098511e-01
3.115783073008060455e-02 3.070187270641326904e-01 -5.570594221353530884e-02 4.750235751271247864e-02 -9.313286840915679932e-02 2.047810107469558716e-01 2.507583498954772949e-01 -1.268704533576965332e-01 2.092214673757553101e-01 -1.453954279422760010e-01 8.999215066432952881e-02 -1.838367315940558910e-03 1.799241155385971069e-01 1.032944545149803162e-01 -2.693507075309753418e-01 1.279602199792861938e-02 -1.688528805971145630e-02 -2.390867024660110474e-01 3.130685687065124512e-01 1.355510801076889038e-01 -3.620979189872741699e-01 -1.666126996278762817e-01 -1.290442347526550293e-01 3.488699793815612793e-01 1.390052884817123413e-01 -7.681663334369659424e-02 2.368712238967418671e-02 1.560119241476058960e-01 2.779461815953254700e-02 -1.633185297250747681e-01 -1.677770167589187622e-01 -6.529357284307479858e-02
1.969749666750431061e-02 4.312351644039154053e-01 -3.447102755308151245e-02 1.813138872385025024e-01 -6.912136822938919067e-02 2.288977354764938354e-01 6.828985363245010376e-02 -3.392625153064727783e-01 1.938758045434951782e-01 8.055088110268115997e-04 2.219783961772918701e-01 -9.490323811769485474e-02 2.163356393575668335e-01 1.625254154205322266e-01 -1.978137344121932983e-01 3.132798075675964355e-01 -1.257501095533370972e-01 -4.838792979717254639e-02 -9.933011978864669800e-02 1.997712850570678711e-01 -2.256080061197280884e-01 1.162924394011497498e-01 -5.952179431915283203e-02 -1.999838799238204956e-01 1.895393729209899902e-01 -3.636564314365386963e-02 5.604342557489871979e-03 -2.238930948078632355e-02 1.142136752605438232e-01 2.132820188999176025e-01 1.524203419685363770e-01 2.926058135926723480e-02
-8.210383355617523193e-02 2.667647898197174072e-01 -1.907939016819000244e-01 -6.579140573740005493e-02 1.045359112322330475e-02 2.145053446292877197e-01 8.913058787584304810e-02 3.565417602658271790e-02 -5.752549506723880768e-03 8.034783601760864258e-02 -6.271683424711227417e-02 2.867144048213958740e-01 1.734275221824645996e-01 1.922487467527389526e-02 -1.707482635974884033e-01 9.854646027088165283e-02 -1.116345673799514771e-01 7.573539018630981445e-02 -4.389578476548194885e-02 3.898705169558525085e-02 -2.722368240356445312e-01 -1.129213348031044006e-01 -5.120580270886421204e-02 1.962600052356719971e-01 -3.877942264080047607e-02 1.853489279747009277e-01 -3.336247205734252930e-01 -3.100002929568290710e-02 4.847746491432189941e-01 3.552248328924179077e-02 1.981170922517776489e-01 -3.013212382793426514e-01
-1.859079599380493164e-01 3.886497616767883301e-01 2.643650397658348083e-02 1.019127084873616695e-03 -1.440750807523727417e-01 -4.089706018567085266e-02 -8.720863610506057739e-03 -1.631868630647659302e-01 1.526455879211425781e-01 7.747075706720352173e-02 2.396410554647445679e-01 1.089411228895187378e-01 -1.074902936816215515e-01 -2.510359585285186768e-01 -3.844133615493774414e-01 1.648984253406524658e-01 -1.118460595607757568e-01 1.067896857857704163e-01 1.626119315624237061e-01 2.779433876276016235e-02 -8.587327902205288410e-04 3.256663214415311813e-03 4.488592501729726791e-03 2.312143743038177490e-01 2.606136500835418701e-01 2.514422237873077393e-01 -2.804197967052459717e-01 -2.026500552892684937e-02 1.070727556943893433e-01 2.466344833374023438e-01 -1.806668005883693695e-02 1.702593117952346802e-01
7.134547829627990723e-02 -6.895209103822708130e-02 1.033692434430122375e-01 -1.979971826076507568e-01 -1.795644611120223999e-01 -6.599111109972000122e-02 1.437638700008392334e-01 -1.189823895692825317e-01 1.944199949502944946e-01 1.682599820196628571e-02 -4.455037787556648254e-02 -9.578111022710800171e-02 -2.831787467002868652e-01 9.593888185918331146e-03 -2.882480621337890625e-01 2.134707868099212646e-01 1.446869820356369019e-01 3.022627830505371094e-01 -9.676922857761383057e-02 -8.839756995439529419e-02 -3.956524133682250977e-01 1.194082349538803101e-01 -8.387728780508041382e-02 1.815140545368194580e-01 1.457998454570770264e-01 -8.085300028324127197e-02 2.390698343515396118e-02 -1.835648156702518463e-02 1.098174229264259338e-01 4.126781821250915527e-01 2.227922677993774414e-01 -9.850997477769851685e-02
2.102981507778167725e-02 -8.306206762790679932e-02 -9.823767840862274170e-02 -2.975414320826530457e-02 -3.442524746060371399e-02 1.870329380035400391e-01 2.999345958232879639e-02 -7.285526394844055176e-02 7.049691677093505859e-02 1.493354588747024536e-01 2.600167393684387207e-01 7.281139842234551907e-04 -1.088995710015296936e-01 3.939812071621417999e-03 -9.800819307565689087e-02 2.614148855209350586e-01 -2.387137562036514282e-01 2.020399868488311768e-01 -7.248993217945098877e-02 -1.627083867788314819e-02 -4.059712588787078857e-01 -2.002643048763275146e-02 4.823163896799087524e-02 5.070109367370605469e-01 -1.476078033447265625e-01 1.650151759386062622e-01 -2.730603218078613281e-01 5.572209507226943970e-02 2.444530129432678223e-01 1.111555248498916626e-01 -4.012597352266311646e-02 1.634580641984939575e-01
-4.973550140857696533e-02 5.346349254250526428e-02 1.937473416328430176e-01 -2.214614301919937134e-01 -2.509169578552246094e-01 -4.218987375497817993e-02 -8.272416889667510986e-02 4.828139021992683411e-02 -3.153890743851661682e-02 1.724179275333881378e-02 4.000382497906684875e-02 2.009287625551223755e-01 -2.304551154375076294e-01 9.453901648521423340e-02 -1.681028157472610474e-01 2.683893144130706787e-01 2.388428002595901489e-01 5.450166016817092896e-02 8.962024003267288208e-03 9.964967146515846252e-03 -4.930244684219360352e-01 1.789478026330471039e-02 5.048577114939689636e-02 5.889817140996456146e-03 9.501048922538757324e-02 1.733627915382385254e-01 -8.628919720649719238e-02 -2.421834506094455719e-02 2.874769568443298340e-01 4.298079609870910645e-01 8.722808212041854858e-02 1.715958677232265472e-02
3.089948892593383789e-01 1.662544161081314087e-01 5.352580547332763672e-02 -5.633725970983505249e-02 -1.719504445791244507e-01 1.241459324955940247e-01 1.435297131538391113e-01 -2.906296253204345703e-01 2.863495945930480957e-01 4.439923539757728577e-02 9.125886112451553345e-02 2.578384280204772949e-01 6.346897780895233154e-02 -7.092096656560897827e-02 1.093653887510299683e-01 2.102974206209182739e-01 -5.502902437001466751e-03 -6.242715567350387573e-02 1.889216601848602295e-01 -1.103599444031715393e-01 -2.272927165031433105e-01 7.718768715858459473e-02 -1.256847381591796875e-02 3.063856363296508789e-01 3.542432785034179688e-01 -1.669310033321380615e-01 4.410103335976600647e-02 -2.506809830665588379e-01 1.398493051528930664e-01 2.118094265460968018e-01 8.063247054815292358e-02 -6.531581282615661621e-02
-1.370546072721481323e-01 2.314818650484085083e-01 1.897013746201992035e-02 -1.261816024780273438e-01 -5.016700550913810730e-02 -7.528027147054672241e-02 2.070997208356857300e-01 6.941147893667221069e-02 3.515929877758026123e-01 1.351253129541873932e-02 4.553870111703872681e-02 2.154917716979980469e-01 -5.258299782872200012e-02 9.510955214500427246e-02 -2.080269008874893188e-01 6.794750690460205078e-02 1.705035418272018433e-01 1.950065940618515015e-01 7.209848612546920776e-02 2.733973562717437744e-01 -2.261620946228504181e-02 -2.198376655578613281e-01 1.010270044207572937e-01 5.370295047760009766e-02 5.158596858382225037e-02 5.360383167862892151e-02 1.127940118312835693e-01 3.297802805900573730e-02 3.347089886665344238e-01 4.254176914691925049e-01 -1.595354676246643066e-01 -2.768837213516235352e-01
-3.730899468064308167e-02 2.202376425266265869e-01 -3.391890786588191986e-03 -4.373800754547119141e-02 -2.592497169971466064e-01 -1.630875319242477417e-01 4.751445725560188293e-02 4.571634531021118164e-02 2.924154400825500488e-01 -2.670380771160125732e-01 1.248077228665351868e-01 4.690051823854446411e-02 1.026417613029479980e-01 -8.487135171890258789e-03 -1.844795942306518555e-01 1.604403853416442871e-01 -3.012653291225433350e-01 6.552976369857788086e-02 3.042612969875335693e-01 1.432726532220840454e-02 -1.942718327045440674e-01 2.119995802640914917e-01 1.920762211084365845e-01 3.208005726337432861e-01 -1.511465907096862793e-01 2.082149535417556763e-01 -4.354912415146827698e-02 -1.366957426071166992e-01 1.244014427065849304e-01 1.142601817846298218e-01 2.624496817588806152e-01 -1.026184111833572388e-01
2.529317736625671387e-01 2.079199403524398804e-01 1.488425284624099731e-01 2.091660499572753906e-01 -1.008287668228149414e-01 2.113634794950485229e-01 7.120497524738311768e-02 -1.378224790096282959e-01 2.251088768243789673e-01 8.443763107061386108e-02 1.512144654989242554e-01 7.523898780345916748e-02 2.405733466148376465e-01 5.691573768854141235e-02 -8.964678645133972168e-02 1.377219110727310181e-01 1.740094274282455444e-02 8.210489898920059204e-02 1.461834758520126343e-01 5.967439338564872742e-02 -3.413082361221313477e-01 1.095446571707725525e-01 -3.327557072043418884e-02 1.667830646038055420e-01 3.253967463970184326e-01 -1.847773641347885132e-01 2.271575927734375000e-01 -1.993114128708839417e-03 3.768611848354339600e-01 -3.183364495635032654e-02 -1.407697945833206177e-01 -1.722234785556793213e-01
1.686072349548339844e-01 1.109144315123558044e-01 1.932919770479202271e-02 2.356370985507965088e-01 -1.876223981380462646e-01 -2.564242482185363770e-02 2.087386548519134521e-01 3.819372132420539856e-02 2.191389799118041992e-01 1.036367961205542088e-03 1.903943866491317749e-01 1.374622732400894165e-01 -1.247040405869483948e-01 3.464524745941162109e-01 -2.459700405597686768e-01 1.482839286327362061e-01 -2.307283729314804077e-01 -4.953010752797126770e-02 -4.801832512021064758e-02 1.140443235635757446e-01 -3.216993212699890137e-01 -9.746669232845306396e-02 2.319405041635036469e-02 5.953113734722137451e-02 8.771812915802001953e-02 -1.254251003265380859e-01 -2.863576114177703857e-01 1.402994245290756226e-01 1.489207148551940918e-01 2.606531977653503418e-01 -8.473467081785202026e-02 3.012665212154388428e-01
-2.649186551570892334e-01 5.725882574915885925e-02 9.500376880168914795e-02 4.445594921708106995e-02 -3.946809470653533936e-01 2.463763654232025146e-01 2.569438219070434570e-01 -7.862950675189495087e-03 1.836369633674621582e-01 1.122609991580247879e-02 2.366974949836730957e-02 2.041574269533157349e-01 -4.691930487751960754e-02 5.679107829928398132e-02 -2.233736515045166016e-01 2.083754092454910278e-01 5.665257945656776428e-02 2.517172098159790039e-01 -5.311059206724166870e-02 5.284571647644042969e-02 -2.223829030990600586e-01 -1.646264828741550446e-02 1.828870028257369995e-01 1.045517921447753906e-01 1.297514587640762329e-01 6.755010783672332764e-02 -1.944578140974044800e-01 -7.818037271499633789e-02 -3.533862158656120300e-02 4.533066153526306152e-01 -1.407148689031600952e-01 -2.595828264020383358e-04
-2.251691222190856934e-01 -9.439851343631744385e-02 1.717989891767501831e-01 -2.068128436803817749e-01 -2.745900154113769531e-01 -1.357233971357345581e-01 2.643449902534484863e-01 7.786574214696884155e-02 1.631377339363098145e-01 -5.208767019212245941e-03 3.266083821654319763e-02 5.712772533297538757e-02 -2.454318255186080933e-01 -4.338454827666282654e-02 -1.224927157163619995e-01 2.553302347660064697e-01 4.467340186238288879e-02 9.862522780895233154e-02 -5.769273266196250916e-02 5.030744243413209915e-03 -3.461254835128784180e-01 3.359140083193778992e-02 -2.158118635416030884e-01 2.960328161716461182e-01 7.365520577877759933e-03 -6.431342661380767822e-02 -1.022175028920173645e-01 9.451935067772865295e-03 2.906791865825653076e-02 4.793053865432739258e-01 9.541958570480346680e-02 -2.053094655275344849e-02
4.171349108219146729e-01 4.864711165428161621e-01 -1.832941197790205479e-04 1.488523781299591064e-01 -1.558627933263778687e-01 -1.463920921087265015e-01 1.918548494577407837e-01 2.365111745893955231e-02 7.811404019594192505e-02 3.384271636605262756e-02 1.040355581790208817e-02 5.045581609010696411e-02 1.864206977188587189e-02 -3.283470869064331055e-02 -5.754740163683891296e-02 3.308449983596801758e-01 1.189328357577323914e-01 -2.376241981983184814e-01 2.043745815753936768e-01 2.588307261466979980e-01 -4.705406725406646729e-02 9.957841783761978149e-02 1.443919241428375244e-01 5.170391127467155457e-02 5.378079786896705627e-02 -2.788079530000686646e-02 -1.143746078014373779e-01 -7.200876623392105103e-02 -1.020967587828636169e-01 2.332770079374313354e-01 1.810514181852340698e-01 -1.594239175319671631e-01
-6.917613744735717773e-02 2.927670180797576904e-01 -1.722289621829986572e-01 3.036367893218994141e-02 -9.115771949291229248e-02 2.851510941982269287e-01 1.591728627681732178e-01 7.224192470312118530e-02 -5.059250816702842712e-02 1.382341682910919189e-01 -7.162562012672424316e-02 4.712855815887451172e-01 1.159563288092613220e-01 1.616665124893188477e-01 -1.274452358484268188e-01 5.265840142965316772e-02 -1.133183389902114868e-01 2.446169219911098480e-02 -6.163717806339263916e-02 3.921834006905555725e-02 -2.984922528266906738e-01 -3.953168913722038269e-02 -3.143250569701194763e-02 3.405681848526000977e-01 -1.291750967502593994e-01 -5.548042058944702148e-02 -2.591869831085205078e-01 1.081069111824035645e-01 2.425833493471145630e-01 1.918928921222686768e-01 1.697120815515518188e-01 -4.151219502091407776e-02
6.131240352988243103e-02 2.742681205272674561e-01 1.835048198699951172e-01 -4.064565896987915039e-02 3.580598533153533936e-02 -1.269790828227996826e-01 7.314292341470718384e-02 6.969083845615386963e-02 4.204756617546081543e-01 2.431370504200458527e-02 2.211191952228546143e-01 1.257312111556529999e-02 -3.212062641978263855e-02 -1.212151944637298584e-01 -4.973645880818367004e-02 2.141108065843582153e-01 2.245507538318634033e-01 -8.005564659833908081e-02 1.967137604951858521e-01 5.243151262402534485e-02 -2.006007581949234009e-01 1.067571491003036499e-01 -6.841406971216201782e-02 -9.653577208518981934e-02 2.930478751659393311e-01 4.454658180475234985e-02 -2.145788818597793579e-01 -2.406959086656570435e-01 -1.286162286996841431e-01 3.411081135272979736e-01 8.250689506530761719e-02 -2.685801386833190918e-01
2.879475355148315430e-01 2.173246294260025024e-01 1.982097625732421875e-01 7.535039633512496948e-02 -2.189920395612716675e-01 -5.095784552395343781e-03 1.914368718862533569e-01 7.638504356145858765e-02 3.029932677745819092e-01 -1.172150745987892151e-01 2.186398580670356750e-02 -4.963160678744316101e-02 6.480624526739120483e-02 1.282404810190200806e-01 -4.008039087057113647e-02 1.196580976247787476e-01 1.731265634298324585e-01 -2.673978172242641449e-02 -1.154699102044105530e-01 -1.087488010525703430e-01 -3.517012000083923340e-01 1.020266339182853699e-01 -7.810141425579786301e-03 -1.129458174109458923e-01 2.325189262628555298e-01 1.524485498666763306e-01 -2.099005132913589478e-01 2.656342983245849609e-01 1.828684359788894653e-01 1.301712915301322937e-02 2.801304757595062256e-01 -2.873890697956085205e-01
1.206040084362030029e-01 3.162619769573211670e-01 -6.232484802603721619e-02 -4.038305208086967468e-02 -9.152622520923614502e-02 9.855372458696365356e-02 3.912791609764099121e-01 -2.592140063643455505e-02 2.062871493399143219e-02 3.388977050781250000e-01 2.970192730426788330e-01 -2.284504473209381104e-01 2.173277586698532104e-01 -1.226148679852485657e-01 8.421799540519714355e-02 6.562972068786621094e-02 2.963390760123729706e-02 -5.218440666794776917e-03 1.184849143028259277e-01 6.418369710445404053e-02 -4.115396644920110703e-03 -8.595176041126251221e-02 -1.567952148616313934e-02 2.330064922571182251e-01 3.905730545520782471e-01 1.638454198837280273e-01 -1.540599167346954346e-01 -1.381829977035522461e-01 1.145233884453773499e-01 1.798980385065078735e-01 -1.946777850389480591e-02 -1.720990985631942749e-01
8.748400956392288208e-02 3.192169964313507080e-01 2.041164189577102661e-01 4.324779510498046875e-01 1.135319396853446960e-01 1.032012775540351868e-01 1.956795454025268555e-01 -1.848697960376739502e-01 1.061516553163528442e-01 2.336059808731079102e-01 1.005196664482355118e-02 -2.797656953334808350e-01 -9.298356622457504272e-02 3.047263920307159424e-01 3.928643092513084412e-02 -2.428256906569004059e-03 5.675771087408065796e-02 2.568518817424774170e-01 8.327165246009826660e-02 1.885082870721817017e-01 -1.437998116016387939e-01 -7.366211712360382080e-02 -1.060868129134178162e-01 2.099211066961288452e-01 5.264500528573989868e-02 1.857213675975799561e-01 -1.024875715374946594e-01 9.024190902709960938e-02 1.056333556771278381e-01 2.217129170894622803e-01 7.019656151533126831e-02 -6.505686789751052856e-02
2.210979759693145752e-01 4.304359555244445801e-01 -3.106553107500076294e-02 -1.954683288931846619e-02 1.031642500311136246e-02 4.389566893223673105e-04 -1.662600785493850708e-02 5.060923844575881958e-02 3.375109052285552025e-03 -1.378510743379592896e-01 2.436878234148025513e-01 -2.122138626873493195e-02 2.408979386091232300e-01 -8.871857076883316040e-03 2.873836457729339600e-02 3.038817942142486572e-01 -1.088150124996900558e-02 -2.596877217292785645e-01 -5.495322495698928833e-02 1.045423001050949097e-02 -4.328553080558776855e-01 1.016937121748924255e-01 9.836827963590621948e-02 1.778116673231124878e-01 5.507125705480575562e-02 5.671912059187889099e-02 -3.590572774410247803e-01 -1.861736625432968140e-01 -8.744816482067108154e-02 7.692434638738632202e-02 1.023083925247192383e-02 -1.955368220806121826e-01
-9.283914417028427124e-02 1.213708743453025818e-01 2.951210550963878632e-02 1.309703439474105835e-01 -1.589243263006210327e-01 -7.863476127386093140e-02 3.423593938350677490e-01 2.150775305926799774e-02 1.240450218319892883e-01 7.861158996820449829e-02 2.633440792560577393e-01 2.915874719619750977e-01 -1.062432304024696350e-01 9.461906738579273224e-03 -1.564665585756301880e-01 2.977333366870880127e-01 -1.738066598773002625e-02 2.282986491918563843e-01 6.221102178096771240e-02 -5.685665179044008255e-03 -1.344045102596282959e-01 -1.190003156661987305e-01 3.347883746027946472e-02 2.466422170400619507e-01 9.805666282773017883e-03 2.147310227155685425e-01 -4.517818987369537354e-01 6.061364710330963135e-02 -4.203649237751960754e-03 2.892172932624816895e-01 -1.415159851312637329e-01 -2.978730387985706329e-02
4.224637895822525024e-02 2.196131348609924316e-01 -1.005112100392580032e-02 8.596166223287582397e-02 -3.009827136993408203e-01 9.938288480043411255e-02 -1.739917439408600330e-03 -4.768966138362884521e-02 1.813334822654724121e-01 -1.098937168717384338e-01 6.516563147306442261e-02 1.324539072811603546e-02 1.279138475656509399e-01 -9.271882474422454834e-02 -2.796476185321807861e-01 9.510086476802825928e-02 -4.496423527598381042e-02 -8.215752243995666504e-02 -4.439016804099082947e-02 6.378694437444210052e-03 -6.095084547996520996e-01 1.510082632303237915e-01 4.927573353052139282e-02 3.274330869317054749e-02 2.065705806016921997e-01 7.140722870826721191e-02 1.286496520042419434e-01 -3.148449361324310303e-01 -1.016356945037841797e-01 3.021790981292724609e-01 -6.526513397693634033e-02 -1.505576912313699722e-02
2.193297296762466431e-01 1.948301047086715698e-01 -1.242736354470252991e-01 9.444899111986160278e-02 -1.752007454633712769e-01 2.079836092889308929e-02 3.045114576816558838e-01 7.006920129060745239e-02 2.734326720237731934e-01 2.152605354785919189e-02 1.542348265647888184e-01 1.606974452733993530e-01 -9.191524237394332886e-02 -1.481199562549591064e-01 -2.448131144046783447e-01 2.542830444872379303e-02 -1.305505335330963135e-01 1.074275299906730652e-01 -2.968364022672176361e-02 -3.370250463485717773e-01 -4.439537525177001953e-01 6.870684772729873657e-02 -3.149569407105445862e-02 2.193170413374900818e-02 1.514715254306793213e-01 2.290809005498886108e-01 -6.040103733539581299e-02 -2.045817822217941284e-01 2.782458811998367310e-02 2.467581480741500854e-01 1.723624393343925476e-02 -1.255915015935897827e-01
-1.874102838337421417e-02 -1.303380131721496582e-01 1.568668484687805176e-01 -9.702689945697784424e-02 2.077729851007461548e-01 2.975477138534188271e-03 2.152050882577896118e-01 -1.060546040534973145e-01 -6.743270205333828926e-04 2.335208952426910400e-01 1.314555481076240540e-02 -7.823090255260467529e-02 -3.063585460186004639e-01 8.987319469451904297e-02 -1.726543158292770386e-01 1.930835843086242676e-01 -7.770482450723648071e-02 4.508638009428977966e-02 -2.794872596859931946e-02 7.833565771579742432e-02 -2.822314500808715820e-01 -5.943095311522483826e-02 -2.299335598945617676e-01 1.810496002435684204e-01 2.798364460468292236e-01 1.033867597579956055e-01 -2.289946377277374268e-01 4.014300554990768433e-02 8.187834173440933228e-02 5.017277598381042480e-01 1.519520878791809082e-01 9.826608747243881226e-02
-9.446448646485805511e-03 9.908464737236499786e-03 -1.620770990848541260e-01 -4.340136051177978516e-02 -6.273597478866577148e-02 2.884708344936370850e-01 1.621720492839813232e-01 -1.914049088954925537e-01 1.557040959596633911e-01 1.113191843032836914e-01 2.806461751461029053e-01 1.573449522256851196e-01 4.089511632919311523e-01 3.202639520168304443e-02 -1.793341636657714844e-01 -7.399235665798187256e-02 -6.700342893600463867e-02 8.855913579463958740e-02 5.315526947379112244e-02 -1.702786237001419067e-01 -3.806127607822418213e-01 1.269402056932449341e-01 9.466427564620971680e-02 1.763713061809539795e-01 2.285637333989143372e-02 1.005954146385192871e-01 -2.451743483543395996e-01 9.716818481683731079e-02 1.323869377374649048e-01 1.358322501182556152e-01 1.538619548082351685e-01 -3.007832765579223633e-01
-1.116469651460647583e-01 2.130725681781768799e-01 -4.361253976821899414e-02 1.395314484834671021e-01 2.693414688110351562e-02 -4.638570174574851990e-02 1.701939404010772705e-01 2.045163512229919434e-01 1.502700746059417725e-01 2.024791203439235687e-02 3.644650876522064209e-01 1.823411323130130768e-02 -1.960710138082504272e-01 -1.479205489158630371e-01 -1.963962055742740631e-02 -1.387624591588973999e-01 -3.078855872154235840e-01 1.314786728471517563e-02 1.425789855420589447e-02 1.628353893756866455e-01 -4.414324760437011719e-01 -1.511678993701934814e-01 -1.580471247434616089e-01 9.378168731927871704e-02 1.812813580036163330e-01 1.666952520608901978e-01 6.098283827304840088e-02 3.765318170189857483e-02 1.342866569757461548e-01 3.529506921768188477e-01 6.164982169866561890e-02 -1.600079238414764404e-01
2.485430240631103516e-01 4.292982518672943115e-01 3.383818268775939941e-02 2.820129096508026123e-01 -1.455052793025970459e-01 -2.008487656712532043e-02 -2.179431766271591187e-01 5.489870905876159668e-02 -1.522706449031829834e-01 -4.020831733942031860e-02 2.774152755737304688e-01 1.214138865470886230e-01 -1.996134594082832336e-02 -1.034471169114112854e-01 -1.698834598064422607e-01 3.445815742015838623e-01 9.593930095434188843e-02 -2.148573398590087891e-01 -4.846900328993797302e-02 1.848723143339157104e-01 -2.587502598762512207e-01 9.000245481729507446e-03 -6.031373143196105957e-02 -3.447002917528152466e-02 1.726832091808319092e-01 7.995779812335968018e-02 1.789170876145362854e-02 6.337041035294532776e-03 3.022493124008178711e-01 1.267596632242202759e-01 1.042252480983734131e-01 -8.574435114860534668e-02
-1.965594440698623657e-01 2.041181176900863647e-01 -3.030803203582763672e-01 6.057952344417572021e-02 -1.920432299375534058e-01 2.237119376659393311e-01 -1.902287080883979797e-02 7.075748592615127563e-02 5.728663504123687744e-02 1.107843145728111267e-01 1.317213475704193115e-01 1.681524217128753662e-01 1.968166381120681763e-01 4.315175116062164307e-02 3.102450259029865265e-02 8.372662961483001709e-02 2.044120337814092636e-03 9.731488674879074097e-02 7.701545208692550659e-02 -1.746368259191513062e-01 -4.471655189990997314e-01 -9.027717262506484985e-02 -9.274312108755111694e-02 3.616165816783905029e-01 -4.377932474017143250e-02 2.027324214577674866e-02 -2.637125551700592041e-01 -7.677772641181945801e-02 2.030083835124969482e-01 2.399591356515884399e-01 2.284233868122100830e-01 3.022992284968495369e-03
7.881511002779006958e-02 1.086993739008903503e-01 1.231661252677440643e-02 1.345892995595932007e-01 -1.476498991250991821e-01 3.502300381660461426e-02 3.169017434120178223e-01 -8.007984608411788940e-02 5.384175851941108704e-02 1.285948306322097778e-01 5.707007274031639099e-02 3.940379247069358826e-02 -1.936777830123901367e-01 -1.888484805822372437e-01 -2.011149525642395020e-01 2.354913204908370972e-01 -4.900571366306394339e-05 -6.600526720285415649e-02 -1.285776495933532715e-01 -1.764819324016571045e-01 -4.364743232727050781e-01 -9.693989157676696777e-02 1.203974112868309021e-01 3.685207962989807129e-01 2.620705068111419678e-01 3.007424473762512207e-01 -2.008443027734756470e-01 -1.163611710071563721e-01 2.779439650475978851e-02 -2.450207248330116272e-02 -1.322068870067596436e-01 -8.009239286184310913e-02
-5.310175567865371704e-02 1.132234781980514526e-01 2.377589344978332520e-01 -1.638531386852264404e-01 -3.529039025306701660e-01 2.005237042903900146e-01 1.693844795227050781e-01 9.272229671478271484e-02 1.561970412731170654e-01 4.039185494184494019e-02 2.485498227179050446e-02 3.720189929008483887e-01 -1.483787745237350464e-01 8.006439357995986938e-02 -1.332089453935623169e-01 8.061463385820388794e-02 -1.694210469722747803e-01 -1.255872249603271484e-01 -4.328262805938720703e-02 2.822291254997253418e-01 -3.111958205699920654e-01 1.532249804586172104e-02 -3.779074177145957947e-03 -5.578405037522315979e-02 2.123959511518478394e-01 -1.586962193250656128e-01 -1.721037179231643677e-01 2.067341953516006470e-01 1.667620539665222168e-01 8.344120532274246216e-02 2.274779230356216431e-01 1.607786267995834351e-01
1.348408013582229614e-01 1.559309363365173340e-01 1.979800015687942505e-01 2.660851180553436279e-01 -1.198807060718536377e-01 4.667304456233978271e-02 2.630133926868438721e-01 -4.971224814653396606e-02 3.112071454524993896e-01 3.734556138515472412e-01 -1.392662376165390015e-01 3.934982419013977051e-02 -1.194115877151489258e-01 1.674879193305969238e-01 -4.788351058959960938e-02 -9.715333580970764160e-02 7.095141708850860596e-02 2.065250575542449951e-01 2.674582786858081818e-02 1.262418776750564575e-01 -2.537389993667602539e-01 -5.211037024855613708e-02 -5.575634166598320007e-02 1.949924230575561523e-01 -7.751864194869995117e-02 1.331155300140380859e-01 -7.520391792058944702e-02 3.428428769111633301e-01 2.987633645534515381e-01 1.359647959470748901e-01 1.186503395438194275e-01 -8.176225423812866211e-02
1.542482823133468628e-01 3.320234715938568115e-01 -1.536628156900405884e-01 2.979437354952096939e-03 -1.640143431723117828e-02 -1.312748342752456665e-01 1.378930807113647461e-01 -2.314337790012359619e-01 6.709328293800354004e-02 -3.402184844017028809e-01 5.187133327126502991e-03 9.829667955636978149e-02 -2.654728596098721027e-04 2.058414509519934654e-03 -2.242279350757598877e-01 1.166188716888427734e-01 1.656785309314727783e-01 6.336185336112976074e-02 3.240655958652496338e-01 1.991980820894241333e-01 -3.996669352054595947e-01 -7.754983752965927124e-02 -4.169589653611183167e-02 1.779940724372863770e-01 3.568873107433319092e-01 3.662542253732681274e-02 -8.615548908710479736e-02 3.827084600925445557e-02 -1.126244589686393738e-01 6.872221827507019043e-02 -7.909770309925079346e-02 -1.478355377912521362e-01
-7.635228801518678665e-03 2.901098728179931641e-01 1.125594824552536011e-01 5.176521837711334229e-02 -2.237932085990905762e-01 1.519141942262649536e-01 3.394883871078491211e-01 5.587052553892135620e-02 -1.478090733289718628e-01 3.655279427766799927e-02 2.153905779123306274e-01 -7.099230587482452393e-02 1.951764822006225586e-01 3.607367724180221558e-02 -1.058346480131149292e-01 2.116560488939285278e-01 -1.696145981550216675e-01 8.110859990119934082e-02 2.040715813636779785e-01 1.473707854747772217e-01 -4.219849109649658203e-01 3.859299048781394958e-02 -8.449455350637435913e-02 1.450365036725997925e-01 1.714735925197601318e-01 -3.195749223232269287e-02 1.340907812118530273e-01 -1.285147517919540405e-01 1.803306490182876587e-01 -7.766593992710113525e-02 -2.376269549131393433e-01 -2.692529559135437012e-01
-9.844063967466354370e-02 2.146575897932052612e-01 1.594199389219284058e-01 1.839632540941238403e-01 -1.012509688735008240e-01 6.866446137428283691e-02 1.670638918876647949e-01 2.096337378025054932e-01 1.553335189819335938e-01 2.947472268715500832e-03 3.011425137519836426e-01 -9.406560100615024567e-03 -2.604710459709167480e-01 -1.056699678301811218e-01 -3.433567658066749573e-02 -9.593773633241653442e-02 -4.620544910430908203e-01 8.177504688501358032e-02 1.117144823074340820e-01 1.711282283067703247e-01 -4.234084486961364746e-01 -8.623941987752914429e-02 -5.704381968826055527e-03 -1.614118926227092743e-02 2.188867889344692230e-02 3.615653142333030701e-02 1.019350141286849976e-01 -3.831910341978073120e-02 1.752921491861343384e-01 2.421962320804595947e-01 5.224829539656639099e-02 -1.978158950805664062e-01
-2.319887131452560425e-01 3.090039193630218506e-01 2.686499953269958496e-01 7.195940613746643066e-02 -2.321110069751739502e-01 4.208397492766380310e-02 2.625667154788970947e-01 -2.147463895380496979e-02 1.717631816864013672e-01 5.627802759408950806e-02 -1.214932054281234741e-01 1.678200662136077881e-01 2.214408665895462036e-02 -4.003352951258420944e-03 -5.152351781725883484e-02 1.079736277461051941e-01 -5.300678685307502747e-02 3.312094211578369141e-01 2.243862599134445190e-01 -2.423555403947830200e-02 -1.787104159593582153e-01 -1.193545088171958923e-01 -8.523690700531005859e-02 2.012936770915985107e-02 1.493607461452484131e-01 1.669312864542007446e-01 -1.050905585289001465e-01 -1.495819538831710815e-01 8.283185958862304688e-02 3.911277055740356445e-01 -2.394111603498458862e-01 -1.995795667171478271e-01
-9.321663528680801392e-02 1.640177965164184570e-01 9.393128752708435059e-02 1.302459836006164551e-01 -2.972950413823127747e-02 6.476704776287078857e-02 1.194933503866195679e-01 2.739783227443695068e-01 7.080279290676116943e-02 5.402030423283576965e-03 3.326685428619384766e-01 -1.425660997629165649e-01 -1.248247027397155762e-01 -1.445362269878387451e-01 -3.151249885559082031e-02 -4.727506637573242188e-02 -4.024617373943328857e-01 -1.634857803583145142e-02 1.160626932978630066e-01 6.000309437513351440e-02 -4.420418739318847656e-01 -9.685322642326354980e-02 -4.172382131218910217e-02 2.154064625501632690e-01 6.243640929460525513e-02 -4.280189424753189087e-02 1.315307021141052246e-01 4.942124709486961365e-02 1.010125800967216492e-01 3.963500559329986572e-01 1.261464972048997879e-02 -2.080858796834945679e-01
-8.657317375764250755e-04 1.409173905849456787e-01 1.534364074468612671e-01 -8.080433309078216553e-02 -7.298765331506729126e-02 1.672098226845264435e-02 5.604203045368194580e-02 4.188815355300903320e-01 1.434901207685470581e-01 2.174062132835388184e-01 2.139105498790740967e-01 1.209009159356355667e-02 4.552556201815605164e-03 2.502500824630260468e-02 -2.728610634803771973e-01 1.456674039363861084e-01 -2.667172066867351532e-02 3.128361701965332031e-02 1.732119321823120117e-01 -1.261955499649047852e-02 -3.815777003765106201e-01 -2.620679438114166260e-01 1.903335005044937134e-01 1.091244816780090332e-01 2.057489752769470215e-01 -5.086272209882736206e-02 -1.709828525781631470e-01 -2.704860270023345947e-02 7.030299305915832520e-02 3.449497371912002563e-02 -3.310174345970153809e-01 -2.663140594959259033e-01
2.921812981367111206e-02 8.214835077524185181e-02 2.501634359359741211e-01 6.468158215284347534e-02 -1.674104630947113037e-01 1.234803050756454468e-01 3.955317139625549316e-01 -5.930693075060844421e-02 9.984552115201950073e-02 -3.674864396452903748e-02 4.501122832298278809e-01 -1.809206753969192505e-01 -3.246359154582023621e-02 -7.064976543188095093e-02 -7.553922384977340698e-02 1.051535904407501221e-01 -7.140971720218658447e-02 -2.362579666078090668e-02 -5.469320341944694519e-02 2.158392518758773804e-01 1.485280576162040234e-03 -5.425118841230869293e-03 -1.173650547862052917e-01 1.368212252855300903e-01 9.915461391210556030e-02 2.457988709211349487e-01 -4.041723310947418213e-01 -1.766226887702941895e-01 3.014387786388397217e-01 9.145843982696533203e-02 6.526544224470853806e-03 -3.317724540829658508e-02
1.874245405197143555e-01 6.662605702877044678e-02 -1.044707596302032471e-01 -1.214685216546058655e-01 -6.094054132699966431e-02 -1.601934134960174561e-01 1.090008765459060669e-01 9.588129073381423950e-02 3.752748072147369385e-01 2.353904955089092255e-02 2.506847679615020752e-01 6.081074103713035583e-02 9.315024316310882568e-02 4.315739125013351440e-02 -5.430930107831954956e-02 3.387051224708557129e-01 1.727225184440612793e-01 -1.550989151000976562e-01 9.753384441137313843e-02 5.474647507071495056e-02 -1.859780102968215942e-01 1.462774574756622314e-01 -1.513856649398803711e-01 8.401253819465637207e-02 1.883871406316757202e-01 4.970761016011238098e-03 -2.057569324970245361e-01 -2.050501406192779541e-01 -1.501584053039550781e-01 3.914127349853515625e-01 1.364304274320602417e-01 -2.855836451053619385e-01
6.159390136599540710e-02 1.700138002634048462e-01 1.372781097888946533e-01 -1.141740977764129639e-01 -8.251134306192398071e-03 1.257047206163406372e-01 1.990677118301391602e-01 -6.265582889318466187e-02 2.868307530879974365e-01 -4.027091898024082184e-03 7.528492063283920288e-02 -5.536117404699325562e-02 6.185022741556167603e-02 2.743633091449737549e-01 -3.431059718132019043e-01 4.092895239591598511e-02 2.412918768823146820e-02 -1.948669105768203735e-01 -6.919081509113311768e-02 -6.458117812871932983e-02 -1.660462468862533569e-01 1.154686883091926575e-01 -2.592458426952362061e-01 3.094790130853652954e-02 1.060021743178367615e-01 4.619794189929962158e-01 -2.205544114112854004e-01 2.303100675344467163e-01 7.523916661739349365e-02 -1.143714616773650050e-04 2.779661417007446289e-01 -1.435973197221755981e-01
-4.652915522456169128e-02 1.988719701766967773e-01 1.586123406887054443e-01 9.317595511674880981e-02 -1.022760570049285889e-02 2.636677920818328857e-01 1.618647426366806030e-01 -8.116184733808040619e-03 1.121617257595062256e-01 1.025263071060180664e-01 2.913874983787536621e-01 -7.304815202951431274e-02 -6.196069717407226562e-02 1.026847586035728455e-01 4.203615244477987289e-03 -1.730547696352005005e-01 1.268136650323867798e-01 3.690767586231231689e-01 -2.486920356750488281e-02 3.713280260562896729e-01 -3.420232534408569336e-01 2.093802988529205322e-01 -1.538757085800170898e-01 1.740284413099288940e-01 -5.576445162296295166e-02 -4.033011943101882935e-02 -1.424193233251571655e-01 4.042690992355346680e-02 -4.378098994493484497e-02 3.369120359420776367e-01 -1.329069286584854126e-01 -7.442944496870040894e-02
1.921707391738891602e-01 3.716782927513122559e-01 6.106345728039741516e-02 1.724248975515365601e-01 -7.619572430849075317e-02 -2.108021639287471771e-02 -1.394151896238327026e-01 -8.268569409847259521e-02 1.300127506256103516e-01 1.312824040651321411e-01 8.872865140438079834e-02 -2.314763069152832031e-01 -5.891508422791957855e-03 7.371641695499420166e-02 5.797912180423736572e-02 3.226945698261260986e-01 -1.243669539690017700e-01 3.596428036689758301e-02 1.403164118528366089e-01 2.976221442222595215e-01 -3.782969713211059570e-01 1.195206940174102783e-01 8.660758286714553833e-02 1.336160494247451425e-04 1.610579527914524078e-02 -3.019328601658344269e-02 1.130537837743759155e-01 6.020081788301467896e-02 2.301796227693557739e-01 2.754585742950439453e-01 2.762320041656494141e-01 1.942289471626281738e-01
-4.047133028507232666e-02 3.627241775393486023e-02 1.207763925194740295e-01 8.800914883613586426e-02 9.982625395059585571e-02 1.782066076993942261e-01 3.202507495880126953e-01 -8.092471957206726074e-02 1.574787646532058716e-01 2.610093951225280762e-01 4.016613960266113281e-01 2.014348208904266357e-01 -1.514945179224014282e-01 1.794676184654235840e-01 -3.223445117473602295e-01 4.175992012023925781e-01 -2.521556913852691650e-01 -2.775323949754238129e-02 -1.123512983322143555e-01 1.211753040552139282e-01 -1.663013398647308350e-01 6.171823292970657349e-02 7.605123519897460938e-02 3.919191658496856689e-02 -3.687977558001875877e-03 -6.644264608621597290e-02 -1.990742385387420654e-01 1.345522403717041016e-01 3.575077280402183533e-02 2.485742233693599701e-02 -1.563382707536220551e-02 2.909315936267375946e-02
-5.113103613257408142e-02 2.294249981641769409e-01 1.073411405086517334e-01 2.010586708784103394e-01 1.226197183132171631e-02 7.681722193956375122e-02 2.372630983591079712e-01 1.851061880588531494e-01 1.698579043149948120e-01 -6.717751175165176392e-02 2.985488474369049072e-01 6.955847144126892090e-02 -1.107665449380874634e-01 -2.127210348844528198e-01 2.521839179098606110e-02 -1.475643813610076904e-01 -2.437847256660461426e-01 -9.032668173313140869e-02 4.293027892708778381e-02 1.769347041845321655e-01 -3.751676678657531738e-01 -1.688756942749023438e-01 -1.180097684264183044e-01 1.291990429162979126e-01 1.616013199090957642e-01 1.355824172496795654e-01 1.243134886026382446e-01 1.286603212356567383e-01 1.721585690975189209e-01 3.542610406875610352e-01 3.458984941244125366e-02 -2.355009764432907104e-01
2.443139851093292236e-01 2.519288659095764160e-01 1.006498783826828003e-01 -8.322891592979431152e-02 5.414448305964469910e-02 -2.413202077150344849e-02 2.849086001515388489e-02 -2.223750352859497070e-01 1.448578387498855591e-01 -1.008640080690383911e-01 7.372688502073287964e-02 -1.800778880715370178e-02 1.098680496215820312e-01 1.169977523386478424e-02 -1.561322361230850220e-01 1.672472208738327026e-01 -5.007795989513397217e-03 9.588906913995742798e-02 1.355984807014465332e-01 1.233970969915390015e-01 -4.720193147659301758e-01 -7.339259237051010132e-02 9.761899709701538086e-02 -1.019184011965990067e-02 1.101730838418006897e-01 -2.542874962091445923e-02 -1.462060362100601196e-01 3.277451992034912109e-01 -2.056278437376022339e-01 6.578762829303741455e-02 -1.661992222070693970e-01 -4.561446905136108398e-01
-3.226225450634956360e-02 1.594647169113159180e-01 -8.579566329717636108e-02 3.212545514106750488e-01 1.154661551117897034e-01 -7.742801308631896973e-02 2.064529061317443848e-01 8.182228356599807739e-02 1.079019252210855484e-02 -6.136830896139144897e-02 3.017257452011108398e-01 -1.242688484489917755e-02 -1.284513473510742188e-01 2.765665352344512939e-01 -3.964104056358337402e-01 -7.078722864389419556e-02 -2.278344333171844482e-01 1.332348585128784180e-01 2.305901050567626953e-01 2.142156660556793213e-01 -1.870246678590774536e-01 -1.640331298112869263e-01 2.065376564860343933e-02 2.501389384269714355e-01 1.996505111455917358e-01 7.134764641523361206e-02 -1.998524069786071777e-01 6.111661717295646667e-02 -3.508354723453521729e-02 1.913066953420639038e-01 -1.398048698902130127e-01 -6.708507984876632690e-02
1.849702149629592896e-01 2.920523583889007568e-01 3.036373853683471680e-01 -1.705713570117950439e-01 -8.062823116779327393e-02 7.556499447673559189e-03 2.985009551048278809e-01 -1.459923237562179565e-01 2.810420691967010498e-01 3.024334907531738281e-01 1.454571336507797241e-01 4.829519987106323242e-02 1.889630407094955444e-01 -2.712388336658477783e-02 -4.217458665370941162e-01 9.704007953405380249e-02 8.066400885581970215e-02 9.028645604848861694e-02 -1.393069922924041748e-01 2.004136890172958374e-01 -3.322018310427665710e-02 -1.316275745630264282e-01 -9.299509227275848389e-02 1.020942404866218567e-01 -9.950208663940429688e-02 2.808360755443572998e-01 -1.247679516673088074e-01 8.683239668607711792e-02 2.210400998592376709e-03 -2.661899849772453308e-02 -1.509698107838630676e-02 -2.718453761190176010e-03
1.923817545175552368e-01 3.985009342432022095e-02 -1.818525977432727814e-02 1.116675287485122681e-01 -2.626538574695587158e-01 4.521747678518295288e-02 3.138102293014526367e-01 4.243344441056251526e-02 3.188526332378387451e-01 4.989773035049438477e-03 1.482129395008087158e-01 2.017370015382766724e-01 -7.952331751585006714e-02 -1.310440152883529663e-01 -1.445278376340866089e-01 5.287446826696395874e-02 -9.430724382400512695e-02 -1.051313206553459167e-01 1.035102549940347672e-02 -2.496336847543716431e-01 -5.725233554840087891e-01 1.055738627910614014e-01 -1.243302598595619202e-01 1.105973497033119202e-01 4.936300218105316162e-02 9.794251620769500732e-02 8.917297422885894775e-02 -8.843794465065002441e-02 -6.474973261356353760e-02 2.768796682357788086e-01 -4.640705138444900513e-02 -7.716384530067443848e-02
-1.207390334457159042e-02 3.730988502502441406e-01 7.956191152334213257e-02 1.080763489007949829e-01 -1.177773773670196533e-01 -2.136837542057037354e-01 6.719855964183807373e-02 -2.341845072805881500e-02 2.793957293033599854e-01 6.731375306844711304e-02 8.475718647241592407e-02 -1.106844171881675720e-01 -1.697683930397033691e-01 9.947060048580169678e-02 -9.470806270837783813e-02 -8.347670547664165497e-03 7.431019097566604614e-03 1.406673043966293335e-01 2.517898567020893097e-02 1.367982327938079834e-01 -4.190202057361602783e-01 -2.765459008514881134e-02 -1.915594935417175293e-01 -1.599571555852890015e-01 4.144439473748207092e-02 1.488044112920761108e-01 -1.466538012027740479e-01 1.562796682119369507e-01 -1.591083593666553497e-02 -9.839491546154022217e-02 4.483233392238616943e-01 -2.640601396560668945e-01
-7.600300014019012451e-02 1.317030936479568481e-01 3.322304487228393555e-01 -1.123727411031723022e-01 -7.604756206274032593e-02 1.166061460971832275e-01 1.271589100360870361e-01 1.055426057428121567e-02 1.652059704065322876e-01 1.646919846534729004e-01 -5.860712379217147827e-02 -7.647711038589477539e-02 -2.576224505901336670e-02 1.365009974688291550e-02 1.444222778081893921e-01 -3.051941981539130211e-03 5.625430494546890259e-02 1.405342072248458862e-01 3.517949581146240234e-01 2.834616303443908691e-01 -3.754082024097442627e-01 4.991456121206283569e-02 2.854363806545734406e-02 8.960373699665069580e-03 3.993415534496307373e-01 2.375684976577758789e-01 3.492721542716026306e-02 1.106053963303565979e-01 1.353209465742111206e-01 1.587073951959609985e-01 -3.974452242255210876e-02 -2.949699163436889648e-01
1.466204077005386353e-01 3.175609409809112549e-01 -6.830913014709949493e-03 3.603895753622055054e-02 -6.135762203484773636e-03 3.916012868285179138e-02 -1.238638069480657578e-02 1.404381990432739258e-01 -1.720118224620819092e-01 1.504295617341995239e-01 1.254786252975463867e-01 -3.308149799704551697e-02 1.093314439058303833e-01 -1.303333342075347900e-01 -9.305509179830551147e-02 4.443599283695220947e-01 1.220170222222805023e-02 -3.387497663497924805e-01 1.828586012125015259e-01 1.627119630575180054e-01 -3.239064216613769531e-01 1.575519591569900513e-01 -1.762247681617736816e-01 3.139755427837371826e-01 -9.068654477596282959e-02 4.491709917783737183e-02 -1.627786755561828613e-01 5.302727594971656799e-02 -9.517188370227813721e-02 2.491598576307296753e-01 6.359449774026870728e-02 4.281841218471527100e-02
-8.430940657854080200e-02 2.527740299701690674e-01 1.939547508955001831e-01 -6.475410424172878265e-03 7.107635587453842163e-02 -4.303925205022096634e-03 2.533881366252899170e-01 -1.188611686229705811e-01 1.188248768448829651e-01 -2.067006826400756836e-01 1.381328254938125610e-01 2.354080975055694580e-02 9.135293215513229370e-02 8.845671266317367554e-02 -5.916857346892356873e-02 3.475332260131835938e-01 1.322313398122787476e-01 4.240679740905761719e-02 -9.663625620305538177e-03 2.671403884887695312e-01 -4.110813140869140625e-01 -7.660546153783798218e-02 1.093996986746788025e-01 -1.044134497642517090e-01 8.845819532871246338e-02 1.707071214914321899e-01 -1.705318689346313477e-01 1.805937290191650391e-01 -1.050534844398498535e-01 2.031430900096893311e-01 -3.090092837810516357e-01 -2.368221431970596313e-01
-2.583408728241920471e-02 4.367389157414436340e-02 2.685209214687347412e-01 -1.148189678788185120e-01 -1.380051821470260620e-01 1.455044895410537720e-01 8.242429792881011963e-02 -1.296884715557098389e-01 4.101730287075042725e-01 1.247297599911689758e-01 -2.731098793447017670e-02 -8.617704361677169800e-02 -4.440865665674209595e-02 2.266578674316406250e-01 -2.145971357822418213e-01 9.335163235664367676e-02 2.668594419956207275e-01 1.816921532154083252e-01 1.405989676713943481e-01 9.125930815935134888e-02 -2.818489074707031250e-01 -4.376557841897010803e-02 6.997384130954742432e-02 -1.780044138431549072e-01 1.222052648663520813e-01 2.683427631855010986e-01 -1.889353543519973755e-01 1.700243055820465088e-01 2.503128647804260254e-01 1.887528598308563232e-01 2.079906016588211060e-01 -6.981962919235229492e-02
4.217200353741645813e-02 9.736554324626922607e-02 2.165621519088745117e-01 1.382748782634735107e-01 -2.437811344861984253e-01 1.681870780885219574e-02 -5.940505489706993103e-02 -2.157862484455108643e-01 2.477144449949264526e-01 -1.983981579542160034e-01 7.023283746093511581e-03 3.095419891178607941e-02 -5.141629651188850403e-02 7.474865764379501343e-02 -2.969048321247100830e-01 2.475602477788925171e-01 -4.126625135540962219e-02 -4.696215689182281494e-02 2.520000934600830078e-01 1.850862801074981689e-02 -3.250412940979003906e-01 1.160108819603919983e-01 9.930944442749023438e-02 2.275592684745788574e-01 3.024522364139556885e-01 -6.210845336318016052e-02 1.327110081911087036e-01 -3.743392825126647949e-01 9.558319300413131714e-02 1.636938452720642090e-01 -5.971072614192962646e-02 -1.114959120750427246e-01
4.406637325882911682e-02 2.910606861114501953e-01 1.383625566959381104e-01 -1.815030723810195923e-01 7.839515805244445801e-02 1.706820875406265259e-01 1.384230330586433411e-02 -2.864331007003784180e-02 3.891421854496002197e-02 -1.026331558823585510e-01 1.676790118217468262e-01 7.008428871631622314e-02 1.193604245781898499e-01 8.361581712961196899e-03 -1.213988214731216431e-01 -8.404170162975788116e-03 -7.445733994245529175e-02 -5.296721681952476501e-02 3.165911436080932617e-01 -6.465568393468856812e-02 -5.170607566833496094e-01 -1.537061333656311035e-01 4.322054609656333923e-02 2.332029491662979126e-01 1.009853407740592957e-01 -2.758311629295349121e-01 -1.221324279904365540e-01 -3.585796356201171875e-01 -1.132329255342483521e-01 1.962557286024093628e-01 9.290172904729843140e-02 -3.207676112651824951e-02
-1.289340257644653320e-01 1.882419586181640625e-01 -5.450261011719703674e-02 2.595465481281280518e-01 1.204305142164230347e-01 -2.865568175911903381e-02 1.685032993555068970e-01 1.833126991987228394e-01 7.793677598237991333e-02 -4.876273497939109802e-02 2.591801285743713379e-01 7.332569360733032227e-02 -2.763048112392425537e-01 -4.812506027519702911e-03 -1.297274827957153320e-01 -4.213442653417587280e-02 -4.630246162414550781e-01 3.040247783064842224e-02 1.741348952054977417e-01 1.852020770311355591e-01 -4.401315450668334961e-01 -7.061075419187545776e-02 -8.899901807308197021e-02 1.384407728910446167e-01 1.464242488145828247e-01 -1.814749091863632202e-02 4.207845032215118408e-02 6.712103635072708130e-02 1.151998490095138550e-01 2.544355392456054688e-01 -6.752059329301118851e-03 -1.117282733321189880e-01
-1.795991659164428711e-01 3.451082706451416016e-01 -7.748010754585266113e-02 -9.669483453035354614e-02 -1.348040401935577393e-01 1.487649679183959961e-01 2.579059600830078125e-01 4.269077442586421967e-03 1.422105431556701660e-01 4.711945657618343830e-04 9.692592918872833252e-02 1.027521565556526184e-01 -7.919383794069290161e-02 1.571211367845535278e-01 -4.848813638091087341e-02 2.175628393888473511e-02 1.969334781169891357e-01 1.350746303796768188e-01 -9.761984646320343018e-02 3.106794953346252441e-01 -3.401631116867065430e-01 7.638109475374221802e-02 -3.024878725409507751e-02 2.075487226247787476e-01 3.466494753956794739e-02 -1.329787969589233398e-01 -3.487833142280578613e-01 -4.434159398078918457e-02 3.130653202533721924e-01 -1.095403134822845459e-01 -1.510515213012695312e-01 -2.203460633754730225e-01
-9.474039077758789062e-03 1.320370882749557495e-01 -1.324955523014068604e-01 6.758646667003631592e-02 -2.137395739555358887e-01 2.564416527748107910e-01 1.498171836137771606e-01 -1.840275377035140991e-01 2.620173692703247070e-01 -1.551798880100250244e-01 -1.550670061260461807e-02 9.478630870580673218e-02 -7.429535686969757080e-02 2.181683853268623352e-02 1.185735408216714859e-02 3.209777772426605225e-01 -3.036298453807830811e-01 -5.238998681306838989e-02 -3.934558108448982239e-02 3.301410973072052002e-01 -3.684413135051727295e-01 -6.692525744438171387e-02 -2.536069415509700775e-02 -3.574419766664505005e-02 1.859473437070846558e-01 -9.138011187314987183e-02 -6.259944289922714233e-02 3.156775832176208496e-01 2.996997162699699402e-02 1.045475900173187256e-01 2.272335439920425415e-01 -1.545513421297073364e-01
-2.106565535068511963e-01 4.453704953193664551e-01 8.587830513715744019e-02 -9.380079805850982666e-02 -7.348079979419708252e-02 6.667543202638626099e-02 -3.093237243592739105e-02 -3.975507244467735291e-02 2.377541214227676392e-01 -1.016163080930709839e-01 -2.183655276894569397e-02 2.629969120025634766e-01 2.417170405387878418e-01 5.465225875377655029e-02 -1.779664158821105957e-01 1.152595132589340210e-01 -8.729653805494308472e-02 -9.786377847194671631e-02 1.099474579095840454e-01 -1.375137567520141602e-01 -4.490745365619659424e-01 1.989744752645492554e-01 -1.355938315391540527e-01 1.791645027697086334e-02 1.429578512907028198e-01 4.779303818941116333e-02 -1.108660176396369934e-01 -1.168500632047653198e-01 2.654811441898345947e-01 1.116480007767677307e-01 9.075186401605606079e-02 -1.945128142833709717e-01
3.693431988358497620e-02 1.837841719388961792e-01 1.419994086027145386e-01 -1.609207391738891602e-01 -1.131378486752510071e-01 1.118714660406112671e-01 1.791699379682540894e-01 5.922004953026771545e-02 2.853901311755180359e-02 2.425509393215179443e-01 2.675198316574096680e-01 1.284383088350296021e-01 2.560517191886901855e-01 -1.057707890868186951e-01 -1.357499957084655762e-01 -9.137241542339324951e-02 -1.648258119821548462e-01 -2.087146192789077759e-01 -1.059087179601192474e-02 -1.130994111299514771e-01 -4.629027545452117920e-01 -8.994914591312408447e-02 1.729200482368469238e-01 3.291352093219757080e-01 -2.266902029514312744e-01 1.522800773382186890e-01 -1.188944131135940552e-01 5.330003798007965088e-02 1.337895095348358154e-01 4.973679780960083008e-02 1.454733759164810181e-01 -1.712175756692886353e-01
2.847243547439575195e-01 -9.393230080604553223e-02 1.065711677074432373e-01 -4.603644832968711853e-03 -8.156753331422805786e-02 -6.576874107122421265e-02 1.139068976044654846e-01 -8.413627510890364647e-04 7.837052643299102783e-02 2.019185274839401245e-01 3.050918579101562500e-01 1.765962541103363037e-01 -2.955959737300872803e-01 3.762743202969431877e-03 -1.740860641002655029e-01 6.289818137884140015e-02 -2.338391542434692383e-01 2.591474056243896484e-01 3.040257692337036133e-01 -7.431120611727237701e-03 -1.930657625198364258e-01 -1.932783238589763641e-02 1.505237221717834473e-01 6.283009797334671021e-02 1.713229864835739136e-01 1.884148716926574707e-01 -3.200758993625640869e-01 8.970613777637481689e-02 3.004825673997402191e-02 3.122765719890594482e-01 4.609104245901107788e-02 -1.657493114471435547e-01
9.514006786048412323e-03 3.225271999835968018e-01 3.457152545452117920e-01 -5.573236849159002304e-04 1.017418429255485535e-01 1.073982492089271545e-01 1.357388030737638474e-02 5.297075957059860229e-02 -4.666761308908462524e-02 -6.541879475116729736e-02 -7.132719736546278000e-03 2.232617288827896118e-01 2.008129209280014038e-01 -2.947040135040879250e-03 -2.748107016086578369e-01 -1.270755939185619354e-02 -4.597546532750129700e-02 -1.550132501870393753e-02 2.129375040531158447e-01 1.152377724647521973e-01 -4.705880880355834961e-01 1.165972370654344559e-02 4.529602080583572388e-02 8.189380168914794922e-03 2.710775732994079590e-01 -2.373172044754028320e-01 -9.543699026107788086e-02 -3.271614015102386475e-01 9.535225108265876770e-03 2.181289345026016235e-01 8.568931370973587036e-03 -2.730498649179935455e-02
1.542785167694091797e-01 2.202210575342178345e-01 3.039785921573638916e-01 -1.550431996583938599e-01 -3.040277361869812012e-01 1.633507460355758667e-01 2.184084653854370117e-01 1.810865551233291626e-01 3.264094293117523193e-01 1.551960706710815430e-01 -7.123198825865983963e-03 9.785234183073043823e-02 -2.426958382129669189e-01 -5.305412784218788147e-02 -1.276232451200485229e-01 1.420798450708389282e-01 1.737929731607437134e-01 -1.734109222888946533e-02 5.409564822912216187e-02 -1.114254072308540344e-01 -3.402755558490753174e-01 1.312968581914901733e-01 -7.279271632432937622e-02 -6.465823948383331299e-02 4.049962386488914490e-02 -1.104646623134613037e-01 -5.703990533947944641e-02 2.888422310352325439e-01 1.032381355762481689e-01 1.253845840692520142e-01 2.402866333723068237e-01 1.441443432122468948e-02
-1.601219773292541504e-01 3.682914376258850098e-01 -1.123940050601959229e-01 3.546627238392829895e-02 1.597466878592967987e-03 2.801508605480194092e-01 2.791766822338104248e-01 8.805700391530990601e-02 1.443862766027450562e-01 5.483676865696907043e-02 2.332066446542739868e-01 7.020111382007598877e-02 -5.503731220960617065e-02 -2.903432771563529968e-02 -1.869657337665557861e-01 -4.662781953811645508e-03 1.289636641740798950e-01 1.704712957143783569e-01 -2.592794895172119141e-01 2.941105961799621582e-01 -3.526770472526550293e-01 8.796570450067520142e-02 -9.815109521150588989e-02 1.401619017124176025e-01 4.478689655661582947e-02 -1.628808528184890747e-01 -2.725348770618438721e-01 3.087377361953258514e-02 8.037663996219635010e-02 -4.774462431669235229e-03 -1.024472862482070923e-01 -2.388997524976730347e-01
-2.245216220617294312e-01 1.339646577835083008e-01 -6.271248310804367065e-02 -1.473141312599182129e-01 9.146309643983840942e-02 1.252860426902770996e-01 2.642672657966613770e-01 -2.858015475794672966e-03 9.121668338775634766e-02 2.559317648410797119e-01 -3.788943961262702942e-02 1.149393338710069656e-02 -4.045977890491485596e-01 -2.225507646799087524e-01 -2.276916205883026123e-01 1.958915591239929199e-01 -2.138124257326126099e-01 -9.466860443353652954e-02 2.603807151317596436e-01 2.449377030134201050e-01 -1.743632107973098755e-01 4.176077246665954590e-02 3.306005597114562988e-01 -4.640376567840576172e-02 1.596125662326812744e-01 -9.061513096094131470e-02 -1.819614171981811523e-01 3.586451709270477295e-02 3.295173868536949158e-03 1.803736686706542969e-01 -5.782993137836456299e-02 -5.680505558848381042e-02
1.269927024841308594e-01 1.510939300060272217e-01 -1.440029293298721313e-01 -7.223252952098846436e-02 6.744162738323211670e-02 4.259411990642547607e-02 -2.200988680124282837e-02 -1.505283266305923462e-01 3.347271978855133057e-01 1.257890611886978149e-01 1.564388871192932129e-01 1.053959354758262634e-01 5.922929197549819946e-02 -1.202543452382087708e-01 -2.382429689168930054e-02 1.764553040266036987e-01 1.473171859979629517e-01 -2.179162763059139252e-02 2.562903463840484619e-01 5.116031039506196976e-03 -4.419426620006561279e-01 -8.246073871850967407e-02 -2.959811389446258545e-01 6.831265985965728760e-02 3.223549723625183105e-01 1.642825752496719360e-01 -1.114999800920486450e-01 1.346778422594070435e-01 3.672851324081420898e-01 9.884708374738693237e-02 -8.781999349594116211e-03 -6.302800774574279785e-02
5.761824175715446472e-02 4.738889634609222412e-01 5.324095860123634338e-02 8.965408056974411011e-02 5.375739932060241699e-02 7.210503518581390381e-02 7.435517013072967529e-02 -2.957517206668853760e-01 2.778362929821014404e-01 5.440102890133857727e-02 1.164285466074943542e-01 -1.480661779642105103e-01 1.214425936341285706e-01 1.222145035862922668e-01 -2.078450098633766174e-02 2.808180153369903564e-01 -2.429150491952896118e-01 -1.372744794934988022e-02 7.464170455932617188e-02 1.510362029075622559e-01 -3.615260422229766846e-01 3.206036239862442017e-02 6.685980129987001419e-03 -1.743244975805282593e-01 5.731046944856643677e-02 -4.818568006157875061e-02 3.356445208191871643e-02 -2.489358745515346527e-02 1.216149181127548218e-01 2.094278484582901001e-01 3.337377011775970459e-01 9.174568951129913330e-02
1.373841799795627594e-02 2.507793903350830078e-01 -3.174844384193420410e-02 -4.105065017938613892e-03 2.100477218627929688e-01 2.386860102415084839e-01 7.420881837606430054e-02 -1.025160625576972961e-01 9.330334514379501343e-02 5.737417843192815781e-03 2.980085015296936035e-01 5.397469922900199890e-02 -2.487321048974990845e-01 1.395065784454345703e-01 3.620700538158416748e-02 1.180009469389915466e-01 -1.783323884010314941e-01 1.744929105043411255e-01 -1.552447229623794556e-01 2.811066806316375732e-01 -3.396663665771484375e-01 -4.683758318424224854e-02 -4.519097879528999329e-02 3.680648803710937500e-01 4.634899646043777466e-02 7.622521370649337769e-02 -2.080715894699096680e-01 2.060441523790359497e-01 1.697928607463836670e-01 9.393424540758132935e-02 -1.697340607643127441e-01 -2.028311192989349365e-01
5.315664410591125488e-02 3.241776227951049805e-01 -1.770908385515213013e-01 4.173905402421951294e-02 -8.764550089836120605e-02 -1.374030411243438721e-01 1.682420074939727783e-01 2.496858388185501099e-01 1.196591556072235107e-01 -9.812412410974502563e-02 2.463507503271102905e-01 -1.128026917576789856e-01 -2.770712599158287048e-02 -7.060389034450054169e-03 -5.422773957252502441e-02 2.106911875307559967e-02 -4.567594528198242188e-01 1.041625961661338806e-01 1.797230243682861328e-01 -8.728414028882980347e-02 -2.612198591232299805e-01 -1.419894117861986160e-02 -5.354006215929985046e-02 1.709168702363967896e-01 1.377649307250976562e-01 -3.862562123686075211e-03 -4.251584410667419434e-01 8.541736006736755371e-02 -3.692361712455749512e-02 2.138769775629043579e-01 3.297647461295127869e-02 1.582715660333633423e-01
1.390009522438049316e-01 1.619220376014709473e-01 1.723803430795669556e-01 -8.150985091924667358e-02 2.684577601030468941e-03 1.163284555077552795e-01 2.330482155084609985e-01 1.211415044963359833e-02 7.640935480594635010e-02 4.576383158564567566e-02 -1.545948982238769531e-01 -1.087107211351394653e-01 5.267598479986190796e-02 1.517572402954101562e-01 1.210531368851661682e-01 2.213664650917053223e-01 -8.183299750089645386e-02 1.486430168151855469e-01 4.184271395206451416e-01 1.318790316581726074e-01 -3.115260601043701172e-01 1.089287921786308289e-01 1.538741737604141235e-01 1.565664112567901611e-01 1.620424091815948486e-01 3.209739625453948975e-01 1.955963075160980225e-01 -7.143558561801910400e-02 7.841560244560241699e-02 1.139218285679817200e-01 9.188106656074523926e-02 -3.720347881317138672e-01
-1.541653722524642944e-01 7.409354299306869507e-02 6.146150454878807068e-02 3.715196251869201660e-02 -3.613318875432014465e-02 -8.677076548337936401e-02 2.864305675029754639e-01 -4.497665166854858398e-02 7.777927070856094360e-02 5.283356457948684692e-02 2.783231437206268311e-01 1.237609088420867920e-01 -9.163618832826614380e-02 -2.446302957832813263e-02 -2.246474176645278931e-01 1.661352217197418213e-01 -2.306783646345138550e-01 1.753064543008804321e-01 3.982739895582199097e-02 7.516990602016448975e-02 1.822199858725070953e-02 3.099834620952606201e-01 4.106078669428825378e-02 1.719263345003128052e-01 2.432378381490707397e-01 1.690644174814224243e-01 -4.977611601352691650e-01 -5.858582630753517151e-02 1.602166593074798584e-01 3.161613941192626953e-01 -9.395394008606672287e-04 -2.405480295419692993e-02
2.723135650157928467e-01 5.334537625312805176e-01 1.119676008820533752e-01 1.772313714027404785e-01 -2.461145073175430298e-01 1.821227222681045532e-01 1.556942164897918701e-01 -9.255366027355194092e-02 1.829096525907516479e-01 -1.013535186648368835e-01 -3.957540262490510941e-03 -8.376428484916687012e-02 4.330517724156379700e-02 -1.187686622142791748e-01 -1.501352898776531219e-02 2.951975166797637939e-01 2.105615437030792236e-01 -1.672988086938858032e-01 1.109711602330207825e-01 1.793650537729263306e-01 -2.184510678052902222e-01 -2.844795584678649902e-02 6.576798111200332642e-02 2.133172452449798584e-01 1.851557195186614990e-01 9.111523628234863281e-02 -7.620151340961456299e-02 -5.804854631423950195e-02 -7.031579315662384033e-02 6.475424021482467651e-02 -1.904520690441131592e-01 6.577441096305847168e-02
-3.355704993009567261e-02 3.620290756225585938e-01 2.447997033596038818e-01 -8.742452412843704224e-02 -7.180560380220413208e-02 6.335852295160293579e-02 -2.043071091175079346e-01 -7.079596072435379028e-02 2.223035246133804321e-01 -1.316529363393783569e-01 -1.274493057280778885e-02 -3.767105191946029663e-02 7.717032730579376221e-02 1.145234927535057068e-01 -8.326016366481781006e-02 2.184737175703048706e-01 -9.222235530614852905e-02 -2.529349327087402344e-01 3.707321882247924805e-01 6.157708168029785156e-02 -4.113276600837707520e-01 1.172717064619064331e-01 1.052896678447723389e-01 3.444211930036544800e-02 1.704230159521102905e-01 1.924767494201660156e-01 -5.928854644298553467e-02 -1.701339483261108398e-01 9.315051138401031494e-02 1.644732058048248291e-01 1.570061296224594116e-01 -1.854362934827804565e-01
1.475418359041213989e-01 3.516423329710960388e-02 2.145186215639114380e-01 7.525996118783950806e-02 -1.948468014597892761e-02 -4.854059591889381409e-02 1.847219318151473999e-01 4.198976233601570129e-02 1.842267960309982300e-01 3.441510722041130066e-02 2.445688396692276001e-01 3.257948160171508789e-02 -3.064663708209991455e-01 3.418258205056190491e-02 -5.053941905498504639e-02 2.395707964897155762e-01 -2.564315497875213623e-01 2.428316920995712280e-01 1.633942872285842896e-01 2.231513857841491699e-01 -1.236641556024551392e-01 -2.242953628301620483e-01 1.108090654015541077e-01 8.811266720294952393e-02 2.674618661403656006e-01 2.762644290924072266e-01 -3.345796763896942139e-01 -7.708332501351833344e-03 -1.973204016685485840e-01 1.901537328958511353e-01 -4.346591234207153320e-02 -1.093048825860023499e-01
-1.308044195175170898e-01 5.799734219908714294e-02 4.134743008762598038e-03 4.247722774744033813e-02 1.182212010025978088e-01 3.519054129719734192e-02 3.692041337490081787e-01 4.602233320474624634e-02 1.212932467460632324e-01 1.780083030462265015e-01 4.161543399095535278e-02 1.864052377641201019e-02 7.322156429290771484e-02 -7.850196957588195801e-02 1.248798146843910217e-01 1.506209671497344971e-01 -2.185150086879730225e-01 -1.354925632476806641e-01 1.429967582225799561e-01 5.131600052118301392e-02 -5.492751598358154297e-01 1.266396194696426392e-01 -1.246722973883152008e-02 3.806890249252319336e-01 -2.887729369103908539e-02 1.054032444953918457e-01 -7.467021793127059937e-02 1.156271323561668396e-01 -1.854815632104873657e-01 -2.204165160655975342e-01 -6.424774974584579468e-02 -2.361450046300888062e-01
9.436878561973571777e-02 4.111059308052062988e-01 -3.656473010778427124e-02 3.676406107842922211e-03 1.431032922118902206e-02 1.515490263700485229e-01 -2.142168283462524414e-01 1.565962880849838257e-01 1.242784857749938965e-01 -1.435545682907104492e-01 1.608988493680953979e-01 -1.251396238803863525e-01 1.034244988113641739e-02 5.919817090034484863e-02 -2.636295557022094727e-01 3.333293497562408447e-01 7.298295199871063232e-02 -1.223759055137634277e-01 2.899017743766307831e-02 1.871047914028167725e-01 -4.391627013683319092e-01 -3.660070151090621948e-02 -1.672387123107910156e-01 -8.192886412143707275e-02 4.779369756579399109e-02 -2.198092937469482422e-01 1.346279084682464600e-01 -9.134694188833236694e-02 1.859511137008666992e-01 2.522953748703002930e-01 6.266070157289505005e-02 -3.269387036561965942e-02
-1.399437189102172852e-01 1.645434275269508362e-02 1.020266935229301453e-01 1.181250810623168945e-01 -1.633576452732086182e-01 4.190516471862792969e-02 2.329176217317581177e-01 1.240691617131233215e-01 1.216512098908424377e-01 2.043119668960571289e-01 2.045905441045761108e-01 3.807368576526641846e-01 -1.183731555938720703e-01 1.325944811105728149e-01 -2.722432911396026611e-01 2.773350775241851807e-01 -2.748175710439682007e-02 2.263048291206359863e-01 -3.177768737077713013e-02 3.882152587175369263e-02 -2.537160813808441162e-01 -1.536045372486114502e-01 -2.993708662688732147e-02 1.741912215948104858e-03 -7.010637316852807999e-03 1.000754386186599731e-01 -1.312765926122665405e-01 6.581261008977890015e-02 -1.672138087451457977e-02 4.664984941482543945e-01 -1.968980133533477783e-01 -7.859322242438793182e-03
1.054269894957542419e-01 2.041738182306289673e-01 -1.299887662753462791e-03 -1.806833297014236450e-01 5.276707187294960022e-02 -1.259187757968902588e-01 -1.019921824336051941e-01 -9.914171695709228516e-02 8.131917566061019897e-02 -4.605480283498764038e-02 1.192828491330146790e-01 -3.573245555162429810e-02 1.543156355619430542e-01 3.932818025350570679e-02 -2.489804476499557495e-01 1.426573693752288818e-01 1.181624159216880798e-01 -4.116760194301605225e-02 3.438959419727325439e-01 2.858750522136688232e-01 -3.104700446128845215e-01 -7.583766430616378784e-02 -6.304441019892692566e-03 2.906487286090850830e-01 4.601971805095672607e-01 1.382936984300613403e-01 -1.235544085502624512e-01 4.777803272008895874e-02 2.737963497638702393e-01 1.822525262832641602e-02 1.324606835842132568e-01 -1.158209703862667084e-02
-8.547775447368621826e-03 2.489534020423889160e-01 4.981931298971176147e-02 1.058450713753700256e-01 -1.954326964914798737e-02 1.647156029939651489e-01 2.786836922168731689e-01 1.663825809955596924e-01 1.757379174232482910e-01 3.648766875267028809e-02 2.663227021694183350e-01 2.096080407500267029e-02 -2.099366635084152222e-01 3.031589649617671967e-02 -5.224864929914474487e-02 -9.684924036264419556e-02 -4.349290430545806885e-01 -1.009412296116352081e-02 6.304931826889514923e-03 1.705555766820907593e-01 -3.924704194068908691e-01 -1.438487619161605835e-01 7.569091767072677612e-02 1.127937808632850647e-01 1.384582966566085815e-01 5.508645996451377869e-02 1.698278039693832397e-01 8.460557460784912109e-02 1.092719212174415588e-01 2.486684024333953857e-01 -1.047320067882537842e-01 -2.760393023490905762e-01
-1.639770418405532837e-01 4.052356481552124023e-01 -2.078393548727035522e-01 -8.794082701206207275e-02 -9.504294395446777344e-02 1.830153465270996094e-01 3.018016815185546875e-01 5.464829131960868835e-02 1.540964841842651367e-01 1.293907687067985535e-02 1.532070040702819824e-01 1.832088828086853027e-01 -5.566380545496940613e-02 9.606143832206726074e-02 -3.917854651808738708e-02 -1.013837754726409912e-02 2.801321744918823242e-01 8.014803379774093628e-02 -2.814341187477111816e-01 2.226030081510543823e-01 -2.521995902061462402e-01 5.242416635155677795e-02 -1.821866817772388458e-02 2.223584055900573730e-01 3.064826875925064087e-02 -9.196661412715911865e-02 -2.976049780845642090e-01 3.667482361197471619e-02 1.652175784111022949e-01 9.053465723991394043e-02 -1.480074226856231689e-01 -1.998942345380783081e-01
1.316283494234085083e-01 1.269850879907608032e-01 2.732113562524318695e-02 5.417773500084877014e-02 -4.563758894801139832e-02 -1.024797838181257248e-02 4.367376565933227539e-01 -1.493945866823196411e-01 1.981766223907470703e-01 -6.790695339441299438e-02 8.199574425816535950e-03 2.173904329538345337e-01 1.619333922863006592e-01 1.051920950412750244e-01 -2.159896641969680786e-01 1.081526950001716614e-01 -1.142596825957298279e-01 -1.240864843130111694e-01 4.728372395038604736e-02 -1.011011078953742981e-01 -4.610631167888641357e-01 2.674084603786468506e-01 -8.471834659576416016e-02 -1.563241481781005859e-01 1.301787197589874268e-01 1.648761034011840820e-01 9.667211771011352539e-02 -6.184644624590873718e-02 -1.105283573269844055e-01 2.189100980758666992e-01 -3.198449686169624329e-02 -2.927460670471191406e-01
-1.346173882484436035e-01 1.223149895668029785e-01 5.093083903193473816e-02 -1.589434891939163208e-01 -3.483575284481048584e-01 -2.250877469778060913e-01 3.112208247184753418e-01 7.093555480241775513e-02 1.430312842130661011e-01 2.385550551116466522e-02 2.718666493892669678e-01 7.736746221780776978e-02 -2.985922154039144516e-03 -5.119401216506958008e-02 -2.539478540420532227e-01 1.556566059589385986e-01 1.268146932125091553e-01 1.926228404045104980e-01 -1.464392691850662231e-01 -1.160882487893104553e-01 -2.385256439447402954e-01 1.311555802822113037e-01 -1.067056730389595032e-01 7.783945649862289429e-02 1.160259470343589783e-01 2.614241652190685272e-02 -3.344328701496124268e-02 1.088130548596382141e-01 8.560835570096969604e-02 4.359853267669677734e-01 2.562742233276367188e-01 5.513297393918037415e-02
5.064382404088973999e-02 4.156933128833770752e-01 8.163302391767501831e-02 8.260313421487808228e-02 1.337078213691711426e-02 -8.357046544551849365e-02 3.540582358837127686e-01 -3.392532765865325928e-01 1.729195266962051392e-01 -7.554914057254791260e-02 1.226857211440801620e-02 6.528424471616744995e-02 4.852950945496559143e-02 9.716738015413284302e-03 -1.953378319740295410e-01 2.308335006237030029e-01 -1.565672643482685089e-02 1.361978501081466675e-01 6.584207713603973389e-02 1.506219655275344849e-01 -3.491145968437194824e-01 1.872430145740509033e-01 -2.393070906400680542e-01 -1.487848460674285889e-01 -9.949222952127456665e-02 -2.445261366665363312e-02 -1.220510378479957581e-01 2.250569127500057220e-02 -2.232685238122940063e-01 1.004644203931093216e-03 -8.367896080017089844e-02 -2.543772161006927490e-01
1.183871775865554810e-01 1.690690219402313232e-01 -3.114344924688339233e-02 -6.058017164468765259e-02 1.422354280948638916e-01 -6.938400119543075562e-02 9.916724264621734619e-02 -1.055156439542770386e-01 1.386362463235855103e-01 -3.850904852151870728e-02 6.422103196382522583e-02 2.148867547512054443e-01 -4.717234522104263306e-02 3.369671106338500977e-02 -2.193250656127929688e-01 -9.986577183008193970e-02 2.089646607637405396e-01 -1.894587278366088867e-01 6.230915337800979614e-02 -1.125837042927742004e-01 -5.596612095832824707e-01 2.237619645893573761e-02 -1.871030181646347046e-01 1.437801271677017212e-01 3.219321072101593018e-01 2.400187849998474121e-01 -3.229798376560211182e-01 -6.056436523795127869e-02 1.071457751095294952e-02 1.852576434612274170e-01 -3.302081301808357239e-02 -6.346325576305389404e-02
-3.102207370102405548e-02 9.580743312835693359e-02 2.466831915080547333e-02 2.583666145801544189e-01 3.676050528883934021e-02 2.578175663948059082e-01 3.601467311382293701e-01 2.386760897934436798e-02 1.488832086324691772e-01 2.453471869230270386e-01 -9.341833181679248810e-03 1.160779744386672974e-01 -1.385696381330490112e-01 3.587358295917510986e-01 2.156305313110351562e-02 -1.299065947532653809e-01 1.748502068221569061e-02 1.391092538833618164e-01 1.268598437309265137e-01 2.912360131740570068e-01 -1.926545649766921997e-01 6.219717487692832947e-02 1.251812279224395752e-02 2.743434906005859375e-01 1.262038797140121460e-01 9.632039070129394531e-02 8.337105065584182739e-02 1.517310589551925659e-01 7.506333291530609131e-02 2.553599774837493896e-01 2.390769273042678833e-01 -2.075823396444320679e-01
6.610815972089767456e-02 8.059745654463768005e-03 1.816255599260330200e-01 1.110208034515380859e-01 -1.645263880491256714e-01 -6.715995073318481445e-02 3.993057310581207275e-01 -1.821630448102951050e-01 1.812740266323089600e-01 3.588682040572166443e-02 2.174081057310104370e-01 1.270054131746292114e-01 -1.286552101373672485e-01 1.861514337360858917e-02 4.797552525997161865e-02 8.079664409160614014e-02 -6.808042526245117188e-02 1.856400072574615479e-01 1.860247403383255005e-01 6.880644941702485085e-04 -3.271121382713317871e-01 -2.999654710292816162e-01 -6.461970508098602295e-02 1.680753827095031738e-01 -8.858004212379455566e-02 -1.560539472848176956e-02 -3.398194909095764160e-01 1.356338262557983398e-01 -5.783303454518318176e-02 3.724023401737213135e-01 4.091242328286170959e-02 1.183000355958938599e-01
-2.596421837806701660e-01 2.876976728439331055e-01 1.152533069252967834e-01 -1.694174557924270630e-01 -3.427853062748908997e-02 1.960962079465389252e-02 3.312649428844451904e-01 1.517081111669540405e-01 9.904963523149490356e-02 9.209048748016357422e-02 1.869865208864212036e-01 2.413050979375839233e-01 5.416210740804672241e-03 -2.151160836219787598e-01 7.857877761125564575e-02 1.771393418312072754e-01 -3.325802832841873169e-02 -1.103054508566856384e-01 4.979130253195762634e-02 2.696725726127624512e-01 -4.741303324699401855e-01 3.035856969654560089e-02 7.385050505399703979e-02 2.052849084138870239e-01 -3.326779976487159729e-02 -8.541640639305114746e-02 -1.149996891617774963e-01 -2.768077247310429811e-04 6.982291489839553833e-02 -2.322619557380676270e-01 -6.035982817411422729e-02 -1.797037869691848755e-01
1.645758450031280518e-01 -1.311304718255996704e-01 -4.036176018416881561e-03 -4.858520254492759705e-02 9.172614663839340210e-02 3.864486142992973328e-02 2.573789358139038086e-01 3.969300910830497742e-02 6.286925822496414185e-02 9.491112083196640015e-02 1.894065439701080322e-01 1.627628505229949951e-01 -2.736582756042480469e-01 6.513787806034088135e-02 -3.811876103281974792e-02 -3.387348353862762451e-02 -9.405122697353363037e-02 2.817311510443687439e-02 4.511460065841674805e-01 1.449203938245773315e-01 -2.332403957843780518e-01 1.305168718099594116e-01 1.681568175554275513e-01 2.557792961597442627e-01 -4.234796762466430664e-02 4.650695994496345520e-02 -2.326014339923858643e-01 6.880887597799301147e-02 3.066412806510925293e-01 3.862593770027160645e-01 3.768921270966529846e-02 -1.086613088846206665e-01
2.244714498519897461e-01 2.458243370056152344e-01 1.242301613092422485e-02 1.852625459432601929e-01 9.880613535642623901e-02 7.139924913644790649e-02 -1.192502584308385849e-02 -9.206336736679077148e-02 -1.997259110212326050e-01 1.952509284019470215e-01 -2.049985080957412720e-01 4.377552494406700134e-02 -3.647670522332191467e-02 -1.909808441996574402e-02 -2.281520813703536987e-01 2.034608572721481323e-01 6.476932764053344727e-02 -7.208522409200668335e-02 -8.785734325647354126e-02 -9.748554788529872894e-03 -2.584339976310729980e-01 4.399781674146652222e-02 -1.452716141939163208e-01 2.049475312232971191e-01 1.500954180955886841e-01 -1.431298702955245972e-01 -2.306715399026870728e-01 4.888840615749359131e-01 5.502215027809143066e-02 2.657039761543273926e-01 4.715463146567344666e-02 -2.324031740427017212e-01
-2.854373073205351830e-03 2.234373241662979126e-01 -2.154792696237564087e-01 1.884787082672119141e-01 5.588615313172340393e-02 9.541920572519302368e-02 2.784087955951690674e-01 3.295369073748588562e-02 1.692416667938232422e-01 6.183212623000144958e-02 -6.382273137569427490e-02 8.638422936201095581e-02 1.981607824563980103e-02 -1.791457235813140869e-01 -1.177545115351676941e-01 2.014000862836837769e-01 -4.682105407118797302e-02 -2.495245784521102905e-01 1.425613611936569214e-01 1.040198057889938354e-01 -3.812541365623474121e-01 -1.081241592764854431e-01 -5.476226285099983215e-02 1.367552727460861206e-01 1.381664127111434937e-01 1.875301897525787354e-01 1.672088801860809326e-01 -3.633328974246978760e-01 5.542503669857978821e-02 1.485629826784133911e-01 -1.154939271509647369e-02 -3.640365898609161377e-01
2.286406047642230988e-02 2.335562109947204590e-01 -1.126798912882804871e-01 -2.016294002532958984e-01 -4.861148074269294739e-02 -1.839903555810451508e-02 5.924338102340698242e-02 -1.759101753123104572e-03 1.715947091579437256e-01 2.912378013134002686e-01 1.196369752287864685e-01 -3.485948741436004639e-01 3.004684112966060638e-02 1.494559198617935181e-01 -3.268887847661972046e-02 1.719787269830703735e-01 2.518028020858764648e-01 2.521907985210418701e-01 -1.058430876582860947e-02 1.838785260915756226e-01 -1.818832606077194214e-01 -9.938527643680572510e-02 2.215468585491180420e-01 2.976733148097991943e-01 2.161584943532943726e-01 -4.956807196140289307e-02 -1.725676059722900391e-01 -7.939061522483825684e-02 2.728267610073089600e-01 1.156956255435943604e-01 -9.593714028596878052e-02 -2.398228496313095093e-01
-8.980157785117626190e-03 -6.510723382234573364e-02 -5.369884520769119263e-02 -2.795960567891597748e-02 9.091579169034957886e-02 2.282434105873107910e-01 2.425474524497985840e-01 1.196952462196350098e-01 -4.187844321131706238e-02 2.278759926557540894e-01 1.870486587285995483e-01 -1.153612360358238220e-01 -1.106231212615966797e-01 2.366497814655303955e-01 -2.522301673889160156e-01 2.070976197719573975e-01 1.365289986133575439e-01 -9.738094359636306763e-02 1.118848938494920731e-02 -3.349016606807708740e-02 -5.421461462974548340e-01 -1.749828904867172241e-01 2.015858422964811325e-03 -2.170254662632942200e-02 1.249158009886741638e-01 4.848171025514602661e-02 -1.226646453142166138e-01 2.367595881223678589e-01 -2.043643295764923096e-01 2.707315981388092041e-01 -1.523811370134353638e-01 6.945245899260044098e-03
-2.121791392564773560e-01 4.294490069150924683e-02 4.593751206994056702e-02 1.020522043108940125e-01 -4.109341204166412354e-01 -3.049542754888534546e-02 2.333780191838741302e-02 -1.805635541677474976e-01 6.460175663232803345e-02 -1.987734586000442505e-01 7.486073672771453857e-02 2.141347974538803101e-01 -1.441182196140289307e-01 -1.679075956344604492e-01 -3.127675354480743408e-01 1.836780160665512085e-01 -7.278728485107421875e-02 1.676709353923797607e-01 9.662997722625732422e-02 1.739647984504699707e-01 -3.011376261711120605e-01 1.747635602951049805e-01 9.670666605234146118e-02 7.651490718126296997e-02 1.578493267297744751e-01 1.459227949380874634e-01 -1.241737678647041321e-01 -2.865186929702758789e-01 1.749673932790756226e-01 2.738414704799652100e-01 -5.222070962190628052e-02 2.241902798414230347e-02
2.356232553720474243e-01 2.682591378688812256e-01 5.642949789762496948e-02 -5.402857065200805664e-02 1.205366775393486023e-01 -1.481916569173336029e-02 2.656233310699462891e-01 -1.395826041698455811e-02 1.075608581304550171e-01 -2.693560719490051270e-01 -1.841346770524978638e-01 -9.945102035999298096e-03 1.205788701772689819e-01 2.670170553028583527e-02 -1.721127629280090332e-01 1.016779541969299316e-01 -9.362455457448959351e-03 -1.308483928442001343e-01 2.665699422359466553e-01 1.249326542019844055e-01 -3.834908902645111084e-01 -2.196471393108367920e-01 -2.612563408911228180e-02 3.666843175888061523e-01 3.392355442047119141e-01 1.516943126916885376e-01 4.188430309295654297e-02 -4.023864865303039551e-02 1.481041759252548218e-01 6.314557045698165894e-02 -2.209245599806308746e-02 -7.330653816461563110e-02
2.554822862148284912e-01 7.621775567531585693e-02 7.128440588712692261e-02 1.226618289947509766e-01 -5.557554960250854492e-02 1.134098228067159653e-02 -2.372608706355094910e-02 2.335515469312667847e-01 8.758655935525894165e-02 2.984932959079742432e-01 1.417524218559265137e-01 2.128479778766632080e-01 1.862088590860366821e-01 6.806518137454986572e-02 -3.610745370388031006e-01 3.172287046909332275e-01 1.721561327576637268e-02 -4.348060581833124161e-03 1.961141526699066162e-01 4.157077074050903320e-01 -2.295566797256469727e-01 5.915953218936920166e-02 -1.180103197693824768e-01 1.871697008609771729e-01 -1.814602911472320557e-01 1.122459843754768372e-01 -6.851510703563690186e-02 -6.245933845639228821e-02 -1.542249917984008789e-01 8.793196827173233032e-02 1.066634580492973328e-01 6.497478485107421875e-02
-1.644991189241409302e-01 2.885276675224304199e-01 1.423083245754241943e-01 5.039207637310028076e-02 -4.439404234290122986e-02 -1.948264613747596741e-02 1.332107633352279663e-01 -1.339010894298553467e-01 3.253618478775024414e-01 -2.136132270097732544e-01 1.708826273679733276e-01 5.684654414653778076e-02 7.617554813623428345e-02 1.179650351405143738e-01 -2.646124660968780518e-01 1.831218451261520386e-01 1.605642288923263550e-01 1.480266600847244263e-01 5.514901503920555115e-02 1.534551680088043213e-01 -3.820634186267852783e-01 -1.416411157697439194e-02 2.320689707994461060e-01 -3.850133623927831650e-03 1.334126144647598267e-01 5.781897157430648804e-02 -2.051582336425781250e-01 2.085929363965988159e-01 -8.337783627212047577e-03 3.027955628931522369e-02 -2.235749363899230957e-01 -2.993974685668945312e-01
9.046337008476257324e-02 1.955062448978424072e-01 1.466860324144363403e-01 1.547342985868453979e-01 -3.622769936919212341e-02 -1.859019100666046143e-01 3.541588485240936279e-01 3.579057380557060242e-02 1.448248699307441711e-02 1.819172203540802002e-01 1.309805810451507568e-01 2.806539535522460938e-01 -2.008717656135559082e-01 -1.449349969625473022e-01 1.904961466789245605e-02 1.331262737512588501e-01 -2.660425901412963867e-01 1.375040262937545776e-01 9.153824299573898315e-02 1.054806541651487350e-02 -1.894341856241226196e-01 3.342825546860694885e-02 6.413955241441726685e-02 2.008402943611145020e-01 3.533207625150680542e-02 2.441400438547134399e-01 -4.500958323478698730e-01 -6.119893491268157959e-02 8.390799164772033691e-02 2.745809853076934814e-01 8.046097308397293091e-02 -3.408671170473098755e-02
2.093397229909896851e-01 -2.529161423444747925e-02 1.195373386144638062e-01 -1.231592223048210144e-01 -1.698450744152069092e-01 -3.764360025525093079e-02 1.917717456817626953e-01 -2.368308603763580322e-01 2.764799892902374268e-01 2.680809497833251953e-01 -8.405260741710662842e-02 2.283197045326232910e-01 -2.880593761801719666e-03 -1.903925538063049316e-01 -8.953661471605300903e-02 3.560405969619750977e-01 1.050511747598648071e-01 1.159794926643371582e-01 3.495011627674102783e-01 9.032711386680603027e-03 -2.694441378116607666e-01 2.070940472185611725e-02 -1.771166622638702393e-01 1.411284357309341431e-01 -4.878940433263778687e-02 4.232221469283103943e-02 -2.016186565160751343e-01 -1.195768937468528748e-01 -1.475526690483093262e-01 2.586635947227478027e-01 -2.618665993213653564e-02 -6.990561634302139282e-02
1.225515827536582947e-01 1.689720153808593750e-01 -5.485472828149795532e-02 -1.320565938949584961e-01 7.114649564027786255e-02 -1.761904507875442505e-01 8.096659928560256958e-02 -2.007819265127182007e-01 9.778597205877304077e-02 4.990275204181671143e-02 1.455892324447631836e-01 1.545608192682266235e-01 2.077338397502899170e-01 1.355972886085510254e-01 -2.354340553283691406e-01 4.587583616375923157e-02 1.174782738089561462e-01 -9.182204306125640869e-02 2.816325724124908447e-01 6.927812844514846802e-02 -5.646291971206665039e-01 1.543176323175430298e-01 -1.516145169734954834e-01 2.027153372764587402e-01 3.372780978679656982e-01 -9.274934232234954834e-02 -1.357037425041198730e-01 -2.553638443350791931e-02 6.458310037851333618e-02 -2.241624146699905396e-02 1.006060466170310974e-02 -1.324602365493774414e-01
1.306956708431243896e-01 1.201451942324638367e-01 -4.889455623924732208e-03 7.878902554512023926e-02 -2.490091174840927124e-01 -1.294558285735547543e-03 -2.714713811874389648e-01 -6.742326915264129639e-02 1.109965071082115173e-01 3.808769583702087402e-02 -5.189929623156785965e-03 6.303571164608001709e-02 -1.584336459636688232e-01 1.185717508196830750e-01 -3.948113322257995605e-01 3.394018113613128662e-01 8.259797096252441406e-02 1.637182943522930145e-02 2.545002400875091553e-01 3.511263802647590637e-02 -3.025937974452972412e-01 1.823781877756118774e-01 2.439080327749252319e-01 -3.636700287461280823e-02 1.873940825462341309e-01 2.259924709796905518e-01 -1.405453383922576904e-01 -1.095304489135742188e-01 1.806970834732055664e-01 2.861270606517791748e-01 2.864871732890605927e-02 -4.459584876894950867e-02
-9.366838634014129639e-02 2.843288183212280273e-01 1.457116305828094482e-01 2.254078239202499390e-01 3.326172754168510437e-02 1.829129159450531006e-01 2.340358793735504150e-01 6.634398549795150757e-02 1.676581203937530518e-01 5.759962648153305054e-02 3.169848024845123291e-01 -3.220988065004348755e-02 -1.787679046392440796e-01 -7.327478379011154175e-02 -1.667304039001464844e-01 -1.671299040317535400e-01 -4.109690487384796143e-01 6.715624593198299408e-03 5.759873241186141968e-02 5.263431370258331299e-02 -3.530552983283996582e-01 -1.815594881772994995e-01 -5.610413104295730591e-02 6.791509687900543213e-02 6.546925753355026245e-02 6.653782725334167480e-02 2.940281108021736145e-02 -2.909053117036819458e-02 1.738107353448867798e-01 2.972479760646820068e-01 -1.260031163692474365e-01 -1.825775057077407837e-01
-1.845421642065048218e-01 -1.155596077442169189e-01 1.451750993728637695e-01 -2.153438031673431396e-01 -2.719859182834625244e-01 -1.375253405421972275e-02 1.263401061296463013e-01 3.276296705007553101e-02 1.457559764385223389e-01 7.819818705320358276e-02 8.559444546699523926e-02 1.123480275273323059e-01 -2.532702386379241943e-01 -5.858789756894111633e-02 -2.401262819766998291e-01 1.695199757814407349e-01 4.940071702003479004e-02 2.333817034959793091e-01 -7.637953758239746094e-02 1.445470936596393585e-02 -3.516103327274322510e-01 1.663376688957214355e-01 -2.287249267101287842e-01 1.473877727985382080e-01 2.413840442895889282e-01 -4.123109579086303711e-02 -6.908856332302093506e-02 -6.091108918190002441e-02 1.085118502378463745e-01 4.387893974781036377e-01 1.745635271072387695e-01 3.371979296207427979e-02
-1.860781610012054443e-01 1.306482553482055664e-01 1.624428182840347290e-01 -1.068804562091827393e-01 -2.707669734954833984e-01 2.862118184566497803e-01 2.015901505947113037e-01 2.130154222249984741e-01 1.100705862045288086e-01 8.714246004819869995e-02 3.564018011093139648e-02 3.113997280597686768e-01 -1.549409478902816772e-01 4.224628210067749023e-02 -2.123841345310211182e-01 5.188419297337532043e-02 -1.151365861296653748e-01 -5.064524710178375244e-03 1.398176848888397217e-01 1.653658002614974976e-01 -2.486886084079742432e-01 5.638170987367630005e-02 4.614057019352912903e-02 2.512272298336029053e-01 1.207654327154159546e-01 -1.880717724561691284e-01 -2.610915899276733398e-01 2.336494028568267822e-01 5.752604454755783081e-03 1.177421584725379944e-01 1.797765493392944336e-01 2.614020407199859619e-01
-3.302888944745063782e-02 1.943857073783874512e-01 9.774862229824066162e-02 1.429486721754074097e-01 9.576540440320968628e-02 1.273082941770553589e-01 8.498714119195938110e-02 1.741603761911392212e-01 1.910615414381027222e-01 2.969615459442138672e-01 -5.770972371101379395e-02 2.348457276821136475e-01 8.914154022932052612e-02 8.409346640110015869e-02 -2.498943805694580078e-01 1.954437196254730225e-01 1.988616883754730225e-01 2.082451134920120239e-01 8.877187967300415039e-02 -2.320915833115577698e-02 6.588740646839141846e-02 -1.467504054307937622e-01 -3.086338052526116371e-03 2.993419393897056580e-02 1.504274159669876099e-01 1.446061581373214722e-01 1.506786514073610306e-02 3.296127170324325562e-02 2.879523038864135742e-01 4.935195147991180420e-01 5.041075870394706726e-02 -2.781698405742645264e-01
-2.032331377267837524e-02 2.277628779411315918e-01 -1.341660507023334503e-02 2.231704741716384888e-01 1.011020690202713013e-02 1.053674742579460144e-01 2.085818350315093994e-01 4.055297747254371643e-02 1.251829322427511215e-02 5.900082644075155258e-03 2.798293828964233398e-01 4.943682812154293060e-03 -1.498477309942245483e-01 1.638979464769363403e-02 -5.608613044023513794e-02 -1.312911808490753174e-01 -3.221285641193389893e-01 1.036123856902122498e-01 6.244539469480514526e-02 3.403327465057373047e-01 -4.506630599498748779e-01 -2.683236263692378998e-02 -7.876835763454437256e-03 3.054262101650238037e-01 3.293583542108535767e-02 2.542462348937988281e-01 3.349666949361562729e-03 -1.326200552284717560e-02 2.780787944793701172e-01 3.062845673412084579e-03 1.818151623010635376e-01 -1.097480505704879761e-01
1.900186091661453247e-01 2.178716808557510376e-01 -1.552025675773620605e-01 -9.450560435652732849e-03 5.323337018489837646e-02 1.641884744167327881e-01 1.869282573461532593e-01 -7.309782784432172775e-03 3.494661748409271240e-01 7.937448471784591675e-02 4.921231791377067566e-02 -4.055798426270484924e-02 1.650951057672500610e-01 -1.615381836891174316e-01 -2.544541656970977783e-01 3.255278468132019043e-01 2.139888145029544830e-02 -4.582644999027252197e-02 4.434281587600708008e-02 2.652220129966735840e-01 -1.891463845968246460e-01 -1.513921469449996948e-01 6.792310625314712524e-02 2.356237024068832397e-01 -1.750112920999526978e-01 -7.649202644824981689e-02 -3.535772264003753662e-01 1.778637990355491638e-02 -2.464324235916137695e-01 1.594123542308807373e-01 -1.676904261112213135e-01 3.362850472331047058e-02
-1.844023615121841431e-01 2.344613820314407349e-01 1.465067267417907715e-01 -1.217351332306861877e-01 -1.162799447774887085e-01 -3.352722385898232460e-03 1.452743262052536011e-01 1.001984402537345886e-01 1.754447221755981445e-01 3.179076910018920898e-01 3.422233760356903076e-01 2.204038798809051514e-01 9.082439541816711426e-02 2.027367949485778809e-01 -3.300000727176666260e-01 8.537437766790390015e-02 1.704750806093215942e-01 -1.100798994302749634e-01 7.057411223649978638e-02 1.778477877378463745e-01 -4.041078686714172363e-01 -2.484549134969711304e-01 -3.674056753516197205e-02 -9.525772929191589355e-02 7.051586359739303589e-02 -4.520202800631523132e-02 -9.141746908426284790e-02 1.285361051559448242e-01 -9.802232496440410614e-03 -8.607530593872070312e-02 -8.218594640493392944e-02 8.707220852375030518e-02
2.746731638908386230e-01 3.178347051143646240e-01 1.365483850240707397e-01 -6.234898045659065247e-02 8.309219777584075928e-02 -1.695217490196228027e-01 1.432197540998458862e-01 -3.179068267345428467e-01 2.887232899665832520e-01 4.224814847111701965e-02 8.882542699575424194e-02 1.805682182312011719e-01 -1.850235648453235626e-02 1.994518637657165527e-01 -1.956682205200195312e-01 2.580227889120578766e-02 -4.122036509215831757e-03 -4.410088807344436646e-02 1.604163497686386108e-01 9.700495749711990356e-02 -3.803622424602508545e-01 3.412312641739845276e-02 -4.094185680150985718e-02 2.229998260736465454e-01 1.553755700588226318e-01 -2.917099297046661377e-01 -2.507651038467884064e-02 6.747825443744659424e-02 -1.485988944768905640e-01 8.447130024433135986e-02 -1.435456722974777222e-01 -2.011897712945938110e-01
3.205510228872299194e-02 2.751073539257049561e-01 -1.499198079109191895e-01 -6.825792044401168823e-02 -4.527849704027175903e-02 3.695892095565795898e-01 1.971842348575592041e-01 -1.163424551486968994e-01 -8.188860863447189331e-02 1.022441312670707703e-01 1.503631025552749634e-01 3.250765204429626465e-01 2.359160482883453369e-01 -1.129228845238685608e-01 -4.209404066205024719e-02 3.825379535555839539e-02 -5.877899006009101868e-02 7.586672157049179077e-02 2.401747852563858032e-01 4.698616638779640198e-02 -4.779351651668548584e-01 7.264732569456100464e-02 7.538881897926330566e-02 2.890815436840057373e-01 -1.963409408926963806e-02 -1.279210448265075684e-01 -9.364148229360580444e-02 -2.217488139867782593e-01 6.429526209831237793e-02 -5.780517682433128357e-02 1.062044575810432434e-01 -5.004297569394111633e-02
1.431240737438201904e-01 1.592597663402557373e-01 1.108216866850852966e-01 -8.674698881804943085e-03 5.398993194103240967e-02 -1.406624764204025269e-01 2.684472203254699707e-01 1.045050844550132751e-01 1.530854701995849609e-01 1.088620498776435852e-01 1.440483033657073975e-01 9.826711565256118774e-02 -3.768579661846160889e-01 -8.547903969883918762e-03 -9.162297099828720093e-02 1.418896466493606567e-01 -1.609305851161479950e-02 2.632357180118560791e-01 2.966627180576324463e-01 1.612951308488845825e-01 -7.678408175706863403e-02 -8.354534208774566650e-02 -4.116632789373397827e-02 1.030071452260017395e-01 1.189838647842407227e-01 2.881496250629425049e-01 -3.554984927177429199e-01 5.826137959957122803e-02 -2.752916812896728516e-01 2.806237339973449707e-01 -1.563070528209209442e-02 -9.641790390014648438e-02
-2.589972913265228271e-01 2.535337209701538086e-01 -1.140951365232467651e-01 -8.969276398420333862e-02 -2.193113714456558228e-01 -9.157297015190124512e-02 2.283526360988616943e-01 -1.477814763784408569e-01 -1.601539924740791321e-02 2.486580759286880493e-01 2.265208065509796143e-01 4.746551439166069031e-02 -1.120646074414253235e-01 3.156767487525939941e-01 -1.347359269857406616e-01 1.572353541851043701e-01 -6.636034697294235229e-02 -8.453740924596786499e-02 8.433811366558074951e-02 -2.183075062930583954e-02 -1.534876674413681030e-01 -2.813343405723571777e-01 -1.290085613727569580e-01 2.467392534017562866e-01 9.487801045179367065e-02 -1.052476838231086731e-01 -3.019348680973052979e-01 -1.175796538591384888e-01 -7.692401856184005737e-02 1.592454314231872559e-01 -1.749958097934722900e-02 -3.005831539630889893e-01
8.856773376464843750e-02 3.351562470197677612e-02 -1.707818061113357544e-01 1.770460307598114014e-01 -1.157959997653961182e-01 -1.038310602307319641e-01 -1.000705268234014511e-02 -5.831900984048843384e-03 2.265351265668869019e-01 1.903293579816818237e-01 3.942991495132446289e-01 3.480161726474761963e-01 -1.323657925240695477e-03 -6.180689483880996704e-02 -2.237139940261840820e-01 3.191748857498168945e-01 5.299044027924537659e-02 1.183786019682884216e-01 1.091783270239830017e-01 2.493084035813808441e-02 -2.340531349182128906e-01 -3.681552782654762268e-02 -2.386633306741714478e-01 -1.361270621418952942e-02 1.156421676278114319e-01 -6.116774305701255798e-02 -3.750407099723815918e-01 7.455955725163221359e-03 -5.023118481040000916e-02 1.384866535663604736e-01 5.979993194341659546e-02 -2.461222559213638306e-01
-2.598191201686859131e-01 -4.941494390368461609e-02 4.416953772306442261e-02 1.421209331601858139e-02 -3.091591894626617432e-01 2.121185958385467529e-01 3.450977802276611328e-01 -9.644807875156402588e-02 5.446547269821166992e-02 2.052287459373474121e-01 8.581821620464324951e-02 1.088920831680297852e-01 -7.551908958703279495e-03 -9.969206899404525757e-02 -2.386808097362518311e-01 2.461634129285812378e-01 -1.799250841140747070e-01 1.672553569078445435e-01 9.687266498804092407e-02 9.589037857949733734e-03 -5.855743959546089172e-02 2.536305189132690430e-01 1.961778253316879272e-01 1.763726025819778442e-01 6.990326195955276489e-02 -5.727763473987579346e-02 -1.713929325342178345e-01 1.816338002681732178e-01 2.027486413717269897e-01 3.835468292236328125e-01 2.613127231597900391e-02 2.138080075383186340e-02
1.557498276233673096e-01 3.050659298896789551e-01 -4.835370182991027832e-02 1.261368487030267715e-02 1.144328713417053223e-01 4.624236747622489929e-02 1.401768624782562256e-01 -1.791339665651321411e-01 4.840154051780700684e-01 1.088210046291351318e-01 3.782423213124275208e-02 1.392534077167510986e-01 2.927343845367431641e-01 -1.593621671199798584e-01 -3.295991942286491394e-02 6.473681330680847168e-02 -4.370515793561935425e-02 7.293564826250076294e-02 1.046896800398826599e-01 2.372363209724426270e-01 -2.032792121171951294e-01 2.756513189524412155e-03 -6.083758175373077393e-02 2.700315043330192566e-02 -4.465239495038986206e-02 1.384124532341957092e-02 -2.591431140899658203e-01 2.638768963515758514e-02 -3.349412679672241211e-01 3.337815999984741211e-01 6.994307506829500198e-03 -1.264633834362030029e-01
-6.070667505264282227e-02 9.968081861734390259e-02 7.126075215637683868e-03 1.526888459920883179e-01 -3.810204565525054932e-03 -6.636197119951248169e-02 1.914132237434387207e-01 2.757900357246398926e-01 1.816791445016860962e-01 1.359227150678634644e-01 3.589798808097839355e-01 4.781960323452949524e-02 -1.940669417381286621e-01 -2.523642778396606445e-02 -1.334829479455947876e-01 -4.594795778393745422e-02 -3.500036597251892090e-01 1.415023505687713623e-01 -5.430686287581920624e-03 2.531445026397705078e-01 -4.353329539299011230e-01 -1.238298714160919189e-01 -1.091889664530754089e-01 5.652314424514770508e-02 1.815161854028701782e-01 -3.978928551077842712e-02 2.282081097364425659e-01 2.400808595120906830e-02 1.054496318101882935e-01 2.030860781669616699e-01 5.462806671857833862e-02 -1.894617080688476562e-01
-1.350907236337661743e-01 3.188639879226684570e-01 3.084149062633514404e-01 4.997460544109344482e-02 2.401643246412277222e-01 1.580392271280288696e-01 5.378229543566703796e-02 5.754356086254119873e-02 5.807218328118324280e-02 -6.825556606054306030e-02 2.863088855519890785e-03 1.416303068399429321e-01 -1.337927728891372681e-01 -8.019751869142055511e-03 -4.483716189861297607e-02 -8.217615634202957153e-02 -2.989634126424789429e-02 2.501298189163208008e-01 -3.487525507807731628e-02 2.601430416107177734e-01 -4.838603734970092773e-01 1.127160564064979553e-01 -3.936501592397689819e-02 2.916159033775329590e-01 -1.597862988710403442e-01 1.583963036537170410e-01 -9.872592985630035400e-02 -3.490608884021639824e-03 2.455410361289978027e-01 1.478311419486999512e-01 1.020372062921524048e-01 -1.416785269975662231e-01
1.557249575853347778e-01 2.014620974659919739e-02 2.008887827396392822e-01 3.955081477761268616e-02 -8.798790723085403442e-02 -5.915277823805809021e-02 1.248188167810440063e-01 3.074449859559535980e-02 5.954566411674022675e-03 2.656786143779754639e-01 -7.942887954413890839e-03 -2.145109027624130249e-01 8.683376014232635498e-02 1.692949682474136353e-01 -1.811349391937255859e-02 2.026779502630233765e-01 6.048666685819625854e-02 2.013101726770401001e-01 1.945645064115524292e-01 2.811420336365699768e-02 -4.086213707923889160e-01 9.230551123619079590e-02 1.991009712219238281e-01 6.664403527975082397e-02 1.576647013425827026e-01 2.540591657161712646e-01 1.233388558030128479e-01 -4.963998124003410339e-02 1.597131490707397461e-01 2.300581932067871094e-01 -5.654221028089523315e-02 -4.692908525466918945e-01
1.574202179908752441e-01 4.529342055320739746e-01 7.150609046220779419e-02 1.189760640263557434e-01 -2.259700447320938110e-01 2.716761231422424316e-01 1.272939443588256836e-01 -1.735772937536239624e-01 1.661461442708969116e-01 -6.632896512746810913e-02 5.764628946781158447e-02 -1.899721771478652954e-01 -1.749531775712966919e-01 -1.984254829585552216e-02 -1.791804730892181396e-01 3.785884380340576172e-01 1.444074213504791260e-01 -1.331080645322799683e-01 2.364100888371467590e-02 1.498794406652450562e-01 -1.039993464946746826e-01 -8.708477020263671875e-02 9.957457333803176880e-02 2.986938059329986572e-01 1.356926113367080688e-01 -9.290952235460281372e-02 -1.723620742559432983e-01 -8.507485687732696533e-02 -1.456238478422164917e-01 2.542324177920818329e-02 -1.906466037034988403e-01 -2.067663334310054779e-02
-2.258019596338272095e-01 2.051823586225509644e-01 -7.571408152580261230e-02 -2.636025846004486084e-01 -1.962409615516662598e-01 -4.187455866485834122e-03 2.762043178081512451e-01 -8.927996456623077393e-02 -7.575602829456329346e-02 7.725193351507186890e-02 6.721436232328414917e-02 -2.002036431804299355e-03 -2.711940109729766846e-01 3.242236673831939697e-01 -1.590300053358078003e-01 1.128712296485900879e-01 -6.431303918361663818e-02 -3.271945118904113770e-01 -6.777283735573291779e-03 6.816353648900985718e-03 -2.050886005163192749e-01 -1.365173310041427612e-01 -4.900844022631645203e-02 1.809533089399337769e-01 4.506672173738479614e-02 7.652116566896438599e-02 -3.122083246707916260e-01 3.140972554683685303e-02 1.208819001913070679e-01 9.062187373638153076e-02 2.827267050743103027e-01 -2.444290369749069214e-01
1.663939058780670166e-01 4.957069084048271179e-02 -1.900920718908309937e-01 4.946509003639221191e-02 -3.300816714763641357e-01 -1.114201322197914124e-01 4.099228978157043457e-01 -3.006166778504848480e-02 3.174367249011993408e-01 -8.367635309696197510e-02 8.588473498821258545e-02 1.323129236698150635e-01 1.943444609642028809e-01 -1.440513283014297485e-01 -1.347148865461349487e-01 1.308202147483825684e-01 5.212576687335968018e-02 5.138056352734565735e-02 -9.762879461050033569e-02 -1.974047720432281494e-02 -3.548444509506225586e-01 1.880910098552703857e-01 8.833494037389755249e-03 1.623651478439569473e-03 1.183295175433158875e-01 1.962171792984008789e-01 1.968210786581039429e-01 -4.761568084359169006e-02 3.172952309250831604e-02 2.998533248901367188e-01 1.873463839292526245e-01 -1.354770213365554810e-01
-1.669597327709197998e-01 4.008897840976715088e-01 -5.121403932571411133e-02 1.858559623360633850e-02 -2.631087005138397217e-01 -1.977300271391868591e-02 9.791485220193862915e-02 -2.093093097209930420e-01 1.780649870634078979e-01 7.060454040765762329e-02 6.636958569288253784e-02 1.239150464534759521e-01 2.086768113076686859e-02 -2.887032330036163330e-01 -3.160524666309356689e-01 2.456031292676925659e-01 -5.313972011208534241e-02 -3.200730681419372559e-02 -2.280892245471477509e-02 1.885014213621616364e-02 -2.843396179378032684e-02 1.402419954538345337e-01 1.249333024024963379e-01 1.317207664251327515e-01 2.538923025131225586e-01 3.430356681346893311e-01 -2.823667526245117188e-01 -3.303677216172218323e-02 -3.170628566294908524e-03 2.237106859683990479e-01 4.420590400695800781e-02 1.088789999485015869e-01
2.447568438947200775e-02 3.029092252254486084e-01 -1.287316810339689255e-02 1.293833553791046143e-01 -1.832357607781887054e-02 -7.044964283704757690e-02 2.450493425130844116e-01 1.135610863566398621e-01 -5.121120437979698181e-02 -8.085452765226364136e-02 3.325435817241668701e-01 1.961432397365570068e-01 -1.193959414958953857e-01 2.512337453663349152e-02 7.726156711578369141e-02 1.571072041988372803e-01 -2.658077180385589600e-01 2.583041787147521973e-01 1.774105727672576904e-01 4.033080115914344788e-02 -2.225462645292282104e-01 8.597850799560546875e-02 1.349075734615325928e-01 1.640650480985641479e-01 1.973754018545150757e-01 4.586529731750488281e-02 -4.984679222106933594e-01 6.977812945842742920e-02 4.380582645535469055e-02 1.717670410871505737e-01 -7.091826945543289185e-02 7.332350313663482666e-02
9.592787921428680420e-02 3.926797509193420410e-01 -8.267151564359664917e-02 -2.898486852645874023e-01 1.757607758045196533e-01 2.359517216682434082e-01 2.520945072174072266e-01 -3.587106615304946899e-02 5.916204676032066345e-02 -1.959053575992584229e-01 -8.634467376396059990e-04 2.883171439170837402e-01 -5.152976140379905701e-02 2.287707328796386719e-01 -1.299077272415161133e-01 4.211780801415443420e-02 -1.519075036048889160e-01 9.796697646379470825e-02 5.896310135722160339e-02 1.475766450166702271e-01 -3.705068230628967285e-01 1.343154311180114746e-01 -7.146153599023818970e-02 2.176612360926810652e-05 7.611276954412460327e-02 -6.029281765222549438e-02 -2.794082760810852051e-01 -1.099736988544464111e-01 -6.098003685474395752e-02 -9.553177654743194580e-02 2.064930647611618042e-01 -1.492479890584945679e-01
6.365146487951278687e-02 1.321069896221160889e-01 1.919805109500885010e-01 1.353458315134048462e-01 -1.405632048845291138e-01 1.629971340298652649e-02 3.318436145782470703e-01 -2.883152663707733154e-02 1.723711639642715454e-01 2.260910570621490479e-01 2.228113859891891479e-01 2.282948493957519531e-01 -9.773806482553482056e-02 7.880491018295288086e-02 -1.399155706167221069e-01 2.690404057502746582e-01 -3.893055021762847900e-01 -1.107498183846473694e-01 6.244445219635963440e-03 9.042750298976898193e-02 -4.364821612834930420e-01 -1.409185770899057388e-02 3.773920983076095581e-02 6.981723010540008545e-02 -2.089763730764389038e-01 -7.404031604528427124e-02 7.479631900787353516e-02 -5.491079390048980713e-02 -1.906712502241134644e-01 5.300142616033554077e-02 -1.254652589559555054e-01 -1.425073444843292236e-01
1.850958764553070068e-01 4.515514075756072998e-01 2.039346843957901001e-02 -1.082390397787094116e-01 -2.222614288330078125e-01 4.784210026264190674e-02 -1.246859505772590637e-01 -1.433679908514022827e-01 4.025276377797126770e-02 -2.829314768314361572e-01 -5.279284343123435974e-02 3.920869156718254089e-02 -1.463133394718170166e-01 1.940988451242446899e-01 -7.433214038610458374e-02 4.274853467941284180e-01 -5.970793589949607849e-02 1.232467591762542725e-01 -6.929170340299606323e-02 1.398719847202301025e-01 -2.344671189785003662e-01 5.767416208982467651e-02 6.863994896411895752e-02 2.524357736110687256e-01 1.574900299310684204e-01 2.677654027938842773e-01 -8.100017160177230835e-02 -8.414415270090103149e-02 5.921958759427070618e-02 6.005606055259704590e-02 1.891159117221832275e-01 7.546955347061157227e-02
1.844541728496551514e-02 3.611336648464202881e-01 5.026353523135185242e-02 -1.948756864294409752e-03 3.877981007099151611e-02 1.562405675649642944e-01 -1.042197272181510925e-01 6.803978234529495239e-02 9.238600730895996094e-03 1.354376077651977539e-01 1.794335693120956421e-01 1.721446663141250610e-01 2.401885241270065308e-01 -1.317300796508789062e-01 -1.098348870873451233e-01 4.108577370643615723e-01 -1.098924279212951660e-01 -1.458014398813247681e-01 -1.474446896463632584e-02 1.290422976016998291e-01 -3.367223739624023438e-01 2.377681434154510498e-01 9.747602045536041260e-02 1.118013411760330200e-01 -1.079710666090250015e-02 -1.322464942932128906e-01 -2.577637434005737305e-01 -1.360045373439788818e-01 7.178817689418792725e-02 7.697623968124389648e-02 -6.770222634077072144e-02 -3.588980138301849365e-01
3.481708765029907227e-01 -6.593738496303558350e-02 2.804405391216278076e-01 -7.945136725902557373e-02 -8.708348125219345093e-02 4.079008102416992188e-02 1.679359525442123413e-01 1.188704222440719604e-01 1.702006757259368896e-01 8.324330300092697144e-02 4.567965865135192871e-02 -8.552378416061401367e-02 1.258415877819061279e-01 8.000864833593368530e-02 -3.684254363179206848e-02 9.782730042934417725e-02 -3.402528539299964905e-02 3.042141795158386230e-01 1.034934371709823608e-01 7.848788797855377197e-02 -4.064533710479736328e-01 1.383047401905059814e-01 2.428545802831649780e-01 1.182733252644538879e-01 2.546364068984985352e-01 1.908442378044128418e-01 2.213441878557205200e-01 1.568560600280761719e-01 1.450942158699035645e-01 4.258454963564872742e-02 -8.786023594439029694e-03 -3.061867952346801758e-01
7.652330398559570312e-02 -4.856402799487113953e-02 1.520293056964874268e-01 -1.634487658739089966e-01 -1.064869388937950134e-01 1.315585970878601074e-01 1.899208277463912964e-01 1.730548441410064697e-01 1.108935102820396423e-01 -6.295710057020187378e-02 -4.003994166851043701e-03 -1.864417195320129395e-01 -2.151951789855957031e-01 -1.144040673971176147e-01 -4.538338482379913330e-01 1.208003014326095581e-01 6.191620603203773499e-02 1.615510284900665283e-01 -1.356709450483322144e-01 -1.079358439892530441e-02 -3.116054832935333252e-01 2.348807826638221741e-02 -1.583719253540039062e-01 1.347750127315521240e-01 6.584218889474868774e-02 -9.102533757686614990e-02 -1.681390106678009033e-01 -8.353912085294723511e-02 3.481824649497866631e-03 3.689878880977630615e-01 3.199238181114196777e-01 -2.014020085334777832e-01
-6.288111954927444458e-02 9.363739937543869019e-02 -9.771437942981719971e-02 8.355275541543960571e-02 -1.181502342224121094e-01 1.291073113679885864e-01 3.400485515594482422e-01 -1.163375191390514374e-02 -8.865033835172653198e-02 5.624936148524284363e-02 6.367810815572738647e-02 -1.480145752429962158e-01 9.404556453227996826e-02 1.285138633102178574e-02 -5.439727008342742920e-02 1.259811371564865112e-01 5.814661830663681030e-02 1.008863374590873718e-02 1.604144275188446045e-01 2.113763242959976196e-01 -2.891162596642971039e-02 -3.690559417009353638e-02 -3.484777510166168213e-01 3.204041719436645508e-01 8.302850276231765747e-02 1.534315571188926697e-02 -1.322147548198699951e-01 -2.734232544898986816e-01 -1.659295894205570221e-02 4.046640694141387939e-01 -5.040763691067695618e-02 -4.397703111171722412e-01
6.794489175081253052e-02 2.022803276777267456e-01 -8.248637616634368896e-02 1.826996654272079468e-01 -2.596643380820751190e-02 5.728564690798521042e-03 3.038246929645538330e-01 -1.494982093572616577e-01 -9.448660910129547119e-02 1.571157127618789673e-01 1.199400201439857483e-01 -8.099594712257385254e-02 -1.544788181781768799e-01 -1.707704067230224609e-01 -3.515898585319519043e-01 -4.771054256707429886e-03 8.135126531124114990e-02 -2.879295945167541504e-01 -1.015186216682195663e-02 -9.634685516357421875e-02 -3.827161490917205811e-01 -7.010754197835922241e-02 2.253250032663345337e-01 2.803128957748413086e-01 2.788877785205841064e-01 1.520982533693313599e-01 -9.246526658535003662e-02 -6.363495439291000366e-02 5.476775020360946655e-02 9.575110860168933868e-03 -1.133650168776512146e-01 -2.420706599950790405e-01
1.097446605563163757e-01 3.286614716053009033e-01 -4.975004121661186218e-02 -1.068658102303743362e-02 6.656468659639358521e-02 -5.735594406723976135e-02 8.130925893783569336e-02 -3.428089320659637451e-01 4.001126885414123535e-01 -1.108508557081222534e-01 2.443595789372920990e-02 2.065319418907165527e-01 2.607356309890747070e-01 5.898088216781616211e-02 -1.193571612238883972e-01 1.365166604518890381e-01 1.127378568053245544e-01 -5.566789209842681885e-02 1.906933039426803589e-01 -1.105181407183408737e-02 -3.696744441986083984e-01 -1.052085403352975845e-02 -9.757322818040847778e-02 1.615086644887924194e-01 3.436183035373687744e-01 1.136309746652841568e-02 -1.230979487299919128e-01 7.074335124343633652e-03 8.147708326578140259e-02 5.107032135128974915e-02 8.875253796577453613e-02 -2.243290841579437256e-01
1.917552016675472260e-02 1.071318238973617554e-01 1.121838390827178955e-01 -1.424350738525390625e-01 -1.704113483428955078e-01 -4.025106504559516907e-02 2.248635888099670410e-01 1.376631110906600952e-01 6.571878911927342415e-04 2.455073967576026917e-02 2.495008893311023712e-02 -1.698818802833557129e-01 5.526866763830184937e-02 9.877023845911026001e-02 -9.030868858098983765e-02 1.928044408559799194e-01 -2.122710272669792175e-02 -2.881435155868530273e-01 4.491416737437248230e-02 4.187885522842407227e-01 -3.998071849346160889e-01 7.463166117668151855e-02 -1.246784701943397522e-01 -1.081243529915809631e-01 1.794073581695556641e-01 1.328585296869277954e-01 -3.391060531139373779e-01 1.604853272438049316e-01 -5.450505763292312622e-02 2.237479090690612793e-01 2.140749990940093994e-01 1.546086072921752930e-01
8.729879558086395264e-02 9.460205584764480591e-02 -2.572807073593139648e-01 -1.927784085273742676e-01 -5.479377508163452148e-02 1.775892227888107300e-01 2.195700705051422119e-01 -2.395191229879856110e-02 1.228767633438110352e-01 2.214003652334213257e-01 8.975981175899505615e-02 2.542808949947357178e-01 1.859957575798034668e-01 9.725790470838546753e-02 -6.466212868690490723e-02 4.844626039266586304e-02 1.106686703860759735e-02 2.749711275100708008e-02 -2.848648466169834137e-02 -3.874010220170021057e-02 -5.546604990959167480e-01 -1.297749280929565430e-01 1.298013776540756226e-01 3.661056756973266602e-01 -8.784181624650955200e-02 1.912992894649505615e-01 -5.233759805560112000e-02 -5.277358368039131165e-02 1.601117104291915894e-01 4.485247656702995300e-02 1.670173108577728271e-01 -1.593506187200546265e-01
5.749211460351943970e-02 1.893579810857772827e-01 -1.109206900000572205e-01 -1.328519135713577271e-01 1.300909221172332764e-01 -6.401509791612625122e-02 -1.203586906194686890e-01 -1.711550652980804443e-01 -7.636753469705581665e-02 -1.400224026292562485e-02 3.123444691300392151e-02 1.639125049114227295e-01 1.270977854728698730e-01 1.626131236553192139e-01 -1.471513360738754272e-01 5.774250254034996033e-02 7.732829451560974121e-02 -8.066634833812713623e-02 2.943693101406097412e-01 3.389014899730682373e-01 -3.945463001728057861e-01 -1.159797087311744690e-01 -8.923519402742385864e-02 3.173539638519287109e-01 3.666881620883941650e-01 9.416975826025009155e-02 -1.213241294026374817e-01 9.399628639221191406e-02 1.854735016822814941e-01 1.613775342702865601e-01 1.525235772132873535e-01 -1.491621732711791992e-01
-2.820623815059661865e-01 3.066916465759277344e-01 -8.425201289355754852e-03 -2.764748875051736832e-03 -2.325777560472488403e-01 -1.481239497661590576e-01 2.085104435682296753e-01 -9.715382009744644165e-02 -1.787406392395496368e-02 3.099533915519714355e-01 2.384290844202041626e-01 3.093835711479187012e-02 -2.925485931336879730e-02 2.954643070697784424e-01 -2.124099433422088623e-02 2.491126060485839844e-01 -6.804436445236206055e-02 -8.968994766473770142e-02 -2.660841494798660278e-02 -1.020832359790802002e-01 -2.027758210897445679e-01 -2.341272979974746704e-01 -4.816434532403945923e-02 1.557620912790298462e-01 1.229561679065227509e-02 -4.307282716035842896e-02 -3.392606675624847412e-01 -6.531736254692077637e-02 7.150623202323913574e-02 1.341280341148376465e-01 3.228314965963363647e-02 -3.172685801982879639e-01
-1.831540837883949280e-02 3.433123528957366943e-01 1.324168294668197632e-01 -9.025552868843078613e-02 -3.642905503511428833e-02 -1.094258353114128113e-01 1.612424291670322418e-02 1.498237997293472290e-02 3.368120491504669189e-01 -3.685420751571655273e-01 1.546644568443298340e-01 8.712089061737060547e-02 4.651740565896034241e-02 4.848627746105194092e-02 -4.076486825942993164e-01 1.476782560348510742e-01 1.328005641698837280e-01 -1.024903133511543274e-01 2.921639978885650635e-01 1.220162287354469299e-01 -2.749058604240417480e-01 -9.078488498926162720e-02 -1.049668714404106140e-01 2.157446742057800293e-01 1.756637394428253174e-01 7.932495325803756714e-03 -1.568781733512878418e-01 1.137132793664932251e-01 2.313781529664993286e-02 -9.741947986185550690e-03 -1.699788868427276611e-01 -3.613033145666122437e-02
2.047944515943527222e-01 1.390001922845840454e-01 -5.555187165737152100e-02 7.853558287024497986e-03 -1.467150598764419556e-01 1.425383388996124268e-01 5.203057825565338135e-02 -2.192298024892807007e-01 1.823742091655731201e-01 -1.888838829472661018e-03 1.552947144955396652e-02 -1.027908399701118469e-01 9.753308445215225220e-02 1.380841284990310669e-01 -3.631064295768737793e-01 3.370240926742553711e-01 6.841415911912918091e-02 -5.167829617857933044e-02 2.723575197160243988e-02 -3.395654493942856789e-03 -2.100718170404434204e-01 1.486417502164840698e-01 -4.769865050911903381e-02 5.290416628122329712e-02 1.057402491569519043e-01 1.899294853210449219e-01 -6.930422782897949219e-02 -1.980236321687698364e-01 -8.251419663429260254e-02 2.225416898727416992e-01 9.494693577289581299e-02 -5.374706387519836426e-01
6.836839020252227783e-02 2.086163759231567383e-01 -7.481828331947326660e-02 -1.627282239496707916e-02 5.592511221766471863e-02 -1.111948117613792419e-01 2.132572792470455170e-02 -3.329751789569854736e-01 1.621758639812469482e-01 -2.452505081892013550e-01 9.272263199090957642e-02 2.103289403021335602e-02 3.336553275585174561e-02 4.576645046472549438e-02 -1.497026085853576660e-01 1.917781531810760498e-01 1.555739641189575195e-01 -7.101182639598846436e-02 1.691270470619201660e-01 2.082835286855697632e-01 -4.247975945472717285e-01 -2.984233498573303223e-01 1.084123551845550537e-01 1.528976559638977051e-01 5.804623290896415710e-02 -3.016443178057670593e-02 -1.879037357866764069e-02 1.505624949932098389e-01 -5.839080736041069031e-02 2.371383905410766602e-01 -1.621169447898864746e-01 -3.770110309123992920e-01
9.231624752283096313e-02 2.572151720523834229e-01 -7.105441391468048096e-02 -1.457566916942596436e-01 1.096013635396957397e-01 -2.308666408061981201e-01 -2.793357893824577332e-02 -8.108144253492355347e-02 -1.288137882947921753e-01 -3.741181641817092896e-02 2.001011930406093597e-02 6.173173338174819946e-02 1.008940935134887695e-01 1.086763069033622742e-01 -2.254507392644882202e-01 5.851124227046966553e-02 9.062857180833816528e-02 -6.594699621200561523e-02 3.250423669815063477e-01 1.557614505290985107e-01 -3.711083531379699707e-01 -1.667792722582817078e-02 -1.530511379241943359e-01 2.616057693958282471e-01 4.988245666027069092e-01 7.206030189990997314e-02 -1.262771487236022949e-01 1.585854142904281616e-01 1.721402555704116821e-01 1.512784659862518311e-01 6.835737079381942749e-02 -5.718255043029785156e-02
-8.643470355309545994e-04 3.069536387920379639e-01 -9.782432764768600464e-02 8.054567128419876099e-02 5.116762965917587280e-02 -9.353592246770858765e-02 1.417478770017623901e-01 -3.900235593318939209e-01 1.470314562320709229e-01 -1.370421946048736572e-01 -2.183452807366847992e-02 -7.309963554143905640e-02 2.261870354413986206e-02 9.772621095180511475e-02 -2.087706327438354492e-01 1.596352607011795044e-01 3.138831630349159241e-02 -2.177712274715304375e-03 1.690385490655899048e-01 1.413871347904205322e-01 -5.040711164474487305e-01 -5.496415868401527405e-02 -2.833305159583687782e-03 7.243586331605911255e-02 1.410249173641204834e-01 -1.133622303605079651e-01 -1.222938075661659241e-01 1.817587465047836304e-01 -2.723909616470336914e-01 9.211006760597229004e-02 -1.464670151472091675e-01 -2.898465394973754883e-01
9.333927184343338013e-02 1.172866374254226685e-01 -4.401539638638496399e-02 1.371253579854965210e-01 -2.305725067853927612e-01 7.547032833099365234e-02 4.151000380516052246e-01 -6.698420643806457520e-02 2.939149141311645508e-01 2.074031718075275421e-02 9.128762036561965942e-02 1.692944616079330444e-01 4.941955208778381348e-02 -7.208728045225143433e-02 -1.473665237426757812e-01 5.905730277299880981e-02 4.716154560446739197e-02 -7.315461337566375732e-02 -2.193478494882583618e-02 -2.021763324737548828e-01 -5.231626629829406738e-01 1.665629795752465725e-03 -6.076252087950706482e-02 6.120264902710914612e-02 1.700072288513183594e-01 2.883947789669036865e-01 3.225154802203178406e-02 -1.634171903133392334e-01 -1.988174021244049072e-02 2.987370789051055908e-01 3.276909887790679932e-02 6.227728351950645447e-02
-6.286312639713287354e-02 4.971206188201904297e-01 -5.069605540484189987e-04 2.711703479290008545e-01 3.700914606451988220e-02 7.772175222635269165e-02 -2.241553068161010742e-01 -1.209690347313880920e-01 5.893095955252647400e-02 -1.158249471336603165e-02 -1.062038633972406387e-02 -8.829718083143234253e-02 4.579718410968780518e-02 2.004732936620712280e-01 -1.020997613668441772e-01 3.654904663562774658e-01 -3.212788999080657959e-01 2.009869739413261414e-02 7.805233448743820190e-02 1.597014367580413818e-01 -4.153539538383483887e-01 4.136412218213081360e-02 -3.801113739609718323e-02 2.453742176294326782e-02 5.366037413477897644e-02 8.749280869960784912e-02 1.523342281579971313e-01 5.133584141731262207e-02 -6.824778765439987183e-02 2.172820419073104858e-01 5.992079153656959534e-02 -4.418926313519477844e-02
2.288648039102554321e-01 3.433263003826141357e-01 6.363197416067123413e-02 1.991395354270935059e-01 -2.798810414969921112e-02 1.312079578638076782e-01 3.370671719312667847e-02 -1.809575408697128296e-01 3.698722124099731445e-01 -7.541370391845703125e-02 3.291779011487960815e-02 5.260055884718894958e-02 2.178055644035339355e-01 3.036332689225673676e-02 -1.744371205568313599e-01 3.454740718007087708e-02 1.176174804568290710e-01 7.343491166830062866e-02 1.467153728008270264e-01 5.630808696150779724e-02 -2.900618314743041992e-01 -1.773225218057632446e-01 -6.811602413654327393e-02 4.158096611499786377e-01 2.687883079051971436e-01 -6.705130636692047119e-02 1.199757605791091919e-01 8.674117177724838257e-02 1.875065118074417114e-01 -2.848883531987667084e-02 -1.392433345317840576e-01 -1.295227855443954468e-01
-5.798004567623138428e-02 7.687222957611083984e-02 1.296454071998596191e-01 9.534291923046112061e-02 -1.883965134620666504e-01 -5.415602400898933411e-02 1.843771636486053467e-01 4.980433359742164612e-02 5.114954710006713867e-02 1.151598691940307617e-01 2.293556928634643555e-01 1.294970046728849411e-02 -1.859010159969329834e-01 -2.065849862992763519e-02 -2.918991744518280029e-01 1.573173850774765015e-01 -1.167715713381767273e-02 2.700714170932769775e-01 2.825168371200561523e-01 -3.952176123857498169e-02 -1.814109086990356445e-01 1.667545884847640991e-01 3.222262561321258545e-01 3.656260669231414795e-01 -1.512417048215866089e-01 -1.114959865808486938e-01 -2.131959646940231323e-01 2.417245358228683472e-01 -6.193693261593580246e-03 2.904064655303955078e-01 -3.705957438796758652e-03 9.011246263980865479e-03
1.713128089904785156e-01 3.680429756641387939e-01 2.230035364627838135e-01 -1.821606755256652832e-01 1.073761060833930969e-01 -2.634644322097301483e-02 -2.143786754459142685e-03 -1.035659685730934143e-01 -1.781709641218185425e-01 -1.532784402370452881e-01 1.193146407604217529e-01 1.226048171520233154e-02 2.807841002941131592e-01 -1.013156212866306305e-02 -1.505390703678131104e-01 1.450789421796798706e-01 -1.412652581930160522e-01 8.526589721441268921e-02 2.283429056406021118e-01 8.873149752616882324e-02 -3.346254527568817139e-01 2.384943328797817230e-02 9.699194692075252533e-03 2.303989380598068237e-01 4.148585498332977295e-01 -2.197737991809844971e-02 -2.694518119096755981e-02 -2.293364703655242920e-01 1.393267661333084106e-01 1.691929250955581665e-01 5.696284025907516479e-02 -8.304121345281600952e-02
-1.243707090616226196e-01 2.846222519874572754e-01 2.508697099983692169e-02 -9.654420427978038788e-03 9.713342785835266113e-02 -1.258178055286407471e-01 1.780381947755813599e-01 -9.294043481349945068e-02 2.422153502702713013e-01 8.227512240409851074e-02 2.968158386647701263e-02 5.310795307159423828e-01 -3.459493815898895264e-02 2.666924893856048584e-01 -5.825255811214447021e-02 8.472836762666702271e-02 -8.996141701936721802e-02 -2.979938685894012451e-02 5.518371984362602234e-02 1.571967899799346924e-01 7.968448102474212646e-03 -5.567632615566253662e-02 -3.898660093545913696e-02 1.370345056056976318e-01 9.087191522121429443e-02 4.270499199628829956e-02 -4.514287784695625305e-02 -1.738904975354671478e-02 2.321943044662475586e-01 3.035543262958526611e-01 1.855405122041702271e-01 -3.909423351287841797e-01
-4.315602779388427734e-02 1.376258432865142822e-01 7.149901241064071655e-02 2.871397435665130615e-01 -2.686966583132743835e-02 2.585979923605918884e-02 3.131663501262664795e-01 -8.184430003166198730e-02 1.233952268958091736e-01 6.169790029525756836e-02 1.976828426122665405e-01 1.084122136235237122e-01 -8.021110296249389648e-02 5.613232403993606567e-02 -2.159850448369979858e-01 3.786279633641242981e-02 -1.688982546329498291e-01 1.733972281217575073e-01 2.130192220211029053e-01 3.024331331253051758e-01 -5.954319238662719727e-02 -2.059245714917778969e-03 1.388525813817977905e-01 1.884271204471588135e-01 7.669583428651094437e-03 2.801061272621154785e-01 -3.961802721023559570e-01 1.396099776029586792e-01 9.288640320301055908e-02 2.072982043027877808e-01 -3.123554289340972900e-01 -5.953917745500802994e-03
2.830299735069274902e-01 3.396151661872863770e-01 3.051044978201389313e-02 -7.598340045660734177e-03 -1.618086844682693481e-01 1.777101904153823853e-01 -1.402228176593780518e-01 1.317922025918960571e-02 2.578877285122871399e-02 7.816527783870697021e-02 -1.741267889738082886e-01 4.332999140024185181e-02 -2.554143965244293213e-01 4.251282289624214172e-02 -6.463463604450225830e-02 3.022893667221069336e-01 8.962430059909820557e-03 9.613845497369766235e-02 1.954791992902755737e-01 -1.685324460268020630e-01 -3.501488864421844482e-01 1.792559325695037842e-01 8.495075255632400513e-02 -1.807136237621307373e-01 1.473944634199142456e-01 9.003411233425140381e-02 -1.288919895887374878e-01 -1.043556556105613708e-01 1.429311633110046387e-01 3.652794659137725830e-01 1.178969740867614746e-01 -1.695678234100341797e-01
1.486820429563522339e-01 9.313314221799373627e-04 4.062151163816452026e-02 2.441700398921966553e-01 1.419556289911270142e-01 -2.078864872455596924e-01 2.247098535299301147e-01 -4.363550618290901184e-02 -8.865430951118469238e-03 1.507285833358764648e-01 4.628421738743782043e-02 -3.673778614029288292e-03 -3.009239733219146729e-01 1.018746271729469299e-01 -8.268307894468307495e-02 7.498727738857269287e-02 -1.378165036439895630e-01 -2.125097997486591339e-02 1.435029059648513794e-01 1.821833997964859009e-01 -2.761270403861999512e-01 -2.098407037556171417e-02 3.347658514976501465e-01 3.832916542887687683e-02 4.519981518387794495e-02 -1.151639595627784729e-01 -3.119117021560668945e-01 4.868593439459800720e-02 4.215347468852996826e-01 1.774607300758361816e-01 1.023627668619155884e-01 -2.538318634033203125e-01
9.308134019374847412e-02 1.745280325412750244e-01 -9.598444402217864990e-02 -8.059835433959960938e-02 -1.558338850736618042e-01 1.983157843351364136e-01 1.053070202469825745e-01 -1.438253670930862427e-01 3.308142125606536865e-01 1.485561430454254150e-01 -1.211168915033340454e-01 -1.143556311726570129e-01 -9.154726564884185791e-02 3.285093903541564941e-01 -2.205062806606292725e-01 1.572241634130477905e-02 2.550294399261474609e-01 2.288800328969955444e-01 1.936327964067459106e-01 1.178539022803306580e-01 -3.024064600467681885e-01 -7.831290364265441895e-02 3.666784241795539856e-02 -1.468300223350524902e-01 8.319486677646636963e-02 2.474724501371383667e-01 -1.610162109136581421e-02 2.896191775798797607e-01 7.973614335060119629e-02 1.645838618278503418e-01 2.075173407793045044e-01 -8.513344824314117432e-02
-6.300695985555648804e-02 3.330517411231994629e-01 -1.249157488346099854e-01 -1.148321256041526794e-01 -8.862948976457118988e-03 -3.818330587819218636e-03 2.620611488819122314e-01 1.481714844703674316e-01 -3.418192267417907715e-02 6.505466997623443604e-02 3.622174561023712158e-01 1.912755966186523438e-01 -2.016614675521850586e-01 7.453230023384094238e-02 -8.851552382111549377e-03 -1.025851815938949585e-01 -1.323431283235549927e-01 8.679454773664474487e-02 3.432392550166696310e-04 1.807294338941574097e-01 -3.814658224582672119e-01 3.274769484996795654e-01 -2.008312791585922241e-01 5.107282474637031555e-02 -1.003831103444099426e-01 -1.604329645633697510e-01 -2.872393131256103516e-01 1.381478756666183472e-01 1.629650145769119263e-01 4.088434949517250061e-02 5.141624063253402710e-02 -1.178551763296127319e-01
1.004893146455287933e-02 1.480392217636108398e-01 -6.664156168699264526e-02 1.256126761436462402e-01 1.622163318097591400e-02 1.736343204975128174e-01 5.015667080879211426e-01 1.286720763891935349e-02 7.180958241224288940e-02 6.726969778537750244e-02 2.157140970230102539e-01 2.264770865440368652e-02 -3.536686599254608154e-01 3.783936798572540283e-01 -8.981619775295257568e-02 9.020020067691802979e-02 2.101197540760040283e-01 1.873036175966262817e-01 1.027164142578840256e-02 -1.240018848329782486e-02 -1.009284555912017822e-01 5.266629531979560852e-02 -6.727080792188644409e-02 2.230001538991928101e-01 1.628108024597167969e-01 1.470262929797172546e-02 -2.596647441387176514e-01 1.430005431175231934e-01 9.542198479175567627e-02 1.898581907153129578e-02 2.225960791110992432e-01 -1.187562644481658936e-01
-8.905523270368576050e-02 2.610487341880798340e-01 4.299152642488479614e-02 -7.235984504222869873e-02 -1.040587723255157471e-01 1.857718825340270996e-01 8.849779516458511353e-02 5.315057002007961273e-03 1.523567736148834229e-01 -7.701555639505386353e-02 -1.377736181020736694e-01 -1.893154680728912354e-01 8.928584307432174683e-02 -7.284741103649139404e-02 -8.442395180463790894e-02 8.565781265497207642e-02 1.501617878675460815e-01 2.962911874055862427e-02 3.878468573093414307e-01 1.401578485965728760e-01 -4.310791790485382080e-01 -6.574202328920364380e-02 6.949639320373535156e-02 2.809911370277404785e-01 1.857299953699111938e-01 2.706289887428283691e-01 -3.971548005938529968e-02 1.890919506549835205e-01 6.906779110431671143e-02 1.796662956476211548e-01 -1.581204235553741455e-01 -2.781646549701690674e-01
7.189916819334030151e-02 9.115036576986312866e-02 2.529642879962921143e-01 -6.616284605115652084e-03 -1.603283286094665527e-01 -1.898107584565877914e-03 5.083608999848365784e-02 -2.895304560661315918e-01 7.582580298185348511e-02 1.277574598789215088e-01 1.054153516888618469e-01 1.924329809844493866e-02 2.119649499654769897e-01 1.171733736991882324e-01 -3.197759389877319336e-02 4.245204851031303406e-02 1.840647310018539429e-01 -1.102106645703315735e-01 3.093284070491790771e-01 2.998602390289306641e-01 -4.268378615379333496e-01 -2.022179663181304932e-01 7.573428004980087280e-02 7.242876291275024414e-02 2.036821842193603516e-01 -1.807258576154708862e-01 -1.723287850618362427e-01 -1.544182151556015015e-01 1.903646439313888550e-02 3.460474610328674316e-01 4.167307540774345398e-02 9.988432750105857849e-03
2.892825901508331299e-01 9.358255565166473389e-02 3.003214001655578613e-01 -2.452496141195297241e-01 -2.923672199249267578e-01 2.720073461532592773e-01 2.359220385551452637e-01 1.193404868245124817e-01 2.156892269849777222e-01 1.974692642688751221e-01 -8.302891254425048828e-02 2.185273766517639160e-01 -2.145932242274284363e-02 1.277214437723159790e-01 -2.651264071464538574e-01 2.038153409957885742e-01 -1.369364857673645020e-01 4.572891071438789368e-02 2.167308479547500610e-01 7.383779436349868774e-02 -4.741739854216575623e-02 -1.871262937784194946e-01 -1.856415569782257080e-01 -8.590719103813171387e-02 5.994560942053794861e-02 1.552369892597198486e-01 3.838400170207023621e-02 1.446989178657531738e-01 1.231215670704841614e-01 1.465038508176803589e-01 1.381765902042388916e-01 2.978324890136718750e-02
1.391275227069854736e-01 2.408569455146789551e-01 1.305881440639495850e-01 4.929517582058906555e-02 -1.540668606758117676e-01 1.416080743074417114e-01 8.291817456483840942e-02 2.343105152249336243e-02 3.951329290866851807e-01 2.586947381496429443e-01 -1.476927995681762695e-01 1.202796325087547302e-01 1.191075891256332397e-01 3.143830895423889160e-01 -2.645819485187530518e-01 1.501860469579696655e-01 -1.397809088230133057e-01 2.149237096309661865e-01 2.028117775917053223e-01 2.459877729415893555e-01 3.490390256047248840e-02 -9.566697478294372559e-02 -3.747379183769226074e-01 1.494305878877639771e-01 -8.829682320356369019e-02 6.559750437736511230e-02 -8.648604899644851685e-02 6.575972586870193481e-02 2.824295684695243835e-02 3.036615066230297089e-02 6.321804970502853394e-02 -1.299861967563629150e-01
2.123557031154632568e-02 3.607028126716613770e-01 -9.294088184833526611e-02 -8.624558895826339722e-02 1.719774305820465088e-01 -2.236984372138977051e-01 2.167560458183288574e-01 -2.376433759927749634e-01 1.441611945629119873e-01 -9.763457626104354858e-02 -1.979107223451137543e-02 8.136440068483352661e-02 1.995011419057846069e-01 1.964166387915611267e-02 -2.477048337459564209e-01 -6.038680672645568848e-02 8.336439728736877441e-02 -9.478662163019180298e-02 3.389560580253601074e-01 2.322238683700561523e-01 -4.264626502990722656e-01 -1.732168048620223999e-01 -1.328008323907852173e-01 2.045184522867202759e-01 2.124675363302230835e-01 1.498791947960853577e-02 -1.692351140081882477e-02 6.398180872201919556e-02 8.926495909690856934e-02 8.056409657001495361e-02 5.640228465199470520e-02 6.553827971220016479e-02
-1.293014287948608398e-01 3.013982176780700684e-01 2.467273026704788208e-01 -1.560663878917694092e-01 -1.152658388018608093e-01 -1.151035577058792114e-01 2.520736157894134521e-01 2.276888340711593628e-01 2.735852599143981934e-01 -3.663828969001770020e-02 -2.311979234218597412e-01 -9.368809312582015991e-02 -2.809247076511383057e-01 -7.486429810523986816e-02 7.885891944169998169e-02 8.984999358654022217e-02 -3.144357353448867798e-02 1.575051993131637573e-01 -6.096237897872924805e-02 1.454718559980392456e-01 -2.376229912042617798e-01 -3.143947571516036987e-02 -1.123644635081291199e-01 4.426111578941345215e-01 -6.478500366210937500e-02 6.385847926139831543e-02 -1.357463151216506958e-01 5.779944360256195068e-03 6.314285844564437866e-02 2.645677924156188965e-01 4.254069924354553223e-02 9.416907280683517456e-02
7.799993455410003662e-02 1.875163912773132324e-01 -2.368442416191101074e-01 -1.304777711629867554e-01 -3.821911755949258804e-03 -2.821148931980133057e-01 1.038907542824745178e-01 1.171895116567611694e-01 3.631499707698822021e-01 1.600759029388427734e-01 2.470354735851287842e-01 5.851193144917488098e-02 1.012464463710784912e-01 -1.016153767704963684e-01 4.928315803408622742e-02 3.798851072788238525e-01 1.060148030519485474e-01 -8.609633147716522217e-02 8.321332931518554688e-02 1.339035928249359131e-01 -1.728015393018722534e-01 1.328440457582473755e-01 -9.005226939916610718e-02 1.481368541717529297e-01 2.343792915344238281e-01 9.642143547534942627e-02 -2.599985897541046143e-01 -9.484786540269851685e-02 -1.327825337648391724e-01 1.660954505205154419e-01 1.227482706308364868e-01 -2.646755576133728027e-01
-3.075571358203887939e-02 5.380731821060180664e-01 1.999215222895145416e-02 1.728253364562988281e-01 -2.294098436832427979e-01 -1.580606549978256226e-01 5.208510905504226685e-02 7.374943047761917114e-02 8.507799357175827026e-02 8.790856227278709412e-03 4.045848175883293152e-02 7.764437794685363770e-02 8.893116563558578491e-02 7.259166240692138672e-02 -1.741228997707366943e-01 -2.142621949315071106e-02 2.718424201011657715e-01 -1.072660535573959351e-01 -1.852115839719772339e-01 2.940135300159454346e-01 -3.198820352554321289e-01 -4.366251453757286072e-02 7.196138799190521240e-02 8.243054896593093872e-02 -2.302916953340172768e-03 -2.462015673518180847e-02 -1.836152374744415283e-01 1.315978467464447021e-01 -1.449115574359893799e-01 2.353394776582717896e-01 2.806164026260375977e-01 -7.370550930500030518e-02
1.975053846836090088e-01 4.081154763698577881e-01 2.217661738395690918e-01 9.043301641941070557e-02 -1.025630682706832886e-01 2.866409532725811005e-02 -8.486796170473098755e-02 1.991629451513290405e-01 5.680842325091362000e-03 -1.168935447931289673e-01 3.443200886249542236e-01 -7.662860304117202759e-02 9.987781941890716553e-02 -1.688656061887741089e-01 -6.032947450876235962e-02 3.832550048828125000e-01 2.060986822471022606e-03 -5.874633789062500000e-02 -5.346779152750968933e-02 1.293877214193344116e-01 -3.568591475486755371e-01 2.075996249914169312e-02 -6.083764508366584778e-02 -7.106237113475799561e-02 1.791068911552429199e-01 1.094568446278572083e-01 9.048413485288619995e-02 -5.684126541018486023e-02 2.527448832988739014e-01 2.075899243354797363e-01 1.692746579647064209e-01 -3.215952217578887939e-02
1.486867964267730713e-01 3.210492432117462158e-01 5.065892357379198074e-03 -1.774265617132186890e-02 1.562737375497817993e-01 7.051011174917221069e-02 8.473517000675201416e-02 7.243144512176513672e-02 1.756317615509033203e-01 -4.646817967295646667e-02 -1.951718330383300781e-01 1.289190202951431274e-01 3.176755607128143311e-01 8.140201866626739502e-02 -9.903387725353240967e-02 1.796981394290924072e-01 -8.847625926136970520e-03 -4.715211689472198486e-02 2.820791900157928467e-01 2.408580482006072998e-02 -4.928823411464691162e-01 2.356884330511093140e-01 -1.082211658358573914e-01 -2.241967990994453430e-02 1.885493248701095581e-01 4.802438244223594666e-02 -2.221170067787170410e-01 -1.435487121343612671e-01 1.019814684987068176e-01 4.545617848634719849e-02 1.532310843467712402e-01 -2.416734397411346436e-01
-3.863652050495147705e-02 2.619991004467010498e-01 -2.168542146682739258e-01 2.549013495445251465e-01 5.238495022058486938e-02 -9.549196809530258179e-03 2.969231903553009033e-01 -4.681667685508728027e-02 -3.127740696072578430e-02 -5.212387442588806152e-02 -1.806038990616798401e-02 1.817125976085662842e-01 -6.819403171539306641e-02 3.660889342427253723e-02 -1.658460795879364014e-01 7.709910720586776733e-02 9.292741864919662476e-02 -1.195248812437057495e-01 8.808067440986633301e-02 -1.537531763315200806e-01 -5.330177545547485352e-01 1.100463718175888062e-01 -7.728174328804016113e-02 4.340526759624481201e-01 5.771408230066299438e-02 -2.638907730579376221e-02 1.194263026118278503e-01 -2.322397828102111816e-01 1.730809658765792847e-01 3.224812448024749756e-02 -7.172190584242343903e-03 2.479057526215910912e-03
1.766876876354217529e-01 6.612198799848556519e-02 2.072737216949462891e-01 1.107528880238533020e-01 -2.667540609836578369e-01 2.070272117853164673e-01 -6.698095798492431641e-02 -2.208888530731201172e-01 9.782502055168151855e-02 9.942977130413055420e-02 9.043380618095397949e-02 9.457938373088836670e-02 1.401841342449188232e-01 -8.805918693542480469e-02 -3.325554132461547852e-01 3.804236352443695068e-01 -8.936443179845809937e-02 -2.872042357921600342e-03 -8.801067247986793518e-03 -9.890315122902393341e-03 -1.518084257841110229e-01 1.525204032659530640e-01 -6.032313406467437744e-02 6.956578046083450317e-02 1.891739815473556519e-01 2.038655132055282593e-01 -1.037243232131004333e-01 -1.182751208543777466e-01 -3.830090630799531937e-03 1.705036312341690063e-01 1.017086324281990528e-03 -4.779587090015411377e-01
1.406963318586349487e-01 1.956388652324676514e-01 2.710914611816406250e-01 -1.039891317486763000e-01 -2.725661993026733398e-01 -2.958896011114120483e-02 3.562651872634887695e-01 -1.747629940509796143e-01 -4.222953226417303085e-03 -4.115543514490127563e-02 -7.994145900011062622e-02 -4.398214444518089294e-02 5.961254611611366272e-02 5.008446052670478821e-02 -2.001158744096755981e-01 6.141735613346099854e-02 -3.079521097242832184e-02 3.265259265899658203e-01 -1.672342978417873383e-02 -1.776806414127349854e-01 -3.889552354812622070e-01 -1.685535535216331482e-02 -1.411939114332199097e-01 5.356880649924278259e-02 2.212850153446197510e-01 3.202638030052185059e-01 4.682364314794540405e-02 -3.874909132719039917e-02 2.544229328632354736e-01 9.863588213920593262e-02 -1.239417716860771179e-01 -7.892336696386337280e-02
1.341803371906280518e-01 1.209562495350837708e-01 2.009063512086868286e-01 2.971323765814304352e-02 -1.710787564516067505e-01 4.902102053165435791e-02 -1.248276606202125549e-01 4.434605687856674194e-02 1.002621278166770935e-01 1.710325479507446289e-01 -1.805573254823684692e-01 1.052682697772979736e-01 -1.677616834640502930e-01 -1.243634074926376343e-01 -2.574607133865356445e-01 2.265639901161193848e-01 1.127741709351539612e-01 1.289256513118743896e-01 9.323115646839141846e-02 -2.554671168327331543e-01 -4.667044579982757568e-01 -2.340272627770900726e-02 9.660364687442779541e-02 -2.183234319090843201e-02 1.597742885351181030e-01 -2.061072364449501038e-02 -4.742529988288879395e-02 3.858396783471107483e-02 1.294461488723754883e-01 4.613651335239410400e-01 1.427782177925109863e-01 -1.467307507991790771e-01
3.056010007858276367e-01 6.418352723121643066e-01 6.075015291571617126e-03 -4.457909986376762390e-02 -1.298139840364456177e-01 -8.947364985942840576e-02 2.323460876941680908e-01 -4.181653633713722229e-02 -7.540243864059448242e-02 7.510027289390563965e-02 2.006632983684539795e-01 1.172773074358701706e-02 -4.734592884778976440e-02 9.272282943129539490e-03 -5.929716676473617554e-02 1.624550670385360718e-01 1.653342992067337036e-01 -1.765693426132202148e-01 2.134579420089721680e-01 3.605890870094299316e-01 -9.804253280162811279e-02 4.019752517342567444e-02 8.197014778852462769e-02 1.197370933368802071e-03 -4.665600508451461792e-02 -8.973904699087142944e-02 3.638571128249168396e-02 -5.694474279880523682e-02 -7.713154703378677368e-02 1.984823048114776611e-01 5.816485732793807983e-02 -1.118166595697402954e-01
-1.433250606060028076e-01 1.635428071022033691e-01 -8.001270890235900879e-02 1.606001704931259155e-01 7.302803546190261841e-02 1.387157142162322998e-01 2.570621371269226074e-01 2.533044517040252686e-01 9.737738221883773804e-02 8.029995858669281006e-02 3.951942324638366699e-01 7.823679596185684204e-02 -1.349546313285827637e-01 -4.823993146419525146e-02 -1.143008619546890259e-01 -5.166067183017730713e-02 -3.509304821491241455e-01 4.280122742056846619e-02 1.335638463497161865e-01 1.445733457803726196e-01 -4.140073359012603760e-01 -9.345000982284545898e-02 -1.050132438540458679e-01 1.142975166440010071e-01 1.318747252225875854e-01 6.084848195314407349e-02 4.232068732380867004e-02 6.637282669544219971e-02 3.161489963531494141e-02 3.076086938381195068e-01 -1.399731189012527466e-01 -2.018367946147918701e-01
2.992723137140274048e-03 2.944124937057495117e-01 1.106553971767425537e-01 -1.545786559581756592e-01 2.656919136643409729e-02 -1.854386180639266968e-02 7.828051596879959106e-02 2.416098490357398987e-02 1.953625380992889404e-01 -1.084345728158950806e-01 -3.531926125288009644e-02 6.033546477556228638e-02 1.644640415906906128e-01 -7.302464544773101807e-02 -1.345908548682928085e-02 1.945057138800621033e-02 -5.965433083474636078e-03 -1.336115598678588867e-01 4.495113790035247803e-01 2.204669564962387085e-01 -4.247512817382812500e-01 1.382269244641065598e-02 1.108350791037082672e-02 2.179469764232635498e-01 2.587766945362091064e-01 9.755758196115493774e-02 -7.976739853620529175e-02 2.750048935413360596e-01 -1.652215421199798584e-02 9.426086395978927612e-02 -2.430253475904464722e-01 -2.412133067846298218e-01
2.611422836780548096e-01 1.305771470069885254e-01 1.202354505658149719e-01 1.915887147188186646e-01 -4.531775135546922684e-03 1.459680050611495972e-01 4.753407090902328491e-02 -1.576557159423828125e-01 2.296001613140106201e-01 2.530022561550140381e-01 -2.970907092094421387e-02 1.231982931494712830e-01 1.008266955614089966e-01 -1.239951327443122864e-01 -3.196552097797393799e-01 1.360497921705245972e-01 -6.466074287891387939e-02 -3.735513612627983093e-02 7.422330975532531738e-02 2.663089632987976074e-01 -2.619729340076446533e-01 -1.840212941169738770e-01 3.537018224596977234e-02 1.250564455986022949e-01 -1.756037622690200806e-01 -2.160769421607255936e-03 -3.886274695396423340e-01 2.402728237211704254e-02 -1.778723001480102539e-01 2.871107459068298340e-01 -1.834638118743896484e-01 6.755015999078750610e-02
1.719876527786254883e-01 3.918929398059844971e-01 -3.726075217127799988e-02 3.004336953163146973e-01 -2.697319686412811279e-01 -9.474610537290573120e-02 1.615804061293601990e-02 -7.669048011302947998e-02 -5.510064959526062012e-02 6.940746307373046875e-02 2.202148884534835815e-01 1.145261339843273163e-03 4.313855431973934174e-03 1.363732665777206421e-02 -2.886998653411865234e-01 -9.104490280151367188e-02 1.949463635683059692e-01 1.214065328240394592e-01 -1.015137657523155212e-01 1.996565759181976318e-01 -2.374248504638671875e-01 3.732361271977424622e-02 -1.369766443967819214e-01 6.498160213232040405e-02 -4.758781567215919495e-02 -1.563491486012935638e-02 -6.792695075273513794e-02 1.292108148336410522e-01 -2.186199575662612915e-01 2.569442689418792725e-01 3.219205737113952637e-01 -2.533760070800781250e-01
3.353773355484008789e-01 2.343329042196273804e-01 1.649788171052932739e-01 -1.044222712516784668e-01 1.395342051982879639e-01 1.119472905993461609e-01 3.688222169876098633e-01 -3.723643720149993896e-02 5.705978721380233765e-02 -2.891971766948699951e-01 -1.098308339715003967e-01 2.891096286475658417e-02 1.259955763816833496e-01 1.556540466845035553e-02 -1.164973378181457520e-01 1.302826255559921265e-01 8.477488905191421509e-02 -1.809309870004653931e-01 1.966889202594757080e-01 1.943750232458114624e-01 -3.573403954505920410e-01 -7.637837529182434082e-02 -1.054492071270942688e-01 3.155292570590972900e-01 2.622423171997070312e-01 1.553539782762527466e-01 -1.532202493399381638e-02 -6.839744001626968384e-02 9.440833330154418945e-02 9.258031845092773438e-03 6.660693138837814331e-02 -8.227372169494628906e-02
1.347128450870513916e-01 1.880090236663818359e-01 1.724723577499389648e-01 -2.576568722724914551e-02 -3.337303102016448975e-01 7.756572961807250977e-02 1.801034659147262573e-01 2.657522857189178467e-01 4.281408786773681641e-01 4.284832254052162170e-02 -3.140975162386894226e-02 -6.666550785303115845e-02 -1.618585437536239624e-01 8.455473184585571289e-02 -6.522766500711441040e-02 8.973185718059539795e-02 5.490835383534431458e-02 -8.760659396648406982e-02 7.306431233882904053e-02 -9.872377663850784302e-02 -3.510954380035400391e-01 3.295771405100822449e-02 9.739547036588191986e-03 -4.105637222528457642e-02 5.811294168233871460e-02 7.730970531702041626e-02 -1.575012207031250000e-01 4.199287891387939453e-01 2.511404752731323242e-01 8.528245985507965088e-02 1.627970933914184570e-01 -1.254186313599348068e-02
1.827398091554641724e-01 9.578706324100494385e-02 -5.411898717284202576e-02 3.812876343727111816e-02 -2.413189709186553955e-01 3.752735257148742676e-02 4.783317446708679199e-01 -4.640150442719459534e-02 2.753463089466094971e-01 2.945960760116577148e-01 2.710249042138457298e-03 3.880981504917144775e-01 -1.219997555017471313e-02 4.142795875668525696e-02 -1.428000777959823608e-01 7.633851468563079834e-02 -2.576273083686828613e-01 -2.573040127754211426e-01 -3.376119583845138550e-02 -5.794458091259002686e-03 -3.338155150413513184e-01 9.067940711975097656e-02 -5.082534626126289368e-02 1.190145388245582581e-01 3.631921857595443726e-02 2.539485227316617966e-03 2.484315633773803711e-02 -1.339886784553527832e-01 -4.919500276446342468e-02 1.581619232892990112e-01 -5.908019468188285828e-02 -1.269240584224462509e-02
3.874830901622772217e-01 5.526968836784362793e-01 -4.381740093231201172e-02 4.376399517059326172e-02 -1.550493240356445312e-01 -8.690055459737777710e-02 4.980154335498809814e-02 1.115377843379974365e-01 2.103034406900405884e-01 1.725956201553344727e-01 1.567662656307220459e-01 7.858204841613769531e-02 1.013647764921188354e-01 5.250467360019683838e-02 -8.888305164873600006e-03 1.064107418060302734e-01 1.878168135881423950e-01 -1.260428428649902344e-01 1.583970151841640472e-02 3.529766201972961426e-01 -5.547918751835823059e-02 -5.762171372771263123e-02 4.259742423892021179e-02 5.212967470288276672e-02 -2.101882547140121460e-02 -2.625285275280475616e-02 -1.841903179883956909e-01 -2.171865999698638916e-01 -2.408813685178756714e-02 2.915813922882080078e-01 -9.767805784940719604e-02 2.301492355763912201e-02
-4.782192036509513855e-02 3.865236341953277588e-01 9.577424079179763794e-02 7.882500439882278442e-02 -3.090912662446498871e-02 3.343093395233154297e-02 -1.170793473720550537e-01 2.842542231082916260e-01 1.443510409444570541e-03 1.796158999204635620e-01 3.827704489231109619e-01 9.175802022218704224e-02 9.396015852689743042e-02 -5.283983051776885986e-02 3.178877383470535278e-02 3.268534243106842041e-01 4.700184799730777740e-03 -1.013197302818298340e-01 -1.421681139618158340e-02 3.416425362229347229e-02 -4.032608568668365479e-01 1.487754434347152710e-01 1.475901925005018711e-03 5.606133863329887390e-02 1.687970906496047974e-01 -3.462437912821769714e-02 -1.983199864625930786e-01 -2.413358241319656372e-01 1.331605911254882812e-01 4.326434805989265442e-02 -9.098859131336212158e-02 -2.738272845745086670e-01
-2.532297372817993164e-01 1.659268885850906372e-01 -3.465244546532630920e-02 -1.210094317793846130e-01 9.414698928594589233e-02 -4.314963147044181824e-02 1.645832508802413940e-01 -2.851961180567741394e-02 3.848626613616943359e-01 1.063473597168922424e-01 1.921940892934799194e-01 1.023670956492424011e-01 7.999931275844573975e-02 -6.766089797019958496e-02 -2.460240870714187622e-01 2.695498466491699219e-01 -6.044500693678855896e-02 -1.492978781461715698e-01 1.790059357881546021e-01 6.698149442672729492e-02 -3.220208585262298584e-01 1.957096904516220093e-01 1.420749425888061523e-01 -1.511263996362686157e-01 2.543748915195465088e-01 -6.687474995851516724e-02 -2.382065206766128540e-01 -5.840224772691726685e-02 -6.727161258459091187e-02 7.813697308301925659e-02 1.281622145324945450e-02 -3.394679129123687744e-01
1.164211183786392212e-01 2.526824176311492920e-01 9.127264469861984253e-02 -8.866270631551742554e-02 3.976988419890403748e-02 -1.327990293502807617e-01 2.123685926198959351e-01 -1.323751509189605713e-01 2.800078988075256348e-01 -1.144971400499343872e-01 1.313921660184860229e-01 -1.384944617748260498e-01 1.255349218845367432e-01 1.874652057886123657e-01 -3.572079241275787354e-01 2.568948566913604736e-01 9.324214607477188110e-02 6.798695772886276245e-02 5.667619407176971436e-02 1.719315648078918457e-01 -2.334353327751159668e-01 3.448122441768646240e-01 -7.421781122684478760e-02 -5.779912322759628296e-02 4.085131734609603882e-02 1.204018667340278625e-02 -1.135466694831848145e-01 2.836517430841922760e-02 -5.371034890413284302e-02 1.620611548423767090e-02 -2.994831837713718414e-02 -4.519188702106475830e-01
-1.174730435013771057e-02 2.320871800184249878e-01 1.187770068645477295e-01 1.173939481377601624e-01 5.569783598184585571e-02 2.449743151664733887e-01 1.340194940567016602e-01 1.376401036977767944e-01 1.504949468653649092e-04 -1.115586683154106140e-01 3.602246344089508057e-01 3.506380692124366760e-02 -2.351750582456588745e-01 5.422341451048851013e-02 -9.670192003250122070e-02 -5.730485171079635620e-02 -2.705063223838806152e-01 5.979297310113906860e-02 5.241661146283149719e-02 2.149725109338760376e-01 -4.175635874271392822e-01 -1.269890218973159790e-01 -1.097637936472892761e-01 2.487670779228210449e-01 1.568646728992462158e-02 1.111043915152549744e-01 6.547258794307708740e-02 3.162754699587821960e-02 3.294917345046997070e-01 1.752108335494995117e-01 1.636418849229812622e-01 -1.723971813917160034e-01
-3.484785556793212891e-03 2.536122202873229980e-01 1.896150857210159302e-01 1.768134087324142456e-01 2.812387347221374512e-01 2.233349829912185669e-01 2.760923802852630615e-01 1.028513759374618530e-01 -3.298054635524749756e-02 1.639831215143203735e-01 -1.686433888971805573e-02 2.268183976411819458e-02 -2.889341711997985840e-01 1.574161946773529053e-01 -7.827600091695785522e-02 -6.061313673853874207e-02 2.756397426128387451e-02 2.155027389526367188e-01 1.001124382019042969e-01 2.498037964105606079e-01 -1.999593973159790039e-01 1.985585875809192657e-02 -5.677212029695510864e-02 4.470211267471313477e-01 3.510719165205955505e-02 1.722645461559295654e-01 2.055548876523971558e-02 6.606045365333557129e-02 1.405156403779983521e-01 1.759397089481353760e-01 1.689607799053192139e-01 -1.668410599231719971e-01
9.410690516233444214e-02 4.948277473449707031e-01 -1.063926964998245239e-01 3.458782732486724854e-01 -2.017779052257537842e-01 -1.016593631356954575e-02 -9.348677843809127808e-02 -9.018334746360778809e-02 -4.592703655362129211e-02 2.218153327703475952e-01 -3.278809040784835815e-02 -8.069916069507598877e-02 1.150716617703437805e-01 1.073125004768371582e-01 5.749544501304626465e-02 3.217906355857849121e-01 -1.057057306170463562e-01 -8.250372856855392456e-02 3.268769010901451111e-02 2.547588646411895752e-01 -3.042740523815155029e-01 9.399624913930892944e-02 4.381072148680686951e-02 1.105057969689369202e-01 5.009018257260322571e-02 1.149660199880599976e-01 -1.026784330606460571e-01 -6.334864534437656403e-03 6.350062787532806396e-02 2.078449726104736328e-01 2.759532034397125244e-01 1.339597851037979126e-01
7.936635613441467285e-02 7.308800518512725830e-02 1.199347674846649170e-01 2.031136769801378250e-03 -3.331072032451629639e-01 -2.318234741687774658e-02 3.697250485420227051e-01 -9.659919142723083496e-02 1.389841437339782715e-01 3.868456184864044189e-02 -2.727076783776283264e-02 -1.300026178359985352e-01 8.144685626029968262e-02 4.435460641980171204e-02 -1.833435446023941040e-01 9.351127594709396362e-02 -3.155893981456756592e-01 8.971866220235824585e-02 1.558337360620498657e-01 -2.388773411512374878e-01 -4.337073862552642822e-01 2.231527864933013916e-02 -9.748367220163345337e-02 -6.248353421688079834e-02 1.432380676269531250e-01 1.747940033674240112e-01 -1.621156558394432068e-02 -1.396587193012237549e-01 -4.737227782607078552e-02 3.908902108669281006e-01 -7.949826121330261230e-02 -6.189130619168281555e-02
-1.088419333100318909e-01 3.532322645187377930e-01 1.477213203907012939e-01 -8.208303153514862061e-02 -9.009069949388504028e-02 1.336470246315002441e-01 -2.310064136981964111e-01 8.138883113861083984e-02 1.638621091842651367e-01 -1.083296015858650208e-01 1.079327240586280823e-01 -8.910849690437316895e-02 1.091433465480804443e-01 2.228079363703727722e-03 -3.409579396247863770e-01 3.046187758445739746e-01 -1.392995417118072510e-01 -1.771248430013656616e-01 1.295036375522613525e-01 3.105142116546630859e-01 -4.020014107227325439e-01 -1.020422019064426422e-02 7.298729568719863892e-02 8.867357671260833740e-02 -4.576672986149787903e-02 -4.924619942903518677e-02 1.761190146207809448e-01 -1.600447744131088257e-01 1.689710766077041626e-01 1.933001726865768433e-01 5.340803787112236023e-02 3.048653155565261841e-02
1.095005404204130173e-02 1.396867185831069946e-01 1.487246481701731682e-03 1.945963501930236816e-01 5.377602204680442810e-02 -1.309342384338378906e-01 3.606079816818237305e-01 2.195497006177902222e-01 -9.777945280075073242e-02 1.654538065195083618e-01 1.156568005681037903e-01 3.802188485860824585e-02 -1.358335465192794800e-01 -5.849111359566450119e-03 9.112385101616382599e-03 1.438979506492614746e-01 -1.702987998723983765e-01 1.656209230422973633e-01 2.280059307813644409e-01 -1.104445755481719971e-01 -3.649682402610778809e-01 -9.925241768360137939e-02 1.887055188417434692e-01 1.570406854152679443e-01 1.721437573432922363e-01 1.116872206330299377e-01 -4.923675358295440674e-01 5.694497749209403992e-02 9.499240666627883911e-02 1.521773487329483032e-01 -8.907312154769897461e-02 -3.683431819081306458e-02
1.195352524518966675e-02 3.104931861162185669e-02 3.241274133324623108e-02 1.275772601366043091e-01 2.671406604349613190e-02 -2.466674298048019409e-01 2.403140217065811157e-01 4.024223610758781433e-02 1.139272376894950867e-01 3.935701251029968262e-01 1.901906169950962067e-02 -3.225049749016761780e-02 -1.678048074245452881e-01 1.629047282040119171e-02 2.203198708593845367e-02 7.631016522645950317e-02 -7.750505954027175903e-02 5.143267288804054260e-02 1.495853364467620850e-01 1.204174235463142395e-01 -2.193806171417236328e-01 1.504666805267333984e-01 2.233186513185501099e-01 7.385824620723724365e-02 -4.973880946636199951e-02 -4.715640097856521606e-02 -3.267964720726013184e-01 1.819764673709869385e-01 3.127042055130004883e-01 2.221757173538208008e-01 1.585246324539184570e-01 -4.100228846073150635e-01
9.092351794242858887e-02 2.979930341243743896e-01 1.073461249470710754e-01 -7.923235744237899780e-02 -1.317854523658752441e-01 1.254085004329681396e-01 5.389467813074588776e-03 4.760148003697395325e-02 1.768967956304550171e-01 -9.824698418378829956e-02 -8.215890824794769287e-02 1.141621172428131104e-01 4.367598518729209900e-02 2.718553543090820312e-01 -1.059984862804412842e-01 4.323897361755371094e-01 -2.874808758497238159e-02 6.994857639074325562e-02 1.225241646170616150e-01 8.749837428331375122e-02 -3.606503009796142578e-01 2.758342027664184570e-01 -1.960993856191635132e-01 -6.217413768172264099e-02 2.089275717735290527e-01 1.480813771486282349e-01 -2.213851809501647949e-01 7.742909342050552368e-02 2.051602602005004883e-01 -1.345624625682830811e-01 -3.001174703240394592e-02 -2.376129031181335449e-01
1.282958686351776123e-01 1.198323965072631836e-01 -5.151237919926643372e-02 1.476561278104782104e-01 2.691001631319522858e-03 3.171726167201995850e-01 1.211274191737174988e-01 -1.563973724842071533e-01 1.003193706274032593e-01 3.704339861869812012e-01 1.697412133216857910e-01 2.283205389976501465e-01 8.626580983400344849e-02 -6.582885980606079102e-02 -1.746407151222229004e-01 2.098006308078765869e-01 6.456442922353744507e-02 -9.947512298822402954e-02 -1.858449578285217285e-01 3.354378342628479004e-01 -1.357238739728927612e-01 -1.285192221403121948e-01 4.531984403729438782e-02 2.675996422767639160e-01 1.338948905467987061e-01 1.292433142662048340e-01 -2.398144602775573730e-01 -1.352247595787048340e-01 -2.286030650138854980e-01 1.923484355211257935e-01 1.625164225697517395e-02 1.442087143659591675e-01
-3.223878443241119385e-01 1.861238926649093628e-01 -6.987255811691284180e-02 -9.841170907020568848e-02 -3.016806840896606445e-01 1.092528775334358215e-01 2.194946259260177612e-01 -9.159961342811584473e-02 1.252031773328781128e-01 2.056078463792800903e-01 1.548153609037399292e-01 2.701830565929412842e-01 3.359542170073837042e-04 -1.376535892486572266e-01 -1.635307520627975464e-01 2.757912576198577881e-01 1.183644011616706848e-01 3.597684204578399658e-01 9.976610541343688965e-02 3.620101138949394226e-02 -1.842052191495895386e-01 -1.190151795744895935e-01 -1.231580507010221481e-02 1.019824221730232239e-01 1.069951504468917847e-01 -3.113455371931195259e-03 -1.967014968395233154e-01 -1.283347159624099731e-01 -4.209818318486213684e-02 3.490860462188720703e-01 -8.262822031974792480e-02 1.540307607501745224e-02
1.314907670021057129e-01 2.084581106901168823e-01 8.009071648120880127e-02 7.880275137722492218e-03 -9.229633212089538574e-02 1.917090564966201782e-01 2.187563180923461914e-01 4.467493668198585510e-02 -6.368968635797500610e-02 1.371901482343673706e-01 2.046956419944763184e-01 -1.078843995928764343e-01 1.275283098220825195e-01 -9.154994040727615356e-02 -1.913953721523284912e-01 2.381749153137207031e-01 -9.956093877553939819e-02 2.181616723537445068e-01 1.133976280689239502e-01 2.390434220433235168e-02 -5.188128948211669922e-01 5.933294445276260376e-02 2.240246906876564026e-02 2.820208072662353516e-01 8.660961687564849854e-02 2.261579036712646484e-02 2.723264992237091064e-01 -8.510431647300720215e-02 1.813512109220027924e-02 -1.808874011039733887e-01 -4.322857409715652466e-02 -3.086088299751281738e-01
8.054666221141815186e-02 -3.188280388712882996e-02 2.318386174738407135e-02 -1.894439011812210083e-01 1.771625280380249023e-01 -3.084296733140945435e-02 2.496324330568313599e-01 -2.369015812873840332e-01 1.724631488323211670e-01 3.300073444843292236e-01 1.785079687833786011e-01 8.129912614822387695e-02 1.126812696456909180e-01 2.954738587141036987e-02 -1.865914613008499146e-01 3.188699483871459961e-01 -2.076565027236938477e-01 -7.608291506767272949e-02 3.507682681083679199e-02 1.016797125339508057e-01 -1.842976510524749756e-01 -5.186530947685241699e-02 1.600286178290843964e-02 1.469660848379135132e-01 1.562902927398681641e-01 -2.487830817699432373e-02 -3.869348466396331787e-01 -1.227507484145462513e-03 -2.884421944618225098e-01 3.062695860862731934e-01 4.733002744615077972e-03 -8.559907972812652588e-02
3.782636672258377075e-02 3.061870634555816650e-01 -3.446997702121734619e-02 -5.746003240346908569e-02 -3.341408073902130127e-02 -4.682351648807525635e-02 4.382899999618530273e-01 -3.461311804130673409e-03 1.044268608093261719e-01 -8.519549854099750519e-03 2.949447333812713623e-01 1.262648105621337891e-01 -1.082533597946166992e-01 -7.231712341308593750e-02 3.665020922198891640e-03 -5.825001001358032227e-02 1.569772958755493164e-01 3.706295415759086609e-02 1.473444253206253052e-01 -3.764285147190093994e-02 -4.738550484180450439e-01 4.605150595307350159e-02 -3.484083339571952820e-02 1.583152562379837036e-01 -3.334457054734230042e-02 -1.113620996475219727e-01 -2.161706984043121338e-01 -2.513169348239898682e-01 2.417351901531219482e-01 -9.498156607151031494e-03 -2.252783626317977905e-01 -1.894261837005615234e-01
-1.982071995735168457e-01 3.829780220985412598e-01 -7.570547983050346375e-03 1.164142489433288574e-01 4.766038060188293457e-02 4.887954145669937134e-02 2.690176665782928467e-02 -9.613504260778427124e-02 4.172647893428802490e-01 1.302545517683029175e-01 -1.234228834509849548e-01 3.927936851978302002e-01 2.199466899037361145e-02 1.899386346340179443e-01 -2.530502378940582275e-01 3.719061613082885742e-02 -1.465236544609069824e-01 1.894650608301162720e-02 3.771355003118515015e-02 5.219754204154014587e-02 -4.627837240695953369e-02 -1.391895562410354614e-01 1.101028546690940857e-02 1.209504157304763794e-01 1.050307750701904297e-01 7.759260386228561401e-02 -8.594100922346115112e-02 4.853882268071174622e-02 2.020164579153060913e-01 3.036514520645141602e-01 1.395354978740215302e-02 -3.177850544452667236e-01
8.698620647192001343e-02 3.284606337547302246e-01 7.643187046051025391e-02 -2.288535237312316895e-01 1.201814413070678711e-01 -2.022493630647659302e-01 2.053246088325977325e-02 -2.845208644866943359e-01 7.242638152092695236e-03 -4.493471700698137283e-03 -1.325649395585060120e-02 1.002137884497642517e-01 5.779165774583816528e-02 -3.449726477265357971e-02 -3.412750959396362305e-01 -8.889997750520706177e-02 1.723136752843856812e-01 3.341168910264968872e-02 2.746061980724334717e-01 1.653980165719985962e-01 -4.235190153121948242e-01 -1.124153807759284973e-01 -8.437147736549377441e-02 2.747145891189575195e-01 2.934195399284362793e-01 -6.988497078418731689e-02 -4.486748576164245605e-02 1.067181155085563660e-01 1.092735454440116882e-01 1.102237775921821594e-01 1.095554381608963013e-01 -4.215867444872856140e-02
-2.669409215450286865e-01 3.987465202808380127e-01 -9.122425317764282227e-02 -1.516868174076080322e-02 -1.401286572217941284e-01 1.291432529687881470e-01 1.120592877268791199e-01 -7.807270437479019165e-02 8.548433333635330200e-02 1.565875560045242310e-01 1.806553602218627930e-01 1.635556221008300781e-01 -2.097189128398895264e-01 -1.766292750835418701e-01 -3.698739707469940186e-01 2.499154657125473022e-01 8.368480950593948364e-02 2.401968538761138916e-01 4.030837863683700562e-02 -1.072300691157579422e-02 -7.768670469522476196e-02 1.338517069816589355e-01 2.002966403961181641e-02 1.523603200912475586e-01 2.446200251579284668e-01 2.363709807395935059e-01 -1.822943240404129028e-01 -3.782091289758682251e-02 -1.853564381599426270e-02 2.107151299715042114e-01 -6.258384883403778076e-02 1.659215837717056274e-01
-8.215656131505966187e-02 2.322368174791336060e-01 -1.482596900314092636e-02 1.620376482605934143e-02 -1.233991831541061401e-01 1.525855958461761475e-01 2.835209295153617859e-02 -9.824040532112121582e-02 4.211477562785148621e-02 -2.250286936759948730e-02 -1.784790456295013428e-01 2.533794343471527100e-01 -1.846347004175186157e-02 1.502858698368072510e-01 4.336901381611824036e-02 2.763332724571228027e-01 -2.369008362293243408e-01 -2.226815521717071533e-01 8.613323420286178589e-02 4.994611442089080811e-01 -9.614863991737365723e-02 4.076589271426200867e-02 -1.373611688613891602e-01 2.463494241237640381e-02 1.154957860708236694e-01 -6.931603699922561646e-02 -3.128942549228668213e-01 7.993993908166885376e-02 1.809100955724716187e-01 2.307022213935852051e-01 2.361080348491668701e-01 -1.823698282241821289e-01
-6.081994622945785522e-03 3.916215896606445312e-01 -1.151679158210754395e-01 1.123591363430023193e-01 2.919771969318389893e-01 1.484600156545639038e-01 7.360018044710159302e-02 -9.991858154535293579e-02 1.969556212425231934e-01 -6.424704194068908691e-02 1.502294540405273438e-01 1.334433406591415405e-01 -1.416051536798477173e-01 8.127754181623458862e-02 3.826113417744636536e-02 -3.764220746234059334e-03 -2.571583092212677002e-01 2.282562106847763062e-01 -7.345744222402572632e-02 2.510244250297546387e-01 -4.581241011619567871e-01 -1.182154864072799683e-01 7.179630547761917114e-02 2.423741519451141357e-01 1.244604736566543579e-01 1.960326582193374634e-01 -9.852512180805206299e-02 9.568501263856887817e-02 1.356880813837051392e-01 6.702246516942977905e-02 -1.042739450931549072e-01 -7.505221664905548096e-02
6.903961300849914551e-02 2.273138463497161865e-01 7.509406656026840210e-02 -1.564487069845199585e-01 1.261132862418889999e-02 6.629103422164916992e-02 3.017282187938690186e-01 7.380347698926925659e-02 -3.979280591011047363e-02 2.506061792373657227e-01 3.433419764041900635e-01 -2.335213571786880493e-01 1.606876850128173828e-01 -8.239046484231948853e-02 -1.067413836717605591e-01 -6.345766037702560425e-02 1.816851794719696045e-01 5.929647758603096008e-02 2.526699900627136230e-01 1.851869970560073853e-01 -6.207887455821037292e-02 -2.271368950605392456e-01 -9.098537266254425049e-02 1.624080687761306763e-01 3.016113638877868652e-01 1.616398394107818604e-01 -1.222004145383834839e-01 -4.315120726823806763e-02 9.006752818822860718e-02 1.768836528062820435e-01 1.133666411042213440e-01 -3.415679633617401123e-01
4.271998628973960876e-02 2.007707804441452026e-01 -3.113320469856262207e-02 6.180381402373313904e-02 2.976392582058906555e-02 -5.629092827439308167e-02 -4.112955182790756226e-02 -1.671701222658157349e-01 -5.814139172434806824e-02 2.127460949122905731e-02 -1.886868476867675781e-02 8.988175541162490845e-02 1.516004055738449097e-01 6.007147580385208130e-02 -1.615215986967086792e-01 8.506952226161956787e-02 9.261234849691390991e-02 -7.979562506079673767e-03 3.774271011352539062e-01 1.703954935073852539e-01 -3.211216628551483154e-01 7.568394392728805542e-02 -1.512880772352218628e-01 2.317000329494476318e-01 4.859262406826019287e-01 1.825774908065795898e-01 -6.116905435919761658e-02 -4.628961533308029175e-02 3.586617112159729004e-01 2.357364445924758911e-01 1.312662940472364426e-02 -1.480807065963745117e-01
8.600795269012451172e-02 3.128215670585632324e-01 1.594606637954711914e-01 -1.306447237730026245e-01 1.972907781600952148e-01 7.423514872789382935e-02 -9.996826201677322388e-02 -4.767947643995285034e-02 -4.242139309644699097e-02 -6.705314666032791138e-02 6.229785829782485962e-02 1.734489351511001587e-01 3.234294950962066650e-01 5.772497132420539856e-02 -1.639551222324371338e-01 1.271208524703979492e-01 -2.119524329900741577e-01 6.682757288217544556e-02 2.426994293928146362e-01 1.053594425320625305e-01 -3.770354986190795898e-01 -6.300079822540283203e-02 -4.988946765661239624e-02 1.529604792594909668e-01 2.875855863094329834e-01 -5.530589073896408081e-02 -1.043712049722671509e-01 -3.250671923160552979e-01 2.105061411857604980e-01 2.006774991750717163e-01 6.914649903774261475e-02 -1.456405818462371826e-01
3.160121291875839233e-02 1.115555316209793091e-01 -3.077710792422294617e-02 2.743942141532897949e-01 1.874896436929702759e-01 5.289050936698913574e-02 1.620116233825683594e-01 -9.682379662990570068e-02 -6.938260793685913086e-02 1.596447974443435669e-01 1.005051881074905396e-01 -1.316675730049610138e-02 -1.613863110542297363e-01 -5.524243041872978210e-02 -1.644736081361770630e-01 3.293943107128143311e-01 -4.345139954239130020e-03 -3.476389646530151367e-01 1.254794448614120483e-01 2.445467561483383179e-02 -4.015039801597595215e-01 -2.509490549564361572e-01 8.725826442241668701e-02 2.799934446811676025e-01 2.099545150995254517e-01 1.798879727721214294e-02 1.253110319375991821e-01 -2.059726566076278687e-01 1.300706565380096436e-01 1.216637864708900452e-01 -5.040114745497703552e-02 -2.175348401069641113e-01
-8.633783459663391113e-02 9.352958947420120239e-02 -1.688105314970016479e-01 1.405781209468841553e-01 7.064086198806762695e-02 -1.139865592122077942e-01 2.433416694402694702e-01 -3.664222061634063721e-01 1.673962175846099854e-01 3.168422281742095947e-01 4.147472381591796875e-01 -7.627002894878387451e-02 -6.732825189828872681e-02 6.423924118280410767e-02 -2.261993438005447388e-01 2.356343269348144531e-01 -1.403635293245315552e-01 2.221920937299728394e-01 1.021112650632858276e-01 2.213315665721893311e-01 -1.466745585203170776e-01 1.921091377735137939e-01 -1.835872679948806763e-01 -7.908878475427627563e-02 -2.923586172983050346e-03 -8.465923368930816650e-02 -1.509800255298614502e-01 -1.591255143284797668e-02 1.292077898979187012e-01 1.658732295036315918e-01 -2.643427997827529907e-02 -2.207466401159763336e-02
1.211653500795364380e-01 4.792084693908691406e-01 -1.929448544979095459e-01 2.807570397853851318e-01 -1.804384887218475342e-01 -2.716461718082427979e-01 1.659449189901351929e-01 8.226744085550308228e-02 8.704441040754318237e-02 1.607978940010070801e-01 5.274115502834320068e-02 2.304278314113616943e-02 5.975540354847908020e-02 1.539228260517120361e-01 -7.696776837110519409e-02 -6.549206376075744629e-02 2.249325066804885864e-01 -1.309179812669754028e-01 7.155968807637691498e-03 3.468385636806488037e-01 -2.314015477895736694e-01 1.460947096347808838e-01 -1.271901279687881470e-01 5.644021555781364441e-02 -2.682889066636562347e-02 -2.481036586686968803e-03 -7.937172055244445801e-02 1.544218361377716064e-01 -5.497228726744651794e-02 1.612421423196792603e-01 2.396649867296218872e-01 -1.583711653947830200e-01
-2.415980398654937744e-01 5.189965292811393738e-02 2.214332669973373413e-01 -4.437197744846343994e-02 -2.586919963359832764e-01 1.526381224393844604e-01 2.190094292163848877e-01 -4.612379521131515503e-02 3.273518010973930359e-02 3.091925382614135742e-01 1.107278540730476379e-01 -1.573721468448638916e-01 -4.523446783423423767e-02 -1.122426427900791168e-02 -2.920601963996887207e-01 1.857884973287582397e-01 9.637078270316123962e-03 1.551748663187026978e-01 -6.075168028473854065e-02 -4.152880981564521790e-02 -2.939584553241729736e-01 -2.244603335857391357e-01 7.052011787891387939e-02 5.020116642117500305e-02 8.949540555477142334e-02 -1.172768622636795044e-01 -2.059262692928314209e-01 -8.751651644706726074e-02 2.667336352169513702e-02 4.228228628635406494e-01 -2.070329636335372925e-01 -1.545312553644180298e-01
-9.847618639469146729e-02 8.572193980216979980e-02 6.325817108154296875e-02 7.235548645257949829e-02 3.751964122056961060e-02 2.622005939483642578e-01 4.385858774185180664e-01 9.880271553993225098e-02 5.550501123070716858e-02 1.168552711606025696e-01 -1.491047292947769165e-01 2.127487659454345703e-01 2.421685680747032166e-02 3.158484995365142822e-01 -7.821657508611679077e-02 1.829640269279479980e-01 -1.873451918363571167e-01 1.291973739862442017e-01 -9.155198931694030762e-02 1.741662770509719849e-01 -2.171611189842224121e-01 6.261961907148361206e-02 -6.995084136724472046e-02 3.284312784671783447e-01 1.277512609958648682e-01 -6.316038966178894043e-02 -3.675757050514221191e-01 2.294629812240600586e-01 -6.735933013260364532e-03 4.693476110696792603e-02 6.857568770647048950e-02 -8.887249976396560669e-02
6.447137147188186646e-02 2.201658636331558228e-01 3.681564703583717346e-02 4.658459872007369995e-02 8.095188438892364502e-02 -4.726351425051689148e-02 3.710095286369323730e-01 7.604233454912900925e-03 1.528602391481399536e-01 1.038064882159233093e-01 -1.077368333935737610e-01 7.289852201938629150e-02 -8.120442926883697510e-02 6.960193067789077759e-02 -1.897651143372058868e-02 1.873634010553359985e-02 5.141359195113182068e-02 -2.157134562730789185e-01 6.939023733139038086e-02 -5.486284568905830383e-02 -6.163290739059448242e-01 2.013148069381713867e-01 1.430845558643341064e-01 1.084017902612686157e-01 6.763714551925659180e-02 6.317110359668731689e-02 -2.444982677698135376e-01 -1.758788228034973145e-01 -8.355501294136047363e-02 -2.341078035533428192e-02 -1.032251417636871338e-01 -3.272031843662261963e-01
2.147304713726043701e-01 4.308041557669639587e-02 1.327837556600570679e-01 1.623264998197555542e-01 -2.130810916423797607e-02 1.033845767378807068e-01 2.894451618194580078e-01 1.446687579154968262e-01 2.342344522476196289e-01 1.233115345239639282e-01 2.087029367685317993e-01 1.165656149387359619e-01 -1.179520040750503540e-01 -7.112060487270355225e-02 -2.007320374250411987e-01 1.442782133817672729e-01 -1.270588785409927368e-01 1.842962950468063354e-01 2.335592955350875854e-01 -9.124999493360519409e-02 -7.490505278110504150e-02 1.262407600879669189e-01 9.196603298187255859e-02 1.046107262372970581e-01 1.306865066289901733e-01 1.783808320760726929e-01 -4.824485778808593750e-01 2.792129293084144592e-02 -5.712593719363212585e-02 3.803587257862091064e-01 9.360767900943756104e-03 2.267722599208354950e-02
-1.479758173227310181e-01 3.240078091621398926e-01 2.860512025654315948e-02 1.039702147245407104e-01 -1.427001655101776123e-01 2.431157529354095459e-01 3.024735450744628906e-01 -5.540432408452033997e-02 3.554330766201019287e-02 1.848452389240264893e-01 -2.017048448324203491e-01 2.750062346458435059e-01 -3.818603605031967163e-02 4.395973309874534607e-02 1.092883758246898651e-02 1.289099305868148804e-01 -1.762320697307586670e-01 -5.183230619877576828e-03 -1.078980788588523865e-01 1.529200673103332520e-01 -1.743047833442687988e-01 1.340969651937484741e-01 -1.771781593561172485e-01 2.016523182392120361e-01 2.717870473861694336e-01 4.187513887882232666e-02 -2.342945933341979980e-01 2.263879179954528809e-01 2.794150263071060181e-02 -2.575237117707729340e-02 3.818930983543395996e-01 2.986381296068429947e-03
2.532732784748077393e-01 -2.047296427190303802e-02 -3.262524679303169250e-02 6.576730310916900635e-02 1.076431348919868469e-01 8.711067028343677521e-03 1.269646137952804565e-01 1.785338222980499268e-01 4.783320426940917969e-02 1.317272037267684937e-01 1.036459431052207947e-01 9.204938262701034546e-02 -2.786329388618469238e-01 1.350682973861694336e-01 -1.631040424108505249e-01 -1.569551825523376465e-01 -1.252657324075698853e-01 1.249234899878501892e-01 3.084265887737274170e-01 8.383810520172119141e-02 -3.326609134674072266e-01 1.916449167765676975e-03 1.438055783510208130e-01 1.995138078927993774e-01 6.818387657403945923e-02 1.176652908325195312e-01 -1.840760260820388794e-01 2.107236832380294800e-01 2.913877665996551514e-01 4.374089241027832031e-01 5.882602185010910034e-02 -5.771516636013984680e-02
-3.025220148265361786e-02 1.443431526422500610e-01 1.321294903755187988e-01 -1.222022026777267456e-01 8.066287636756896973e-02 1.035356074571609497e-01 -5.966971814632415771e-02 -1.427351683378219604e-01 2.307287231087684631e-02 7.255373988300561905e-03 -3.247715998440980911e-03 4.994704201817512512e-02 1.497796624898910522e-01 1.897927932441234589e-02 7.018947973847389221e-03 7.030013948678970337e-02 2.303427010774612427e-01 -1.267499476671218872e-01 3.399590551853179932e-01 3.180811107158660889e-01 -3.818220794200897217e-01 9.425143897533416748e-02 2.966364147141575813e-03 2.269168943166732788e-01 3.521500527858734131e-01 1.428991407155990601e-01 -9.728925675153732300e-02 1.505333036184310913e-01 2.575873732566833496e-01 2.328810244798660278e-01 1.041447594761848450e-01 -2.716498374938964844e-01
-6.795483827590942383e-02 2.866626679897308350e-01 1.257378607988357544e-01 1.024729236960411072e-01 -9.493019431829452515e-02 3.207383155822753906e-01 2.871372103691101074e-01 -7.362373173236846924e-02 -1.850743778049945831e-02 1.701098680496215820e-01 -1.800602674484252930e-01 2.957719266414642334e-01 -2.925364375114440918e-01 1.458303332328796387e-01 -3.028296679258346558e-02 1.549205780029296875e-01 -6.606680899858474731e-02 -8.268598467111587524e-02 -8.209911733865737915e-02 1.012135967612266541e-01 -1.041080579161643982e-01 1.429250538349151611e-01 -2.162955701351165771e-02 2.769963145256042480e-01 3.895195424556732178e-01 1.692641898989677429e-02 -1.912997663021087646e-01 8.703719824552536011e-02 1.195449531078338623e-01 -5.233497824519872665e-03 2.369746714830398560e-01 5.378872156143188477e-02
8.417450636625289917e-02 1.526459753513336182e-01 -1.316961199045181274e-01 -1.168762892484664917e-01 -2.498144507408142090e-01 -3.318975865840911865e-02 3.808652758598327637e-01 -1.483973860740661621e-01 2.550246119499206543e-01 -8.358873426914215088e-02 1.692572385072708130e-01 1.554608792066574097e-01 -5.108693614602088928e-03 3.623794391751289368e-02 -3.261796534061431885e-01 3.813573345541954041e-02 -1.266978234052658081e-01 -5.585198849439620972e-02 4.582300409674644470e-02 -2.023985832929611206e-01 -4.298737347126007080e-01 6.397294346243143082e-03 -1.496983021497726440e-01 1.286174058914184570e-01 -3.242266550660133362e-02 2.492045760154724121e-01 7.578491233289241791e-03 -9.752017259597778320e-02 -1.763118505477905273e-01 2.832470536231994629e-01 2.577424421906471252e-02 5.719690397381782532e-02
6.209724117070436478e-03 2.682923674583435059e-01 5.516479909420013428e-02 1.760086417198181152e-01 -1.712058931589126587e-01 1.194254532456398010e-01 9.745604358613491058e-03 1.182171329855918884e-01 3.439579904079437256e-02 -2.105212360620498657e-01 -3.891910612583160400e-02 8.527796715497970581e-02 -6.626778095960617065e-02 -9.842065721750259399e-02 -2.947166562080383301e-01 2.310652732849121094e-01 -1.508957445621490479e-01 -1.648984551429748535e-01 1.943672001361846924e-01 -1.584092713892459869e-02 -4.230147898197174072e-01 -5.603079125285148621e-02 -5.597996339201927185e-02 1.404063552618026733e-01 2.685161530971527100e-01 8.366975188255310059e-02 8.704437315464019775e-02 -4.569757878780364990e-01 -3.698800504207611084e-02 1.670579612255096436e-01 3.142425790429115295e-02 -9.491784125566482544e-02
-2.157951593399047852e-01 2.332351505756378174e-01 -8.011910319328308105e-02 -8.241215348243713379e-02 3.067686408758163452e-02 1.949015259742736816e-01 6.994085758924484253e-02 1.076537370681762695e-01 1.448963284492492676e-01 1.863848865032196045e-01 1.018270701169967651e-01 4.449974894523620605e-01 3.009295463562011719e-02 2.039677798748016357e-01 1.959540694952011108e-02 -5.378626286983489990e-03 7.498850114643573761e-03 1.769672930240631104e-01 -3.673061355948448181e-02 -1.267280336469411850e-02 -2.265715599060058594e-01 -6.003694981336593628e-02 9.354207664728164673e-02 1.894229054450988770e-01 8.843261748552322388e-02 2.335507720708847046e-01 -5.306877940893173218e-02 1.816689223051071167e-01 3.629114925861358643e-01 3.527005314826965332e-01 5.127422511577606201e-02 -1.843795776367187500e-01
-3.466940252110362053e-04 2.025361955165863037e-01 -5.813176929950714111e-02 -7.458690553903579712e-02 -3.146718144416809082e-01 -9.287667274475097656e-02 1.781271696090698242e-01 -2.271970547735691071e-02 -6.259002536535263062e-02 1.047426238656044006e-01 2.297961562871932983e-01 -2.313171327114105225e-01 7.679698616266250610e-02 -2.835258245468139648e-01 -2.148171365261077881e-01 1.861390769481658936e-01 7.966859266161918640e-03 -7.134277373552322388e-02 1.733806878328323364e-01 3.550283312797546387e-01 -2.733021043241024017e-03 1.759146153926849365e-02 -4.791207984089851379e-02 2.274492681026458740e-01 -3.429872449487447739e-03 2.796457707881927490e-01 -3.855145275592803955e-01 -1.544277220964431763e-01 1.125975325703620911e-01 1.561720520257949829e-01 9.731578081846237183e-02 9.507527202367782593e-02
1.331495791673660278e-01 3.024021089076995850e-01 5.299553647637367249e-02 9.890902787446975708e-02 -7.797597907483577728e-03 -3.432432655245065689e-03 3.415858149528503418e-01 -2.677143514156341553e-01 2.208788245916366577e-01 1.636706441640853882e-01 -9.072817862033843994e-02 4.058386087417602539e-01 7.869977504014968872e-02 -7.716815918684005737e-02 -2.338646501302719116e-01 1.114932000637054443e-01 -1.733162105083465576e-01 -1.423375159502029419e-01 -4.628773313015699387e-03 -2.859787829220294952e-02 -3.260894715785980225e-01 1.726373583078384399e-01 -6.036383286118507385e-02 -1.129108294844627380e-01 -1.905204844661056995e-03 2.085198462009429932e-01 5.518388003110885620e-02 1.234467420727014542e-02 -1.664461344480514526e-01 1.466461271047592163e-01 -5.254901573061943054e-02 -2.443420588970184326e-01
3.314075767993927002e-01 1.184784248471260071e-01 -1.147629693150520325e-01 -1.468192785978317261e-01 -1.427054405212402344e-01 -2.028581053018569946e-01 -7.003153115510940552e-02 -1.243899017572402954e-01 2.373672127723693848e-01 -8.606085926294326782e-02 3.515711426734924316e-01 2.884232997894287109e-01 -4.710956662893295288e-02 -1.648579090833663940e-01 9.770258329808712006e-03 2.146812230348587036e-01 -1.425284193828701973e-03 6.762209534645080566e-02 2.055862993001937866e-01 1.303508728742599487e-01 -1.624524742364883423e-01 9.987408667802810669e-02 -2.114103138446807861e-01 6.907173246145248413e-02 6.274234503507614136e-02 6.480948626995086670e-02 -3.510463237762451172e-01 -1.970186270773410797e-02 -5.951101332902908325e-02 3.056806921958923340e-01 7.355143129825592041e-02 -1.719816178083419800e-01
7.282876223325729370e-02 3.759677112102508545e-01 3.111152648925781250e-01 -8.696601539850234985e-02 -1.546127349138259888e-01 7.801362127065658569e-02 2.159986943006515503e-01 4.544156044721603394e-02 -1.558959484100341797e-02 5.941009521484375000e-02 -9.473773837089538574e-02 3.011053055524826050e-02 6.668867915868759155e-02 2.019289880990982056e-01 1.680732667446136475e-01 1.506659761071205139e-02 1.010135710239410400e-01 2.041450440883636475e-01 1.662923991680145264e-01 1.766190975904464722e-01 -3.105795085430145264e-01 1.021611392498016357e-01 -9.246870130300521851e-02 -2.863987721502780914e-02 3.111854791641235352e-01 2.855685055255889893e-01 -1.973575539886951447e-02 -4.960552603006362915e-02 2.132538557052612305e-01 1.797780245542526245e-01 -6.567854434251785278e-02 -3.042754828929901123e-01
2.605643868446350098e-02 2.485282868146896362e-01 4.026216268539428711e-02 -7.845764607191085815e-02 1.142899990081787109e-01 -1.445765048265457153e-01 -2.610024996101856232e-02 -1.986476033926010132e-01 -6.255948543548583984e-02 1.051277220249176025e-01 3.050862438976764679e-02 1.273628175258636475e-01 1.520984470844268799e-01 4.320408776402473450e-02 -1.482486128807067871e-01 1.574167907238006592e-01 1.620052158832550049e-01 -1.435150578618049622e-02 3.416698276996612549e-01 2.010843902826309204e-01 -2.910732626914978027e-01 7.486345246434211731e-03 -9.769408404827117920e-02 1.930320262908935547e-01 4.792026281356811523e-01 1.126515641808509827e-01 -6.594318151473999023e-02 4.889277368783950806e-02 3.579317629337310791e-01 1.882809251546859741e-01 1.433550417423248291e-01 -5.835698917508125305e-02
4.760250076651573181e-02 1.403025090694427490e-01 2.207763493061065674e-01 -1.372053772211074829e-01 2.526556849479675293e-01 1.710194796323776245e-01 1.084880679845809937e-01 -1.573342531919479370e-01 6.865479797124862671e-02 -1.005246341228485107e-01 -1.129939183592796326e-01 -6.075890362262725830e-02 -6.427605450153350830e-02 1.644947081804275513e-01 -2.243794947862625122e-01 2.351267486810684204e-01 1.027846187353134155e-01 2.390657812356948853e-01 -1.230825707316398621e-01 -1.124154329299926758e-01 -2.156428247690200806e-01 9.013973176479339600e-02 -1.369608342647552490e-01 1.137908771634101868e-01 8.743731677532196045e-02 1.850927025079727173e-01 -2.684772312641143799e-01 -4.177639633417129517e-02 -5.643608048558235168e-02 4.930631518363952637e-01 2.498025745153427124e-01 -8.069691807031631470e-02
5.658356472849845886e-02 3.372349441051483154e-01 9.421827644109725952e-02 -7.332703471183776855e-02 -6.397332251071929932e-02 4.234938696026802063e-02 1.173823103308677673e-01 1.170199587941169739e-01 1.858055591583251953e-01 1.836193948984146118e-01 -7.104178518056869507e-02 2.137392312288284302e-01 2.276173606514930725e-02 -3.972622752189636230e-02 -1.168289035558700562e-01 1.095254346728324890e-01 1.471497714519500732e-01 2.366074323654174805e-01 -5.899107549339532852e-03 7.814798504114151001e-02 -1.842947304248809814e-02 -1.747338622808456421e-01 3.731342032551765442e-02 5.278106406331062317e-02 2.748363465070724487e-02 1.873852014541625977e-01 -2.628905326128005981e-02 1.852659583091735840e-01 4.249081611633300781e-01 5.416644811630249023e-01 -5.949895828962326050e-02 -1.467920839786529541e-01
4.991262033581733704e-02 1.276033222675323486e-01 5.396907776594161987e-02 2.408430278301239014e-01 -9.465490281581878662e-02 7.259007543325424194e-02 2.055058330297470093e-01 -6.123587489128112793e-03 1.842771172523498535e-01 9.861975163221359253e-02 2.105301320552825928e-01 1.460644453763961792e-01 -1.200301945209503174e-01 2.608267366886138916e-01 -2.504115998744964600e-01 2.532559446990489960e-02 -2.622149884700775146e-01 -1.272408813238143921e-01 4.417361691594123840e-02 3.855251148343086243e-02 -3.056797385215759277e-01 4.176557995378971100e-03 -7.911460846662521362e-02 -7.224735338240861893e-03 1.843117773532867432e-01 -2.357511669397354126e-01 -3.067865669727325439e-01 1.562561839818954468e-01 1.169925853610038757e-01 3.421446979045867920e-01 -1.225541755557060242e-01 2.582160830497741699e-01
-8.213660866022109985e-02 9.581147134304046631e-02 1.338054239749908447e-01 8.630660176277160645e-02 -4.184525012969970703e-01 2.717838287353515625e-01 2.447037696838378906e-01 1.946676969528198242e-01 1.104179620742797852e-01 1.150053367018699646e-01 6.401456892490386963e-02 1.297495067119598389e-01 3.779159784317016602e-01 -9.006150811910629272e-02 -2.655249238014221191e-01 4.197699576616287231e-02 -1.649220734834671021e-01 7.492535561323165894e-02 1.736658513545989990e-01 -3.475695382803678513e-03 -1.491938233375549316e-01 1.068990826606750488e-01 1.704467982053756714e-01 1.149108707904815674e-01 7.083090394735336304e-02 -3.092526271939277649e-02 6.017868220806121826e-02 1.600946485996246338e-01 1.593082994222640991e-01 3.754163682460784912e-01 -3.145373985171318054e-02 -3.113890811800956726e-02
-1.291802618652582169e-02 3.274573981761932373e-01 2.093493789434432983e-01 -2.191656976938247681e-01 1.656994968652725220e-01 -1.611212082207202911e-02 2.825911045074462891e-01 1.106265112757682800e-01 1.437041908502578735e-01 7.974696159362792969e-02 -7.471064478158950806e-02 -2.755954861640930176e-01 -1.962824165821075439e-01 -1.950159296393394470e-02 1.537009179592132568e-01 1.759146600961685181e-01 -1.220271289348602295e-01 2.397170662879943848e-01 -5.912099406123161316e-02 2.334184050559997559e-01 -1.921253204345703125e-01 9.205980226397514343e-03 -1.579660177230834961e-02 2.784307301044464111e-01 -1.098696365952491760e-01 1.452139765024185181e-02 -1.883455961942672729e-01 -1.895426400005817413e-02 1.277093291282653809e-01 3.282556831836700439e-01 2.460089772939682007e-01 3.328946977853775024e-02
2.948725223541259766e-01 2.708716876804828644e-02 1.069070175290107727e-01 2.524772286415100098e-02 -2.609587311744689941e-01 -9.063305705785751343e-02 2.280142903327941895e-01 -8.454523980617523193e-02 1.764491945505142212e-01 3.332322239875793457e-01 9.307909756898880005e-02 3.299216032028198242e-01 -9.455488622188568115e-02 -1.145992241799831390e-02 -1.420001536607742310e-01 2.034322917461395264e-01 -3.889451920986175537e-01 -1.210586652159690857e-01 1.026369854807853699e-01 5.207468196749687195e-02 -2.787166833877563477e-01 -1.792723834514617920e-01 1.096577965654432774e-03 2.492180615663528442e-01 1.402640994638204575e-02 -1.233226433396339417e-01 -3.525262326002120972e-02 -6.311613321304321289e-02 1.113105863332748413e-01 -1.371679268777370453e-02 -2.125340253114700317e-01 -7.067148387432098389e-02
6.584472209215164185e-02 4.805090129375457764e-01 -5.387058947235345840e-03 1.161404773592948914e-01 -2.248446084558963776e-02 8.675099909305572510e-02 -2.245092019438743591e-02 -2.377879321575164795e-01 2.456254512071609497e-01 -1.066075637936592102e-02 1.020394340157508850e-01 -1.912668496370315552e-01 5.405240133404731750e-02 1.598179936408996582e-01 -2.564570307731628418e-02 2.634567916393280029e-01 -1.417482644319534302e-01 -9.053040295839309692e-02 -6.569804996252059937e-02 1.226628795266151428e-01 -3.676329851150512695e-01 1.385439783334732056e-01 -4.141317680478096008e-03 -2.226956039667129517e-01 1.625438183546066284e-01 -9.194596856832504272e-02 6.865024566650390625e-02 1.135943606495857239e-01 1.890537887811660767e-01 3.269759416580200195e-01 1.605108827352523804e-01 8.768840879201889038e-02
8.890552073717117310e-02 2.156081646680831909e-01 1.084285154938697815e-01 7.627951912581920624e-03 -9.542513638734817505e-02 2.793287932872772217e-01 3.791663646697998047e-01 -5.847560986876487732e-02 5.418786779046058655e-02 1.349965780973434448e-01 1.383291929960250854e-01 -1.477320492267608643e-01 1.442091725766658783e-02 -3.786915540695190430e-02 -1.031626686453819275e-01 2.613253705203533173e-02 1.181339025497436523e-01 1.991970986127853394e-01 3.632057607173919678e-01 2.199424952268600464e-01 -2.736639082431793213e-01 -7.326520234346389771e-02 -2.254464179277420044e-01 1.227686405181884766e-01 1.570998430252075195e-01 5.728309974074363708e-02 -1.176635548472404480e-01 -1.597213447093963623e-01 6.909000873565673828e-02 -9.775399416685104370e-02 -1.017353013157844543e-01 -3.902648091316223145e-01
4.644221626222133636e-03 1.098763197660446167e-01 2.008896172046661377e-01 2.021935433149337769e-01 -2.108727544546127319e-01 7.775347679853439331e-02 1.310931444168090820e-01 3.374030888080596924e-01 -4.176915809512138367e-02 9.969550371170043945e-02 1.576546132564544678e-01 4.845526069402694702e-02 -1.282129138708114624e-01 -6.094536557793617249e-02 -1.641470044851303101e-01 7.742380350828170776e-02 -1.261156052350997925e-01 -1.131301596760749817e-01 1.418683677911758423e-01 3.954210504889488220e-02 -2.084104120731353760e-01 -4.715434014797210693e-01 -2.840986847877502441e-02 7.654523104429244995e-02 1.837660670280456543e-01 1.765878498554229736e-01 -3.474605381488800049e-01 4.217548295855522156e-02 1.479808986186981201e-01 1.431783884763717651e-01 -1.281540691852569580e-01 -2.530187368392944336e-01
2.778531312942504883e-01 1.593915969133377075e-01 1.959568262100219727e-01 1.881922781467437744e-01 -8.998062461614608765e-02 5.116249248385429382e-02 3.674685657024383545e-01 2.866794727742671967e-02 2.229205369949340820e-01 2.087459564208984375e-01 1.252088695764541626e-01 3.341463506221771240e-01 -8.249583095312118530e-02 3.021323308348655701e-02 -3.106285259127616882e-02 3.853531181812286377e-01 -1.988376230001449585e-01 -1.181962862610816956e-01 1.156434491276741028e-01 1.495658755302429199e-01 -2.847746908664703369e-01 -9.121287614107131958e-02 -4.102379456162452698e-02 1.768415570259094238e-01 -1.634553372859954834e-01 4.455537535250186920e-03 2.336990833282470703e-02 -1.636647284030914307e-01 -5.817037541419267654e-03 -2.904220297932624817e-02 -1.709841042757034302e-01 5.850377306342124939e-02
3.947988450527191162e-01 5.162089467048645020e-01 -9.799556434154510498e-02 6.161973252892494202e-02 -2.660131081938743591e-02 -1.314818710088729858e-01 1.471876502037048340e-01 9.629797935485839844e-02 4.982935637235641479e-02 2.055613696575164795e-02 1.597025245428085327e-01 1.541932672262191772e-01 1.260390728712081909e-01 -2.450240217149257660e-02 -2.264824807643890381e-01 2.070441395044326782e-01 -8.241814561188220978e-03 -5.106131359934806824e-02 1.406472474336624146e-01 2.237433642148971558e-01 -2.405193820595741272e-02 -9.859267622232437134e-02 -1.781636849045753479e-02 -1.180051490664482117e-01 -3.144437074661254883e-02 -1.773317754268646240e-01 -2.306479960680007935e-01 -1.208078935742378235e-01 -8.225886267609894276e-04 3.483166098594665527e-01 3.108493052423000336e-02 -1.814285963773727417e-01
1.811933070421218872e-01 1.501425057649612427e-01 8.565909415483474731e-02 6.993694603443145752e-02 -2.320159077644348145e-01 2.471595257520675659e-01 4.050247669219970703e-01 1.181042008101940155e-02 8.357191085815429688e-02 1.217413619160652161e-01 1.026490256190299988e-01 -1.214797273278236389e-01 4.372341185808181763e-02 -1.316161155700683594e-01 -1.548479795455932617e-01 1.128261238336563110e-01 4.594402387738227844e-02 1.857846081256866455e-01 2.526883780956268311e-01 1.233581900596618652e-01 -9.489805251359939575e-02 1.033883821219205856e-02 -6.918475031852722168e-02 3.388948738574981689e-01 2.255646437406539917e-01 2.513294816017150879e-01 2.469053678214550018e-02 -1.278198063373565674e-01 9.542267769575119019e-02 2.112923562526702881e-02 -7.583546638488769531e-02 -3.993890583515167236e-01
1.826622486114501953e-01 2.781977355480194092e-01 -2.276497632265090942e-01 -1.672732383012771606e-01 -3.390959650278091431e-02 -7.540389895439147949e-02 6.900560855865478516e-02 -1.846515089273452759e-01 2.514753341674804688e-01 -5.099991708993911743e-02 1.299431920051574707e-01 1.393493916839361191e-02 -4.734432697296142578e-02 -3.410486876964569092e-02 -9.146528691053390503e-02 -2.750055305659770966e-02 3.212487101554870605e-01 -3.517538681626319885e-02 1.397246569395065308e-01 -2.102218801155686378e-03 -4.319511055946350098e-01 -5.984747037291526794e-02 -1.070784553885459900e-01 1.049011722207069397e-01 4.309651553630828857e-01 2.129379510879516602e-01 -2.443822622299194336e-01 3.772599250078201294e-02 1.505878269672393799e-01 8.746840059757232666e-02 1.627511926926672459e-03 -9.563723951578140259e-02
-2.528101578354835510e-02 2.270076870918273926e-01 -9.793770499527454376e-03 2.223831713199615479e-01 6.253971904516220093e-02 3.522965684533119202e-02 5.943558365106582642e-02 1.536007672548294067e-01 1.352906823158264160e-01 4.716133326292037964e-02 4.474562108516693115e-01 5.605510994791984558e-02 -1.979648470878601074e-01 -1.877706870436668396e-02 -1.692432463169097900e-01 -1.724817305803298950e-01 -2.949387133121490479e-01 -8.160091191530227661e-02 1.624576002359390259e-01 3.159490227699279785e-01 -2.360771596431732178e-01 -1.860745698213577271e-01 -1.220394968986511230e-01 1.677823662757873535e-01 1.331476718187332153e-01 -1.226045098155736923e-02 -1.376699060201644897e-01 1.576272100210189819e-01 9.868507087230682373e-02 2.820399403572082520e-01 -2.586809173226356506e-02 -1.981922388076782227e-01
2.189537882804870605e-01 1.270032972097396851e-01 -1.634397655725479126e-01 7.829819619655609131e-02 -2.149836272001266479e-01 5.825357139110565186e-02 3.987197577953338623e-01 -8.280294388532638550e-02 3.991385996341705322e-01 1.093846093863248825e-02 5.042473226785659790e-02 1.564451009035110474e-01 1.898451596498489380e-01 -1.039987429976463318e-01 -1.373853534460067749e-01 1.240870729088783264e-01 -3.263678774237632751e-02 -5.652938783168792725e-02 -4.640400409698486328e-03 -7.540217041969299316e-02 -4.438884556293487549e-01 1.374235153198242188e-01 -9.911273419857025146e-02 7.306151557713747025e-03 2.269982919096946716e-02 1.076226755976676941e-01 8.569219708442687988e-02 -1.190963294357061386e-02 -4.631613567471504211e-02 3.704760372638702393e-01 1.626858673989772797e-02 -1.582751125097274780e-01
7.756312936544418335e-02 1.649544686079025269e-01 2.234377861022949219e-01 7.644922286272048950e-02 -1.793834269046783447e-01 -1.465351432561874390e-01 3.135697245597839355e-01 -4.242999851703643799e-02 2.024964690208435059e-01 -5.822404846549034119e-02 1.958301514387130737e-01 1.713817566633224487e-01 -1.056738942861557007e-01 5.651240423321723938e-02 2.908730506896972656e-01 2.495801299810409546e-01 -4.595272615551948547e-02 1.480492204427719116e-01 2.021049410104751587e-01 -3.259405121207237244e-02 -2.797256112098693848e-01 -2.388784140348434448e-01 -4.306761920452117920e-02 3.269615471363067627e-01 -5.557611584663391113e-02 4.649842530488967896e-02 -2.643840312957763672e-01 8.573651313781738281e-02 3.467551618814468384e-02 2.793283164501190186e-01 -9.529354982078075409e-03 1.096758544445037842e-01
5.100542679429054260e-02 1.306371390819549561e-01 8.083707094192504883e-02 6.884298287332057953e-03 -2.253747433423995972e-01 -6.885417550802230835e-02 3.930414617061614990e-01 1.376740485429763794e-01 1.390616595745086670e-01 -7.032816857099533081e-02 5.937426090240478516e-01 -1.442807912826538086e-01 8.249729126691818237e-02 2.948985248804092407e-02 -9.636423736810684204e-02 1.361931413412094116e-01 -1.699108630418777466e-01 9.009331464767456055e-02 6.785894930362701416e-02 2.168548107147216797e-01 -8.255506306886672974e-02 -2.198994010686874390e-01 -1.084551513195037842e-01 4.393602162599563599e-02 -4.540592432022094727e-03 1.060370057821273804e-01 -2.571665942668914795e-01 -8.307760953903198242e-02 2.052422165870666504e-01 -1.331218332052230835e-01 -1.415277132764458656e-03 -1.000413596630096436e-01
3.015342354774475098e-01 2.290507107973098755e-01 3.625333309173583984e-01 -1.672378182411193848e-01 -1.947296112775802612e-01 1.135399118065834045e-01 1.840363740921020508e-01 4.229434207081794739e-02 3.032953739166259766e-01 1.395313292741775513e-01 -1.166060343384742737e-01 2.179163396358489990e-01 1.350256800651550293e-01 2.027501165866851807e-01 -2.835043966770172119e-01 1.852523651905357838e-03 -5.450756475329399109e-02 1.198941469192504883e-01 1.965673267841339111e-01 1.187988296151161194e-01 -1.226950213313102722e-01 3.496539592742919922e-02 -3.813039958477020264e-01 1.337365210056304932e-01 -7.762964069843292236e-02 8.186408877372741699e-02 -9.698876738548278809e-02 -6.855036318302154541e-02 1.149161718785762787e-02 5.207785591483116150e-02 9.833864867687225342e-02 -9.738800674676895142e-02
[truncated: 3,260,113 more chars]
