# Supplementary material for: The Language of Innovation
Source: PLoS One. 2020 Apr 30;15(4):e0230107. doi: 10.1371/journal.pone.0230107 (PMC7194493; doi:10.1371/journal.pone.0230107)
Supplement: S23 File — (GZ) [file pone.0230107.s023.tar.gz › 2001-2005/V2Run_7_VS_4500_embeddings2001-2005ED32.txt]

8.469808101654052734e-02 -8.285720832645893097e-03 4.318518564105033875e-02 -1.541754454374313354e-01 1.689392328262329102e-01 1.962787210941314697e-01 -2.125760167837142944e-01 2.108935713768005371e-01 -2.029274106025695801e-01 1.741568446159362793e-01 -3.661082312464714050e-02 7.659842073917388916e-02 5.856173112988471985e-02 3.012157380580902100e-01 1.075908392667770386e-01 2.765063568949699402e-02 -1.953528374433517456e-01 1.408807486295700073e-01 3.974230289459228516e-01 -2.647864818572998047e-01 -1.031353250145912170e-01 -2.837622724473476410e-02 4.944520443677902222e-02 -4.295245558023452759e-02 -4.836441278457641602e-01 -1.915323175489902496e-02 6.539450585842132568e-02 -5.950928106904029846e-02 -2.024119943380355835e-01 1.177333146333694458e-01 1.574647277593612671e-01 -4.063905403017997742e-02
-2.088659107685089111e-01 2.410049736499786377e-01 -1.078484952449798584e-01 8.750757575035095215e-02 -1.048090159893035889e-01 1.607278138399124146e-01 -1.267601996660232544e-01 2.073332518339157104e-01 -9.672069549560546875e-02 3.886827230453491211e-01 2.133818157017230988e-02 -2.292677015066146851e-01 1.290060430765151978e-01 6.104375422000885010e-02 1.665187478065490723e-01 9.642969816923141479e-02 -5.374712496995925903e-02 -1.932143718004226685e-01 2.480753958225250244e-01 -6.949574500322341919e-02 -1.886448413133621216e-01 1.273757964372634888e-01 -2.142094820737838745e-01 1.107548549771308899e-01 -1.909582912921905518e-01 3.171298801898956299e-01 1.015324741601943970e-01 -1.522859334945678711e-01 2.738314494490623474e-02 -2.707152068614959717e-01 1.414397805929183960e-01 -1.764979660511016846e-01
-6.578407436609268188e-02 2.778785824775695801e-01 2.266667336225509644e-01 -4.655479267239570618e-02 1.521223485469818115e-01 1.521636396646499634e-01 -3.001614287495613098e-02 4.492743015289306641e-01 5.858624819666147232e-03 1.776910275220870972e-01 9.497234225273132324e-02 2.217076160013675690e-02 1.104742288589477539e-01 1.613879501819610596e-01 3.562599793076515198e-02 -4.131802171468734741e-02 6.044380366802215576e-02 -2.034181654453277588e-01 1.084586158394813538e-01 -1.211065873503684998e-01 -6.943044718354940414e-03 2.261308282613754272e-01 1.881812512874603271e-01 -2.711181938648223877e-01 -1.868294179439544678e-01 4.271296039223670959e-02 -3.859798237681388855e-02 -1.666145920753479004e-01 -2.294470667839050293e-01 -3.416950106620788574e-01 2.532688975334167480e-01 -4.930870234966278076e-02
7.613138854503631592e-02 7.496210932731628418e-02 1.973425298929214478e-01 -5.529693514108657837e-02 -4.614747886080294847e-04 1.843797713518142700e-01 6.858685053884983063e-03 9.098717570304870605e-02 -1.149080321192741394e-01 -4.415960609912872314e-02 -3.370724618434906006e-02 1.187214031815528870e-01 -5.231320485472679138e-02 1.000594943761825562e-01 1.667227037250995636e-02 2.000749111175537109e-01 -3.270639479160308838e-02 2.673558294773101807e-01 2.688539624214172363e-01 -1.531463768333196640e-02 -3.516714572906494141e-01 -1.164524909108877182e-02 2.586827874183654785e-01 -1.158361807465553284e-01 -2.405831068754196167e-01 2.788781225681304932e-01 -3.297265619039535522e-02 -3.772270083427429199e-01 1.508188694715499878e-01 -3.723496198654174805e-01 -1.721277534961700439e-01 -3.938515856862068176e-02
-1.647883355617523193e-01 3.267485201358795166e-01 -5.755924433469772339e-02 -4.194753989577293396e-02 1.143069565296173096e-01 1.575063318014144897e-01 -1.205827761441469193e-02 3.449088633060455322e-01 -3.038331866264343262e-02 -5.385629832744598389e-02 -5.673344060778617859e-02 7.059819530695676804e-03 5.927594751119613647e-02 1.672049611806869507e-01 1.655783504247665405e-01 -1.945757418870925903e-01 -3.418609499931335449e-01 8.168240636587142944e-02 4.299227520823478699e-02 -3.737376332283020020e-01 -4.660758376121520996e-02 -5.207353457808494568e-02 4.138024523854255676e-02 -1.447535902261734009e-01 -4.855335056781768799e-01 -1.114062890410423279e-01 -2.360758744180202484e-02 -1.943734586238861084e-01 8.301368355751037598e-02 -8.297967910766601562e-02 8.491793274879455566e-02 9.342258796095848083e-03
-6.110528111457824707e-02 1.708135157823562622e-01 2.026925235986709595e-01 -8.629342913627624512e-02 1.986483931541442871e-01 1.802873015403747559e-01 -1.730993390083312988e-01 3.034519255161285400e-01 -1.367453932762145996e-01 -1.903511956334114075e-02 2.942370772361755371e-01 -7.272345572710037231e-02 3.202194720506668091e-02 9.956423938274383545e-02 1.526551991701126099e-01 -2.016003429889678955e-01 -2.312785685062408447e-01 -1.864861100912094116e-01 2.893371880054473877e-01 -1.675125360488891602e-01 1.409070640802383423e-01 -1.100864037871360779e-01 -1.272713541984558105e-01 -2.412914782762527466e-01 -2.451971918344497681e-01 1.979029923677444458e-01 -8.907310664653778076e-02 -1.656767576932907104e-01 3.115312755107879639e-02 -2.725313305854797363e-01 1.051975712180137634e-01 1.063920184969902039e-01
5.658015608787536621e-02 2.347615063190460205e-01 3.965863585472106934e-02 -6.977435667067766190e-03 2.648305892944335938e-01 2.474230229854583740e-01 -1.961375772953033447e-01 1.588222831487655640e-01 1.087119579315185547e-01 1.082054227590560913e-01 2.102654278278350830e-01 2.323502004146575928e-01 2.400232106447219849e-01 4.107813164591789246e-02 1.414031684398651123e-01 -1.935506165027618408e-01 -1.813307106494903564e-01 1.220112070441246033e-01 2.049896121025085449e-01 -2.675849199295043945e-01 1.634721010923385620e-01 6.476248055696487427e-02 -1.684982925653457642e-01 -1.074363216757774353e-01 -2.996106445789337158e-01 1.823091059923171997e-01 -1.132664084434509277e-02 -3.596606850624084473e-01 -4.548074305057525635e-02 -9.723614156246185303e-02 -4.555291309952735901e-02 -9.060446918010711670e-02
-1.002623215317726135e-01 2.441558241844177246e-01 -4.681938141584396362e-02 5.605870485305786133e-02 2.994048595428466797e-01 1.046212464570999146e-01 2.057316601276397705e-01 2.774245105683803558e-02 -2.063008844852447510e-01 3.053949177265167236e-01 2.935511618852615356e-02 1.735489070415496826e-01 6.626648455858230591e-02 4.448028206825256348e-01 9.132566303014755249e-02 -4.186613857746124268e-02 -2.197034284472465515e-02 -1.789382100105285645e-01 2.410174012184143066e-01 -2.072638124227523804e-01 -1.484235823154449463e-01 -6.520234048366546631e-02 1.347656697034835815e-01 -5.952070280909538269e-02 -3.717668056488037109e-01 1.537745594978332520e-01 1.092452034354209900e-01 -3.298074379563331604e-02 -2.451787889003753662e-02 -4.010139405727386475e-02 1.976832300424575806e-01 6.688643246889114380e-02
-9.480122476816177368e-02 3.030748292803764343e-02 1.977687031030654907e-01 -7.334273308515548706e-02 9.986117482185363770e-02 2.514640986919403076e-01 -3.368517756462097168e-02 4.264415800571441650e-01 1.247180276550352573e-03 -1.689917892217636108e-01 3.112843027338385582e-03 -1.100608706474304199e-02 8.667436242103576660e-02 -9.827829897403717041e-02 2.495390325784683228e-01 -3.536402881145477295e-01 -2.766352295875549316e-01 2.489523589611053467e-02 -9.959685057401657104e-02 -6.186925992369651794e-02 -2.118272185325622559e-01 8.737835288047790527e-02 -1.428114324808120728e-01 -1.196976602077484131e-01 -2.231703102588653564e-01 1.929544359445571899e-01 -9.641332924365997314e-02 -3.620307445526123047e-01 -1.181932911276817322e-01 -1.233239993453025818e-01 -1.451747715473175049e-01 -2.100684680044651031e-02
-1.607364602386951447e-02 2.943906188011169434e-01 1.343926042318344116e-01 -5.223778635263442993e-02 9.139289706945419312e-02 4.070201516151428223e-01 -8.031262457370758057e-02 1.035442724823951721e-01 -2.061909623444080353e-02 1.733347624540328979e-01 2.200027555227279663e-01 5.507024005055427551e-02 1.290802285075187683e-02 5.821526795625686646e-02 4.711519181728363037e-02 -2.539912760257720947e-01 -1.733836084604263306e-01 -1.877328455448150635e-01 8.647148311138153076e-02 -4.240951314568519592e-02 -4.575023427605628967e-02 -1.080547925084829330e-02 2.731173038482666016e-01 -9.509637951850891113e-02 -3.954584300518035889e-01 3.086303174495697021e-01 2.565736323595046997e-02 -9.977612644433975220e-02 -1.643985956907272339e-01 -2.843447625637054443e-01 -1.150132417678833008e-01 7.153293490409851074e-02
1.542023662477731705e-02 3.400157988071441650e-01 1.182607561349868774e-01 1.775223314762115479e-01 1.125485971570014954e-01 -8.614532649517059326e-02 -1.562041975557804108e-02 1.904786527156829834e-01 -9.009851515293121338e-02 1.943918019533157349e-01 1.467212755233049393e-02 -6.260322779417037964e-02 -1.187712773680686951e-01 2.835349412634968758e-03 1.293170601129531860e-01 8.855501189827919006e-03 -3.807626664638519287e-01 1.668874733150005341e-02 4.587428867816925049e-01 -1.409896314144134521e-01 -2.364015877246856689e-01 1.272176653146743774e-01 -1.225662790238857269e-02 -1.863035112619400024e-01 -1.503117233514785767e-01 2.557683289051055908e-01 -2.365172356367111206e-01 -8.514978736639022827e-02 -7.376107573509216309e-02 -2.890315838158130646e-02 1.771443039178848267e-01 1.723708063364028931e-01
-1.877337694168090820e-02 1.796430945396423340e-01 2.273833900690078735e-01 -2.332261390984058380e-02 1.247337237000465393e-01 1.504457928240299225e-02 1.579997986555099487e-01 1.564834266901016235e-01 3.684359788894653320e-02 1.764081120491027832e-01 2.523355185985565186e-01 -9.125723689794540405e-02 1.033690646290779114e-01 1.080615222454071045e-01 -1.777997240424156189e-02 -2.367080599069595337e-01 -9.189094603061676025e-02 7.807185500860214233e-02 2.714933156967163086e-01 -3.487363159656524658e-01 -7.075231522321701050e-02 1.027161777019500732e-01 -3.796720877289772034e-02 -2.569417953491210938e-01 -4.003193080425262451e-01 1.327029196545481682e-03 3.715295717120170593e-02 -1.960074156522750854e-01 -2.679117321968078613e-01 -3.070975840091705322e-01 -7.335238903760910034e-02 4.796560481190681458e-02
-2.736231088638305664e-01 1.537551134824752808e-01 1.599124372005462646e-01 1.517507135868072510e-01 -2.252882272005081177e-01 2.977001965045928955e-01 1.349517107009887695e-01 -4.892767965793609619e-02 -1.194047704339027405e-01 9.401980787515640259e-02 2.168540805578231812e-01 1.593983024358749390e-01 -1.326949149370193481e-02 1.697131991386413574e-02 2.534604668617248535e-01 1.607866957783699036e-02 -2.096936553716659546e-01 2.189694344997406006e-01 2.580987215042114258e-01 -2.602507472038269043e-01 -2.533830106258392334e-01 2.564445883035659790e-02 9.207080304622650146e-02 -1.114070694893598557e-02 -3.892840743064880371e-01 3.936078865081071854e-03 -1.445672959089279175e-01 -1.590909659862518311e-01 1.281327903270721436e-01 -7.160792499780654907e-02 8.647678047418594360e-02 -7.675106823444366455e-02
-2.346468865871429443e-01 -9.559147804975509644e-02 3.113169074058532715e-01 -1.977053098380565643e-02 -1.560713052749633789e-01 2.192735821008682251e-01 7.363513857126235962e-02 7.828672975301742554e-02 4.966717213392257690e-02 1.663657128810882568e-01 8.078442513942718506e-02 2.438749372959136963e-01 -4.769961163401603699e-02 8.772724121809005737e-02 1.456548869609832764e-01 1.829808354377746582e-01 -1.148728653788566589e-01 2.245027571916580200e-01 1.842333078384399414e-01 -3.062581121921539307e-01 -3.505921959877014160e-01 8.996016532182693481e-02 5.753398686647415161e-02 -2.782917916774749756e-01 -2.733161151409149170e-01 1.627150475978851318e-01 1.475628465414047241e-01 -2.032680362462997437e-01 -2.891755662858486176e-02 8.284948766231536865e-02 1.861176081001758575e-02 -1.351855248212814331e-01
-3.533148020505905151e-02 7.947105169296264648e-02 1.838448941707611084e-01 3.451834246516227722e-02 2.630201876163482666e-01 3.811439275741577148e-01 -1.061565279960632324e-01 3.638624846935272217e-01 -1.335485428571701050e-01 3.807385219261050224e-03 3.009248673915863037e-01 5.694329738616943359e-02 1.470702439546585083e-01 -3.143617510795593262e-02 1.525239199399948120e-01 -9.156648814678192139e-02 -1.657894402742385864e-01 1.623518764972686768e-02 1.302629709243774414e-01 -1.890352070331573486e-01 -5.795387178659439087e-02 1.600137166678905487e-02 -3.172974660992622375e-02 -1.139678657054901123e-01 -5.040833353996276855e-01 -6.633930839598178864e-03 1.148254722356796265e-01 -1.693776696920394897e-01 -5.653868988156318665e-02 -1.853795200586318970e-01 3.044529072940349579e-02 2.910413034260272980e-02
-1.798134744167327881e-01 2.757765650749206543e-01 1.210509613156318665e-01 -4.356574732810258865e-03 2.083274722099304199e-01 1.728086620569229126e-01 -1.645248234272003174e-01 3.974549174308776855e-01 -5.404657125473022461e-02 7.202535122632980347e-02 1.822490096092224121e-01 -1.553688049316406250e-01 1.712214946746826172e-01 1.427819579839706421e-01 7.587508112192153931e-02 -1.174607127904891968e-01 -2.662919461727142334e-01 1.934639923274517059e-02 2.175809592008590698e-01 -5.156932398676872253e-02 4.515998438000679016e-02 -1.062732636928558350e-01 -1.987718641757965088e-01 -1.144664734601974487e-01 -3.676266074180603027e-01 3.894509002566337585e-02 1.922153085470199585e-01 -2.019908279180526733e-01 -1.951702088117599487e-01 -1.697070449590682983e-01 -5.239313840866088867e-02 -1.124136224389076233e-01
-1.606561541557312012e-01 1.969931572675704956e-01 -1.769157499074935913e-02 9.371830523014068604e-02 5.598917603492736816e-02 1.608181148767471313e-01 -7.565594464540481567e-02 3.310748934745788574e-01 -6.486129015684127808e-02 2.709370553493499756e-01 -2.115347385406494141e-01 1.389724016189575195e-01 -2.447081916034221649e-02 5.140189453959465027e-02 1.677675247192382812e-01 1.573474332690238953e-02 -1.093689259141683578e-02 1.453306525945663452e-01 2.043779939413070679e-01 -2.180063128471374512e-01 -1.978169567883014679e-02 -7.719187438488006592e-02 -1.662801504135131836e-01 9.016304463148117065e-02 -3.443419933319091797e-01 4.058730006217956543e-01 -1.797625981271266937e-02 -4.254635889083147049e-03 -1.509666889905929565e-01 1.939475089311599731e-01 3.167832195758819580e-01 1.075972020626068115e-01
-1.126966550946235657e-01 2.079289704561233521e-01 1.986435353755950928e-01 4.337882250547409058e-02 2.314255386590957642e-01 1.343443840742111206e-01 1.237196754664182663e-02 2.263262867927551270e-01 -8.851864188909530640e-02 1.467241439968347549e-02 2.342115491628646851e-01 -7.090075523592531681e-04 1.341590285301208496e-01 -4.382537677884101868e-02 1.752865612506866455e-01 -5.482319369912147522e-02 -3.066244423389434814e-01 5.264865234494209290e-02 2.744711376726627350e-02 -1.651224046945571899e-01 1.203061416745185852e-01 -3.276410978287458420e-03 -3.485224023461341858e-02 -2.009664624929428101e-01 -4.483040571212768555e-01 3.051775693893432617e-01 6.539507955312728882e-02 -2.959209084510803223e-01 -1.810156553983688354e-01 -6.433740258216857910e-02 3.391902893781661987e-02 -2.414060533046722412e-01
1.921537965536117554e-01 1.613107323646545410e-01 -8.382838219404220581e-02 2.640332281589508057e-01 6.710003316402435303e-02 1.044929549098014832e-01 -8.545447885990142822e-02 2.736178040504455566e-01 -2.532884478569030762e-01 1.802400499582290649e-01 -1.709344238042831421e-01 -4.628973454236984253e-02 -1.046515163034200668e-02 -7.800773531198501587e-02 6.713754031807184219e-03 5.683173984289169312e-02 -8.086857944726943970e-02 -2.664009295403957367e-02 1.570990085601806641e-01 -2.541382312774658203e-01 -2.198688983917236328e-01 8.800199627876281738e-02 -1.963329128921031952e-02 -2.261860817670822144e-01 -3.251183331012725830e-01 3.200438320636749268e-01 -2.929854691028594971e-01 -8.592261373996734619e-02 -1.696930080652236938e-02 -1.427348703145980835e-01 2.506682276725769043e-01 1.904083490371704102e-01
-6.041586026549339294e-02 -5.046144127845764160e-02 -4.223903641104698181e-02 -7.750775665044784546e-02 1.644670814275741577e-01 3.009230792522430420e-01 1.506700962781906128e-01 1.387776136398315430e-01 2.965883910655975342e-02 6.748375296592712402e-02 -1.078731119632720947e-01 6.227309629321098328e-02 3.719168901443481445e-02 1.861681193113327026e-01 3.169039189815521240e-01 2.608460485935211182e-01 -3.245365023612976074e-01 2.461346983909606934e-01 3.494486212730407715e-01 3.456831723451614380e-02 -1.447089165449142456e-01 -9.233524650335311890e-02 2.333628088235855103e-01 1.639212667942047119e-02 -3.767055571079254150e-01 -8.996141143143177032e-03 5.450272187590599060e-02 -1.775621026754379272e-01 -4.495073854923248291e-02 -1.588599830865859985e-01 -1.372378617525100708e-01 -7.072089612483978271e-02
1.368063986301422119e-01 2.308988869190216064e-01 2.714057564735412598e-01 1.318087726831436157e-01 1.339549571275711060e-01 9.820485860109329224e-02 -2.517744004726409912e-01 2.376572340726852417e-01 -2.234813570976257324e-01 3.142523765563964844e-01 1.011161413043737411e-02 -4.942283034324645996e-02 1.492900550365447998e-01 2.713934704661369324e-02 4.977457225322723389e-02 -1.790765076875686646e-01 -2.162856757640838623e-01 1.611140370368957520e-01 6.799627095460891724e-02 -2.597987949848175049e-01 1.453291475772857666e-01 -8.100289851427078247e-02 1.117448732256889343e-01 -9.144976735115051270e-02 -1.468727290630340576e-01 1.296056210994720459e-01 1.618120372295379639e-01 -3.095940351486206055e-01 -3.002016246318817139e-01 -1.698948740959167480e-01 1.663382351398468018e-02 -8.724443614482879639e-02
2.551886998116970062e-02 2.800924181938171387e-01 1.242706999182701111e-01 -1.865066736936569214e-01 4.000565707683563232e-01 1.322038322687149048e-01 6.951066851615905762e-02 2.615453004837036133e-01 -1.272223740816116333e-01 1.799324601888656616e-01 2.190076708793640137e-01 -7.933232933282852173e-03 1.205072328448295593e-01 1.374118179082870483e-01 8.818846940994262695e-02 -8.496968448162078857e-02 -3.373956978321075439e-01 1.727944426238536835e-02 2.542793154716491699e-01 -4.099320620298385620e-02 3.019439755007624626e-03 1.128190904855728149e-01 3.146706148982048035e-02 -1.003919839859008789e-01 8.761994540691375732e-02 2.401584833860397339e-01 1.915152817964553833e-01 -2.985848486423492432e-01 -2.187447696924209595e-01 -9.389722347259521484e-02 1.132511794567108154e-01 -9.981949627399444580e-02
-1.011806726455688477e-02 2.073653489351272583e-01 2.827239930629730225e-01 -5.273354798555374146e-02 -8.019812405109405518e-02 1.892923414707183838e-01 -1.011474803090095520e-01 4.110429883003234863e-01 -1.866263598203659058e-01 -6.491630524396896362e-02 1.933888792991638184e-01 2.993924915790557861e-02 9.736670553684234619e-02 3.161004185676574707e-02 -2.728534489870071411e-02 -3.024083673954010010e-01 -3.414643108844757080e-01 2.279033064842224121e-01 -3.769799321889877319e-02 -1.351462453603744507e-01 -2.042505592107772827e-01 7.647962309420108795e-03 -7.005545496940612793e-02 -1.530705988407135010e-01 -2.909981906414031982e-01 1.914934068918228149e-01 1.121006458997726440e-01 -1.976994872093200684e-01 8.498933166265487671e-02 -1.111205294728279114e-01 3.820782154798507690e-02 -1.426481455564498901e-01
5.305323004722595215e-02 4.751501977443695068e-02 9.603802114725112915e-02 -1.146519035100936890e-01 1.831218004226684570e-01 2.165552079677581787e-01 -1.192602813243865967e-01 4.004466831684112549e-01 -1.850074231624603271e-01 8.052277565002441406e-02 1.411784440279006958e-01 4.042997583746910095e-02 8.117122203111648560e-02 1.507679522037506104e-01 2.501852624118328094e-02 -1.321554034948348999e-01 -4.889577329158782959e-01 1.351335048675537109e-01 -7.842216640710830688e-02 3.133003786206245422e-02 -8.676953613758087158e-02 1.583112031221389771e-01 -1.426399946212768555e-01 -2.422371804714202881e-01 -3.842457234859466553e-01 1.062975153326988220e-01 -2.322630584239959717e-02 -1.243623159825801849e-02 -3.987132385373115540e-02 -2.475709170103073120e-01 -9.397199004888534546e-02 -2.054613642394542694e-02
6.171885877847671509e-02 1.939028799533843994e-01 1.381770223379135132e-01 6.444515287876129150e-02 4.261682927608489990e-01 -4.429599270224571228e-02 -7.938189059495925903e-02 1.391344219446182251e-01 -2.073085904121398926e-01 4.580667242407798767e-02 -9.700906276702880859e-02 -5.670663714408874512e-02 1.812661588191986084e-01 -3.752990067005157471e-02 6.620293110609054565e-02 -1.377284973859786987e-01 -2.949024736881256104e-01 1.252907365560531616e-01 1.567938774824142456e-01 -1.774213314056396484e-01 3.255431307479739189e-03 7.697752863168716431e-02 -3.039626171812415123e-03 -2.305519133806228638e-01 -2.537130713462829590e-01 1.327515393495559692e-01 -3.590434044599533081e-02 -2.884997129440307617e-01 -1.522802412509918213e-01 -3.870486617088317871e-01 -2.415645867586135864e-02 -2.299224436283111572e-01
-1.304928064346313477e-01 4.591330289840698242e-01 1.563921421766281128e-01 -1.288778632879257202e-01 -1.612351238727569580e-01 3.078311681747436523e-01 -1.347283273935317993e-01 2.093506604433059692e-01 -3.945853114128112793e-01 7.329218089580535889e-02 3.007576465606689453e-01 -7.855775952339172363e-02 8.100537210702896118e-02 1.300314217805862427e-01 -1.774177071638405323e-03 8.208509534597396851e-03 7.127621024847030640e-02 -4.533785581588745117e-02 1.844837963581085205e-01 1.213170439004898071e-01 4.915847256779670715e-02 9.449051693081855774e-03 -1.057492941617965698e-02 -1.513904482126235962e-01 -3.765554726123809814e-02 -1.328696869313716888e-02 -3.260627761483192444e-02 -2.898757457733154297e-01 -2.357421964406967163e-01 8.558361977338790894e-02 -1.656656116247177124e-01 -9.313278645277023315e-02
-1.548142582178115845e-01 -2.185734221711754799e-03 6.152298301458358765e-02 1.308522373437881470e-01 -2.000247687101364136e-01 2.843021452426910400e-01 -3.353714942932128906e-02 1.216410845518112183e-01 -9.571407735347747803e-02 9.696803241968154907e-02 1.446237415075302124e-01 5.747231841087341309e-02 3.613657876849174500e-02 1.067056134343147278e-02 1.585922092199325562e-01 4.701168462634086609e-02 -2.911015972495079041e-02 1.037847772240638733e-01 6.277503073215484619e-02 -2.042004019021987915e-01 -5.063787698745727539e-01 9.095519781112670898e-02 2.545700967311859131e-01 -1.860859245061874390e-01 -5.197965502738952637e-01 1.252003852277994156e-02 9.556603431701660156e-02 -1.989739239215850830e-01 -6.418652087450027466e-02 -8.452128618955612183e-03 3.803103044629096985e-02 2.659340202808380127e-02
-7.225377112627029419e-02 -4.597408324480056763e-02 1.564176231622695923e-01 -1.068430170416831970e-01 -7.086963206529617310e-02 3.420175015926361084e-01 -6.957019865512847900e-02 8.499640971422195435e-03 1.522430479526519775e-01 -6.465433537960052490e-02 -9.241999685764312744e-02 1.011862009763717651e-01 1.064923182129859924e-01 1.525625493377447128e-02 2.131439596414566040e-01 2.086696624755859375e-01 -1.198107674717903137e-01 4.216881468892097473e-02 3.647546768188476562e-01 -2.910291850566864014e-01 -3.264364302158355713e-01 -5.563958361744880676e-02 1.415406912565231323e-01 -7.787816971540451050e-02 -3.129151165485382080e-01 1.296204179525375366e-01 -9.647631086409091949e-03 -3.058802783489227295e-01 7.115391548722982407e-03 -3.602042794227600098e-02 -3.211786150932312012e-01 -2.606189809739589691e-02
-1.910920888185501099e-01 1.538798362016677856e-01 -6.999029777944087982e-03 -1.267290860414505005e-01 3.359979018568992615e-02 2.549955546855926514e-01 -3.571645915508270264e-02 2.058476805686950684e-01 -1.648165285587310791e-01 1.352739930152893066e-01 1.832636445760726929e-01 -9.614743292331695557e-02 -1.660518348217010498e-01 2.507913112640380859e-01 1.374930739402770996e-01 2.209388315677642822e-01 2.416782639920711517e-02 -2.067262083292007446e-01 5.122996494174003601e-02 -8.554203808307647705e-02 -6.395694613456726074e-02 -9.878024458885192871e-02 -1.450547277927398682e-01 -2.863215506076812744e-01 -3.501906991004943848e-01 2.804247736930847168e-01 -7.453571259975433350e-02 -4.609125107526779175e-02 -4.040021896362304688e-01 8.372431993484497070e-02 -1.282344162464141846e-01 4.074014723300933838e-02
1.943570524454116821e-01 3.021522760391235352e-01 8.249549567699432373e-02 -1.546513382345438004e-02 1.309247016906738281e-01 1.947411447763442993e-01 -1.778129786252975464e-01 3.447473049163818359e-01 -8.490485697984695435e-02 3.081536153331398964e-03 1.534324288368225098e-01 -1.305058896541595459e-01 1.387778371572494507e-01 -1.473669707775115967e-01 1.090916469693183899e-01 -1.105740368366241455e-01 -1.902138739824295044e-01 9.653042256832122803e-02 2.087185829877853394e-01 -1.587514728307723999e-01 -3.122564032673835754e-02 1.246971711516380310e-01 -8.041248470544815063e-02 -1.245590075850486755e-01 -5.749633908271789551e-01 1.603889465332031250e-01 3.754647448658943176e-02 -1.937702996656298637e-03 -1.741980463266372681e-01 -5.348723754286766052e-02 4.192440956830978394e-02 -7.892843568697571754e-04
-7.570224255323410034e-02 2.938194870948791504e-01 1.450464427471160889e-01 3.608326986432075500e-02 2.138686776161193848e-01 1.788586527109146118e-01 -9.961615502834320068e-02 2.141782492399215698e-01 3.927052393555641174e-02 -8.746971935033798218e-02 1.817908287048339844e-01 8.481423556804656982e-02 3.189492821693420410e-01 1.299798041582107544e-01 2.685477137565612793e-01 -8.678416907787322998e-02 -3.905910551548004150e-01 6.090692430734634399e-02 4.113196209073066711e-02 -1.176238209009170532e-01 -7.569737732410430908e-02 3.719425201416015625e-02 -1.144243925809860229e-01 -1.917785704135894775e-01 -4.197607040405273438e-01 1.293019652366638184e-01 1.037578955292701721e-01 -1.617131382226943970e-01 -5.653165746480226517e-03 -6.710872054100036621e-02 6.586197763681411743e-02 1.920260488986968994e-01
1.345875710248947144e-01 3.555434644222259521e-01 1.067532896995544434e-01 5.067652463912963867e-02 1.622011214494705200e-01 2.536166608333587646e-01 6.159982085227966309e-02 4.203753471374511719e-01 -2.651154100894927979e-01 1.095745433121919632e-02 1.318910866975784302e-01 -2.020064294338226318e-01 2.411101311445236206e-01 1.377095431089401245e-01 2.623923495411872864e-02 -1.418221443891525269e-01 -2.095050178468227386e-02 6.795260310173034668e-02 9.802415221929550171e-02 -1.201826259493827820e-01 1.676142215728759766e-01 2.836628817021846771e-02 5.873867124319076538e-02 -4.248367622494697571e-02 -1.929240822792053223e-01 2.499447464942932129e-01 1.039556115865707397e-01 -3.025611639022827148e-01 5.526900663971900940e-02 8.312407135963439941e-02 2.549363374710083008e-01 -5.999739095568656921e-02
-1.251534968614578247e-01 4.171548783779144287e-02 1.749550849199295044e-01 -6.437720358371734619e-02 5.751872807741165161e-02 2.479563057422637939e-01 -5.789641290903091431e-02 5.383782088756561279e-02 -5.991754308342933655e-02 -3.052609600126743317e-02 5.131361633539199829e-02 2.201348990201950073e-01 3.339155390858650208e-02 -4.664730280637741089e-02 1.426857262849807739e-01 2.137984484434127808e-01 -2.956110052764415741e-02 3.786087930202484131e-01 2.194385528564453125e-01 -1.746422648429870605e-01 -4.046865999698638916e-01 -8.280338346958160400e-02 1.804378032684326172e-01 -1.375566795468330383e-02 -4.247239232063293457e-01 1.787173748016357422e-01 -6.637371331453323364e-02 -2.106363326311111450e-01 -1.195435076951980591e-01 1.236760467290878296e-01 -1.198213025927543640e-01 -1.432961821556091309e-01
-1.075435504317283630e-01 1.474939137697219849e-01 7.843016088008880615e-02 -7.549631595611572266e-02 -1.888478249311447144e-01 -5.431401077657938004e-04 2.647781074047088623e-01 4.272995889186859131e-02 -7.851008325815200806e-03 8.361723273992538452e-02 -1.801729947328567505e-01 4.283694922924041748e-02 2.933389134705066681e-02 1.960973292589187622e-01 3.050141632556915283e-01 2.044636160135269165e-01 -1.688732504844665527e-01 3.970357030630111694e-02 1.860443502664566040e-01 1.095014587044715881e-01 -2.767527997493743896e-01 1.890642940998077393e-01 4.060984775424003601e-02 -1.764147430658340454e-01 -2.022859901189804077e-01 1.404268294572830200e-01 3.064277023077011108e-02 -4.897549450397491455e-01 -2.425811886787414551e-01 -7.615771144628524780e-02 -1.464871466159820557e-01 -1.495957076549530029e-01
-3.875378519296646118e-02 3.340763598680496216e-02 1.801559776067733765e-01 -6.218282133340835571e-02 -2.649246715009212494e-02 1.743217557668685913e-01 1.534262001514434814e-01 3.022494912147521973e-02 5.178831145167350769e-02 -7.587853819131851196e-02 -1.435961723327636719e-01 1.244467794895172119e-01 7.592564821243286133e-02 2.119196206331253052e-01 4.737398773431777954e-02 3.456416130065917969e-01 -1.005020588636398315e-01 1.954148262739181519e-01 3.261371254920959473e-01 -2.197460532188415527e-01 -2.824490368366241455e-01 5.077820271253585815e-02 3.037506639957427979e-01 -3.432754054665565491e-02 -3.663913011550903320e-01 1.451268345117568970e-01 -1.874643415212631226e-01 -2.174902558326721191e-01 1.501242630183696747e-02 -2.427413761615753174e-01 -1.091272830963134766e-01 -3.218440711498260498e-02
2.895743772387504578e-02 -4.067463800311088562e-02 6.870492547750473022e-02 -2.102054953575134277e-01 -6.691859662532806396e-02 2.873849570751190186e-01 2.901082634925842285e-01 1.719205677509307861e-01 2.409644797444343567e-02 1.798382997512817383e-01 1.457649171352386475e-01 1.893554925918579102e-01 7.479324191808700562e-02 -8.413788862526416779e-03 2.438190579414367676e-02 -4.473644495010375977e-02 -3.428225219249725342e-02 1.188263595104217529e-01 3.775530755519866943e-01 7.995244115591049194e-02 -2.823269069194793701e-01 3.068680167198181152e-01 1.423070114105939865e-02 1.466207653284072876e-01 -3.499605655670166016e-01 1.017200276255607605e-01 1.140800267457962036e-01 -2.215441167354583740e-01 -1.960264593362808228e-01 -9.641775488853454590e-02 -1.539953500032424927e-01 -1.528509110212326050e-01
-2.182174623012542725e-01 4.973443448543548584e-01 1.634217053651809692e-02 -4.018790554255247116e-03 1.554886344820261002e-02 -6.487686187028884888e-02 7.394648343324661255e-02 2.970842123031616211e-01 -1.314925253391265869e-01 1.554279625415802002e-01 2.029367350041866302e-02 2.008540779352188110e-01 1.689115166664123535e-01 1.190145909786224365e-01 2.521035075187683105e-01 6.619935482740402222e-02 -2.850845269858837128e-02 -2.051386982202529907e-01 -6.964907050132751465e-02 -1.073081344366073608e-01 -2.188900560140609741e-01 1.296285092830657959e-01 4.108705371618270874e-02 3.398684412240982056e-02 -3.053953647613525391e-01 2.168160974979400635e-01 -3.342810571193695068e-01 -1.040111407637596130e-01 -1.327421963214874268e-01 -5.010034516453742981e-02 -2.646892517805099487e-02 5.694682523608207703e-02
-2.421334683895111084e-01 3.360416591167449951e-01 2.649591863155364990e-01 -2.032627463340759277e-01 1.083975806832313538e-01 1.632730066776275635e-01 -6.398352980613708496e-02 2.059579789638519287e-01 -2.007455565035343170e-02 8.301348984241485596e-02 3.355860710144042969e-01 -1.042048353701829910e-02 5.477049201726913452e-02 8.023529499769210815e-02 1.291252821683883667e-01 -7.969362288713455200e-02 -2.712268233299255371e-01 3.063442651182413101e-03 1.090983003377914429e-01 -2.981248497962951660e-01 -1.790510267019271851e-01 -6.922785192728042603e-02 5.540483817458152771e-02 1.306380145251750946e-02 -2.279790788888931274e-01 3.812777251005172729e-02 -2.837682664394378662e-01 -2.109958976507186890e-02 -2.473696619272232056e-01 -1.925085037946701050e-01 1.303625553846359253e-01 1.242374852299690247e-01
9.512081742286682129e-02 1.711600720882415771e-01 -1.079038754105567932e-01 -3.545151278376579285e-02 1.598924249410629272e-01 1.198033541440963745e-01 2.731468714773654938e-02 1.974328905344009399e-01 -3.022881224751472473e-02 4.403656423091888428e-01 7.984036952257156372e-02 1.169443428516387939e-01 6.391082704067230225e-02 3.834294080734252930e-01 1.940353810787200928e-01 -8.603238314390182495e-02 2.277941107749938965e-01 -1.452136784791946411e-01 2.788151800632476807e-01 -2.349048703908920288e-01 -1.157777160406112671e-01 -1.005460415035486221e-02 -3.894381597638130188e-02 -5.534024536609649658e-02 -2.214396893978118896e-01 1.908245086669921875e-01 -2.452301532030105591e-01 -5.330044031143188477e-02 -2.195634990930557251e-01 -1.908541917800903320e-01 -7.764870300889015198e-03 3.113929182291030884e-02
3.525361418724060059e-02 2.403672337532043457e-01 1.827994883060455322e-01 4.643992334604263306e-02 6.447087228298187256e-02 2.652045190334320068e-01 -1.223646569997072220e-02 2.165026217699050903e-01 -2.557818591594696045e-01 2.652322351932525635e-01 -2.549394033849239349e-02 1.823529787361621857e-02 1.100741326808929443e-01 3.057852573692798615e-02 2.540933787822723389e-01 1.832008212804794312e-01 1.829745620489120483e-02 -1.449479162693023682e-01 3.489428162574768066e-01 -3.145386576652526855e-01 7.660771161317825317e-02 2.549565136432647705e-01 -6.109742447733879089e-02 -5.658641830086708069e-02 -7.201167196035385132e-02 4.140097200870513916e-01 -2.079943008720874786e-02 9.012760967016220093e-02 -1.172284930944442749e-01 1.185748279094696045e-01 5.610912665724754333e-02 4.492539446800947189e-03
-4.206546768546104431e-02 -8.468292653560638428e-03 1.869386285543441772e-01 -7.947400212287902832e-02 -2.919730357825756073e-02 1.938197612762451172e-01 -9.062458761036396027e-03 -7.658820599317550659e-02 7.526778616011142731e-03 2.444062195718288422e-02 -8.717586845159530640e-02 2.589945122599601746e-02 1.622069329023361206e-01 6.313968449831008911e-02 2.113942205905914307e-01 2.548483014106750488e-01 -3.517774492502212524e-02 1.749271601438522339e-01 2.814921736717224121e-01 -1.372253596782684326e-01 -2.562958598136901855e-01 1.415503621101379395e-01 3.575712740421295166e-01 -3.581408038735389709e-02 -3.866460025310516357e-01 1.747792661190032959e-01 -1.573321968317031860e-01 -2.585072219371795654e-01 8.505132794380187988e-02 -2.908121645450592041e-01 -6.061525270342826843e-02 -2.275986224412918091e-01
-1.906815767288208008e-01 -1.991941034793853760e-02 1.748965829610824585e-01 2.799209356307983398e-01 3.521269932389259338e-02 3.099987506866455078e-01 -9.229010343551635742e-02 1.316738724708557129e-01 -1.112618967890739441e-01 1.138411760330200195e-01 1.199128106236457825e-01 -5.585629865527153015e-02 -6.640507280826568604e-02 3.213865756988525391e-01 3.102562129497528076e-01 -9.787125885486602783e-02 -3.187119588255882263e-02 -3.257755190134048462e-02 -1.653847657144069672e-02 -4.376811981201171875e-01 -2.134295552968978882e-01 4.726073890924453735e-02 1.157240867614746094e-01 1.087150797247886658e-01 -1.843743175268173218e-01 2.208234071731567383e-01 -2.738881111145019531e-01 -1.113491654396057129e-01 -3.876002505421638489e-02 5.747646465897560120e-02 -1.812068223953247070e-01 2.380531048402190208e-03
8.509813249111175537e-02 -1.932992935180664062e-01 1.508200168609619141e-01 -9.616883099079132080e-02 -1.376361697912216187e-01 1.370493322610855103e-01 1.465748399496078491e-01 2.255551517009735107e-01 4.828875511884689331e-02 1.088638231158256531e-01 -2.365655601024627686e-01 -7.613218575716018677e-02 -2.803243510425090790e-02 1.626050770282745361e-01 -7.952985167503356934e-02 9.063453972339630127e-02 -2.977468967437744141e-01 1.616929322481155396e-01 4.225034415721893311e-01 -1.405499875545501709e-01 -2.199532091617584229e-01 7.530888170003890991e-02 2.683980762958526611e-01 -1.187439635396003723e-01 -1.988601088523864746e-01 1.094484031200408936e-01 4.520997777581214905e-02 -3.367901444435119629e-01 -9.356252104043960571e-02 -6.171287968754768372e-02 -1.854127049446105957e-01 -1.685782372951507568e-01
-1.979584842920303345e-01 2.612854838371276855e-01 1.388447582721710205e-01 -1.873072981834411621e-01 -2.112817391753196716e-02 4.980159699916839600e-01 -3.507574498653411865e-01 2.432878911495208740e-01 -9.488398581743240356e-02 1.902255415916442871e-02 2.538707852363586426e-01 1.927024424076080322e-01 3.303421288728713989e-02 1.521811634302139282e-01 8.426731452345848083e-03 8.312285877764225006e-03 9.098116308450698853e-02 -9.825067222118377686e-02 1.967514902353286743e-01 -1.137509122490882874e-01 9.102435410022735596e-02 -8.875237777829170227e-03 -3.757905587553977966e-02 -1.623578928411006927e-02 -2.085953205823898315e-01 -1.066281553357839584e-02 6.000414863228797913e-02 -1.450036913156509399e-01 -3.306747376918792725e-01 6.066296249628067017e-02 5.282332655042409897e-03 1.059598028659820557e-01
-8.783514052629470825e-02 9.905309975147247314e-02 1.570035070180892944e-01 8.036594092845916748e-02 -1.209776755422353745e-02 3.989480435848236084e-01 -2.045914232730865479e-01 2.621864080429077148e-01 -3.504215553402900696e-02 -4.050869122147560120e-02 8.049574494361877441e-02 -4.923539608716964722e-02 -3.204271197319030762e-02 1.384812146425247192e-01 8.050128817558288574e-02 3.494147583842277527e-02 4.292741790413856506e-02 2.278941571712493896e-01 1.982002854347229004e-01 -3.564850389957427979e-01 -2.639197707176208496e-01 1.055677607655525208e-01 1.897056400775909424e-02 -3.254603445529937744e-01 -1.389501430094242096e-02 -1.366287916898727417e-01 4.584726318717002869e-02 -2.854270115494728088e-02 -1.367986202239990234e-01 -4.048815071582794189e-01 4.684466123580932617e-02 -1.671559661626815796e-01
-9.703205525875091553e-02 -6.142041087150573730e-02 5.769272893667221069e-02 5.404626578092575073e-02 -2.949405908584594727e-01 -9.027845412492752075e-02 -1.198749169707298279e-01 3.842675089836120605e-01 7.681456953287124634e-02 1.891175471246242523e-02 1.364000886678695679e-01 2.274660915136337280e-01 4.063400998711585999e-02 2.887274026870727539e-01 -7.226926833391189575e-02 3.616788089275360107e-01 -1.959170550107955933e-01 -9.259741008281707764e-02 2.680467069149017334e-01 -2.393571585416793823e-01 -1.537243872880935669e-01 6.226228177547454834e-02 -1.080226153135299683e-01 1.096501797437667847e-01 -9.976948797702789307e-02 -2.579130465164780617e-03 3.089818870648741722e-03 -3.785805106163024902e-01 -1.987300813198089600e-02 -1.829511970281600952e-01 1.022747233510017395e-01 2.863955311477184296e-02
1.230564564466476440e-01 2.167880237102508545e-01 5.220066010951995850e-02 3.474065363407135010e-01 1.559928953647613525e-01 3.314073979854583740e-01 1.372978836297988892e-01 2.557215280830860138e-02 -2.301859706640243530e-01 2.936606705188751221e-01 1.402120292186737061e-01 3.034069575369358063e-02 1.371618956327438354e-01 2.330609261989593506e-01 1.946406364440917969e-01 5.261342227458953857e-02 1.911127567291259766e-01 1.556628942489624023e-01 1.544678658246994019e-01 -5.512369424104690552e-02 3.042053617537021637e-02 8.904064446687698364e-02 -1.428138464689254761e-01 -2.502925395965576172e-01 -2.696355581283569336e-01 2.502644658088684082e-01 -8.752441406250000000e-02 3.242573887109756470e-02 -1.434509307146072388e-01 -1.437139511108398438e-01 1.337186247110366821e-01 -6.692430377006530762e-02
1.170545443892478943e-01 3.589568734169006348e-01 7.386410236358642578e-02 -2.577492594718933105e-01 1.439166367053985596e-01 4.300795495510101318e-01 8.982462808489799500e-03 2.306821793317794800e-01 -1.856956183910369873e-01 -5.593596398830413818e-02 3.432168066501617432e-01 4.638956859707832336e-02 -1.651423238217830658e-02 3.272831067442893982e-02 -5.731304362416267395e-02 -1.087541691958904266e-02 -2.340758889913558960e-01 3.201258182525634766e-02 2.736916840076446533e-01 -1.233114376664161682e-01 -1.965518593788146973e-01 -5.583811551332473755e-02 -3.467605262994766235e-02 -1.703715026378631592e-01 -1.741612851619720459e-01 1.613624989986419678e-01 5.919651314616203308e-02 -8.349346369504928589e-02 -2.228401303291320801e-01 9.799068793654441833e-03 -3.313498571515083313e-02 1.693176478147506714e-01
6.060282886028289795e-02 1.383926719427108765e-01 1.267198175191879272e-01 -5.724566429853439331e-02 -2.164260298013687134e-01 1.607221066951751709e-01 1.167405173182487488e-01 2.836113274097442627e-01 -3.967269062995910645e-01 1.481699049472808838e-01 -2.249115705490112305e-01 5.769148841500282288e-02 7.320357114076614380e-02 2.285525351762771606e-01 3.364643454551696777e-01 -1.566039584577083588e-02 5.415304377675056458e-02 5.087308958172798157e-02 2.411845326423645020e-01 -9.852700680494308472e-02 -2.673218846321105957e-01 -1.829275339841842651e-01 -1.809525340795516968e-01 -1.286488771438598633e-01 -1.214069649577140808e-01 1.381129771471023560e-01 9.944997727870941162e-02 -4.350136592984199524e-02 -2.113808542490005493e-01 -1.998229026794433594e-01 5.438876152038574219e-02 1.612855792045593262e-01
-8.546680212020874023e-02 3.302104771137237549e-01 3.116949796676635742e-01 -2.089123725891113281e-01 1.198249831795692444e-01 2.140104211866855621e-02 -1.786448061466217041e-01 3.669449090957641602e-01 3.581556305289268494e-02 3.195119276642799377e-02 1.293356567621231079e-01 -7.321796566247940063e-02 1.816744059324264526e-01 4.171803593635559082e-03 -8.206778019666671753e-02 -9.395812638103961945e-03 -3.311154842376708984e-01 4.777613282203674316e-02 1.364780962467193604e-01 -3.251768350601196289e-01 -4.930585250258445740e-02 -7.717423141002655029e-02 -8.419352024793624878e-02 1.105986628681421280e-02 -4.170749783515930176e-01 1.271788030862808228e-01 -2.600968070328235626e-02 -1.633961200714111328e-01 -1.296578999608755112e-02 -1.435776054859161377e-01 -7.727747410535812378e-02 3.319609165191650391e-02
-1.005378291010856628e-01 5.989466235041618347e-02 2.230931967496871948e-01 -9.949069470167160034e-02 -9.166282415390014648e-02 2.619381248950958252e-01 8.989014476537704468e-02 -8.727996796369552612e-02 -1.494119316339492798e-01 -2.266243845224380493e-02 -2.166903391480445862e-02 -9.189227595925331116e-03 7.276435941457748413e-02 3.729265183210372925e-02 3.701743856072425842e-02 2.981586158275604248e-01 -1.191439852118492126e-02 1.597582399845123291e-01 3.915292024612426758e-01 -2.110037207603454590e-01 -2.715449035167694092e-01 9.696296602487564087e-02 2.129462212324142456e-01 -1.074646692723035812e-02 -4.014886617660522461e-01 9.561801701784133911e-02 -1.439737379550933838e-01 -2.048896104097366333e-01 6.841595470905303955e-02 -2.641652226448059082e-01 -1.454419046640396118e-01 -1.812028139829635620e-01
2.047953195869922638e-03 4.204494506120681763e-02 2.267952561378479004e-01 3.112545236945152283e-02 -5.761395394802093506e-02 9.620902687311172485e-02 1.202581673860549927e-01 6.361217796802520752e-02 1.115976423025131226e-01 1.761748455464839935e-02 -1.091770082712173462e-01 -2.778998389840126038e-02 1.239936426281929016e-01 -7.544706459157168865e-04 2.324512302875518799e-01 3.592504262924194336e-01 1.630282960832118988e-02 8.025193959474563599e-02 3.435222804546356201e-01 -1.543487608432769775e-01 -3.717918992042541504e-01 3.453055629506707191e-03 1.484811007976531982e-01 2.842918038368225098e-02 -4.119174778461456299e-01 2.637797594070434570e-01 -5.448421463370323181e-02 -1.886260360479354858e-01 3.004333237186074257e-03 -2.513762116432189941e-01 -1.637206785380840302e-02 -1.997722238302230835e-01
1.073763221502304077e-01 2.768979966640472412e-01 9.757798910140991211e-02 1.127035990357398987e-01 1.996544152498245239e-01 -1.477730460464954376e-02 -2.507912218570709229e-01 2.459871172904968262e-01 -5.313966050744056702e-02 9.179651737213134766e-02 8.486965298652648926e-02 2.664862200617790222e-02 -1.113123148679733276e-01 3.010407686233520508e-01 1.399639993906021118e-01 -2.754243612289428711e-01 2.317588962614536285e-02 -1.656103134155273438e-01 1.767278313636779785e-01 -9.535510838031768799e-02 -2.534350752830505371e-01 -8.900431543588638306e-02 2.290928736329078674e-02 -1.258781850337982178e-01 -1.756123155355453491e-01 2.639129161834716797e-01 -1.167148873209953308e-01 -4.285639822483062744e-01 -1.632409691810607910e-01 -6.137029454112052917e-02 1.173305138945579529e-01 9.843886643648147583e-02
3.899735957384109497e-02 5.971490964293479919e-02 2.663398981094360352e-01 -3.241223096847534180e-02 -4.495260864496231079e-02 1.831947416067123413e-01 7.250767201185226440e-02 7.354653440415859222e-03 -2.610059082508087158e-02 -2.190565131604671478e-02 -5.695809051394462585e-02 -1.145551260560750961e-02 1.342078000307083130e-01 1.295910775661468506e-02 1.445524692535400391e-01 2.899865210056304932e-01 -4.319247975945472717e-02 1.585409343242645264e-01 3.817005455493927002e-01 -1.808154731988906860e-01 -2.536326348781585693e-01 2.318866252899169922e-01 3.158726990222930908e-01 -9.360884130001068115e-02 -3.689217567443847656e-01 1.941582858562469482e-01 -1.379519551992416382e-01 -9.160710871219635010e-02 3.339174389839172363e-02 -2.553589940071105957e-01 -1.116400286555290222e-01 -2.056453227996826172e-01
-1.497032493352890015e-01 2.907882034778594971e-01 2.216941565275192261e-01 4.153374135494232178e-01 2.138098329305648804e-01 1.127174645662307739e-01 -2.769207060337066650e-01 1.268986612558364868e-01 -2.915343940258026123e-01 -2.451642975211143494e-02 -7.315894961357116699e-02 2.986847423017024994e-02 3.842449188232421875e-01 -3.661208553239703178e-03 3.987301141023635864e-02 -9.903989266604185104e-04 -1.589668691158294678e-01 -1.182898581027984619e-01 1.130955591797828674e-01 -2.110311985015869141e-01 -7.431256771087646484e-02 2.307214885950088501e-01 -2.721438929438591003e-02 -1.255830675363540649e-01 -2.338077574968338013e-01 1.362460386008024216e-02 1.017566621303558350e-01 -9.412009268999099731e-02 -6.613674759864807129e-02 -7.634104043245315552e-02 1.510263234376907349e-01 1.238332968205213547e-02
-4.233841225504875183e-02 2.509203851222991943e-01 4.464324116706848145e-01 -9.086817502975463867e-02 1.631305515766143799e-01 2.568048834800720215e-01 -8.393716067075729370e-02 2.547871470451354980e-01 8.293226361274719238e-02 1.120885163545608521e-01 7.927449047565460205e-02 -2.663175016641616821e-02 7.340589165687561035e-02 1.722959429025650024e-01 1.845887750387191772e-01 -2.926182933151721954e-02 -1.598428785800933838e-01 2.636000216007232666e-01 9.532535821199417114e-02 -1.837497353553771973e-01 1.540390551090240479e-01 -3.480225428938865662e-02 -9.419936686754226685e-02 -9.626661986112594604e-02 -4.825015366077423096e-01 1.166270449757575989e-01 4.921594262123107910e-02 -5.122485011816024780e-02 -2.601256594061851501e-02 -1.810812503099441528e-01 -2.767944522202014923e-02 -8.476862683892250061e-03
-3.778408281505107880e-03 1.612108200788497925e-01 3.354726359248161316e-02 1.427602171897888184e-01 1.821827888488769531e-01 2.263743877410888672e-01 -1.741161346435546875e-01 2.676908671855926514e-01 5.761139839887619019e-02 -4.774316027760505676e-02 6.798581779003143311e-02 -9.933386743068695068e-02 1.938557922840118408e-01 2.420835010707378387e-02 4.445140808820724487e-02 4.993622004985809326e-02 -2.470698356628417969e-01 -4.824397712945938110e-02 2.000097632408142090e-01 -3.727519810199737549e-01 -2.046111784875392914e-02 -5.121912062168121338e-02 -1.430577635765075684e-01 -2.780469357967376709e-01 -4.983443319797515869e-01 1.391677260398864746e-01 1.771320104598999023e-01 -1.758444011211395264e-01 -1.118482090532779694e-03 -1.523112878203392029e-02 -8.658879995346069336e-02 -1.499254107475280762e-01
-3.141569346189498901e-02 2.414902858436107635e-02 2.910317182540893555e-01 3.842206671833992004e-02 2.503069341182708740e-01 3.066883683204650879e-01 -7.648400962352752686e-02 2.871610522270202637e-01 -2.428885549306869507e-02 3.122032247483730316e-02 9.233082830905914307e-02 9.598205238580703735e-02 5.289200320839881897e-02 6.224399805068969727e-02 -5.271505936980247498e-02 -1.891646236181259155e-01 -3.810921609401702881e-01 1.680608689785003662e-01 9.096188098192214966e-02 -2.754799723625183105e-01 1.432912796735763550e-01 -3.033807687461376190e-02 -9.480335563421249390e-02 -2.919640541076660156e-01 -1.848778277635574341e-01 5.677714943885803223e-02 -1.474689394235610962e-01 -2.726165354251861572e-01 -2.278787791728973389e-01 -1.383008211851119995e-01 7.999370992183685303e-02 -1.358217895030975342e-01
1.971674859523773193e-01 1.842495501041412354e-01 6.045942381024360657e-02 2.170800417661666870e-01 1.246649622917175293e-01 -1.111813709139823914e-01 -5.991633608937263489e-02 4.467201530933380127e-01 -3.977791592478752136e-02 -6.565456837415695190e-02 3.327818214893341064e-01 -3.469717130064964294e-02 1.312192231416702271e-01 1.358463019132614136e-01 1.064773127436637878e-01 1.259266138076782227e-01 -2.021249085664749146e-01 -9.422237984836101532e-03 1.618615090847015381e-01 -2.011440694332122803e-01 8.360835164785385132e-02 -7.081544399261474609e-02 2.058819830417633057e-01 -1.951321959495544434e-02 -3.681550920009613037e-01 1.438095867633819580e-01 1.008742898702621460e-01 -8.269931375980377197e-02 -1.846136599779129028e-01 -2.791865468025207520e-01 -1.097322180867195129e-01 7.043506950139999390e-02
-2.071761637926101685e-01 -3.691951185464859009e-02 2.893333435058593750e-01 1.213294342160224915e-01 -6.255973875522613525e-02 3.863645792007446289e-01 -1.282140761613845825e-01 9.763430058956146240e-02 9.790134429931640625e-02 1.406197249889373779e-01 -2.976517193019390106e-02 1.894966214895248413e-01 1.421993672847747803e-01 2.154584741219878197e-03 -1.901749335229396820e-02 8.007826656103134155e-02 -3.337756032124161720e-03 2.312175482511520386e-01 3.255713880062103271e-01 -2.345043867826461792e-01 -3.479226827621459961e-01 -1.184577569365501404e-01 1.657478809356689453e-01 7.339552976191043854e-03 -3.811793923377990723e-01 2.166176680475473404e-03 1.181791499257087708e-01 -1.892265677452087402e-01 -3.705416107550263405e-03 7.117293030023574829e-02 -8.258540183305740356e-02 -3.031756728887557983e-02
-8.316938579082489014e-02 3.388686180114746094e-01 -6.746839731931686401e-02 5.673242360353469849e-02 -1.924103796482086182e-01 1.262040734291076660e-01 2.847275696694850922e-02 1.993123292922973633e-01 -3.510714471340179443e-01 1.362672448158264160e-02 -2.791167199611663818e-01 1.985562890768051147e-01 1.341989040374755859e-01 2.614769637584686279e-01 6.156944110989570618e-02 -6.831113249063491821e-03 1.091974452137947083e-01 1.312980800867080688e-01 3.098832368850708008e-01 1.005620136857032776e-01 -5.944421887397766113e-02 -2.736533991992473602e-03 8.171778172254562378e-03 -1.473481953144073486e-02 -2.852637469768524170e-01 2.352571487426757812e-01 -6.242566555738449097e-02 -2.976510524749755859e-01 5.390873923897743225e-02 -2.015129178762435913e-01 -1.179639622569084167e-01 1.422617435455322266e-01
-3.095342516899108887e-01 5.857189744710922241e-02 4.873097315430641174e-02 -4.857439920306205750e-02 2.036001980304718018e-01 1.290871948003768921e-01 -2.417366355657577515e-01 3.014648258686065674e-01 8.514076471328735352e-02 -1.180578693747520447e-01 1.500858366489410400e-01 5.946644023060798645e-02 5.658400803804397583e-02 1.658217906951904297e-01 3.096973598003387451e-01 -3.570051118731498718e-02 -2.501770257949829102e-01 2.204828560352325439e-01 1.495603322982788086e-01 -3.541733026504516602e-01 -2.909494042396545410e-01 1.531067192554473877e-01 -7.310689985752105713e-02 -8.583313971757888794e-02 -3.546200692653656006e-01 -2.865980938076972961e-02 8.150430396199226379e-03 1.437888015061616898e-02 2.988976053893566132e-02 -6.736767292022705078e-02 3.247106820344924927e-02 1.748527027666568756e-02
-4.388926923274993896e-02 -2.790898680686950684e-01 -8.401030302047729492e-02 1.793666034936904907e-01 -1.348316520452499390e-01 4.171494767069816589e-02 -7.731146365404129028e-02 3.081867992877960205e-01 -1.902250349521636963e-01 -1.072597429156303406e-01 -4.115512967109680176e-02 -5.456871166825294495e-02 5.268564075231552124e-02 8.807459473609924316e-02 1.068450286984443665e-01 -9.955741465091705322e-03 -9.203588962554931641e-02 -2.415800243616104126e-01 3.172113001346588135e-01 -1.351899653673171997e-01 -1.442953944206237793e-01 -1.818478107452392578e-01 -2.298171669244766235e-01 -3.063840605318546295e-02 -2.887832820415496826e-01 6.815374642610549927e-02 -2.989287972450256348e-01 -3.810385465621948242e-01 1.326957996934652328e-02 8.545533567667007446e-02 9.282934665679931641e-02 -2.315299212932586670e-01
1.338894758373498917e-02 1.930458247661590576e-01 3.328957036137580872e-02 1.876766085624694824e-01 4.797587171196937561e-02 1.462610512971878052e-01 -1.551529914140701294e-01 3.421974480152130127e-01 -1.596839576959609985e-01 1.670769751071929932e-01 -7.337653636932373047e-02 1.305344998836517334e-01 -9.316307306289672852e-02 4.649559557437896729e-01 -3.860509023070335388e-04 -1.772107481956481934e-01 -8.220648765563964844e-02 -1.661049574613571167e-01 1.796296685934066772e-01 -1.601267457008361816e-01 -1.908207982778549194e-01 -2.456609159708023071e-01 -9.940913319587707520e-02 -1.906560361385345459e-01 -7.188274711370468140e-02 2.197305411100387573e-01 1.256466209888458252e-01 -1.551266759634017944e-01 -1.731058210134506226e-01 -1.583003103733062744e-01 2.125693559646606445e-01 2.220673672854900360e-02
-1.037268787622451782e-01 2.838324308395385742e-01 3.079313635826110840e-01 -4.258664697408676147e-02 1.753239780664443970e-01 1.843931674957275391e-01 -1.698751747608184814e-01 2.505630850791931152e-01 -7.500442117452621460e-02 2.096348851919174194e-01 2.195914238691329956e-01 -6.878077238798141479e-02 1.820476725697517395e-02 1.047959476709365845e-01 2.691175043582916260e-01 -5.345746129751205444e-02 -3.105319738388061523e-01 5.520961061120033264e-02 -1.257856097072362900e-02 -3.170687556266784668e-01 -2.235779464244842529e-01 -2.782599627971649170e-02 8.746992051601409912e-02 -8.982615172863006592e-02 -2.849104106426239014e-01 5.205219984054565430e-02 -2.028985619544982910e-01 -2.373872883617877960e-02 -1.940708309412002563e-01 -1.580917537212371826e-01 -2.138957008719444275e-02 1.056771427392959595e-01
-1.485628038644790649e-01 3.171926140785217285e-01 4.929004237055778503e-02 -8.261686190962791443e-03 -2.066395133733749390e-01 1.982568651437759399e-01 5.163604766130447388e-02 1.743033230304718018e-01 -3.477375209331512451e-01 1.663518100976943970e-01 -9.729618579149246216e-02 2.247991561889648438e-01 1.661520600318908691e-01 9.611327946186065674e-02 2.131694108247756958e-01 -1.808364838361740112e-01 2.098420113325119019e-01 9.147297590970993042e-02 4.125194251537322998e-01 5.721018090844154358e-02 -3.724266216158866882e-02 1.058132387697696686e-02 4.255736246705055237e-02 -2.670874074101448059e-02 -1.781756132841110229e-01 1.607754975557327271e-01 -2.719560079276561737e-02 -3.642486333847045898e-01 -7.876631617546081543e-02 5.501881614327430725e-02 -4.420096054673194885e-02 6.416534632444381714e-02
-1.165560632944107056e-01 3.089979588985443115e-01 1.875367909669876099e-01 -3.705773502588272095e-02 8.532652258872985840e-02 -4.645053297281265259e-02 -1.327126771211624146e-01 1.336524188518524170e-01 -1.853675842285156250e-01 3.792444169521331787e-01 -5.236249417066574097e-02 2.656393647193908691e-01 2.069185301661491394e-02 1.853422373533248901e-01 -8.362326025962829590e-02 1.243394166231155396e-01 -9.609469026327133179e-02 -1.051102802157402039e-01 2.042634934186935425e-01 -1.988474875688552856e-01 -1.421937495470046997e-01 -1.029708981513977051e-01 5.704977363348007202e-02 -2.243673950433731079e-01 -2.857248187065124512e-01 1.344632208347320557e-01 -1.611076593399047852e-01 -1.015773192048072815e-01 1.935997605323791504e-01 -2.453248053789138794e-01 2.669948637485504150e-01 9.921386092901229858e-02
-5.919779092073440552e-02 -3.639164939522743225e-02 -3.096359036862850189e-02 -3.059592545032501221e-01 6.738210469484329224e-02 1.559153348207473755e-01 -2.318173646926879883e-01 2.910806564614176750e-03 -1.570429354906082153e-01 1.931909620761871338e-01 1.494145244359970093e-01 9.125921875238418579e-02 4.086540639400482178e-02 2.051998376846313477e-01 9.250003844499588013e-02 -3.870776295661926270e-01 -1.173861175775527954e-01 1.160157173871994019e-01 6.122045218944549561e-02 -4.051078259944915771e-01 -4.259251803159713745e-02 2.227326333522796631e-01 -1.247635632753372192e-01 -1.910878717899322510e-01 -2.631309926509857178e-01 8.686824142932891846e-02 4.537096619606018066e-02 -1.065134406089782715e-01 -1.770649552345275879e-01 -1.946785002946853638e-01 1.291987746953964233e-01 -2.201536297798156738e-01
1.984994411468505859e-01 1.321781426668167114e-01 2.418704517185688019e-02 2.403650432825088501e-02 2.552041709423065186e-01 2.626322805881500244e-01 -2.393105924129486084e-01 2.096009552478790283e-01 2.197928540408611298e-02 7.372535020112991333e-02 1.497529894113540649e-01 -6.875550001859664917e-02 7.600124180316925049e-02 2.172103971242904663e-01 8.629244565963745117e-02 -1.732232123613357544e-01 -1.790664047002792358e-01 -1.770212054252624512e-01 1.535620242357254028e-01 -2.647143900394439697e-01 -2.994628250598907471e-01 -1.683341711759567261e-01 -8.463491499423980713e-02 -3.344134986400604248e-01 -1.870699375867843628e-01 1.380172818899154663e-01 -2.748046070337295532e-02 -1.202583163976669312e-01 -2.445019185543060303e-01 -1.956553757190704346e-01 1.390061825513839722e-01 -4.963683709502220154e-02
3.915739431977272034e-02 2.881081216037273407e-02 2.406957596540451050e-01 -1.484755128622055054e-01 -7.026576250791549683e-02 1.886678636074066162e-01 1.289845556020736694e-01 1.169956102967262268e-02 -7.469129562377929688e-02 1.223181262612342834e-01 -1.096255779266357422e-01 4.121659696102142334e-02 1.309949010610580444e-01 -1.136056333780288696e-02 1.188447922468185425e-01 1.848633140325546265e-01 -2.413657754659652710e-01 1.923230290412902832e-01 3.774347901344299316e-01 -1.663391292095184326e-01 -1.589382886886596680e-01 8.858329057693481445e-02 3.737393617630004883e-01 8.300592750310897827e-02 -2.992051541805267334e-01 1.171627342700958252e-01 -1.637323647737503052e-01 -3.124477565288543701e-01 7.718586921691894531e-02 -2.105157375335693359e-01 -8.833746612071990967e-02 -1.723213493824005127e-01
-1.617162972688674927e-01 -1.384039521217346191e-01 -1.183832585811614990e-01 3.284002095460891724e-02 1.804253906011581421e-01 1.226056590676307678e-01 -1.554926782846450806e-01 1.330292671918869019e-01 -1.405499428510665894e-01 1.314376294612884521e-01 2.352316491305828094e-02 3.117233216762542725e-01 9.041900187730789185e-02 1.641055941581726074e-01 1.786575466394424438e-01 1.385916303843259811e-02 -2.394278347492218018e-01 7.530890405178070068e-02 3.917404711246490479e-01 -9.150733798742294312e-02 1.647852063179016113e-01 3.414152860641479492e-01 3.049273416399955750e-02 -5.171362310647964478e-02 -5.647013708949089050e-02 2.728733420372009277e-01 2.985858619213104248e-01 -1.289698034524917603e-01 3.671911731362342834e-02 -7.219661027193069458e-02 1.608459055423736572e-01 2.452462464570999146e-01
-1.539420336484909058e-01 8.929444849491119385e-02 3.111351747065782547e-03 -2.758880853652954102e-01 -2.457905709743499756e-01 1.698970049619674683e-01 1.275061368942260742e-01 1.366991549730300903e-01 1.001344807446002960e-02 2.751013636589050293e-02 -6.385159492492675781e-02 -4.393855109810829163e-02 5.244978237897157669e-03 1.583555638790130615e-01 2.544836699962615967e-01 2.032528370618820190e-01 -1.038424670696258545e-01 1.321807503700256348e-01 4.194697141647338867e-01 -1.712087690830230713e-01 -2.767406105995178223e-01 -1.124154478311538696e-01 2.618613839149475098e-01 2.407892979681491852e-02 -2.470733076333999634e-01 1.480803638696670532e-01 -1.257442086935043335e-01 -3.283619582653045654e-01 3.867098828777670860e-03 -1.066480856388807297e-02 -1.150207966566085815e-01 -1.344584077596664429e-01
3.688772395253181458e-02 2.501651644706726074e-01 -1.728262566030025482e-02 -2.529223822057247162e-02 -2.433076314628124237e-02 1.426273286342620850e-01 1.498409807682037354e-01 2.698176801204681396e-01 3.722224012017250061e-02 2.482342422008514404e-01 8.970770984888076782e-02 -3.036772832274436951e-02 5.972003191709518433e-02 1.625242978334426880e-01 2.872973978519439697e-01 3.554887473583221436e-01 -7.736195810139179230e-03 3.323628008365631104e-02 1.264235079288482666e-01 -9.650503098964691162e-02 1.132805794477462769e-01 -1.182623207569122314e-01 -4.394801333546638489e-02 -1.714908778667449951e-01 -3.551106452941894531e-01 2.175054103136062622e-01 -5.701667070388793945e-02 1.575550287961959839e-01 -1.524181813001632690e-01 -3.604297935962677002e-01 1.983596086502075195e-01 1.716623008251190186e-01
-6.465655565261840820e-02 3.788692653179168701e-01 1.202870011329650879e-01 4.044445231556892395e-03 -1.732598058879375458e-02 -2.555922605097293854e-03 -1.083776429295539856e-01 2.944164574146270752e-01 -1.381712257862091064e-01 2.083236724138259888e-01 -1.796236485242843628e-01 6.679962575435638428e-02 1.652961224317550659e-01 9.196017682552337646e-02 1.531781703233718872e-01 -1.691351234912872314e-01 6.209502741694450378e-02 -4.867209866642951965e-02 3.390128314495086670e-01 -4.064622223377227783e-01 3.664686530828475952e-02 -1.361598223447799683e-01 -1.485130041837692261e-01 -6.561867147684097290e-02 -9.561877697706222534e-02 3.805104494094848633e-01 -8.687573671340942383e-02 -1.535529494285583496e-01 -9.970692545175552368e-02 8.845377713441848755e-02 1.151523292064666748e-01 5.743795633316040039e-02
-1.053666248917579651e-01 1.018961519002914429e-01 2.420890778303146362e-01 -2.648839913308620453e-02 3.281508386135101318e-01 1.275851130485534668e-01 -1.069001927971839905e-01 1.632170379161834717e-01 -1.497061997652053833e-01 -1.184254661202430725e-01 2.186382859945297241e-01 2.447498291730880737e-01 -2.819598279893398285e-02 1.846327036619186401e-01 6.848873198032379150e-02 -1.193342581391334534e-01 -3.439731895923614502e-01 1.652626842260360718e-01 2.102066576480865479e-01 -8.639112859964370728e-02 2.007561624050140381e-01 3.485070914030075073e-02 1.227996349334716797e-01 -2.927936613559722900e-01 -2.077703028917312622e-01 1.606055349111557007e-01 7.065166532993316650e-02 -2.693971395492553711e-01 -5.597383156418800354e-02 -2.242289483547210693e-01 -6.676628440618515015e-02 -1.233570650219917297e-01
1.063964888453483582e-01 3.800222277641296387e-02 1.915022581815719604e-01 -4.710306599736213684e-02 -6.696588546037673950e-02 2.155098915100097656e-01 6.895046681165695190e-02 9.724902361631393433e-02 2.040312439203262329e-02 -3.562811017036437988e-02 -8.031179755926132202e-02 8.422317355871200562e-02 8.675418049097061157e-02 1.056907474994659424e-01 1.263869702816009521e-01 3.064332902431488037e-01 -4.317276179790496826e-02 1.855692118406295776e-01 3.657812476158142090e-01 -1.338595002889633179e-01 -1.978690177202224731e-01 2.954473197460174561e-01 3.054707348346710205e-01 -2.402041573077440262e-03 -2.971557378768920898e-01 1.946928948163986206e-01 -8.022931963205337524e-02 -2.378857731819152832e-01 4.512896761298179626e-02 -2.529437839984893799e-01 -6.280696392059326172e-02 -2.691351175308227539e-01
-6.256011128425598145e-02 -1.171619817614555359e-01 2.049762159585952759e-01 5.530337989330291748e-02 -1.522920932620763779e-02 2.355758547782897949e-01 7.460257411003112793e-02 7.995297759771347046e-02 9.592860192060470581e-02 -8.116551488637924194e-02 1.309797614812850952e-01 4.727822244167327881e-01 3.139925748109817505e-02 1.691812276840209961e-01 1.365358084440231323e-01 1.029770299792289734e-01 -1.302231103181838989e-01 6.989636272192001343e-02 1.517689675092697144e-01 -2.311670184135437012e-01 -1.934228688478469849e-01 9.657028317451477051e-02 3.543236851692199707e-01 8.747854828834533691e-02 -3.930850625038146973e-01 2.088300734758377075e-01 5.213661491870880127e-02 -2.553355693817138672e-01 -4.437122866511344910e-02 4.336888715624809265e-02 7.577244937419891357e-02 1.982835680246353149e-02
-1.305541843175888062e-01 1.145738363265991211e-01 2.040098756551742554e-01 8.687345683574676514e-02 1.548560410737991333e-01 2.834518849849700928e-01 2.711832821369171143e-01 2.192423343658447266e-01 -2.733017504215240479e-02 -5.347858741879463196e-02 -2.284497320652008057e-01 -1.630707979202270508e-01 2.759748995304107666e-01 3.023451194167137146e-02 8.647056668996810913e-02 -1.353871226310729980e-01 -3.992102295160293579e-02 -1.826086789369583130e-01 2.453108429908752441e-01 -1.962683498859405518e-01 -4.301041364669799805e-02 -1.794467717409133911e-01 1.341233216226100922e-02 1.671112142503261566e-02 -6.132486462593078613e-02 3.472959697246551514e-01 1.037272587418556213e-01 -3.048593401908874512e-01 -1.193640455603599548e-01 -1.632555387914180756e-02 2.890384793281555176e-01 1.231963858008384705e-01
-2.920577824115753174e-01 -2.285438217222690582e-02 1.005096174776554108e-02 2.777993977069854736e-01 1.366804391145706177e-01 1.636673063039779663e-01 2.853743173182010651e-02 2.668021023273468018e-01 -3.688996657729148865e-02 3.358635604381561279e-01 -1.939547359943389893e-01 -1.185661330819129944e-01 -9.019488841295242310e-02 1.889879852533340454e-01 -4.200160503387451172e-02 -1.317434757947921753e-01 -3.132142126560211182e-01 -8.208583295345306396e-02 3.293404877185821533e-01 -1.521885693073272705e-01 -3.483645245432853699e-02 -9.692996740341186523e-02 5.232863128185272217e-02 -6.884894520044326782e-02 -1.525986790657043457e-01 1.615205407142639160e-01 -2.105379402637481689e-01 -1.898760348558425903e-01 -5.672763660550117493e-02 -1.988803148269653320e-01 8.819638192653656006e-02 2.361507117748260498e-01
-1.616256833076477051e-01 -3.344231843948364258e-02 1.827480047941207886e-01 -1.985273659229278564e-01 -1.697091944515705109e-02 3.120879232883453369e-01 -1.887753047049045563e-02 1.490343064069747925e-01 2.780062705278396606e-02 2.848123200237751007e-02 -7.479915022850036621e-02 1.476101111620664597e-02 -5.569944903254508972e-02 4.430520907044410706e-02 1.935255378484725952e-01 3.429480493068695068e-01 -5.251178145408630371e-02 2.124457359313964844e-01 3.766254782676696777e-01 -1.660471409559249878e-01 -2.548003494739532471e-01 6.216999888420104980e-02 2.037931382656097412e-01 -2.312722243368625641e-02 -3.054415583610534668e-01 1.684940159320831299e-01 -7.812815904617309570e-02 -1.919018775224685669e-01 -3.642548993229866028e-02 -2.563492357730865479e-01 -1.457240432500839233e-01 -1.763817369937896729e-01
-6.960929930210113525e-02 -1.407417561858892441e-02 1.579013615846633911e-01 -5.331346765160560608e-02 -6.906548980623483658e-03 1.574531197547912598e-01 5.677684396505355835e-02 2.177535061491653323e-04 6.003809347748756409e-02 -4.592262580990791321e-02 -1.242985129356384277e-01 4.395376145839691162e-02 5.239606648683547974e-02 2.266390621662139893e-01 1.096354275941848755e-01 3.462896347045898438e-01 -4.202726483345031738e-02 9.395987540483474731e-02 3.823856711387634277e-01 -9.358758479356765747e-02 -1.410483419895172119e-01 1.532830744981765747e-01 3.506253957748413086e-01 6.910806149244308472e-02 -2.285855710506439209e-01 2.452023923397064209e-01 -9.360190480947494507e-02 -4.125643968582153320e-01 -8.444139361381530762e-02 -2.015733271837234497e-01 -2.226912528276443481e-01 -6.781775504350662231e-02
-1.668265759944915771e-01 2.986767590045928955e-01 4.122013449668884277e-01 2.050897181034088135e-01 -1.591253839433193207e-02 1.523597985506057739e-01 -1.146903783082962036e-01 1.459172964096069336e-01 -5.378381907939910889e-02 -1.175301223993301392e-01 -1.599968522787094116e-01 8.637559413909912109e-02 2.308610975742340088e-01 1.214534044265747070e-01 1.220423057675361633e-01 -1.686642467975616455e-01 7.268224656581878662e-02 8.735392242670059204e-02 1.001240834593772888e-01 -1.901566684246063232e-01 8.282414823770523071e-02 1.373991072177886963e-01 -8.564579486846923828e-02 -8.204670995473861694e-02 -5.646545067429542542e-02 4.325273931026458740e-01 1.980663388967514038e-01 -1.175317987799644470e-01 -3.159916698932647705e-01 -1.764241140335798264e-03 1.191638223826885223e-02 9.854076802730560303e-02
-3.242354467511177063e-02 2.060404121875762939e-01 4.151626490056514740e-03 -1.683808118104934692e-01 2.257172912359237671e-01 2.774176001548767090e-01 -1.253415197134017944e-01 8.786486089229583740e-02 -2.163318991661071777e-01 2.754144370555877686e-01 -1.088016405701637268e-01 1.478741914033889771e-01 -2.234623432159423828e-01 3.552433550357818604e-01 -5.471112206578254700e-02 4.502655193209648132e-02 -5.472220480442047119e-02 -1.115104183554649353e-01 2.287467420101165771e-01 -1.489934474229812622e-01 -1.886762678623199463e-01 2.350432798266410828e-02 1.731516271829605103e-01 -1.234962344169616699e-01 -1.117503494024276733e-01 2.523808777332305908e-01 -1.540509611368179321e-01 -1.280151754617691040e-01 5.349700152873992920e-02 -2.102460861206054688e-01 3.185807764530181885e-01 5.546215921640396118e-02
-1.787787377834320068e-01 1.292512863874435425e-01 1.413922160863876343e-01 -1.471343934535980225e-01 2.830044329166412354e-01 2.238175086677074432e-02 -1.863502115011215210e-01 2.441957890987396240e-01 2.190988138318061829e-02 7.666824758052825928e-02 2.420651465654373169e-01 -1.945148855447769165e-01 3.068835735321044922e-01 1.715881749987602234e-02 2.486392855644226074e-01 -2.965322323143482208e-02 -1.611823290586471558e-01 2.471605315804481506e-02 1.516318470239639282e-01 -2.728665471076965332e-01 -1.479263901710510254e-01 4.171076044440269470e-02 -1.505149006843566895e-01 -1.536599397659301758e-01 -4.682136476039886475e-01 1.265800744295120239e-01 3.950775414705276489e-02 -1.435616910457611084e-01 8.732743561267852783e-02 -1.098748371005058289e-01 5.623045936226844788e-02 -2.396341785788536072e-02
-3.531287238001823425e-02 -4.098567739129066467e-02 1.614753603935241699e-01 1.278801541775465012e-02 -5.366525426506996155e-02 2.213510870933532715e-01 1.216087490320205688e-01 -2.908602356910705566e-02 -2.396081760525703430e-02 7.953613251447677612e-02 -3.418589383363723755e-02 1.764162816107273102e-02 1.064651757478713989e-01 2.907953970134258270e-02 9.754595905542373657e-02 1.778183281421661377e-01 -1.459485590457916260e-01 1.698007434606552124e-01 3.539310991764068604e-01 -1.342896670103073120e-01 -1.526431590318679810e-01 5.471823364496231079e-02 3.066552877426147461e-01 1.305101159960031509e-02 -3.682628870010375977e-01 2.771882414817810059e-01 -2.052361965179443359e-01 -2.718637287616729736e-01 7.092273980379104614e-02 -3.001495897769927979e-01 -2.069581896066665649e-01 -2.475062161684036255e-01
-6.132773682475090027e-02 -5.181054398417472839e-02 8.524466305971145630e-02 -1.000189334154129028e-01 4.443358629941940308e-02 1.494144052267074585e-01 6.405843794345855713e-02 6.579221785068511963e-02 6.728148460388183594e-02 1.132468357682228088e-01 5.730003118515014648e-02 7.867392152547836304e-02 1.213974654674530029e-01 -1.435187738388776779e-02 2.028367966413497925e-01 2.278563380241394043e-01 -2.805315330624580383e-02 3.168182671070098877e-01 3.661817610263824463e-01 -4.034579694271087646e-01 -2.968033850193023682e-01 -1.138969436287879944e-01 2.236879616975784302e-01 -7.438365370035171509e-02 -2.943077981472015381e-01 1.729284077882766724e-01 2.555643208324909210e-02 -3.355608582496643066e-01 -3.272802755236625671e-02 -3.719785436987876892e-02 -1.459504514932632446e-01 2.302087843418121338e-02
-9.358464181423187256e-02 1.741411387920379639e-01 -1.143037620931863785e-02 3.204127773642539978e-02 -1.137901619076728821e-01 2.333930134773254395e-01 2.992212772369384766e-03 3.619600832462310791e-01 -3.011626303195953369e-01 1.122303828597068787e-01 -2.465766221284866333e-01 2.451630979776382446e-01 2.104024887084960938e-01 3.157590031623840332e-01 2.939561903476715088e-01 -1.524612456560134888e-01 7.012484222650527954e-02 8.520684391260147095e-02 2.842890024185180664e-01 9.784758090972900391e-02 -1.029171571135520935e-01 -1.768973469734191895e-01 -9.610537090338766575e-04 -1.226492747664451599e-01 -1.978540122509002686e-01 2.177761867642402649e-02 5.257575213909149170e-02 -2.025082558393478394e-01 1.932229474186897278e-02 2.666788175702095032e-02 -3.567996993660926819e-02 1.955392509698867798e-01
-3.284487128257751465e-01 -2.326217144727706909e-01 -1.385334581136703491e-01 -2.109664119780063629e-02 3.732237219810485840e-02 1.793391853570938110e-01 1.936924410983920097e-03 2.604678571224212646e-01 -1.900205612182617188e-01 2.089751809835433960e-01 1.407000795006752014e-02 2.625039219856262207e-01 1.757146567106246948e-01 -3.350422531366348267e-02 2.154422700405120850e-01 -2.196520194411277771e-02 -1.139588207006454468e-01 -9.144990146160125732e-02 3.935271501541137695e-01 -1.191200688481330872e-01 1.389572918415069580e-01 2.010253369808197021e-01 -1.638564020395278931e-01 -9.424988925457000732e-02 -1.222793012857437134e-01 3.187526017427444458e-02 2.682465016841888428e-01 -2.038341313600540161e-01 -1.318962126970291138e-01 3.796516358852386475e-02 2.310196906328201294e-01 -4.064949601888656616e-02
2.420182079076766968e-01 -1.192185580730438232e-01 3.811142221093177795e-02 1.338714081794023514e-02 -3.298885524272918701e-01 -3.838808462023735046e-02 6.270438432693481445e-03 1.821563839912414551e-01 -1.549091935157775879e-01 1.661342084407806396e-01 -1.001808494329452515e-01 -1.301009953022003174e-02 1.998170465230941772e-01 1.324457973241806030e-01 -7.348965108394622803e-02 -2.397282421588897705e-01 -8.159317076206207275e-02 2.659262418746948242e-01 3.655866980552673340e-01 -9.228816628456115723e-02 -1.055926531553268433e-01 -1.313198804855346680e-01 -2.359750419855117798e-01 -6.654140353202819824e-02 2.492022176738828421e-04 1.913874894380569458e-01 2.231414057314395905e-02 -3.509275317192077637e-01 -2.913218438625335693e-01 -1.340917050838470459e-01 -5.868508480489253998e-03 1.694332957267761230e-01
-3.418255224823951721e-02 9.970484301447868347e-03 2.962710559368133545e-01 1.280547678470611572e-01 -6.748167425394058228e-02 4.112956225872039795e-01 -4.000901430845260620e-02 1.790451407432556152e-01 8.700074255466461182e-02 1.435852199792861938e-01 1.401195824146270752e-01 1.328996568918228149e-02 2.191104441881179810e-01 1.002302393317222595e-01 3.031003177165985107e-01 -4.362373426556587219e-02 -1.958097517490386963e-02 3.409707844257354736e-01 3.672847747802734375e-01 -4.916286468505859375e-02 -1.091551929712295532e-01 -2.798811905086040497e-02 7.867161929607391357e-02 -9.666010737419128418e-02 9.286241233348846436e-02 -4.227683320641517639e-02 -5.010587628930807114e-03 -2.775418758392333984e-02 -2.579288482666015625e-01 -1.719045042991638184e-01 -2.202648520469665527e-01 -2.221853137016296387e-01
-1.260656565427780151e-01 -8.408688753843307495e-02 2.911677062511444092e-01 -6.971472501754760742e-02 -8.263275027275085449e-02 3.525820076465606689e-01 2.141418606042861938e-01 2.434270679950714111e-01 2.010643109679222107e-02 -8.152988553047180176e-02 6.529759615659713745e-02 -6.707740575075149536e-02 8.319449424743652344e-02 1.355428248643875122e-01 2.166311293840408325e-01 2.808054983615875244e-01 -9.940253198146820068e-02 1.940913796424865723e-01 3.591448366641998291e-01 -8.713263086974620819e-03 -2.289010137319564819e-01 -4.520906507968902588e-02 2.266038358211517334e-01 -2.793693915009498596e-02 -1.690402030944824219e-01 1.414042413234710693e-01 -1.912623643875122070e-01 -3.060858547687530518e-01 1.838436722755432129e-02 4.462314769625663757e-02 -1.362108439207077026e-01 3.672844171524047852e-02
-3.555072937160730362e-03 5.040516704320907593e-02 1.554106473922729492e-01 -1.046614721417427063e-01 -6.143870204687118530e-02 3.360441923141479492e-01 3.613004088401794434e-02 1.283531729131937027e-02 1.323444885201752186e-03 1.286779996007680893e-03 -1.212977394461631775e-01 8.023165911436080933e-02 9.905210463330149651e-04 -5.996745545417070389e-03 1.185158491134643555e-01 3.828658163547515869e-01 -1.801496744155883789e-01 1.883500367403030396e-01 2.725974917411804199e-01 -1.323800235986709595e-01 -2.358703762292861938e-01 6.213497743010520935e-02 2.712015807628631592e-01 -1.281493157148361206e-01 -3.920955955982208252e-01 1.329695880413055420e-01 -1.286441087722778320e-01 -3.094566166400909424e-01 -6.641660630702972412e-02 -2.129566669464111328e-01 1.334354747086763382e-02 -1.394376307725906372e-01
-3.993497416377067566e-02 3.588815033435821533e-01 2.117076516151428223e-01 -1.040474697947502136e-01 2.041905373334884644e-01 2.054450213909149170e-01 2.537574805319309235e-02 5.248808264732360840e-01 -2.652125358581542969e-01 5.344194173812866211e-02 -9.817533195018768311e-02 -8.476433157920837402e-02 1.228409856557846069e-01 2.830949239432811737e-02 8.427486568689346313e-02 1.319064386188983917e-02 -1.638796180486679077e-01 1.294403672218322754e-01 1.785911060869693756e-02 -2.633320391178131104e-01 -1.336260586977005005e-01 -4.524659737944602966e-02 -9.802749752998352051e-02 -3.432484716176986694e-02 -1.820577979087829590e-01 2.053341716527938843e-01 5.409412831068038940e-02 -4.634959623217582703e-02 2.879495546221733093e-02 -3.166463077068328857e-01 -6.909890472888946533e-02 1.025579422712326050e-01
-3.282059729099273682e-02 1.451314985752105713e-01 1.557831466197967529e-01 -4.749336466193199158e-02 2.951370775699615479e-01 7.239989936351776123e-02 -9.195124357938766479e-02 1.633042246103286743e-01 -1.302745491266250610e-01 7.016792148351669312e-02 6.562600284814834595e-02 2.646028995513916016e-01 -5.117626488208770752e-02 -9.092853218317031860e-02 1.087325289845466614e-01 -2.302638143301010132e-01 -2.775784730911254883e-01 4.024767279624938965e-01 1.506226360797882080e-01 -7.921389490365982056e-02 7.743825018405914307e-02 4.439239576458930969e-02 -8.240210264921188354e-02 -1.309319287538528442e-01 -3.392732143402099609e-01 1.258383691310882568e-01 -1.690026186406612396e-02 -2.679284512996673584e-01 -2.487428039312362671e-01 -2.308571487665176392e-01 1.123305112123489380e-01 -1.456637382507324219e-01
-2.975944280624389648e-01 -1.630190312862396240e-01 4.635984450578689575e-02 4.918054863810539246e-02 -1.395412385463714600e-01 -1.397623121738433838e-01 -1.387141197919845581e-01 2.220962662249803543e-03 -1.525225043296813965e-01 -3.170783221721649170e-01 1.955128088593482971e-02 1.060270145535469055e-01 1.296953707933425903e-01 8.749648928642272949e-02 1.337900161743164062e-01 1.119768023490905762e-01 -1.556616276502609253e-01 2.170386165380477905e-02 1.019001454114913940e-01 -2.590289115905761719e-01 -1.727169901132583618e-01 1.686942875385284424e-01 -1.591901034116744995e-01 -4.470258653163909912e-01 -1.163831800222396851e-01 2.520648539066314697e-01 1.135021168738603592e-02 -1.955360919237136841e-01 -2.536933720111846924e-01 -1.889729350805282593e-01 1.333686709403991699e-01 -1.129364520311355591e-01
-1.932468563318252563e-01 3.813359141349792480e-02 3.318622112274169922e-01 -6.999097019433975220e-02 5.096943676471710205e-02 1.898923367261886597e-01 -1.394579857587814331e-01 6.601914018392562866e-02 -1.438971236348152161e-02 5.349107831716537476e-02 7.490690052509307861e-02 2.379845976829528809e-01 4.867710545659065247e-02 9.414312988519668579e-02 1.545586884021759033e-01 1.882351189851760864e-01 6.014145910739898682e-02 2.317450791597366333e-01 2.212638109922409058e-01 -1.127403751015663147e-01 -2.991069853305816650e-01 2.456569820642471313e-01 1.746392697095870972e-01 4.918401315808296204e-02 -4.670057296752929688e-01 1.420370191335678101e-01 -2.046543732285499573e-02 -2.799412608146667480e-01 7.444060593843460083e-02 1.331042647361755371e-01 6.819197535514831543e-02 3.395159542560577393e-02
-2.562437951564788818e-01 2.554941177368164062e-02 -1.468062517233192921e-03 2.451225556433200836e-02 -2.178273946046829224e-01 -2.728164009749889374e-02 -2.142679542303085327e-01 3.168477714061737061e-01 -3.944033086299896240e-01 1.353544741868972778e-01 -1.020119041204452515e-01 3.125672340393066406e-01 1.771244108676910400e-01 9.894377738237380981e-02 5.677497759461402893e-02 -8.766714483499526978e-02 -2.396546751260757446e-01 -3.996196761727333069e-02 1.878217160701751709e-01 -8.091278374195098877e-02 -1.138791721314191818e-02 1.385843157768249512e-01 3.211487829685211182e-01 -2.713628672063350677e-02 -3.403665870428085327e-02 1.898166984319686890e-01 2.154556512832641602e-01 -2.331215888261795044e-01 1.145485267043113708e-01 -5.494202673435211182e-02 1.151170730590820312e-01 -1.145623549818992615e-01
1.752605289220809937e-01 4.466738551855087280e-02 -1.714658550918102264e-02 -1.275655254721641541e-02 -1.379048973321914673e-01 2.904010117053985596e-01 2.237798124551773071e-01 4.552750587463378906e-01 4.241348057985305786e-02 -2.098531872034072876e-01 -2.574284970760345459e-01 2.131962329149246216e-01 5.217096582055091858e-02 3.014114499092102051e-01 1.906534731388092041e-01 -8.285892754793167114e-02 -8.104816824197769165e-02 -1.742301732301712036e-01 1.435601711273193359e-01 -2.569426894187927246e-01 -5.845499411225318909e-02 1.245927512645721436e-01 -1.333183050155639648e-01 -2.368867956101894379e-02 -1.499943733215332031e-01 2.607746422290802002e-01 4.384960979223251343e-02 2.711202204227447510e-02 -2.057996690273284912e-01 -8.509866893291473389e-02 -8.453612774610519409e-02 -3.246327117085456848e-02
-5.549969617277383804e-03 1.854279935359954834e-01 1.930471807718276978e-01 -1.648208349943161011e-01 2.937077879905700684e-01 1.240218803286552429e-01 -1.193633079528808594e-01 1.787837147712707520e-01 -1.434222310781478882e-01 7.942526601254940033e-03 2.452176064252853394e-02 2.236952781677246094e-01 2.992915362119674683e-02 -8.660533279180526733e-02 2.439288794994354248e-02 -1.373045891523361206e-01 -2.887602150440216064e-01 2.126183658838272095e-01 1.592954248189926147e-01 -2.519694864749908447e-01 1.294342279434204102e-01 1.812665723264217377e-02 -3.112364374101161957e-02 -2.299476116895675659e-01 -3.215405941009521484e-01 1.731900572776794434e-01 5.845103412866592407e-02 -2.103481888771057129e-01 -2.113473117351531982e-01 -3.386974036693572998e-01 4.181596264243125916e-02 -1.536897867918014526e-01
-8.547700941562652588e-02 1.005340144038200378e-01 4.821250587701797485e-02 -1.123951300978660583e-01 1.864678040146827698e-02 8.670175448060035706e-03 1.449030190706253052e-01 1.377417743206024170e-01 -1.494839228689670563e-02 1.872195303440093994e-02 -3.004399240016937256e-01 5.219959095120429993e-02 9.077764302492141724e-02 1.235760822892189026e-01 1.392596065998077393e-01 3.431216999888420105e-02 -6.302281469106674194e-02 7.829984277486801147e-02 2.429402321577072144e-01 1.027319803833961487e-01 -3.617464601993560791e-01 3.701519966125488281e-02 1.513005942106246948e-01 1.368489563465118408e-01 -3.663522005081176758e-01 1.377495676279067993e-01 -2.085486650466918945e-01 -3.673184812068939209e-01 -2.698448598384857178e-01 6.235888693481683731e-03 -3.367278277873992920e-01 -1.349816769361495972e-01
-5.935084447264671326e-02 1.012691482901573181e-01 4.338318482041358948e-02 2.035974990576505661e-03 -1.667507290840148926e-01 2.122166305780410767e-01 3.026014938950538635e-02 2.363284677267074585e-01 -1.878372877836227417e-01 9.340427070856094360e-02 -2.253901660442352295e-01 2.325489521026611328e-01 3.752479329705238342e-02 2.726290524005889893e-01 3.282127976417541504e-01 -1.203748285770416260e-01 3.173264861106872559e-02 -1.486583641963079572e-04 4.747159779071807861e-01 1.432942003011703491e-01 -6.725455820560455322e-02 -1.493676900863647461e-01 8.830390125513076782e-02 -1.240178644657135010e-01 -2.995984256267547607e-01 2.041021436452865601e-01 -4.186921939253807068e-02 -2.040133923292160034e-01 8.681231178343296051e-03 3.197880834341049194e-02 -8.780823647975921631e-02 1.654833108186721802e-01
-1.958676427602767944e-02 2.444009296596050262e-02 -7.008278369903564453e-02 -2.348031848669052124e-01 -8.115229010581970215e-02 4.393001087009906769e-03 -1.335851252079010010e-01 3.234287500381469727e-01 -2.441941052675247192e-01 2.152239382266998291e-01 1.649117171764373779e-01 2.636752426624298096e-01 1.024761330336332321e-02 1.882894784212112427e-01 6.990882754325866699e-02 -7.157437503337860107e-02 -4.014569893479347229e-02 -1.365769505500793457e-01 2.358704209327697754e-01 -4.194138199090957642e-02 -1.674290895462036133e-01 -1.502130646258592606e-02 2.649525403976440430e-01 -8.671673946082592010e-03 -2.419205605983734131e-01 4.079635739326477051e-01 3.712970018386840820e-02 1.088461875915527344e-01 -1.296679582446813583e-02 -2.656522095203399658e-01 -2.371952533721923828e-01 1.424759179353713989e-01
-3.062615543603897095e-02 3.031693398952484131e-01 9.075912646949291229e-03 3.316021859645843506e-01 -1.810605078935623169e-01 1.398919373750686646e-01 -2.451028861105442047e-02 2.811746001243591309e-01 -3.481194972991943359e-01 7.872737944126129150e-02 -2.337315529584884644e-01 1.966391354799270630e-01 3.714614734053611755e-02 6.251918524503707886e-02 -2.311572246253490448e-02 1.136132404208183289e-01 -2.856907844543457031e-01 -3.372944518923759460e-02 1.707896143198013306e-01 -5.221103504300117493e-02 -5.024836212396621704e-02 3.861574083566665649e-02 4.784606024622917175e-02 8.062598109245300293e-02 -1.964571028947830200e-01 1.417222768068313599e-01 -1.992459297180175781e-01 9.092379361391067505e-02 -8.413024246692657471e-02 -3.031373023986816406e-01 2.561027705669403076e-01 -1.643740832805633545e-01
-1.099476069211959839e-01 -1.635080128908157349e-01 2.358085513114929199e-01 -5.799524858593940735e-02 1.525899320840835571e-01 2.055629342794418335e-01 -8.478792756795883179e-02 3.109432570636272430e-02 1.050889957696199417e-02 4.238012433052062988e-02 3.312686085700988770e-02 1.822464466094970703e-01 6.207504775375127792e-03 2.468773536384105682e-02 2.262254953384399414e-01 1.807447522878646851e-01 -1.902000755071640015e-01 9.265343099832534790e-02 2.348162233829498291e-01 -2.355978637933731079e-01 -5.046492218971252441e-01 -3.523128107190132141e-02 2.407767325639724731e-01 -1.497049480676651001e-01 -3.755460679531097412e-01 1.810404956340789795e-01 -7.324760407209396362e-02 -1.495882719755172729e-01 -2.548635704442858696e-03 -1.685855910181999207e-02 -3.754132241010665894e-02 -1.133327931165695190e-01
-3.177032470703125000e-01 -2.210669033229351044e-02 2.316992282867431641e-01 5.191398411989212036e-02 -7.104498893022537231e-02 2.316132038831710815e-01 3.755372017621994019e-02 2.340182214975357056e-01 1.643889248371124268e-01 6.425174325704574585e-02 -4.820676147937774658e-02 2.348544597625732422e-01 4.297425039112567902e-03 -5.928613990545272827e-02 2.159388959407806396e-01 1.505331248044967651e-01 4.621394351124763489e-02 2.058426439762115479e-01 2.021032869815826416e-01 -2.654973268508911133e-01 -3.083674907684326172e-01 9.921887516975402832e-02 9.201481193304061890e-02 -9.075450897216796875e-02 -4.134365618228912354e-01 2.368734031915664673e-01 -9.927371144294738770e-02 -1.970385611057281494e-01 1.963147707283496857e-02 -7.672820985317230225e-02 7.270432263612747192e-02 -3.342900425195693970e-02
-1.543927937746047974e-01 1.000687032938003540e-01 -1.261637508869171143e-01 -1.186756715178489685e-01 9.149299561977386475e-02 9.841557592153549194e-03 -2.033194303512573242e-01 6.203373521566390991e-02 -3.993508815765380859e-01 -1.009151265025138855e-01 5.125772953033447266e-02 -2.073752731084823608e-01 3.945682197809219360e-02 2.943779230117797852e-01 2.191165536642074585e-01 -1.873802691698074341e-01 1.748328469693660736e-02 -1.722099818289279938e-02 5.106106400489807129e-02 -1.457460410892963409e-02 -6.668596062809228897e-03 2.349570393562316895e-01 5.692664161324501038e-02 1.191957592964172363e-01 -3.130478560924530029e-01 1.406317949295043945e-01 9.196578711271286011e-02 -1.842539310455322266e-01 -2.980158329010009766e-01 -3.636797964572906494e-01 1.912407875061035156e-01 -4.364965111017227173e-02
-2.666087448596954346e-01 -1.830340772867202759e-01 4.560786485671997070e-02 2.588745653629302979e-01 4.235569760203361511e-02 2.614192068576812744e-01 -3.014751076698303223e-01 1.051377803087234497e-01 -3.399376571178436279e-01 -9.420199319720268250e-03 8.957857638597488403e-02 1.028780862689018250e-01 -3.047969751060009003e-02 3.124836459755897522e-02 1.727226525545120239e-01 9.139756113290786743e-02 -1.836011409759521484e-01 1.075163260102272034e-01 2.401174455881118774e-01 -4.577847421169281006e-01 -2.530377805233001709e-01 1.126250345259904861e-02 -4.777654632925987244e-02 1.762985289096832275e-01 -1.710444092750549316e-01 1.056898385286331177e-01 -5.530218034982681274e-02 -6.702417880296707153e-02 4.133764654397964478e-02 -7.317627966403961182e-02 4.039555415511131287e-02 1.149639040231704712e-01
-9.543069452047348022e-02 3.960390985012054443e-01 -3.094437532126903534e-03 1.785445213317871094e-01 4.793953523039817810e-02 1.825841367244720459e-01 -8.643656224012374878e-02 -1.620742678642272949e-02 -2.807837724685668945e-01 1.445764154195785522e-01 1.458194702863693237e-01 -1.466710567474365234e-01 2.398588955402374268e-01 2.567892372608184814e-01 1.670212671160697937e-02 3.546671709045767784e-03 -1.185895577073097229e-01 -7.917601615190505981e-03 2.601070795208215714e-03 -4.188018739223480225e-01 -2.737310826778411865e-01 1.343602389097213745e-01 4.989150911569595337e-02 -1.273574866354465485e-02 -2.585118412971496582e-01 8.641632739454507828e-04 -2.197095304727554321e-01 6.922311335802078247e-02 -1.804854720830917358e-01 -2.274539470672607422e-01 -3.942726179957389832e-02 3.985631838440895081e-02
-2.392289228737354279e-02 -2.732102014124393463e-02 7.581854611635208130e-02 -6.215156242251396179e-02 -7.528039813041687012e-02 2.854568064212799072e-01 -4.722787812352180481e-02 8.315590023994445801e-02 4.603540524840354919e-02 -1.025178655982017517e-01 1.980497986078262329e-01 2.486329078674316406e-01 1.181007772684097290e-01 -1.188781578093767166e-02 1.750955134630203247e-01 2.411549538373947144e-01 1.077145431190729141e-02 2.364907264709472656e-01 2.628405094146728516e-01 -3.034639060497283936e-01 -3.816614449024200439e-01 6.691826134920120239e-02 1.610334962606430054e-01 -1.346632689237594604e-01 -2.993513941764831543e-01 2.233258932828903198e-01 7.347498834133148193e-02 -3.243026137351989746e-01 -3.508631139993667603e-02 6.919270008802413940e-02 7.953041233122348785e-03 -9.289836883544921875e-02
-9.413814544677734375e-02 3.224662244319915771e-01 2.528909146785736084e-01 -5.172483250498771667e-02 -6.650371011346578598e-03 1.954612135887145996e-01 -1.067473217844963074e-01 1.444879472255706787e-01 3.069689311087131500e-02 -7.617487758398056030e-02 2.479353994131088257e-01 -3.307953476905822754e-02 1.606541685760021210e-02 2.371904551982879639e-01 2.830362319946289062e-01 -9.684290736913681030e-02 -2.071370333433151245e-01 2.330414019525051117e-02 5.015514791011810303e-03 -4.464017152786254883e-01 -1.606939882040023804e-01 1.107067465782165527e-01 -2.513332664966583252e-02 -1.592054814100265503e-01 -1.963404119014739990e-01 1.392724364995956421e-01 -2.652457356452941895e-01 -8.428562432527542114e-02 -1.958151012659072876e-01 -2.119618654251098633e-01 2.134542353451251984e-02 9.353532642126083374e-02
7.515510171651840210e-02 1.464011222124099731e-01 7.709589600563049316e-02 -1.444348245859146118e-01 1.643191874027252197e-01 2.657469213008880615e-01 -2.510283701121807098e-02 3.513738811016082764e-01 -1.645282357931137085e-01 -5.167521163821220398e-02 1.220281329005956650e-02 -1.314614564180374146e-01 1.131300535053014755e-02 7.985994219779968262e-02 -5.421711504459381104e-02 -6.453523878008127213e-03 -1.298403441905975342e-01 9.819111227989196777e-02 1.077967733144760132e-01 -3.908021152019500732e-01 -4.021424055099487305e-02 4.254818428307771683e-03 -2.576433718204498291e-01 -1.861052066087722778e-01 -1.845987737178802490e-01 4.071397781372070312e-01 8.273641765117645264e-02 -8.301541209220886230e-02 -4.057028889656066895e-02 -3.560067415237426758e-01 -1.782433837652206421e-01 2.255503833293914795e-02
2.782464399933815002e-02 5.910203978419303894e-02 2.657107710838317871e-01 -8.765435963869094849e-02 6.075063720345497131e-02 1.921661049127578735e-01 1.266540288925170898e-01 2.598788030445575714e-02 -1.478941738605499268e-01 3.107659146189689636e-02 -9.886667132377624512e-02 -8.059585094451904297e-02 6.474809348583221436e-02 -2.276781387627124786e-02 1.342576891183853149e-01 3.371198177337646484e-01 -4.931621998548507690e-02 1.201848462224006653e-01 4.249023497104644775e-01 -1.742283701896667480e-01 -2.471392601728439331e-01 9.302235394716262817e-02 2.900520265102386475e-01 -8.877287060022354126e-02 -3.669645488262176514e-01 1.317185610532760620e-01 -1.192814633250236511e-01 -2.741563916206359863e-01 1.251440122723579407e-02 -1.952300369739532471e-01 -3.247553482651710510e-02 -1.198895573616027832e-01
-2.499429583549499512e-01 2.925244159996509552e-02 2.213404476642608643e-01 1.605325192213058472e-02 -8.072615414857864380e-02 3.037972152233123779e-01 -1.278091818094253540e-01 8.690317720174789429e-02 -1.719895601272583008e-01 1.072557643055915833e-01 -5.743919871747493744e-03 -1.258664131164550781e-01 1.690969765186309814e-01 2.947182655334472656e-01 3.770105838775634766e-01 5.548246949911117554e-02 -1.357095967978239059e-02 1.577725559473037720e-01 3.202906847000122070e-01 1.232597511261701584e-03 -2.194016426801681519e-01 -2.364665716886520386e-01 3.948450982570648193e-01 -9.205014212056994438e-04 -6.056920066475868225e-02 -4.488566890358924866e-02 9.802503138780593872e-02 -3.246350213885307312e-02 -8.703955262899398804e-02 -1.441612392663955688e-01 4.762630164623260498e-02 -1.118286550045013428e-01
-4.209214448928833008e-02 2.830398678779602051e-01 -7.643858343362808228e-02 -1.041233316063880920e-01 -7.418058812618255615e-02 9.355919063091278076e-02 -1.855786442756652832e-01 2.657171785831451416e-01 8.702410757541656494e-02 1.859430074691772461e-01 5.870981141924858093e-02 1.632576733827590942e-01 1.168969869613647461e-01 4.551759921014308929e-03 3.450557887554168701e-01 2.365342229604721069e-01 -1.332619339227676392e-01 -1.251602470874786377e-01 2.978820502758026123e-01 -2.769563794136047363e-01 2.097974419593811035e-01 -1.125424504280090332e-01 3.660532832145690918e-02 -3.508409485220909119e-02 -2.037874460220336914e-01 1.582568734884262085e-01 1.094802320003509521e-01 9.709571301937103271e-02 -1.283388882875442505e-01 -3.361805081367492676e-01 1.936340332031250000e-01 9.000632166862487793e-02
-6.110232323408126831e-02 1.702007800340652466e-01 3.654841706156730652e-02 -1.571005284786224365e-01 3.180412575602531433e-02 1.672082021832466125e-02 -2.498297989368438721e-01 4.442143812775611877e-02 -1.628481894731521606e-01 -8.135879784822463989e-02 2.449714839458465576e-01 1.816665679216384888e-01 9.491294622421264648e-02 1.280710995197296143e-01 1.244188621640205383e-01 -1.969611644744873047e-01 -1.718032956123352051e-01 1.197399049997329712e-01 -4.355399869382381439e-03 -1.773964315652847290e-01 -2.082956582307815552e-01 -9.420164674520492554e-02 -1.917551159858703613e-01 -1.244223490357398987e-01 -3.219133913516998291e-01 1.225220263004302979e-01 1.037651598453521729e-01 -1.979823112487792969e-01 -2.195617109537124634e-01 -4.754095375537872314e-01 2.066444158554077148e-01 6.620855629444122314e-02
5.646882206201553345e-02 3.103332817554473877e-01 1.807688921689987183e-01 1.027052775025367737e-01 1.795186661183834076e-02 9.737817943096160889e-02 5.391231179237365723e-02 3.462902605533599854e-01 -5.861705169081687927e-02 1.465173512697219849e-01 8.690620213747024536e-02 -1.707955598831176758e-01 5.181481596082448959e-03 2.390041947364807129e-01 1.074817311018705368e-02 -1.876766383647918701e-01 -3.565231338143348694e-02 -2.016455829143524170e-01 9.937584400177001953e-02 -2.346790283918380737e-01 -4.974085465073585510e-02 -2.531333453953266144e-02 1.112414002418518066e-01 -2.518456876277923584e-01 -3.453911840915679932e-01 -1.234506635228171945e-04 -1.871539056301116943e-01 -1.446892619132995605e-01 -3.163532018661499023e-01 -2.982343137264251709e-01 1.359526216983795166e-01 -4.443907737731933594e-02
1.048272103071212769e-01 3.364043682813644409e-02 2.259225547313690186e-01 -3.599034249782562256e-02 -4.470626637339591980e-02 1.207972764968872070e-01 8.136350661516189575e-02 5.399642512202262878e-02 -1.149367988109588623e-01 2.359346672892570496e-02 -1.012116447091102600e-01 -6.168195977807044983e-02 1.412145197391510010e-01 -6.600617431104183197e-03 2.045697569847106934e-01 2.416592687368392944e-01 -1.441907733678817749e-01 1.581218838691711426e-01 3.013350069522857666e-01 -1.765943467617034912e-01 -2.254537343978881836e-01 1.626355387270450592e-02 3.469621539115905762e-01 -3.604175150394439697e-02 -4.142122566699981689e-01 1.676299124956130981e-01 -1.282279342412948608e-01 -1.858441531658172607e-01 1.096615418791770935e-01 -2.531795799732208252e-01 -1.498908996582031250e-01 -2.675181329250335693e-01
1.463070213794708252e-01 8.583246916532516479e-02 -8.020206540822982788e-02 -2.493281615898013115e-03 -2.643932122737169266e-03 -4.910856112837791443e-02 -1.775064319372177124e-01 4.157657921314239502e-01 2.094756662845611572e-01 1.610991656780242920e-01 3.070973753929138184e-01 -1.591800153255462646e-01 1.138410195708274841e-01 2.388387024402618408e-01 9.760203212499618530e-02 7.241455465555191040e-02 -2.713757455348968506e-01 1.498806569725275040e-02 1.715991050004959106e-01 -1.407096683979034424e-01 1.221800968050956726e-01 -7.489310950040817261e-02 -3.949658013880252838e-03 -1.354077905416488647e-01 -3.811205327510833740e-01 1.832656115293502808e-01 9.587945789098739624e-02 -6.503582745790481567e-02 -2.429374903440475464e-01 -2.577201426029205322e-01 -4.999975487589836121e-02 3.928791731595993042e-02
-5.957623943686485291e-02 6.660548597574234009e-02 1.534895598888397217e-01 -2.727670827880501747e-03 3.882333636283874512e-01 1.637037545442581177e-01 -1.320250481367111206e-01 2.470181584358215332e-01 -4.600289463996887207e-02 1.024589985609054565e-01 -6.309743970632553101e-03 6.658735871315002441e-02 1.623955518007278442e-01 5.705094337463378906e-02 1.423446536064147949e-01 -1.992252022027969360e-01 -2.214399725198745728e-01 1.765214800834655762e-01 1.528300493955612183e-01 -3.500960469245910645e-01 6.562586128711700439e-02 3.066899068653583527e-02 6.006807088851928711e-02 -2.676723599433898926e-01 -2.502388954162597656e-01 1.504379361867904663e-01 1.550948023796081543e-01 -2.984262406826019287e-01 -1.894506812095642090e-01 -2.108885943889617920e-01 7.166639715433120728e-02 -1.237685754895210266e-01
-1.424478739500045776e-01 1.656788140535354614e-01 -7.441388815641403198e-02 6.675113737583160400e-02 2.495115548372268677e-01 3.345526158809661865e-01 -1.273499727249145508e-01 1.484782844781875610e-01 -2.863909816369414330e-03 1.573933102190494537e-02 -6.628753617405891418e-04 -1.608492881059646606e-01 3.145404160022735596e-01 1.285264492034912109e-01 -1.783677488565444946e-01 -6.117073073983192444e-02 -4.116320312023162842e-01 5.729521065950393677e-02 1.941173374652862549e-01 -2.453361898660659790e-01 -1.336251497268676758e-01 8.346053957939147949e-02 -1.395059227943420410e-01 -8.390062302350997925e-02 -3.970418870449066162e-01 3.793832287192344666e-02 -2.194321714341640472e-02 1.389537006616592407e-01 8.123520761728286743e-02 -1.102804094552993774e-01 1.800284534692764282e-01 -2.683872915804386139e-02
-9.598629921674728394e-02 5.746446549892425537e-02 9.199462831020355225e-02 2.628994286060333252e-01 2.956261932849884033e-01 1.434800922870635986e-01 3.428788855671882629e-02 2.352161109447479248e-01 -1.513951718807220459e-01 2.436849921941757202e-01 2.395191639661788940e-01 -2.371502853929996490e-02 1.648191809654235840e-01 4.242338240146636963e-01 5.737528577446937561e-02 -7.365732640027999878e-02 -1.322736497968435287e-02 -1.677062958478927612e-01 1.448562890291213989e-01 -5.265037715435028076e-02 -2.161735445261001587e-01 -1.280537545680999756e-01 1.033684238791465759e-01 -1.188287585973739624e-01 -2.248798012733459473e-01 1.169949695467948914e-01 -1.124124377965927124e-01 5.092754028737545013e-03 -2.493471056222915649e-01 -3.063288033008575439e-01 -2.562267147004604340e-02 1.255034357309341431e-01
5.513637512922286987e-02 2.754152715206146240e-01 1.496034562587738037e-01 1.013997048139572144e-01 2.709805369377136230e-01 2.604003250598907471e-01 -9.000082500278949738e-03 -4.224351420998573303e-02 -1.358844488859176636e-01 6.304410845041275024e-02 3.554861992597579956e-02 3.647829219698905945e-02 1.859414428472518921e-01 1.242814119905233383e-02 8.108370751142501831e-02 1.347281038761138916e-01 -2.756247818470001221e-01 3.479335084557533264e-02 1.641151905059814453e-01 -2.821625471115112305e-01 1.425564885139465332e-01 8.360406756401062012e-02 -5.794173479080200195e-02 -4.322418570518493652e-02 -3.746878206729888916e-01 -5.243020504713058472e-02 1.173982471227645874e-01 -4.218853116035461426e-01 -1.450679004192352295e-01 -2.949240207672119141e-01 2.054817602038383484e-02 -3.503482043743133545e-02
-1.488411128520965576e-01 5.616162717342376709e-02 9.614977240562438965e-02 -1.259882301092147827e-01 -1.948495656251907349e-01 2.848120033740997314e-01 3.236458599567413330e-01 3.566943407058715820e-01 -3.345813602209091187e-02 -1.510906517505645752e-01 -1.101661548018455505e-01 2.141616493463516235e-01 6.178611144423484802e-02 3.480446040630340576e-01 1.691938042640686035e-01 -2.350152097642421722e-02 -2.111624628305435181e-01 4.709197580814361572e-02 3.326614201068878174e-01 -1.356165297329425812e-02 -1.192693710327148438e-01 7.486329972743988037e-02 -4.812848940491676331e-02 2.319977581501007080e-01 -1.770894527435302734e-01 1.398995518684387207e-01 1.570884287357330322e-01 6.494875252246856689e-02 -1.756568700075149536e-01 -1.280989795923233032e-01 3.987795859575271606e-02 1.119747944176197052e-02
-3.730966523289680481e-02 7.079281657934188843e-02 1.620171219110488892e-01 6.570950895547866821e-02 -1.535101532936096191e-01 -5.118232220411300659e-02 -1.036978140473365784e-02 2.533324062824249268e-01 -3.685329854488372803e-01 3.306265175342559814e-01 -1.885085552930831909e-01 2.746302485466003418e-01 8.781208842992782593e-02 2.736375927925109863e-01 1.641437709331512451e-01 1.962129920721054077e-01 -2.369804307818412781e-02 4.638984426856040955e-02 1.300435215234756470e-01 -3.027341328561306000e-03 1.364744901657104492e-01 -4.137990251183509827e-02 1.661356091499328613e-01 -1.565622836351394653e-01 -2.005132734775543213e-01 3.110970258712768555e-01 -2.973951166495680809e-03 -1.038227304816246033e-01 -2.486305832862854004e-01 -1.542208492755889893e-01 -2.058731466531753540e-01 2.441103383898735046e-02
-1.841221153736114502e-01 2.925328612327575684e-01 1.404603123664855957e-01 1.730185002088546753e-01 8.888541162014007568e-02 1.273679137229919434e-01 1.084989011287689209e-01 7.510556280612945557e-02 -2.163104116916656494e-01 4.813286066055297852e-01 -1.267606019973754883e-01 5.066031590104103088e-02 -5.666045472025871277e-02 2.892566025257110596e-01 -1.617736965417861938e-01 -8.098775893449783325e-02 -9.300112724304199219e-02 4.588413983583450317e-02 2.761932611465454102e-01 -2.583866119384765625e-01 -7.852846384048461914e-02 9.749680757522583008e-03 1.125275194644927979e-01 -1.452125161886215210e-01 -2.344689667224884033e-01 1.211893856525421143e-01 -2.187511473894119263e-01 -1.242273822426795959e-01 -1.013090759515762329e-01 6.851813942193984985e-02 1.532451510429382324e-01 -8.608211576938629150e-02
-6.063999608159065247e-02 -6.191555410623550415e-02 1.840816438198089600e-01 1.099342573434114456e-02 4.275337234139442444e-02 2.828197777271270752e-01 8.246728219091892242e-03 1.001852899789810181e-01 -4.837187379598617554e-02 -5.914713256061077118e-04 7.106483727693557739e-02 1.258138865232467651e-01 3.547531366348266602e-02 9.129888378083705902e-03 2.205704599618911743e-01 2.109743654727935791e-01 1.884948275983333588e-02 1.312308013439178467e-01 3.614550232887268066e-01 -3.266002237796783447e-01 -3.180469870567321777e-01 -1.762098520994186401e-01 2.424781769514083862e-01 -5.730808526277542114e-02 -4.033056795597076416e-01 1.274550408124923706e-01 3.761973232030868530e-02 -2.557237744331359863e-01 -5.751787498593330383e-02 -7.544465363025665283e-02 -2.761973254382610321e-02 -2.102102786302566528e-01
-3.637393563985824585e-02 2.518582046031951904e-01 -7.834478467702865601e-02 2.264249324798583984e-01 -1.523960530757904053e-01 1.366083743050694466e-03 -2.234059423208236694e-01 2.945656776428222656e-01 -2.858016788959503174e-01 2.035533636808395386e-01 -2.081562131643295288e-01 7.889642566442489624e-02 4.267929494380950928e-02 7.124627381563186646e-02 1.166955828666687012e-01 -1.348527520895004272e-01 -3.294652104377746582e-01 -6.909039616584777832e-02 2.555653750896453857e-01 -4.184392094612121582e-02 -1.365716755390167236e-01 -9.299903362989425659e-02 1.161448881030082703e-01 -1.492626518011093140e-01 -1.038642600178718567e-01 1.527650505304336548e-01 -2.710393369197845459e-01 1.512866914272308350e-01 -1.831817477941513062e-01 -1.739043593406677246e-01 5.255078524351119995e-02 -2.570446133613586426e-01
-2.954196557402610779e-02 2.480583786964416504e-01 -2.680896222591400146e-01 -5.568783357739448547e-02 5.720035731792449951e-02 3.285578787326812744e-01 9.547727182507514954e-03 1.861228793859481812e-01 -2.683745026588439941e-01 2.362772077322006226e-02 -1.286641061305999756e-01 -5.974982050247490406e-04 2.819763720035552979e-01 2.893375754356384277e-01 8.031105250120162964e-02 -8.557076007127761841e-02 -1.846325099468231201e-01 1.814931035041809082e-01 3.338353037834167480e-01 2.185553126037120819e-02 7.594254333525896072e-03 -1.747037917375564575e-01 -9.202887862920761108e-02 -1.031768247485160828e-01 -1.803877502679824829e-01 -2.449814230203628540e-02 -1.686600893735885620e-01 1.617301553487777710e-01 -3.269965350627899170e-01 -1.205205842852592468e-01 9.612875431776046753e-02 5.871304124593734741e-02
-9.388248622417449951e-02 2.254478931427001953e-01 2.293282449245452881e-01 4.783262610435485840e-01 3.755825161933898926e-01 5.247517675161361694e-02 1.192228775471448898e-02 2.420825362205505371e-01 -3.046352043747901917e-02 2.191483676433563232e-01 1.245469003915786743e-01 1.847541034221649170e-01 1.692830175161361694e-01 2.166832685470581055e-01 8.576735854148864746e-02 6.239071860909461975e-02 7.456068694591522217e-02 1.836789101362228394e-01 8.167520165443420410e-02 -7.860637456178665161e-02 -5.542728677392005920e-02 1.545737404376268387e-02 -9.438771754503250122e-02 -4.985048621892929077e-02 -1.457795202732086182e-01 1.369701623916625977e-01 4.431184381246566772e-02 -1.891191601753234863e-01 -2.247957885265350342e-01 -2.416233122348785400e-01 9.006542712450027466e-02 -9.660118818283081055e-02
-6.748579908162355423e-03 7.712617516517639160e-02 -6.825814396142959595e-02 2.463172972202301025e-01 1.654967665672302246e-01 1.556697338819503784e-01 1.147894337773323059e-01 1.822506785392761230e-01 -1.862013041973114014e-01 7.879495620727539062e-02 1.708198189735412598e-01 -5.893065780401229858e-02 1.388278305530548096e-01 2.635275125503540039e-01 3.328575938940048218e-02 -1.611158698797225952e-01 -4.082157742232084274e-03 -1.575247645378112793e-01 3.279416263103485107e-01 -2.271727025508880615e-01 -6.079579517245292664e-02 1.443715989589691162e-01 2.893058359622955322e-01 -1.199641972780227661e-01 -2.225199341773986816e-01 8.134654164314270020e-02 -1.536353975534439087e-01 1.007818952202796936e-01 -4.646218717098236084e-01 -1.588042974472045898e-01 3.988518565893173218e-02 4.640673100948333740e-02
-1.423114836215972900e-01 -5.966264009475708008e-02 8.431906998157501221e-02 4.137917608022689819e-02 1.176490932703018188e-01 2.356010377407073975e-01 5.785753577947616577e-02 3.571700453758239746e-01 -2.029105462133884430e-02 1.579509824514389038e-01 1.419491767883300781e-01 -1.464820951223373413e-01 -1.029768735170364380e-01 2.651124596595764160e-01 1.475921124219894409e-01 -2.074883878231048584e-01 -2.158418446779251099e-01 -1.142926514148712158e-01 2.078382223844528198e-01 -9.823598712682723999e-02 1.227126494050025940e-01 2.069881409406661987e-01 2.179584652185440063e-01 -1.741569936275482178e-01 -2.724940180778503418e-01 1.683200746774673462e-01 1.820963807404041290e-02 -1.124435141682624817e-01 -3.482604026794433594e-01 -1.693605929613113403e-01 7.479324191808700562e-02 1.872153580188751221e-01
-6.150600314140319824e-02 -3.527852594852447510e-01 -7.833932526409626007e-03 6.893080472946166992e-02 6.366942077875137329e-02 -1.171331405639648438e-01 -1.157002672553062439e-01 3.017334453761577606e-02 -5.339609384536743164e-01 -4.112493991851806641e-02 1.636928468942642212e-01 5.337217450141906738e-02 1.314755082130432129e-01 -3.149168565869331360e-02 2.009555548429489136e-01 7.894359529018402100e-02 -2.529083490371704102e-01 -7.347448170185089111e-02 2.232450842857360840e-01 -2.150159180164337158e-01 2.045611850917339325e-02 -4.697443451732397079e-03 -1.287596672773361206e-01 -8.076775819063186646e-02 -2.090859562158584595e-01 1.574826091527938843e-01 -5.348392575979232788e-02 -1.867693364620208740e-01 -3.891209885478019714e-02 -9.198171645402908325e-02 1.527386903762817383e-01 -3.535452187061309814e-01
-9.026397019624710083e-02 8.464846760034561157e-03 -1.283928006887435913e-01 1.910655759274959564e-02 -4.172254353761672974e-02 2.227704823017120361e-01 -1.321702264249324799e-02 3.088921308517456055e-01 -2.168036252260208130e-01 3.233674541115760803e-02 -4.086763411760330200e-02 2.573232650756835938e-01 -5.060122534632682800e-02 7.347296923398971558e-02 3.348785042762756348e-01 1.632263660430908203e-01 -2.281356751918792725e-01 -2.170426957309246063e-02 5.185498297214508057e-02 -1.507797986268997192e-01 -4.625112414360046387e-01 5.986623466014862061e-02 -8.160137385129928589e-02 4.877668246626853943e-02 -1.258608996868133545e-01 1.113038063049316406e-01 -2.862189114093780518e-01 -1.718644499778747559e-01 -2.069201879203319550e-02 -2.497302554547786713e-02 3.209414482116699219e-01 -1.306598037481307983e-01
-1.220508478581905365e-02 -7.977443933486938477e-02 1.682317703962326050e-01 -1.169856116175651550e-01 2.070228010416030884e-01 -2.906389161944389343e-02 -1.748318076133728027e-01 1.584120094776153564e-01 -1.827303767204284668e-01 1.604605466127395630e-01 -2.221345901489257812e-01 -9.056223928928375244e-02 6.519240885972976685e-02 1.863687336444854736e-01 3.102469258010387421e-03 -4.165844991803169250e-02 -5.200753360986709595e-02 1.174728944897651672e-02 8.779364824295043945e-02 -5.366365313529968262e-01 7.854432612657546997e-02 -2.048770189285278320e-01 5.960192158818244934e-02 -4.376615583896636963e-02 -3.892639651894569397e-02 3.890794515609741211e-01 4.447099193930625916e-02 -2.329809218645095825e-01 -8.000393211841583252e-02 -3.182518780231475830e-01 1.308785844594240189e-02 -1.599094718694686890e-01
1.176955327391624451e-01 -9.091361425817012787e-03 5.235010385513305664e-02 1.136214882135391235e-01 3.201140463352203369e-02 1.047845631837844849e-01 -7.988006621599197388e-02 9.742490202188491821e-02 -2.493268102407455444e-01 1.130818203091621399e-01 -1.109990179538726807e-01 2.036167532205581665e-01 3.888190910220146179e-02 8.144555985927581787e-02 1.772428005933761597e-01 1.651256680488586426e-01 6.979977339506149292e-02 3.204551525413990021e-03 1.020472422242164612e-01 3.804137231782078743e-03 -2.705690264701843262e-01 2.604220509529113770e-01 1.255534440279006958e-01 -2.734452188014984131e-01 -2.681530416011810303e-01 1.200606524944305420e-01 -2.576159238815307617e-01 -3.960996270179748535e-01 3.415213897824287415e-02 -2.069788277149200439e-01 -3.621724992990493774e-02 -3.810586631298065186e-01
1.775522157549858093e-02 3.501751422882080078e-01 1.583529710769653320e-01 1.554897129535675049e-01 2.573422789573669434e-01 1.044505238533020020e-01 2.950929664075374603e-02 -1.088509056717157364e-02 -1.281538233160972595e-02 1.688115298748016357e-01 1.080065667629241943e-01 3.235398232936859131e-02 1.990882307291030884e-01 2.476575076580047607e-01 1.056910380721092224e-01 5.037179589271545410e-02 -3.073295354843139648e-01 1.331340819597244263e-01 1.635568141937255859e-01 -1.689911484718322754e-01 2.112156450748443604e-01 4.039166867733001709e-02 -1.279834955930709839e-01 -1.154816523194313049e-01 -3.777248859405517578e-01 4.467618186026811600e-03 1.549375653266906738e-01 -3.031927049160003662e-01 -1.752517968416213989e-01 -1.492113173007965088e-01 7.473704963922500610e-02 -1.816548407077789307e-01
9.219481609761714935e-03 7.208401709794998169e-02 1.895909458398818970e-01 7.785851508378982544e-02 8.498607575893402100e-02 1.318468302488327026e-01 2.750818990170955658e-02 3.129130601882934570e-01 -5.109932646155357361e-02 9.987697936594486237e-03 1.390141993761062622e-01 -1.968054622411727905e-01 -3.393914178013801575e-02 4.606396257877349854e-01 -4.360709711909294128e-02 -1.412424594163894653e-01 -1.632088124752044678e-01 -1.374119520187377930e-01 2.205463945865631104e-01 -1.512049138545989990e-01 1.496855914592742920e-01 2.180681377649307251e-01 2.072414606809616089e-01 -1.623938232660293579e-01 -7.537976652383804321e-02 4.038017392158508301e-01 -1.689042448997497559e-01 -2.393359877169132233e-02 -2.369566410779953003e-01 -1.447904556989669800e-01 -1.134913042187690735e-02 4.572501033544540405e-02
-2.032651901245117188e-01 4.319904744625091553e-02 1.175870895385742188e-01 2.344720959663391113e-01 -1.467038094997406006e-01 -7.210293412208557129e-02 -2.235127240419387817e-01 3.692975938320159912e-01 -2.756507396697998047e-01 1.119801104068756104e-01 -5.927454680204391479e-02 1.462727040052413940e-01 -4.968472197651863098e-02 -8.795768767595291138e-02 -7.510204613208770752e-02 1.521106958389282227e-01 -1.605336964130401611e-01 3.638026490807533264e-02 4.189487695693969727e-01 -4.574356973171234131e-02 -5.645932629704475403e-02 -9.922363609075546265e-02 4.135355353355407715e-02 -3.604403138160705566e-02 8.462820947170257568e-02 1.445254087448120117e-01 -3.822812139987945557e-01 -1.377906352281570435e-01 -3.105692267417907715e-01 -9.217429161071777344e-02 6.670940667390823364e-03 6.018735468387603760e-02
-1.588393747806549072e-01 -4.584022238850593567e-02 -1.020926684141159058e-01 3.865734487771987915e-02 2.540109865367412567e-02 2.642326951026916504e-01 -1.813522875308990479e-01 2.456846386194229126e-01 -2.466769367456436157e-01 -2.828023396432399750e-02 -3.208234906196594238e-01 8.114407211542129517e-02 2.156732380390167236e-01 1.379482001066207886e-01 1.038002073764801025e-01 -3.034491837024688721e-01 -3.066366016864776611e-01 -1.345598548650741577e-01 3.616648316383361816e-01 -1.295353174209594727e-01 1.883502751588821411e-01 1.194818690419197083e-01 1.542906928807497025e-02 -3.671362996101379395e-02 -4.626606404781341553e-02 5.116977170109748840e-02 2.852573394775390625e-01 -1.738423705101013184e-01 1.643509976565837860e-02 -9.605976194143295288e-02 1.301559358835220337e-01 6.029116362333297729e-02
-2.526783347129821777e-01 -7.481257617473602295e-02 1.421912759542465210e-01 1.149239242076873779e-01 -8.730913698673248291e-02 2.135042846202850342e-02 -1.170917302370071411e-01 -2.807812392711639404e-02 -3.037874698638916016e-01 -2.126015275716781616e-01 9.965507686138153076e-02 2.160787582397460938e-01 1.773963421583175659e-01 1.572000086307525635e-01 9.877615608274936676e-03 5.409438535571098328e-02 -1.350905150175094604e-01 1.409130543470382690e-01 1.426424980163574219e-01 -2.924427092075347900e-01 -6.323119997978210449e-02 1.838659495115280151e-01 -1.589363515377044678e-01 -4.000503718852996826e-01 -2.771982848644256592e-01 -3.776877373456954956e-02 4.098125267773866653e-03 -1.360677927732467651e-01 -9.843830764293670654e-02 -1.494499146938323975e-01 3.489461839199066162e-01 -5.978342145681381226e-02
1.832521557807922363e-01 -9.848185628652572632e-02 1.340458095073699951e-01 -7.883258163928985596e-02 -2.215203642845153809e-01 1.627066284418106079e-01 -2.194741666316986084e-01 1.662002652883529663e-01 -6.149003654718399048e-02 2.510383725166320801e-02 2.993579208850860596e-01 2.929273843765258789e-01 -4.665607586503028870e-03 5.769083276391029358e-02 2.128064185380935669e-01 -4.286444932222366333e-02 -2.075413614511489868e-01 -1.789388991892337799e-02 1.983113735914230347e-01 1.294831633567810059e-01 -2.445172816514968872e-01 1.406582146883010864e-01 -2.639954686164855957e-01 5.983678624033927917e-02 -1.665526628494262695e-01 2.525289654731750488e-01 -1.888959407806396484e-01 -3.862832784652709961e-01 -5.195069685578346252e-02 1.121696904301643372e-01 8.004896342754364014e-02 -2.153488434851169586e-02
-2.248175293207168579e-01 1.067899838089942932e-01 -8.239024132490158081e-02 7.888548821210861206e-02 1.521673649549484253e-01 3.230147063732147217e-01 2.827730178833007812e-01 1.716246157884597778e-01 -4.869364202022552490e-02 2.154992520809173584e-01 2.409699410200119019e-01 1.256643533706665039e-01 1.129742488265037537e-01 -2.255043946206569672e-03 4.601801559329032898e-02 -4.793022200465202332e-02 -2.434630878269672394e-02 -1.437886208295822144e-01 2.617589235305786133e-01 -2.492510527372360229e-01 -1.143187209963798523e-01 -1.337578147649765015e-01 -7.409900426864624023e-02 -3.324334323406219482e-01 -1.232049763202667236e-01 1.723646223545074463e-01 -2.359411120414733887e-01 -4.105642437934875488e-03 -3.154739737510681152e-01 -2.068973183631896973e-01 2.830369211733341217e-02 7.550381869077682495e-02
1.663225516676902771e-02 5.917374417185783386e-02 3.520517796277999878e-02 1.113083735108375549e-01 6.226480007171630859e-02 1.252255141735076904e-01 6.525989621877670288e-02 1.746634393930435181e-01 -7.931145839393138885e-03 2.966812849044799805e-01 1.849064975976943970e-01 5.929706618189811707e-02 9.318200498819351196e-02 3.900561630725860596e-01 1.933245658874511719e-01 -2.987356781959533691e-01 -1.728251427412033081e-01 -1.508167535066604614e-01 2.618590742349624634e-02 1.878740265965461731e-02 -1.918070912361145020e-01 -1.160304695367813110e-01 1.775148138403892517e-02 -1.546598970890045166e-01 -1.703333258628845215e-01 3.629350066184997559e-01 1.112846564501523972e-02 -1.488848179578781128e-01 -3.549170196056365967e-01 -1.265960335731506348e-01 2.419313192367553711e-01 5.783642083406448364e-02
-1.465858984738588333e-02 2.669582962989807129e-01 4.269859939813613892e-02 1.426004916429519653e-01 8.864489942789077759e-02 1.241799965500831604e-01 -1.413976997137069702e-01 2.914851307868957520e-01 -9.790547192096710205e-02 9.229526668787002563e-02 -7.173531502485275269e-02 -1.309192776679992676e-01 -3.034966066479682922e-02 -3.275727480649948120e-02 8.880648016929626465e-02 3.003748953342437744e-01 -3.784789741039276123e-01 -5.678232014179229736e-02 8.568959683179855347e-02 -5.670818313956260681e-02 -1.260886788368225098e-01 5.632612481713294983e-02 1.236194074153900146e-01 -1.570956259965896606e-01 -4.031295478343963623e-01 3.183493316173553467e-01 1.628467440605163574e-01 -2.156899869441986084e-01 -4.223248362541198730e-02 -5.627058446407318115e-02 1.410340219736099243e-01 2.445955872535705566e-01
-8.802243322134017944e-02 2.175649255514144897e-01 -4.520010575652122498e-02 -1.809351742267608643e-01 -2.147098183631896973e-01 1.164874657988548279e-01 9.094255417585372925e-02 7.197427004575729370e-02 -2.480126172304153442e-01 -6.899701803922653198e-02 -1.970118731260299683e-01 2.356389909982681274e-01 1.752692312002182007e-01 3.508082628250122070e-01 3.325197100639343262e-01 -1.719100028276443481e-01 -6.503930781036615372e-03 1.609132587909698486e-01 3.870443403720855713e-01 6.222161278128623962e-02 8.974844962358474731e-02 1.158550381660461426e-02 -1.276066452264785767e-01 -1.286664158105850220e-01 -1.780727058649063110e-01 2.051272839307785034e-01 -1.935840994119644165e-01 -2.087075710296630859e-01 3.347161039710044861e-02 7.652124017477035522e-02 -9.332951740361750126e-04 7.922611199319362640e-03
-6.193645671010017395e-02 3.021319210529327393e-01 4.984659701585769653e-02 -6.636365503072738647e-02 -2.307672798633575439e-01 1.185849532485008240e-01 -2.015110999345779419e-01 -4.430538974702358246e-03 -8.692033588886260986e-02 -3.316117916256189346e-03 -9.082788974046707153e-02 2.188337594270706177e-01 4.156145155429840088e-01 -7.692948728799819946e-02 4.839965701103210449e-02 8.551556617021560669e-02 -2.008635737001895905e-02 8.787961304187774658e-02 4.439998418092727661e-02 -1.308930516242980957e-01 1.335463225841522217e-01 -1.071840003132820129e-01 3.565089106559753418e-01 2.429466694593429565e-02 -2.958750724792480469e-01 2.087823450565338135e-01 -1.987694948911666870e-01 -5.848682299256324768e-02 -1.178149059414863586e-01 -1.604488193988800049e-01 3.612356483936309814e-01 9.806130826473236084e-02
1.015689107589423656e-03 1.887828409671783447e-01 1.148659139871597290e-01 -3.098566234111785889e-01 9.077098965644836426e-02 1.458913236856460571e-01 1.398823410272598267e-02 4.691094160079956055e-01 -1.546191424131393433e-01 2.021826356649398804e-01 -1.125756204128265381e-01 -1.603501103818416595e-02 -2.031329087913036346e-02 2.208003550767898560e-01 1.979361027479171753e-01 -3.014453686773777008e-02 -2.878722250461578369e-01 1.518981307744979858e-01 1.597347557544708252e-01 -2.019537389278411865e-01 -1.498802602291107178e-01 1.978379487991333008e-02 -1.048461496829986572e-01 -2.336340546607971191e-01 -4.604867659509181976e-03 2.704956829547882080e-01 1.048339754343032837e-01 5.131278187036514282e-02 5.047484114766120911e-02 -2.068270295858383179e-01 -1.498116999864578247e-01 1.521367877721786499e-01
2.588717043399810791e-01 7.735058665275573730e-02 3.318182826042175293e-01 1.393624693155288696e-01 2.669684588909149170e-01 -9.504818171262741089e-02 -1.579526364803314209e-01 4.532875027507543564e-03 -1.475280672311782837e-01 2.163128852844238281e-01 -2.211795188486576080e-03 -1.911766640841960907e-02 1.528515368700027466e-01 1.469789743423461914e-01 1.471654176712036133e-01 1.353212296962738037e-01 -2.963202297687530518e-01 6.043214723467826843e-02 5.099250003695487976e-02 -3.634208738803863525e-01 4.617130383849143982e-02 9.635830670595169067e-02 -6.099868938326835632e-02 -1.112554520368576050e-01 -2.953402996063232422e-01 6.748668849468231201e-02 7.489043474197387695e-02 -3.796049058437347412e-01 -1.526155322790145874e-01 -1.178039014339447021e-01 4.651186987757682800e-02 -6.220824643969535828e-02
-4.510457813739776611e-02 9.565936028957366943e-02 3.807183355093002319e-02 -4.528448730707168579e-02 -1.940003037452697754e-01 9.028857201337814331e-02 -1.113769784569740295e-01 2.147576063871383667e-01 -5.012825131416320801e-01 3.710529208183288574e-01 -9.218978881835937500e-02 2.493056356906890869e-01 9.283504635095596313e-02 2.555513978004455566e-01 1.534228473901748657e-01 2.088219821453094482e-01 -1.368353068828582764e-01 -1.020522117614746094e-01 9.343349188566207886e-02 -1.791410446166992188e-01 4.248084034770727158e-03 -1.325880885124206543e-01 -1.455559954047203064e-02 -2.199060656130313873e-02 -1.148138642311096191e-01 1.024948656558990479e-01 -9.602750837802886963e-02 2.511152997612953186e-02 -3.542844355106353760e-01 -1.254871487617492676e-01 -9.814987331628799438e-02 -8.731698989868164062e-02
-6.978332251310348511e-02 2.229386121034622192e-01 -6.443241238594055176e-02 3.360239565372467041e-01 2.130643129348754883e-01 6.248594075441360474e-02 1.254806369543075562e-01 2.533443868160247803e-01 7.462703069904819131e-05 3.747521638870239258e-01 1.409063339233398438e-01 1.231741756200790405e-01 2.379310280084609985e-01 1.139785498380661011e-01 -1.049757599830627441e-01 -4.740828648209571838e-02 -5.634824186563491821e-02 1.117141172289848328e-01 3.263504207134246826e-01 -9.450550377368927002e-02 -1.334818601608276367e-01 2.935765543952584267e-03 8.239293098449707031e-02 1.245168410241603851e-02 -2.167383283376693726e-01 3.791598677635192871e-01 -2.549214065074920654e-01 -3.346850350499153137e-02 7.999149709939956665e-02 -1.305338293313980103e-01 3.621586039662361145e-02 5.785430967807769775e-02
-2.535142898559570312e-01 6.208675727248191833e-02 2.099070847034454346e-01 6.566650420427322388e-02 -4.116046801209449768e-02 1.663625240325927734e-01 -1.398258954286575317e-01 1.087616458535194397e-01 1.642421074211597443e-02 1.890128850936889648e-02 -2.195429950952529907e-01 4.512494429945945740e-02 1.346619278192520142e-01 3.158862292766571045e-01 -3.958623111248016357e-02 -2.486162483692169189e-01 -2.169772535562515259e-01 4.941201955080032349e-02 3.351671397686004639e-01 -3.147657513618469238e-01 8.936472982168197632e-02 1.420308649539947510e-01 9.779430180788040161e-02 -2.364104986190795898e-01 -1.145976856350898743e-01 3.603845834732055664e-02 2.628438770771026611e-01 -1.927520632743835449e-01 -2.223170548677444458e-02 1.012264564633369446e-01 3.168255686759948730e-01 6.523399055004119873e-02
6.376645178534090519e-04 2.009259462356567383e-01 -9.477106481790542603e-02 -6.353971362113952637e-02 -2.222688049077987671e-01 -2.999550662934780121e-02 4.268288612365722656e-02 1.614018976688385010e-01 -8.902279287576675415e-02 3.230302333831787109e-01 -3.447994291782379150e-01 2.853333950042724609e-01 1.566543281078338623e-01 1.331036239862442017e-01 1.607844978570938110e-01 1.068920120596885681e-01 -8.171623945236206055e-02 5.194759741425514221e-02 3.282689452171325684e-01 -7.163921743631362915e-02 -9.791895002126693726e-02 -1.157670165412127972e-03 -2.564470469951629639e-02 6.435927003622055054e-02 -2.535576522350311279e-01 5.670670047402381897e-02 -1.807755380868911743e-01 -3.023384213447570801e-01 -3.599681258201599121e-01 2.802814915776252747e-02 -5.969633907079696655e-02 1.189303323626518250e-01
-3.891000524163246155e-03 -5.973093584179878235e-02 2.283585071563720703e-01 -2.523276023566722870e-02 -1.344354897737503052e-01 -1.657403074204921722e-02 5.665970221161842346e-02 2.715344429016113281e-01 -4.889466464519500732e-01 1.531203985214233398e-01 -1.129459589719772339e-01 9.383092075586318970e-02 8.267435431480407715e-02 3.093831241130828857e-01 2.932131588459014893e-01 -1.343451440334320068e-01 -1.657783091068267822e-01 6.213558465242385864e-02 3.968842625617980957e-01 -1.866252422332763672e-01 -1.642143577337265015e-01 -1.622339785099029541e-01 3.913404047489166260e-02 9.472364187240600586e-02 -9.360423311591148376e-03 -4.705991968512535095e-02 -8.035049587488174438e-02 -1.013478189706802368e-01 -1.858291476964950562e-01 -2.182967588305473328e-02 -1.990410871803760529e-02 1.256104707717895508e-01
-3.700814247131347656e-01 2.583758533000946045e-01 6.121135130524635315e-02 -1.141415610909461975e-01 9.902927279472351074e-02 5.059051886200904846e-02 -1.141131818294525146e-01 1.599387079477310181e-02 -2.995775341987609863e-01 -3.951790183782577515e-02 -3.464300185441970825e-02 -2.122998535633087158e-01 2.952687442302703857e-01 2.782304883003234863e-01 -5.500776693224906921e-02 -1.586973369121551514e-01 -8.166645467281341553e-02 -4.448175057768821716e-02 1.688476949930191040e-01 -1.038076281547546387e-01 1.502106189727783203e-01 1.531724929809570312e-01 -1.800484061241149902e-01 -1.201003715395927429e-01 -1.796968132257461548e-01 1.721386462450027466e-01 1.971431225538253784e-01 -3.052708804607391357e-01 -1.595178544521331787e-01 -1.412501633167266846e-01 2.072129100561141968e-01 -1.905360445380210876e-02
-1.586368381977081299e-01 1.255006194114685059e-01 1.878560781478881836e-01 8.131399517878890038e-04 -2.287365049123764038e-01 1.454283744096755981e-01 -3.877721028402447701e-03 3.003223836421966553e-01 -3.997489511966705322e-01 2.353409081697463989e-01 -3.050647974014282227e-01 1.083000972867012024e-01 1.807087212800979614e-01 1.680775880813598633e-01 2.996602356433868408e-01 5.490214005112648010e-02 -9.616146236658096313e-02 7.274348288774490356e-03 2.206042110919952393e-01 -8.431498706340789795e-02 1.301687769591808319e-02 -2.384321987628936768e-01 1.131753716617822647e-02 -3.079860843718051910e-02 -1.047352030873298645e-01 3.060277998447418213e-01 1.415258087217807770e-02 2.691805176436901093e-02 -1.413802951574325562e-01 1.470490731298923492e-02 1.898906379938125610e-01 3.793653100728988647e-02
-9.189515560865402222e-02 -3.981509245932102203e-03 2.533361613750457764e-01 1.127671077847480774e-01 -1.416187584400177002e-01 3.123285770416259766e-01 -1.904925890266895294e-02 3.230589330196380615e-01 -8.893541991710662842e-02 4.734697937965393066e-02 3.468191027641296387e-01 1.235073953866958618e-01 2.401381917297840118e-02 9.903169423341751099e-02 3.106968998908996582e-01 2.380800843238830566e-01 3.968141227960586548e-02 5.930530279874801636e-02 7.021780312061309814e-02 -3.448320925235748291e-01 -2.627752721309661865e-01 7.229547947645187378e-02 1.097641512751579285e-01 1.435859054327011108e-01 -2.141305804252624512e-01 1.352724730968475342e-01 -1.038082689046859741e-01 -2.307021915912628174e-01 -6.162102520465850830e-02 8.440350741147994995e-02 8.976917713880538940e-02 -4.218224901705980301e-03
-1.590202003717422485e-01 1.152423694729804993e-01 -3.028052113950252533e-02 7.858240976929664612e-03 5.666119605302810669e-02 1.364490687847137451e-01 1.976274698972702026e-02 1.273670941591262817e-01 -2.887346148490905762e-01 1.048431172966957092e-01 -7.531239837408065796e-02 2.208710014820098877e-01 2.171586155891418457e-01 1.648570448160171509e-01 5.155628919601440430e-01 2.096166461706161499e-01 -4.783998802304267883e-02 -4.368568304926156998e-03 1.899168044328689575e-01 1.374226510524749756e-01 -2.521705329418182373e-01 1.962395012378692627e-01 -3.315613791346549988e-02 -9.131512045860290527e-02 -1.374021619558334351e-01 1.551813483238220215e-01 -2.012920528650283813e-01 -1.890806853771209717e-01 -4.383074864745140076e-02 -1.439492702484130859e-01 -2.357631772756576538e-01 1.511928588151931763e-01
-2.084074765443801880e-01 -3.938599303364753723e-02 3.301889821887016296e-02 1.486957669258117676e-01 -1.496465057134628296e-01 2.814675867557525635e-01 -5.181721970438957214e-02 2.769862115383148193e-01 -1.798058599233627319e-01 1.284896433353424072e-01 1.162719279527664185e-01 1.833920627832412720e-01 9.317728877067565918e-02 -1.844818005338311195e-03 2.418090403079986572e-01 2.066262299194931984e-03 -1.340756714344024658e-01 7.017511129379272461e-02 5.065688863396644592e-02 -4.655373394489288330e-01 -3.506487607955932617e-01 1.577840000391006470e-01 2.891805209219455719e-02 1.921277940273284912e-01 -1.607556343078613281e-01 -1.187357977032661438e-01 -1.117998957633972168e-01 -1.674062907695770264e-01 -2.570466697216033936e-01 -6.272351741790771484e-02 -9.110046178102493286e-02 -3.277545049786567688e-02
-1.460884362459182739e-01 9.601126611232757568e-02 3.273369371891021729e-01 1.029542833566665649e-01 6.536386162042617798e-02 2.382907569408416748e-01 6.322725117206573486e-02 2.321260981261730194e-03 -2.707565389573574066e-02 3.219412863254547119e-01 -1.242950186133384705e-01 -2.657218649983406067e-02 2.156580537557601929e-01 2.442190051078796387e-01 -1.416093260049819946e-01 -2.342716902494430542e-01 6.811766326427459717e-02 -1.181306168437004089e-01 2.215014696121215820e-01 6.501182168722152710e-02 -3.438173234462738037e-01 -4.586024954915046692e-02 -6.396110355854034424e-02 -1.649593710899353027e-01 -1.213038936257362366e-01 2.406086027622222900e-01 -4.539792239665985107e-02 -1.897453814744949341e-01 -3.067406415939331055e-01 -2.333228439092636108e-01 4.131402447819709778e-02 -2.454620786011219025e-02
-1.885515600442886353e-01 1.406171768903732300e-01 3.740800321102142334e-01 -2.342763990163803101e-01 1.330008059740066528e-01 1.227086782455444336e-01 3.658962249755859375e-02 4.369126856327056885e-01 -1.976245492696762085e-01 -3.188171610236167908e-02 1.174829825758934021e-01 1.554611325263977051e-01 1.272028684616088867e-01 1.142147332429885864e-01 1.518285833299160004e-02 -1.409744322299957275e-01 -2.432093918323516846e-01 2.070079892873764038e-01 -1.500288490206003189e-02 -1.024547815322875977e-01 7.679204642772674561e-02 1.683649122714996338e-01 7.512104930356144905e-04 -5.504281446337699890e-02 -2.337345331907272339e-01 2.102383524179458618e-01 -1.357017457485198975e-01 -1.212490350008010864e-01 2.158993780612945557e-01 -2.007786631584167480e-01 -1.277634650468826294e-01 -1.109407618641853333e-01
2.670202217996120453e-02 -6.771626323461532593e-02 2.020109444856643677e-01 -1.386958453804254532e-02 -3.632125258445739746e-02 1.579885780811309814e-01 7.370734959840774536e-02 3.513531759381294250e-02 -2.036151103675365448e-02 -1.047855913639068604e-01 -5.813125893473625183e-02 1.291206479072570801e-01 1.656549274921417236e-01 7.006611209362745285e-03 1.162322238087654114e-01 2.499412298202514648e-01 3.217204066459089518e-04 2.909440100193023682e-01 4.973838031291961670e-01 -1.877397149801254272e-01 -2.810277938842773438e-01 1.519741714000701904e-01 2.218929529190063477e-01 -1.066621318459510803e-01 -2.970309853553771973e-01 1.341310888528823853e-01 -1.810879707336425781e-01 -1.929960399866104126e-01 4.880902171134948730e-02 -2.373398840427398682e-01 -6.257916241884231567e-02 -1.302988827228546143e-01
-1.043153554201126099e-01 1.705607622861862183e-01 -5.000486504286527634e-03 2.742763049900531769e-02 -8.410407602787017822e-02 1.500065177679061890e-01 -1.502662152051925659e-01 1.780744642019271851e-01 -5.048710107803344727e-01 2.776509523391723633e-01 -2.199389412999153137e-02 1.070293486118316650e-01 7.547825109213590622e-03 3.321437537670135498e-01 1.134392023086547852e-01 2.998740077018737793e-01 -2.782045006752014160e-01 -1.250237822532653809e-01 1.060421839356422424e-01 -1.257862746715545654e-01 -3.477249667048454285e-02 -2.549115419387817383e-01 9.999733418226242065e-02 2.365510724484920502e-02 -9.178926050662994385e-02 1.463307887315750122e-01 -1.372527778148651123e-01 1.330417115241289139e-02 -1.809446513652801514e-01 -1.540697813034057617e-01 -1.190624982118606567e-01 -4.404189810156822205e-02
-5.410871654748916626e-02 1.026291176676750183e-01 1.042140573263168335e-01 -9.200554341077804565e-02 -9.057919681072235107e-02 4.145183414220809937e-02 -6.878701597452163696e-02 2.379639819264411926e-02 -5.201162397861480713e-02 3.519181534647941589e-02 -3.584932163357734680e-02 6.871733814477920532e-02 -7.528414577245712280e-02 1.231693774461746216e-01 -3.731172066181898117e-03 2.791447341442108154e-01 -3.517388924956321716e-02 1.349126994609832764e-01 4.473691880702972412e-01 -1.036782339215278625e-01 -5.179082602262496948e-02 4.716561734676361084e-02 1.474098563194274902e-01 -3.658537268638610840e-01 -4.615543782711029053e-01 2.480090856552124023e-01 -1.387054473161697388e-01 -4.719571769237518311e-02 -4.019440338015556335e-02 -2.589229643344879150e-01 -2.068503350019454956e-01 -2.121428400278091431e-01
-2.437348514795303345e-01 2.387813776731491089e-01 6.722445040941238403e-02 -2.201905399560928345e-01 -8.375681936740875244e-02 2.861377224326133728e-02 2.280955575406551361e-02 1.498768180608749390e-01 7.291767746210098267e-02 -1.282663363963365555e-02 -3.344410657882690430e-01 1.647964268922805786e-01 -6.207381375133991241e-03 1.136296018958091736e-01 1.262005269527435303e-01 2.585011348128318787e-02 -1.034956574440002441e-01 5.670993030071258545e-02 1.662087291479110718e-01 1.491999328136444092e-01 -2.551330029964447021e-01 1.820047497749328613e-01 2.119826823472976685e-01 1.065271943807601929e-01 -2.890689671039581299e-01 5.811017379164695740e-02 -1.553620100021362305e-01 -3.195059001445770264e-01 -2.996374964714050293e-01 -2.697506844997406006e-01 -1.780305653810501099e-01 -1.610978855751454830e-03
-2.308036237955093384e-01 4.498813301324844360e-02 -1.831306070089340210e-01 -5.108590237796306610e-03 -1.202393025159835815e-01 2.559087574481964111e-01 -6.423480063676834106e-02 1.799032539129257202e-01 -2.052755802869796753e-01 -2.651228606700897217e-01 5.296697467565536499e-02 -1.758565604686737061e-01 2.286570668220520020e-01 1.930593997240066528e-01 -9.717296063899993896e-02 3.728764951229095459e-01 -1.229512169957160950e-01 2.484445273876190186e-01 1.086656227707862854e-01 -1.103547960519790649e-01 5.849130079150199890e-02 5.515978112816810608e-02 -1.599644273519515991e-01 -1.924963891506195068e-01 -1.071223914623260498e-01 2.186199836432933807e-02 -3.034984692931175232e-02 -3.415919840335845947e-01 -2.985488176345825195e-01 -8.253838866949081421e-02 -3.749607875943183899e-02 1.168989762663841248e-01
-7.450060546398162842e-02 8.513583987951278687e-02 2.628929913043975830e-01 3.261995315551757812e-02 -1.472935378551483154e-01 2.663830220699310303e-01 1.624656617641448975e-01 9.795913100242614746e-02 -9.576575458049774170e-02 1.492348499596118927e-02 -5.528512224555015564e-02 -4.069071635603904724e-02 1.026007160544395447e-01 2.376440353691577911e-02 -3.953136038035154343e-03 2.842634320259094238e-01 -1.322994828224182129e-01 1.555722653865814209e-01 3.800197541713714600e-01 -1.095614954829216003e-01 -1.640648394823074341e-01 9.099987149238586426e-02 3.337078392505645752e-01 -1.224873512983322144e-01 -3.531296849250793457e-01 1.054906696081161499e-01 -8.974792808294296265e-02 -2.074946463108062744e-01 9.529778361320495605e-02 -2.584378123283386230e-01 -1.581142693758010864e-01 -1.867161840200424194e-01
4.139803722500801086e-02 -1.162259802222251892e-01 3.600271344184875488e-01 9.755633771419525146e-02 -5.477746576070785522e-02 -3.143269196152687073e-02 -8.032231032848358154e-02 1.699575781822204590e-01 -6.260556727647781372e-02 -4.269707575440406799e-02 1.103567481040954590e-01 1.603632569313049316e-01 5.231755971908569336e-01 -8.947485126554965973e-03 -1.596698909997940063e-02 2.124816626310348511e-01 -1.620502918958663940e-01 1.523846238851547241e-01 1.964421123266220093e-01 -3.069587349891662598e-01 -6.266020983457565308e-02 -3.024218082427978516e-01 -7.132668048143386841e-02 3.904303163290023804e-02 -7.440550625324249268e-02 1.826516091823577881e-01 3.685073554515838623e-02 5.646209046244621277e-02 -1.023770347237586975e-01 -4.365201108157634735e-03 3.234285712242126465e-01 -2.530042454600334167e-02
-9.635665267705917358e-02 -1.933794915676116943e-01 -6.920316256582736969e-03 1.005980372428894043e-01 4.620546847581863403e-02 6.371702533215284348e-03 -1.004265025258064270e-01 2.107162922620773315e-01 -3.457953333854675293e-01 -5.023613199591636658e-02 -9.769863635301589966e-02 4.460434019565582275e-01 1.004976183176040649e-01 1.396266371011734009e-01 -6.023334804922342300e-03 1.567124389111995697e-02 -5.145465955138206482e-02 -3.334628790616989136e-02 3.841840624809265137e-01 -1.264820992946624756e-02 -2.682359814643859863e-01 2.002168297767639160e-01 8.051015436649322510e-02 -1.171255260705947876e-01 -1.289283633232116699e-01 1.041106432676315308e-01 -3.393096029758453369e-01 -1.297701150178909302e-01 1.616187766194343567e-02 -1.001907289028167725e-01 6.629650294780731201e-02 -2.610222697257995605e-01
-1.782949119806289673e-01 1.544373948127031326e-02 1.582408100366592407e-01 1.302060186862945557e-01 -9.937930852174758911e-02 4.320687353610992432e-01 -3.454026207327842712e-02 9.365744888782501221e-02 5.523591116070747375e-02 -5.889895558357238770e-02 -1.650722324848175049e-02 -1.154213696718215942e-01 9.091006964445114136e-02 4.094515740871429443e-01 2.039970755577087402e-01 -2.497599869966506958e-01 -3.996557369828224182e-02 4.881145060062408447e-02 3.396953642368316650e-01 -2.610847651958465576e-01 -2.474035024642944336e-01 -1.637258976697921753e-01 9.711650013923645020e-02 -4.286254942417144775e-02 -2.777240425348281860e-02 -5.058953538537025452e-02 -6.748333573341369629e-02 -6.120195612311363220e-03 -8.430684357881546021e-02 -2.982999086380004883e-01 -6.647920608520507812e-02 -1.554869115352630615e-01
-1.062886565923690796e-01 2.092676907777786255e-01 1.668222993612289429e-01 -2.662999331951141357e-01 -3.131185099482536316e-02 -3.406606614589691162e-02 6.815391033887863159e-02 2.385905832052230835e-01 -2.460821866989135742e-01 1.570297330617904663e-01 1.449046880006790161e-01 4.409801661968231201e-01 -2.342305146157741547e-03 7.205019146203994751e-02 -1.526701916009187698e-02 1.177109479904174805e-01 7.634236663579940796e-02 1.153154578059911728e-02 2.093205600976943970e-01 1.485829008743166924e-03 -2.453555017709732056e-01 4.871580749750137329e-02 4.501166986301541328e-04 -1.112320795655250549e-01 -3.085217252373695374e-02 4.402485787868499756e-01 -8.528504520654678345e-02 -1.585377901792526245e-01 -2.172984629869461060e-01 -5.777721852064132690e-02 -2.278780788183212280e-01 9.002314507961273193e-02
1.366906464099884033e-01 -3.270573914051055908e-03 1.530042290687561035e-01 -9.904414415359497070e-02 -1.360500901937484741e-01 3.344634473323822021e-01 2.789820916950702667e-02 8.685593493282794952e-03 -1.489027887582778931e-01 -6.163895130157470703e-02 -2.842838503420352936e-02 -8.013017475605010986e-02 -6.889536976814270020e-02 2.609849572181701660e-01 4.919015765190124512e-01 7.451866567134857178e-02 -9.678462147712707520e-02 -2.825525775551795959e-02 4.689911305904388428e-01 -1.768548041582107544e-01 -1.453358530998229980e-01 -1.074576675891876221e-01 -3.237117780372500420e-03 -1.270057410001754761e-01 -5.200839415192604065e-02 -1.325091067701578140e-02 1.553834974765777588e-01 -1.653772741556167603e-01 -2.301512360572814941e-01 -1.267972029745578766e-02 -1.819580793380737305e-01 -1.116051301360130310e-01
3.683587163686752319e-02 1.947516500949859619e-01 2.071552723646163940e-01 -1.477678716182708740e-01 -2.234604954719543457e-02 2.598830759525299072e-01 -1.373002827167510986e-01 1.950348317623138428e-01 -1.117327436804771423e-01 1.650899201631546021e-01 3.157567977905273438e-01 7.394782453775405884e-02 5.033469200134277344e-02 7.053110748529434204e-02 1.763838529586791992e-01 -2.038229107856750488e-01 -1.590968817472457886e-01 -1.329573988914489746e-01 1.808381825685501099e-01 -4.808025658130645752e-01 -1.456048488616943359e-01 -1.030823122709989548e-02 2.025538086891174316e-01 -8.904259651899337769e-02 -1.360067725181579590e-01 7.993073202669620514e-03 -3.020071685314178467e-01 -7.411240041255950928e-02 -1.414733976125717163e-01 -1.737965941429138184e-01 1.683254726231098175e-02 5.542778596282005310e-02
-2.099651545286178589e-01 -2.775719156488776207e-03 4.031217694282531738e-01 1.095539778470993042e-01 4.433960188180208206e-03 1.482327282428741455e-01 9.747780859470367432e-02 -1.128557473421096802e-01 -1.572968661785125732e-01 2.312432527542114258e-01 -5.774090066552162170e-02 -3.348924964666366577e-02 3.614692762494087219e-02 2.588036060333251953e-01 7.603286951780319214e-02 -3.455646038055419922e-01 -5.948023870587348938e-03 7.439872622489929199e-02 1.838768869638442993e-01 7.967836409807205200e-02 -2.097837179899215698e-01 6.898634135723114014e-02 -6.624107807874679565e-02 -2.229613065719604492e-01 -2.856990993022918701e-01 3.539617359638214111e-01 -1.100015789270401001e-01 -1.398559063673019409e-01 -2.044825255870819092e-01 -3.404843434691429138e-02 1.468200534582138062e-01 -9.651032090187072754e-02
-1.218034699559211731e-01 1.660680025815963745e-01 5.863685160875320435e-02 6.443914771080017090e-02 9.869471192359924316e-02 1.679163193330168724e-03 1.385486871004104614e-01 1.729063391685485840e-01 -1.994649022817611694e-01 4.224473237991333008e-01 -3.997685387730598450e-02 1.905448287725448608e-01 5.827174708247184753e-02 4.182848036289215088e-01 3.253722190856933594e-01 2.890359144657850266e-03 8.577242493629455566e-02 -1.037558913230895996e-01 3.105636239051818848e-01 -6.227894127368927002e-02 -4.392770677804946899e-02 3.255488816648721695e-03 1.624504476785659790e-01 6.573145277798175812e-03 -1.219714805483818054e-01 1.375891864299774170e-01 -1.913169026374816895e-01 -5.466963350772857666e-02 -1.511109918355941772e-01 -3.066706955432891846e-01 1.124212443828582764e-01 3.208210319280624390e-02
6.504303961992263794e-02 -7.873801141977310181e-02 2.262866646051406860e-01 -5.814469978213310242e-02 -2.902679517865180969e-02 1.990685462951660156e-01 2.051805853843688965e-01 -2.454090118408203125e-02 -1.828199625015258789e-01 -1.888509280979633331e-02 -1.285694986581802368e-01 1.179342437535524368e-02 6.107217166572809219e-03 3.170286491513252258e-02 1.730652153491973877e-01 1.948776841163635254e-01 -1.044112071394920349e-01 1.216129660606384277e-01 3.563326299190521240e-01 -2.756798863410949707e-01 -1.464162021875381470e-01 5.940512195229530334e-02 2.822638750076293945e-01 3.189470246434211731e-02 -3.942718207836151123e-01 1.230919286608695984e-01 -9.004263579845428467e-02 -2.035868018865585327e-01 -2.600152976810932159e-02 -3.707201778888702393e-01 -1.121855676174163818e-01 -1.649789959192276001e-01
-2.504316866397857666e-01 2.289556413888931274e-01 3.062723278999328613e-01 -5.042673274874687195e-02 -2.084428220987319946e-01 1.658933907747268677e-01 -2.594054937362670898e-01 2.737177014350891113e-01 -8.808478713035583496e-02 4.756241291761398315e-02 -1.747182011604309082e-01 1.630001962184906006e-01 2.412029355764389038e-01 -9.657400846481323242e-02 1.954866945743560791e-01 3.438154608011245728e-02 -1.095694154500961304e-01 -4.942772164940834045e-02 1.171726062893867493e-01 1.362520754337310791e-01 9.158042818307876587e-02 2.873948775231838226e-02 1.222700923681259155e-01 -2.379783838987350464e-01 -9.083922952413558960e-02 7.693465799093246460e-02 -1.336564123630523682e-01 -2.224069088697433472e-02 -3.055159151554107666e-01 7.951797544956207275e-02 2.965782880783081055e-01 -2.315742075443267822e-01
-2.511736191809177399e-02 3.049852848052978516e-01 1.400033980607986450e-01 3.876162692904472351e-02 -1.119520738720893860e-01 3.945619463920593262e-01 -1.802691221237182617e-01 1.551085561513900757e-01 1.735582649707794189e-01 6.798049062490463257e-02 8.536619716323912144e-04 -6.718064844608306885e-02 -1.201290544122457504e-02 1.658543646335601807e-01 1.864558756351470947e-01 -2.937480509281158447e-01 -7.725710421800613403e-02 1.219712123274803162e-01 2.834294438362121582e-01 -2.410086691379547119e-01 -2.361284792423248291e-01 3.874915465712547302e-02 6.613087654113769531e-02 6.311181932687759399e-02 -1.665307581424713135e-01 -1.717452853918075562e-01 -1.513521522283554077e-01 -1.470627933740615845e-01 -9.268858283758163452e-02 -3.121741712093353271e-01 1.117790937423706055e-01 1.653428226709365845e-01
-7.391526550054550171e-02 2.494959086179733276e-01 -3.910098597407341003e-02 -5.037368834018707275e-02 -1.611809432506561279e-01 2.605232596397399902e-01 -5.418733507394790649e-02 1.427744477987289429e-01 -2.544014453887939453e-01 1.831241995096206665e-01 -7.471973448991775513e-02 2.951578199863433838e-01 7.275539636611938477e-02 2.202966809272766113e-01 3.436926305294036865e-01 8.611550182104110718e-02 -5.628252867609262466e-03 1.944333910942077637e-01 3.662732243537902832e-01 1.629574447870254517e-01 -1.919002681970596313e-01 2.674784138798713684e-02 -4.881431534886360168e-02 6.220284104347229004e-02 -2.198586612939834595e-01 6.785845756530761719e-02 -1.015037521719932556e-01 -2.968209385871887207e-01 -5.884205549955368042e-02 -1.000830344855785370e-02 -5.085502937436103821e-02 2.022169232368469238e-01
4.765539616346359253e-02 -5.758905038237571716e-02 1.533201634883880615e-01 -8.858139067888259888e-02 -5.541283637285232544e-02 2.099845409393310547e-01 6.907957047224044800e-02 -9.080745279788970947e-03 -7.909380644559860229e-02 7.343465834856033325e-02 -1.551156938076019287e-01 -2.216455340385437012e-02 4.984260350465774536e-02 8.952048420906066895e-02 1.828737556934356689e-01 2.305596917867660522e-01 -1.141831427812576294e-01 1.935355812311172485e-01 3.578170239925384521e-01 -6.619329005479812622e-02 -3.619949221611022949e-01 3.265272453427314758e-02 2.733438611030578613e-01 -5.903429538011550903e-02 -4.123148024082183838e-01 8.473356813192367554e-02 -6.514587998390197754e-02 -1.868070513010025024e-01 1.301785372197628021e-02 -3.585793077945709229e-01 -6.059471890330314636e-02 -1.891548335552215576e-01
-4.997638985514640808e-03 1.661282777786254883e-01 2.634154558181762695e-01 3.485763678327202797e-03 1.197874844074249268e-01 2.316387146711349487e-01 3.845093771815299988e-02 3.651594221591949463e-01 -2.019667923450469971e-01 -3.865789994597434998e-02 -4.975180327892303467e-02 3.897247463464736938e-02 1.224415525794029236e-01 2.481688261032104492e-01 1.346972584724426270e-02 -1.351061612367630005e-01 -1.092171743512153625e-01 -8.563401550054550171e-02 1.231579557061195374e-01 -2.724970579147338867e-01 1.972407400608062744e-01 -1.297426521778106689e-01 -3.465687856078147888e-02 -8.614643663167953491e-02 -5.095414444804191589e-02 4.024901390075683594e-01 1.006560400128364563e-01 -1.571548134088516235e-01 -2.447250187397003174e-01 2.783317491412162781e-02 2.973044514656066895e-01 1.932223588228225708e-01
-1.669161617755889893e-01 4.417708516120910645e-02 3.316374421119689941e-01 -2.297411710023880005e-01 1.124406307935714722e-01 1.594952940940856934e-01 -1.851846426725387573e-01 2.774105370044708252e-01 -7.295438647270202637e-02 -9.069920331239700317e-02 1.890890896320343018e-01 1.147449165582656860e-01 7.217878848314285278e-02 7.808846235275268555e-02 6.268290430307388306e-02 -1.367745101451873779e-01 -3.104449212551116943e-01 2.256432622671127319e-01 -4.346374794840812683e-02 -9.279377013444900513e-02 -1.884496659040451050e-01 -6.163527071475982666e-02 -4.482192173600196838e-02 -8.133545517921447754e-02 -5.284864306449890137e-01 1.930347084999084473e-01 2.932362444698810577e-02 1.123708393424749374e-02 7.140381727367639542e-03 -6.125764921307563782e-02 -1.572911143302917480e-01 -9.929708391427993774e-02
1.389227509498596191e-01 8.660486340522766113e-02 6.660521775484085083e-02 -5.660487711429595947e-02 -6.202463060617446899e-02 1.624659448862075806e-01 1.440777033567428589e-01 2.619585692882537842e-01 -3.839964270591735840e-01 7.015157490968704224e-02 -2.227831929922103882e-01 1.044342666864395142e-01 7.479562610387802124e-02 3.221230208873748779e-01 3.736627101898193359e-01 -7.094555348157882690e-02 -8.451651781797409058e-02 -1.005945652723312378e-01 2.778062522411346436e-01 -7.238210737705230713e-02 -2.061822414398193359e-01 -3.050613105297088623e-01 4.484849050641059875e-02 -3.277127817273139954e-02 -1.328200567513704300e-02 2.405517548322677612e-01 -1.364604849368333817e-02 1.856133528053760529e-02 -2.211640030145645142e-01 -1.343020051717758179e-01 6.772839277982711792e-02 1.027721986174583435e-01
-2.010566890239715576e-01 5.523544177412986755e-02 1.695812493562698364e-01 -3.541670441627502441e-01 1.235985979437828064e-01 2.612595632672309875e-02 5.058818310499191284e-02 1.017079427838325500e-01 -1.583707332611083984e-01 -1.459249407052993774e-01 7.806170731782913208e-02 -1.444867849349975586e-01 2.113334238529205322e-01 2.260702550411224365e-01 6.077635101974010468e-03 5.980180576443672180e-03 1.048754528164863586e-01 1.812652349472045898e-01 4.491328597068786621e-01 -1.784212142229080200e-01 3.605486080050468445e-02 3.271026015281677246e-01 -3.173473104834556580e-02 1.355363130569458008e-01 -1.172946952283382416e-02 2.452229708433151245e-02 -7.476662099361419678e-02 -1.640897244215011597e-01 -3.273648023605346680e-01 -2.355962097644805908e-01 2.573514357209205627e-02 5.107971280813217163e-02
2.409338764846324921e-02 -2.274925261735916138e-01 1.468981355428695679e-01 8.160269260406494141e-02 -1.534428298473358154e-01 -6.119844317436218262e-02 -4.791484773159027100e-02 2.888469099998474121e-01 -2.468226701021194458e-01 7.298895716667175293e-02 -1.120621636509895325e-01 4.259535670280456543e-01 5.061058700084686279e-02 5.793139338493347168e-02 3.444830477237701416e-01 3.001115284860134125e-02 -1.868483573198318481e-01 1.160492449998855591e-01 1.990153342485427856e-01 -1.297839730978012085e-01 -3.893399536609649658e-01 1.960378885269165039e-02 4.366768524050712585e-02 8.357926458120346069e-02 -1.053291857242584229e-01 -4.392744973301887512e-03 -1.390372514724731445e-01 -3.038881719112396240e-01 6.665608286857604980e-02 -1.298630982637405396e-01 1.041043326258659363e-01 7.019227836281061172e-03
-1.111581772565841675e-01 9.531647711992263794e-02 -4.522452130913734436e-02 -6.286895275115966797e-02 -2.261384576559066772e-01 -3.230172395706176758e-02 -2.850118651986122131e-02 1.906844824552536011e-01 -4.631362110376358032e-02 -3.190254792571067810e-02 -3.776551038026809692e-02 -1.999441087245941162e-01 3.794314861297607422e-01 1.169290393590927124e-01 2.514519095420837402e-01 -2.743351757526397705e-01 -1.802685260772705078e-01 6.490547955036163330e-02 1.802715063095092773e-01 -1.057230681180953979e-02 1.022944450378417969e-01 -2.290029376745223999e-01 1.222965419292449951e-01 -1.039380207657814026e-01 -3.106838464736938477e-01 2.753029465675354004e-01 2.072412148118019104e-02 -2.202891707420349121e-01 -2.324339747428894043e-01 1.216566041111946106e-01 1.119608208537101746e-01 2.861676514148712158e-01
-4.311474785208702087e-02 -3.273016214370727539e-02 2.215161770582199097e-01 5.114853754639625549e-02 -1.352261304855346680e-01 -5.472195148468017578e-02 1.355814486742019653e-01 1.503633111715316772e-01 -8.258925378322601318e-02 3.674891591072082520e-02 1.082704961299896240e-01 3.555364161729812622e-02 -1.081876903772354126e-01 3.427321016788482666e-01 1.959453225135803223e-01 -3.885892778635025024e-02 -1.478482335805892944e-01 6.050918996334075928e-02 3.535045981407165527e-01 8.806183934211730957e-02 -2.359530627727508545e-01 -6.744860112667083740e-02 -1.034551486372947693e-01 2.046838104724884033e-01 -9.774614870548248291e-02 1.679122149944305420e-01 2.543688565492630005e-02 -3.408924639225006104e-01 -2.778814360499382019e-02 -4.217620193958282471e-02 1.083935648202896118e-01 -5.029051303863525391e-01
-1.656996607780456543e-01 2.256117202341556549e-02 1.241312697529792786e-01 1.015123203396797180e-01 -1.149915754795074463e-01 -4.025567695498466492e-02 -7.558826357126235962e-02 1.068243160843849182e-01 4.845624323934316635e-03 -1.472447812557220459e-01 1.659820377826690674e-01 -2.191796712577342987e-02 3.441780209541320801e-01 1.282731741666793823e-01 -2.020624428987503052e-01 3.497030958533287048e-02 -1.955078840255737305e-01 1.093946322798728943e-01 2.490746527910232544e-01 -5.731427669525146484e-02 1.908359825611114502e-01 -4.541469737887382507e-02 3.213767409324645996e-01 -2.036963850259780884e-01 -1.878498941659927368e-01 4.059518575668334961e-01 -5.670426785945892334e-02 -1.046307161450386047e-01 -3.588419556617736816e-01 1.561535429209470749e-02 1.910803169012069702e-01 9.546097368001937866e-02
8.315044641494750977e-02 9.523998945951461792e-02 2.651306688785552979e-01 -8.001985400915145874e-02 2.864946424961090088e-01 1.218699663877487183e-01 -9.879641979932785034e-02 1.150830164551734924e-01 -2.435321658849716187e-01 3.403883054852485657e-02 1.315085440874099731e-01 1.997062265872955322e-01 6.260646134614944458e-02 -6.891739368438720703e-02 -6.065338850021362305e-02 -2.394211478531360626e-03 -2.711245417594909668e-01 2.987723648548126221e-01 1.457812190055847168e-01 -2.092759907245635986e-01 1.118664965033531189e-01 -2.455474995076656342e-02 -5.493728071451187134e-02 -1.259492635726928711e-01 -3.181720376014709473e-01 2.155312448740005493e-01 8.387500047683715820e-02 -2.595709860324859619e-01 -1.399590373039245605e-01 -3.107355535030364990e-01 2.731950953602790833e-02 -2.420182675123214722e-01
-1.185292303562164307e-01 1.492099016904830933e-01 1.282038390636444092e-01 3.341496288776397705e-01 -1.473078783601522446e-02 3.031857907772064209e-01 -7.173829525709152222e-02 1.319474428892135620e-01 1.414446532726287842e-01 5.519020929932594299e-02 2.135398983955383301e-02 -3.668460622429847717e-02 5.479013174772262573e-02 4.730091989040374756e-01 8.706916123628616333e-02 -9.355826675891876221e-02 -1.144346967339515686e-01 1.429020166397094727e-01 1.076099053025245667e-01 -1.670326739549636841e-01 -1.150799989700317383e-01 -7.036951184272766113e-02 3.045699894428253174e-01 4.836051538586616516e-02 -1.978767216205596924e-01 -8.757776767015457153e-02 7.535765320062637329e-02 -3.635372221469879150e-02 -2.795780599117279053e-01 -3.610046505928039551e-01 -1.331176515668630600e-02 -6.471240520477294922e-02
2.086880384013056755e-03 4.159716516733169556e-02 2.704282701015472412e-01 -1.598489582538604736e-01 -1.612037420272827148e-01 5.123779550194740295e-02 -9.531455487012863159e-02 1.322304159402847290e-01 6.964112073183059692e-02 6.928738206624984741e-02 -5.071263387799263000e-02 1.873246580362319946e-01 1.137066259980201721e-01 1.789801269769668579e-01 2.053862661123275757e-01 1.729931682348251343e-01 1.825375705957412720e-01 -1.798110269010066986e-02 1.412451267242431641e-01 -6.611555069684982300e-02 -1.237158328294754028e-01 -7.136683911085128784e-02 2.814119756221771240e-01 -2.144244313240051270e-02 -4.410533308982849121e-01 2.765779495239257812e-01 2.908436954021453857e-02 -2.319653630256652832e-01 4.022368416190147400e-02 -2.590701282024383545e-01 -8.944389969110488892e-02 -3.458112776279449463e-01
1.723681204020977020e-02 2.422631829977035522e-01 -3.495021164417266846e-02 -7.973065227270126343e-02 3.326424956321716309e-02 -6.946673989295959473e-02 -3.269807901233434677e-03 5.112891644239425659e-02 3.318187221884727478e-02 3.858087584376335144e-02 -2.277702838182449341e-01 2.462870627641677856e-01 1.082509309053421021e-01 2.927544414997100830e-01 1.586976200342178345e-01 9.562079608440399170e-02 3.802583552896976471e-03 -7.599686086177825928e-02 4.708851873874664307e-02 -1.518101394176483154e-01 -4.381995797157287598e-01 -1.139053958468139172e-03 9.072554111480712891e-02 2.138858437538146973e-01 -3.298478722572326660e-01 8.137984573841094971e-02 6.862536817789077759e-02 -4.092450141906738281e-01 -2.516891360282897949e-01 6.580294575542211533e-03 -7.539746910333633423e-02 -2.103739231824874878e-01
-2.451480776071548462e-01 -1.960509419441223145e-01 -1.329611688852310181e-01 -1.130770221352577209e-01 1.320079714059829712e-01 1.182852685451507568e-02 -1.576038450002670288e-01 -5.458785593509674072e-02 3.151311725378036499e-02 -6.872998923063278198e-02 1.201017051935195923e-01 1.552833318710327148e-01 4.239475131034851074e-01 2.286288291215896606e-01 1.756572537124156952e-02 -9.804319590330123901e-02 -3.184752166271209717e-02 -7.209236174821853638e-02 2.146861255168914795e-01 -3.502305448055267334e-01 2.031449601054191589e-02 7.799946516752243042e-02 1.308178305625915527e-01 -2.407250106334686279e-01 -3.529414236545562744e-01 -2.765321731567382812e-02 -1.492690015584230423e-02 -3.444901108741760254e-01 -1.315985620021820068e-01 -6.577578932046890259e-02 1.280785053968429565e-01 2.529324963688850403e-02
-9.684149175882339478e-02 1.230723708868026733e-01 7.153165340423583984e-02 4.903549700975418091e-02 1.226891856640577316e-02 -2.941910363733768463e-02 -1.945590078830718994e-01 1.370359212160110474e-01 -5.970557034015655518e-02 1.959526091814041138e-01 -1.010521575808525085e-01 3.223553895950317383e-01 -3.090673387050628662e-01 5.344062298536300659e-02 8.904130011796951294e-02 -7.816540449857711792e-02 -4.730924498289823532e-03 -4.376574978232383728e-02 2.716703712940216064e-01 2.496559917926788330e-02 -2.811938524246215820e-01 6.419754773378372192e-02 3.542150184512138367e-02 -1.487160772085189819e-01 -2.572171986103057861e-01 3.064877390861511230e-01 -2.110711932182312012e-01 -1.606991291046142578e-01 -7.631704956293106079e-02 -4.602634310722351074e-01 7.903978228569030762e-02 6.700111180543899536e-02
-6.361144781112670898e-02 3.385096788406372070e-02 1.449056565761566162e-01 5.964497849345207214e-02 1.016962379217147827e-01 6.935403496026992798e-02 -2.700043916702270508e-01 6.308118999004364014e-02 -1.830955594778060913e-01 1.530305743217468262e-01 -9.057740122079849243e-02 3.535186350345611572e-01 -9.180645644664764404e-02 1.064069867134094238e-01 1.068950667977333069e-01 7.122270762920379639e-02 3.842449188232421875e-02 -3.921298682689666748e-01 2.842206060886383057e-01 -2.310388684272766113e-01 -2.149944156408309937e-01 -5.049187224358320236e-03 4.602708667516708374e-02 -5.279494822025299072e-02 -2.143357694149017334e-01 2.368398904800415039e-01 -1.485722512006759644e-01 9.722978807985782623e-03 -2.973941862583160400e-01 -1.270807236433029175e-01 2.870867550373077393e-01 8.790014311671257019e-03
-6.484355032444000244e-02 2.316932678222656250e-01 1.674840003252029419e-01 -7.885582000017166138e-02 1.359629333019256592e-01 3.021799623966217041e-01 -7.315098494291305542e-02 4.092958569526672363e-01 -1.009041722863912582e-02 1.909217387437820435e-01 3.730526939034461975e-02 -4.014056175947189331e-03 6.468988955020904541e-02 8.442920446395874023e-02 8.441145718097686768e-02 -1.466623693704605103e-01 -1.373878419399261475e-01 1.702309250831604004e-01 6.502343714237213135e-02 -3.762210607528686523e-01 -6.405413895845413208e-02 1.139128431677818298e-01 -7.735161483287811279e-02 -2.355083078145980835e-01 -1.915944516658782959e-01 3.314327895641326904e-01 1.090453565120697021e-01 6.591132283210754395e-02 -1.096886694431304932e-01 -2.710967957973480225e-01 -1.447017788887023926e-01 7.652923464775085449e-02
-1.343281865119934082e-01 -1.419556420296430588e-02 2.362911961972713470e-02 -1.305935829877853394e-01 -5.398226156830787659e-02 5.381452441215515137e-01 4.002914205193519592e-02 1.693716198205947876e-01 1.087858155369758606e-02 -6.694278866052627563e-02 -2.170772403478622437e-01 2.111457288265228271e-01 6.551672518253326416e-02 4.827997684478759766e-01 4.559917841106653214e-03 2.880057878792285919e-02 -3.112656474113464355e-01 2.406944334506988525e-02 3.302882611751556396e-02 8.702053688466548920e-03 -1.177067384123802185e-01 -1.795019209384918213e-01 -1.140124537050724030e-02 3.143176436424255371e-02 -9.932028502225875854e-02 1.517310738563537598e-01 6.428223103284835815e-03 -2.342081628739833832e-03 -1.756899356842041016e-01 -1.646070778369903564e-01 -1.697358489036560059e-01 -2.031314224004745483e-01
-9.086342900991439819e-02 1.167382225394248962e-01 -6.272382568567991257e-03 1.333456784486770630e-01 3.431626260280609131e-01 1.995352357625961304e-01 5.880290642380714417e-02 1.950965076684951782e-01 1.165904011577367783e-02 -1.040602251887321472e-01 1.928209662437438965e-01 -3.754032030701637268e-02 6.717884540557861328e-02 2.097464352846145630e-01 -2.411769330501556396e-01 -2.173844426870346069e-01 -3.865510821342468262e-01 9.828082472085952759e-02 7.738541811704635620e-02 -2.396956384181976318e-01 -1.983265019953250885e-02 2.151217311620712280e-02 2.162472344934940338e-03 3.114708140492439270e-02 -2.654902040958404541e-01 2.143661677837371826e-01 -9.219237416982650757e-02 -3.558695912361145020e-01 -2.056973278522491455e-01 -1.245643645524978638e-01 1.537977904081344604e-01 1.736671477556228638e-02
-5.607817694544792175e-02 1.441296041011810303e-01 -5.676114186644554138e-02 -3.676394224166870117e-01 1.573549956083297729e-01 1.821700632572174072e-01 -1.827141344547271729e-01 1.224037110805511475e-01 -2.208242416381835938e-01 7.286390755325555801e-03 1.892755478620529175e-01 8.399056643247604370e-02 9.215763211250305176e-02 1.174561083316802979e-01 2.338192909955978394e-01 -2.311126142740249634e-01 -2.463474124670028687e-01 1.133661419153213501e-01 2.977627143263816833e-02 1.470595318824052811e-02 -2.764597237110137939e-01 6.430680304765701294e-02 -5.168329924345016479e-03 -2.248454093933105469e-01 -1.341920197010040283e-01 9.482037276029586792e-02 -5.784339830279350281e-02 -1.477701961994171143e-01 -9.647010266780853271e-02 -3.951329886913299561e-01 2.803811728954315186e-01 -8.543004095554351807e-02
-5.155912786722183228e-02 1.763981431722640991e-01 3.118022903800010681e-02 3.916822746396064758e-02 -1.083246320486068726e-01 1.633211672306060791e-01 -1.449045985937118530e-01 1.485142707824707031e-01 -5.027033090591430664e-01 3.480613827705383301e-01 -6.403505802154541016e-02 1.838111728429794312e-01 3.527181968092918396e-02 2.046390473842620850e-01 2.414296865463256836e-01 2.719226777553558350e-01 -1.270961612462997437e-01 -4.729907587170600891e-02 1.568833440542221069e-01 -2.470704317092895508e-01 -9.618227183818817139e-02 -2.597427070140838623e-01 -1.524476986378431320e-02 5.870156362652778625e-02 -1.465186923742294312e-01 8.784320950508117676e-02 -1.202494055032730103e-01 3.175875544548034668e-02 -1.830534487962722778e-01 -1.272321194410324097e-01 -8.336769044399261475e-02 -9.705483168363571167e-02
-8.904375880956649780e-02 2.435765862464904785e-01 2.546249926090240479e-01 1.977733820676803589e-01 5.008514970541000366e-02 1.121912226080894470e-01 3.730415925383567810e-02 2.430015653371810913e-01 -1.302925348281860352e-01 2.033770382404327393e-01 -2.719371616840362549e-01 -2.358519285917282104e-01 -1.634795218706130981e-03 1.168227195739746094e-01 -8.977927267551422119e-02 -1.016411110758781433e-01 -1.181394904851913452e-01 2.333309873938560486e-02 3.267849385738372803e-01 -2.630325257778167725e-01 -7.691535353660583496e-02 6.596124917268753052e-02 -4.064101725816726685e-02 -5.478821322321891785e-02 -3.065217137336730957e-01 3.708204627037048340e-01 -1.845002323389053345e-01 -8.436156809329986572e-02 -1.732991635799407959e-02 8.199676871299743652e-02 1.977158337831497192e-01 9.575350582599639893e-02
1.206808015704154968e-01 -1.274453997611999512e-01 3.611896932125091553e-01 3.374264389276504517e-02 -1.100088953971862793e-01 1.461567729711532593e-01 6.026067584753036499e-02 2.053293436765670776e-01 1.245695445686578751e-02 1.843005418777465820e-02 -1.074402593076229095e-02 2.655900418758392334e-01 1.395413130521774292e-01 -6.266304757446050644e-03 1.456137597560882568e-01 1.047727614641189575e-01 5.940495431423187256e-02 1.650717556476593018e-01 8.981062471866607666e-02 -1.925080716609954834e-01 -2.834401428699493408e-01 9.461636841297149658e-02 2.592193186283111572e-01 -4.235279187560081482e-02 -3.847789168357849121e-01 2.215233892202377319e-01 -1.521860063076019287e-01 -3.878919184207916260e-01 6.481628119945526123e-02 1.092656031250953674e-01 6.177300587296485901e-02 -1.030336022377014160e-01
-7.461248338222503662e-02 -2.091383375227451324e-02 -5.681606009602546692e-02 -8.197680115699768066e-02 1.404837965965270996e-01 2.969021499156951904e-01 -6.362006068229675293e-02 -3.982450813055038452e-02 -4.753096103668212891e-01 1.366204321384429932e-01 -1.734309196472167969e-01 1.384411901235580444e-01 3.459395468235015869e-02 2.396796941757202148e-01 2.938099801540374756e-01 1.148674935102462769e-01 8.429767191410064697e-02 -7.661954313516616821e-02 3.129437267780303955e-01 3.995255380868911743e-02 2.419183962047100067e-02 -1.085056886076927185e-01 1.776916384696960449e-01 -1.534356623888015747e-01 -2.295593470335006714e-01 6.260813772678375244e-02 -8.807460218667984009e-02 -2.613241672515869141e-01 -1.992778033018112183e-01 -9.145538508892059326e-02 -2.305661141872406006e-01 6.821577996015548706e-02
-7.103224284946918488e-03 -3.619625233113765717e-03 1.392067223787307739e-01 4.308560490608215332e-02 1.599985957145690918e-01 1.823292113840579987e-02 1.401313990354537964e-01 2.172112017869949341e-01 -2.468538135290145874e-01 -6.894014775753021240e-02 1.227062866091728210e-01 -3.885050117969512939e-02 4.478472471237182617e-01 1.438574492931365967e-01 -5.544587224721908569e-02 -1.006413996219635010e-01 -1.529294848442077637e-01 2.909068576991558075e-02 2.582267820835113525e-01 -3.881947696208953857e-02 -1.300045996904373169e-01 -2.927124202251434326e-01 -1.652870476245880127e-01 1.774061769247055054e-01 1.380206644535064697e-02 1.275974214076995850e-01 -1.437003165483474731e-01 -4.228817224502563477e-01 -1.279421895742416382e-01 7.362520322203636169e-03 1.988340616226196289e-01 -2.086297124624252319e-01
3.046185523271560669e-02 3.005084097385406494e-01 1.288224607706069946e-01 1.829356402158737183e-01 1.631267666816711426e-01 4.326835647225379944e-02 -1.765668392181396484e-01 4.303814768791198730e-01 2.092370530590415001e-03 4.100995883345603943e-02 3.747800597921013832e-03 -1.323859021067619324e-02 2.769250981509685516e-02 -9.858544915914535522e-02 1.798516213893890381e-01 7.516029477119445801e-02 -1.639512926340103149e-01 2.909384854137897491e-02 3.043059110641479492e-01 -7.047988474369049072e-02 -1.111129894852638245e-01 3.108160197734832764e-02 7.697793096303939819e-02 -1.991189420223236084e-01 -4.169861674308776855e-01 1.681831777095794678e-01 4.569427669048309326e-02 -3.179219067096710205e-01 -8.645257912576198578e-03 -1.247566193342208862e-02 1.219195127487182617e-01 2.426114529371261597e-01
-2.388079762458801270e-01 -1.192492023110389709e-01 4.709073901176452637e-02 -4.244937598705291748e-01 1.144641730934381485e-02 1.145337671041488647e-01 -1.643212861381471157e-03 4.899718984961509705e-02 -2.833729386329650879e-01 7.364343851804733276e-02 -1.638328470289707184e-02 -1.608905643224716187e-01 3.197087943553924561e-01 1.448881030082702637e-01 1.471929848194122314e-01 -1.806622743606567383e-01 1.520309038460254669e-02 1.927835792303085327e-01 1.122796013951301575e-01 -1.882168091833591461e-02 -5.736084654927253723e-02 2.147027552127838135e-01 -1.040561869740486145e-01 6.432292610406875610e-02 -5.463848635554313660e-02 3.333958387374877930e-01 -2.107048183679580688e-01 -1.928403377532958984e-01 -2.262278199195861816e-01 -1.031820997595787048e-01 2.616406083106994629e-01 -2.414865978062152863e-02
-4.230888783931732178e-01 -1.366215348243713379e-01 5.471973866224288940e-02 -2.713678777217864990e-01 1.468545198440551758e-02 -2.330424077808856964e-02 -3.313541412353515625e-01 -2.030355483293533325e-02 -1.081386283040046692e-01 -5.677915737032890320e-02 1.586891859769821167e-01 1.416865922510623932e-02 2.222141772508621216e-01 1.215457469224929810e-01 1.200194936245679855e-02 -7.112605869770050049e-02 -1.126513779163360596e-01 8.217550069093704224e-02 3.106491267681121826e-01 -1.778602302074432373e-01 -2.174043841660022736e-02 2.613552212715148926e-01 -5.087757110595703125e-02 -2.319938242435455322e-01 -2.761758267879486084e-01 1.717260181903839111e-01 -4.093652963638305664e-02 -2.831701934337615967e-01 1.459134183824062347e-02 -6.478419993072748184e-03 2.097190320491790771e-01 2.103364840149879456e-02
-5.699255689978599548e-02 3.109804354608058929e-02 2.458297312259674072e-01 1.578128486871719360e-01 7.293494790792465210e-02 2.427284121513366699e-01 2.516227774322032928e-02 -3.562790900468826294e-02 -1.394612193107604980e-01 -2.053387090563774109e-02 -1.411965936422348022e-01 1.534386873245239258e-01 4.101049602031707764e-01 2.545998692512512207e-01 -2.222383320331573486e-01 -2.269972264766693115e-01 8.137340843677520752e-02 1.191315501928329468e-01 4.020664691925048828e-01 -2.329515069723129272e-01 1.586269438266754150e-01 -5.679991841316223145e-02 -1.038601994514465332e-01 5.017131567001342773e-02 -1.132053434848785400e-01 2.679109573364257812e-01 1.607344597578048706e-01 -1.081077456474304199e-01 -9.533064067363739014e-02 -2.596466988325119019e-02 9.202042967081069946e-02 1.680999845266342163e-01
-1.035110726952552795e-01 -2.601160705089569092e-01 9.179137647151947021e-02 6.965392827987670898e-02 -1.622596979141235352e-01 -1.077952682971954346e-01 6.121265515685081482e-02 3.056539297103881836e-01 -3.386735618114471436e-01 2.009892165660858154e-01 -1.412770897150039673e-01 3.416005074977874756e-01 8.318500220775604248e-02 1.400009989738464355e-01 1.065525934100151062e-01 -9.092986583709716797e-03 -1.907893083989620209e-02 -1.471276134252548218e-01 2.679118812084197998e-01 -1.809265092015266418e-02 -2.113033086061477661e-01 3.502492234110832214e-02 -3.039705008268356323e-02 -8.453637361526489258e-02 -1.296218037605285645e-01 1.329968590289354324e-02 -3.019752502441406250e-01 -1.930880993604660034e-01 -1.611993908882141113e-01 -9.362887591123580933e-02 1.862659156322479248e-01 -2.838438749313354492e-01
7.652784138917922974e-02 1.219844818115234375e-02 1.128787100315093994e-01 1.109894365072250366e-01 -2.053537368774414062e-01 2.136700749397277832e-01 1.604421287775039673e-01 1.610759049654006958e-01 -3.922154754400253296e-02 8.970167487859725952e-02 -3.851459920406341553e-02 1.672744937241077423e-02 -1.415663515217602253e-03 2.357165217399597168e-01 1.593967974185943604e-01 2.336728721857070923e-01 -1.630110442638397217e-01 2.061323225498199463e-01 3.888607621192932129e-01 -1.780945807695388794e-02 -2.266182005405426025e-01 -9.438123553991317749e-02 3.265476226806640625e-01 2.186547778546810150e-02 -2.778345346450805664e-01 -1.996889896690845490e-02 -5.027781054377555847e-02 -3.747664093971252441e-01 -1.337925642728805542e-01 -1.360873878002166748e-01 -1.310084164142608643e-01 -1.427574902772903442e-01
1.960109323263168335e-01 7.887233048677444458e-02 1.910591721534729004e-01 7.516048103570938110e-02 2.200272828340530396e-01 -8.211451582610607147e-03 -2.202951014041900635e-01 3.770397007465362549e-01 -1.697678118944168091e-02 -9.406378865242004395e-02 1.054195538163185120e-01 -7.768210023641586304e-02 2.824699878692626953e-01 2.977578043937683105e-01 -8.533942699432373047e-02 -3.112715482711791992e-01 -1.307951211929321289e-01 1.308985650539398193e-01 5.891232565045356750e-02 -2.061308771371841431e-01 -2.513786852359771729e-01 2.022492466494441032e-03 1.116279810667037964e-01 -3.587036430835723877e-01 -2.588562369346618652e-01 -8.220235817134380341e-03 -2.080019749701023102e-02 -6.639067083597183228e-02 5.803743004798889160e-02 -8.238551765680313110e-02 -3.551995754241943359e-02 -8.528432250022888184e-02
5.576850473880767822e-02 2.802035510540008545e-01 1.200934946537017822e-01 3.260052502155303955e-01 -1.186222210526466370e-01 1.343860775232315063e-01 -1.861591637134552002e-01 1.349992603063583374e-01 -3.063051775097846985e-02 9.443081915378570557e-02 -7.713772356510162354e-02 1.419700533151626587e-01 2.205795198678970337e-01 4.155264198780059814e-01 -1.619879901409149170e-02 2.913867235183715820e-01 -2.403050065040588379e-01 -1.843243390321731567e-01 1.767691969871520996e-02 -6.172805652022361755e-02 -2.138762027025222778e-01 -5.643923580646514893e-02 -1.053508967161178589e-01 1.510130763053894043e-01 -2.027968019247055054e-01 -1.794968172907829285e-02 -1.863349974155426025e-01 -1.670038402080535889e-01 -2.573392093181610107e-01 3.346770256757736206e-02 -5.558842793107032776e-03 -1.417908817529678345e-01
2.193770706653594971e-01 -1.048831492662429810e-01 2.727181091904640198e-02 6.372825801372528076e-02 1.095460355281829834e-01 1.421274840831756592e-01 -1.456892639398574829e-01 6.086300686001777649e-02 -1.372132152318954468e-01 -2.742884755134582520e-01 -1.253444515168666840e-02 5.657910183072090149e-02 1.008533388376235962e-01 4.577544629573822021e-01 3.513806462287902832e-01 -8.803310804069042206e-03 -1.216106936335563660e-01 1.585121005773544312e-01 4.119348227977752686e-01 -1.787198632955551147e-01 -2.479867488145828247e-01 3.476617857813835144e-02 2.964414283633232117e-02 -1.956057362258434296e-02 1.223276555538177490e-01 1.434081606566905975e-02 -6.893711537122726440e-02 -9.206837415695190430e-02 -1.940658837556838989e-01 -1.265391111373901367e-01 -2.161717116832733154e-01 6.281013041734695435e-02
3.029385209083557129e-02 8.017364889383316040e-02 -1.175605785101652145e-02 -6.674540694802999496e-03 -1.821227818727493286e-01 2.640853524208068848e-01 9.057906456291675568e-03 1.709072291851043701e-01 -2.395332306623458862e-01 3.697648271918296814e-02 -1.576113253831863403e-01 3.145692646503448486e-01 1.547976881265640259e-01 3.200987875461578369e-01 1.683219820261001587e-01 -2.027794271707534790e-01 2.378775030374526978e-01 9.760428220033645630e-02 3.801101148128509521e-01 2.761503495275974274e-02 -3.761831670999526978e-02 -1.645788699388504028e-01 -9.423173218965530396e-02 -1.202870905399322510e-01 -3.402115106582641602e-01 1.859612315893173218e-01 -7.888652384281158447e-02 -1.459005326032638550e-01 -3.339875116944313049e-02 -4.060361906886100769e-02 -1.771499514579772949e-01 8.163557946681976318e-02
-1.766881346702575684e-01 3.060179650783538818e-01 1.099470928311347961e-01 2.350310087203979492e-01 -1.320746690034866333e-01 3.364356979727745056e-02 -4.643380343914031982e-01 2.366653978824615479e-01 -6.326294690370559692e-02 -4.143680259585380554e-02 -6.042737886309623718e-02 -2.259596586227416992e-01 -6.913009285926818848e-02 6.172527791932225227e-04 2.412923574447631836e-01 2.639575302600860596e-02 -2.546007037162780762e-01 2.575064897537231445e-01 1.922941207885742188e-01 -1.229319721460342407e-01 -2.140628546476364136e-01 -3.125105798244476318e-02 1.561344563961029053e-01 -1.884362474083900452e-02 -1.457932740449905396e-01 6.382524222135543823e-02 -8.972183614969253540e-02 -2.122333459556102753e-02 -2.056835293769836426e-01 -2.343513220548629761e-01 -7.635973393917083740e-02 4.294194653630256653e-02
-9.409228712320327759e-02 8.280888199806213379e-02 -1.601366885006427765e-02 2.040347009897232056e-01 -5.156891047954559326e-02 2.380856275558471680e-01 -1.391471624374389648e-01 5.468225479125976562e-02 -5.271140858530998230e-02 -2.206555381417274475e-02 -5.295006930828094482e-02 1.129008978605270386e-01 -1.677636429667472839e-02 1.256906539201736450e-01 1.533181071281433105e-01 1.039318442344665527e-01 -3.032739162445068359e-01 -2.553684711456298828e-01 4.007427096366882324e-01 -3.366212546825408936e-01 -1.935977637767791748e-01 2.051041573286056519e-01 -2.923069708049297333e-02 1.019051373004913330e-01 -2.163028866052627563e-01 5.274745076894760132e-02 -1.992894858121871948e-01 1.694729030132293701e-01 -2.912592329084873199e-02 -2.972797155380249023e-01 2.493767887353897095e-01 1.416005473583936691e-02
-2.177276164293289185e-01 1.866397857666015625e-01 -5.619667470455169678e-03 1.902171224355697632e-01 8.914799988269805908e-02 2.742117345333099365e-01 7.014466822147369385e-02 3.652516901493072510e-01 -3.926766291260719299e-02 2.386463880538940430e-01 1.105209663510322571e-01 -3.331768140196800232e-02 2.812616825103759766e-01 2.546311020851135254e-01 1.229657158255577087e-01 -5.725440382957458496e-02 -2.016423791646957397e-01 -7.986595481634140015e-02 2.007302045822143555e-01 -1.161163002252578735e-01 -8.939221501350402832e-02 -1.835004836320877075e-01 4.576978832483291626e-02 -3.051631897687911987e-02 -9.624690748751163483e-03 3.191614747047424316e-01 -3.884325921535491943e-01 1.168328300118446350e-01 -1.535782869905233383e-02 1.790300384163856506e-02 6.637228280305862427e-02 -9.467496722936630249e-02
-4.814824834465980530e-02 1.232780590653419495e-01 1.795947700738906860e-01 7.961741089820861816e-02 -2.943018265068531036e-02 -7.437299937009811401e-02 -2.068801969289779663e-01 1.372842001728713512e-03 -1.690679490566253662e-01 -1.785169988870620728e-01 8.505254983901977539e-02 -9.959296882152557373e-02 3.711427748203277588e-01 5.278361961245536804e-02 -1.399288773536682129e-01 3.012243807315826416e-01 -2.584297358989715576e-01 8.950950950384140015e-02 3.980572223663330078e-01 1.206726357340812683e-01 -1.883576437830924988e-02 -8.639940619468688965e-02 2.218879759311676025e-01 -1.227163299918174744e-01 -6.020485982298851013e-02 3.634541034698486328e-01 3.527802601456642151e-02 7.094427943229675293e-03 -2.453272640705108643e-01 -1.614139676094055176e-01 9.997937828302383423e-02 -1.142856329679489136e-01
6.995400879532098770e-03 2.401717156171798706e-01 1.158416122198104858e-01 1.858798861503601074e-01 3.646286129951477051e-01 2.058725655078887939e-01 -2.638314664363861084e-01 1.339951604604721069e-01 -9.286402165889739990e-02 3.833927586674690247e-02 -7.393296808004379272e-02 -3.032232820987701416e-01 3.330963104963302612e-02 1.911404281854629517e-01 -6.674602627754211426e-02 -2.118566073477268219e-02 -1.431951969861984253e-01 1.789799928665161133e-01 2.275270670652389526e-01 -1.685278713703155518e-01 -2.240381091833114624e-01 -2.386686950922012329e-02 4.537918791174888611e-02 -8.102088421583175659e-02 -2.376000285148620605e-01 1.418280601501464844e-01 -2.207754924893379211e-02 -2.808269560337066650e-01 -1.207918748259544373e-01 2.489200606942176819e-02 2.907594740390777588e-01 1.832482665777206421e-01
8.432178199291229248e-02 4.485918954014778137e-02 9.102935343980789185e-02 -2.760083675384521484e-01 -1.890067160129547119e-01 1.550544500350952148e-01 1.567028909921646118e-01 3.410123884677886963e-01 -7.497948408126831055e-02 5.872672889381647110e-03 -2.114347517490386963e-01 2.822395265102386475e-01 1.001442149281501770e-01 3.432620465755462646e-01 3.377249836921691895e-01 -2.085122466087341309e-02 -1.820859611034393311e-01 4.817466717213392258e-03 3.384090363979339600e-01 -1.476665288209915161e-01 -6.354253739118576050e-02 -5.174965411424636841e-02 -2.524251639842987061e-01 1.018363609910011292e-01 -1.909606158733367920e-01 1.755588799715042114e-01 -7.934023626148700714e-03 7.397755980491638184e-02 -1.603591069579124451e-02 -7.008313387632369995e-02 -5.273806303739547729e-02 -4.844573512673377991e-02
-4.642595723271369934e-02 1.004530191421508789e-01 1.227729320526123047e-01 -1.385238468647003174e-01 -2.517506778240203857e-01 2.217333912849426270e-01 9.850147366523742676e-02 4.517549872398376465e-01 -1.292604207992553711e-01 -9.539854526519775391e-02 -1.673113107681274414e-01 1.710733622312545776e-01 4.823733866214752197e-02 3.494455516338348389e-01 1.703362613916397095e-01 -8.667682111263275146e-02 -1.708325296640396118e-01 8.395002782344818115e-02 5.938566476106643677e-02 -6.798955053091049194e-02 -1.191345974802970886e-01 7.028961181640625000e-02 -1.700145006179809570e-01 1.265259385108947754e-01 -1.249951496720314026e-01 2.983314692974090576e-01 -6.239783018827438354e-02 1.211050748825073242e-01 -2.371969819068908691e-01 -2.177573591470718384e-01 -1.175720337778329849e-02 -2.183929979801177979e-01
-9.286243468523025513e-02 1.904254108667373657e-01 -3.543823659420013428e-01 1.374364644289016724e-01 -1.862460821866989136e-01 2.283482402563095093e-01 -1.397256255149841309e-01 9.612624347209930420e-02 -1.826778352260589600e-01 2.070539742708206177e-01 1.673668622970581055e-01 7.823161035776138306e-02 -8.209810405969619751e-02 1.148674860596656799e-01 -8.039173483848571777e-02 -1.406486779451370239e-01 -8.996073901653289795e-02 9.041698276996612549e-02 3.092942237854003906e-01 -3.200095295906066895e-01 2.069946080446243286e-01 -3.524757921695709229e-02 1.810512095689773560e-01 -1.241924837231636047e-01 -8.712975680828094482e-02 2.952341437339782715e-01 -8.626168966293334961e-02 -1.852767020463943481e-01 -2.679359018802642822e-01 -4.225420206785202026e-02 1.333001852035522461e-01 -6.320022046566009521e-02
-6.527668982744216919e-02 1.403245627880096436e-01 1.250716447830200195e-01 8.368286490440368652e-02 9.207630157470703125e-02 4.611873328685760498e-01 -3.510659793391823769e-03 -1.781046204268932343e-02 -3.894322514533996582e-01 -1.719136238098144531e-01 -8.665136992931365967e-02 3.998761251568794250e-02 -1.167604774236679077e-01 1.185880601406097412e-01 -3.958716243505477905e-02 -1.161902677267789841e-02 -1.341663599014282227e-01 -3.170859068632125854e-03 3.392628431320190430e-01 -1.403801590204238892e-01 -6.421107053756713867e-02 -8.219863474369049072e-02 -8.702317625284194946e-02 2.545555233955383301e-01 -1.497022062540054321e-01 9.122652933001518250e-03 -3.023883700370788574e-01 -1.040658280253410339e-01 -2.557156682014465332e-01 1.480844914913177490e-01 2.296875864267349243e-01 1.061951890587806702e-01
-1.208905577659606934e-01 8.965156227350234985e-02 -3.423868119716644287e-02 4.025615751743316650e-01 2.375964522361755371e-01 3.356004357337951660e-01 8.785957843065261841e-02 8.021844178438186646e-02 1.465982757508754730e-02 3.562231659889221191e-01 1.173942312598228455e-01 6.101131439208984375e-02 2.201954275369644165e-01 1.279473006725311279e-01 2.029516845941543579e-01 5.556963756680488586e-02 1.946985907852649689e-02 -8.536782115697860718e-02 2.402630448341369629e-01 -1.842605024576187134e-01 -6.318271160125732422e-02 -1.330089718103408813e-01 3.945371136069297791e-02 -1.540909409523010254e-01 -1.888814419507980347e-01 1.564453542232513428e-01 -2.858596742153167725e-01 -1.605108976364135742e-01 -1.751822233200073242e-01 -1.362501382827758789e-01 6.904274970293045044e-02 -9.570099413394927979e-02
-4.552825540304183960e-02 -1.394514553248882294e-02 3.465912044048309326e-01 -1.915918290615081787e-01 -2.185789644718170166e-01 1.271752524189651012e-03 -2.225051820278167725e-02 2.481323331594467163e-01 1.244119778275489807e-01 7.913073152303695679e-02 -6.887078285217285156e-02 2.468591034412384033e-01 1.309712231159210205e-01 2.577635049819946289e-01 2.683992087841033936e-01 1.322475969791412354e-01 1.116475015878677368e-01 -7.159106899052858353e-03 3.170499205589294434e-01 3.060472011566162109e-02 -1.748002767562866211e-01 -2.017682045698165894e-01 1.120150554925203323e-02 6.377456337213516235e-02 -3.071715831756591797e-01 1.595921069383621216e-01 3.442548215389251709e-02 -2.911574840545654297e-01 2.154947444796562195e-02 -1.270953714847564697e-01 -7.849280536174774170e-02 -2.291694730520248413e-01
1.515146065503358841e-02 1.112490668892860413e-01 -9.297953546047210693e-02 -1.424380391836166382e-01 -1.100636944174766541e-01 3.266452252864837646e-01 1.930254511535167694e-02 8.588261157274246216e-02 -2.882818281650543213e-01 6.256490945816040039e-02 1.955211721360683441e-02 2.039888203144073486e-01 4.125097095966339111e-01 2.901112437248229980e-01 1.690722256898880005e-01 -4.878776893019676208e-02 -5.100524052977561951e-02 8.180837333202362061e-02 4.355560541152954102e-01 9.547649323940277100e-02 -1.415317952632904053e-01 -2.343543171882629395e-01 -1.344517916440963745e-01 1.178445369005203247e-01 -2.287848293781280518e-01 -3.065140917897224426e-02 -1.105229035019874573e-01 -2.363372594118118286e-02 -1.092441901564598083e-01 -2.346856519579887390e-02 4.698982834815979004e-02 1.476686000823974609e-01
-4.489105939865112305e-01 -1.065465807914733887e-01 1.364643871784210205e-01 3.999114502221345901e-03 3.951678425073623657e-02 1.874746382236480713e-01 1.540447212755680084e-02 1.263902932405471802e-01 -2.189943343400955200e-01 -2.112736105918884277e-01 4.569344967603683472e-02 -2.018422335386276245e-01 2.492469251155853271e-01 7.585679739713668823e-02 -3.588065877556800842e-02 -4.299396276473999023e-02 8.367977291345596313e-02 1.348542720079421997e-01 2.579126656055450439e-01 -3.121228702366352081e-02 -4.358590394258499146e-02 -4.793397709727287292e-02 -5.727860331535339355e-02 1.533039659261703491e-01 -1.982999444007873535e-01 2.436555176973342896e-01 -1.379875987768173218e-01 -2.661643326282501221e-01 -2.314856648445129395e-01 -9.876339137554168701e-02 3.407528996467590332e-01 -1.320691406726837158e-01
-3.874174356460571289e-01 -2.332604825496673584e-01 1.856996715068817139e-01 -3.767665103077888489e-02 9.922110289335250854e-02 -1.738464646041393280e-02 -2.639167606830596924e-01 -1.472944617271423340e-01 -1.660877019166946411e-01 -7.931248843669891357e-02 7.536595314741134644e-02 -3.220791369676589966e-02 2.306087315082550049e-01 6.206998974084854126e-02 3.885567188262939453e-02 1.900272816419601440e-02 -1.597263962030410767e-01 1.109885796904563904e-01 1.454184800386428833e-01 -1.483589112758636475e-01 -1.379892528057098389e-01 2.162101417779922485e-01 -8.893816918134689331e-02 -2.773597538471221924e-01 -2.958687543869018555e-01 6.864126771688461304e-02 -7.907123118638992310e-02 -2.997760772705078125e-01 -1.943041980266571045e-01 -1.812327504158020020e-01 2.566875219345092773e-01 4.616980999708175659e-02
4.404538869857788086e-02 -2.577130496501922607e-01 2.753388544078916311e-04 1.260351948440074921e-02 -8.329758048057556152e-02 1.124902442097663879e-01 -1.997805982828140259e-01 2.429185211658477783e-01 1.181098371744155884e-01 3.814245015382766724e-02 2.964634597301483154e-01 2.752061784267425537e-01 5.617700517177581787e-02 2.220612913370132446e-01 3.178690075874328613e-01 1.124318540096282959e-01 -2.137240916490554810e-01 -1.474832892417907715e-01 1.380211710929870605e-01 8.823966979980468750e-02 -8.952604234218597412e-02 2.732711844146251678e-02 -4.070568084716796875e-02 1.502918750047683716e-01 -2.750573456287384033e-01 1.313043683767318726e-01 -3.327621892094612122e-02 -4.493902027606964111e-01 -1.752585619688034058e-01 2.333246730268001556e-02 1.134570166468620300e-01 2.068895846605300903e-02
-1.060448735952377319e-01 2.887612208724021912e-02 8.689048886299133301e-02 7.871673256158828735e-02 2.039411813020706177e-01 3.356565237045288086e-01 -1.921589821577072144e-01 7.612822204828262329e-02 -3.735320270061492920e-02 1.612028926610946655e-01 -2.141005732119083405e-02 -8.285469561815261841e-02 2.271615564823150635e-01 1.973373442888259888e-02 -2.034625709056854248e-01 8.111833035945892334e-02 -1.161898225545883179e-01 -7.405180484056472778e-02 3.668107688426971436e-01 -1.747010052204132080e-01 -2.227686643600463867e-01 1.195405870676040649e-01 6.057698652148246765e-02 -1.705354452133178711e-01 -1.154588535428047180e-01 1.341257989406585693e-01 1.520411074161529541e-01 -3.197349309921264648e-01 -2.237746566534042358e-01 1.674146950244903564e-01 3.414690196514129639e-01 1.021241992712020874e-01
4.055828973650932312e-02 3.906553611159324646e-03 -2.664835155010223389e-01 6.042310968041419983e-03 -2.245589941740036011e-01 2.578436136245727539e-01 -1.023308485746383667e-01 1.477126777172088623e-01 -2.042101919651031494e-01 -5.789880454540252686e-02 -3.038378357887268066e-01 -1.096187904477119446e-02 3.202886879444122314e-01 3.909093327820301056e-03 1.331202536821365356e-01 5.124242231249809265e-02 -8.478624373674392700e-02 1.664657145738601685e-01 4.722937196493148804e-02 -2.390099763870239258e-01 2.056447863578796387e-01 -2.034966498613357544e-01 -7.239635288715362549e-02 1.972433552145957947e-02 -2.383573055267333984e-01 2.241802364587783813e-01 -2.165038883686065674e-01 -2.545256018638610840e-01 -3.120495080947875977e-01 2.247180556878447533e-03 2.286473289132118225e-02 1.320327967405319214e-01
-7.574494928121566772e-02 1.282483935356140137e-01 2.083247341215610504e-02 6.228522211313247681e-02 -1.457434743642807007e-01 2.135170809924602509e-02 -1.697621494531631470e-01 2.843384742736816406e-01 -5.729859471321105957e-01 3.442772924900054932e-01 -6.962847709655761719e-02 2.257138788700103760e-01 6.248529255390167236e-02 2.439171522855758667e-01 7.795847207307815552e-02 1.747765988111495972e-01 -1.776892244815826416e-01 -8.663456141948699951e-02 1.589622348546981812e-01 -1.282726228237152100e-01 -1.278116554021835327e-01 -1.559481471776962280e-01 2.598240971565246582e-02 -1.074446737766265869e-01 -1.648013480007648468e-02 1.858865916728973389e-01 2.165959589183330536e-02 -5.853084847331047058e-03 -1.880390346050262451e-01 -1.616498678922653198e-01 -8.784035593271255493e-02 3.559396788477897644e-02
5.697056278586387634e-02 2.252733260393142700e-01 2.638055980205535889e-01 -1.151848584413528442e-01 5.106613785028457642e-02 2.699850499629974365e-01 -1.038036718964576721e-01 1.950496286153793335e-01 -1.346870213747024536e-01 4.400587826967239380e-02 3.221123814582824707e-01 6.650569289922714233e-02 -5.950988084077835083e-02 1.765371114015579224e-01 2.116809487342834473e-01 -2.198202908039093018e-01 -1.331370770931243896e-01 -4.043409600853919983e-02 1.103526055812835693e-01 -2.899935543537139893e-01 -1.013960614800453186e-01 -7.417632639408111572e-02 1.244053319096565247e-01 -1.656091213226318359e-01 -3.303840458393096924e-01 2.485605701804161072e-02 -2.951955199241638184e-01 3.084111958742141724e-02 -2.725126445293426514e-01 -1.483563333749771118e-01 1.193557828664779663e-01 -5.549103487282991409e-03
-1.811026632785797119e-01 1.331902295351028442e-02 1.312552541494369507e-01 -1.507028788328170776e-01 -2.371918112039566040e-01 3.219366073608398438e-01 1.797002404928207397e-01 2.836227118968963623e-01 -1.526817232370376587e-01 4.054198786616325378e-02 -2.064851224422454834e-01 2.780036628246307373e-01 1.921541392803192139e-01 2.603415846824645996e-01 8.907314389944076538e-02 -1.135588064789772034e-01 -2.536919154226779938e-02 9.690025448799133301e-02 2.786382138729095459e-01 8.525584824383258820e-03 -2.034288831055164337e-02 1.268339008092880249e-01 -1.534455269575119019e-01 1.772351413965225220e-01 -1.794372946023941040e-01 1.331000775098800659e-01 -1.580335348844528198e-01 1.933784633874893188e-01 -1.251243501901626587e-01 -2.923111021518707275e-01 -5.810641124844551086e-02 -8.986030519008636475e-02
2.505646347999572754e-01 1.466870754957199097e-01 1.412412673234939575e-01 1.434721201658248901e-01 2.829377055168151855e-01 1.573634594678878784e-01 -9.785940498113632202e-02 3.612992540001869202e-02 6.569559872150421143e-02 2.354717850685119629e-01 -1.186161860823631287e-02 -2.228884696960449219e-01 9.967941790819168091e-02 1.119902506470680237e-01 9.730559587478637695e-02 4.904267191886901855e-02 -1.843549758195877075e-01 9.704569727182388306e-02 2.477152645587921143e-01 -2.028792500495910645e-01 -1.986124552786350250e-02 5.209050327539443970e-02 -4.718947038054466248e-02 -3.131709247827529907e-02 -4.132428169250488281e-01 1.206370741128921509e-01 1.008463054895401001e-01 -4.376696348190307617e-01 -1.185556650161743164e-01 -2.160546630620956421e-01 8.448874205350875854e-02 -9.148817509412765503e-02
1.416092216968536377e-01 2.918554246425628662e-01 8.114602416753768921e-03 -1.742831766605377197e-01 -1.754278689622879028e-02 -5.342180654406547546e-02 2.290190570056438446e-02 3.925752639770507812e-01 8.018993586301803589e-02 7.299117743968963623e-02 1.531613618135452271e-01 -1.193398907780647278e-01 2.303221076726913452e-01 1.708907485008239746e-01 -5.100974440574645996e-02 5.525135993957519531e-02 -1.030754148960113525e-01 9.797446429729461670e-02 3.490226864814758301e-01 -1.719452440738677979e-01 1.824920624494552612e-02 -1.054648384451866150e-01 -1.701994389295578003e-01 7.381886988878250122e-02 -1.970617771148681641e-01 2.767861485481262207e-01 2.360424995422363281e-01 1.102783083915710449e-01 -3.213060498237609863e-01 -2.034652531147003174e-01 1.313397586345672607e-01 8.046392351388931274e-02
-1.152306273579597473e-01 2.920264750719070435e-02 4.068765044212341309e-01 6.868481636047363281e-02 -8.555275946855545044e-02 2.441429197788238525e-01 4.199751466512680054e-02 2.598756253719329834e-01 4.672468453645706177e-02 9.976607561111450195e-02 3.108491655439138412e-03 1.451726704835891724e-01 7.490731775760650635e-02 2.993052601814270020e-01 1.683655679225921631e-01 1.386283487081527710e-01 -2.075740881264209747e-02 -7.965622097253799438e-02 1.790565252304077148e-01 5.680350959300994873e-02 -4.005559682846069336e-01 -2.240438945591449738e-02 -1.807335950434207916e-02 1.819363236427307129e-01 -1.403386145830154419e-01 -1.342192590236663818e-01 9.959989041090011597e-02 -2.037377953529357910e-01 -1.017586067318916321e-01 -2.414657622575759888e-01 1.474338471889495850e-01 -2.956747412681579590e-01
-9.800126403570175171e-02 -4.286266490817070007e-02 1.781381070613861084e-01 -1.647324860095977783e-01 -2.238895893096923828e-01 2.655558288097381592e-01 2.307244986295700073e-01 3.936006426811218262e-01 -1.022115536034107208e-02 -7.985233515501022339e-02 -1.684314459562301636e-01 2.550184130668640137e-01 1.423671394586563110e-01 3.801650106906890869e-01 1.718132495880126953e-01 -4.603964276611804962e-03 -1.941768378019332886e-01 1.300917863845825195e-01 2.241204082965850830e-01 -1.311601549386978149e-01 -7.032214105129241943e-02 1.036718040704727173e-01 -1.851258724927902222e-01 1.008497998118400574e-01 -1.487649083137512207e-01 1.948427259922027588e-01 8.537741005420684814e-02 1.257963329553604126e-01 -8.728732168674468994e-02 -1.065907627344131470e-01 -8.638695627450942993e-02 -1.217319071292877197e-01
-3.005311079323291779e-02 7.297168672084808350e-02 2.780496142804622650e-02 2.264323830604553223e-01 1.516257971525192261e-01 2.288987636566162109e-01 -2.544749081134796143e-01 1.312652528285980225e-01 -1.321299225091934204e-01 5.813627317547798157e-02 -1.400778302922844887e-03 -1.755491942167282104e-01 7.371728867292404175e-02 1.288599818944931030e-01 -2.588998153805732727e-02 4.016004037111997604e-03 -2.845654189586639404e-01 -1.963428556919097900e-01 3.225861191749572754e-01 -4.119783267378807068e-02 -2.223232761025428772e-02 -3.832680732011795044e-02 -3.994561731815338135e-02 -2.942014932632446289e-01 -1.581757366657257080e-01 1.383451521396636963e-01 2.489534579217433929e-02 -3.210873603820800781e-01 -2.526101768016815186e-01 1.148036420345306396e-01 3.923179209232330322e-01 1.256572902202606201e-01
1.130397841334342957e-01 2.052174806594848633e-01 1.269070953130722046e-01 -1.253889650106430054e-01 1.170060038566589355e-02 3.368548452854156494e-01 -1.510013490915298462e-01 3.856546580791473389e-01 -2.043963670730590820e-01 -8.586630225181579590e-02 3.967890143394470215e-01 5.360912904143333435e-02 1.071348413825035095e-01 3.873313963413238525e-02 1.296776086091995239e-01 -1.771668493747711182e-01 -9.087143838405609131e-02 -7.298115640878677368e-02 6.474394351243972778e-02 -9.173391014337539673e-02 -6.115803122520446777e-02 -5.198508501052856445e-02 1.998759806156158447e-02 -1.617181301116943359e-01 -2.560109794139862061e-01 1.524832248687744141e-01 -3.630506247282028198e-02 -1.577403694391250610e-01 -3.255783915519714355e-01 -5.621852725744247437e-02 -2.122863680124282837e-01 1.705463975667953491e-01
-4.791907593607902527e-02 7.342924177646636963e-02 2.727415263652801514e-01 5.302134156227111816e-02 1.680900752544403076e-01 2.904801070690155029e-01 -1.699894219636917114e-01 1.813413947820663452e-01 -7.449339330196380615e-02 5.427360162138938904e-02 -3.368555754423141479e-02 -1.478536576032638550e-01 -7.894692569971084595e-02 1.697865724563598633e-01 2.356849238276481628e-02 -1.776124238967895508e-01 -3.036192953586578369e-01 2.033525556325912476e-01 -7.301448285579681396e-02 -2.786508202552795410e-01 -2.642311900854110718e-02 8.911108225584030151e-02 -1.299950033426284790e-01 4.597380757331848145e-03 -2.819461189210414886e-02 4.304240942001342773e-01 -2.252975702285766602e-01 -9.083636105060577393e-02 -2.043034434318542480e-01 -3.334625065326690674e-01 3.657643124461174011e-02 -2.506573125720024109e-02
5.737692117691040039e-02 -2.263159751892089844e-01 3.018087744712829590e-01 1.335961967706680298e-01 -1.501539200544357300e-01 9.261796623468399048e-02 -1.585476696491241455e-01 3.162410557270050049e-01 -6.032577157020568848e-02 9.304520487785339355e-02 1.663743406534194946e-01 2.848191261291503906e-01 1.411390453577041626e-01 3.335065245628356934e-01 7.143780589103698730e-02 2.262572348117828369e-01 -1.208175495266914368e-01 2.700085937976837158e-02 2.280434034764766693e-02 -1.212095618247985840e-01 -1.415051072835922241e-01 -4.567635059356689453e-02 -1.420485228300094604e-01 -3.706785850226879120e-03 -4.407542347908020020e-01 -1.664570122957229614e-01 -7.702729105949401855e-02 -1.990468204021453857e-01 1.196758169680833817e-02 9.355808794498443604e-02 1.299648880958557129e-01 7.476211339235305786e-02
5.242367833852767944e-02 1.216829344630241394e-01 -2.971280179917812347e-02 -2.613666355609893799e-01 5.796766653656959534e-02 5.275509133934974670e-02 1.767398715019226074e-01 1.498539149761199951e-01 -2.638129591941833496e-01 1.292653679847717285e-01 -2.620444893836975098e-01 1.223307754844427109e-02 1.659792289137840271e-02 3.959017693996429443e-01 2.772907018661499023e-01 4.653047770261764526e-02 -5.760202929377555847e-02 4.677932336926460266e-02 2.593627274036407471e-01 -3.832944929599761963e-01 -9.478043764829635620e-02 -5.126949399709701538e-02 8.468005061149597168e-02 -9.967926889657974243e-03 -6.379430741071701050e-02 3.544184565544128418e-01 -7.382200658321380615e-02 -5.492474511265754700e-02 -1.819746196269989014e-01 1.452985554933547974e-01 -1.108590736985206604e-01 1.377818882465362549e-01
-1.854842603206634521e-01 1.879140734672546387e-01 1.981101632118225098e-01 6.793327629566192627e-02 8.241493254899978638e-02 1.282383948564529419e-01 -1.389068961143493652e-01 5.035061761736869812e-02 1.433804482221603394e-01 -7.714445143938064575e-02 -2.371719665825366974e-02 1.137438938021659851e-01 2.892064675688743591e-02 1.467716842889785767e-01 -2.337850630283355713e-01 -2.965084910392761230e-01 -3.447617292404174805e-01 1.968290656805038452e-01 5.494761280715465546e-03 -2.761749625205993652e-01 -8.749639242887496948e-02 7.403518259525299072e-02 -1.124589797109365463e-02 9.367084503173828125e-02 -1.610695719718933105e-01 2.445839047431945801e-01 -5.748390778899192810e-02 -2.813435196876525879e-01 -2.177479863166809082e-01 -4.013108313083648682e-01 -1.927546225488185883e-02 -5.823440849781036377e-02
-4.642194509506225586e-02 2.655025720596313477e-01 2.344333678483963013e-01 -9.543278813362121582e-02 2.091118097305297852e-01 1.087164282798767090e-01 -5.913452431559562683e-02 1.629057824611663818e-01 -8.148006349802017212e-02 -1.325636263936758041e-02 7.380173355340957642e-02 2.661860883235931396e-01 5.978239327669143677e-02 -1.070921048521995544e-01 1.791473478078842163e-02 -8.362428098917007446e-02 -3.303129971027374268e-01 3.197078704833984375e-01 2.351589053869247437e-01 -1.770959198474884033e-01 1.741268672049045563e-02 -8.179284632205963135e-02 -4.489806946367025375e-03 -2.547498047351837158e-01 -2.162725478410720825e-01 1.657005995512008667e-01 4.648827761411666870e-02 -3.114893436431884766e-01 -7.339832931756973267e-02 -2.674988508224487305e-01 1.370957493782043457e-01 -1.821619123220443726e-01
4.148979671299457550e-03 -1.271370332688093185e-02 2.113212943077087402e-01 -1.964299380779266357e-01 9.085614234209060669e-02 1.785377860069274902e-01 -5.117658898234367371e-02 -1.549810823053121567e-02 4.156787693500518799e-02 -1.076731085777282715e-02 -3.423362597823143005e-02 -2.227236330509185791e-02 4.115213826298713684e-02 2.914673686027526855e-01 -1.135377734899520874e-01 9.659968316555023193e-03 -1.497376710176467896e-01 3.759505152702331543e-01 6.636404246091842651e-02 -8.702921867370605469e-02 8.211994916200637817e-02 1.581482589244842529e-01 -2.408694624900817871e-01 1.495450586080551147e-01 -3.114825785160064697e-01 4.337223768234252930e-01 -2.056652307510375977e-01 -6.727863103151321411e-02 -1.835936605930328369e-01 -2.120638191699981689e-01 1.602492779493331909e-01 2.150668501853942871e-01
-2.078039497137069702e-01 9.318199008703231812e-02 -1.270967256277799606e-02 8.799181133508682251e-02 1.106927823275327682e-02 1.738752126693725586e-01 -3.180833756923675537e-01 2.203411161899566650e-01 -3.844036459922790527e-01 5.339893698692321777e-02 -2.704811394214630127e-01 2.957635819911956787e-01 5.092504248023033142e-02 1.464424729347229004e-01 1.162026673555374146e-01 3.670061007142066956e-02 1.765020540915429592e-03 -3.710670769214630127e-02 3.767880499362945557e-01 3.684284538030624390e-02 -2.469770843163132668e-03 -6.776136159896850586e-02 1.314289718866348267e-01 -3.555311262607574463e-02 -7.449778169393539429e-02 3.909095823764801025e-01 7.867052406072616577e-02 -1.673889011144638062e-01 1.335331201553344727e-01 -8.685763180255889893e-02 6.218127161264419556e-02 1.426661461591720581e-01
-1.854689978063106537e-02 3.236970901489257812e-01 5.738754943013191223e-02 1.034439653158187866e-01 -2.012793906033039093e-03 4.159843325614929199e-01 -4.590327292680740356e-02 1.920715719461441040e-01 -7.520528137683868408e-02 6.333427131175994873e-02 1.021872088313102722e-01 3.490920737385749817e-02 3.308504819869995117e-02 2.427398413419723511e-01 -3.187681734561920166e-02 -5.178198218345642090e-02 -1.637479960918426514e-01 -1.986570805311203003e-01 2.248658239841461182e-01 -1.155206710100173950e-01 -1.499346494674682617e-01 2.041221410036087036e-01 -2.151769995689392090e-01 -2.354230582714080811e-01 -3.049977719783782959e-01 -2.182967960834503174e-02 -1.900565624237060547e-01 1.674633473157882690e-01 -3.182024657726287842e-01 -6.632152199745178223e-02 -1.533561050891876221e-01 2.999716810882091522e-02
-8.908517658710479736e-02 -9.217420965433120728e-02 -2.424999624490737915e-01 4.905591160058975220e-02 -1.162834316492080688e-01 4.657887667417526245e-02 -8.701003342866897583e-02 4.406747817993164062e-01 -3.622293472290039062e-01 -5.100039392709732056e-02 -3.065447136759757996e-02 2.302537113428115845e-01 1.596418619155883789e-01 -1.156019344925880432e-01 3.900668770074844360e-02 5.524259060621261597e-02 -3.777163326740264893e-01 -4.421541094779968262e-02 1.685055941343307495e-01 -2.657424472272396088e-02 -7.780424505472183228e-02 5.370498448610305786e-02 5.413983482867479324e-03 -9.798748418688774109e-03 -2.873172760009765625e-01 1.500334441661834717e-01 -1.367876864969730377e-02 -3.232116997241973877e-01 1.050050556659698486e-01 2.716000936925411224e-02 1.261850595474243164e-01 -2.313435822725296021e-01
-4.417946562170982361e-02 -6.761024147272109985e-02 -5.938810855150222778e-02 -7.342047244310379028e-02 -8.241534233093261719e-02 4.316584467887878418e-01 8.212374150753021240e-02 1.625883430242538452e-01 -3.652667105197906494e-01 7.785769551992416382e-02 -7.590662222355604172e-03 -1.181619316339492798e-01 3.920321762561798096e-01 3.047407269477844238e-01 2.470927536487579346e-01 -8.975481241941452026e-02 -1.590212923474609852e-03 3.845300525426864624e-02 2.790024280548095703e-01 -2.363811582326889038e-01 -1.285910308361053467e-01 -2.164819240570068359e-01 -1.510050147771835327e-01 3.468934446573257446e-02 -6.290040910243988037e-02 1.086960956454277039e-01 -9.925097227096557617e-02 6.421350687742233276e-02 -1.296058744192123413e-01 3.971124999225139618e-03 -7.079645246267318726e-02 1.221238747239112854e-01
1.493906527757644653e-01 1.580646038055419922e-01 1.449825465679168701e-01 3.157185316085815430e-01 1.233795732259750366e-01 -7.204252481460571289e-02 -9.636344015598297119e-02 1.302307546138763428e-01 6.663120351731777191e-03 1.237409859895706177e-01 -1.426056027412414551e-01 -1.808982491493225098e-01 1.115426346659660339e-01 5.590361729264259338e-02 1.557809859514236450e-01 -2.526723779737949371e-02 -1.649276018142700195e-01 8.494359999895095825e-02 1.108345910906791687e-01 -2.210849821567535400e-01 -1.882810741662979126e-01 2.056326949968934059e-03 1.491889804601669312e-01 -1.529730409383773804e-01 -1.939060986042022705e-01 2.444234490394592285e-01 -2.645223215222358704e-02 -4.243264794349670410e-01 -7.550645619630813599e-02 -2.687772810459136963e-01 3.570213615894317627e-01 1.275078952312469482e-01
-1.845266222953796387e-01 -1.501404773443937302e-02 3.327108621597290039e-01 1.552577465772628784e-01 -9.482771158218383789e-02 -2.740884572267532349e-02 9.518514573574066162e-02 1.976242512464523315e-01 -1.446778476238250732e-01 6.568972952663898468e-03 9.718413650989532471e-02 1.265143882483243942e-02 1.957958042621612549e-01 -2.454131282866001129e-02 2.878406085073947906e-02 -4.548158124089241028e-02 -3.403699770569801331e-02 1.829959601163864136e-01 1.044397056102752686e-01 -4.020368307828903198e-02 -2.563694119453430176e-01 -1.615907698869705200e-01 -1.473634243011474609e-01 1.678339540958404541e-01 -1.103118509054183960e-01 2.423777133226394653e-01 -7.836020737886428833e-02 -4.032977819442749023e-01 -3.591992557048797607e-01 3.725608577951788902e-03 2.795631885528564453e-01 -2.546747028827667236e-01
-1.328951120376586914e-01 1.432456821203231812e-01 -1.986817568540573120e-01 -1.259622443467378616e-02 6.996326148509979248e-02 2.574209868907928467e-01 -4.830793663859367371e-02 2.229046523571014404e-01 -3.238486349582672119e-01 2.594656050205230713e-01 8.084245026111602783e-02 -2.299674414098262787e-02 3.382848799228668213e-01 2.915821671485900879e-01 7.415187358856201172e-02 -8.144313097000122070e-02 -8.106691390275955200e-02 2.114539593458175659e-01 3.193354010581970215e-01 1.494111120700836182e-01 -1.099296063184738159e-01 -2.152721285820007324e-01 1.150007098913192749e-01 1.182119548320770264e-01 -2.490381002426147461e-01 1.435428857803344727e-02 -1.492554396390914917e-01 1.989932358264923096e-01 -1.083773896098136902e-01 -6.104805693030357361e-02 8.151473104953765869e-02 -2.692384272813796997e-02
-4.884639009833335876e-02 5.291006062179803848e-03 1.191364228725433350e-01 9.609388653188943863e-04 -1.344800442457199097e-01 -6.134281679987907410e-02 -6.789238005876541138e-02 1.513363271951675415e-01 -3.442056775093078613e-01 3.672888875007629395e-01 -7.984501868486404419e-02 3.392823934555053711e-01 1.006116941571235657e-01 3.324303328990936279e-01 1.191396042704582214e-01 2.093694210052490234e-01 8.841229230165481567e-02 -3.566693980246782303e-03 2.188084572553634644e-01 1.465318817645311356e-02 3.370555490255355835e-02 2.516428474336862564e-03 2.511750347912311554e-02 -1.476876623928546906e-02 -2.568738758563995361e-01 3.783163130283355713e-01 1.285359263420104980e-02 -8.134584128856658936e-02 -2.308494448661804199e-01 -5.258448421955108643e-02 -2.103600800037384033e-01 -7.995328307151794434e-02
3.386966511607170105e-02 -1.035523787140846252e-01 2.160998582839965820e-01 1.181529611349105835e-01 1.730715483427047729e-02 3.423812687397003174e-01 1.238648965954780579e-01 1.791520863771438599e-01 -8.750160038471221924e-02 8.408723771572113037e-02 1.123493630439043045e-02 -6.340752542018890381e-02 2.361928671598434448e-01 5.971384048461914062e-01 -1.759888678789138794e-01 1.845635771751403809e-01 -3.660993650555610657e-02 -1.503294147551059723e-02 3.590533509850502014e-02 3.801643475890159607e-02 1.124245971441268921e-01 -3.811032697558403015e-02 -3.868656232953071594e-02 -1.500489562749862671e-02 -7.045783847570419312e-02 -5.741918459534645081e-02 -1.672692596912384033e-01 -4.293245375156402588e-01 -1.427434235811233521e-01 -4.711140692234039307e-02 3.510001301765441895e-02 -4.166078194975852966e-02
1.305647790431976318e-01 2.372983098030090332e-01 2.610311210155487061e-01 1.760429702699184418e-02 -4.596963152289390564e-02 1.031092852354049683e-01 -7.682395726442337036e-02 2.791695594787597656e-01 1.074891909956932068e-01 5.888800695538520813e-02 1.952102035284042358e-01 -1.134601086378097534e-01 1.449928581714630127e-01 1.218849271535873413e-01 3.132759630680084229e-01 -9.115428663790225983e-03 -2.761302590370178223e-01 -1.064890995621681213e-01 1.081160232424736023e-01 -3.070037066936492920e-01 1.056925430893898010e-01 1.261584609746932983e-01 9.354395419359207153e-02 6.745088030584156513e-04 -2.969972789287567139e-01 -1.892554461956024170e-01 -5.243429914116859436e-02 -3.767050206661224365e-01 -2.211766541004180908e-01 -4.620954021811485291e-02 6.891133636236190796e-02 -8.750390261411666870e-02
-2.337071001529693604e-01 -3.222158178687095642e-02 -1.618853770196437836e-02 -8.563587069511413574e-02 4.318111389875411987e-02 -3.390648588538169861e-02 -3.561345934867858887e-01 1.074824258685112000e-01 -1.157352030277252197e-01 -2.916647791862487793e-01 -3.044223412871360779e-02 -1.254415884613990784e-02 2.961643934249877930e-01 2.160158008337020874e-01 3.411606326699256897e-02 2.214294858276844025e-02 -2.659039795398712158e-01 -1.184583231806755066e-01 2.976760268211364746e-01 2.468063728883862495e-03 7.804740965366363525e-02 2.810647189617156982e-01 4.995901137590408325e-02 -5.923057347536087036e-02 -2.047437578439712524e-01 1.742410957813262939e-01 -3.494162112474441528e-02 -2.655729651451110840e-01 1.010350212454795837e-01 -1.040953546762466431e-01 3.603042364120483398e-01 2.075718156993389130e-02
-2.951160073280334473e-01 -2.568958699703216553e-02 6.062566488981246948e-02 1.038168370723724365e-02 -2.175088822841644287e-01 3.677146732807159424e-01 -2.624882385134696960e-02 2.374699711799621582e-01 -5.494034662842750549e-02 -1.570091098546981812e-01 7.137802988290786743e-02 -1.257479488849639893e-01 1.347184479236602783e-01 1.494726389646530151e-01 1.283019036054611206e-01 7.515805959701538086e-02 -6.714104861021041870e-02 1.364351958036422729e-01 2.667568027973175049e-01 -1.877057850360870361e-01 -1.684445738792419434e-01 -2.183870077133178711e-01 1.453155837953090668e-02 5.962887033820152283e-02 2.119093760848045349e-02 4.326901212334632874e-02 1.186929550021886826e-02 -1.867342442274093628e-01 -9.839768707752227783e-02 -4.872571825981140137e-01 -2.159968167543411255e-01 -1.313115358352661133e-01
-6.525792181491851807e-03 3.156549483537673950e-02 -5.650736764073371887e-02 -9.460245817899703979e-02 -6.011893227696418762e-02 3.203940391540527344e-01 -5.507856607437133789e-02 1.652462929487228394e-01 -4.088874459266662598e-01 1.547573134303092957e-02 -3.090111166238784790e-02 4.057240858674049377e-02 3.156140446662902832e-01 2.203880399465560913e-01 1.610061824321746826e-01 -1.522053480148315430e-01 1.199360117316246033e-01 1.370313465595245361e-01 4.419714212417602539e-01 1.641103923320770264e-01 -3.155460953712463379e-02 -9.794574975967407227e-02 -5.557055398821830750e-02 -5.902549251914024353e-02 -3.472153842449188232e-01 -7.569120824337005615e-02 -6.843712925910949707e-02 3.018258698284626007e-02 -2.023654133081436157e-01 1.079652085900306702e-02 1.413501203060150146e-01 1.318522095680236816e-01
3.310066461563110352e-01 5.813616514205932617e-02 1.820925623178482056e-01 3.390204533934593201e-02 -2.277241796255111694e-01 2.766791731119155884e-02 8.340949565172195435e-02 9.731225669384002686e-02 -1.332371085882186890e-01 9.994868189096450806e-02 6.630753725767135620e-02 -9.070044010877609253e-02 1.619606316089630127e-01 3.881032764911651611e-01 -8.044376969337463379e-02 -1.635344773530960083e-01 -3.310396075248718262e-01 1.594706028699874878e-01 3.786113262176513672e-01 6.053538620471954346e-02 2.166855521500110626e-02 -1.277910917997360229e-01 -8.087096363306045532e-02 -2.528022974729537964e-02 -5.255845189094543457e-02 1.828384846448898315e-01 -1.435641944408416748e-01 -2.901306152343750000e-01 -1.138463243842124939e-01 -9.700476378202438354e-02 1.093201711773872375e-01 2.279316484928131104e-01
-8.742154389619827271e-02 -9.698591381311416626e-02 -1.743471249938011169e-02 -2.316459827125072479e-02 -1.245352774858474731e-01 3.460218310356140137e-01 -4.316338524222373962e-02 -1.265674978494644165e-01 -4.816912487149238586e-02 1.008856073021888733e-01 5.209246277809143066e-02 1.909299492835998535e-01 1.317490041255950928e-01 2.316148579120635986e-01 4.698310494422912598e-01 8.625831454992294312e-02 1.157699972391128540e-01 2.251278758049011230e-01 4.220893681049346924e-01 -5.419945344328880310e-02 -2.542386054992675781e-01 -1.618620306253433228e-01 2.128732204437255859e-01 -5.201600119471549988e-02 3.079579398036003113e-02 1.447210758924484253e-01 -1.221486628055572510e-01 -1.275849342346191406e-01 -1.933353841304779053e-01 -1.327369594946503639e-03 2.115706913173198700e-02 -5.638026818633079529e-02
1.942492127418518066e-01 -1.320818513631820679e-01 1.378187537193298340e-01 -5.476511642336845398e-02 1.172925345599651337e-02 -1.234125578776001930e-03 8.355261385440826416e-02 1.880528628826141357e-01 -1.429577916860580444e-01 8.146072924137115479e-02 -1.997781842947006226e-01 -1.069019883871078491e-01 9.492603689432144165e-02 2.511966824531555176e-01 -8.611719310283660889e-02 8.488391526043415070e-03 -3.500425219535827637e-01 6.206731498241424561e-02 2.201937884092330933e-01 1.968808770179748535e-01 -2.864905893802642822e-01 4.608454182744026184e-02 -1.952035725116729736e-01 -1.439929753541946411e-01 -7.336124777793884277e-02 3.564231097698211670e-01 -2.144590318202972412e-01 -7.573617994785308838e-02 -1.638180017471313477e-01 -1.789763271808624268e-01 1.341418176889419556e-01 3.235023915767669678e-01
-1.816652901470661163e-02 3.396750688552856445e-01 9.585004299879074097e-02 2.456275187432765961e-02 5.513045564293861389e-02 -3.059364482760429382e-02 1.746633052825927734e-01 2.055057436227798462e-01 -5.572294816374778748e-02 -9.526892006397247314e-02 5.828331410884857178e-02 -1.666195690631866455e-02 4.758130013942718506e-02 3.314161002635955811e-01 6.380797177553176880e-02 -6.976882368326187134e-02 -2.135380357503890991e-01 2.282999008893966675e-01 2.300172299146652222e-01 -2.380989342927932739e-01 1.296027600765228271e-01 -1.079712286591529846e-01 2.408498674631118774e-01 -1.969697475433349609e-01 7.770386338233947754e-02 2.699019610881805420e-01 7.784300018101930618e-03 -2.515752613544464111e-01 -1.269684731960296631e-01 -2.595658600330352783e-01 3.197314143180847168e-01 1.874904148280620575e-02
-7.180184125900268555e-02 -1.497351676225662231e-01 1.216006577014923096e-01 -2.344136983156204224e-01 1.130982208997011185e-02 2.841774225234985352e-01 1.954747140407562256e-01 2.783516645431518555e-01 3.739257156848907471e-02 3.779857978224754333e-02 -5.734210833907127380e-02 5.201305262744426727e-03 7.617266476154327393e-02 3.379469513893127441e-01 3.134509921073913574e-01 -1.245701014995574951e-01 -1.608113795518875122e-01 -8.588593453168869019e-03 2.082273364067077637e-01 -1.339757889509201050e-01 -6.230655685067176819e-02 6.760500371456146240e-02 -3.224295973777770996e-01 1.456924974918365479e-01 -1.326997429132461548e-01 3.287792801856994629e-01 8.588835597038269043e-02 2.431569062173366547e-02 -2.539726197719573975e-01 -1.399128884077072144e-02 -1.189931556582450867e-01 -1.810484081506729126e-01
4.556486383080482483e-03 1.462161391973495483e-01 2.558008730411529541e-01 -4.209531471133232117e-02 1.821476221084594727e-01 1.188954040408134460e-01 1.416722219437360764e-02 -3.289475664496421814e-02 -3.556541204452514648e-01 -1.259334683418273926e-01 -2.187059074640274048e-02 3.105222806334495544e-02 2.239408940076828003e-01 2.268045991659164429e-01 -8.366429060697555542e-02 -5.847840756177902222e-02 -2.572257770225405693e-03 1.871056556701660156e-01 3.997189104557037354e-01 6.147762760519981384e-02 -2.167478390038013458e-02 3.012261986732482910e-01 -3.104551881551742554e-02 5.622647702693939209e-02 -8.745128661394119263e-02 -2.189300209283828735e-01 -4.066734388470649719e-02 -6.082800030708312988e-02 -2.999283075332641602e-01 -3.525822758674621582e-01 1.543514877557754517e-01 -1.186033561825752258e-01
-1.865059696137905121e-02 -4.483176767826080322e-02 1.192030459642410278e-01 -1.354049444198608398e-01 5.840961262583732605e-02 7.810267806053161621e-02 -1.323292553424835205e-01 3.009890615940093994e-01 2.692787908017635345e-02 -4.795408621430397034e-02 2.963551282882690430e-01 -5.955580156296491623e-03 1.888447105884552002e-01 1.996198855340480804e-02 1.975221186876296997e-01 -2.472195774316787720e-01 -4.188041985034942627e-01 1.479393392801284790e-01 1.553175747394561768e-01 -2.018474489450454712e-01 -8.433425426483154297e-02 -4.441760107874870300e-02 1.946761608123779297e-01 -2.869539260864257812e-01 -1.742478609085083008e-01 3.024631738662719727e-02 1.993421912193298340e-01 -1.137694120407104492e-01 -2.972365021705627441e-01 -2.252447009086608887e-01 7.662642747163772583e-02 3.420864930376410484e-03
-1.303471717983484268e-02 -1.571349948644638062e-01 2.861751057207584381e-02 7.360082864761352539e-02 8.142335712909698486e-02 -1.098338216543197632e-01 6.151409354060888290e-03 3.113855719566345215e-01 -3.741704821586608887e-01 1.471725106239318848e-01 -8.206573873758316040e-02 4.190192520618438721e-01 2.300851196050643921e-01 7.684762775897979736e-02 4.037858173251152039e-02 2.055218070745468140e-01 -1.046576648950576782e-01 -1.024841517210006714e-01 3.276045024394989014e-01 -3.559785662218928337e-03 -2.172446399927139282e-01 8.575552701950073242e-02 8.525998890399932861e-02 -2.364022284746170044e-01 -1.614060401916503906e-01 6.791070848703384399e-02 -2.546507418155670166e-01 -9.802130609750747681e-02 4.555405583232641220e-03 -7.902348041534423828e-02 1.205503121018409729e-01 -1.846782714128494263e-01
4.664664715528488159e-02 2.347216010093688965e-02 6.129075214266777039e-02 -4.874674137681722641e-03 -1.727837622165679932e-01 -7.464679330587387085e-02 9.068564325571060181e-02 4.816109240055084229e-01 -3.622902929782867432e-01 9.670548141002655029e-02 -7.024566084146499634e-02 -2.877201884984970093e-02 1.738285869359970093e-01 2.920597791671752930e-01 1.964614540338516235e-01 -2.279685996472835541e-02 -8.961671590805053711e-02 -2.383352024480700493e-03 4.062425196170806885e-01 -1.581587940454483032e-01 -2.375240027904510498e-01 -2.033670991659164429e-01 -4.842904582619667053e-02 -3.677034750580787659e-02 7.127476483583450317e-02 1.515100002288818359e-01 -3.828134387731552124e-02 5.687862262129783630e-02 -1.992991566658020020e-01 -6.635360419750213623e-02 1.094553712755441666e-02 2.008901089429855347e-01
1.975537836551666260e-01 -1.001537367701530457e-01 3.140283226966857910e-01 -1.691737920045852661e-01 -9.923140704631805420e-02 6.462225317955017090e-02 1.946298778057098389e-01 3.027188219130039215e-02 -4.201007783412933350e-01 3.530159592628479004e-01 -8.119602501392364502e-02 9.396046400070190430e-02 4.676394164562225342e-02 1.624805033206939697e-01 -4.409660026431083679e-02 -7.477705180644989014e-02 -2.656087875366210938e-01 2.017731964588165283e-02 3.373693823814392090e-01 -5.313868448138237000e-02 4.360899620223790407e-04 -1.142220050096511841e-01 -6.307833641767501831e-02 -5.721138790249824524e-02 -1.168499235063791275e-02 1.178071945905685425e-01 -1.274159252643585205e-01 -1.826079636812210083e-01 -3.569306135177612305e-01 -6.715129315853118896e-02 -4.806743562221527100e-02 1.119299754500389099e-01
-1.215920820832252502e-01 1.438385844230651855e-01 9.822479635477066040e-02 1.765918731689453125e-01 -1.579178720712661743e-01 1.697553880512714386e-02 -1.615394838154315948e-02 1.041535884141921997e-01 -1.112429983913898468e-02 -2.179049402475357056e-01 6.696756184101104736e-02 1.707630604505538940e-02 4.879979193210601807e-01 7.007103413343429565e-02 -1.667717248201370239e-01 3.742947243154048920e-03 -1.840310543775558472e-01 -1.315394509583711624e-02 2.454444020986557007e-01 -3.904852271080017090e-02 9.917208552360534668e-02 -2.080134451389312744e-01 1.807213574647903442e-01 -1.581161022186279297e-01 -1.842934340238571167e-01 4.026127457618713379e-01 1.281544268131256104e-01 -6.965604424476623535e-02 -3.414122462272644043e-01 -8.794789761304855347e-02 1.120815798640251160e-01 5.767799541354179382e-02
-2.242984771728515625e-01 4.705322161316871643e-02 8.901129662990570068e-02 1.995647698640823364e-01 -1.232310682535171509e-01 3.594263494014739990e-01 1.785557158291339874e-02 1.929842829704284668e-01 -1.818142384290695190e-01 -2.230931371450424194e-01 2.674475610256195068e-01 4.067746922373771667e-02 1.306321620941162109e-01 2.330120354890823364e-01 1.380929648876190186e-01 1.950896829366683960e-01 -1.088273972272872925e-01 1.399854272603988647e-01 3.093360662460327148e-01 -5.394475534558296204e-02 -1.387188434600830078e-01 -1.734050214290618896e-01 1.592465490102767944e-01 4.384660348296165466e-02 -2.407608740031719208e-02 -1.726836711168289185e-01 6.781660020351409912e-02 -2.839890122413635254e-01 -1.335435807704925537e-01 -1.842583864927291870e-01 -1.992336064577102661e-01 -1.397629976272583008e-01
-3.085292316973209381e-02 3.077636361122131348e-01 2.821707129478454590e-01 2.072802931070327759e-02 1.765571981668472290e-01 3.051482737064361572e-01 -1.119905039668083191e-01 9.275485575199127197e-02 -2.627279460430145264e-01 -9.681844711303710938e-02 -1.922653168439865112e-01 -3.103406541049480438e-02 2.690362930297851562e-01 6.133893504738807678e-02 9.203941375017166138e-02 4.633551463484764099e-02 1.137344241142272949e-01 7.390498369932174683e-02 2.037463039159774780e-01 -3.296788632869720459e-01 -4.227514937520027161e-02 -7.067421823740005493e-02 -1.857602745294570923e-01 -2.230802923440933228e-01 -1.238365918397903442e-01 3.864496648311614990e-01 7.888814806938171387e-02 3.241119440644979477e-03 -1.770271807909011841e-01 -7.033195346593856812e-03 5.390315130352973938e-02 -1.043944135308265686e-01
-2.432601898908615112e-01 2.523405477404594421e-02 1.858477741479873657e-01 1.719409972429275513e-01 -1.528852991759777069e-02 7.153235375881195068e-02 1.516269694548100233e-04 1.966665387153625488e-01 -1.380679663270711899e-02 -7.915202528238296509e-02 1.528313159942626953e-01 -1.144062876701354980e-01 2.777822017669677734e-01 -6.592471152544021606e-02 -1.927480399608612061e-01 -1.761453747749328613e-01 -1.658807694911956787e-01 -3.034065291285514832e-02 3.192537724971771240e-01 -1.967894285917282104e-01 -9.130731970071792603e-02 -1.631254889070987701e-02 -2.386989295482635498e-01 1.601009517908096313e-01 -1.320027709007263184e-01 4.688521102070808411e-02 -6.614466756582260132e-02 -4.097195267677307129e-01 -1.547411531209945679e-01 -1.025995463132858276e-01 2.499930411577224731e-01 -3.005519807338714600e-01
-1.103169694542884827e-01 2.225337028503417969e-01 1.751647889614105225e-01 -3.000624179840087891e-01 -7.358684390783309937e-02 4.874318838119506836e-01 -8.116106688976287842e-02 2.332002669572830200e-01 -5.353893712162971497e-02 9.013888239860534668e-02 1.215477362275123596e-01 -3.617640212178230286e-02 2.286453396081924438e-01 9.249842911958694458e-02 -9.349011629819869995e-02 6.746879080310463905e-04 -1.104051470756530762e-01 -1.342946887016296387e-01 1.500109583139419556e-01 -1.800625473260879517e-01 -2.840151451528072357e-02 3.901482373476028442e-02 1.933921501040458679e-02 -4.353494197130203247e-02 -2.326251119375228882e-01 1.506347060203552246e-01 -3.487683236598968506e-01 -9.074134379625320435e-02 -1.374376714229583740e-01 3.584449738264083862e-02 -2.761370539665222168e-01 1.552819460630416870e-01
9.726565331220626831e-02 1.024634763598442078e-01 3.077195584774017334e-01 -1.994888065382838249e-03 -1.218705475330352783e-01 -5.074107274413108826e-02 2.479687929153442383e-01 2.634375691413879395e-01 -9.002937376499176025e-02 -9.724161028861999512e-02 -1.593802124261856079e-02 2.648662030696868896e-01 1.721649020910263062e-01 1.718699932098388672e-01 -1.637914478778839111e-01 1.389688700437545776e-01 1.924766041338443756e-02 9.216652065515518188e-02 9.844576567411422729e-02 -1.477574706077575684e-01 -3.391045629978179932e-01 2.096214890480041504e-01 1.795749515295028687e-01 7.267604768276214600e-02 -3.436890840530395508e-01 1.330334693193435669e-01 9.813432395458221436e-02 -3.112448155879974365e-01 1.230828836560249329e-01 2.527527138590812683e-02 1.453552991151809692e-01 1.662826091051101685e-01
-3.123109936714172363e-01 2.867447435855865479e-01 6.221266929060220718e-03 2.506589889526367188e-01 -7.119177281856536865e-02 3.566755354404449463e-02 -2.760197520256042480e-01 5.864728987216949463e-02 -1.093332692980766296e-01 -9.924337267875671387e-02 2.365446537733078003e-01 -6.990589946508407593e-02 2.459239661693572998e-01 8.779481053352355957e-03 -5.492900311946868896e-02 -8.984041633084416389e-04 3.606565296649932861e-02 2.231995575129985809e-02 1.580241322517395020e-01 -2.425480037927627563e-01 -1.423453390598297119e-01 7.287573814392089844e-02 1.054275780916213989e-01 -2.573207765817642212e-02 -1.544565111398696899e-01 3.256148993968963623e-01 -8.231981843709945679e-02 -1.020262017846107483e-01 -2.641499340534210205e-01 -3.304065465927124023e-01 6.717211753129959106e-02 2.677932679653167725e-01
-1.514328122138977051e-01 1.608408987522125244e-01 8.727011829614639282e-02 -2.745242603123188019e-02 -1.534817218780517578e-01 1.696789711713790894e-01 -2.395469136536121368e-02 2.457819432020187378e-01 -3.268696367740631104e-01 2.406966686248779297e-01 -1.777861565351486206e-01 3.060491681098937988e-01 5.511771142482757568e-02 3.341605663299560547e-01 4.119364023208618164e-01 4.612677171826362610e-02 -1.431459002196788788e-02 -6.585031002759933472e-02 2.509916424751281738e-01 -6.132682785391807556e-02 -7.850756496191024780e-02 -2.183018475770950317e-01 4.032892733812332153e-02 1.200711876153945923e-01 -1.475206464529037476e-01 1.872517019510269165e-01 -5.403586477041244507e-02 -3.869482874870300293e-02 -6.547388434410095215e-02 -2.103770673274993896e-01 -3.534997627139091492e-02 2.694466151297092438e-02
-2.792741358280181885e-01 4.885560274124145508e-02 2.151558399200439453e-01 6.532780826091766357e-03 1.625823825597763062e-01 -4.642178490757942200e-02 -1.961256712675094604e-01 -4.172099381685256958e-02 -1.405930966138839722e-01 1.816703230142593384e-01 -4.482609778642654419e-02 -1.200149580836296082e-01 9.850258380174636841e-02 3.350916504859924316e-01 4.045384004712104797e-02 -3.434756696224212646e-01 5.402828007936477661e-02 -1.354908454231917858e-03 6.206294521689414978e-02 -9.537545591592788696e-02 -1.511379629373550415e-01 9.089405834674835205e-02 -5.516438931226730347e-02 -3.948493301868438721e-02 -2.506650686264038086e-01 3.352231383323669434e-01 -7.185307890176773071e-02 -1.819016784429550171e-01 -3.617909252643585205e-01 -1.860353350639343262e-01 1.930696815252304077e-01 -1.609151661396026611e-01
-6.396973878145217896e-02 1.950909048318862915e-01 2.414958178997039795e-01 6.227204948663711548e-02 2.310930043458938599e-01 1.209279894828796387e-01 8.262735605239868164e-02 5.140930041670799255e-02 1.566234789788722992e-02 2.195588648319244385e-01 -6.589081138372421265e-03 2.386562079191207886e-01 1.609719991683959961e-01 3.513522744178771973e-01 1.200149431824684143e-01 -2.460710406303405762e-01 3.267170861363410950e-02 1.046713441610336304e-01 2.116399705410003662e-01 8.964182436466217041e-02 -2.812904119491577148e-01 -1.954054534435272217e-01 -1.675722002983093262e-01 -1.236920356750488281e-01 -9.939173609018325806e-02 2.692153453826904297e-01 -2.124229967594146729e-01 -6.198219209909439087e-02 -2.562853991985321045e-01 -1.776087731122970581e-01 1.820487082004547119e-01 3.401412442326545715e-02
-7.621812168508768082e-03 -2.170340716838836670e-01 1.953265070915222168e-01 4.309979453682899475e-02 -1.907632797956466675e-01 4.574750736355781555e-02 -1.235075891017913818e-01 3.172976523637771606e-02 -2.548754811286926270e-01 2.720107138156890869e-01 1.150345206260681152e-01 1.878183186054229736e-01 7.863628864288330078e-02 -5.428269505500793457e-02 8.384963870048522949e-02 6.084969639778137207e-02 -5.873265117406845093e-02 6.273780763149261475e-02 3.252493441104888916e-01 1.387664824724197388e-01 -7.178819924592971802e-02 -3.994269669055938721e-02 1.633573621511459351e-01 3.845196962356567383e-02 -1.051785573363304138e-01 1.904127597808837891e-01 -2.093100249767303467e-01 -3.247753977775573730e-01 -2.644360661506652832e-01 -3.212485611438751221e-01 8.868185803294181824e-03 3.370508253574371338e-01
-5.700983107089996338e-02 1.793869286775588989e-01 1.431687176227569580e-01 1.141493991017341614e-01 1.015350893139839172e-01 3.724986612796783447e-01 -5.387094989418983459e-02 2.303947210311889648e-01 6.014992296695709229e-02 -2.949582226574420929e-02 -6.468217819929122925e-02 -1.906549334526062012e-01 2.454867027699947357e-02 5.647820979356765747e-02 3.022291958332061768e-01 -3.505394607782363892e-02 -1.731135398149490356e-01 2.093467861413955688e-01 4.777691066265106201e-01 -2.244585454463958740e-01 -1.341401785612106323e-01 -1.919537931680679321e-01 1.797347813844680786e-01 7.380739599466323853e-02 2.691309340298175812e-02 -2.342810854315757751e-02 -4.591557383537292480e-02 -3.123947679996490479e-01 8.594857528805732727e-03 -7.673361152410507202e-02 -6.656726449728012085e-02 -1.679679155349731445e-01
-2.632893249392509460e-02 1.242961063981056213e-01 1.566788107156753540e-01 -2.592764329165220261e-03 5.739323049783706665e-02 2.040742784738540649e-01 1.624991558492183685e-02 2.806010842323303223e-02 -3.019998222589492798e-02 9.700789302587509155e-02 9.665650315582752228e-03 9.512560814619064331e-02 -5.221049115061759949e-02 1.117597818374633789e-01 2.774869650602340698e-02 2.851108014583587646e-01 2.004084922373294830e-02 -9.891922585666179657e-03 3.604524433612823486e-01 3.847824037075042725e-02 -3.167461976408958435e-02 1.355371326208114624e-01 2.228896319866180420e-01 -2.852120995521545410e-01 -5.299804210662841797e-01 2.081755697727203369e-01 -6.909915804862976074e-02 -1.065491437911987305e-01 -3.457886725664138794e-02 -2.936321198940277100e-01 -2.053020745515823364e-01 -2.106128931045532227e-01
-7.961193472146987915e-02 1.668601036071777344e-01 -1.405187249183654785e-01 -1.881103664636611938e-01 -8.310037851333618164e-02 5.793531611561775208e-02 -2.881185412406921387e-01 -2.026444524526596069e-01 -1.258986145257949829e-01 -8.443498611450195312e-02 2.993466854095458984e-01 2.292825840413570404e-02 3.172024488449096680e-01 6.789366900920867920e-02 -2.200289070606231689e-01 -3.700995072722434998e-02 -9.938668459653854370e-02 1.052957922220230103e-01 3.200339972972869873e-01 -1.956503540277481079e-01 -1.112598702311515808e-01 7.494770735502243042e-02 8.378776162862777710e-02 -3.697472438216209412e-02 -2.506934106349945068e-01 5.770156532526016235e-02 1.044513955712318420e-01 -2.078139632940292358e-01 -4.401289224624633789e-01 -4.414136335253715515e-02 6.132362037897109985e-02 -2.193329483270645142e-02
-2.170221209526062012e-01 -1.263870149850845337e-01 3.456460312008857727e-02 1.388601586222648621e-02 -5.853994190692901611e-02 5.167453289031982422e-01 -7.884182780981063843e-02 1.230866163969039917e-01 -7.069755345582962036e-02 2.718527056276798248e-02 4.364660382270812988e-02 -1.945809870958328247e-01 1.380609124898910522e-01 2.027718573808670044e-01 2.719609141349792480e-01 -6.662167608737945557e-02 4.170154780149459839e-02 2.850045263767242432e-01 4.021463394165039062e-01 -3.580438788048923016e-04 -2.650981843471527100e-01 -1.029675900936126709e-01 5.654226988554000854e-02 -4.046463966369628906e-02 6.569914519786834717e-02 -3.536508977413177490e-02 -8.139296621084213257e-02 -1.604418754577636719e-01 -1.168536841869354248e-01 -2.615011930465698242e-01 -4.986456036567687988e-02 -8.233488351106643677e-02
-1.116642728447914124e-01 -6.700572371482849121e-02 -4.502429813146591187e-02 1.704802960157394409e-01 1.272726655006408691e-01 1.298823952674865723e-01 7.741790730506181717e-03 2.353701293468475342e-01 -1.461524963378906250e-01 3.165120780467987061e-01 5.834719538688659668e-02 2.851669676601886749e-02 1.475614160299301147e-01 3.002954721450805664e-01 1.861194670200347900e-01 -1.755087077617645264e-01 8.392763882875442505e-02 -1.995400339365005493e-01 1.611256897449493408e-01 -7.842575758695602417e-02 -5.714957416057586670e-02 -1.413359940052032471e-01 8.020701259374618530e-02 -9.598126262426376343e-02 -3.272719383239746094e-01 1.224281638860702515e-01 -3.231340944766998291e-01 1.482520252466201782e-01 -3.163936436176300049e-01 -2.953141629695892334e-01 7.532441616058349609e-02 3.052272088825702667e-02
-1.379147823899984360e-02 -2.574824392795562744e-01 -6.085588131099939346e-03 2.728519439697265625e-01 -2.739948779344558716e-02 -2.147593162953853607e-02 4.897386953234672546e-02 7.613991945981979370e-02 -3.809339404106140137e-01 -2.536948025226593018e-01 2.255132496356964111e-01 2.538807317614555359e-02 1.863434016704559326e-01 1.936981678009033203e-01 7.536158710718154907e-02 1.464136876165866852e-02 -1.815213263034820557e-01 -2.230297923088073730e-01 2.597573697566986084e-01 -1.505243778228759766e-01 -2.409905344247817993e-01 -1.947244256734848022e-01 -9.804820269346237183e-02 3.633079305291175842e-02 -1.526438593864440918e-01 1.466412544250488281e-01 -2.010294348001480103e-01 -2.575620114803314209e-01 -1.449568271636962891e-01 -9.001566469669342041e-02 2.099127173423767090e-01 -7.762835174798965454e-02
2.227022051811218262e-01 3.628495708107948303e-02 1.096961796283721924e-01 -5.809264257550239563e-02 -7.958553731441497803e-02 2.501148283481597900e-01 1.742240637540817261e-01 3.691829144954681396e-01 -1.469451636075973511e-01 2.248176140710711479e-03 -1.121628656983375549e-01 1.080776602029800415e-01 2.106458395719528198e-01 1.282101571559906006e-01 4.257960617542266846e-02 1.680950671434402466e-01 -1.629516109824180603e-02 3.863985463976860046e-02 1.587177515029907227e-01 -3.577902214601635933e-03 -3.997233211994171143e-01 8.358434587717056274e-02 1.066899970173835754e-01 2.947440743446350098e-01 -2.974485158920288086e-01 5.221609398722648621e-02 1.715516448020935059e-01 -3.297206163406372070e-01 -9.838747233152389526e-02 7.119864225387573242e-02 1.150922104716300964e-01 -1.098731905221939087e-01
1.015312746167182922e-01 4.364265874028205872e-02 -8.546529337763786316e-03 4.134448617696762085e-02 4.574102163314819336e-01 -3.848718479275703430e-02 -1.383780092000961304e-01 1.607156395912170410e-01 -7.523283362388610840e-02 2.394245117902755737e-01 6.900426000356674194e-02 -8.324558846652507782e-03 1.300088614225387573e-01 1.217804998159408569e-01 1.746455952525138855e-02 1.011426448822021484e-01 -2.304063439369201660e-01 -9.237141907215118408e-02 1.976764202117919922e-01 -1.566727608442306519e-01 1.388605237007141113e-01 4.592752549797296524e-03 -7.453981786966323853e-02 1.208335254341363907e-02 -4.861395955085754395e-01 5.710975825786590576e-02 7.745341211557388306e-02 -3.554906249046325684e-01 -2.018683105707168579e-01 -2.243997007608413696e-01 8.119359612464904785e-02 -1.807969994843006134e-02
-1.149808764457702637e-01 1.765472292900085449e-01 1.264146864414215088e-01 -1.465493887662887573e-01 3.380093351006507874e-02 1.722755581140518188e-01 -1.747974008321762085e-01 2.745899260044097900e-01 -2.784422412514686584e-02 -2.297064848244190216e-02 2.605475783348083496e-01 1.111753284931182861e-01 1.228670477867126465e-01 2.645606175065040588e-02 2.749349474906921387e-01 -3.815574049949645996e-01 -1.115462705492973328e-01 -4.342272877693176270e-02 1.384621262550354004e-01 -2.624350190162658691e-01 -2.510888874530792236e-01 -7.112409174442291260e-02 -4.856248199939727783e-02 -1.889974474906921387e-01 -3.074194192886352539e-01 -7.241051644086837769e-02 -1.513504236936569214e-01 -7.906831055879592896e-02 -2.801154553890228271e-01 -1.903904527425765991e-01 3.550421074032783508e-02 9.706320613622665405e-02
-5.028794705867767334e-02 1.269714683294296265e-01 7.525566965341567993e-02 -5.835219100117683411e-02 -6.537629291415214539e-03 1.075805202126502991e-01 1.043751556426286697e-02 1.037438213825225830e-01 4.021427128463983536e-03 1.388674378395080566e-01 1.215417385101318359e-01 6.707836687564849854e-02 1.550804823637008667e-02 -2.227971144020557404e-02 1.023378372192382812e-01 2.882467806339263916e-01 -4.285671189427375793e-02 -5.058926343917846680e-02 4.116723537445068359e-01 1.738374121487140656e-02 -7.617568224668502808e-02 -7.019787281751632690e-02 2.056246101856231689e-01 -2.215626239776611328e-01 -4.664865136146545410e-01 3.041382431983947754e-01 -2.338972985744476318e-01 -1.540802568197250366e-01 -3.945589065551757812e-02 -2.311552762985229492e-01 -2.473000437021255493e-01 -1.895916908979415894e-01
-8.939162641763687134e-02 6.588628888130187988e-02 1.724934577941894531e-01 -3.091704249382019043e-01 -4.446181654930114746e-02 2.184036225080490112e-01 1.048175245523452759e-01 3.060317337512969971e-01 -1.742014884948730469e-01 1.182540226727724075e-02 -1.471259891986846924e-01 7.725843042135238647e-02 -1.672760955989360809e-02 2.140326946973800659e-01 1.805731654167175293e-01 -1.273606568574905396e-01 -7.382571697235107422e-02 4.886961728334426880e-02 2.177993506193161011e-01 -2.931564748287200928e-01 -1.754867583513259888e-01 -7.928128540515899658e-02 -2.526756227016448975e-01 -1.805823445320129395e-01 -3.936606645584106445e-02 2.468432933092117310e-01 6.580353528261184692e-02 7.229777425527572632e-02 6.387543864548206329e-03 -4.235682487487792969e-01 -8.614537306129932404e-03 1.693375557661056519e-01
1.125160157680511475e-01 1.435234546661376953e-01 3.142534941434860229e-02 -8.249387145042419434e-02 -1.238612178713083267e-02 1.242722645401954651e-01 -1.189636811614036560e-01 -2.029208093881607056e-02 -1.026891265064477921e-02 1.948019117116928101e-02 -2.794620022177696228e-02 1.208458319306373596e-01 -3.702608868479728699e-02 1.602360904216766357e-01 2.905960893258452415e-03 3.197636604309082031e-01 -4.820349439978599548e-02 7.739658653736114502e-02 4.260602593421936035e-01 -7.259971648454666138e-02 -5.943089723587036133e-02 -4.534593224525451660e-02 1.591761112213134766e-01 -2.322464734315872192e-01 -4.627865850925445557e-01 3.064033985137939453e-01 -9.077636152505874634e-02 -8.281388133764266968e-02 1.112183835357427597e-02 -2.159567475318908691e-01 -1.334353536367416382e-01 -3.404692113399505615e-01
-1.730663329362869263e-01 3.185955286026000977e-01 8.450292050838470459e-02 1.261011213064193726e-01 5.852997303009033203e-02 1.283298879861831665e-01 -9.502694755792617798e-02 2.320101857185363770e-01 -6.999737024307250977e-02 7.836994528770446777e-02 1.837331056594848633e-02 1.080895513296127319e-01 1.736533343791961670e-01 1.403363198041915894e-01 2.349867075681686401e-01 9.049236774444580078e-02 -3.047880232334136963e-01 -2.502413392066955566e-01 1.932350546121597290e-01 -1.003124266862869263e-01 -3.748959004878997803e-01 2.682785391807556152e-01 -2.131490409374237061e-01 -7.153696566820144653e-02 -2.062556892633438110e-01 1.228626221418380737e-01 -5.488297715783119202e-02 1.901952773332595825e-01 -1.428786069154739380e-01 -1.976682096719741821e-01 -9.849849448073655367e-05 6.426861882209777832e-02
-5.111346393823623657e-02 1.489994674921035767e-01 -1.312635000795125961e-02 -1.935762912034988403e-01 -2.230890393257141113e-01 4.835138022899627686e-01 -1.377171874046325684e-01 3.114393167197704315e-02 -2.899390161037445068e-01 5.090188607573509216e-02 -2.318294951692223549e-03 1.496368646621704102e-01 -1.649345643818378448e-02 -5.552728846669197083e-02 2.049396634101867676e-01 1.883173733949661255e-01 -1.578727178275585175e-02 -2.229929715394973755e-01 3.631762787699699402e-02 6.694651395082473755e-02 -1.326778531074523926e-01 -9.551256150007247925e-02 -6.784346420317888260e-03 -1.861573606729507446e-01 -2.465943396091461182e-01 1.319039165973663330e-01 -1.347536593675613403e-01 -3.599368631839752197e-01 -8.507788926362991333e-02 -1.721739619970321655e-01 -9.636510163545608521e-02 2.342854440212249756e-01
-6.070259492844343185e-03 2.487809360027313232e-01 2.311222404241561890e-01 2.426516413688659668e-01 4.924345389008522034e-02 2.679824233055114746e-01 -1.206174045801162720e-01 6.805069744586944580e-02 -2.325458079576492310e-01 -1.396181583404541016e-01 -2.296394705772399902e-01 4.700931906700134277e-02 2.555821537971496582e-01 1.938860416412353516e-01 3.227697312831878662e-02 -6.302173435688018799e-02 1.316125243902206421e-01 1.425630003213882446e-01 2.155304998159408569e-01 -1.687412858009338379e-01 6.429598480463027954e-02 -2.770998071355279535e-05 -8.678200095891952515e-02 -2.060665935277938843e-01 -9.834133833646774292e-02 5.334472060203552246e-01 6.130532920360565186e-02 -8.725815452635288239e-03 -1.457471996545791626e-01 3.734895028173923492e-03 9.929232299327850342e-02 -4.905986133962869644e-03
-1.828058958053588867e-01 -5.154578015208244324e-02 1.916853636503219604e-01 1.934119500219821930e-03 3.045052103698253632e-02 1.440624743700027466e-01 -8.334178477525711060e-02 4.743061959743499756e-01 -1.462430357933044434e-01 -1.440826654434204102e-01 -1.236907839775085449e-01 5.124002322554588318e-02 5.446686968207359314e-02 -4.670577868819236755e-02 -4.415943026542663574e-01 1.435598284006118774e-01 -2.745104432106018066e-01 3.070549666881561279e-02 1.930283457040786743e-01 -1.310604959726333618e-01 -1.448489725589752197e-01 -5.656812340021133423e-02 -1.345410645008087158e-01 -2.135106548666954041e-02 -1.419098526239395142e-01 -1.232459396123886108e-01 -1.758569031953811646e-01 -2.091668099164962769e-01 -2.402586489915847778e-01 -4.683692753314971924e-02 2.048362046480178833e-01 -8.599650859832763672e-02
1.286444216966629028e-01 5.347082763910293579e-02 2.072246223688125610e-01 -4.136685654520988464e-02 -3.268771246075630188e-02 3.074295222759246826e-01 -5.360437929630279541e-02 4.094424471259117126e-02 -1.216187793761491776e-02 1.524222195148468018e-01 -5.007588490843772888e-02 3.224001824855804443e-01 6.368844956159591675e-02 2.073687314987182617e-01 1.433510780334472656e-01 1.679481565952301025e-01 8.527629077434539795e-02 2.624949812889099121e-01 2.212794125080108643e-02 -4.379467666149139404e-01 -2.840235829353332520e-01 8.603592216968536377e-02 4.507675766944885254e-02 6.357531994581222534e-02 -3.972641527652740479e-01 9.719359874725341797e-02 -5.929069593548774719e-02 -2.465114146471023560e-01 9.058804810047149658e-02 -7.412290573120117188e-02 -2.239982970058917999e-02 -4.247311502695083618e-02
-3.263747394084930420e-01 -1.226206123828887939e-01 1.722201108932495117e-01 -3.696716725826263428e-01 9.530769661068916321e-03 -1.081501170992851257e-01 -2.648608386516571045e-01 8.580756187438964844e-02 -1.763071119785308838e-02 -8.451446890830993652e-02 2.928845398128032684e-02 2.988609299063682556e-02 4.203709065914154053e-01 3.315945342183113098e-02 -2.020619250833988190e-02 -2.794722281396389008e-02 -1.040916591882705688e-01 -9.047175943851470947e-02 1.653532832860946655e-01 -2.190358489751815796e-01 9.713722020387649536e-02 1.774963177740573883e-02 1.214036718010902405e-01 -8.207348734140396118e-02 -3.545397222042083740e-01 1.917651742696762085e-01 -4.971010237932205200e-02 -3.453117907047271729e-01 -6.389331817626953125e-02 3.038967028260231018e-02 1.404865235090255737e-01 -1.140906196087598801e-02
-1.527605950832366943e-01 -6.328870356082916260e-02 -1.515346486121416092e-02 1.876512467861175537e-01 -6.725819781422615051e-03 3.459566831588745117e-02 -1.236392110586166382e-01 2.695500552654266357e-01 -2.433015257120132446e-01 1.711955368518829346e-01 -6.130708009004592896e-02 3.056081831455230713e-01 -3.334524482488632202e-02 -4.149192944169044495e-02 1.479362696409225464e-01 -6.324940174818038940e-02 -3.198054730892181396e-01 -2.353186905384063721e-01 5.054634213447570801e-01 7.152587175369262695e-02 -1.705687195062637329e-01 1.034390181303024292e-01 1.467325836420059204e-01 1.356117129325866699e-01 -3.189220726490020752e-01 2.856320701539516449e-02 1.129649765789508820e-02 -1.342556178569793701e-01 -4.488723725080490112e-02 -3.776735439896583557e-02 7.093635201454162598e-02 -8.078471571207046509e-02
-8.431968092918395996e-02 9.909342229366302490e-02 1.677687019109725952e-01 -1.321995407342910767e-01 -9.364214539527893066e-02 2.529042027890682220e-02 -1.101080700755119324e-01 1.307008415460586548e-01 8.869101107120513916e-02 1.340738981962203979e-01 5.652318149805068970e-02 8.642520755529403687e-02 5.557553470134735107e-02 1.036525797098875046e-02 -1.104405242949724197e-02 2.342656254768371582e-01 4.307401180267333984e-02 1.614997684955596924e-01 4.693715870380401611e-01 -5.826421454548835754e-02 -7.723164558410644531e-02 4.046735167503356934e-02 1.490895301103591919e-01 -1.847856491804122925e-01 -4.519081711769104004e-01 2.654407918453216553e-01 -1.979545056819915771e-01 -1.229074317961931229e-02 4.839512985199689865e-03 -2.493034154176712036e-01 -2.968839108943939209e-01 -1.554931700229644775e-01
-4.642170295119285583e-02 2.197947800159454346e-01 2.784207463264465332e-02 2.881133556365966797e-01 2.190043479204177856e-01 -5.446445196866989136e-02 -2.655019462108612061e-01 3.227743506431579590e-01 -4.485349729657173157e-02 1.656168699264526367e-01 -1.926164142787456512e-02 -6.756753474473953247e-02 2.044643610715866089e-01 7.226664572954177856e-02 6.512600183486938477e-02 8.430261909961700439e-02 -1.986226439476013184e-01 2.358303405344486237e-02 3.972555324435234070e-02 -2.391298115253448486e-01 -1.791260540485382080e-01 5.419826507568359375e-02 -9.326010942459106445e-02 -1.796757876873016357e-01 -3.685697615146636963e-01 1.615028828382492065e-01 2.519524842500686646e-02 -3.556456863880157471e-01 -3.000354953110218048e-02 3.206224739551544189e-02 2.141613066196441650e-01 1.891610920429229736e-01
1.406341791152954102e-01 2.817643061280250549e-02 -1.092047244310379028e-01 -4.446466045919805765e-04 1.464501470327377319e-01 1.909239888191223145e-01 4.425670485943555832e-03 1.581695526838302612e-01 -1.806469857692718506e-01 1.309377104043960571e-01 -1.702305376529693604e-01 3.876808881759643555e-01 4.230656102299690247e-02 2.566993832588195801e-01 4.043602198362350464e-02 1.964472085237503052e-01 3.092070296406745911e-02 9.828156791627407074e-03 2.069762051105499268e-01 2.833577059209346771e-02 -2.267657965421676636e-01 2.354267090559005737e-01 4.146532155573368073e-03 -2.852485477924346924e-01 -4.106206595897674561e-01 -1.111322641372680664e-01 -1.442044377326965332e-01 -2.056477814912796021e-01 -9.897261857986450195e-02 -1.028217449784278870e-01 -1.987382918596267700e-01 -1.037496924400329590e-01
3.737679123878479004e-02 1.375107318162918091e-01 3.018957003951072693e-02 3.056388534605503082e-02 -1.317475140094757080e-01 6.399887204170227051e-01 -2.870465815067291260e-02 7.067991793155670166e-02 -2.494571059942245483e-01 5.721564963459968567e-02 -6.036270037293434143e-02 9.222039952874183655e-03 -2.611701563000679016e-02 -3.110540285706520081e-02 1.212500967085361481e-02 -4.507321491837501526e-02 -1.922096908092498779e-01 -8.158160001039505005e-02 3.689062893390655518e-01 -6.933269649744033813e-02 1.302675530314445496e-02 -2.289522439241409302e-02 -6.587396562099456787e-02 1.571285426616668701e-01 -2.324194759130477905e-01 2.734698355197906494e-02 -3.614844009280204773e-02 -5.310585349798202515e-02 -2.770664095878601074e-01 1.981691271066665649e-01 2.874284088611602783e-01 1.609753444790840149e-02
-8.250325173139572144e-02 -2.507526427507400513e-02 3.087487518787384033e-01 1.563907861709594727e-01 1.022962853312492371e-01 2.113670408725738525e-01 -1.091190706938505173e-02 2.285384386777877808e-02 7.539132237434387207e-02 3.163532912731170654e-01 5.295814573764801025e-02 1.604879051446914673e-01 1.325974911451339722e-01 2.798266112804412842e-01 -8.562549017369747162e-03 -1.887843012809753418e-01 2.495260909199714661e-02 -2.511499635875225067e-02 1.922512501478195190e-01 4.555158689618110657e-02 -2.865658998489379883e-01 -6.842460483312606812e-02 -1.468900442123413086e-01 -2.966792285442352295e-01 -1.999308615922927856e-01 3.349885642528533936e-01 -1.315771639347076416e-01 -3.053005971014499664e-02 -2.928844392299652100e-01 -1.127088442444801331e-01 2.049014419317245483e-01 5.905386060476303101e-02
-2.915309071540832520e-01 8.855301141738891602e-02 -8.219966292381286621e-02 -2.765989489853382111e-02 3.636626154184341431e-02 -6.251429766416549683e-02 8.637262135744094849e-02 2.812600135803222656e-01 1.606653258204460144e-02 4.646042361855506897e-02 1.119803860783576965e-01 7.105599623173475266e-03 4.365868866443634033e-01 -5.820206925272941589e-02 -1.245629340410232544e-01 7.889542728662490845e-02 4.607489798218011856e-03 3.061972260475158691e-01 3.601079285144805908e-01 -5.327453836798667908e-02 -2.337927073240280151e-01 -3.637559711933135986e-02 -1.600322574377059937e-01 1.592510640621185303e-01 -1.793725490570068359e-01 1.791227608919143677e-01 3.036331757903099060e-02 -3.394908905029296875e-01 -1.603724807500839233e-01 7.010021805763244629e-02 8.172714710235595703e-02 -1.615856885910034180e-01
-1.082673072814941406e-01 3.928052261471748352e-02 3.697865903377532959e-01 -2.314945459365844727e-01 2.172174900770187378e-01 1.656624227762222290e-01 4.341856017708778381e-02 4.534876346588134766e-01 -1.103288084268569946e-01 5.828420817852020264e-02 1.042091846466064453e-01 -8.560424298048019409e-02 5.610840395092964172e-02 1.379874348640441895e-01 -4.931821301579475403e-02 -7.577045261859893799e-02 -2.186906039714813232e-01 2.080837339162826538e-01 7.813283056020736694e-02 -2.047948688268661499e-01 -1.467755287885665894e-01 9.739644825458526611e-02 -5.933579802513122559e-02 -6.539943069219589233e-02 -2.829060554504394531e-01 3.027847707271575928e-01 1.477847546339035034e-01 -1.851799041032791138e-01 6.654490530490875244e-02 -2.306375093758106232e-02 -1.977706849575042725e-01 1.426432188600301743e-02
-3.600458055734634399e-02 1.032555252313613892e-01 1.968564391136169434e-01 -6.447269767522811890e-02 -2.359289526939392090e-01 5.400796234607696533e-02 -2.938787043094635010e-01 1.036355048418045044e-01 -1.593709886074066162e-01 8.613854646682739258e-03 -9.860420599579811096e-03 6.142249703407287598e-02 4.286409616470336914e-01 -9.831546247005462646e-02 -1.975058615207672119e-01 -3.836051747202873230e-02 2.102005109190940857e-02 1.331494096666574478e-02 1.285647600889205933e-01 -3.298624455928802490e-01 4.706690087914466858e-02 -1.377669721841812134e-01 3.926684558391571045e-01 -2.460118085145950317e-01 -1.089246347546577454e-01 1.826895922422409058e-01 -2.861061096191406250e-01 -9.502303600311279297e-02 -9.091702848672866821e-02 -1.185778379440307617e-01 3.119510412216186523e-02 7.026907056570053101e-02
-1.925308555364608765e-01 3.998107612133026123e-01 1.112502366304397583e-01 1.834149807691574097e-01 8.975631743669509888e-02 1.393345892429351807e-01 -1.520980894565582275e-01 3.110600709915161133e-01 -9.947896469384431839e-04 1.325567364692687988e-01 -1.666487902402877808e-01 -8.342753350734710693e-02 2.153399633243680000e-03 3.866910003125667572e-03 7.193340361118316650e-02 1.212759912014007568e-01 -3.177500069141387939e-01 1.073529422283172607e-01 2.148092687129974365e-01 -9.171982295811176300e-03 -8.959838747978210449e-02 3.295742720365524292e-02 4.916156083345413208e-02 -1.832183301448822021e-01 -4.044163227081298828e-01 1.770639419555664062e-01 5.932467058300971985e-02 -2.319918721914291382e-01 8.650824427604675293e-03 -5.782390385866165161e-02 3.430928662419319153e-02 2.772019803524017334e-01
1.084100902080535889e-01 -1.274450775235891342e-02 1.741862744092941284e-01 5.248115956783294678e-02 1.263180077075958252e-01 2.188683748245239258e-01 1.883927881717681885e-01 4.015169739723205566e-01 -2.060704380273818970e-01 -1.424959152936935425e-01 -3.243361040949821472e-02 8.716966211795806885e-02 3.404152095317840576e-01 -9.532406926155090332e-02 -5.857632309198379517e-02 -1.054751314222812653e-02 -4.416118189692497253e-02 1.508289426565170288e-01 1.519179642200469971e-01 1.466983109712600708e-01 -2.924431562423706055e-01 -2.508608065545558929e-02 -2.965695261955261230e-01 1.175705641508102417e-01 -1.537379473447799683e-01 1.996246576309204102e-01 3.940739482641220093e-02 -2.153661102056503296e-01 -1.657415032386779785e-01 -2.191149443387985229e-01 1.939921528100967407e-01 1.128146201372146606e-01
-2.542855963110923767e-02 4.034156724810600281e-02 3.373279422521591187e-02 -2.027484178543090820e-01 1.676478832960128784e-01 1.519232243299484253e-01 1.368004735559225082e-02 1.451287269592285156e-01 -2.068068832159042358e-01 6.124426145106554031e-04 7.483998686075210571e-02 -1.353372186422348022e-01 1.877936571836471558e-01 3.424360752105712891e-01 1.043218970298767090e-01 -3.302010893821716309e-01 9.160685539245605469e-02 -2.477343566715717316e-02 2.067584358155727386e-02 -1.769079715013504028e-01 7.437066733837127686e-02 2.304414985701441765e-03 1.311094164848327637e-01 -7.823949679732322693e-03 -8.797528594732284546e-02 2.118885517120361328e-01 1.192811727523803711e-01 -2.403914481401443481e-01 -2.001234889030456543e-01 -4.541377127170562744e-01 3.288663625717163086e-01 -3.606874123215675354e-02
-6.503136828541755676e-03 1.470827162265777588e-01 -8.663244545459747314e-02 -1.415527015924453735e-01 1.392264813184738159e-01 4.089813213795423508e-03 -2.833282575011253357e-02 5.145521834492683411e-03 -1.970164626836776733e-01 2.745663523674011230e-01 2.909726202487945557e-01 -2.273198962211608887e-01 3.794243931770324707e-02 2.160546779632568359e-01 2.627158761024475098e-01 4.765281081199645996e-02 -5.938420817255973816e-02 3.337238430976867676e-01 1.019329130649566650e-01 -3.160453438758850098e-01 -2.451059371232986450e-01 4.489303007721900940e-02 1.266251355409622192e-01 -2.690788358449935913e-02 -1.069038268178701401e-02 2.673989236354827881e-01 1.122412458062171936e-02 -2.121627330780029297e-01 -2.073883414268493652e-01 -2.794991135597229004e-01 1.147510781884193420e-01 -7.432828098535537720e-02
1.744521968066692352e-02 8.172860741615295410e-02 -7.809095084667205811e-02 -2.348373830318450928e-02 -1.711099408566951752e-02 1.052235886454582214e-01 -7.817334681749343872e-02 9.031993895769119263e-02 3.910521510988473892e-03 1.092266961932182312e-01 -2.968485234305262566e-03 1.347049772739410400e-01 -7.246114313602447510e-02 1.375807523727416992e-01 3.505615144968032837e-02 2.161436676979064941e-01 -6.676666438579559326e-02 -7.456015050411224365e-02 5.021258592605590820e-01 -7.225304841995239258e-02 -1.342551410198211670e-01 -9.031554684042930603e-03 2.238557189702987671e-01 -3.126415610313415527e-01 -3.493038713932037354e-01 2.018031775951385498e-01 -1.228029206395149231e-01 -2.330359071493148804e-01 1.317259203642606735e-02 -3.052154779434204102e-01 -1.738774329423904419e-01 -2.636082470417022705e-01
-1.872038096189498901e-01 -2.945675887167453766e-02 -5.482303351163864136e-02 1.304910331964492798e-01 -2.190004438161849976e-01 3.527560532093048096e-01 8.617803454399108887e-02 3.193616867065429688e-01 -2.780923843383789062e-01 9.854022413492202759e-02 1.784888058900833130e-01 7.436466962099075317e-02 8.836228400468826294e-02 4.790211468935012817e-02 2.226859629154205322e-01 9.917557239532470703e-02 -1.809953600168228149e-01 1.266872137784957886e-01 -8.528130501508712769e-02 -3.311829566955566406e-01 -4.006260335445404053e-01 3.322693333029747009e-02 -4.809064418077468872e-02 1.294992417097091675e-01 -1.615357846021652222e-01 1.895684897899627686e-01 -1.898162253201007843e-02 -1.570269316434860229e-01 -2.387807937338948250e-03 -1.834937483072280884e-01 -2.429853007197380066e-02 -2.258298173546791077e-02
-1.301778703927993774e-01 -3.327190279960632324e-01 -1.053551137447357178e-01 7.210651040077209473e-02 -5.584681034088134766e-02 -1.503034867346286774e-02 1.052297949790954590e-01 2.216697633266448975e-01 -3.295755982398986816e-01 -1.319817453622817993e-01 -3.545466065406799316e-02 1.686365343630313873e-02 2.028978615999221802e-01 1.548330187797546387e-01 1.103788316249847412e-01 1.921513080596923828e-01 -1.448448151350021362e-01 1.487863063812255859e-01 2.281669713556766510e-02 -2.354883700609207153e-01 -1.051824167370796204e-01 4.194109514355659485e-02 -1.123523190617561340e-01 -2.781154513359069824e-01 -2.521620988845825195e-01 2.002101391553878784e-01 6.709496490657329559e-03 -2.587557435035705566e-01 6.143517419695854187e-02 -2.540399432182312012e-01 3.308925628662109375e-01 -1.771838776767253876e-02
-2.786414623260498047e-01 1.531235128641128540e-01 1.779142767190933228e-01 4.955201968550682068e-02 1.277602761983871460e-01 3.398818671703338623e-01 -1.175519898533821106e-01 3.543192520737648010e-02 -6.275036185979843140e-02 -1.151115447282791138e-01 2.742633223533630371e-02 6.146727874875068665e-02 -6.235569715499877930e-02 2.118206024169921875e-01 4.672926291823387146e-02 -2.731973528861999512e-01 -2.736339569091796875e-01 3.610545098781585693e-01 7.891882956027984619e-02 -3.000003397464752197e-01 -1.941879242658615112e-01 1.534205526113510132e-01 -4.802056774497032166e-02 7.286690920591354370e-02 -2.291269786655902863e-02 1.243318244814872742e-01 5.903936922550201416e-02 -2.535107135772705078e-01 -1.750150769948959351e-01 -2.434053272008895874e-01 1.631148606538772583e-01 6.753415334969758987e-03
-9.986050426959991455e-02 7.296085357666015625e-02 1.969139277935028076e-01 1.525418609380722046e-01 2.269338965415954590e-01 1.844241917133331299e-01 2.685098722577095032e-02 1.647561788558959961e-01 1.654437929391860962e-01 1.164115313440561295e-02 -1.432112753391265869e-01 -1.529587619006633759e-02 1.978477835655212402e-02 1.215389147400856018e-01 1.559837162494659424e-01 5.623323842883110046e-02 -1.612940877676010132e-01 9.216851741075515747e-02 4.787578582763671875e-01 -1.364081799983978271e-01 -3.612335324287414551e-01 -2.110843360424041748e-02 9.457834064960479736e-02 2.966980636119842529e-02 -1.253252625465393066e-01 -1.843594759702682495e-01 -1.646375507116317749e-01 9.467811137437820435e-02 -2.574514150619506836e-01 -3.209826052188873291e-01 1.496930718421936035e-01 -1.334385573863983154e-01
-2.366524934768676758e-01 2.645157873630523682e-01 3.876676317304372787e-03 -6.169928982853889465e-02 -8.813261985778808594e-02 3.541880100965499878e-02 9.010305255651473999e-02 1.251977980136871338e-01 -1.063880175352096558e-01 1.283373236656188965e-01 -3.860455751419067383e-01 1.681184768676757812e-01 1.486292388290166855e-02 3.405158221721649170e-01 1.081639528274536133e-01 6.239926815032958984e-02 -5.303102359175682068e-02 5.118325818330049515e-03 3.511754274368286133e-01 9.989406913518905640e-02 8.019389212131500244e-02 -7.175261527299880981e-02 8.433657884597778320e-02 -6.600745255127549171e-04 -1.445580422878265381e-01 1.940041333436965942e-01 -2.523270249366760254e-01 -3.459259867668151855e-01 -2.023373693227767944e-01 -3.902678564190864563e-02 -2.367782443761825562e-01 7.287987321615219116e-02
-8.940509706735610962e-02 1.075853258371353149e-01 3.385294601321220398e-02 -1.952375918626785278e-01 1.683538109064102173e-01 1.013297028839588165e-02 -3.332214057445526123e-01 3.360282629728317261e-02 -1.012213826179504395e-01 1.985329836606979370e-01 2.088207192718982697e-02 -6.864301115274429321e-02 -5.888473708182573318e-03 2.450221627950668335e-01 1.234167665243148804e-01 -6.284716539084911346e-03 3.370089083909988403e-02 4.128748178482055664e-01 -2.270914986729621887e-02 -3.939626216888427734e-01 -1.751570850610733032e-01 6.541260331869125366e-02 -4.355113953351974487e-02 -1.832211017608642578e-01 -1.320063471794128418e-01 2.031217366456985474e-01 -7.666093856096267700e-02 -1.887620538473129272e-01 -2.228630185127258301e-01 -3.350150585174560547e-01 5.837150663137435913e-02 -8.458712697029113770e-02
-8.973637968301773071e-02 6.893897801637649536e-02 3.692525923252105713e-01 1.751756519079208374e-01 -1.930683553218841553e-01 -5.783302709460258484e-02 1.422376781702041626e-01 3.345077335834503174e-01 -2.122621685266494751e-01 2.518766373395919800e-02 9.288163483142852783e-02 -1.423604041337966919e-01 1.782662570476531982e-01 1.136127561330795288e-01 2.030700631439685822e-02 -6.704142689704895020e-02 -2.977526783943176270e-01 -9.699152410030364990e-02 7.137259840965270996e-02 2.766932360827922821e-03 -2.509212791919708252e-01 -1.461007446050643921e-01 -9.364964067935943604e-02 7.672967016696929932e-02 -9.891830384731292725e-02 4.480534419417381287e-02 -3.280407562851905823e-02 -3.806731104850769043e-01 -2.507938444614410400e-01 2.111648395657539368e-02 2.850907146930694580e-01 -1.367695927619934082e-01
-1.848838627338409424e-01 1.695984229445457458e-02 -1.081867367029190063e-01 2.389584332704544067e-01 -1.177768185734748840e-01 4.434989690780639648e-01 2.625899156555533409e-03 2.369576990604400635e-01 -2.434193342924118042e-01 6.680934876203536987e-02 1.547738909721374512e-01 2.432924956083297729e-01 -2.744366787374019623e-02 5.643244832754135132e-03 2.765605747699737549e-01 6.537931412458419800e-02 -1.084787696599960327e-01 4.209765419363975525e-02 6.341171264648437500e-02 -3.122032284736633301e-01 -2.413242012262344360e-01 1.519787311553955078e-01 1.411520242691040039e-01 4.926063492894172668e-02 -3.256044089794158936e-01 1.381158977746963501e-01 5.529994145035743713e-03 -1.998664438724517822e-01 -6.983998417854309082e-02 -8.662126213312149048e-02 -6.104237958788871765e-02 -4.126374796032905579e-02
8.027932792901992798e-02 1.001150086522102356e-01 -2.442502081394195557e-01 2.240047901868820190e-01 -2.337459921836853027e-01 5.003098025918006897e-02 -2.306555770337581635e-02 -7.212705910205841064e-02 1.461167931556701660e-01 9.572488069534301758e-02 -3.174893558025360107e-01 1.259419918060302734e-01 1.205000132322311401e-01 9.528896212577819824e-02 9.553454071283340454e-02 8.918358385562896729e-02 -3.143150210380554199e-01 -1.148549765348434448e-01 2.785467803478240967e-01 -2.629321217536926270e-01 -2.679290249943733215e-02 5.549347028136253357e-02 -1.037563532590866089e-01 1.389489620923995972e-01 -2.615308165550231934e-01 3.073357045650482178e-01 -2.999643096700310707e-03 -1.020200476050376892e-01 -2.476126253604888916e-01 -2.507066726684570312e-01 -5.713021755218505859e-02 1.723055541515350342e-01
-2.529253959655761719e-01 1.910501569509506226e-01 6.783465296030044556e-02 1.184732466936111450e-01 2.065910398960113525e-01 1.510216593742370605e-01 1.272736042737960815e-01 1.592521220445632935e-01 2.543268166482448578e-02 2.653791904449462891e-01 7.166767865419387817e-02 2.439955621957778931e-01 1.892497390508651733e-01 6.502639502286911011e-02 2.268202416598796844e-02 -2.391473054885864258e-01 -2.121547758579254150e-01 2.332375347614288330e-01 2.345696240663528442e-01 -9.272387623786926270e-02 1.400574743747711182e-01 -1.124475374817848206e-01 2.420487115159630775e-03 -2.165741026401519775e-01 -3.435023128986358643e-01 1.424392461776733398e-01 1.297191977500915527e-01 -3.049369454383850098e-01 -5.758849158883094788e-02 -7.308209687471389771e-02 2.316422760486602783e-02 -2.021382302045822144e-01
-3.141871392726898193e-01 -2.242602109909057617e-01 8.039889484643936157e-02 -1.190048828721046448e-01 9.435559809207916260e-02 -9.756945073604583740e-02 -3.166765272617340088e-01 3.438384830951690674e-02 -1.047388240694999695e-01 -1.238133534789085388e-01 2.621442638337612152e-02 7.408691197633743286e-02 3.243620097637176514e-01 1.438429206609725952e-01 3.463376685976982117e-02 -1.518460921943187714e-02 -2.528100013732910156e-01 7.483141124248504639e-02 3.460532426834106445e-01 -7.721446454524993896e-02 -4.473239555954933167e-02 3.241733089089393616e-02 1.120171397924423218e-01 -1.706402152776718140e-01 -3.713662028312683105e-01 2.338971793651580811e-01 6.473608314990997314e-02 -1.675234884023666382e-01 -4.778469353914260864e-02 1.838782057166099548e-02 2.627476155757904053e-01 1.191310435533523560e-01
-1.840290427207946777e-01 -3.487130999565124512e-02 3.591620922088623047e-02 -1.012552380561828613e-01 1.227883249521255493e-02 1.741051226854324341e-01 4.307154193520545959e-02 1.563933677971363068e-03 -1.411518305540084839e-01 1.025289297103881836e-01 2.451515011489391327e-02 1.604259908199310303e-01 2.679248899221420288e-02 -4.405788704752922058e-02 2.079814970493316650e-01 5.750408768653869629e-02 -1.579553037881851196e-01 7.771862298250198364e-02 3.136146664619445801e-01 -3.043178915977478027e-01 -5.140131711959838867e-01 5.494736135005950928e-02 1.292965263128280640e-01 -5.679111927747726440e-02 -2.857656478881835938e-01 4.046548157930374146e-02 -3.033104911446571350e-02 -4.603420794010162354e-01 1.275702286511659622e-02 6.144798919558525085e-02 -3.607917949557304382e-02 -6.751785427331924438e-02
-1.246128752827644348e-01 2.237286120653152466e-01 -4.341413453221321106e-02 -1.827511936426162720e-01 -4.115445166826248169e-02 -3.274091705679893494e-02 1.561766117811203003e-01 2.615388929843902588e-01 -2.457522302865982056e-01 1.574334502220153809e-01 -9.967842698097229004e-02 3.152193427085876465e-01 2.464055120944976807e-01 3.875766322016716003e-02 3.680697679519653320e-01 4.821398854255676270e-02 -1.012445315718650818e-01 8.791354298591613770e-02 1.845718622207641602e-01 7.763514667749404907e-02 -4.978244379162788391e-02 3.527185618877410889e-01 7.532922178506851196e-02 -1.802942603826522827e-01 -2.189657986164093018e-01 5.347299203276634216e-02 -1.055395379662513733e-01 -1.363604515790939331e-01 5.679996311664581299e-02 -3.061797022819519043e-01 3.843201696872711182e-02 -8.336130529642105103e-02
2.507725032046437263e-03 1.441288590431213379e-01 2.611197829246520996e-01 -1.450875699520111084e-01 1.460072696208953857e-01 -1.011824328452348709e-02 1.494864374399185181e-01 4.738428592681884766e-01 -1.120917946100234985e-01 -1.327899247407913208e-01 1.606955379247665405e-01 -1.364828180521726608e-02 1.736994683742523193e-01 1.048393398523330688e-01 -4.072423651814460754e-02 -2.141347527503967285e-01 -3.306021094322204590e-01 1.922607570886611938e-01 -3.098208270967006683e-02 -2.106087356805801392e-01 -2.377637326717376709e-01 1.723257154226303101e-01 -2.792036160826683044e-02 -2.217278033494949341e-01 -2.618260383605957031e-01 1.588409394025802612e-01 -1.597272604703903198e-01 6.875006854534149170e-02 -1.451636552810668945e-01 1.267998293042182922e-02 6.027347967028617859e-02 1.317647099494934082e-02
-1.606065779924392700e-01 1.244488731026649475e-01 3.599525615572929382e-02 -1.105285808444023132e-01 -1.069987416267395020e-01 2.297399938106536865e-01 4.651551693677902222e-02 2.180588692426681519e-01 -4.003295898437500000e-01 2.142808884382247925e-01 -9.466070681810379028e-02 1.615792214870452881e-01 1.646235734224319458e-01 1.887971758842468262e-01 2.697743475437164307e-01 1.776417344808578491e-02 -8.117034286260604858e-02 1.809697300195693970e-01 4.595792591571807861e-01 1.003172993659973145e-01 -2.006065472960472107e-02 5.474865436553955078e-02 1.542047248221933842e-04 -4.230540245771408081e-02 -7.246531546115875244e-02 -1.616106033325195312e-01 6.880107522010803223e-02 -2.647702991962432861e-01 -1.197957620024681091e-01 5.701534077525138855e-02 -1.341472752392292023e-02 2.537376880645751953e-01
-6.056881323456764221e-02 1.835694015026092529e-01 -6.746577471494674683e-02 1.187703385949134827e-02 6.048081815242767334e-02 -2.027204446494579315e-02 -1.618892401456832886e-01 3.486536443233489990e-01 2.773717641830444336e-01 8.966748602688312531e-03 1.473572701215744019e-01 -5.587033554911613464e-02 3.315284252166748047e-01 8.977754414081573486e-02 2.321752905845642090e-02 9.894994646310806274e-02 -1.041040197014808655e-01 -5.534746870398521423e-02 2.297923117876052856e-01 -2.761978805065155029e-01 1.662348508834838867e-01 -1.749968528747558594e-01 1.308169364929199219e-01 -1.440072208642959595e-01 -3.506356477737426758e-01 1.698379814624786377e-01 -1.025222614407539368e-02 -2.969467826187610626e-02 -3.663872778415679932e-01 -2.102039307355880737e-01 -4.913328681141138077e-03 7.500383257865905762e-02
-1.917134374380111694e-01 1.038095448166131973e-02 1.945543736219406128e-01 -1.396445184946060181e-01 8.258039504289627075e-02 -5.799238011240959167e-02 -1.612868756055831909e-01 6.799254566431045532e-02 -7.063502073287963867e-02 3.765551373362541199e-02 2.521631494164466858e-02 -1.397223323583602905e-01 2.405412346124649048e-01 8.606998622417449951e-02 -1.597787737846374512e-01 -2.467237859964370728e-01 -1.223853901028633118e-01 2.516954839229583740e-01 4.044017195701599121e-02 -2.635927200317382812e-01 2.818805724382400513e-02 1.611792445182800293e-01 -1.029328480362892151e-01 -4.223246872425079346e-02 -1.584441065788269043e-01 4.172055423259735107e-01 -1.131573617458343506e-01 -3.234476745128631592e-01 -2.777066826820373535e-02 -3.915711343288421631e-01 1.235507279634475708e-01 1.103734150528907776e-01
-1.780418753623962402e-01 5.706318095326423645e-02 9.972130507230758667e-02 1.127944812178611755e-01 -1.474169194698333740e-01 1.106843799352645874e-01 6.986931711435317993e-02 1.451743990182876587e-01 -2.988275289535522461e-01 2.961438894271850586e-01 -2.706834673881530762e-01 -5.171693116426467896e-02 1.861485689878463745e-01 2.574714124202728271e-01 5.184019729495048523e-02 1.402479261159896851e-01 1.543935835361480713e-01 -7.188849896192550659e-02 3.193489313125610352e-01 -7.254706323146820068e-02 6.640797108411788940e-02 9.940693527460098267e-02 5.133955180644989014e-02 -8.228251338005065918e-02 -2.261767387390136719e-01 3.204811215400695801e-01 -2.077374160289764404e-01 -2.053667902946472168e-01 8.955787867307662964e-02 -4.795223101973533630e-02 -2.577913701534271240e-01 1.739942729473114014e-01
-6.152947247028350830e-02 1.268912255764007568e-01 1.522439122200012207e-01 1.600137203931808472e-01 -1.165247857570648193e-01 2.050557583570480347e-01 -1.787857562303543091e-01 1.742541790008544922e-01 6.076218560338020325e-02 3.514709472656250000e-01 -7.616202533245086670e-02 -5.942232161760330200e-02 -9.809481352567672729e-02 1.986755058169364929e-02 -3.826614469289779663e-02 -2.192205339670181274e-01 -1.125284135341644287e-01 5.508233606815338135e-02 2.959142625331878662e-01 -3.605229556560516357e-01 -1.053282842040061951e-01 -2.046608179807662964e-02 7.839887589216232300e-02 -1.156888622790575027e-02 -2.382820099592208862e-01 -1.278373152017593384e-01 -4.178855121135711670e-01 -9.955488145351409912e-02 -5.767949391156435013e-03 -3.103855848312377930e-01 6.510302424430847168e-02 8.931843191385269165e-02
-2.925367057323455811e-01 3.812924027442932129e-02 -1.128786802291870117e-01 -1.006328538060188293e-01 -1.026833876967430115e-01 4.271426051855087280e-02 -3.683706521987915039e-01 7.005756348371505737e-02 -1.015291437506675720e-01 3.282164409756660461e-02 2.851718105375766754e-02 1.355231273919343948e-02 2.711671888828277588e-01 8.374031633138656616e-02 -1.378936171531677246e-01 -4.160618036985397339e-02 1.849835067987442017e-01 9.053565561771392822e-02 1.987752318382263184e-02 -2.233285605907440186e-01 -1.621868833899497986e-02 6.228732317686080933e-02 4.081081226468086243e-02 -1.256606727838516235e-01 -5.340813994407653809e-01 1.413822025060653687e-01 1.431467086076736450e-01 -8.376781642436981201e-02 -2.346003800630569458e-01 -2.554681003093719482e-01 2.142679989337921143e-01 -1.010802313685417175e-01
3.554388508200645447e-02 7.978068292140960693e-02 3.951625153422355652e-02 7.523486763238906860e-02 -2.637129127979278564e-01 -3.311155736446380615e-02 9.874960035085678101e-02 2.808795571327209473e-01 -3.281469941139221191e-01 2.443198263645172119e-01 -2.028800249099731445e-01 9.077040851116180420e-02 -5.587142333388328552e-02 3.024171888828277588e-01 2.820861041545867920e-01 -3.435630351305007935e-02 -1.646540164947509766e-01 -2.444608695805072784e-02 4.095056653022766113e-01 -8.299410343170166016e-02 -2.109069824218750000e-01 -1.557510495185852051e-01 1.543928775936365128e-02 -8.768783882260322571e-03 -5.350064486265182495e-02 3.062637746334075928e-01 -8.259307593107223511e-02 8.250710368156433105e-02 -6.568021327257156372e-02 -1.483658105134963989e-01 1.551712602376937866e-01 -4.148725792765617371e-02
-1.299589574337005615e-01 1.992513090372085571e-01 2.683289945125579834e-01 -4.570987075567245483e-02 2.566059827804565430e-01 -4.704658314585685730e-02 -6.998795270919799805e-02 1.018778458237648010e-01 -1.452279090881347656e-01 9.884718805551528931e-02 2.733986638486385345e-02 1.439667195081710815e-01 2.301039695739746094e-01 -5.079500004649162292e-02 5.909196659922599792e-02 2.654761634767055511e-02 -3.147092461585998535e-01 2.677809596061706543e-01 2.398012429475784302e-01 -2.506123781204223633e-01 1.545009315013885498e-01 1.277325153350830078e-01 -1.325628459453582764e-01 -1.158931925892829895e-01 -2.348548024892807007e-01 -2.789912745356559753e-02 6.515821907669305801e-03 -3.207725286483764648e-01 -1.653006225824356079e-01 -1.905481666326522827e-01 1.401738822460174561e-02 -2.982780933380126953e-01
-7.240159064531326294e-02 7.734826300293207169e-03 1.297426819801330566e-01 -1.630934625864028931e-01 3.377212211489677429e-02 3.542380779981613159e-02 -7.053729146718978882e-02 1.204075589776039124e-01 3.531383350491523743e-02 6.558353453874588013e-02 -3.037269786000251770e-02 1.353825908154249191e-02 -1.379863619804382324e-01 8.161984384059906006e-02 1.238991022109985352e-01 2.832795083522796631e-01 -1.654861420392990112e-01 -6.227050325833261013e-04 3.640601336956024170e-01 -5.335767567157745361e-02 -1.610753387212753296e-01 3.019898012280464172e-02 1.523850858211517334e-01 -2.931150197982788086e-01 -4.910357296466827393e-01 2.657356560230255127e-01 -2.652997672557830811e-01 -3.643831238150596619e-02 3.210260719060897827e-02 -1.926450729370117188e-01 -2.045048028230667114e-01 -1.981574296951293945e-01
-2.970552742481231689e-01 -2.089426107704639435e-02 -4.047588631510734558e-02 2.053689956665039062e-01 -1.986969411373138428e-01 3.594669103622436523e-01 1.149593144655227661e-01 3.514682054519653320e-01 -2.037160694599151611e-01 -5.390922352671623230e-02 1.582766622304916382e-01 1.707501411437988281e-01 1.007216870784759521e-01 1.220693364739418030e-01 2.912383377552032471e-01 8.905489742755889893e-02 -1.262189000844955444e-01 5.264333635568618774e-02 -2.401064336299896240e-02 -3.022145032882690430e-01 -3.115736246109008789e-01 1.909473794512450695e-03 4.509881883859634399e-02 1.079062670469284058e-01 -1.191968470811843872e-01 1.511698812246322632e-01 -2.540294313803315163e-03 -2.142213881015777588e-01 -1.174393817782402039e-01 -1.014500930905342102e-01 -8.923330157995223999e-02 -9.632377326488494873e-02
-4.413711279630661011e-02 1.215166747570037842e-01 1.692474484443664551e-01 2.379396259784698486e-01 1.859677135944366455e-01 1.933826953172683716e-01 -3.073172867298126221e-01 1.040700003504753113e-01 1.395603418350219727e-01 2.118390351533889771e-01 1.029545366764068604e-01 1.047956570982933044e-02 -2.703542448580265045e-02 2.874646782875061035e-01 -2.316430062055587769e-01 -2.466953694820404053e-01 -8.566070348024368286e-02 7.099621742963790894e-02 3.180894851684570312e-01 -5.167961120605468750e-02 -2.559679150581359863e-01 -5.543790757656097412e-02 -1.620424240827560425e-01 -2.320322692394256592e-01 -1.570776551961898804e-01 1.580990701913833618e-01 -3.662154451012611389e-02 -2.043879926204681396e-01 -1.470004171133041382e-01 -1.220798864960670471e-01 2.223039418458938599e-01 -6.471861898899078369e-02
1.816138178110122681e-01 -3.127142321318387985e-03 1.111689135432243347e-01 -2.429700493812561035e-01 -1.502979844808578491e-01 -2.140585146844387054e-02 1.666512787342071533e-01 1.095019653439521790e-01 -3.819666504859924316e-01 2.758154869079589844e-01 3.076774440705776215e-02 -1.232995390892028809e-01 2.592179924249649048e-02 2.456480413675308228e-01 -1.120139192789793015e-02 -1.070259511470794678e-02 -2.448131144046783447e-01 4.780229553580284119e-02 4.448522031307220459e-01 -3.119502216577529907e-02 -4.405718296766281128e-03 -5.285606905817985535e-02 -2.760365307331085205e-01 -1.166655123233795166e-01 9.389955550432205200e-03 5.358765274286270142e-02 -5.810832977294921875e-02 -3.061751723289489746e-01 -2.665151655673980713e-01 6.431258469820022583e-02 1.218937151134014130e-02 -6.576846539974212646e-02
1.066491473466157913e-02 1.426914334297180176e-01 7.192078232765197754e-02 2.357526719570159912e-01 8.309246599674224854e-02 2.146290391683578491e-01 -2.889732420444488525e-01 8.232270181179046631e-02 9.126929217018187046e-04 1.800356507301330566e-01 9.124333970248699188e-03 -7.637904584407806396e-02 6.401182711124420166e-02 9.287825226783752441e-02 -1.580587178468704224e-01 -1.002460494637489319e-01 -2.292950451374053955e-01 2.070868760347366333e-02 3.246025741100311279e-01 -7.930689305067062378e-02 -2.487635910511016846e-01 -2.307841926813125610e-02 -3.738223807886242867e-03 -2.142019718885421753e-01 -2.479644119739532471e-01 1.139065697789192200e-01 1.898418664932250977e-01 -3.353790640830993652e-01 -2.021189779043197632e-01 2.012145668268203735e-01 2.427196055650711060e-01 2.307132631540298462e-01
-2.139087021350860596e-01 1.777395904064178467e-01 6.344921141862869263e-02 2.940711975097656250e-01 3.917763233184814453e-01 8.986982703208923340e-02 1.466188728809356689e-01 7.023034244775772095e-02 4.862824454903602600e-02 2.850773632526397705e-01 8.409536629915237427e-02 1.196364313364028931e-01 3.407678902149200439e-01 2.173059284687042236e-01 7.947289198637008667e-02 1.015504524111747742e-01 -1.149626895785331726e-01 -6.265521794557571411e-02 4.560175165534019470e-02 1.956479065120220184e-02 2.330843731760978699e-02 -4.996518418192863464e-02 -8.735857903957366943e-02 -2.083277553319931030e-01 -2.183718830347061157e-01 2.135850042104721069e-01 -6.286375224590301514e-02 -3.071607351303100586e-01 -1.512899100780487061e-01 -2.259044647216796875e-01 -1.055278815329074860e-02 -1.408845037221908569e-01
7.715547829866409302e-02 -1.814934164285659790e-01 3.681765496730804443e-02 1.335034519433975220e-02 -6.948346644639968872e-02 1.939068883657455444e-01 2.520195245742797852e-01 2.728347480297088623e-01 -2.615267597138881683e-02 5.888586863875389099e-02 -6.859300285577774048e-02 2.315938659012317657e-02 1.517664939165115356e-01 3.417815566062927246e-01 5.575748533010482788e-02 3.954978287220001221e-02 -1.848158240318298340e-01 1.827501952648162842e-01 2.561896145343780518e-01 3.731664270162582397e-02 -2.311517745256423950e-01 2.438123375177383423e-01 1.778753846883773804e-01 1.681718677282333374e-01 -4.021549224853515625e-01 6.193256378173828125e-02 1.357322633266448975e-01 -2.941077351570129395e-01 1.267037987709045410e-01 -2.092545386403799057e-03 -1.074894890189170837e-01 -1.407233178615570068e-01
-4.945916309952735901e-02 7.777318358421325684e-02 1.719506829977035522e-01 -4.583359509706497192e-02 -2.108955979347229004e-01 -8.647123724222183228e-02 -1.524753775447607040e-02 1.171884760260581970e-01 -4.097714424133300781e-01 2.844984233379364014e-01 -1.423005312681198120e-01 4.039316177368164062e-01 7.577436417341232300e-02 2.749778330326080322e-01 5.801244825124740601e-02 1.931722611188888550e-01 6.749965250492095947e-02 1.180962771177291870e-01 1.251671165227890015e-01 2.937298640608787537e-02 -1.107984557747840881e-01 -5.036672577261924744e-02 2.078766524791717529e-01 -1.122889816761016846e-01 -2.668316960334777832e-01 3.240122497081756592e-01 -2.436628378927707672e-02 -2.911622263491153717e-02 -2.173721641302108765e-01 -5.823141336441040039e-02 -4.305868968367576599e-02 6.190676987171173096e-02
-1.046702787280082703e-01 3.585325554013252258e-02 1.989162862300872803e-01 1.958933025598526001e-01 -2.501322329044342041e-01 2.317702770233154297e-01 -2.451520562171936035e-01 1.740520298480987549e-01 4.026283510029315948e-03 8.295325934886932373e-02 1.069508306682109833e-02 -6.809724122285842896e-02 -1.756599731743335724e-02 -8.565249852836132050e-03 1.904417127370834351e-01 -1.835241466760635376e-01 -2.392903268337249756e-01 -1.654943376779556274e-01 1.973533779382705688e-01 -4.634778797626495361e-01 -2.737423181533813477e-01 5.986759066581726074e-02 9.885790944099426270e-02 3.257733583450317383e-02 -2.679800987243652344e-01 -3.441710025072097778e-02 -2.162323743104934692e-01 1.391994021832942963e-02 -1.203965172171592712e-01 -2.071798741817474365e-01 1.123014837503433228e-01 5.847434327006340027e-02
-1.159803941845893860e-01 1.268934756517410278e-01 4.259719699621200562e-02 -5.392483621835708618e-02 -1.358958035707473755e-01 2.625831402838230133e-02 4.144975543022155762e-02 2.069612890481948853e-01 8.218471705913543701e-02 1.304292865097522736e-02 -2.546863555908203125e-01 1.376112997531890869e-01 -1.089942678809165955e-01 1.921957880258560181e-01 2.272480130195617676e-01 8.544349670410156250e-02 -2.056525554507970810e-03 1.688731163740158081e-01 1.892950981855392456e-01 1.444610506296157837e-01 -1.394570171833038330e-01 2.021100074052810669e-01 6.402026116847991943e-02 1.016622409224510193e-01 -2.516234219074249268e-01 3.233683109283447266e-01 -1.124317049980163574e-01 -3.984295129776000977e-01 -3.357354104518890381e-01 -1.384412050247192383e-01 -2.573020756244659424e-01 -7.884696871042251587e-02
8.925310522317886353e-02 -5.553686246275901794e-02 3.183579072356224060e-02 2.048093825578689575e-01 -8.114563673734664917e-02 -1.327051967382431030e-01 -3.108938038349151611e-01 2.811832427978515625e-01 -4.970080778002738953e-02 -1.227826625108718872e-01 1.809579282999038696e-01 2.261462248861789703e-02 4.354665875434875488e-01 7.907723635435104370e-02 1.506365239620208740e-01 3.322623670101165771e-01 1.114152595400810242e-01 1.089236512780189514e-01 -6.919766747159883380e-05 -6.494873762130737305e-02 -1.383799463510513306e-01 4.417473450303077698e-03 3.302473202347755432e-02 2.360610477626323700e-02 -1.813580989837646484e-01 9.338354319334030151e-02 -2.813963592052459717e-01 -2.524442076683044434e-01 -2.239622920751571655e-01 -2.813640832901000977e-01 -1.944011449813842773e-02 5.253012850880622864e-02
-8.607337623834609985e-02 5.642444267868995667e-02 1.316338181495666504e-01 9.023194015026092529e-02 2.167177200317382812e-01 2.098721563816070557e-01 -4.279172420501708984e-02 1.387438476085662842e-01 -1.129613816738128662e-01 1.602350473403930664e-01 7.185077667236328125e-02 -6.183157488703727722e-02 -3.542551770806312561e-02 3.479735851287841797e-01 -3.109761141240596771e-02 -3.082866370677947998e-01 -1.924825906753540039e-01 -8.027588576078414917e-02 1.305102705955505371e-01 -1.272877752780914307e-01 -2.033366262912750244e-02 3.226170241832733154e-01 2.848348319530487061e-01 -6.068702042102813721e-02 -1.940797269344329834e-01 1.370177567005157471e-01 -1.407902687788009644e-01 -9.919872973114252090e-04 -4.825798273086547852e-01 -9.625767916440963745e-02 3.929599374532699585e-02 8.969861082732677460e-03
1.228516101837158203e-01 3.004842065274715424e-02 9.365660697221755981e-02 -1.229317039251327515e-01 -1.942929923534393311e-01 4.628770053386688232e-01 -1.226482391357421875e-01 1.339153051376342773e-01 -1.128574609756469727e-01 4.852574318647384644e-02 -1.090327873826026917e-01 -3.470611572265625000e-02 3.257237076759338379e-01 2.308717072010040283e-01 -1.340118497610092163e-01 3.011539019644260406e-02 -2.353410571813583374e-01 -1.843427866697311401e-01 -1.719932109117507935e-01 -3.225788772106170654e-01 -2.959272861480712891e-01 1.346058994531631470e-01 4.677515104413032532e-02 5.021388083696365356e-02 -2.709804773330688477e-01 1.025453433394432068e-01 -7.738766819238662720e-02 7.222048938274383545e-02 -5.443471670150756836e-02 -9.900970011949539185e-02 -3.474666178226470947e-02 -1.617423593997955322e-01
-2.266191877424716949e-02 -5.366606265306472778e-02 3.420930728316307068e-02 4.483273029327392578e-01 8.949084579944610596e-02 -2.744031883776187897e-02 -1.522751301527023315e-01 2.934549152851104736e-01 -1.420638412237167358e-01 3.084277808666229248e-01 -1.206151768565177917e-01 2.461480498313903809e-01 -8.954250067472457886e-02 1.506218314170837402e-01 -8.496531099081039429e-02 1.174022555351257324e-01 -3.181473910808563232e-01 1.441079378128051758e-01 1.747057288885116577e-01 -2.288456447422504425e-02 -2.084900587797164917e-01 -2.604950452223420143e-03 2.453355491161346436e-02 9.187003225088119507e-02 -1.713733971118927002e-01 3.713959157466888428e-01 -8.387411385774612427e-02 5.224892869591712952e-02 -9.640236198902130127e-02 -1.791556179523468018e-01 1.012375578284263611e-02 -1.005527377128601074e-01
-4.650413524359464645e-03 4.314179718494415283e-02 6.741709262132644653e-02 -3.630675673484802246e-01 -5.919945240020751953e-02 -6.319122761487960815e-02 1.548206899315118790e-02 1.188204213976860046e-01 -4.595314264297485352e-01 8.562700450420379639e-02 -1.805653679184615612e-03 -4.926041513681411743e-02 2.131796777248382568e-01 3.634949028491973877e-01 1.474014967679977417e-01 -2.259840518236160278e-01 8.983861654996871948e-02 1.482329070568084717e-01 1.818930804729461670e-01 -4.944004863500595093e-02 -1.531420201063156128e-01 1.171163320541381836e-01 -1.131923869252204895e-01 -1.018979549407958984e-01 -2.501245588064193726e-02 2.045191526412963867e-01 -4.910774901509284973e-02 -9.810186177492141724e-02 -2.252774834632873535e-01 -1.586956977844238281e-01 3.139461278915405273e-01 1.169357970356941223e-01
1.075325682759284973e-01 1.866138875484466553e-01 1.187818944454193115e-01 9.527558088302612305e-02 1.203964054584503174e-01 -7.242374122142791748e-02 1.144201382994651794e-01 2.433589845895767212e-01 -8.144540712237358093e-03 7.608222775161266327e-03 1.269577443599700928e-01 1.001090556383132935e-01 1.284633278846740723e-01 2.475181370973587036e-01 4.425995796918869019e-02 -1.305545866489410400e-01 -2.581738531589508057e-01 5.222450569272041321e-02 -3.931010514497756958e-02 -2.944495975971221924e-01 9.660714864730834961e-02 2.106531262397766113e-01 -1.249488294124603271e-01 -2.191438078880310059e-01 -3.232160508632659912e-01 1.059602051973342896e-01 3.134172782301902771e-02 -2.792559266090393066e-01 -3.288919031620025635e-01 -3.143094480037689209e-01 -1.921478100121021271e-02 -1.958846449851989746e-01
-1.904689669609069824e-01 4.843060299754142761e-02 3.433675169944763184e-01 -9.356893599033355713e-03 -3.006785176694393158e-02 2.886118292808532715e-01 -1.771396398544311523e-01 4.393138363957405090e-02 -1.897497326135635376e-01 1.056241020560264587e-01 -1.448912620544433594e-01 9.308567643165588379e-02 4.035793244838714600e-01 -2.754900753498077393e-01 1.438290476799011230e-01 -3.240377176553010941e-03 -2.101714909076690674e-01 -1.321546435356140137e-01 1.315767168998718262e-01 1.137673184275627136e-01 -5.301833897829055786e-02 8.569642901420593262e-02 1.050098240375518799e-01 -1.418595016002655029e-01 -4.505460709333419800e-02 2.873972617089748383e-02 -2.413270026445388794e-01 -1.738486289978027344e-01 -3.771805167198181152e-01 1.009202226996421814e-01 6.248329207301139832e-02 -9.337853640317916870e-02
-2.622852800413966179e-03 3.243714869022369385e-01 -9.661492705345153809e-02 1.851327270269393921e-01 3.420025482773780823e-02 2.341295629739761353e-01 -9.759432077407836914e-02 1.613218635320663452e-01 -7.931913435459136963e-02 6.699319183826446533e-02 -1.287741512060165405e-01 -1.334168016910552979e-01 7.644952088594436646e-02 -2.379828691482543945e-02 1.141743287444114685e-01 1.619600355625152588e-01 -2.595315873622894287e-01 4.502046853303909302e-02 3.558128178119659424e-01 -1.674369573593139648e-01 -6.991752982139587402e-02 1.198916509747505188e-01 -1.139078140258789062e-01 -1.865501403808593750e-01 -3.946755826473236084e-01 4.938040301203727722e-02 2.787179052829742432e-01 -2.478777915239334106e-01 7.118559442460536957e-04 -1.101313158869743347e-01 -4.511620849370956421e-02 2.573578059673309326e-01
-3.755423054099082947e-02 1.165840551257133484e-01 9.449756890535354614e-02 4.793705791234970093e-02 -5.532382056117057800e-02 7.017031311988830566e-02 5.254907906055450439e-02 2.459823191165924072e-01 -1.842727661132812500e-01 1.828154772520065308e-01 -2.073745280504226685e-01 1.705632358789443970e-01 8.225711435079574585e-02 3.238647878170013428e-01 4.449034929275512695e-01 -2.252032980322837830e-02 7.862481474876403809e-02 9.543532133102416992e-02 2.626668810844421387e-01 5.465128645300865173e-02 -2.275575697422027588e-02 -8.667727932333946228e-03 6.864988803863525391e-02 -2.252234518527984619e-02 -3.251792490482330322e-01 2.323095947504043579e-01 -1.554857939481735229e-01 -2.824411392211914062e-01 -5.517793819308280945e-02 -1.032246798276901245e-01 -1.308125257492065430e-01 2.557114064693450928e-01
2.571973390877246857e-02 2.970457375049591064e-01 2.181758582592010498e-01 -1.371289882808923721e-02 6.598266959190368652e-02 1.072900835424661636e-02 -4.917752370238304138e-02 2.227993458509445190e-01 -3.105092048645019531e-01 1.872210800647735596e-01 -2.144215106964111328e-01 1.182921901345252991e-01 1.196771636605262756e-01 5.426086112856864929e-02 1.600189954042434692e-01 -1.117119938135147095e-01 -1.248150989413261414e-01 -6.162663176655769348e-02 3.136890530586242676e-01 -2.416694760322570801e-01 1.092185601592063904e-01 -3.053362965583801270e-01 -1.274121738970279694e-02 -5.218657478690147400e-02 3.565652668476104736e-02 2.968070209026336670e-01 7.578670233488082886e-02 -2.262949049472808838e-01 -2.433991581201553345e-01 2.172873355448246002e-02 2.293681949377059937e-01 1.308695524930953979e-01
1.674369722604751587e-02 1.171689927577972412e-01 8.359251171350479126e-02 1.676651984453201294e-01 3.805167078971862793e-01 1.325478702783584595e-01 -6.558679044246673584e-02 1.079116854816675186e-02 -8.885695785284042358e-02 2.272956073284149170e-01 1.633048430085182190e-02 1.459339708089828491e-01 2.056630700826644897e-01 1.064129471778869629e-01 2.080680131912231445e-01 3.487646579742431641e-03 -3.591560423374176025e-01 1.760512739419937134e-01 1.260607838630676270e-01 -3.808435797691345215e-01 9.059352427721023560e-02 2.048254162073135376e-01 2.149624004960060120e-02 -3.318390250205993652e-02 -1.713399142026901245e-01 7.629986107349395752e-02 1.001397147774696350e-01 -3.017989099025726318e-01 -1.743639409542083740e-01 -2.170154452323913574e-01 1.237910166382789612e-01 -6.563196331262588501e-02
-1.152185797691345215e-01 -6.557082384824752808e-02 2.015878111124038696e-01 -1.907343715429306030e-01 1.778695732355117798e-01 1.549610942602157593e-01 -6.633532047271728516e-02 1.390110850334167480e-01 -2.868539690971374512e-01 6.374273449182510376e-02 -5.255441367626190186e-02 -2.243164628744125366e-01 2.913014590740203857e-01 3.792741596698760986e-01 -4.983663931488990784e-02 -1.124870264902710915e-03 3.140324354171752930e-02 3.114184737205505371e-01 1.035415008664131165e-01 7.782515138387680054e-02 -8.658272214233875275e-03 2.005001455545425415e-01 -3.192402422428131104e-02 -7.598766684532165527e-02 -7.870166003704071045e-02 2.965150773525238037e-01 -2.313006967306137085e-01 -4.431904852390289307e-02 -1.600739955902099609e-01 -1.980368047952651978e-01 1.810729205608367920e-01 2.153872102499008179e-01
-1.114504560828208923e-01 6.931959837675094604e-02 2.581756934523582458e-02 -1.722953021526336670e-01 -7.526878267526626587e-02 9.209145605564117432e-02 9.828516282141208649e-03 2.321082055568695068e-01 -9.291632100939750671e-03 1.881357431411743164e-01 -3.491405770182609558e-02 1.795448921620845795e-02 -2.262011915445327759e-01 9.808306582272052765e-03 8.545245230197906494e-02 2.484252452850341797e-01 2.778487280011177063e-03 9.837114065885543823e-02 3.766145706176757812e-01 -6.917931884527206421e-02 -1.261134594678878784e-01 -8.179024606943130493e-02 1.530274301767349243e-01 -1.833354830741882324e-01 -5.174522399902343750e-01 2.292217463254928589e-01 -2.642770409584045410e-01 -4.607835412025451660e-02 -5.187506321817636490e-03 -2.869144678115844727e-01 -8.193141967058181763e-02 -9.871255606412887573e-02
1.562137454748153687e-01 -1.637705415487289429e-01 1.985076218843460083e-01 -4.860813170671463013e-02 -1.922763586044311523e-01 -5.852104723453521729e-02 1.416365355253219604e-01 2.154562324285507202e-01 -2.715127170085906982e-01 2.261469811201095581e-01 -3.641369566321372986e-02 -6.461903452873229980e-02 2.156040668487548828e-01 2.508093416690826416e-01 2.143500000238418579e-02 -4.238421469926834106e-02 -2.737224400043487549e-01 1.051982790231704712e-01 4.701037108898162842e-01 2.021246962249279022e-02 -4.731402732431888580e-03 -6.685034930706024170e-02 -1.909587532281875610e-01 -9.462722390890121460e-02 1.566321961581707001e-02 1.496925950050354004e-01 -1.398142129182815552e-01 -1.421626806259155273e-01 -3.193128705024719238e-01 -4.905460402369499207e-03 -1.802549138665199280e-02 1.899815350770950317e-01
-1.439047008752822876e-01 -2.726456820964813232e-01 1.874400116503238678e-02 8.397952467203140259e-02 -2.422609478235244751e-01 -1.006919816136360168e-01 -9.608785808086395264e-02 2.157748043537139893e-01 -2.682590484619140625e-01 -6.057974323630332947e-02 1.642020195722579956e-01 1.698247045278549194e-01 2.077122628688812256e-01 3.046130836009979248e-01 1.767850816249847412e-01 -3.585482761263847351e-02 -1.389408558607101440e-01 -1.590754240751266479e-01 3.815059959888458252e-01 -2.042457908391952515e-01 -2.258316874504089355e-01 -2.994712591171264648e-01 -6.220089271664619446e-02 1.067312061786651611e-01 -1.276403069496154785e-01 3.114975057542324066e-02 -7.392322272062301636e-02 -2.043559104204177856e-01 -6.008131429553031921e-02 -1.084717735648155212e-02 8.410996943712234497e-02 -9.958491474390029907e-02
9.527678601443767548e-03 -2.122953087091445923e-01 1.729194968938827515e-01 -2.289259433746337891e-01 5.863762274384498596e-02 3.999179005622863770e-01 3.073547780513763428e-01 2.211099267005920410e-01 -1.833828836679458618e-01 -2.040310949087142944e-01 9.364347904920578003e-03 2.203140407800674438e-02 1.263355463743209839e-01 2.421166300773620605e-01 3.561448156833648682e-01 5.598760396242141724e-02 -2.619545459747314453e-01 4.281490109860897064e-03 1.651937216520309448e-01 9.627842344343662262e-03 7.202158682048320770e-03 -9.642322361469268799e-02 -8.397132158279418945e-02 4.116577655076980591e-02 -1.793943047523498535e-01 2.514669597148895264e-01 1.046659201383590698e-01 5.996302515268325806e-02 -7.668706774711608887e-02 -1.452789753675460815e-01 2.967574261128902435e-02 -1.829348057508468628e-01
-9.274628013372421265e-02 -2.100151218473911285e-02 2.606035768985748291e-01 -7.273615896701812744e-02 -2.925510704517364502e-02 1.514671146869659424e-01 1.014728918671607971e-01 -1.274246163666248322e-02 -1.580704003572463989e-01 -5.255627632141113281e-02 -1.806636154651641846e-02 -4.664690047502517700e-02 5.814526695758104324e-03 1.626753658056259155e-01 1.221550256013870239e-01 1.778618991374969482e-01 -1.382175683975219727e-01 1.715990602970123291e-01 4.898729026317596436e-01 -4.511150345206260681e-02 -2.735077142715454102e-01 1.170908957719802856e-01 2.984482944011688232e-01 -1.035756319761276245e-01 -4.200388491153717041e-01 8.261810988187789917e-02 -1.355997323989868164e-01 -1.761913001537322998e-01 7.335778325796127319e-02 -1.504783332347869873e-01 -1.725320667028427124e-01 -1.040770784020423889e-01
6.420656293630599976e-02 2.175499945878982544e-01 -6.801632698625326157e-03 1.583460569381713867e-01 -6.445921957492828369e-02 3.072362840175628662e-01 -4.827330708503723145e-01 1.885360181331634521e-01 -8.254808187484741211e-02 1.408877223730087280e-01 -1.948564648628234863e-01 5.368021316826343536e-03 9.244108945131301880e-02 -1.639304459095001221e-01 6.592612713575363159e-02 2.212233543395996094e-01 -2.010678946971893311e-01 -1.852079294621944427e-02 3.123729825019836426e-01 -7.513750344514846802e-02 -7.220992445945739746e-02 -2.159921675920486450e-01 2.378760091960430145e-02 -3.324696421623229980e-02 -9.254313260316848755e-02 3.483384847640991211e-01 2.284165658056735992e-02 -9.352131187915802002e-02 -2.403646111488342285e-01 -6.084144115447998047e-02 2.694959286600351334e-03 -6.891790032386779785e-02
-5.021868273615837097e-02 8.925398439168930054e-02 -1.207146272063255310e-01 3.006944358348846436e-01 -1.867279596626758575e-02 1.896684020757675171e-01 -1.752882897853851318e-01 1.572551131248474121e-01 -1.572062820196151733e-01 8.979069441556930542e-02 -8.005561679601669312e-02 8.321499079465866089e-02 1.228557154536247253e-02 8.343336731195449829e-02 8.322830498218536377e-02 8.574073016643524170e-02 -4.090552926063537598e-01 -1.983946263790130615e-01 3.125845193862915039e-01 -1.172078549861907959e-01 -2.156606167554855347e-01 1.030209511518478394e-01 -8.718113601207733154e-02 2.524890564382076263e-02 -1.455512791872024536e-01 -4.034365341067314148e-02 -2.269984781742095947e-01 8.187788724899291992e-02 -3.271488845348358154e-01 -1.384901851415634155e-01 2.753208279609680176e-01 -2.422760426998138428e-01
1.686070263385772705e-01 5.202823504805564880e-02 2.397882752120494843e-02 2.230538278818130493e-01 8.481177687644958496e-02 -3.750642016530036926e-02 -4.512864351272583008e-02 3.142239451408386230e-01 6.159443408250808716e-02 2.004985660314559937e-01 -1.435829848051071167e-01 -1.670681387186050415e-01 7.614410016685724258e-03 1.927761286497116089e-01 7.484703510999679565e-02 -6.976107135415077209e-03 -1.725022792816162109e-01 2.496760785579681396e-01 1.441489309072494507e-01 -3.317670524120330811e-01 -1.178330853581428528e-01 1.400225907564163208e-01 1.087802946567535400e-01 -1.511236578226089478e-01 -2.060251533985137939e-01 1.272109895944595337e-01 1.289609819650650024e-01 -4.502765834331512451e-01 -5.488362535834312439e-02 -9.261996299028396606e-02 3.036563098430633545e-01 -2.929545938968658447e-02
-2.359127849340438843e-01 2.015473693609237671e-01 -6.915781646966934204e-02 4.122205823659896851e-02 -1.657109409570693970e-01 2.029323428869247437e-01 -6.442416459321975708e-02 1.339935958385467529e-01 1.178393140435218811e-01 -1.670628599822521210e-02 1.350018382072448730e-01 -1.952294856309890747e-01 3.860346740111708641e-03 1.465281248092651367e-01 2.730737328529357910e-01 -1.753014177083969116e-01 -3.412283584475517273e-02 2.745596170425415039e-01 3.487465977668762207e-01 -3.040283620357513428e-01 -1.226339638233184814e-01 6.786538660526275635e-02 2.067571580410003662e-01 -2.571738660335540771e-01 1.252099685370922089e-02 -4.426673427224159241e-02 -2.770346775650978088e-02 -2.039991319179534912e-01 -3.123885393142700195e-01 -2.182912975549697876e-01 -8.930407464504241943e-03 -1.585401035845279694e-02
2.460223389789462090e-03 1.818268299102783203e-01 -1.811557635664939880e-02 8.891643583774566650e-02 -3.084119595587253571e-02 9.791855514049530029e-02 1.027088984847068787e-01 2.546727955341339111e-01 -4.218717217445373535e-01 2.608590424060821533e-01 -1.871396750211715698e-01 -3.218344971537590027e-02 6.112348660826683044e-02 1.687773019075393677e-01 8.800750970840454102e-02 1.112948730587959290e-02 9.902917593717575073e-02 1.438260674476623535e-01 4.218054711818695068e-01 -4.078148305416107178e-02 4.649969562888145447e-02 -2.930625900626182556e-02 -1.053266674280166626e-01 -8.995059877634048462e-02 -2.570491135120391846e-01 2.570911049842834473e-01 -1.213384941220283508e-01 -2.574225962162017822e-01 2.511023310944437981e-03 1.157830208539962769e-01 -2.833639383316040039e-01 1.069229617714881897e-01
-7.192379981279373169e-02 2.656051814556121826e-01 -2.018680125474929810e-01 6.743255071341991425e-03 -1.604640036821365356e-01 1.951415091753005981e-01 -7.278712093830108643e-02 1.420881748199462891e-01 -4.018132984638214111e-01 2.543791234493255615e-01 5.378103628754615784e-02 2.065121531486511230e-01 1.189423575997352600e-01 3.004735708236694336e-01 -1.999407112598419189e-01 1.336308419704437256e-01 -2.080107331275939941e-01 -1.069005504250526428e-01 -1.174715533852577209e-02 -1.372751146554946899e-01 -2.026083320379257202e-01 -2.135655730962753296e-01 -6.404530256986618042e-02 -2.198591455817222595e-02 -9.786217659711837769e-02 1.374401748180389404e-01 -2.009663581848144531e-01 -2.730164118111133575e-02 -1.896011233329772949e-01 -2.525069713592529297e-01 -1.175716593861579895e-01 -1.102086678147315979e-01
-1.191197186708450317e-01 2.158957272768020630e-01 9.708447009325027466e-02 1.285717040300369263e-01 3.272984176874160767e-02 9.388247877359390259e-02 -3.376649916172027588e-01 1.813432723283767700e-01 -2.540224492549896240e-01 -4.284974932670593262e-02 -1.586690396070480347e-01 2.989306449890136719e-01 1.456416994333267212e-01 1.364497095346450806e-01 2.487373948097229004e-01 1.562207937240600586e-01 9.306171536445617676e-02 -2.646155655384063721e-02 3.031597733497619629e-01 1.033871993422508240e-01 3.680302947759628296e-02 1.689316928386688232e-01 -2.616276144981384277e-01 -1.241229027509689331e-01 -1.322578936815261841e-01 3.502238094806671143e-01 -3.406159207224845886e-02 4.332908615469932556e-02 -1.909128390252590179e-02 -1.375115960836410522e-01 2.217880487442016602e-01 1.099882125854492188e-01
1.331716775894165039e-01 -8.309529721736907959e-02 2.328161001205444336e-01 8.248162269592285156e-02 -1.179386824369430542e-01 -1.191430091857910156e-01 4.874334484338760376e-02 1.423098295927047729e-01 -3.996118307113647461e-01 -4.734145477414131165e-02 -9.543293714523315430e-02 2.421076297760009766e-01 2.831061184406280518e-01 2.577781379222869873e-01 2.415430247783660889e-01 -1.128136962652206421e-01 -1.031281575560569763e-01 -1.686319336295127869e-02 3.905849158763885498e-01 -9.868546575307846069e-02 -2.756554186344146729e-01 -1.187174096703529358e-01 4.956588149070739746e-02 1.850517466664314270e-02 -2.674355357885360718e-02 -8.624726533889770508e-02 2.127200514078140259e-01 -1.898914128541946411e-01 -2.180660963058471680e-01 9.470676304772496223e-04 -1.049443334341049194e-01 4.663585871458053589e-02
-5.617682263255119324e-02 1.609722226858139038e-01 1.703977137804031372e-01 1.158308982849121094e-01 -1.133075729012489319e-01 2.623682916164398193e-01 -4.498251676559448242e-01 -3.137025341857224703e-04 -4.500660672783851624e-02 1.119379922747612000e-01 -2.460113614797592163e-01 2.200835570693016052e-02 -2.067511086352169514e-04 -3.817365039139986038e-03 -1.859237253665924072e-01 1.584839820861816406e-01 -2.316594868898391724e-02 6.079154461622238159e-02 4.577112197875976562e-01 -2.884694039821624756e-01 9.366488456726074219e-02 -1.123073548078536987e-01 -9.535414725542068481e-02 -6.875303387641906738e-02 -1.387703716754913330e-01 1.508159041404724121e-01 8.462896198034286499e-02 -1.694562435150146484e-01 -1.805010437965393066e-01 -7.035191357135772705e-02 2.099395990371704102e-01 -1.325283199548721313e-01
2.680725976824760437e-02 7.089166343212127686e-02 -1.257321797311306000e-02 -1.542371958494186401e-01 -7.131414115428924561e-02 1.025027036666870117e-01 -1.209331378340721130e-01 -3.030187916010618210e-03 5.101011320948600769e-02 1.186046227812767029e-01 -3.645104542374610901e-02 4.045957326889038086e-02 -2.805501595139503479e-02 1.377297490835189819e-01 7.570575177669525146e-02 1.956135481595993042e-01 -7.841309905052185059e-02 -9.925582259893417358e-02 4.130949079990386963e-01 -8.018395304679870605e-02 -7.228404283523559570e-02 -6.406207382678985596e-02 1.193047165870666504e-01 -3.230637013912200928e-01 -3.877822160720825195e-01 2.890489995479583740e-01 -2.337885797023773193e-01 -2.119974792003631592e-01 1.260471343994140625e-01 -3.055016696453094482e-01 -1.463465988636016846e-01 -2.674394845962524414e-01
-5.873343721032142639e-02 -1.748875975608825684e-01 1.638364046812057495e-01 -1.831503510475158691e-01 -6.686189770698547363e-02 2.435742169618606567e-01 6.062790006399154663e-02 1.856972426176071167e-01 1.900173141621053219e-03 -1.522539407014846802e-01 2.343527525663375854e-01 1.584611088037490845e-01 -5.758871138095855713e-02 1.271152496337890625e-01 1.323452293872833252e-01 2.393498457968235016e-02 1.678221626207232475e-03 1.313653439283370972e-01 2.632969319820404053e-01 -4.237781763076782227e-01 -2.411432117223739624e-01 -1.286776661872863770e-01 2.810047268867492676e-01 6.335567682981491089e-02 -3.678183555603027344e-01 1.185635700821876526e-01 8.412368595600128174e-02 -2.684906125068664551e-01 1.582432724535465240e-02 -1.003216952085494995e-01 -3.498829435557126999e-03 1.201035920530557632e-02
8.688709139823913574e-02 2.460781484842300415e-01 2.565802037715911865e-01 -1.910535395145416260e-01 1.570879071950912476e-01 9.083337336778640747e-02 -1.802562326192855835e-01 3.895095288753509521e-01 -5.874341353774070740e-02 -9.985432773828506470e-02 4.383469000458717346e-02 3.994275629520416260e-02 4.219588264822959900e-02 4.097148180007934570e-01 5.974438972771167755e-03 -7.175719738006591797e-02 -1.027979105710983276e-01 1.655187159776687622e-01 -5.446209013462066650e-02 -1.554107069969177246e-01 -2.449765205383300781e-01 -1.945522427558898926e-02 -2.721499502658843994e-01 -2.225408256053924561e-01 -2.074439525604248047e-01 2.156498581171035767e-01 -1.967111974954605103e-01 2.324779890477657318e-02 6.216620653867721558e-02 6.220152601599693298e-02 1.871678680181503296e-01 -7.100578397512435913e-03
2.935219742357730865e-02 2.506845891475677490e-01 -2.687321305274963379e-01 -8.985438942909240723e-02 -4.727079719305038452e-02 7.436554878950119019e-02 -8.971986919641494751e-02 3.000746667385101318e-01 5.762848630547523499e-02 5.864938348531723022e-02 5.650463327765464783e-02 -1.775296479463577271e-01 2.081440091133117676e-01 -6.938838213682174683e-02 1.332854181528091431e-01 1.075766086578369141e-01 -1.637721061706542969e-02 3.801702335476875305e-02 3.555302619934082031e-01 -2.544212937355041504e-01 1.132423430681228638e-01 -2.022341787815093994e-01 8.640267699956893921e-02 9.477795101702213287e-03 -4.068253040313720703e-01 2.250435799360275269e-01 2.748335339128971100e-02 1.181390583515167236e-01 -3.217310905456542969e-01 -1.919245123863220215e-01 -1.016436237841844559e-02 -7.591260969638824463e-02
-1.174215152859687805e-01 1.227429881691932678e-01 -1.347673684358596802e-01 -6.526511907577514648e-02 -4.685524478554725647e-02 2.564841508865356445e-01 -2.631930448114871979e-02 1.014944389462471008e-01 -1.560649275779724121e-01 9.015110880136489868e-02 -2.404770627617835999e-02 9.128929674625396729e-02 -2.720837481319904327e-02 4.695622026920318604e-01 -7.564207911491394043e-02 2.346458584070205688e-01 -4.206955432891845703e-01 -7.749875634908676147e-02 1.099250912666320801e-01 -1.672721505165100098e-01 1.495060175657272339e-01 -1.834425181150436401e-01 -1.336349844932556152e-01 -4.936169087886810303e-02 -9.247331321239471436e-02 -8.544924855232238770e-02 -2.528707385063171387e-01 -1.888569295406341553e-01 -2.298066020011901855e-01 -1.081824973225593567e-01 3.718225657939910889e-02 -2.561905980110168457e-01
2.191212400794029236e-02 8.992463350296020508e-02 4.596249461174011230e-01 -3.392153605818748474e-02 -5.891775339841842651e-02 2.347006350755691528e-01 -2.231631614267826080e-02 -1.188296377658843994e-01 9.520065039396286011e-02 1.937990039587020874e-01 -5.485926195979118347e-02 -1.308784037828445435e-01 8.967315405607223511e-02 2.845998704433441162e-01 6.667109578847885132e-02 -2.120389342308044434e-01 1.932475902140140533e-02 2.292494103312492371e-02 2.296815067529678345e-01 6.969136744737625122e-02 -1.229358017444610596e-01 -1.323035508394241333e-01 -8.115503937005996704e-02 -1.408586949110031128e-01 -2.179765850305557251e-01 4.139125645160675049e-01 6.415265798568725586e-02 -9.654858708381652832e-02 -2.919504940509796143e-01 -6.960009783506393433e-02 1.844016462564468384e-01 -1.635166704654693604e-01
-1.780824065208435059e-01 1.555898338556289673e-01 4.431364685297012329e-02 -6.947370618581771851e-02 1.147677097469568253e-02 2.715748548507690430e-01 -8.256866037845611572e-02 2.218906879425048828e-01 -3.573497831821441650e-01 -1.225032377988100052e-02 -2.123878598213195801e-01 4.801855981349945068e-02 3.155308961868286133e-01 3.274113535881042480e-01 -2.157659642398357391e-02 -9.036368131637573242e-02 2.743328921496868134e-02 1.514050662517547607e-01 3.449263572692871094e-01 1.725672371685504913e-02 -5.726744234561920166e-02 -9.669674932956695557e-02 2.572446502745151520e-02 -4.539023153483867645e-03 -2.457318156957626343e-01 -1.436324715614318848e-01 -1.644138395786285400e-01 9.724497795104980469e-02 -2.748842239379882812e-01 -2.093055099248886108e-02 1.275028288364410400e-01 2.251192480325698853e-01
-7.807408273220062256e-02 2.396713942289352417e-01 -1.614554901607334614e-03 -2.825696021318435669e-02 -1.748406328260898590e-02 6.985305994749069214e-02 -1.741511747241020203e-03 1.949404478073120117e-01 -3.129301667213439941e-01 1.790514439344406128e-01 -1.645965874195098877e-01 2.783099710941314697e-01 1.981755793094635010e-01 1.646444648504257202e-01 4.744768142700195312e-01 8.962158858776092529e-02 -6.684344261884689331e-02 4.105966910719871521e-02 2.331067174673080444e-01 3.471906110644340515e-02 -2.129065692424774170e-01 1.636612415313720703e-01 5.014418810606002808e-02 -7.238669693470001221e-02 -1.953159868717193604e-01 1.013954579830169678e-01 -1.459497511386871338e-01 -2.698127627372741699e-01 -6.873311358503997326e-04 -1.091266199946403503e-01 -1.612065732479095459e-01 1.907966434955596924e-01
-3.636994063854217529e-01 -2.169647067785263062e-02 -3.520542988553643227e-03 4.153043329715728760e-01 -8.074194192886352539e-02 1.101224422454833984e-01 -4.470051825046539307e-02 2.812596857547760010e-01 -1.926623582839965820e-01 -1.394147723913192749e-01 2.542997598648071289e-01 9.592258930206298828e-02 5.764430388808250427e-02 2.911735177040100098e-01 -5.379107897169888020e-04 -3.569997474551200867e-02 -1.064397543668746948e-01 3.562619686126708984e-01 1.177628263831138611e-01 -2.690984308719635010e-01 5.499040335416793823e-02 1.267319172620773315e-02 9.578282386064529419e-02 9.244149923324584961e-02 -1.926317662000656128e-01 1.772589683532714844e-01 -1.614354737102985382e-02 -1.882328689098358154e-01 -8.348551392555236816e-02 -1.262868642807006836e-01 -4.662811756134033203e-02 -2.133594453334808350e-02
3.624974563717842102e-02 5.049540102481842041e-02 1.700861006975173950e-01 1.656269431114196777e-01 1.393485367298126221e-01 1.029613539576530457e-01 -1.636185944080352783e-01 1.456530094146728516e-01 -2.299380600452423096e-01 2.280378341674804688e-01 -2.006068080663681030e-01 3.145318627357482910e-01 -2.107202559709548950e-01 -1.592516526579856873e-02 -7.760072499513626099e-02 -1.096754670143127441e-01 -8.971834182739257812e-02 -1.509931385517120361e-01 3.123412430286407471e-01 -1.390852779150009155e-01 -4.008573293685913086e-01 2.884770045056939125e-03 9.061897546052932739e-02 -1.881033480167388916e-01 -2.417152822017669678e-01 1.800466179847717285e-01 -9.463174641132354736e-02 -6.307137012481689453e-02 -1.514830589294433594e-01 -2.225114852190017700e-01 1.521613597869873047e-01 -5.990790203213691711e-02
-1.239182204008102417e-01 -3.396351039409637451e-01 1.305464804172515869e-01 -2.191553413867950439e-01 1.679048240184783936e-01 1.618012487888336182e-01 -1.864516437053680420e-01 9.422377496957778931e-02 -1.589175015687942505e-01 -5.444522947072982788e-02 6.656467169523239136e-02 -7.751639187335968018e-02 4.587285518646240234e-01 1.661943495273590088e-01 7.659272849559783936e-02 -4.241612926125526428e-02 -1.650849878787994385e-01 1.713497638702392578e-01 -5.855439975857734680e-02 -3.538936376571655273e-02 -8.162097074091434479e-03 2.333974465727806091e-02 1.750932335853576660e-01 2.751275897026062012e-02 -2.979060113430023193e-01 -9.292162023484706879e-03 3.999402374029159546e-02 -8.627863973379135132e-02 -1.311233490705490112e-01 -3.700692951679229736e-01 2.702518105506896973e-01 5.874413251876831055e-02
-2.679726183414459229e-01 2.397024929523468018e-01 3.836480528116226196e-02 1.716207116842269897e-01 -1.931258440017700195e-01 1.386432945728302002e-01 -3.794651329517364502e-01 1.313980668783187866e-01 -2.037036120891571045e-01 -3.636059910058975220e-02 9.643100947141647339e-02 -2.793896198272705078e-01 1.917193531990051270e-01 8.315651863813400269e-02 5.707405507564544678e-03 -4.639958590269088745e-02 -7.752412557601928711e-02 1.309133321046829224e-01 1.240707486867904663e-01 -4.155181944370269775e-01 -1.821908652782440186e-01 1.028027106076478958e-02 9.889426082372665405e-02 -7.671387493610382080e-02 -1.311792284250259399e-01 1.481437683105468750e-01 -8.478934317827224731e-02 -3.960438445210456848e-02 -2.567953765392303467e-01 -2.044923007488250732e-01 6.300203502178192139e-02 1.618438959121704102e-01
4.745172336697578430e-02 8.989525027573108673e-03 2.542814314365386963e-01 -7.632067892700433731e-03 2.607818245887756348e-01 -2.612670883536338806e-02 -2.144619524478912354e-01 4.890790879726409912e-01 -1.071154326200485229e-01 -5.992995575070381165e-02 8.597276359796524048e-02 -1.227319464087486267e-01 1.799902766942977905e-01 2.461629360914230347e-01 3.402744606137275696e-02 -1.311227381229400635e-01 -1.987322568893432617e-01 1.518729329109191895e-01 1.041121184825897217e-01 -9.414914250373840332e-02 -3.895005583763122559e-01 1.123764645308256149e-02 -8.936220407485961914e-02 -2.892893850803375244e-01 -1.623211801052093506e-01 1.497587095946073532e-02 -1.782513409852981567e-01 6.508494727313518524e-03 2.213633619248867035e-02 5.742384120821952820e-02 -7.361996173858642578e-02 -1.919241100549697876e-01
5.632291734218597412e-02 1.672540977597236633e-02 -7.853607647120952606e-03 9.970332682132720947e-02 -1.508113741874694824e-01 -9.261923283338546753e-02 1.870176643133163452e-01 -4.454516619443893433e-02 -1.235649585723876953e-01 6.443214416503906250e-02 -9.275458753108978271e-03 -5.612683668732643127e-02 2.107195854187011719e-01 2.473467588424682617e-01 -9.005804359912872314e-02 -1.013840809464454651e-01 -3.657234311103820801e-01 1.450772583484649658e-01 4.274466931819915771e-01 7.543865591287612915e-02 -1.670276932418346405e-02 -1.686288416385650635e-01 -1.092605143785476685e-01 2.634802833199501038e-03 -2.460682988166809082e-01 2.893002331256866455e-02 -9.618671238422393799e-02 -3.552419245243072510e-01 -2.225782126188278198e-01 -2.435681521892547607e-01 -6.769450753927230835e-02 2.783674895763397217e-01
-1.093767136335372925e-01 1.252229064702987671e-01 6.952395290136337280e-02 -3.706228435039520264e-01 -7.015907019376754761e-02 2.741608917713165283e-01 -2.111787796020507812e-01 1.291811168193817139e-01 -1.567866206169128418e-01 5.501909181475639343e-02 2.643290460109710693e-01 1.686883270740509033e-01 1.861343681812286377e-01 1.191709414124488831e-01 -1.359294652938842773e-01 7.711874693632125854e-02 -1.003841981291770935e-01 -2.817593812942504883e-01 2.761162519454956055e-01 -2.029723525047302246e-01 -1.711798757314682007e-01 4.379738494753837585e-02 -1.055920869112014771e-01 -2.556888759136199951e-01 -9.815379977226257324e-02 1.441227942705154419e-01 8.845452219247817993e-02 8.307400159537792206e-03 -2.155217826366424561e-01 -1.388387531042098999e-01 -2.586963474750518799e-01 6.312566995620727539e-02
-5.489702150225639343e-02 6.734402477741241455e-02 6.048424914479255676e-02 2.748110890388488770e-01 1.477043889462947845e-02 9.516520053148269653e-02 4.381133988499641418e-02 2.928875088691711426e-01 -7.771208882331848145e-02 2.741471827030181885e-01 2.048016637563705444e-01 5.210241302847862244e-03 1.802148371934890747e-01 4.248492717742919922e-01 5.668101459741592407e-02 -1.848907321691513062e-01 -9.230587631464004517e-02 -1.087171956896781921e-01 2.415096312761306763e-01 -1.036062538623809814e-01 2.368605509400367737e-02 1.239470094442367554e-01 3.020717203617095947e-01 -1.973628699779510498e-01 -2.474559694528579712e-01 -1.696921885013580322e-02 -2.475257515907287598e-01 7.753203809261322021e-02 -2.317165136337280273e-01 -3.068352863192558289e-02 -1.365143805742263794e-01 7.182758301496505737e-02
-9.063320606946945190e-02 1.523223668336868286e-01 1.265944987535476685e-01 2.417063564062118530e-01 2.372617572546005249e-01 1.296931952238082886e-01 -9.545233100652694702e-02 1.630918383598327637e-01 -3.115189261734485626e-02 8.137024194002151489e-02 -5.530626699328422546e-02 -3.248639777302742004e-02 1.042897924780845642e-01 1.691177934408187866e-01 -6.274003535509109497e-02 -8.800826966762542725e-02 -1.950625032186508179e-01 5.227150768041610718e-02 2.393940091133117676e-01 -2.985834479331970215e-01 1.684555709362030029e-01 -3.032421134412288666e-02 5.573642998933792114e-02 -2.313448339700698853e-01 -1.926087141036987305e-01 8.658745884895324707e-02 2.450688481330871582e-01 -4.771475493907928467e-01 -1.917702853679656982e-01 -2.766450643539428711e-01 5.209312960505485535e-02 -3.056383505463600159e-02
-6.957390904426574707e-02 -3.412882611155509949e-02 -5.304374266415834427e-03 -3.091369383037090302e-02 -1.394302099943161011e-01 2.229280956089496613e-02 8.889829367399215698e-02 2.804242372512817383e-01 -9.979875385761260986e-02 9.506332129240036011e-02 7.110054604709148407e-03 3.953475505113601685e-02 3.863145112991333008e-01 -1.222907379269599915e-01 1.632571965456008911e-01 2.744168341159820557e-01 -3.093785941600799561e-01 3.944974765181541443e-02 1.443382054567337036e-01 -3.628991246223449707e-01 6.485103070735931396e-02 7.284341007471084595e-02 9.019864723086357117e-03 -1.500719785690307617e-01 -8.593201637268066406e-02 1.443848162889480591e-01 -2.383365184068679810e-01 -8.172999322414398193e-02 -2.421606779098510742e-01 6.640180200338363647e-02 2.965402603149414062e-01 -2.741397619247436523e-01
-1.401466578245162964e-01 2.547519505023956299e-01 1.956593990325927734e-01 1.326969861984252930e-01 1.543370634317398071e-01 3.907986879348754883e-01 -6.715188920497894287e-02 1.602574139833450317e-01 -1.311480905860662460e-02 -2.752697467803955078e-02 9.879875928163528442e-02 -7.939445972442626953e-02 1.542651653289794922e-01 2.458882778882980347e-01 3.980306908488273621e-02 5.186382913962006569e-04 3.807058185338973999e-02 1.430379450321197510e-01 3.697717189788818359e-01 -1.898600533604621887e-02 -4.173834323883056641e-01 -1.271416693925857544e-01 2.642516791820526123e-01 -9.124073386192321777e-02 9.517460316419601440e-02 -2.017109841108322144e-02 -8.072552084922790527e-02 -9.573854506015777588e-02 -1.098715513944625854e-01 -2.264488935470581055e-01 7.532248646020889282e-02 -1.682133823633193970e-01
2.771339192986488342e-02 2.186978906393051147e-01 2.706138193607330322e-01 -4.466803744435310364e-03 3.020947873592376709e-01 1.570497155189514160e-01 3.506480529904365540e-02 7.979447394609451294e-02 -1.058581992983818054e-01 4.262429848313331604e-02 1.131849270313978195e-02 2.844806313514709473e-01 1.994723975658416748e-01 -9.986798465251922607e-02 9.013726562261581421e-02 9.533467888832092285e-02 -2.678474485874176025e-01 2.328222692012786865e-01 1.253486275672912598e-01 -2.308617383241653442e-01 9.351909160614013672e-02 -4.098002240061759949e-02 -6.769909709692001343e-02 4.861311987042427063e-03 -2.009535431861877441e-01 1.130096539855003357e-01 8.922821283340454102e-02 -3.496295213699340820e-01 -2.368693351745605469e-01 -2.524197101593017578e-01 5.908460356295108795e-03 -2.834937274456024170e-01
9.328483603894710541e-03 2.502305507659912109e-01 -1.643648594617843628e-01 7.603523880243301392e-02 -9.956514090299606323e-02 1.620766967535018921e-01 -7.246176898479461670e-02 1.083006411790847778e-01 -3.658322989940643311e-01 1.988422274589538574e-01 1.480715721845626831e-01 1.749978363513946533e-01 7.908543944358825684e-02 3.666180670261383057e-01 -1.768983155488967896e-02 3.031379282474517822e-01 -2.783066630363464355e-01 -1.634908318519592285e-01 2.709461189806461334e-02 -2.132161110639572144e-01 -1.272013634443283081e-01 -1.293421685695648193e-01 -1.195130571722984314e-01 -4.026863723993301392e-02 -9.817603230476379395e-02 1.425633132457733154e-01 -2.062517553567886353e-01 1.815702207386493683e-02 -2.497995793819427490e-01 -1.805707961320877075e-01 -1.183403506875038147e-01 -1.072985157370567322e-01
8.333332091569900513e-02 2.234247624874114990e-01 9.829033911228179932e-02 9.157653898000717163e-02 1.026660352945327759e-01 6.633873563259840012e-03 -1.700772047042846680e-01 7.141283154487609863e-02 -1.490049809217453003e-02 7.443661242723464966e-02 4.163885116577148438e-02 -4.724003374576568604e-02 1.353991925716400146e-01 6.634863466024398804e-02 2.231537252664566040e-01 1.476219594478607178e-01 -1.421970874071121216e-01 -6.373334676027297974e-02 1.611727774143218994e-01 -1.064705550670623779e-01 1.909657120704650879e-01 2.479860037565231323e-01 -1.800289750099182129e-02 3.113183379173278809e-02 -5.511068105697631836e-01 7.755638659000396729e-02 3.156722784042358398e-01 -2.307559847831726074e-01 -1.587538868188858032e-01 -3.523152172565460205e-01 -5.933748558163642883e-02 9.618435986340045929e-03
-7.492532581090927124e-02 2.121826112270355225e-01 9.733771532773971558e-02 2.507383376359939575e-02 2.378551661968231201e-01 2.562169432640075684e-01 -1.877321749925613403e-01 1.323070079088211060e-01 -7.562289480119943619e-03 -2.376111000776290894e-01 6.936493329703807831e-03 -1.793824881315231323e-01 -4.168197140097618103e-02 2.493758648633956909e-01 -1.036883890628814697e-01 -7.090868800878524780e-02 -1.810206286609172821e-02 1.249548643827438354e-01 3.559797406196594238e-01 1.133123226463794708e-02 -9.456179104745388031e-03 -1.049205735325813293e-01 -9.835460782051086426e-02 -1.401361078023910522e-01 -1.222671642899513245e-01 4.522244632244110107e-01 5.144611932337284088e-03 -2.605859041213989258e-01 -3.151960968971252441e-01 -7.027633488178253174e-02 6.888508796691894531e-02 1.273661404848098755e-01
1.524591147899627686e-01 4.200993478298187256e-02 1.169045120477676392e-01 9.049715846776962280e-02 2.075461298227310181e-01 -1.530721131712198257e-02 -1.969576328992843628e-01 1.660859137773513794e-01 9.381726384162902832e-02 2.418013364076614380e-01 -3.917033225297927856e-02 -1.965616047382354736e-01 1.487007588148117065e-01 -6.587113440036773682e-02 2.462352067232131958e-01 1.893480867147445679e-02 -1.131018176674842834e-01 -6.422247737646102905e-02 1.571999043226242065e-01 -3.209608793258666992e-01 1.120663285255432129e-01 9.022939205169677734e-02 -4.302962124347686768e-02 6.221420690417289734e-02 -4.626829624176025391e-01 2.413847893476486206e-01 -2.143974415957927704e-02 -3.025543689727783203e-01 -2.591738104820251465e-01 7.861758582293987274e-03 9.525399655103683472e-02 1.919718235731124878e-01
4.074087366461753845e-02 1.641358286142349243e-01 2.117713540792465210e-01 7.943045347929000854e-02 3.041974008083343506e-01 1.015736758708953857e-01 3.571258857846260071e-02 -7.365155499428510666e-03 -1.410936862230300903e-01 4.307050257921218872e-02 -1.206689700484275818e-01 2.053675353527069092e-01 1.665000468492507935e-01 -8.087231963872909546e-02 -5.445465445518493652e-02 -4.524982720613479614e-02 -2.494495064020156860e-01 1.283573210239410400e-01 2.619408965110778809e-01 -1.995836645364761353e-01 -1.484967861324548721e-02 9.672383964061737061e-02 -1.642134487628936768e-01 -6.080846115946769714e-02 -2.576237618923187256e-01 -2.702284045517444611e-02 1.120438799262046814e-01 -4.483460187911987305e-01 -2.935545146465301514e-01 -2.079392969608306885e-01 -2.909580245614051819e-02 -2.448890656232833862e-01
3.734541684389114380e-02 6.982078403234481812e-02 1.733489781618118286e-01 2.285383641719818115e-01 2.140151113271713257e-01 -2.896288968622684479e-02 -2.777369916439056396e-01 1.619345545768737793e-01 3.329005790874361992e-03 1.704624891281127930e-01 -7.202316075563430786e-02 -2.140782326459884644e-01 1.503981351852416992e-01 7.838383316993713379e-02 1.181474626064300537e-01 1.284177154302597046e-01 -1.721509695053100586e-01 3.936251252889633179e-02 1.635151207447052002e-01 -3.360721766948699951e-01 -8.905460685491561890e-02 -9.149659425020217896e-02 -6.110266968607902527e-02 -6.055696681141853333e-02 -4.334252774715423584e-01 1.384381651878356934e-01 3.836466744542121887e-02 -3.232561051845550537e-01 -1.549060344696044922e-01 -6.875917315483093262e-02 1.502363979816436768e-01 2.515875101089477539e-01
-1.860973685979843140e-01 1.156487539410591125e-01 3.350208997726440430e-01 5.696021765470504761e-02 4.720872640609741211e-02 1.986857652664184570e-01 2.027226611971855164e-02 -4.485163837671279907e-03 -4.852997884154319763e-02 3.470350503921508789e-01 4.282083828002214432e-03 8.183384686708450317e-02 8.452696353197097778e-02 4.122818410396575928e-01 5.602405220270156860e-02 -2.130676954984664917e-01 4.125078767538070679e-02 -3.166579455137252808e-02 2.298955470323562622e-01 1.144743859767913818e-01 -2.298779040575027466e-01 -8.080921322107315063e-02 -1.331589519977569580e-01 -1.527400612831115723e-01 -1.980536580085754395e-01 2.124360054731369019e-01 -1.216931566596031189e-01 -9.810239076614379883e-02 -3.446210324764251709e-01 -1.397069692611694336e-01 1.464897692203521729e-01 3.985761106014251709e-02
-3.190729022026062012e-01 -6.489025801420211792e-02 8.903633803129196167e-02 -2.460906952619552612e-01 3.948445245623588562e-02 -8.563048392534255981e-02 -3.280044794082641602e-01 1.243562325835227966e-01 1.872931234538555145e-02 -1.033509150147438049e-01 3.456819057464599609e-02 1.450937092304229736e-01 1.129842475056648254e-01 1.763269752264022827e-01 1.581868827342987061e-01 6.543475389480590820e-02 -1.414615660905838013e-01 2.307048998773097992e-02 7.773657143115997314e-02 -3.379806578159332275e-01 9.178960323333740234e-02 2.049678117036819458e-01 -4.658029973506927490e-02 -2.683991193771362305e-01 -3.104030787944793701e-01 1.107778102159500122e-01 -2.152626216411590576e-01 -2.192728519439697266e-01 -1.762419641017913818e-01 1.563579216599464417e-02 2.145100682973861694e-01 2.031910717487335205e-01
1.937456578016281128e-01 9.303493052721023560e-02 1.130425557494163513e-01 -6.522089987993240356e-02 7.689070701599121094e-02 -9.951702505350112915e-02 -7.346165925264358521e-02 2.112179249525070190e-01 1.189676695503294468e-03 3.654627501964569092e-02 1.747856140136718750e-01 -4.588624462485313416e-02 -3.416360588744282722e-03 1.410795003175735474e-01 1.509381085634231567e-01 -1.680743764154613018e-03 -3.968749940395355225e-01 -2.910229843109846115e-03 1.813639551401138306e-01 -2.137003540992736816e-01 -8.255006745457649231e-03 -9.551798552274703979e-02 1.327772438526153564e-01 -2.530663311481475830e-01 -3.973537087440490723e-01 1.679577492177486420e-02 1.990034580230712891e-01 -2.696874439716339111e-01 -1.267876774072647095e-01 -4.196484088897705078e-01 -4.780991002917289734e-02 -4.839310795068740845e-02
-1.250823885202407837e-01 1.407729238271713257e-01 2.042069733142852783e-01 -5.844641849398612976e-02 -1.418365240097045898e-01 -1.864733695983886719e-01 -3.531838580965995789e-02 -3.720844909548759460e-02 -2.542106211185455322e-01 -1.501270197331905365e-02 -2.820551097393035889e-01 2.083787024021148682e-01 3.721896093338727951e-03 2.411544024944305420e-01 3.409830033779144287e-01 -2.545638196170330048e-02 -9.228220582008361816e-02 -1.546490788459777832e-01 3.974036574363708496e-01 -6.379753351211547852e-02 -1.152461022138595581e-01 -1.493829302489757538e-02 7.926978170871734619e-03 -2.808051370084285736e-02 -3.499374389648437500e-01 -4.588676244020462036e-02 9.922377765178680420e-02 -1.915624141693115234e-01 -2.847258448600769043e-01 -7.700929045677185059e-02 -1.748767197132110596e-01 -3.891356661915779114e-02
9.591051936149597168e-02 1.404663473367691040e-01 -1.394448876380920410e-01 -1.637229770421981812e-01 2.428332567214965820e-01 1.240504980087280273e-01 -1.504735350608825684e-01 -3.639904037117958069e-02 -1.049558147788047791e-01 2.549774199724197388e-02 1.262129843235015869e-01 1.303906440734863281e-01 9.084215760231018066e-02 3.396400436758995056e-02 2.066448032855987549e-01 -9.911640733480453491e-02 -2.257112562656402588e-01 3.098659217357635498e-01 1.231263275258243084e-03 -2.550149559974670410e-01 -7.170542329549789429e-02 8.828750252723693848e-02 -1.589642278850078583e-02 -1.195909380912780762e-01 -2.619379758834838867e-01 1.840807795524597168e-01 -2.251488156616687775e-03 -1.466575413942337036e-01 -2.333772331476211548e-01 -4.751047194004058838e-01 2.407784163951873779e-01 -1.352970749139785767e-01
-3.258200585842132568e-01 -7.386631797999143600e-03 1.560695916414260864e-01 -3.899144008755683899e-02 -8.853117376565933228e-02 2.925840914249420166e-01 2.700532674789428711e-01 2.208122462034225464e-01 -2.183528095483779907e-01 -9.305156022310256958e-02 -1.528818309307098389e-01 2.959389388561248779e-01 6.060296297073364258e-02 3.827910423278808594e-01 -6.432300060987472534e-02 4.250338673591613770e-02 -1.941137164831161499e-01 2.209403663873672485e-01 3.835491091012954712e-02 -8.913448452949523926e-02 -5.016823485493659973e-02 2.729656361043453217e-02 -4.447736963629722595e-02 1.016859859228134155e-01 -1.306606829166412354e-01 6.723495572805404663e-02 -5.596460308879613876e-03 9.264034032821655273e-02 -3.406634628772735596e-01 -1.612651795148849487e-01 -6.999830901622772217e-02 -2.017138451337814331e-01
-3.823050484061241150e-02 1.580679789185523987e-02 8.219711482524871826e-02 2.799090184271335602e-02 -1.038963422179222107e-01 3.142556548118591309e-01 -1.156658455729484558e-01 1.759513616561889648e-01 -2.145638763904571533e-01 3.179367631673812866e-02 -1.671961098909378052e-01 4.015085995197296143e-01 3.076194971799850464e-02 2.493638396263122559e-01 2.030694633722305298e-01 1.420245680492371321e-04 2.004589885473251343e-01 6.971208751201629639e-02 3.273380994796752930e-01 -7.643058896064758301e-02 -2.141653746366500854e-01 -1.066504418849945068e-01 -1.210999563336372375e-01 -7.165895402431488037e-02 -3.695405423641204834e-01 -1.715847477316856384e-02 -1.638274490833282471e-01 -4.673831537365913391e-02 1.564679108560085297e-02 -1.472650021314620972e-01 -2.704709172248840332e-01 1.550605613738298416e-02
-5.686280131340026855e-02 9.500015527009963989e-03 3.125130757689476013e-02 2.686331421136856079e-02 1.010805740952491760e-01 2.583716213703155518e-01 -1.150569394230842590e-01 -5.325253307819366455e-02 -1.401787698268890381e-01 6.034292280673980713e-03 8.946216851472854614e-02 -2.468338161706924438e-01 1.772338300943374634e-01 2.486663907766342163e-01 -1.779514998197555542e-01 -4.788907617330551147e-02 -3.691722452640533447e-01 2.770125269889831543e-01 1.505093425512313843e-01 5.357176810503005981e-02 -6.305825430899858475e-03 1.380346715450286865e-01 1.279893610626459122e-02 3.103968687355518341e-02 -1.609913259744644165e-01 3.399773836135864258e-01 -1.838144063949584961e-01 -1.032403632998466492e-01 -1.858339458703994751e-01 -1.948944926261901855e-01 2.346316874027252197e-01 3.373723924160003662e-01
-5.913729220628738403e-02 1.858049184083938599e-01 1.203752383589744568e-01 -6.667989492416381836e-02 1.183883752673864365e-02 1.351618673652410507e-03 -2.075750529766082764e-01 9.650890529155731201e-02 4.410983249545097351e-02 -6.827289238572120667e-03 -4.144782125949859619e-01 2.095240950584411621e-01 1.052317246794700623e-01 2.789408564567565918e-01 3.686250885948538780e-03 2.555234432220458984e-01 -1.196833793073892593e-03 -1.964084059000015259e-01 1.511639952659606934e-01 -5.562802776694297791e-02 -3.049966394901275635e-01 7.709407061338424683e-02 -9.752714633941650391e-02 1.124011725187301636e-01 -2.901885211467742920e-01 4.181421175599098206e-02 -4.839499294757843018e-02 -3.769956529140472412e-01 -2.598412036895751953e-01 -4.026908800005912781e-02 -1.490565985441207886e-01 -1.058767363429069519e-01
4.620625451207160950e-02 -2.130223624408245087e-02 4.204678162932395935e-02 1.183018535375595093e-01 1.961394250392913818e-01 2.574322521686553955e-01 1.785158514976501465e-01 2.699545323848724365e-01 -3.029123693704605103e-02 -1.578881442546844482e-01 -1.070797294378280640e-01 1.413920670747756958e-01 4.232620894908905029e-01 -1.697174645960330963e-02 -3.008404746651649475e-02 -1.105978563427925110e-01 -7.779072970151901245e-02 2.032054513692855835e-01 1.258558183908462524e-01 8.136981725692749023e-02 -3.251550495624542236e-01 1.868468075990676880e-01 -2.734842300415039062e-01 1.359861344099044800e-01 -3.050433993339538574e-01 3.965886309742927551e-02 4.932747408747673035e-02 -1.767007708549499512e-01 -1.538019180297851562e-01 -1.230956688523292542e-01 2.052371054887771606e-01 -9.666523337364196777e-02
-1.434398293495178223e-01 -2.683784440159797668e-02 4.476356133818626404e-02 2.509011030197143555e-01 -2.830544412136077881e-01 1.130077168345451355e-01 -1.794732175767421722e-02 1.289175301790237427e-01 -2.819363474845886230e-01 -6.201780214905738831e-02 2.423538267612457275e-01 6.073130667209625244e-02 -1.699751429259777069e-02 -3.143652901053428650e-02 2.097205370664596558e-01 2.832431793212890625e-01 -1.843280643224716187e-01 1.720831990242004395e-01 3.372697234153747559e-01 -2.072904109954833984e-01 -2.488395124673843384e-01 2.454934716224670410e-01 -6.657958030700683594e-02 2.185632288455963135e-02 -2.505171000957489014e-01 -1.954739727079868317e-02 -1.514998227357864380e-01 -2.081703245639801025e-01 -7.471696007996797562e-03 -1.318823993206024170e-01 -1.594430953264236450e-01 1.138654202222824097e-01
-1.056454107165336609e-01 -1.723942719399929047e-02 -2.122280895709991455e-01 -1.505489945411682129e-01 -2.932187020778656006e-01 4.042189195752143860e-02 2.558800205588340759e-02 3.822347819805145264e-01 3.156783431768417358e-02 1.369309127330780029e-01 4.173690825700759888e-02 1.562639623880386353e-01 2.152748033404350281e-02 3.236935734748840332e-01 2.339264899492263794e-01 2.595147490501403809e-01 -3.234545588493347168e-01 9.030177444219589233e-02 7.545570842921733856e-03 1.477532833814620972e-02 -1.448089033365249634e-01 2.492593601346015930e-02 -1.445028558373451233e-02 1.991707384586334229e-01 -1.603840887546539307e-01 1.040097847580909729e-01 -2.108730226755142212e-01 -3.374119102954864502e-01 -1.393278688192367554e-01 -1.063420623540878296e-01 1.143056526780128479e-01 9.290110319852828979e-03
-2.371622435748577118e-02 1.653747856616973877e-01 2.422636151313781738e-01 -2.240951210260391235e-01 1.066275164484977722e-01 1.937645673751831055e-01 -2.690425515174865723e-02 3.938473463058471680e-01 -1.063395217061042786e-01 1.471849977970123291e-01 2.412056922912597656e-01 -1.353489160537719727e-01 3.639791160821914673e-02 1.702503673732280731e-02 5.034502595663070679e-02 8.470650762319564819e-02 -2.909002900123596191e-01 2.241861671209335327e-01 -1.698991470038890839e-02 -2.088878899812698364e-01 1.834923624992370605e-01 -4.364563897252082825e-02 3.845438361167907715e-02 -5.700311437249183655e-02 -4.532283842563629150e-01 1.661509275436401367e-01 -3.530877456068992615e-02 -1.939829736948013306e-01 -8.448629826307296753e-02 -1.941070705652236938e-01 -3.687746450304985046e-02 2.116304636001586914e-02
8.323825895786285400e-02 -1.335833035409450531e-02 1.849560812115669250e-02 -5.163166206330060959e-03 3.037189543247222900e-01 -3.398384898900985718e-02 -1.084570065140724182e-01 2.767203450202941895e-01 -6.720687448978424072e-02 2.047948241233825684e-01 -2.777821421623229980e-01 7.025594264268875122e-02 3.665018975734710693e-01 -4.599201679229736328e-02 1.169749721884727478e-01 -8.545023202896118164e-02 -5.506657809019088745e-02 1.917331814765930176e-01 1.566506624221801758e-01 -3.770836889743804932e-01 -1.154059693217277527e-01 -9.353400766849517822e-02 3.275972977280616760e-02 9.770067781209945679e-02 -1.075104847550392151e-01 3.408372700214385986e-01 2.656949870288372040e-02 -7.390523701906204224e-02 -1.322525367140769958e-02 -3.534207344055175781e-01 6.229932606220245361e-02 -1.507866829633712769e-01
1.230008751153945923e-01 -4.525952041149139404e-03 1.702973991632461548e-01 4.326454550027847290e-02 -5.405239388346672058e-02 1.685950905084609985e-01 2.185571193695068359e-02 2.044610828161239624e-01 -5.431137084960937500e-01 -1.832240447402000427e-02 7.231908291578292847e-02 -1.389881968498229980e-01 -4.360035993158817291e-03 1.579393297433853149e-01 -2.072668671607971191e-01 -9.497099556028842926e-03 -1.656694263219833374e-01 -1.912526972591876984e-02 2.049820721149444580e-01 7.859671115875244141e-02 -1.369002312421798706e-01 1.359383314847946167e-01 8.361445739865303040e-03 5.129808932542800903e-02 -1.263739466667175293e-01 1.660624146461486816e-01 1.653061062097549438e-01 -2.842489480972290039e-01 -2.873330116271972656e-01 1.796313822269439697e-01 8.523915708065032959e-02 -3.206029832363128662e-01
-2.294026501476764679e-02 1.364982873201370239e-02 1.202207803726196289e-01 -2.423783764243125916e-02 -1.601097583770751953e-01 5.074967741966247559e-01 -2.337132953107357025e-02 3.369019031524658203e-01 -3.368453681468963623e-01 -5.479779839515686035e-02 -8.787999302148818970e-02 -7.134424149990081787e-02 2.614050172269344330e-02 1.626151949167251587e-01 -1.466405987739562988e-01 1.606162786483764648e-01 -2.551844954723492265e-05 5.000110343098640442e-02 1.905981749296188354e-01 -9.843173623085021973e-02 -3.668168187141418457e-02 2.225025743246078491e-01 1.013409122824668884e-01 2.680038213729858398e-01 -1.103897392749786377e-01 1.258556097745895386e-01 2.666502594947814941e-01 -2.028521299362182617e-01 -1.372454762458801270e-01 2.047261968255043030e-02 1.792444139719009399e-01 -1.008697375655174255e-01
1.434769481420516968e-01 2.606444954872131348e-01 2.349175363779067993e-01 9.678929299116134644e-02 2.317786067724227905e-01 -9.002939611673355103e-02 -3.369986265897750854e-02 -4.560090973973274231e-02 -9.588611871004104614e-02 2.208431214094161987e-01 -9.288900531828403473e-03 -1.987544819712638855e-02 1.108238250017166138e-01 1.042590215802192688e-01 2.875456213951110840e-02 6.950543075799942017e-02 -2.764026820659637451e-01 1.746803820133209229e-01 1.474085599184036255e-01 -1.629767715930938721e-01 6.712377071380615234e-02 2.052493095397949219e-01 -3.919254243373870850e-02 -3.024800913408398628e-03 -2.900178730487823486e-01 1.024064794182777405e-01 1.064541712403297424e-01 -4.834477007389068604e-01 -2.179410308599472046e-01 -3.174386620521545410e-01 -3.001732006669044495e-02 -4.926403239369392395e-02
2.711812406778335571e-02 -4.875082522630691528e-02 4.305144846439361572e-01 -3.738454356789588928e-02 -4.363376200199127197e-01 3.513807803392410278e-02 4.890068899840116501e-03 1.643873304128646851e-01 -1.805167645215988159e-01 3.781527280807495117e-02 -1.828821003437042236e-02 2.263929992914199829e-01 -5.727002024650573730e-02 2.225629985332489014e-01 -2.456612586975097656e-01 -1.375274658203125000e-01 -4.227354377508163452e-02 1.484873984009027481e-02 2.360700219869613647e-01 -1.097901090979576111e-01 3.968233242630958557e-02 -1.214588806033134460e-01 -1.612507700920104980e-01 4.704758152365684509e-02 -3.970765769481658936e-01 2.543256282806396484e-01 1.035056039690971375e-01 -1.355119794607162476e-01 1.926962286233901978e-02 -5.497994646430015564e-02 4.706839565187692642e-03 6.794115900993347168e-02
-1.232232004404067993e-01 2.187143862247467041e-01 3.816309571266174316e-02 2.253174036741256714e-01 2.114697173237800598e-02 2.847204506397247314e-01 2.987101441249251366e-03 1.176026463508605957e-01 -1.895147413015365601e-01 -1.703941822052001953e-01 -2.036983221769332886e-01 2.410581707954406738e-02 4.358476102352142334e-01 8.959271758794784546e-02 8.745469152927398682e-02 7.163354312069714069e-04 -3.927823901176452637e-02 -8.395525813102722168e-02 3.099353015422821045e-01 -1.448409110307693481e-01 6.522097624838352203e-03 9.647173807024955750e-03 -1.173371225595474243e-01 -3.210811913013458252e-01 -6.984767317771911621e-02 4.423791468143463135e-01 1.211761683225631714e-01 9.896712005138397217e-02 -4.815728589892387390e-02 -6.823061406612396240e-02 -2.577115409076213837e-02 -3.766997531056404114e-02
-7.467585802078247070e-02 -4.978764429688453674e-02 -1.300029456615447998e-01 3.756891563534736633e-02 -2.149013727903366089e-01 5.331412702798843384e-02 -6.752116978168487549e-02 7.299002259969711304e-02 7.977555692195892334e-02 -3.231781348586082458e-02 -7.781742513179779053e-02 -1.490762643516063690e-02 5.660034418106079102e-01 4.217421263456344604e-02 -7.673507183790206909e-02 9.723819792270660400e-02 1.584580168128013611e-02 1.979791373014450073e-01 2.570483982563018799e-01 -1.458742618560791016e-01 -1.677281707525253296e-01 -2.194319516420364380e-01 -7.381880283355712891e-02 -1.082269251346588135e-01 -1.841000616550445557e-01 3.084839582443237305e-01 -1.187933888286352158e-02 -1.200835853815078735e-01 -3.412999510765075684e-01 1.140193664468824863e-03 8.957040309906005859e-02 -2.741912603378295898e-01
-3.370479643344879150e-01 9.956627152860164642e-03 -1.008452028036117554e-01 -2.532851696014404297e-01 -7.276798784732818604e-02 -6.577547639608383179e-02 -1.656364947557449341e-01 -1.267180591821670532e-01 -7.488243281841278076e-02 3.649636358022689819e-02 2.205260097980499268e-01 -2.779879570007324219e-01 1.800419986248016357e-01 1.625386774539947510e-01 -2.370586991310119629e-02 -1.075257360935211182e-01 -1.367990374565124512e-01 9.700107388198375702e-03 2.322319746017456055e-01 -2.434105277061462402e-01 -1.006201133131980896e-01 -2.361507155001163483e-02 1.065951189957559109e-03 5.952324345707893372e-02 -4.225564002990722656e-01 2.736717164516448975e-01 1.720844060182571411e-01 -2.053797096014022827e-01 -2.747144103050231934e-01 -4.620837792754173279e-02 5.150602664798498154e-03 -7.724873721599578857e-02
-3.350869119167327881e-01 8.262669295072555542e-02 2.222503423690795898e-01 2.119649499654769897e-01 2.557103335857391357e-01 1.468819677829742432e-01 -1.585370749235153198e-01 1.242040246725082397e-01 -6.968922913074493408e-02 -1.153645515441894531e-01 1.000379621982574463e-01 4.797720536589622498e-02 2.147763818502426147e-01 1.161999534815549850e-02 -1.300555020570755005e-01 -1.614406555891036987e-01 -1.068275645375251770e-01 2.266584187746047974e-01 1.338008046150207520e-01 -3.640002012252807617e-01 1.370961032807826996e-02 -1.083495188504457474e-02 5.166501179337501526e-02 6.457720696926116943e-02 -1.396433264017105103e-01 2.124410271644592285e-01 7.385182660073041916e-03 -2.135534733533859253e-01 -1.084583625197410583e-01 -4.317190945148468018e-01 1.010375246405601501e-01 -1.876147650182247162e-02
-1.627383828163146973e-01 -4.041185975074768066e-02 2.348865121603012085e-01 2.483372241258621216e-01 1.990844756364822388e-01 5.572517216205596924e-02 8.023191988468170166e-02 2.950081229209899902e-01 -1.157673299312591553e-01 1.564236283302307129e-01 1.298080533742904663e-01 -1.959642916917800903e-01 1.397256106138229370e-01 3.086973726749420166e-01 2.161930501461029053e-01 -1.615057885646820068e-01 -6.012539193034172058e-02 4.728855937719345093e-02 1.018918007612228394e-01 -7.276586443185806274e-02 -1.596674472093582153e-01 1.552221775054931641e-01 1.527189016342163086e-01 -4.725904390215873718e-02 -2.887794747948646545e-02 2.743516862392425537e-02 -1.745378077030181885e-01 4.029730707406997681e-02 -4.076212346553802490e-01 -2.592338621616363525e-01 -1.032756343483924866e-01 -2.523896396160125732e-01
2.597101777791976929e-02 1.778300702571868896e-01 -4.282236099243164062e-02 -4.184535890817642212e-02 3.617413640022277832e-01 3.146856129169464111e-01 -1.801725178956985474e-01 2.351716756820678711e-01 -1.112875491380691528e-01 -1.652757376432418823e-01 -1.072163730859756470e-01 -1.824864596128463745e-01 2.332706935703754425e-02 1.636110991239547729e-01 -9.410842508077621460e-02 -2.643942534923553467e-01 2.780255489051342010e-02 1.107752621173858643e-01 2.840717732906341553e-01 5.423465743660926819e-02 -1.267399340867996216e-01 -1.571383625268936157e-01 8.804577589035034180e-02 -1.577640771865844727e-01 -2.516356706619262695e-01 3.097617924213409424e-01 5.615280196070671082e-02 -8.228120207786560059e-02 -3.161062896251678467e-01 -7.488186657428741455e-02 6.275589764118194580e-02 8.455733209848403931e-02
-7.520367391407489777e-03 1.412893086671829224e-01 2.784883677959442139e-01 -1.801861822605133057e-01 7.458566874265670776e-02 2.036231383681297302e-02 1.526677794754505157e-02 3.446894586086273193e-01 -9.990448504686355591e-02 1.244106963276863098e-01 4.087721183896064758e-02 2.306604683399200439e-01 2.406472340226173401e-02 2.916608452796936035e-01 3.122762031853199005e-02 -3.717119097709655762e-01 -1.304049044847488403e-01 -4.424943774938583374e-02 1.137500777840614319e-01 7.404704391956329346e-02 -1.314796656370162964e-01 -8.712829649448394775e-02 -2.836008369922637939e-01 -2.473914474248886108e-01 -2.667701840400695801e-01 1.421903818845748901e-01 -4.639119654893875122e-02 1.350699365139007568e-02 4.621589556336402893e-02 -3.375321328639984131e-01 1.260759383440017700e-01 -1.011856496334075928e-01
7.612915243953466415e-03 -4.277176037430763245e-02 2.179606854915618896e-01 -1.805408857762813568e-02 1.831203401088714600e-01 8.482643403112888336e-03 6.071099266409873962e-02 2.650405652821063995e-02 -5.252832919359207153e-02 8.799548447132110596e-02 -3.813166171312332153e-03 1.259568333625793457e-01 2.879386544227600098e-01 3.742061257362365723e-01 -1.515400856733322144e-01 -1.631816327571868896e-01 -4.285596907138824463e-01 1.910507082939147949e-01 2.155719697475433350e-01 9.864057600498199463e-02 -2.135204225778579712e-01 -3.859822824597358704e-02 3.636628761887550354e-02 6.786457449197769165e-02 -4.653506353497505188e-02 2.164947688579559326e-01 -6.582555174827575684e-02 -8.027011528611183167e-03 -1.380137652158737183e-01 -1.819090843200683594e-01 1.619688570499420166e-01 3.901196420192718506e-01
-1.269115786999464035e-02 -5.713502410799264908e-03 2.150162607431411743e-01 1.912127584218978882e-01 -1.639785319566726685e-01 6.196394562721252441e-02 -1.801090240478515625e-01 8.689238131046295166e-02 4.433318600058555603e-02 4.176710918545722961e-02 8.112395554780960083e-02 -1.262646168470382690e-01 4.047006964683532715e-01 2.293293178081512451e-02 -2.643513381481170654e-01 6.700745970010757446e-02 -3.989753127098083496e-02 -1.372353825718164444e-02 3.225616812705993652e-01 -5.519076809287071228e-02 1.815593987703323364e-01 -9.550782851874828339e-03 3.390346765518188477e-01 -1.844865828752517700e-01 -2.647015452384948730e-01 3.275196552276611328e-01 4.406108334660530090e-02 -1.141131296753883362e-01 -2.522810399532318115e-01 -9.338188916444778442e-02 4.696109518408775330e-02 -1.536313444375991821e-01
-1.110423952341079712e-01 2.072957009077072144e-01 1.034508179873228073e-02 -1.055603623390197754e-01 -6.917608529329299927e-02 5.615834891796112061e-02 -1.249098703265190125e-01 3.158714622259140015e-02 1.141501683741807938e-02 2.519578635692596436e-01 6.946617364883422852e-02 1.264371126890182495e-01 -1.090291216969490051e-01 1.689963787794113159e-01 1.979859359562397003e-02 1.676031947135925293e-01 -2.082525007426738739e-02 -3.486896678805351257e-02 4.205358326435089111e-01 -9.765729308128356934e-02 -2.480103820562362671e-01 6.169356405735015869e-02 2.270328253507614136e-01 -1.671803593635559082e-01 -3.789120316505432129e-01 2.340584695339202881e-01 -2.181540429592132568e-01 -1.575330644845962524e-01 4.686341062188148499e-02 -2.405582070350646973e-01 -1.720932573080062866e-01 -2.495247721672058105e-01
7.805279456079006195e-03 1.359681189060211182e-01 2.319263219833374023e-01 -8.413500152528285980e-03 2.475155293941497803e-01 1.413057148456573486e-01 -6.379295885562896729e-02 2.861804664134979248e-01 -7.622972875833511353e-02 2.384205758571624756e-01 8.078776299953460693e-02 -1.350968182086944580e-01 2.173487544059753418e-01 -2.515588700771331787e-02 1.913826465606689453e-01 6.866753683425486088e-04 -3.164161369204521179e-02 1.807375550270080566e-01 -9.132855385541915894e-02 -3.025154471397399902e-01 5.655400827527046204e-02 1.321220397949218750e-01 8.615080267190933228e-02 -1.236604005098342896e-01 -3.924610912799835205e-01 8.906493335962295532e-02 2.976191975176334381e-02 -4.627568721771240234e-01 -6.071179360151290894e-02 -1.564977914094924927e-01 -7.942871749401092529e-02 9.500484913587570190e-03
1.334369331598281860e-01 1.568184942007064819e-01 1.438460648059844971e-01 1.091506928205490112e-01 -1.185732558369636536e-01 2.499080002307891846e-01 -4.784894585609436035e-01 1.840942203998565674e-01 -1.148626878857612610e-01 1.851181238889694214e-01 -1.595021784305572510e-01 1.319381892681121826e-01 9.691559523344039917e-02 -1.648325324058532715e-01 2.108668535947799683e-01 7.813011854887008667e-02 -9.218471497297286987e-02 1.478297412395477295e-01 2.733717858791351318e-01 5.085014924407005310e-02 1.316890120506286621e-03 -2.199245542287826538e-01 2.268778085708618164e-01 7.544813305139541626e-02 -1.089043989777565002e-01 2.994254529476165771e-01 1.300043612718582153e-01 -1.294494271278381348e-01 -2.289520353078842163e-01 5.793072283267974854e-03 7.171935588121414185e-02 -4.715679213404655457e-02
-1.873642392456531525e-02 1.410599648952484131e-01 -1.568069756031036377e-01 -1.180127933621406555e-01 -8.674790710210800171e-02 1.652100384235382080e-01 -1.552821099758148193e-01 1.355985924601554871e-02 1.991161853075027466e-01 -1.011238619685173035e-01 -4.466002434492111206e-02 2.592379786074161530e-02 4.154080152511596680e-01 4.737572453450411558e-04 5.046789348125457764e-02 8.314334787428379059e-03 -3.304113447666168213e-02 3.270273208618164062e-01 2.543080449104309082e-01 7.894673943519592285e-02 -4.026842862367630005e-02 -1.899576336145401001e-01 -1.571283936500549316e-01 -5.266227573156356812e-02 -3.367459475994110107e-01 2.540141642093658447e-01 -2.309507727622985840e-01 -1.248285919427871704e-01 -1.427534669637680054e-01 -8.072531782090663910e-03 1.566348820924758911e-01 -3.441920578479766846e-01
1.600205004215240479e-01 2.371731698513031006e-01 1.309012323617935181e-01 7.048569619655609131e-02 9.174700826406478882e-02 -1.212541088461875916e-01 -1.742879627272486687e-03 3.201234638690948486e-01 -9.891804307699203491e-02 -5.587400496006011963e-02 2.416081428527832031e-01 6.060485169291496277e-02 7.306523621082305908e-02 1.731072068214416504e-01 4.053995944559574127e-03 -9.783419221639633179e-02 -2.296085804700851440e-01 -4.576333984732627869e-02 8.560631424188613892e-02 -1.953231841325759888e-01 4.155314713716506958e-02 2.400058656930923462e-01 -1.327674686908721924e-01 -1.517603993415832520e-01 -2.482201308012008667e-01 1.766613721847534180e-01 7.571822404861450195e-02 -2.938297092914581299e-01 -3.086944222450256348e-01 -3.690195977687835693e-01 -6.414366513490676880e-02 -1.727267950773239136e-01
-1.428397148847579956e-01 5.304866284132003784e-02 2.275487333536148071e-01 1.388326436281204224e-01 -9.762223809957504272e-02 -9.451742470264434814e-02 6.224539503455162048e-02 2.819885015487670898e-01 -2.100184112787246704e-01 -7.555340975522994995e-02 6.726722419261932373e-02 3.664543852210044861e-02 2.382476031780242920e-01 -6.734997034072875977e-02 -4.161131754517555237e-02 -7.201704382896423340e-02 -1.591101139783859253e-01 4.846621304750442505e-02 1.510400027036666870e-01 1.842244900763034821e-02 -3.749595582485198975e-01 -1.740804910659790039e-01 -4.911443963646888733e-02 2.259891480207443237e-01 -6.210957467555999756e-02 6.070162355899810791e-02 -1.116361096501350403e-01 -3.950818181037902832e-01 -2.658962011337280273e-01 -7.929959893226623535e-02 2.433089017868041992e-01 -3.041246831417083740e-01
3.501566872000694275e-02 -1.762468367815017700e-02 2.844991087913513184e-01 1.851597428321838379e-01 -1.445701904594898224e-02 2.645631730556488037e-01 -6.942408531904220581e-02 -4.989258944988250732e-02 -8.964315056800842285e-02 1.559252440929412842e-01 -4.254192858934402466e-02 1.966771483421325684e-01 -2.562187798321247101e-02 2.124148011207580566e-01 4.599175229668617249e-02 -2.943767011165618896e-01 4.538522288203239441e-02 -2.676737010478973389e-01 2.582852840423583984e-01 -1.299766898155212402e-01 -3.688082098960876465e-01 -8.578655868768692017e-02 1.223453879356384277e-01 -6.663108617067337036e-02 -1.437267959117889404e-01 2.981854677200317383e-01 -2.311205863952636719e-01 -1.430893689393997192e-01 -2.022075951099395752e-01 1.182636916637420654e-01 1.902115046977996826e-01 -6.098345667123794556e-02
-1.709302812814712524e-01 1.512187272310256958e-01 2.194150686264038086e-01 6.936148554086685181e-02 -1.687569618225097656e-01 1.827559620141983032e-01 -2.098381370306015015e-01 -8.650963753461837769e-02 2.993523329496383667e-02 1.232201978564262390e-01 1.681841164827346802e-02 -1.250328868627548218e-01 4.258856773376464844e-01 3.294296935200691223e-02 -7.021612673997879028e-02 2.254707664251327515e-01 -1.439304798841476440e-01 1.153316795825958252e-01 3.476656377315521240e-01 -7.809349149465560913e-02 1.303524374961853027e-01 -9.173145890235900879e-02 1.622081995010375977e-01 -1.301341801881790161e-01 -3.315424919128417969e-02 4.248187541961669922e-01 1.997013017535209656e-02 -7.844700478017330170e-03 -2.944376468658447266e-01 -1.124165579676628113e-01 -1.307228207588195801e-02 -1.296024490147829056e-02
-2.841161191463470459e-01 3.205325901508331299e-01 -2.586414339020848274e-04 3.432911261916160583e-02 -2.295534908771514893e-01 7.030128035694360733e-03 -2.164883166551589966e-01 1.066352352499961853e-01 -1.432685703039169312e-01 -1.176094822585582733e-02 2.318738847970962524e-01 -1.083144173026084900e-01 3.106239438056945801e-01 2.260109633207321167e-01 3.014557994902133942e-02 -7.426582276821136475e-03 -1.021916046738624573e-01 -1.323923002928495407e-02 1.513377428054809570e-01 -4.568192958831787109e-01 -1.336845308542251587e-01 1.669757515192031860e-01 1.317880451679229736e-01 4.208914563059806824e-02 -1.156817749142646790e-01 2.103754580020904541e-01 -1.703624725341796875e-01 3.342094644904136658e-02 -1.108838170766830444e-01 -2.075168043375015259e-01 2.616557851433753967e-02 1.369714289903640747e-01
-8.131540380418300629e-04 2.595258355140686035e-01 2.977195568382740021e-02 3.555937707424163818e-01 1.306013911962509155e-01 2.380547970533370972e-01 -1.041410267353057861e-01 8.826945908367633820e-03 -2.171851843595504761e-01 -1.265134960412979126e-01 -8.644359558820724487e-02 1.547438800334930420e-01 1.390529721975326538e-01 1.349282115697860718e-01 1.730116158723831177e-01 8.687168359756469727e-02 -9.647571295499801636e-02 -5.730738863348960876e-02 1.936877667903900146e-01 -3.971472978591918945e-01 -1.602189540863037109e-01 2.595510184764862061e-01 -6.770788878202438354e-02 -1.910381317138671875e-01 -1.274734437465667725e-01 3.678862154483795166e-01 1.830989271402359009e-01 -9.693243354558944702e-02 -6.779300421476364136e-02 4.761105775833129883e-02 8.782206475734710693e-02 3.541265614330768585e-03
-1.056583970785140991e-01 2.213621735572814941e-01 9.766019880771636963e-02 2.386825531721115112e-01 1.827699542045593262e-01 3.619784116744995117e-01 -3.621842563152313232e-01 1.243520081043243408e-01 -1.088262200355529785e-01 -1.460093706846237183e-01 1.362927630543708801e-02 -1.522844433784484863e-01 2.757073007524013519e-02 1.807074546813964844e-01 -6.642204523086547852e-02 6.306290626525878906e-02 -1.645446121692657471e-01 6.207367405295372009e-02 2.628124654293060303e-01 -1.067064329981803894e-01 8.394917100667953491e-02 1.316297203302383423e-01 -8.360169082880020142e-02 -3.070895746350288391e-02 -3.295643925666809082e-01 2.708846330642700195e-01 2.152030318975448608e-01 -2.344299703836441040e-01 -1.276500616222620010e-02 4.127270355820655823e-02 1.872334033250808716e-01 -6.101408507674932480e-03
-9.190594404935836792e-02 -1.621465571224689484e-02 1.838482022285461426e-01 -6.681785732507705688e-02 -1.152829974889755249e-01 2.541363537311553955e-01 1.014028713107109070e-01 6.168769299983978271e-02 -1.356996446847915649e-01 -1.750176250934600830e-01 2.514352649450302124e-02 6.722821295261383057e-02 -4.590058326721191406e-02 5.601272732019424438e-02 8.502411842346191406e-02 2.648504972457885742e-01 -1.777036786079406738e-01 1.134352535009384155e-01 3.399333953857421875e-01 -1.299302130937576294e-01 -1.363962292671203613e-01 9.091726690530776978e-02 3.034570813179016113e-01 -2.163591533899307251e-01 -4.501032829284667969e-01 1.426190882921218872e-01 -2.485464885830879211e-02 -1.736589670181274414e-01 5.136198922991752625e-02 -2.573124766349792480e-01 -1.536425948143005371e-01 -1.882376074790954590e-01
1.402713358402252197e-01 -1.451105326414108276e-01 2.181857526302337646e-01 -2.119143009185791016e-01 -1.336521059274673462e-01 1.170627623796463013e-01 8.085252344608306885e-02 2.393763698637485504e-02 2.366835996508598328e-02 -4.510439559817314148e-02 -8.707512170076370239e-02 2.124979645013809204e-01 -2.109834738075733185e-02 1.487165987491607666e-01 1.652454286813735962e-01 1.197192072868347168e-01 -2.134454101324081421e-01 2.260236442089080811e-01 2.790469229221343994e-01 9.884303435683250427e-03 -2.064810842275619507e-01 1.693510711193084717e-01 6.925186514854431152e-02 2.123789489269256592e-01 -5.895764231681823730e-01 9.906664490699768066e-02 1.025447808206081390e-02 -1.969143748283386230e-01 -7.808370143175125122e-02 6.530487537384033203e-02 4.348482191562652588e-02 -6.459265947341918945e-02
-9.850426763296127319e-02 3.032905515283346176e-03 -9.989101439714431763e-02 -2.538138926029205322e-01 1.465956587344408035e-02 6.442808359861373901e-02 -1.987271010875701904e-01 -5.313921347260475159e-02 -3.431523963809013367e-02 -2.543514370918273926e-01 7.502071559429168701e-02 2.222559899091720581e-01 4.000834226608276367e-01 1.111392602324485779e-01 1.390534080564975739e-02 6.971392035484313965e-02 -2.936837673187255859e-01 7.074157148599624634e-02 1.393000036478042603e-01 -1.559788584709167480e-01 -3.315168619155883789e-02 -1.005101799964904785e-01 2.564006447792053223e-01 -1.244364678859710693e-01 -1.906528174877166748e-01 2.469971477985382080e-01 -2.242267131805419922e-01 -2.522150278091430664e-01 -1.965263634920120239e-01 1.238574385643005371e-01 1.761210560798645020e-01 2.172377854585647583e-01
-2.054950036108493805e-02 6.132942065596580505e-02 1.999923288822174072e-01 -1.734520681202411652e-02 2.439956516027450562e-01 2.284434624016284943e-02 -5.812327936291694641e-02 1.083387508988380432e-01 -2.654046714305877686e-01 2.055169492959976196e-01 2.273435005918145180e-03 7.171985507011413574e-02 5.073736608028411865e-02 3.621475398540496826e-01 -1.302751302719116211e-01 -3.972344100475311279e-01 -5.869912914931774139e-03 -1.679483428597450256e-02 2.147126793861389160e-01 -1.488694082945585251e-02 -3.436165750026702881e-01 -1.320530623197555542e-01 -1.953490525484085083e-01 -1.615844368934631348e-01 -1.642025113105773926e-01 2.989253401756286621e-01 1.929156668484210968e-02 -8.890365809202194214e-02 -1.475341059267520905e-02 -2.684149444103240967e-01 4.394286870956420898e-02 -9.390791505575180054e-02
-2.748824954032897949e-01 -9.909574687480926514e-02 1.422049198299646378e-02 -2.390777319669723511e-01 9.769435971975326538e-02 -5.301950871944427490e-02 -2.883165180683135986e-01 1.879331469535827637e-02 -1.679612100124359131e-01 -8.110138773918151855e-02 -1.101714074611663818e-01 -4.251542314887046814e-02 7.393180578947067261e-02 1.479840427637100220e-01 -1.078148484230041504e-01 -9.634466469287872314e-02 6.678182631731033325e-02 5.454988032579421997e-02 1.258220057934522629e-02 -2.296506315469741821e-01 -1.912883482873439789e-02 8.855876326560974121e-02 -4.879425093531608582e-02 -1.508601456880569458e-01 -6.093664169311523438e-01 1.265716105699539185e-01 -1.132400333881378174e-01 -6.810598075389862061e-02 -2.770894467830657959e-01 -2.867462038993835449e-01 8.183426409959793091e-02 1.515152771025896072e-02
8.796615526080131531e-03 1.484805047512054443e-01 7.482107728719711304e-02 1.310625821352005005e-01 3.469968587160110474e-02 2.199532650411128998e-02 -5.103567242622375488e-02 1.225574314594268799e-01 -1.736187636852264404e-01 1.404095292091369629e-01 -1.657240986824035645e-01 2.279644161462783813e-01 2.213916927576065063e-01 2.318031936883926392e-01 4.521986842155456543e-01 7.806651294231414795e-02 -5.735943838953971863e-02 -1.409116089344024658e-01 1.966308951377868652e-01 -3.680995199829339981e-03 -2.204007357358932495e-01 1.703286916017532349e-01 2.689989507198333740e-01 8.166025392711162567e-03 -1.576409488916397095e-01 1.176951304078102112e-01 -1.661320477724075317e-01 -2.438131123781204224e-01 -1.375741958618164062e-01 -6.740046199411153793e-03 -2.661436796188354492e-01 2.564785778522491455e-01
-2.160251885652542114e-02 1.520215421915054321e-01 8.578643202781677246e-02 -3.569518402218818665e-02 -2.258094772696495056e-02 9.791038930416107178e-02 -9.304594993591308594e-02 1.108343750238418579e-01 7.891552150249481201e-02 -5.307449027895927429e-02 -4.303085505962371826e-01 1.861867159605026245e-01 2.155739665031433105e-01 2.816374599933624268e-01 1.655489951372146606e-01 1.749665737152099609e-01 -6.964186578989028931e-02 -1.743251830339431763e-01 8.583603054285049438e-02 5.665514990687370300e-02 -2.512503564357757568e-01 7.401807606220245361e-02 -6.113139539957046509e-02 1.259795427322387695e-01 -3.221783041954040527e-01 4.379830881953239441e-02 5.713889375329017639e-02 -2.780650258064270020e-01 -3.372305929660797119e-01 -1.961061358451843262e-02 -1.479088068008422852e-01 -2.602799534797668457e-01
-2.748556435108184814e-01 1.062427610158920288e-01 -1.019182130694389343e-01 2.229109853506088257e-01 1.347920894622802734e-01 2.988907694816589355e-01 -1.420438289642333984e-01 2.397681176662445068e-01 4.631097835954278708e-04 -1.330575942993164062e-01 1.008758768439292908e-01 -4.547242447733879089e-02 3.354423344135284424e-01 5.697476863861083984e-02 -1.241456195712089539e-01 -2.293006330728530884e-01 -3.345106542110443115e-01 4.984326660633087158e-02 6.698847562074661255e-02 -2.236330658197402954e-01 -1.050241813063621521e-01 8.905877918004989624e-02 -5.061759054660797119e-02 -7.371858227998018265e-03 -3.829374015331268311e-01 8.924292773008346558e-02 6.643110513687133789e-02 -2.051201462745666504e-01 -5.297117866575717926e-03 -1.883562803268432617e-01 1.639896780252456665e-01 -1.622748933732509613e-02
7.637193799018859863e-02 2.120162099599838257e-01 7.842377759516239166e-03 5.650139879435300827e-03 -2.214376777410507202e-01 2.876826822757720947e-01 -2.467552423477172852e-01 1.278097182512283325e-01 -1.710206568241119385e-01 1.267167627811431885e-01 -1.839675903320312500e-01 2.154669910669326782e-01 2.408833503723144531e-01 -5.103206261992454529e-02 -2.367149479687213898e-02 1.013211905956268311e-01 -2.105887532234191895e-01 1.105853393673896790e-01 4.740648865699768066e-01 8.776194602251052856e-02 -1.078293099999427795e-01 -1.756882816553115845e-01 2.622997760772705078e-01 -4.184057563543319702e-02 3.478402271866798401e-02 1.797981709241867065e-01 -1.568904519081115723e-01 -2.417177893221378326e-03 -1.302872598171234131e-01 5.287745594978332520e-02 2.437379360198974609e-01 -6.061622127890586853e-02
9.758998453617095947e-02 1.319199427962303162e-02 1.026612818241119385e-01 -1.033584326505661011e-01 -8.679070323705673218e-02 1.327677667140960693e-01 1.094022300094366074e-02 2.631381452083587646e-01 -4.637487232685089111e-01 6.113200634717941284e-02 -7.587435096502304077e-02 -1.471818834543228149e-01 2.551222443580627441e-01 3.257983922958374023e-01 2.309501916170120239e-01 5.365591868758201599e-02 -1.583545058965682983e-01 -6.304186582565307617e-02 3.615946173667907715e-01 -2.635056376457214355e-01 -1.432748287916183472e-01 -2.797517478466033936e-01 -7.579857856035232544e-02 -1.935157738626003265e-02 7.124755647964775562e-04 1.195052787661552429e-01 -1.304432004690170288e-01 8.337114006280899048e-02 -5.342620238661766052e-02 3.490317380055785179e-03 -1.763483136892318726e-02 1.591215580701828003e-01
-2.406191639602184296e-02 6.983548402786254883e-02 1.970129758119583130e-01 -2.306535281240940094e-02 -2.517458517104387283e-03 1.495501697063446045e-01 -1.923142522573471069e-01 2.989120483398437500e-01 7.627366483211517334e-02 -5.705214664340019226e-02 3.177113234996795654e-01 -1.309673041105270386e-01 1.344008147716522217e-01 2.734557390213012695e-01 2.214292883872985840e-01 -2.513706684112548828e-01 1.208357419818639755e-02 -2.999398112297058105e-02 6.430490314960479736e-02 -2.712348401546478271e-01 -2.366438508033752441e-01 -2.255169749259948730e-01 2.376481518149375916e-02 -1.764778643846511841e-01 -2.489821165800094604e-01 5.481714755296707153e-02 -2.775894403457641602e-01 -1.589542031288146973e-01 -1.877469196915626526e-02 -2.026961743831634521e-01 2.167195677757263184e-01 3.501921892166137695e-02
-1.518442630767822266e-01 3.910951316356658936e-02 4.102263599634170532e-02 7.917651534080505371e-02 -4.284613241907209158e-04 7.967995852231979370e-02 -2.810680270195007324e-01 3.488805592060089111e-01 -8.752454817295074463e-02 1.253720521926879883e-01 -1.622614413499832153e-01 1.670627146959304810e-01 -6.914163380861282349e-02 -7.259089499711990356e-02 5.111626908183097839e-02 1.732891649007797241e-01 -6.475989520549774170e-02 -1.116497218608856201e-01 4.344583451747894287e-01 -2.648393809795379639e-01 2.549273669719696045e-01 -1.000857576727867126e-01 -8.080303668975830078e-02 1.936433464288711548e-02 -5.048141628503799438e-02 3.919078707695007324e-01 -1.966486275196075439e-01 -2.267416864633560181e-01 -2.969217859208583832e-02 -6.563406437635421753e-02 8.596724271774291992e-02 1.543418020009994507e-01
-1.245659813284873962e-01 2.263745963573455811e-01 2.448905110359191895e-01 2.809522151947021484e-01 7.058498263359069824e-02 2.259201109409332275e-01 5.327197164297103882e-02 8.073744177818298340e-02 -1.895545572042465210e-01 2.948899567127227783e-01 3.453102111816406250e-01 6.462376564741134644e-02 -7.108867913484573364e-02 2.372872382402420044e-01 1.688595861196517944e-01 3.174861147999763489e-02 4.163724184036254883e-02 1.181908175349235535e-01 3.753919154405593872e-02 -1.721806526184082031e-01 -3.134607076644897461e-01 3.291753679513931274e-02 -7.244278490543365479e-02 5.401237402111291885e-03 -2.749834358692169189e-01 1.449903547763824463e-01 -1.446042060852050781e-01 -6.515376269817352295e-02 -2.323157638311386108e-01 -2.049486488103866577e-01 -1.150740589946508408e-02 1.499678492546081543e-01
-2.251456677913665771e-01 -1.865109503269195557e-01 2.093463577330112457e-02 1.688359491527080536e-02 -1.386037021875381470e-01 2.245901674032211304e-01 2.568805217742919922e-01 2.715698480606079102e-01 -1.245567500591278076e-01 -5.915172398090362549e-02 -2.481971681118011475e-01 9.279867261648178101e-02 2.364304363727569580e-01 3.868281543254852295e-01 2.441506274044513702e-02 -1.212000399827957153e-01 -4.458897560834884644e-02 1.144529581069946289e-01 7.533546537160873413e-02 -1.705057621002197266e-01 -1.601878851652145386e-01 1.063921228051185608e-01 -9.344456344842910767e-02 1.069933921098709106e-01 -1.103337332606315613e-01 2.692309916019439697e-01 7.702427357435226440e-02 -8.033362217247486115e-03 -2.285462915897369385e-01 -2.574088275432586670e-01 -1.585721969604492188e-01 -2.303789108991622925e-01
2.141474187374114990e-01 6.860232353210449219e-02 1.735346615314483643e-01 -8.410227485001087189e-03 4.329621791839599609e-01 4.616167768836021423e-02 -5.509651731699705124e-03 -1.534734293818473816e-02 -1.181152462959289551e-01 1.900742202997207642e-01 3.371896967291831970e-02 9.863112866878509521e-02 1.083170548081398010e-01 -6.063546240329742432e-02 2.015489786863327026e-01 5.954394489526748657e-02 -2.639502286911010742e-01 1.946433484554290771e-01 1.500545889139175415e-01 -2.720337212085723877e-01 -2.946022711694240570e-02 9.274473786354064941e-02 1.972286961972713470e-02 -7.104826718568801880e-02 -2.579667270183563232e-01 8.093743026256561279e-02 2.644454129040241241e-02 -4.574012160301208496e-01 -2.299052178859710693e-01 -1.740228682756423950e-01 9.963305294513702393e-02 -1.175347417593002319e-01
1.690631508827209473e-01 8.236199617385864258e-02 -1.957745701074600220e-01 -9.574665874242782593e-02 -6.109373271465301514e-02 1.933165043592453003e-01 -9.452985227108001709e-02 2.016253471374511719e-01 -4.295991361141204834e-01 1.223645955324172974e-01 -8.613225817680358887e-02 4.559943452477455139e-02 2.888379991054534912e-01 2.709471285343170166e-01 4.876298084855079651e-02 -1.500192433595657349e-01 -5.470566079020500183e-02 7.557438313961029053e-02 3.805519640445709229e-01 3.326014801859855652e-02 -1.617000997066497803e-01 -2.587556242942810059e-01 -2.994748018682003021e-02 -2.928976714611053467e-02 -2.851748168468475342e-01 -5.115088447928428650e-02 -2.399406582117080688e-01 9.017688035964965820e-02 -1.143791750073432922e-01 -3.078467026352882385e-02 1.001937761902809143e-01 1.117892861366271973e-01
-3.078135550022125244e-01 -1.992778629064559937e-01 -4.992790520191192627e-02 1.608170419931411743e-01 -2.182291001081466675e-01 8.728421479463577271e-02 4.136586934328079224e-02 -9.600542485713958740e-02 -2.419563084840774536e-01 -9.605270624160766602e-02 9.735256433486938477e-02 4.396811127662658691e-02 4.007183611392974854e-01 1.237690150737762451e-01 1.797869950532913208e-01 2.053469270467758179e-01 -4.887476935982704163e-02 -4.872100427746772766e-02 -3.877736628055572510e-03 -3.298476710915565491e-02 1.040019989013671875e-01 -3.395531699061393738e-02 -1.627758890390396118e-01 -1.270519793033599854e-01 -3.799891471862792969e-01 1.590019613504409790e-01 8.351846784353256226e-02 -3.074489831924438477e-01 -1.030338406562805176e-01 -2.795739173889160156e-01 1.154234819114208221e-02 -1.445404738187789917e-01
-2.154718339443206787e-01 8.048261702060699463e-02 1.879706084728240967e-01 -1.510884016752243042e-01 6.179332360625267029e-02 1.045261626131832600e-03 -1.040557995438575745e-01 5.569652840495109558e-02 -1.158641744405031204e-02 -7.393766194581985474e-02 1.010395884513854980e-01 1.823531240224838257e-01 -8.030127733945846558e-03 2.574076643213629723e-03 1.254863739013671875e-01 1.750587224960327148e-01 -1.753558367490768433e-01 1.542206108570098877e-01 3.841731250286102295e-01 -2.099927663803100586e-01 -4.122277498245239258e-01 1.054917126893997192e-01 3.058315813541412354e-01 -1.045316457748413086e-01 -2.588504254817962646e-01 1.195788532495498657e-01 -1.005647331476211548e-01 -3.856595754623413086e-01 3.604747354984283447e-03 -3.896595153491944075e-04 -5.033885687589645386e-02 -3.496385738253593445e-02
-6.885029375553131104e-02 9.641166031360626221e-02 2.535257637500762939e-01 -3.267467319965362549e-01 6.935549434274435043e-03 5.162173509597778320e-01 -1.556987017393112183e-01 1.379240602254867554e-01 -1.606176644563674927e-01 1.336530148983001709e-01 1.202227026224136353e-01 4.871317744255065918e-02 1.727823019027709961e-01 1.874382495880126953e-01 -1.045080199837684631e-01 6.720262020826339722e-02 -2.541753947734832764e-01 -1.049458608031272888e-01 7.599211484193801880e-02 -8.577106893062591553e-02 -1.202818825840950012e-01 -1.917726173996925354e-02 7.467425614595413208e-02 -1.609512716531753540e-01 -3.181006610393524170e-01 1.429193317890167236e-01 -1.576864123344421387e-01 7.465232908725738525e-02 -7.526117563247680664e-02 8.107154816389083862e-02 -2.417766749858856201e-01 8.004803210496902466e-02
2.694734372198581696e-02 2.784093618392944336e-01 1.833737641572952271e-01 -1.438160389661788940e-01 3.528175055980682373e-01 1.147606968879699707e-01 -4.467500373721122742e-02 9.109439700841903687e-02 -2.057438343763351440e-01 7.341630011796951294e-02 1.891766116023063660e-02 2.381481826305389404e-01 6.067366153001785278e-02 -1.026116684079170227e-01 3.196931630373001099e-02 -8.482038974761962891e-02 -3.402536213397979736e-01 2.571740150451660156e-01 1.892124563455581665e-01 -2.104631215333938599e-01 7.183552533388137817e-02 -3.287822753190994263e-02 5.240678414702415466e-02 -1.757027208805084229e-01 -2.255844175815582275e-01 9.232480823993682861e-02 9.215203113853931427e-03 -3.080258667469024658e-01 -2.347941249608993530e-01 -2.070240527391433716e-01 -1.083002239465713501e-02 -1.947843134403228760e-01
1.834805123507976532e-02 1.502216905355453491e-01 -7.830825634300708771e-03 -1.490999013185501099e-01 2.757272720336914062e-01 1.527073383331298828e-01 -1.869374811649322510e-01 1.272484567016363144e-02 -2.156653106212615967e-01 -6.231368519365787506e-03 2.687161564826965332e-01 1.509343236684799194e-01 1.740760207176208496e-01 4.195138812065124512e-02 2.120604813098907471e-01 -9.100037813186645508e-02 -1.961948573589324951e-01 2.373197525739669800e-01 -4.408615641295909882e-03 -2.686987221240997314e-01 -1.382866799831390381e-01 1.070483550429344177e-01 -6.122035160660743713e-02 -1.735789775848388672e-01 1.369315478950738907e-02 1.539678573608398438e-01 -2.727970294654369354e-02 -2.703292369842529297e-01 -3.118878006935119629e-01 -3.775283694267272949e-01 6.614116579294204712e-02 -1.418278664350509644e-01
-1.076441407203674316e-01 1.140772551298141479e-01 8.231748640537261963e-02 2.135080657899379730e-02 9.732609987258911133e-02 2.194891683757305145e-02 1.777561008930206299e-01 1.744776368141174316e-01 1.076682005077600479e-02 8.390691876411437988e-02 8.919604867696762085e-02 -3.187474980950355530e-02 7.241767644882202148e-02 3.364274203777313232e-01 4.185061529278755188e-02 -5.532139912247657776e-02 -1.352138221263885498e-01 -2.965171076357364655e-02 1.643554121255874634e-01 -2.289729863405227661e-01 2.244008332490921021e-02 2.846290469169616699e-01 2.755340635776519775e-01 -2.307858914136886597e-01 -1.406893432140350342e-01 1.375546604394912720e-01 -2.633777856826782227e-01 -6.510195136070251465e-02 -4.911848306655883789e-01 -2.588753700256347656e-01 -3.331862390041351318e-02 1.606040298938751221e-01
-2.643703520298004150e-01 2.154335565865039825e-02 3.928514942526817322e-02 9.354918263852596283e-03 -9.080304950475692749e-02 9.229426831007003784e-02 -3.144568204879760742e-01 1.624634265899658203e-01 -2.914014756679534912e-01 2.144357264041900635e-01 -3.899758309125900269e-02 1.411990672349929810e-01 2.629629075527191162e-01 2.874715626239776611e-01 1.751283705234527588e-01 -1.566874422132968903e-02 -2.012562006711959839e-01 -2.511370368301868439e-02 3.273815810680389404e-01 -1.402016878128051758e-01 1.115337535738945007e-01 3.386808931827545166e-01 3.307478502392768860e-02 -1.302400678396224976e-01 4.263544082641601562e-02 1.329946964979171753e-01 1.696362048387527466e-01 -2.743772268295288086e-01 1.176579222083091736e-01 -1.176563370972871780e-02 -3.405778203159570694e-03 1.353947818279266357e-02
-3.434099256992340088e-02 8.123548701405525208e-03 4.942122846841812134e-02 -1.217199340462684631e-01 -9.142104536294937134e-02 3.463037684559822083e-02 -2.039362490177154541e-01 1.269041677005589008e-03 3.858013823628425598e-02 1.141892932355403900e-02 -2.160944044589996338e-02 1.928025782108306885e-01 5.951166749000549316e-01 -5.721520259976387024e-02 -2.114219367504119873e-01 4.161220416426658630e-02 -1.009206026792526245e-01 2.245677560567855835e-01 2.820826768875122070e-01 1.001787260174751282e-01 -1.191064901649951935e-02 -1.629118174314498901e-01 -2.101855911314487457e-02 2.975992113351821899e-02 -2.181002497673034668e-01 1.381007432937622070e-01 -5.170828104019165039e-02 -1.848628520965576172e-01 -1.784423887729644775e-01 -7.722483575344085693e-02 1.076902225613594055e-01 -3.950939476490020752e-01
1.128984466195106506e-01 1.254647225141525269e-01 1.958654522895812988e-01 -1.234179884195327759e-01 7.158587104640901089e-04 -8.489834517240524292e-02 9.589000046253204346e-02 2.974635958671569824e-01 -2.551369071006774902e-01 3.178321421146392822e-01 -6.632691714912652969e-03 1.753855794668197632e-01 8.018026500940322876e-02 1.420347392559051514e-01 7.487278897315263748e-03 1.451905071735382080e-01 -2.720492184162139893e-01 7.505598012357950211e-03 3.363016247749328613e-01 -2.273237109184265137e-01 -2.287765741348266602e-01 -9.737166017293930054e-02 -2.813546955585479736e-01 -1.815129444003105164e-02 -1.204348430037498474e-01 1.688732802867889404e-01 -9.617029875516891479e-02 2.535040676593780518e-01 -1.689385026693344116e-01 -1.253959536552429199e-01 -7.600487023591995239e-02 1.471241414546966553e-01
-9.638187289237976074e-02 -2.796159982681274414e-01 5.617395415902137756e-02 8.243894577026367188e-02 -1.441113743931055069e-02 3.183513581752777100e-01 -2.672305703163146973e-02 3.177755475044250488e-01 -2.237741500139236450e-01 1.443068981170654297e-01 9.425450861454010010e-02 2.706756591796875000e-01 1.615393161773681641e-01 2.340088933706283569e-01 1.263808012008666992e-01 2.261567413806915283e-01 -1.777427941560745239e-01 -6.127113103866577148e-02 2.050920575857162476e-01 -1.912508308887481689e-01 -2.031129598617553711e-01 -1.348040848970413208e-01 7.882982492446899414e-02 5.567610636353492737e-02 -1.213892772793769836e-01 -1.164763718843460083e-01 2.067979425191879272e-02 -3.703344762325286865e-01 1.777247935533523560e-01 -1.300055086612701416e-01 3.335858508944511414e-02 -9.776093997061252594e-03
-1.202680543065071106e-01 1.359643489122390747e-01 1.053330004215240479e-01 2.354214489459991455e-01 2.352577149868011475e-01 1.803510487079620361e-01 -5.822740960866212845e-03 1.849728971719741821e-01 -1.048822924494743347e-01 3.555696904659271240e-01 1.850445568561553955e-01 1.744942367076873779e-02 -6.872743368148803711e-02 1.282261908054351807e-01 -9.890577942132949829e-02 -1.136804670095443726e-01 2.009102888405323029e-02 9.962218999862670898e-02 1.897419095039367676e-01 -3.361887037754058838e-01 -3.273306488990783691e-01 1.550325900316238403e-01 5.716849863529205322e-02 1.990263536572456360e-02 -1.250469237565994263e-01 1.196401938796043396e-01 -3.224980235099792480e-01 -1.572623103857040405e-01 -1.943627297878265381e-01 -1.732922941446304321e-01 1.382078528404235840e-01 1.508939415216445923e-01
-1.064576506614685059e-01 2.730295956134796143e-01 -2.367186546325683594e-02 3.567602857947349548e-02 -1.362015306949615479e-01 7.030146569013595581e-02 7.049157470464706421e-02 2.112602293491363525e-01 -3.492067456245422363e-01 1.434400677680969238e-01 -7.883767783641815186e-02 2.857889831066131592e-01 3.479057177901268005e-02 2.281803041696548462e-01 6.132100522518157959e-02 -7.369297742843627930e-02 1.059479117393493652e-01 1.501847952604293823e-01 4.475560188293457031e-01 2.091828733682632446e-01 -2.651337999850511551e-04 2.128377929329872131e-02 -3.331192210316658020e-02 5.819864943623542786e-02 -2.687460184097290039e-01 2.711353302001953125e-01 7.398908492177724838e-03 -2.685477435588836670e-01 -7.078950852155685425e-02 1.059066727757453918e-01 -1.277614235877990723e-01 1.142831295728683472e-01
-9.101956337690353394e-02 -2.907290756702423096e-01 -1.959498412907123566e-02 1.031965985894203186e-01 -4.075126722455024719e-02 1.393361687660217285e-01 9.740721434354782104e-02 1.493104398250579834e-01 -2.133355438709259033e-01 1.052770391106605530e-01 2.218950539827346802e-01 2.690859735012054443e-01 3.907286822795867920e-01 3.248841464519500732e-01 -1.808836497366428375e-02 7.144492119550704956e-02 -1.788220107555389404e-01 -2.357481792569160461e-02 3.240861743688583374e-02 -1.756715327501296997e-01 -2.523117661476135254e-01 -1.873435825109481812e-01 -6.158087775111198425e-02 -5.582793429493904114e-02 -1.471887975931167603e-01 -1.293736547231674194e-01 -3.095438331365585327e-02 -3.931890130043029785e-01 -1.582963168621063232e-01 -8.033308386802673340e-02 7.064589112997055054e-02 2.898214198648929596e-02
-8.395101130008697510e-02 1.040318757295608521e-01 3.846718743443489075e-02 -5.109358951449394226e-02 -2.202393859624862671e-01 2.577020041644573212e-02 9.114227443933486938e-02 8.073225617408752441e-02 1.326707098633050919e-02 1.041437778621912003e-02 -2.346818745136260986e-01 1.664264053106307983e-01 -4.383284971117973328e-02 1.819230169057846069e-01 1.842092275619506836e-01 7.733564078807830811e-02 -3.880392760038375854e-02 4.750901088118553162e-02 1.482547521591186523e-01 3.258011490106582642e-02 -9.483417123556137085e-02 1.403856128454208374e-01 2.791021168231964111e-01 1.231134384870529175e-01 -3.183820247650146484e-01 2.099683731794357300e-01 -1.029742658138275146e-01 -5.009372234344482422e-01 -3.126423656940460205e-01 -2.106515318155288696e-01 -2.324029207229614258e-01 -6.610521674156188965e-02
-8.627310395240783691e-02 2.101050913333892822e-01 2.373883128166198730e-01 -1.778651475906372070e-01 2.673506140708923340e-01 1.145481541752815247e-01 -5.892395228147506714e-02 2.641696035861968994e-01 -1.967967860400676727e-02 8.683428168296813965e-02 8.837267011404037476e-02 1.401913017034530640e-01 1.285232305526733398e-01 -1.177550181746482849e-01 -5.846076831221580505e-02 -5.924254190176725388e-03 -2.500101625919342041e-01 3.559854328632354736e-01 1.366263031959533691e-01 -2.377951890230178833e-01 1.677476763725280762e-01 -1.088419929146766663e-01 -1.602322980761528015e-02 -9.553150832653045654e-02 -2.905585467815399170e-01 2.564128935337066650e-01 -8.092711865901947021e-02 -1.896276623010635376e-01 -1.219416931271553040e-01 -2.636164724826812744e-01 -3.068197332322597504e-02 -2.038212865591049194e-01
8.467241376638412476e-02 -2.359663546085357666e-01 -6.093410030007362366e-02 1.125099882483482361e-01 -2.487493753433227539e-01 1.264090538024902344e-01 -1.147673577070236206e-01 2.572546303272247314e-01 -2.914325296878814697e-01 -2.243083901703357697e-02 2.348979711532592773e-01 1.430216878652572632e-01 2.686525583267211914e-01 3.932912349700927734e-01 -7.381177693605422974e-02 -2.239549160003662109e-02 -1.788378953933715820e-01 -1.818274110555648804e-01 2.195024304091930389e-02 -2.601747214794158936e-01 -1.268785595893859863e-01 -2.438519001007080078e-01 8.155189454555511475e-02 9.159265458583831787e-02 -2.034224420785903931e-01 -3.916943818330764771e-02 -3.605559095740318298e-02 -3.064358830451965332e-01 -7.172551751136779785e-02 -3.762594657018780708e-03 -2.012844756245613098e-02 -4.691872000694274902e-02
2.071110904216766357e-02 1.711660772562026978e-01 3.364924788475036621e-01 1.382227391004562378e-01 1.633862555027008057e-01 2.988730669021606445e-01 -2.325850538909435272e-02 -1.314068436622619629e-01 -1.231084913015365601e-01 3.206278681755065918e-01 -1.251418739557266235e-01 1.345578879117965698e-01 2.039311826229095459e-01 3.035776019096374512e-01 -4.966794978827238083e-03 -2.017417997121810913e-01 -6.356041133403778076e-02 -8.567559719085693359e-02 1.809854209423065186e-01 1.916403025388717651e-01 -2.499494403600692749e-01 2.959025837481021881e-02 -3.480689134448766708e-03 -1.506964415311813354e-01 -6.402397155761718750e-02 2.328337281942367554e-01 1.513464283198118210e-02 -1.401721686124801636e-01 -3.117308616638183594e-01 -1.718137711286544800e-01 7.405584305524826050e-02 2.477492392063140869e-02
-2.272927910089492798e-01 2.712701857089996338e-01 6.625552475452423096e-02 -1.517312526702880859e-01 1.029687672853469849e-01 2.850558981299400330e-02 -1.435700356960296631e-01 1.011655200272798538e-02 -2.332397252321243286e-01 1.137299835681915283e-01 -7.204877329058945179e-04 -1.444312781095504761e-01 1.266555041074752808e-01 5.159473419189453125e-01 5.967777594923973083e-02 -1.184432506561279297e-01 -6.454306095838546753e-02 -5.265082046389579773e-02 -7.554312050342559814e-02 -1.332691609859466553e-01 1.426572073251008987e-02 1.989033073186874390e-01 4.705533757805824280e-02 -6.925734132528305054e-02 -1.680923104286193848e-01 3.759092651307582855e-03 -8.470959216356277466e-02 -8.629357814788818359e-02 -3.585248291492462158e-01 -3.520832359790802002e-01 2.293482869863510132e-01 4.474292695522308350e-02
-2.241179645061492920e-01 4.223582521080970764e-02 5.734871327877044678e-02 -2.203620821237564087e-01 -1.698586791753768921e-01 5.124784111976623535e-01 2.063690423965454102e-01 2.443411499261856079e-01 -7.914905995130538940e-02 -8.855035156011581421e-02 -4.898197948932647705e-02 8.715424686670303345e-02 9.990914911031723022e-02 2.356007993221282959e-01 2.777321040630340576e-01 3.226839378476142883e-02 -1.343534141778945923e-01 2.702805101871490479e-01 1.655689924955368042e-01 -1.427086740732192993e-01 -9.321109950542449951e-02 -2.868759073317050934e-02 2.945562638342380524e-02 1.472674161195755005e-01 -4.834790155291557312e-02 9.637061506509780884e-02 4.489012807607650757e-02 -4.304647818207740784e-02 -1.764155030250549316e-01 -2.640229165554046631e-01 -1.606734097003936768e-01 -1.466561108827590942e-01
-4.340394958853721619e-02 3.174307048320770264e-01 8.413945138454437256e-02 -2.286706566810607910e-01 -1.256600320339202881e-01 4.060990512371063232e-01 -2.750824093818664551e-01 1.996651291847229004e-02 -3.303153514862060547e-01 -5.162114277482032776e-03 -1.067766696214675903e-01 1.427205801010131836e-01 2.834899723529815674e-01 -3.322827443480491638e-02 6.246748939156532288e-02 1.211560890078544617e-01 -1.020671427249908447e-01 -3.200586885213851929e-02 1.465403288602828979e-01 9.869574010372161865e-02 5.751762166619300842e-02 -2.059191167354583740e-01 8.071257732808589935e-03 -1.092856153845787048e-01 -2.269837409257888794e-01 5.174070224165916443e-02 -4.503684490919113159e-02 -1.164737865328788757e-01 -2.980329394340515137e-01 -9.667241573333740234e-02 -1.514722257852554321e-01 2.212887108325958252e-01
6.003987416625022888e-02 -5.100206658244132996e-02 1.618025600910186768e-01 2.155440300703048706e-01 -1.655096304602921009e-03 2.914404273033142090e-01 -1.699284613132476807e-01 -1.754691638052463531e-02 1.292351931333541870e-01 4.829293489456176758e-02 -4.180770367383956909e-02 -7.389664649963378906e-02 -9.128881245851516724e-02 2.846896648406982422e-01 -1.199710648506879807e-02 -1.177894547581672668e-01 3.396196663379669189e-02 -1.353758722543716431e-01 2.575004994869232178e-01 -2.100706398487091064e-01 -1.604363173246383667e-01 6.539487093687057495e-02 -8.148188143968582153e-02 -3.268523812294006348e-01 -1.314115673303604126e-01 2.766161262989044189e-01 -1.267614513635635376e-01 -1.896350979804992676e-01 -3.155943751335144043e-01 1.303855981677770615e-02 3.972471952438354492e-01 -2.435861155390739441e-02
-1.196424216032028198e-01 2.886719107627868652e-01 3.254686892032623291e-01 1.084247455000877380e-01 1.950118988752365112e-01 4.579483717679977417e-02 -1.978082768619060516e-02 1.087414287030696869e-02 -2.093911170959472656e-01 -1.206545829772949219e-01 -1.134752109646797180e-01 2.918987870216369629e-01 2.779182195663452148e-01 2.215181738138198853e-01 1.175609007477760315e-01 3.585294634103775024e-02 9.202336519956588745e-02 2.340486943721771240e-01 3.896192610263824463e-01 1.049251034855842590e-01 5.850157514214515686e-02 -7.646635919809341431e-02 -3.374231979250907898e-02 -6.110178306698799133e-02 -5.807224661111831665e-02 3.827627301216125488e-01 9.017317555844783783e-03 -9.704922139644622803e-02 5.754992831498384476e-03 2.292873524129390717e-02 1.056641638278961182e-01 1.866260021924972534e-01
-1.640459895133972168e-01 1.564887166023254395e-01 1.826532483100891113e-01 -3.758689761161804199e-01 9.454741328954696655e-02 1.489041298627853394e-01 -2.865760587155818939e-02 3.525486588478088379e-01 -1.640381515026092529e-01 -1.765190809965133667e-01 1.449868679046630859e-01 1.626719683408737183e-01 8.528825640678405762e-02 1.441704332828521729e-01 -4.226046055555343628e-02 -1.849089562892913818e-01 -2.841728627681732178e-01 1.173582524061203003e-01 1.009022444486618042e-01 -1.855331361293792725e-01 -1.893993020057678223e-01 1.097575500607490540e-01 -1.304588615894317627e-01 -1.313514113426208496e-01 -3.071901798248291016e-01 2.598277628421783447e-01 1.352311074733734131e-01 -4.688207060098648071e-03 6.688802503049373627e-03 -1.735870838165283203e-01 -1.281003803014755249e-01 -7.391278166323900223e-03
1.260031387209892273e-02 2.683063745498657227e-01 2.877838909626007080e-01 -1.413889974355697632e-01 2.038946300745010376e-01 4.266880080103874207e-02 -2.180115878582000732e-02 9.392236918210983276e-02 -5.905243009328842163e-02 1.281316727399826050e-01 -4.277266096323728561e-03 1.645719707012176514e-01 9.056841582059860229e-02 -8.534701913595199585e-02 -6.001457199454307556e-02 -2.773785404860973358e-02 -2.943614125251770020e-01 2.998165786266326904e-01 2.419664263725280762e-01 -1.739280521869659424e-01 7.635160535573959351e-02 -4.991546273231506348e-02 -8.382681757211685181e-03 -2.533876597881317139e-01 -1.910956054925918579e-01 8.887155354022979736e-02 1.652442291378974915e-02 -3.051020205020904541e-01 -2.603923976421356201e-01 -2.743097841739654541e-01 6.574008613824844360e-02 -2.870627939701080322e-01
1.440644562244415283e-01 -3.827442526817321777e-01 8.698504418134689331e-02 9.622261673212051392e-02 -6.185709312558174133e-02 -2.748228423297405243e-02 7.846049219369888306e-02 1.336016505956649780e-01 8.570315688848495483e-02 1.408454775810241699e-01 -3.995679318904876709e-03 2.030909955501556396e-01 2.170736044645309448e-01 2.109651267528533936e-01 -4.909574612975120544e-02 -1.395502090454101562e-01 -1.311142444610595703e-01 1.915865689516067505e-01 1.924044638872146606e-01 -1.384985893964767456e-01 2.507218420505523682e-01 1.091569438576698303e-01 -1.700728535652160645e-01 1.169348731637001038e-01 -3.435477614402770996e-01 2.020348012447357178e-01 -5.541861057281494141e-02 -1.406815350055694580e-01 -2.497284114360809326e-01 -2.750515639781951904e-01 -1.238649412989616394e-01 2.069903910160064697e-01
1.297023296356201172e-01 -5.935662984848022461e-02 9.729269891977310181e-02 -1.779931336641311646e-01 -2.428427487611770630e-01 2.296112775802612305e-01 1.331877559423446655e-01 2.492825537919998169e-01 -6.451652944087982178e-02 -2.154144644737243652e-01 -1.286151409149169922e-01 8.633504807949066162e-02 8.497498184442520142e-02 4.700491726398468018e-01 3.853984773159027100e-01 1.051909700036048889e-01 -1.441997289657592773e-01 5.396953225135803223e-02 1.926890760660171509e-01 -1.633605062961578369e-01 8.389501273632049561e-02 1.596266329288482666e-01 -1.540769189596176147e-01 8.160236477851867676e-02 -1.379291415214538574e-01 2.102048993110656738e-01 -4.079884663224220276e-02 1.100616157054901123e-01 -1.239948719739913940e-01 -1.774435043334960938e-01 -7.928231358528137207e-02 -6.349585205316543579e-02
-7.156652957201004028e-02 -1.428216397762298584e-01 9.838568419218063354e-02 6.457716226577758789e-02 4.583697021007537842e-02 -1.925230622291564941e-01 -9.755686670541763306e-02 3.515316843986511230e-01 -2.914575040340423584e-01 1.973838955163955688e-01 -1.605863571166992188e-01 3.289257586002349854e-01 1.477110981941223145e-01 6.591976433992385864e-02 1.718218624591827393e-01 5.534878000617027283e-02 -1.526890695095062256e-01 -6.450159102678298950e-02 3.093501627445220947e-01 6.138733774423599243e-02 -1.420106440782546997e-01 7.954023033380508423e-02 -2.017623186111450195e-02 -1.131808459758758545e-01 -1.374608576297760010e-01 4.730662703514099121e-02 -3.609662652015686035e-01 -2.445950210094451904e-01 -1.124544516205787659e-01 -4.756748676300048828e-02 -9.569307789206504822e-03 -2.807599306106567383e-01
1.715249568223953247e-01 7.335110753774642944e-02 2.014776617288589478e-01 -1.993505470454692841e-02 -4.149908572435379028e-02 -6.032269448041915894e-02 -9.475798159837722778e-02 1.503394842147827148e-01 -1.414336115121841431e-01 -3.583225607872009277e-01 1.208742056041955948e-02 9.243469685316085815e-02 -7.693607360124588013e-02 2.804148793220520020e-01 2.499955892562866211e-01 4.836142435669898987e-02 -3.418737277388572693e-02 1.334399431943893433e-01 4.112103879451751709e-01 -1.672697812318801880e-01 -1.461323797702789307e-01 -2.119196206331253052e-01 1.735314493998885155e-03 -9.175358712673187256e-02 -5.521499738097190857e-02 4.446477442979812622e-02 4.282353818416595459e-02 -3.682658448815345764e-02 -4.445851147174835205e-01 -2.492989301681518555e-01 1.089549735188484192e-01 -1.008049622178077698e-01
1.508268415927886963e-01 -1.713544279336929321e-01 3.253714740276336670e-01 4.325247555971145630e-02 -3.932380676269531250e-01 2.245213687419891357e-01 -1.204583868384361267e-01 1.279920786619186401e-01 6.279348395764827728e-03 1.813816726207733154e-01 -2.002114243805408478e-02 2.099600732326507568e-01 -1.682897272985428572e-04 4.764078930020332336e-02 -1.151122152805328369e-01 -1.655300557613372803e-01 6.542552262544631958e-03 6.648328900337219238e-02 2.761517465114593506e-01 -8.857440948486328125e-02 4.319999366998672485e-02 -6.649545580148696899e-02 -1.055085100233554840e-02 7.457782328128814697e-02 -4.658947587013244629e-01 1.361991614103317261e-01 1.646380573511123657e-01 -3.277467787265777588e-01 -9.814727120101451874e-03 4.304164554923772812e-03 -6.442254781723022461e-02 9.457252919673919678e-02
1.033050268888473511e-01 -7.108084112405776978e-02 1.031758934259414673e-01 1.695705763995647430e-02 1.077577173709869385e-01 2.326818406581878662e-01 -1.214631572365760803e-01 -8.008588105440139771e-02 -3.513447940349578857e-01 2.744894921779632568e-01 5.055405944585800171e-02 3.292298913002014160e-01 -9.665206819772720337e-02 1.111945509910583496e-01 9.592714160680770874e-02 -1.510355919599533081e-01 -6.535570323467254639e-02 -3.965554833412170410e-01 2.610483467578887939e-01 -2.960419058799743652e-01 -1.590922623872756958e-01 2.090823091566562653e-02 -1.118531730026006699e-02 -9.358309954404830933e-02 -2.216528356075286865e-01 2.733952403068542480e-01 -7.244268059730529785e-02 -7.913483679294586182e-02 -1.037010177969932556e-01 -6.413104385137557983e-02 1.399334222078323364e-01 -3.448903560638427734e-02
-4.352430999279022217e-01 -3.302930295467376709e-01 2.118632793426513672e-01 -1.138134524226188660e-01 5.926071107387542725e-02 7.613510638475418091e-02 -2.579338252544403076e-01 7.986899465322494507e-02 -1.221145242452621460e-01 -1.822756230831146240e-01 2.497121877968311310e-02 3.099418012425303459e-03 1.639233529567718506e-01 1.668432652950286865e-01 -2.661903575062751770e-02 -3.326548729091882706e-03 -1.480077207088470459e-01 -4.327410832047462463e-02 3.175369203090667725e-01 -1.808871328830718994e-01 8.336854726076126099e-02 6.155076622962951660e-02 1.662431806325912476e-01 -1.966680437326431274e-01 -2.328857630491256714e-01 1.417350918054580688e-01 -2.728246897459030151e-02 -1.799813956022262573e-01 -7.087031751871109009e-02 -1.637110114097595215e-01 2.590534090995788574e-01 1.282146126031875610e-01
-1.702889241278171539e-02 3.241703510284423828e-01 1.692796349525451660e-01 -1.837903112173080444e-01 5.326410382986068726e-02 3.142039179801940918e-01 -1.353248953819274902e-01 2.519043385982513428e-01 -6.996761262416839600e-02 3.404728695750236511e-02 3.475630581378936768e-01 1.604251563549041748e-01 -1.815864816308021545e-02 8.819594979286193848e-02 1.914944648742675781e-01 -1.605859398841857910e-01 -2.470578700304031372e-01 -2.090103551745414734e-02 1.040055826306343079e-01 -2.411987781524658203e-01 -9.481505304574966431e-02 -6.560699641704559326e-02 1.687324047088623047e-02 -2.471652776002883911e-01 -3.050854504108428955e-01 2.677258253097534180e-01 1.288515143096446991e-02 -1.792324706912040710e-02 -1.853234618902206421e-01 7.130767405033111572e-02 -1.148246079683303833e-01 5.204131826758384705e-02
6.957163661718368530e-02 2.806389331817626953e-01 1.480610519647598267e-01 -1.102347820997238159e-01 7.822589576244354248e-02 6.865072995424270630e-02 -4.649782553315162659e-02 3.339633643627166748e-01 -3.690673038363456726e-02 2.668655216693878174e-01 -3.708934783935546875e-02 2.320003062486648560e-01 1.184277310967445374e-01 1.925141215324401855e-01 1.053945571184158325e-01 2.404885143041610718e-01 -1.039361730217933655e-01 -1.353203356266021729e-01 2.589915692806243896e-01 7.289952784776687622e-02 -2.694614827632904053e-01 9.484439343214035034e-02 -1.056677848100662231e-01 -3.534432500600814819e-02 -3.134497106075286865e-01 4.081331193447113037e-02 -2.578461766242980957e-01 5.328670889139175415e-02 -7.396348565816879272e-02 -1.679000407457351685e-01 -2.130496054887771606e-01 2.572478652000427246e-01
1.229954231530427933e-02 -1.722799390554428101e-01 2.058190703392028809e-01 9.225488454103469849e-02 1.956209242343902588e-01 1.205080598592758179e-01 -2.708875238895416260e-01 1.276458613574504852e-02 -2.347291409969329834e-01 2.548818886280059814e-01 -6.639843434095382690e-02 2.713405489921569824e-01 -6.234851852059364319e-02 -1.639125682413578033e-02 1.804766058921813965e-01 -1.776449382305145264e-01 -2.145083993673324585e-01 -2.055139690637588501e-01 2.663324475288391113e-01 -2.315361946821212769e-01 -2.029578983783721924e-01 -1.733844876289367676e-01 2.696201503276824951e-01 -1.027739569544792175e-01 -2.434717118740081787e-01 1.589737385511398315e-01 -6.733586639165878296e-02 3.029069490730762482e-02 -2.143251746892929077e-01 -7.735037058591842651e-02 1.078749373555183411e-01 7.562404870986938477e-02
-1.479858905076980591e-01 1.535437852144241333e-01 1.625584065914154053e-01 2.786504030227661133e-01 -2.179091125726699829e-01 4.822560772299766541e-02 -2.547256648540496826e-01 4.540197178721427917e-02 5.532595515251159668e-02 -6.444638222455978394e-02 3.982405364513397217e-02 -8.108121156692504883e-02 3.420692682266235352e-01 4.980254918336868286e-02 -8.565170317888259888e-02 1.950130611658096313e-01 -1.164851412177085876e-01 3.392577171325683594e-02 3.315835893154144287e-01 1.596661508083343506e-01 1.506835781037807465e-02 -9.502042084932327271e-02 2.762196585536003113e-02 -1.451146453619003296e-01 -2.140862643718719482e-01 4.864787161350250244e-01 7.977837324142456055e-02 -8.561947196722030640e-02 -2.661682069301605225e-01 -5.518225580453872681e-02 4.595348238945007324e-02 5.868744105100631714e-03
9.941234439611434937e-02 5.279820784926414490e-02 1.165273860096931458e-01 -2.077165096998214722e-01 1.979086101055145264e-01 3.887201845645904541e-01 -1.271663159132003784e-01 3.026299476623535156e-01 -1.633135378360748291e-01 -4.540893435478210449e-02 2.981368303298950195e-01 -6.096707191318273544e-03 1.580240726470947266e-01 4.837220534682273865e-02 1.303660124540328979e-01 -2.031557857990264893e-01 -2.072906345129013062e-01 -1.566218435764312744e-01 5.732455477118492126e-02 -9.521744400262832642e-02 -1.625850051641464233e-01 -3.582061827182769775e-02 5.498975142836570740e-02 -1.431232690811157227e-01 -2.934694588184356689e-01 1.865627020597457886e-01 -1.435198336839675903e-01 2.729311212897300720e-02 -3.201414644718170166e-01 -4.060238227248191833e-02 -2.056509703397750854e-01 9.777913242578506470e-02
-1.952164173126220703e-01 2.322853952646255493e-01 7.568839937448501587e-02 2.780654430389404297e-01 3.747239112854003906e-01 1.203257441520690918e-01 7.204733788967132568e-02 5.015300959348678589e-02 8.024578914046287537e-03 2.047511637210845947e-01 1.126033365726470947e-01 2.047766745090484619e-01 3.177002966403961182e-01 3.230565041303634644e-02 2.151968926191329956e-01 -1.040898710489273071e-01 -2.240392267704010010e-01 2.995432354509830475e-02 1.991732567548751831e-01 -6.081179250031709671e-03 -4.219406098127365112e-02 -8.077853918075561523e-02 6.728755682706832886e-02 -1.374402493238449097e-01 -3.014071881771087646e-01 -4.225149005651473999e-02 8.919418789446353912e-03 -3.627056777477264404e-01 -2.046681195497512817e-01 -5.221122503280639648e-02 5.158219113945960999e-02 -1.117926537990570068e-01
-5.836138501763343811e-03 6.242090463638305664e-02 5.730599537491798401e-02 7.036679238080978394e-02 -6.176331266760826111e-02 -2.299305982887744904e-02 7.768079638481140137e-02 1.870527863502502441e-01 -1.863980740308761597e-01 2.353309988975524902e-01 -3.667740896344184875e-02 2.104364484548568726e-01 4.547213017940521240e-02 1.028474643826484680e-01 -9.117577224969863892e-02 2.124307751655578613e-01 8.074195683002471924e-02 1.204740181565284729e-01 2.628293931484222412e-01 -4.710424691438674927e-02 -1.903113275766372681e-01 2.138701975345611572e-01 1.813383847475051880e-01 -1.138615682721138000e-01 -4.532407224178314209e-01 1.603811681270599365e-01 -9.961120039224624634e-02 -1.342742741107940674e-01 1.924506505019962788e-03 -2.670229971408843994e-01 -2.614464759826660156e-01 -3.488984405994415283e-01
-5.076335370540618896e-02 1.942937076091766357e-02 2.190829813480377197e-01 1.087906137108802795e-01 1.253853142261505127e-01 1.380214393138885498e-01 -7.203298807144165039e-02 -1.069541946053504944e-01 1.058739945292472839e-01 2.241528630256652832e-01 -1.824619919061660767e-01 -3.960037231445312500e-02 8.058270066976547241e-02 2.633698880672454834e-01 -5.087533593177795410e-02 -2.295551449060440063e-01 -8.400321751832962036e-02 -6.232003797776997089e-04 3.021588325500488281e-01 -2.784804068505764008e-02 -2.537003457546234131e-01 8.059323579072952271e-02 -1.699433773756027222e-01 -1.914968341588973999e-01 -2.717371582984924316e-01 4.080010056495666504e-01 4.766511730849742889e-03 -1.010038424283266068e-02 -2.696298956871032715e-01 -6.546595692634582520e-02 2.344197481870651245e-01 -2.246003448963165283e-01
-9.517508000135421753e-02 8.213338255882263184e-02 1.836068779230117798e-01 3.026265278458595276e-02 -8.715970069169998169e-02 -1.369855701923370361e-01 -4.374681785702705383e-02 1.996164023876190186e-02 -3.758352100849151611e-01 2.943474352359771729e-01 -5.755808576941490173e-02 3.657425045967102051e-01 1.253811717033386230e-01 3.239983022212982178e-01 2.958387732505798340e-01 1.412339955568313599e-01 6.979426741600036621e-02 2.072005122900009155e-01 3.184148110449314117e-03 -1.207696571946144104e-01 -4.174103215336799622e-02 8.776904642581939697e-02 4.481443203985691071e-03 -3.403793787583708763e-03 -2.477656304836273193e-01 2.409416735172271729e-01 -7.819915562868118286e-02 -4.853618517518043518e-02 -2.276558130979537964e-01 -1.335129141807556152e-01 -2.405568659305572510e-01 2.121921442449092865e-02
-6.046551093459129333e-02 2.562154829502105713e-01 4.111014679074287415e-02 -2.407075017690658569e-01 8.435329794883728027e-02 3.221776783466339111e-01 -1.641520261764526367e-01 4.256923217326402664e-03 -2.649831771850585938e-01 1.433043926954269409e-01 -5.507684871554374695e-02 1.229896396398544312e-01 -9.546592831611633301e-02 8.204204030334949493e-03 1.027562692761421204e-01 2.147948890924453735e-01 -2.323691844940185547e-01 -2.078493684530258179e-01 1.003136560320854187e-01 7.440793514251708984e-02 4.785738140344619751e-02 -1.131487637758255005e-01 1.235746406018733978e-02 -4.759228229522705078e-02 -2.632413506507873535e-01 2.101807147264480591e-01 -4.276071190834045410e-01 -1.838442087173461914e-01 1.255714595317840576e-01 -2.547070086002349854e-01 -8.064365386962890625e-02 1.040580570697784424e-01
[truncated: 3,272,272 more chars]
