# Supplementary material for: The Language of Innovation
Source: PLoS One. 2020 Apr 30;15(4):e0230107. doi: 10.1371/journal.pone.0230107 (PMC7194493; doi:10.1371/journal.pone.0230107)
Supplement: S23 File — (GZ) [file pone.0230107.s023.tar.gz › 2001-2005/V2Run_15_VS_4500_embeddings2001-2005ED32.txt]

-1.500667333602905273e-01 -3.726213276386260986e-01 -3.291856963187456131e-03 -3.725035786628723145e-01 1.057150140404701233e-01 -1.963342726230621338e-01 1.044370383024215698e-01 5.172159150242805481e-02 1.402064412832260132e-01 -1.206800267100334167e-01 -2.226945161819458008e-01 1.199038550257682800e-01 -9.517365694046020508e-02 -1.515831500291824341e-01 -2.376428544521331787e-01 1.189647391438484192e-01 9.247855097055435181e-02 -7.501959917135536671e-04 -2.542918026447296143e-01 1.985223442316055298e-01 -1.069033965468406677e-01 -4.484111443161964417e-02 8.892187476158142090e-02 -2.433072477579116821e-01 1.690313369035720825e-01 6.936840713024139404e-02 -1.267884373664855957e-01 -8.915528655052185059e-02 -1.049541160464286804e-01 2.411665618419647217e-01 1.606665998697280884e-01 3.002232611179351807e-01
8.748795092105865479e-02 -3.125434815883636475e-01 -1.330344229936599731e-01 2.631821855902671814e-02 -9.804660454392433167e-03 -2.778765261173248291e-01 3.457067012786865234e-01 9.199021756649017334e-02 3.618665337562561035e-01 2.757716178894042969e-02 1.586621850728988647e-01 -4.660964012145996094e-02 2.249948382377624512e-01 -4.450487345457077026e-02 -2.465687878429889679e-02 2.583669126033782959e-01 1.522934436798095703e-01 -7.157626003026962280e-02 -3.189204633235931396e-01 1.387620568275451660e-01 6.024541333317756653e-02 -1.623251708224415779e-03 -6.511273235082626343e-02 -2.251002043485641479e-01 1.498985439538955688e-01 3.559010624885559082e-01 -1.237440705299377441e-01 -8.399065583944320679e-03 -2.467995882034301758e-02 1.170528754591941833e-01 -4.184297751635313034e-03 7.277484983205795288e-02
-6.207117065787315369e-02 -5.484066605567932129e-01 1.389437466859817505e-01 3.821629285812377930e-02 -3.584394156932830811e-01 -1.105933561921119690e-01 1.555588841438293457e-01 -1.538039445877075195e-01 -1.261709332466125488e-01 1.164941713213920593e-01 -6.389047205448150635e-02 1.499038040637969971e-01 2.562010884284973145e-01 1.701238304376602173e-01 -1.903516799211502075e-01 -5.181239452213048935e-03 1.453542411327362061e-01 -6.732166558504104614e-02 -1.786082834005355835e-01 3.363506793975830078e-01 1.453999876976013184e-01 4.606800526380538940e-02 -1.133793126791715622e-02 -3.662427421659231186e-03 6.415476649999618530e-02 -6.783285737037658691e-02 -1.408237814903259277e-01 1.021717488765716553e-01 3.067971020936965942e-02 1.211744993925094604e-01 -7.966689765453338623e-02 2.100611776113510132e-01
-1.734023541212081909e-02 -2.198010236024856567e-01 -1.746801286935806274e-01 -3.087163269519805908e-01 -1.577233821153640747e-01 5.432609841227531433e-02 -7.721010595560073853e-02 5.515613406896591187e-02 8.864607661962509155e-03 1.815677732229232788e-01 -1.330061256885528564e-01 8.646217733621597290e-02 2.859501242637634277e-01 -2.531245648860931396e-01 -1.029265746474266052e-01 -7.607313990592956543e-02 4.380127415060997009e-02 -2.086272686719894409e-01 1.199929974973201752e-02 3.297088146209716797e-01 1.394969820976257324e-01 -7.836758159101009369e-03 -1.030652374029159546e-01 -2.898877561092376709e-01 4.159863293170928955e-01 1.521246880292892456e-02 1.444127261638641357e-01 8.779063075780868530e-02 -7.715951651334762573e-02 1.583360731601715088e-01 -1.852287054061889648e-01 1.807154268026351929e-01
-7.377891242504119873e-02 -4.627591967582702637e-01 8.633085340261459351e-02 2.045719325542449951e-02 1.210954133421182632e-02 -3.516815006732940674e-01 -2.535506486892700195e-01 -3.028376400470733643e-01 1.529807895421981812e-01 -7.628711313009262085e-02 9.598121047019958496e-02 2.489509880542755127e-01 5.424380768090486526e-03 -1.633609086275100708e-01 -6.505971401929855347e-02 -1.209527850151062012e-01 1.162847504019737244e-01 2.803379856050014496e-02 -3.326840996742248535e-01 1.883628815412521362e-01 1.612846404314041138e-01 6.829656660556793213e-02 -2.034464292228221893e-02 -1.453809142112731934e-01 1.544425338506698608e-01 -6.125699356198310852e-02 -1.312741786241531372e-01 3.190513327717781067e-02 -4.018782079219818115e-02 2.643119394779205322e-01 -6.805939134210348129e-03 1.290424019098281860e-01
1.821264065802097321e-02 -5.092615485191345215e-01 1.151637211441993713e-01 9.146330878138542175e-03 -2.929657995700836182e-01 -4.026423096656799316e-01 1.583077758550643921e-01 -1.081936284899711609e-01 8.584928512573242188e-02 -1.881057918071746826e-01 -1.617524176836013794e-01 1.385874152183532715e-01 2.337924242019653320e-01 -1.445033848285675049e-01 -8.015890419483184814e-02 -1.182688325643539429e-01 7.713907957077026367e-02 1.248033195734024048e-01 -1.182916108518838882e-02 1.884409040212631226e-01 6.804788857698440552e-02 -9.600423276424407959e-02 -3.612989187240600586e-02 -1.967814713716506958e-01 4.673296958208084106e-02 8.458983898162841797e-02 8.980151265859603882e-02 2.195191383361816406e-01 -1.097886636853218079e-01 1.051626428961753845e-01 -3.413241589441895485e-03 2.416855096817016602e-01
1.110017299652099609e-01 -2.834585905075073242e-01 1.521514356136322021e-01 -5.445475503802299500e-02 -1.878201812505722046e-01 -2.017643451690673828e-01 2.211153693497180939e-02 -1.325087249279022217e-01 5.544312298297882080e-03 -1.365465521812438965e-01 -4.973606392741203308e-02 1.140943244099617004e-01 -5.147521942853927612e-02 7.571751624345779419e-02 -3.271692395210266113e-01 -1.455116122961044312e-01 3.443349897861480713e-01 7.701598107814788818e-02 -2.658385038375854492e-01 2.143369168043136597e-01 -2.762522995471954346e-01 2.205307036638259888e-01 -2.391461282968521118e-02 -6.600928306579589844e-02 1.612014770507812500e-01 2.165026664733886719e-01 -2.840297110378742218e-02 1.038637459278106689e-01 -1.161895245313644409e-01 2.525935173034667969e-01 5.756540223956108093e-02 2.834802269935607910e-01
1.757498383522033691e-01 -1.700949519872665405e-01 -1.573274433612823486e-01 -5.034026131033897400e-02 -6.237093731760978699e-02 -3.432405292987823486e-01 5.091582890599966049e-03 -1.400723457336425781e-01 7.072414457798004150e-02 7.582218199968338013e-02 -2.788734436035156250e-01 1.567323803901672363e-01 3.443775475025177002e-01 -6.819571554660797119e-02 -2.423537969589233398e-01 3.434791862964630127e-01 2.431407719850540161e-01 -1.171846687793731689e-01 -2.955217957496643066e-01 1.119640991091728210e-01 6.468635052442550659e-02 -2.787035517394542694e-02 -1.381738483905792236e-01 -2.864489257335662842e-01 7.316219061613082886e-02 9.443935006856918335e-03 8.287178352475166321e-03 1.010988652706146240e-01 -1.153005063533782959e-01 1.783168166875839233e-01 -5.978041794151067734e-03 -1.371633410453796387e-01
7.446686923503875732e-02 -1.583085954189300537e-01 2.004158198833465576e-01 1.891495659947395325e-02 -7.530735433101654053e-02 -2.121343463659286499e-01 -2.722147405147552490e-01 8.370516449213027954e-02 -1.235802173614501953e-01 -2.283357977867126465e-01 -4.898437485098838806e-02 1.236374452710151672e-01 1.189380288124084473e-01 1.281453222036361694e-01 -9.087124466896057129e-02 -8.148468285799026489e-02 1.129092574119567871e-01 1.639869250357151031e-02 -3.849914371967315674e-01 3.263304233551025391e-01 5.441125109791755676e-02 8.761420845985412598e-02 -2.583047449588775635e-01 -2.086781561374664307e-01 1.664770096540451050e-01 1.699299085885286331e-03 -7.856900990009307861e-02 2.299226969480514526e-01 -3.343215882778167725e-01 8.202844858169555664e-02 -3.069036267697811127e-02 2.677697837352752686e-01
-1.681945472955703735e-01 -3.298802077770233154e-01 -1.034193634986877441e-01 3.677867725491523743e-02 -3.044500350952148438e-01 -2.600865066051483154e-01 1.610890030860900879e-01 -1.604319810867309570e-01 -3.157390654087066650e-02 -1.344168633222579956e-01 -1.423750370740890503e-01 1.656566113233566284e-01 2.747853994369506836e-01 -3.771066665649414062e-02 -7.394291460514068604e-02 1.048056259751319885e-01 2.640366256237030029e-01 1.121414452791213989e-01 -2.907666862010955811e-01 2.252588272094726562e-01 1.352922171354293823e-01 2.015480101108551025e-01 -2.972356379032135010e-01 -2.792821824550628662e-02 1.361221969127655029e-01 1.450525829568505287e-03 -1.036216169595718384e-01 -1.157699823379516602e-01 -2.291522026062011719e-01 -8.948688954114913940e-02 6.162967532873153687e-02 7.771258056163787842e-02
6.789851933717727661e-02 -2.691500484943389893e-01 -9.693938493728637695e-02 2.334094196557998657e-01 -2.633470296859741211e-01 -3.549271821975708008e-01 -4.368624463677406311e-02 2.123093605041503906e-02 1.055390685796737671e-01 2.553172111511230469e-01 -7.886323332786560059e-02 -2.162686139345169067e-01 4.478595778346061707e-02 -7.165171205997467041e-02 2.532308362424373627e-02 1.710841059684753418e-01 3.425791859626770020e-01 -2.737678587436676025e-01 -2.711936533451080322e-01 1.216473132371902466e-01 5.332113429903984070e-02 1.652091592550277710e-01 -4.896925017237663269e-02 -2.427299618721008301e-01 1.913497149944305420e-01 -9.175812453031539917e-02 -9.663113951683044434e-02 1.618495881557464600e-01 -8.984304964542388916e-03 1.826447397470474243e-01 -9.312340617179870605e-02 1.528586819767951965e-02
7.502859830856323242e-02 -4.709952771663665771e-01 -9.001386165618896484e-02 1.659485511481761932e-02 -3.698786199092864990e-01 -2.562688887119293213e-01 -7.567351311445236206e-02 -1.030535101890563965e-01 5.691484361886978149e-02 -9.044523537158966064e-02 -1.332072317600250244e-01 -5.819396674633026123e-02 1.570795923471450806e-01 7.676140218973159790e-02 -1.808948069810867310e-01 -1.920825690031051636e-01 2.102897316217422485e-01 1.613523662090301514e-01 -1.155392006039619446e-01 3.176320195198059082e-01 -7.617569714784622192e-02 5.814334750175476074e-02 5.826710164546966553e-02 -2.091452032327651978e-01 2.588593028485774994e-02 -3.027857653796672821e-02 -2.531373798847198486e-01 -5.994293466210365295e-02 -4.384500533342361450e-02 6.885302066802978516e-02 -2.796912193298339844e-01 1.327618360519409180e-01
-7.388253509998321533e-02 -1.783982515335083008e-01 -2.153557837009429932e-01 -1.354707330465316772e-01 1.907983236014842987e-02 -2.118544280529022217e-01 -1.376899778842926025e-01 4.600814729928970337e-02 -1.751150041818618774e-01 -9.482441097497940063e-02 1.873954385519027710e-01 7.745471596717834473e-02 6.009805575013160706e-02 6.329238414764404297e-02 -1.564525663852691650e-01 3.422861173748970032e-02 2.031484842300415039e-01 2.275384590029716492e-02 -6.870409846305847168e-02 3.030895888805389404e-01 9.350562095642089844e-02 -3.572020307183265686e-02 -4.123753681778907776e-02 -6.935236603021621704e-02 3.978675901889801025e-01 1.415953040122985840e-01 -9.182025492191314697e-02 -3.165068849921226501e-02 -4.017229378223419189e-01 4.066217541694641113e-01 -1.958189308643341064e-01 9.937390685081481934e-02
-1.401958614587783813e-01 -1.781487166881561279e-01 -1.012476384639739990e-01 -1.314665526151657104e-01 -3.231945913285017014e-03 -3.953632712364196777e-02 4.480266198515892029e-02 8.359120786190032959e-02 2.557727694511413574e-02 -1.735690832138061523e-01 -1.413298696279525757e-01 1.630902439355850220e-01 1.092669144272804260e-01 -2.109722644090652466e-01 -2.140276283025741577e-01 3.003638237714767456e-03 2.440962642431259155e-01 -3.365336358547210693e-02 -6.696633994579315186e-02 2.207436561584472656e-01 -7.723249495029449463e-02 -3.458380326628684998e-02 -4.735457897186279297e-02 -1.768771857023239136e-01 5.776906609535217285e-01 1.480286866426467896e-01 -1.332631409168243408e-01 2.688413299620151520e-02 -1.407615840435028076e-01 4.175353050231933594e-01 -8.433598279953002930e-02 -2.978790178894996643e-02
1.353973057121038437e-02 -2.819573879241943359e-01 1.585214398801326752e-02 1.236973982304334641e-02 -2.209351211786270142e-01 -2.695626616477966309e-01 3.288321569561958313e-02 -2.801876664161682129e-01 7.535450160503387451e-02 -1.355934590101242065e-01 2.059177309274673462e-02 7.794840633869171143e-02 2.038105875253677368e-01 -3.129059821367263794e-02 -1.168410405516624451e-01 -2.519876360893249512e-01 7.184471935033798218e-02 2.278310060501098633e-02 -2.533278167247772217e-01 2.610396444797515869e-01 1.968874782323837280e-01 2.874062359333038330e-01 -7.947233319282531738e-02 -1.649719774723052979e-01 4.038521274924278259e-02 8.858177810907363892e-02 3.957714140415191650e-02 1.009397730231285095e-01 -2.279793024063110352e-01 3.817918002605438232e-01 -7.171913981437683105e-02 2.271699607372283936e-01
1.581370015628635883e-03 -3.565561175346374512e-01 2.967918813228607178e-01 1.990521699190139771e-02 -2.181355953216552734e-01 -3.203712999820709229e-01 1.120024025440216064e-01 -7.963574677705764771e-02 9.351651370525360107e-02 -2.375366091728210449e-01 -1.210275366902351379e-01 1.385339945554733276e-01 1.311106383800506592e-01 -5.151104182004928589e-02 -1.396634578704833984e-01 -8.652643300592899323e-03 7.007978856563568115e-02 8.815944939851760864e-02 -2.136786878108978271e-01 1.250388026237487793e-01 -4.987851902842521667e-02 3.199442327022552490e-01 -1.350983530282974243e-01 -2.090889066457748413e-01 1.079539358615875244e-01 -3.347393125295639038e-02 -6.553339213132858276e-02 7.324697077274322510e-02 -4.445926472544670105e-02 3.826031386852264404e-01 -2.030869871377944946e-01 1.549353897571563721e-01
1.596943885087966919e-01 -3.191102445125579834e-01 4.483403638005256653e-02 7.090334594249725342e-02 -2.574631571769714355e-01 -5.135510861873626709e-02 3.491453453898429871e-02 -2.956877946853637695e-01 3.183095157146453857e-01 7.339688390493392944e-02 -6.861419230699539185e-02 -4.124100208282470703e-01 -1.139817759394645691e-02 3.945006057620048523e-02 -2.494510412216186523e-01 2.029361277818679810e-01 6.000403314828872681e-02 -6.726390868425369263e-02 -2.047737091779708862e-01 2.046841979026794434e-01 1.767285168170928955e-01 -7.439780235290527344e-02 -6.057397648692131042e-02 -9.825834631919860840e-02 1.951312571763992310e-01 1.905582696199417114e-01 4.612554982304573059e-02 1.990449614822864532e-02 -8.082398772239685059e-02 2.669099271297454834e-01 6.256111711263656616e-02 1.442795842885971069e-01
1.975179463624954224e-01 -3.968514800071716309e-01 1.661164686083793640e-02 -1.087018009275197983e-02 -1.770893931388854980e-01 -1.558499634265899658e-01 5.613905563950538635e-02 1.721692644059658051e-02 5.599958077073097229e-02 -1.562364399433135986e-01 -4.682496562600135803e-02 3.446267545223236084e-01 1.157491430640220642e-01 -2.455904334783554077e-02 -1.579511463642120361e-01 -1.596984863281250000e-01 1.472940742969512939e-01 3.925687819719314575e-02 -3.100207448005676270e-01 2.859648764133453369e-01 -8.057775348424911499e-02 2.415344119071960449e-01 -1.932886838912963867e-01 -2.528122663497924805e-01 1.195600628852844238e-02 2.340660542249679565e-01 5.746768042445182800e-02 2.759767696261405945e-02 -9.503576904535293579e-03 2.626924514770507812e-01 -1.440927833318710327e-01 1.223048865795135498e-01
-3.956309333443641663e-02 -2.838544845581054688e-01 -3.989186603575944901e-03 -2.366473339498043060e-02 -9.380451589822769165e-02 -3.156592845916748047e-01 1.506144404411315918e-01 -1.041956320405006409e-01 1.524447947740554810e-01 1.534146517515182495e-01 -2.076004445552825928e-02 -2.503853440284729004e-01 1.072218120098114014e-01 -2.398766875267028809e-01 -1.816006153821945190e-01 9.674239158630371094e-02 2.785503864288330078e-01 -2.438293248414993286e-01 -8.577780425548553467e-02 3.015080690383911133e-01 9.609017521142959595e-02 1.304905582219362259e-02 3.670627996325492859e-02 -2.168683707714080811e-02 1.715006530284881592e-01 3.925589844584465027e-02 1.794266551733016968e-01 3.542575836181640625e-01 1.350667923688888550e-01 2.727626860141754150e-01 3.544454276561737061e-02 1.579734981060028076e-01
-1.325910538434982300e-01 -2.070654183626174927e-01 -3.972248733043670654e-02 -3.201368153095245361e-01 8.053336292505264282e-03 9.358019381761550903e-02 -1.868465244770050049e-01 2.000585347414016724e-01 -1.252780109643936157e-01 1.135785318911075592e-02 3.941331990063190460e-03 1.451576203107833862e-01 2.208422422409057617e-01 -2.131608575582504272e-01 -3.447060286998748779e-01 1.541281193494796753e-01 3.911990299820899963e-02 -3.191693872213363647e-02 -2.106459252536296844e-02 3.452589213848114014e-01 1.253936886787414551e-01 -1.229728013277053833e-01 7.617831975221633911e-02 -1.190315708518028259e-01 1.643001586198806763e-01 1.908482909202575684e-01 1.139668673276901245e-01 -2.263801358640193939e-02 -3.824241459369659424e-01 1.035604849457740784e-01 -1.609429270029067993e-01 2.126408666372299194e-01
5.592299252748489380e-02 -3.141444325447082520e-01 -1.741448044776916504e-01 1.375393420457839966e-01 1.073368452489376068e-02 -2.653009295463562012e-01 8.590211719274520874e-02 -1.372786462306976318e-01 -1.579249799251556396e-01 -1.364856678992509842e-02 -1.274434328079223633e-01 4.653993621468544006e-02 1.345521360635757446e-01 1.086492985486984253e-01 -2.294454872608184814e-01 6.000999361276626587e-02 3.098070919513702393e-01 2.359943240880966187e-01 -2.968914806842803955e-01 3.192551201209425926e-03 3.354810923337936401e-02 2.110487967729568481e-01 -1.027487143874168396e-01 -2.167550623416900635e-01 1.370375901460647583e-01 -1.080658659338951111e-01 2.675387822091579437e-02 1.046513095498085022e-01 7.636698335409164429e-02 2.831024825572967529e-01 -7.777671515941619873e-02 3.812341988086700439e-01
5.945420637726783752e-02 -4.987860620021820068e-01 1.026781871914863586e-01 1.154697462916374207e-01 -2.341451793909072876e-01 -8.165217190980911255e-02 1.209671376273036003e-03 -3.940761089324951172e-01 -2.007267326116561890e-01 1.178372278809547424e-01 -2.021389082074165344e-02 6.840395927429199219e-02 1.113187521696090698e-01 6.264298409223556519e-02 -6.378487497568130493e-02 -1.563945598900318146e-02 2.617368996143341064e-01 -9.134629741311073303e-03 -2.108655720949172974e-01 7.143246382474899292e-02 -1.739878952503204346e-01 2.250014543533325195e-01 -1.797000169754028320e-01 -2.396360784769058228e-01 -4.052361845970153809e-02 5.260916799306869507e-02 1.142474710941314697e-01 -2.929620444774627686e-02 -9.870300441980361938e-02 1.303247213363647461e-01 -2.395418286323547363e-01 1.895264238119125366e-01
1.164156347513198853e-01 -3.340532183647155762e-01 2.255908250808715820e-01 -1.302924752235412598e-01 -2.156879156827926636e-01 -2.240515947341918945e-01 -1.363660991191864014e-01 -5.738265812397003174e-02 -2.922347560524940491e-02 -9.679102897644042969e-02 2.162384688854217529e-01 8.762565255165100098e-02 3.289656341075897217e-02 -2.726057358086109161e-02 1.255413591861724854e-01 -7.804055511951446533e-02 1.580755114555358887e-01 1.179063543677330017e-01 -2.678268253803253174e-01 4.017079472541809082e-01 9.259878098964691162e-02 1.618591547012329102e-01 -1.721017062664031982e-01 -3.016985952854156494e-01 5.090688914060592651e-02 -1.519539114087820053e-02 -2.386521697044372559e-01 1.410053223371505737e-01 -1.541316211223602295e-01 1.754799336194992065e-01 -1.045585423707962036e-01 1.658230870962142944e-01
-2.069397829473018646e-02 -2.023455947637557983e-01 1.140691041946411133e-01 -2.542583048343658447e-01 -3.013651967048645020e-01 -3.260722160339355469e-01 7.132111489772796631e-02 3.597820922732353210e-02 -1.003278791904449463e-01 -2.219789177179336548e-01 6.047190353274345398e-02 2.673285305500030518e-01 3.101642243564128876e-02 1.842248812317848206e-02 -3.662803396582603455e-02 -8.805842697620391846e-02 1.731165349483489990e-01 1.515576243400573730e-01 -2.488368451595306396e-01 2.545819580554962158e-01 -5.212992802262306213e-02 2.915254607796669006e-02 -2.348240166902542114e-01 -1.443579792976379395e-01 -5.757096409797668457e-02 -1.646691560745239258e-01 -1.965698972344398499e-02 8.709617704153060913e-02 -2.173939198255538940e-01 3.194758892059326172e-01 -2.640124969184398651e-02 2.914458513259887695e-01
2.075791954994201660e-01 -4.705046713352203369e-01 1.712548546493053436e-02 -1.713943183422088623e-01 -1.336572617292404175e-01 -1.947983866557478905e-03 -5.638563632965087891e-02 -1.595610976219177246e-01 7.990989834070205688e-03 -1.827339828014373779e-01 -1.784155368804931641e-01 6.704002618789672852e-02 1.159349158406257629e-01 1.364762037992477417e-01 -4.141990467905998230e-02 -9.838432818651199341e-02 3.522660136222839355e-01 2.119005322456359863e-01 -1.893302202224731445e-01 1.993857175111770630e-01 -7.807242870330810547e-02 3.075287304818630219e-02 -1.703112423419952393e-01 -1.758129447698593140e-01 1.700839027762413025e-02 -1.913599483668804169e-02 -4.906647652387619019e-02 1.988945901393890381e-01 1.087576299905776978e-01 3.367477953433990479e-01 -6.266438961029052734e-02 2.505773901939392090e-01
-6.077164411544799805e-02 -4.116387963294982910e-01 1.594506949186325073e-01 1.444403231143951416e-01 -1.567870378494262695e-01 -2.372562438249588013e-01 1.633109450340270996e-01 1.847640722990036011e-01 4.410362336784601212e-03 -1.206425130367279053e-01 -2.843388319015502930e-01 -6.360293179750442505e-02 1.000810861587524414e-01 -3.600450232625007629e-02 7.651387900114059448e-02 8.760061115026473999e-02 1.450735628604888916e-01 5.835223570466041565e-02 -4.278167337179183960e-02 4.220320284366607666e-02 1.007883548736572266e-01 2.020616829395294189e-01 1.889541894197463989e-01 -1.831958889961242676e-01 2.291413396596908569e-01 2.559495568275451660e-01 7.330237329006195068e-02 -1.263591051101684570e-01 -4.644556045532226562e-01 -4.625062271952629089e-02 2.574172057211399078e-02 9.160847216844558716e-02
-1.349782645702362061e-01 -2.346453368663787842e-01 -2.423885911703109741e-01 -2.257055640220642090e-01 7.383855432271957397e-02 7.397570461034774780e-02 -5.052771419286727905e-02 1.422261148691177368e-01 9.040889889001846313e-02 -1.815603822469711304e-01 1.052926927804946899e-01 4.787667468190193176e-02 8.115848177112638950e-04 -7.139431685209274292e-02 -3.404367864131927490e-01 -9.741239249706268311e-02 1.700840890407562256e-01 -1.538160145282745361e-01 -3.036125302314758301e-01 2.245793193578720093e-01 9.420630335807800293e-02 1.521157473325729370e-02 -5.032872408628463745e-02 -1.127142980694770813e-01 4.266403615474700928e-01 1.720636934041976929e-01 -2.385398000478744507e-01 -1.606309227645397186e-02 -2.067595124244689941e-01 2.146629691123962402e-01 -7.266328483819961548e-02 1.259983181953430176e-01
-2.098947614431381226e-01 -2.146037966012954712e-01 -1.259962171316146851e-01 -1.334398984909057617e-01 -7.162242382764816284e-02 6.518545746803283691e-02 -2.606066502630710602e-02 2.098199725151062012e-01 -4.288513213396072388e-02 1.095454245805740356e-01 -1.815484277904033661e-02 9.906487166881561279e-02 6.504869461059570312e-02 -2.226606244221329689e-03 -1.894220262765884399e-01 8.835653215646743774e-02 -1.804201304912567139e-02 -6.074963510036468506e-02 -7.252277433872222900e-02 4.287767410278320312e-01 1.082351654767990112e-01 -4.275434464216232300e-02 9.929404407739639282e-02 -4.029894769191741943e-01 4.831835329532623291e-01 6.638812273740768433e-02 -6.827852129936218262e-02 -1.095102354884147644e-01 -9.319485723972320557e-02 2.910044193267822266e-01 -9.105446189641952515e-02 1.228958815336227417e-01
8.141928166151046753e-02 -3.140668272972106934e-01 -1.290887966752052307e-02 -3.522641956806182861e-01 -2.338480651378631592e-01 -1.777717024087905884e-01 1.504067182540893555e-01 4.536899272352457047e-03 1.301082074642181396e-01 -1.693068295717239380e-01 -2.224225550889968872e-01 -1.866190731525421143e-01 6.177945435047149658e-02 -7.537169754505157471e-02 -1.312312856316566467e-02 6.829889118671417236e-02 9.197289496660232544e-02 -8.958471938967704773e-03 -3.745042979717254639e-01 2.138300389051437378e-01 2.059086710214614868e-01 3.038213551044464111e-01 2.333582043647766113e-01 2.712327428162097931e-02 1.143261268734931946e-01 -1.427408773452043533e-02 2.079783678054809570e-01 -9.219583123922348022e-02 -2.357023209333419800e-01 -4.389789421111345291e-03 1.037870645523071289e-01 3.912023454904556274e-02
1.251681596040725708e-01 -2.680359780788421631e-01 1.883620321750640869e-01 -3.612927347421646118e-02 -3.722529411315917969e-01 -3.101328313350677490e-01 1.613956540822982788e-01 -2.095844782888889313e-02 6.087468191981315613e-02 5.538350716233253479e-02 7.800190150737762451e-02 3.948071599006652832e-02 1.084021478891372681e-02 -1.115850433707237244e-01 -9.424662590026855469e-02 -1.305276751518249512e-01 7.661069929599761963e-02 8.262415975332260132e-02 -5.505495667457580566e-01 1.793282777070999146e-01 1.299879252910614014e-01 1.564836353063583374e-01 -9.943574666976928711e-02 -2.568201161921024323e-02 3.691820055246353149e-02 -3.781411796808242798e-02 9.602507203817367554e-02 1.841770950704813004e-03 -2.727682702243328094e-02 2.454213798046112061e-01 -1.516245305538177490e-01 2.562880814075469971e-01
1.232388988137245178e-01 -3.122395277023315430e-01 1.982430964708328247e-01 8.941511064767837524e-02 -3.148236870765686035e-01 -2.958509325981140137e-01 -3.423761948943138123e-02 -1.232582628726959229e-01 2.164567857980728149e-01 -1.734711080789566040e-01 -3.024257905781269073e-02 1.715950518846511841e-01 9.748582541942596436e-02 -1.989189069718122482e-03 -2.446249276399612427e-01 -2.096033841371536255e-01 1.982253193855285645e-01 -2.196472510695457458e-02 -2.577128112316131592e-01 1.838274449110031128e-01 1.580359637737274170e-01 1.036472842097282410e-01 -2.176658660173416138e-01 -1.907337903976440430e-01 1.735687255859375000e-01 8.870152756571769714e-03 -2.447917684912681580e-02 -6.884032487869262695e-02 -1.727084517478942871e-01 2.580942809581756592e-01 -1.851578941568732262e-03 1.580565422773361206e-01
1.860530972480773926e-01 -4.864235520362854004e-01 1.620507240295410156e-01 3.144532740116119385e-01 -1.569531261920928955e-01 -8.960091322660446167e-02 3.164458572864532471e-01 -1.397916674613952637e-01 -3.829447552561759949e-02 -1.768843829631805420e-02 8.485434204339981079e-02 -4.174593463540077209e-02 9.851030260324478149e-02 -8.090003579854965210e-02 -3.898270055651664734e-02 4.570043087005615234e-02 -1.282747089862823486e-02 1.239210441708564758e-01 -3.352485895156860352e-01 1.959953457117080688e-01 -2.649336867034435272e-02 2.724263668060302734e-01 -6.372059881687164307e-02 -2.170212864875793457e-01 1.813173294067382812e-01 -1.159230023622512817e-01 7.524587213993072510e-02 1.371312141418457031e-01 -8.210469037294387817e-02 1.643287539482116699e-01 1.277557760477066040e-02 1.536899209022521973e-01
-1.650488972663879395e-01 -2.437295466661453247e-01 -9.375146776437759399e-02 9.795769117772579193e-03 1.598664075136184692e-01 2.738768421113491058e-02 -9.646663069725036621e-02 -1.732058590278029442e-03 -3.399069234728813171e-02 -4.278364777565002441e-02 -5.467422679066658020e-02 2.787083759903907776e-02 3.157764077186584473e-01 -1.608448028564453125e-01 -1.922339051961898804e-01 -2.361554838716983795e-02 5.194313451647758484e-02 -1.330772042274475098e-01 -1.453401297330856323e-01 1.965408474206924438e-01 1.187480092048645020e-01 1.019165217876434326e-01 -6.009442359209060669e-02 -3.679368793964385986e-01 5.081166028976440430e-01 8.982006460428237915e-02 -1.819435507059097290e-01 -1.205437555909156799e-01 -1.840922832489013672e-01 2.348703294992446899e-01 -1.098406910896301270e-01 2.009085565805435181e-01
-2.676945328712463379e-01 -7.144463807344436646e-02 -1.739238947629928589e-01 -1.624006778001785278e-01 -3.195234835147857666e-01 -6.901963800191879272e-02 -8.064943552017211914e-02 8.644490689039230347e-02 -4.930268973112106323e-02 3.232959508895874023e-01 6.914227455854415894e-02 3.053422085940837860e-02 2.631092667579650879e-01 -1.067647933959960938e-01 -3.232889771461486816e-01 -8.517761714756488800e-03 1.286896467208862305e-01 -8.995714597404003143e-03 -1.837608590722084045e-02 -6.838343106210231781e-03 -4.596238955855369568e-02 -9.071110934019088745e-02 -1.038232147693634033e-01 -2.742502391338348389e-01 1.689515411853790283e-01 -6.987728178501129150e-03 5.368720367550849915e-02 -2.787731289863586426e-01 -2.748574018478393555e-01 2.038781791925430298e-01 -1.059349253773689270e-01 3.114695549011230469e-01
-1.806455403566360474e-01 -1.954844594001770020e-01 -1.427055895328521729e-01 -2.365104109048843384e-01 -6.983155012130737305e-02 1.115342509001493454e-02 -9.660236537456512451e-02 5.144662782549858093e-02 -2.050093710422515869e-01 1.466727703809738159e-01 2.371693216264247894e-02 1.644603163003921509e-01 2.844673693180084229e-01 -2.369688749313354492e-01 -2.804153263568878174e-01 7.073170691728591919e-02 5.346741527318954468e-02 -1.945038139820098877e-02 -1.292430758476257324e-01 4.573506116867065430e-01 1.554960459470748901e-01 1.266927570104598999e-01 -7.560392469167709351e-02 -1.699617505073547363e-01 3.363670706748962402e-01 2.592455409467220306e-02 -7.464127987623214722e-02 -3.032292425632476807e-02 -3.097320673987269402e-03 2.458345144987106323e-01 -1.400993615388870239e-01 1.403106600046157837e-01
4.479546472430229187e-02 -6.834032386541366577e-02 -1.545885205268859863e-01 -1.199205592274665833e-01 -1.373154371976852417e-01 -1.041775122284889221e-01 -1.889757663011550903e-01 2.560268044471740723e-01 -1.301753520965576172e-01 -1.879910826683044434e-01 -2.257416695356369019e-01 1.130673065781593323e-01 1.806396692991256714e-01 -1.588297486305236816e-01 -1.190724000334739685e-01 2.607957124710083008e-01 2.317151986062526703e-02 1.832577139139175415e-01 -9.942211210727691650e-02 5.769483372569084167e-02 -1.119815111160278320e-01 1.004655957221984863e-01 -1.274337768554687500e-01 -3.134057819843292236e-01 1.872179806232452393e-01 2.296881973743438721e-01 8.308704942464828491e-02 -1.891413331031799316e-01 -9.775628894567489624e-02 3.353230953216552734e-01 -2.741455137729644775e-01 2.364870309829711914e-01
-6.673754658550024033e-03 -3.936236500740051270e-01 -1.005558446049690247e-01 -2.179629951715469360e-01 -2.959614098072052002e-01 -2.030039392411708832e-02 -1.181955784559249878e-01 -5.211063846945762634e-02 2.742936909198760986e-01 -3.108390606939792633e-02 5.786941945552825928e-02 6.535802781581878662e-02 3.153964579105377197e-01 5.041725188493728638e-02 -7.431551814079284668e-02 2.669684886932373047e-01 2.971737086772918701e-01 1.533822808414697647e-02 -2.756299674510955811e-01 6.021517142653465271e-02 5.220412462949752808e-02 1.025547683238983154e-01 -3.255737945437431335e-02 1.837796419858932495e-01 9.103379398584365845e-02 1.473995298147201538e-01 2.557350695133209229e-01 3.992357477545738220e-02 -1.805468201637268066e-01 2.310806214809417725e-01 -1.328646540641784668e-01 -5.648708343505859375e-02
-9.420217573642730713e-02 -5.970746874809265137e-01 -5.408609285950660706e-02 3.492299094796180725e-02 -2.893084585666656494e-01 -2.842635214328765869e-01 -2.465370856225490570e-02 4.487160220742225647e-02 5.745001137256622314e-02 -2.834278643131256104e-01 -5.407296493649482727e-02 1.724061220884323120e-01 4.827269166707992554e-02 1.381808426231145859e-02 -3.662104951217770576e-03 -1.579183153808116913e-02 2.219353169202804565e-01 -1.995034813880920410e-01 -2.108010463416576385e-02 2.666365206241607666e-01 1.361378878355026245e-01 -2.625206299126148224e-02 -1.345800459384918213e-01 -1.785596087574958801e-02 -5.225329846143722534e-02 -5.383219197392463684e-02 -2.650605700910091400e-02 4.500924795866012573e-02 -2.111899554729461670e-01 3.916086629033088684e-02 -2.726589441299438477e-01 1.311828792095184326e-01
1.713753193616867065e-01 -4.678055644035339355e-01 -2.229039967060089111e-01 -1.133254766464233398e-01 -1.879661679267883301e-01 -3.226466774940490723e-01 4.849293455481529236e-02 -6.522396206855773926e-02 5.341624468564987183e-02 2.390594035387039185e-01 -1.746868342161178589e-01 3.984096646308898926e-02 7.072118669748306274e-02 6.901378929615020752e-02 -1.608688384294509888e-01 2.004208266735076904e-01 1.603786051273345947e-01 -4.761590808629989624e-02 -2.039438933134078979e-01 8.892941474914550781e-02 -2.050161734223365784e-02 -1.736946702003479004e-01 1.685688048601150513e-01 -1.149573251605033875e-01 1.186691224575042725e-01 1.078428477048873901e-01 8.939271420240402222e-02 1.119320616126060486e-01 -3.976932466030120850e-01 1.301202028989791870e-01 -5.609162151813507080e-02 3.352715075016021729e-02
1.857754141092300415e-01 -3.202714323997497559e-01 -1.113946512341499329e-01 9.090486168861389160e-02 -6.417424976825714111e-02 -2.480339854955673218e-01 -1.428612042218446732e-02 4.059463739395141602e-02 1.116468533873558044e-01 7.997001707553863525e-02 1.692267358303070068e-01 -2.433392554521560669e-01 3.356011584401130676e-02 4.386197030544281006e-02 -2.046400159597396851e-01 3.396176993846893311e-01 2.765471041202545166e-01 3.294805064797401428e-02 -1.856200248003005981e-01 1.159370839595794678e-01 3.020577430725097656e-01 8.744907379150390625e-02 6.176739558577537537e-02 -3.130202293395996094e-01 -1.294146478176116943e-01 1.249820664525032043e-01 6.625385582447052002e-02 -1.285923272371292114e-02 -1.913867443799972534e-01 2.863670885562896729e-01 1.447448581457138062e-01 7.153598219156265259e-02
-2.937537133693695068e-01 -1.970175206661224365e-01 -1.056058332324028015e-01 -2.998600304126739502e-01 1.684652268886566162e-02 -4.483431112021207809e-03 -9.756306558847427368e-02 7.317893952131271362e-02 -1.202901601791381836e-01 2.184648662805557251e-01 -9.054087102413177490e-02 1.666558831930160522e-01 9.756635129451751709e-02 -1.867402046918869019e-01 -1.576154083013534546e-01 -8.966088294982910156e-02 8.706397563219070435e-02 -2.083792984485626221e-01 -8.800137042999267578e-02 3.284202516078948975e-01 1.494231075048446655e-01 1.552654951810836792e-01 8.048618584871292114e-02 -1.813188791275024414e-01 3.392087817192077637e-01 2.822411246597766876e-02 2.971828915178775787e-02 -9.090839326381683350e-02 -1.531550139188766479e-01 3.482612073421478271e-01 -1.177256554365158081e-01 2.172602713108062744e-01
-3.680106699466705322e-01 -5.090322494506835938e-01 -2.613781392574310303e-01 -4.580808803439140320e-02 6.122946366667747498e-02 -6.396960467100143433e-02 -8.622722327709197998e-02 -9.258323162794113159e-02 1.164133846759796143e-01 -2.277828603982925415e-01 1.057373546063899994e-02 -3.161920234560966492e-02 1.595571488142013550e-01 -1.115266606211662292e-02 6.615301966667175293e-02 -1.108935661613941193e-02 1.788802742958068848e-01 -6.171943154186010361e-03 -1.691870093345642090e-01 3.906942307949066162e-01 1.289124190807342529e-01 6.877675652503967285e-02 7.686325162649154663e-02 -1.395312231034040451e-02 1.611845940351486206e-01 8.461058139801025391e-02 -5.122118443250656128e-02 2.369980961084365845e-01 -1.335335671901702881e-01 1.984784007072448730e-01 -1.216984987258911133e-01 -9.918833523988723755e-02
-1.660870462656021118e-01 -1.422706395387649536e-01 -1.929517239332199097e-01 -1.607723832130432129e-01 -6.715423613786697388e-02 3.255610167980194092e-02 1.140534132719039917e-01 2.100546509027481079e-01 -9.028784930706024170e-02 -4.967723786830902100e-02 -8.432698994874954224e-02 1.984940767288208008e-01 7.918743789196014404e-02 -3.737643659114837646e-01 -2.159936875104904175e-01 2.267027795314788818e-01 4.377159848809242249e-02 -2.248171269893646240e-01 3.144152089953422546e-02 2.244500964879989624e-01 -5.062202736735343933e-02 -9.378971159458160400e-02 -1.995915621519088745e-01 -3.014492392539978027e-01 1.292531192302703857e-01 1.315333228558301926e-02 3.480287641286849976e-02 -1.038180962204933167e-01 -1.022501438856124878e-01 1.410107910633087158e-01 -3.189777433872222900e-01 3.440919220447540283e-01
-1.423576772212982178e-01 -6.036576032638549805e-01 1.476837396621704102e-01 3.284232458099722862e-03 -7.843454182147979736e-02 -2.357575446367263794e-01 1.119638700038194656e-02 -5.446803569793701172e-02 2.055913954973220825e-02 -2.118257880210876465e-01 -1.050828248262405396e-01 -9.873842447996139526e-02 1.852922290563583374e-01 -9.282263368368148804e-02 3.837828710675239563e-02 9.768304228782653809e-02 -1.231339666992425919e-02 1.363699138164520264e-01 -4.400718212127685547e-02 4.844261705875396729e-02 2.735046446323394775e-01 2.855505049228668213e-01 1.053583920001983643e-01 -8.867749571800231934e-02 2.292954921722412109e-01 -2.907112427055835724e-02 2.494048513472080231e-02 -2.923975586891174316e-01 -2.027343958616256714e-01 1.091813370585441589e-01 7.728641480207443237e-02 1.084509417414665222e-01
-1.467249244451522827e-01 -1.508496701717376709e-01 1.193900313228368759e-02 -2.108718007802963257e-01 -1.686757057905197144e-01 -2.164845019578933716e-01 8.781927824020385742e-02 -1.628308296203613281e-01 -5.589344725012779236e-02 -2.918787598609924316e-01 -6.877525895833969116e-02 -1.660371273756027222e-01 7.558479160070419312e-02 -1.629289537668228149e-01 -2.259110659360885620e-01 -1.452572941780090332e-01 1.426403820514678955e-01 8.359805494546890259e-02 -1.105265393853187561e-01 4.196633994579315186e-01 3.042656481266021729e-01 -2.049166560173034668e-01 1.087696328759193420e-01 -2.141132503747940063e-01 2.713871896266937256e-01 4.293331410735845566e-03 -1.795091778039932251e-01 -1.096616387367248535e-01 -9.278158843517303467e-02 7.270393520593643188e-02 -1.889379024505615234e-01 3.362873569130897522e-02
-1.678296923637390137e-01 -2.305414527654647827e-01 -3.049920797348022461e-01 -1.401443630456924438e-01 -1.685616523027420044e-01 1.163935735821723938e-01 -1.077019274234771729e-01 6.334488838911056519e-02 8.604757487773895264e-03 5.001762881875038147e-02 -6.076120212674140930e-02 -2.944748699665069580e-01 -7.912459969520568848e-02 -2.994842827320098877e-01 1.403696388006210327e-01 8.371426165103912354e-02 1.840743124485015869e-01 -1.908352226018905640e-01 -1.747851073741912842e-01 1.379072368144989014e-01 -1.867669075727462769e-01 2.605020441114902496e-02 -3.106976449489593506e-01 -1.211676076054573059e-01 6.236543878912925720e-02 -1.473796367645263672e-01 4.657754302024841309e-02 -1.749215871095657349e-01 -2.835320830345153809e-01 2.448681741952896118e-01 -2.542321085929870605e-01 -5.288836359977722168e-02
1.898797005414962769e-01 -2.476237565279006958e-01 -1.147119328379631042e-01 1.567224860191345215e-01 -1.346156001091003418e-01 -7.436159998178482056e-02 2.443074584007263184e-01 -4.004400968551635742e-02 -1.268980354070663452e-01 1.066724434494972229e-01 4.868472367525100708e-02 -1.093953624367713928e-01 3.052408993244171143e-01 -1.075001135468482971e-01 -4.474209547042846680e-01 6.214177608489990234e-02 3.128518760204315186e-01 5.883422866463661194e-02 -3.655049204826354980e-01 1.819454729557037354e-01 -7.274241652339696884e-03 -9.858538210391998291e-02 1.599580645561218262e-01 -6.342095136642456055e-02 3.804426640272140503e-02 1.330147236585617065e-01 -1.405550241470336914e-01 1.403743624687194824e-01 -2.393523454666137695e-01 3.560338914394378662e-02 6.732298433780670166e-02 1.627182587981224060e-02
-9.951087087392807007e-02 -4.095381200313568115e-01 5.594686791300773621e-02 9.214936196804046631e-02 -3.090844154357910156e-01 -2.758198380470275879e-01 3.556973114609718323e-02 -6.709758937358856201e-02 -1.300519406795501709e-01 -1.034973338246345520e-01 -7.772170752286911011e-02 9.659804403781890869e-02 -5.796183831989765167e-03 -7.831800729036331177e-02 -7.730567455291748047e-02 -1.818723604083061218e-02 6.015905365347862244e-02 -3.900417359545826912e-03 -3.310728371143341064e-01 6.351176649332046509e-02 7.058306038379669189e-02 3.513719141483306885e-01 -5.563917011022567749e-02 -2.167325168848037720e-01 -7.393518090248107910e-02 -1.485780179500579834e-01 1.268073171377182007e-01 -1.999893039464950562e-01 -4.020456075668334961e-01 9.002824127674102783e-02 1.524598747491836548e-01 7.422001659870147705e-02
-1.579996198415756226e-01 -2.786555290222167969e-01 -5.046506971120834351e-02 -2.541716396808624268e-01 -1.230850443243980408e-01 2.439381740987300873e-02 5.167078971862792969e-02 -1.497130393981933594e-01 5.556447431445121765e-02 1.657670736312866211e-01 -1.393163483589887619e-02 -8.958302438259124756e-02 1.011740565299987793e-01 -1.677135229110717773e-01 -9.493930637836456299e-02 5.202451348304748535e-01 1.424718052148818970e-01 1.694414615631103516e-01 -1.649425327777862549e-01 1.272210925817489624e-01 5.092574283480644226e-02 -3.301941091194748878e-03 1.197588071227073669e-01 -2.238337248563766479e-01 -3.957086056470870972e-02 -1.805361211299896240e-01 -2.158461213111877441e-01 1.242902576923370361e-01 -3.043631017208099365e-01 1.035722494125366211e-01 -1.133494749665260315e-01 2.464421540498733521e-01
-6.612820923328399658e-02 -3.194504976272583008e-01 1.984513998031616211e-01 -1.965498477220535278e-01 -2.083388119935989380e-01 -3.166546821594238281e-01 6.203084066510200500e-02 -5.073110759258270264e-02 2.757226526737213135e-01 -3.664346411824226379e-02 -6.196389719843864441e-02 1.909194141626358032e-01 -1.356533318758010864e-01 6.861496251076459885e-03 -2.282295525074005127e-01 -2.063481658697128296e-01 2.038178592920303345e-01 1.511503309011459351e-01 -1.914379745721817017e-01 2.883411943912506104e-01 1.497551500797271729e-01 2.597724199295043945e-01 -5.310400575399398804e-02 -2.297986894845962524e-01 1.023516505956649780e-01 3.352286666631698608e-02 3.323909593746066093e-03 6.520814448595046997e-02 -5.650685727596282959e-02 1.401829570531845093e-01 -1.759630888700485229e-01 1.879124492406845093e-01
-2.410323619842529297e-01 -1.119620427489280701e-01 -2.301428914070129395e-01 -1.651029437780380249e-01 -5.697219446301460266e-02 -4.410828649997711182e-02 -1.166837438941001892e-01 5.079519003629684448e-02 -2.282177843153476715e-02 2.125518471002578735e-01 -2.019787281751632690e-01 1.783926188945770264e-01 1.594094783067703247e-01 -2.465191185474395752e-01 -1.357577741146087646e-01 2.461815625429153442e-02 2.717008814215660095e-02 -1.114411279559135437e-01 -1.430566906929016113e-01 4.225158095359802246e-01 1.477711796760559082e-01 2.175014019012451172e-01 2.938916161656379700e-02 -1.292011737823486328e-01 3.064307272434234619e-01 1.411660164594650269e-01 2.732682041823863983e-02 2.191850356757640839e-02 -1.217134483158588409e-02 3.205871880054473877e-01 -1.557458043098449707e-01 2.512785792350769043e-01
-2.871510982513427734e-01 -2.198909521102905273e-01 -2.293058633804321289e-01 -2.444039285182952881e-01 -1.002012938261032104e-01 -2.761337161064147949e-02 -1.057078540325164795e-01 1.477321609854698181e-02 -7.923633605241775513e-02 2.322748750448226929e-01 -1.079147905111312866e-01 2.396679669618606567e-01 6.839948706328868866e-03 -1.940738707780838013e-01 -1.636633872985839844e-01 4.174462705850601196e-02 -5.423093959689140320e-02 -9.976583719253540039e-02 -2.156789153814315796e-01 2.829861640930175781e-01 4.135516285896301270e-02 1.443348973989486694e-01 -2.928574755787849426e-02 -7.580663263797760010e-02 4.093839228153228760e-01 -5.747203901410102844e-02 -6.980076897889375687e-03 -1.348720937967300415e-01 -2.101765424013137817e-01 2.976126968860626221e-01 -5.205660313367843628e-02 2.142239362001419067e-01
2.307226210832595825e-01 -4.370368719100952148e-01 8.861235342919826508e-03 -1.441606730222702026e-01 -8.433363586664199829e-02 -4.442336559295654297e-01 2.847853600978851318e-01 -1.110714599490165710e-01 9.628459811210632324e-03 1.540763676166534424e-01 -2.046993970870971680e-01 8.239160291850566864e-03 1.386921852827072144e-01 1.780036278069019318e-02 8.898483216762542725e-02 2.423881553113460541e-02 3.327404260635375977e-01 -8.120474219322204590e-02 -1.835143938660621643e-02 2.524926066398620605e-01 -8.685030043125152588e-02 1.475349366664886475e-01 -2.961669303476810455e-02 -4.436681419610977173e-02 1.862208992242813110e-01 -1.411205679178237915e-01 2.067842893302440643e-02 6.988023221492767334e-02 -1.565540879964828491e-01 2.081762105226516724e-01 -3.127274662256240845e-02 -2.943096868693828583e-02
-1.467806994915008545e-01 -1.917017251253128052e-01 -2.382530122995376587e-01 -2.956840097904205322e-01 -9.139213711023330688e-02 -1.261414587497711182e-02 -1.362739801406860352e-01 8.397916704416275024e-02 -1.664088070392608643e-01 1.458165496587753296e-01 -1.726533770561218262e-01 2.457763254642486572e-01 1.334768682718276978e-01 -2.351478338241577148e-01 -9.444911032915115356e-02 -1.061324146576225758e-03 1.038515288382768631e-02 -1.508716642856597900e-01 -1.186215355992317200e-01 3.483569324016571045e-01 1.725461483001708984e-01 1.750186532735824585e-01 6.892336905002593994e-02 -1.873501688241958618e-01 1.744864881038665771e-01 -1.164301391690969467e-02 -4.837512038648128510e-03 -2.052596211433410645e-02 -6.654626131057739258e-02 4.240937829017639160e-01 -1.198864132165908813e-01 2.322613596916198730e-01
7.761552929878234863e-02 -2.973277270793914795e-01 1.079085245728492737e-01 2.034203559160232544e-01 -2.207052409648895264e-01 -1.200038641691207886e-01 2.856714725494384766e-01 -5.430559813976287842e-02 -5.312389507889747620e-02 -5.600443109869956970e-02 1.086657047271728516e-01 -5.989464372396469116e-02 2.765890061855316162e-01 -1.182620599865913391e-02 -1.070679947733879089e-01 -1.498797442764043808e-02 2.653786242008209229e-01 -3.689263388514518738e-02 -6.556794792413711548e-02 2.562619447708129883e-01 1.924139410257339478e-01 1.247631199657917023e-02 -1.658648550510406494e-01 -5.360515043139457703e-02 -9.207110852003097534e-02 1.763850003480911255e-01 3.284861147403717041e-02 2.783428430557250977e-01 -1.411431375890970230e-02 5.147349834442138672e-01 -3.379057720303535461e-02 3.794386237859725952e-02
-1.347992420196533203e-01 -4.450675547122955322e-01 1.736078038811683655e-02 -1.526140272617340088e-01 -2.579297721385955811e-01 -1.698556989431381226e-01 -5.427838489413261414e-02 -1.371054053306579590e-01 2.408682554960250854e-01 -1.727032065391540527e-01 2.399344742298126221e-02 8.084356039762496948e-02 8.294421434402465820e-02 8.054640889167785645e-02 -9.957367926836013794e-02 -2.038196474313735962e-01 7.159917801618576050e-02 1.464011371135711670e-01 -2.612776756286621094e-01 1.324941962957382202e-01 9.413116425275802612e-02 2.138271182775497437e-01 -2.425408363342285156e-01 -1.224656328558921814e-01 2.001824080944061279e-01 3.579433541744947433e-03 5.141820013523101807e-02 2.488256245851516724e-02 5.117699131369590759e-02 2.544275522232055664e-01 -1.583510190248489380e-01 3.266273438930511475e-01
1.722274124622344971e-01 -2.733193039894104004e-01 1.037048250436782837e-01 3.810907155275344849e-02 -2.860856056213378906e-01 -1.503692120313644409e-01 8.476634323596954346e-02 -7.391913980245590210e-02 1.401588022708892822e-01 -3.127245306968688965e-01 -3.406818583607673645e-02 1.208976358175277710e-01 -1.512430161237716675e-01 -2.010205090045928955e-01 -1.396942436695098877e-01 -2.092581242322921753e-02 3.669622167944908142e-02 -7.410757988691329956e-02 -3.303463160991668701e-01 3.657721877098083496e-01 7.638300955295562744e-02 2.226194739341735840e-01 -9.669683873653411865e-02 -5.150834098458290100e-02 1.104652285575866699e-01 5.423601344227790833e-02 -7.208262383937835693e-02 1.632319986820220947e-01 1.709430478513240814e-02 3.636084198951721191e-01 -1.444582939147949219e-01 1.798838376998901367e-01
7.351584732532501221e-02 -4.912215173244476318e-01 4.521626606583595276e-02 -2.425913363695144653e-01 -7.003206759691238403e-02 -1.992410272359848022e-01 1.985503733158111572e-02 3.998836618848145008e-04 -2.858698666095733643e-01 -2.759222686290740967e-01 -1.012607738375663757e-01 -7.521773222833871841e-03 -1.744782552123069763e-02 -5.302471108734607697e-03 -2.660509645938873291e-01 -2.716107666492462158e-01 1.320489645004272461e-01 7.791680842638015747e-02 -1.418379843235015869e-01 3.087735176086425781e-01 -4.308254644274711609e-02 1.995439231395721436e-01 -1.199698299169540405e-01 -1.937931776046752930e-01 -8.253064006567001343e-02 -2.820566063746809959e-03 4.379903152585029602e-02 1.063733994960784912e-01 -7.975611835718154907e-02 1.707105785608291626e-01 -7.782481610774993896e-02 2.003764063119888306e-01
5.594024062156677246e-02 -4.029419720172882080e-01 -2.691095322370529175e-02 8.402863889932632446e-02 -2.477680146694183350e-01 -1.798827648162841797e-01 1.149329468607902527e-01 4.509145393967628479e-03 7.662872225046157837e-02 1.387398838996887207e-01 -2.909980416297912598e-01 1.558465212583541870e-01 -1.333824545145034790e-01 3.120642714202404022e-02 -3.041341528296470642e-02 -1.834736466407775879e-01 1.125209555029869080e-01 2.570778131484985352e-01 -2.529429793357849121e-01 4.136004298925399780e-02 1.245320364832878113e-01 1.191214621067047119e-01 -1.399793475866317749e-01 -1.075720973312854767e-02 1.596232950687408447e-01 -1.191072240471839905e-01 -5.537878721952438354e-02 1.168617159128189087e-01 -2.197552919387817383e-01 3.710004389286041260e-01 -3.005723953247070312e-01 7.609204202890396118e-02
-1.406205594539642334e-01 -1.796068698167800903e-01 -2.086010873317718506e-01 5.673772096633911133e-02 7.848112285137176514e-02 -1.812456734478473663e-02 -6.858184188604354858e-02 2.864006757736206055e-01 -3.400926291942596436e-02 2.036039903759956360e-02 -1.443321406841278076e-01 9.143804758787155151e-02 1.762357652187347412e-01 -5.066036805510520935e-02 -1.748782098293304443e-01 -6.899490952491760254e-02 1.567258536815643311e-01 -7.298851013183593750e-02 -3.883839398622512817e-02 2.249992936849594116e-01 4.265547916293144226e-02 -1.644419431686401367e-01 -9.572945535182952881e-02 -3.160953819751739502e-01 4.479091465473175049e-01 1.120510771870613098e-01 -2.367218434810638428e-01 1.435241401195526123e-01 -1.779263466596603394e-01 2.774732112884521484e-01 1.201474387198686600e-02 2.995204329490661621e-01
-1.416272073984146118e-01 -3.947432041168212891e-01 -4.211054369807243347e-02 -2.665440440177917480e-01 -1.386611163616180420e-02 8.884469047188758850e-03 1.129577234387397766e-01 -6.895734369754791260e-02 -2.285837940871715546e-02 1.847277283668518066e-01 -1.689169853925704956e-01 -2.372430711984634399e-01 1.713329255580902100e-01 -2.856944203376770020e-01 -1.573676913976669312e-01 2.553360462188720703e-01 3.068194687366485596e-01 1.129225790500640869e-01 2.526118792593479156e-02 2.325370162725448608e-02 1.416971832513809204e-01 9.023171663284301758e-02 1.271783001720905304e-02 -2.482915073633193970e-01 1.716197729110717773e-01 7.814951986074447632e-02 -9.389360249042510986e-02 2.989597618579864502e-01 -1.067300662398338318e-01 2.592145651578903198e-02 -2.063499949872493744e-02 2.622439265251159668e-01
-1.343091130256652832e-01 -2.054087519645690918e-01 7.548124343156814575e-02 -7.086492329835891724e-02 -7.198622822761535645e-02 -3.356311619281768799e-01 -1.896784305572509766e-01 -8.651081472635269165e-02 8.019216358661651611e-02 -2.773092985153198242e-01 7.583243399858474731e-02 1.348913311958312988e-01 1.209210380911827087e-01 1.207313127815723419e-02 -6.638804078102111816e-02 -1.424081772565841675e-01 6.539453566074371338e-02 -2.048864960670471191e-01 -2.308990657329559326e-01 2.113861143589019775e-01 1.976765692234039307e-01 -9.122407436370849609e-02 2.409382537007331848e-02 -3.706534802913665771e-01 1.433130949735641479e-01 -5.148993059992790222e-02 -1.134436577558517456e-01 3.115191683173179626e-02 -1.202326416969299316e-01 4.510050714015960693e-01 -1.439080387353897095e-01 1.257284134626388550e-01
5.324349179863929749e-02 -1.137754544615745544e-01 1.047670170664787292e-01 -1.995743662118911743e-01 2.124064564704895020e-01 -3.778107091784477234e-02 -2.975721359252929688e-01 6.306996941566467285e-02 -4.875140264630317688e-02 1.002475693821907043e-01 1.078877151012420654e-01 -3.122639060020446777e-01 1.470288634300231934e-01 -1.354282051324844360e-01 1.060084998607635498e-01 4.718489944934844971e-02 1.254857331514358521e-01 -3.380629122257232666e-01 -4.125016033649444580e-01 2.365759164094924927e-01 -1.382580995559692383e-01 2.183529920876026154e-02 -9.961206465959548950e-02 -1.044723168015480042e-01 1.544597186148166656e-02 1.763460226356983185e-02 1.228537932038307190e-01 -5.070623476058244705e-03 -3.791339397430419922e-01 1.452192217111587524e-01 1.156246662139892578e-02 2.052432149648666382e-01
1.770422905683517456e-01 -3.139719963073730469e-01 -3.290576487779617310e-02 -2.295738905668258667e-01 -1.208360195159912109e-01 -3.131420314311981201e-01 2.782363891601562500e-01 -3.625941574573516846e-01 1.140525415539741516e-01 6.072458624839782715e-02 -1.792065203189849854e-01 -8.682119101285934448e-02 1.591203510761260986e-01 2.204963006079196930e-02 -5.496053025126457214e-02 2.434960156679153442e-01 2.040321826934814453e-01 -1.046990156173706055e-01 -1.352003663778305054e-01 2.977809906005859375e-01 -1.672985404729843140e-02 1.493652467615902424e-03 -8.040298521518707275e-02 -6.440673489123582840e-03 -2.418347448110580444e-02 -1.458843201398849487e-01 1.068148687481880188e-01 4.101904481649398804e-02 -2.435707151889801025e-01 2.734604775905609131e-01 -1.219729110598564148e-01 9.336855146102607250e-04
-8.939351886510848999e-02 -4.641720056533813477e-01 -1.124153956770896912e-01 -2.694115228950977325e-02 -1.320481747388839722e-01 -3.198798000812530518e-01 -2.189534530043601990e-02 -3.255402669310569763e-02 2.715721167623996735e-02 -1.529643237590789795e-01 -4.633840173482894897e-02 9.722774475812911987e-02 7.971753180027008057e-02 1.347025632858276367e-01 1.831182092428207397e-02 -1.691773831844329834e-01 3.452346622943878174e-01 -1.941096782684326172e-01 -1.714513003826141357e-01 2.704818546772003174e-01 2.855283617973327637e-01 1.123680174350738525e-01 -1.186614558100700378e-01 -1.833494901657104492e-01 5.211647227406501770e-02 -4.537579789757728577e-02 -1.104893311858177185e-01 4.190968349575996399e-02 -1.501882970333099365e-01 1.071949899196624756e-01 -2.705164551734924316e-01 1.595655977725982666e-01
-1.454950869083404541e-01 -3.438670635223388672e-01 -5.435362085700035095e-02 -1.625220328569412231e-01 -5.445986241102218628e-02 2.299612015485763550e-01 1.014109775424003601e-01 -2.109354361891746521e-03 -8.017332851886749268e-02 1.999972313642501831e-01 -7.080850005149841309e-02 -2.070538699626922607e-01 2.022827416658401489e-01 -2.004365921020507812e-01 -1.732980161905288696e-01 3.686122000217437744e-01 4.590919017791748047e-01 1.122567206621170044e-01 2.732285670936107635e-02 -2.141729928553104401e-03 1.321132201701402664e-02 1.844570934772491455e-01 1.517715491354465485e-02 -2.803398668766021729e-01 9.579441696405410767e-02 -8.214633911848068237e-03 1.291076000779867172e-02 9.028688818216323853e-02 -2.506356239318847656e-01 6.213433295488357544e-02 -4.687777161598205566e-02 1.391477789729833603e-02
9.621167182922363281e-02 -2.876517772674560547e-01 2.138480544090270996e-02 -7.556973397731781006e-02 -1.345110982656478882e-01 -3.188137412071228027e-01 5.507647246122360229e-02 -1.343941986560821533e-01 5.041630566120147705e-02 9.805369377136230469e-02 -4.491859301924705505e-02 -1.176050826907157898e-01 3.606473505496978760e-01 -9.060914069414138794e-02 -2.423439919948577881e-01 3.949007987976074219e-01 -5.614956095814704895e-02 -2.173122763633728027e-01 -2.406253814697265625e-01 1.117118299007415771e-01 -4.870956391096115112e-02 1.138229519128799438e-01 -1.962526887655258179e-02 8.947764337062835693e-02 2.211710810661315918e-01 -7.643491774797439575e-02 1.012849658727645874e-01 -1.520954258739948273e-02 -7.060413062572479248e-02 3.918861448764801025e-01 1.460658293217420578e-02 1.074390038847923279e-01
-3.892264515161514282e-02 -2.435808032751083374e-01 8.111671358346939087e-02 -1.044572517275810242e-01 2.981707453727722168e-02 -3.719922900199890137e-01 -6.487464904785156250e-02 -7.374229282140731812e-02 -1.110242214053869247e-02 -4.402210563421249390e-02 1.026512235403060913e-01 -5.012017861008644104e-02 2.322497665882110596e-01 6.070834584534168243e-03 -3.138604760169982910e-01 -2.198870778083801270e-01 3.634981513023376465e-01 -1.033273190259933472e-01 -2.162239849567413330e-01 2.351371049880981445e-01 9.839030914008617401e-03 2.494033612310886383e-02 -9.081474691629409790e-02 -7.659634947776794434e-02 -2.278372049331665039e-01 -3.022144436836242676e-01 -2.003867030143737793e-01 -1.010073721408843994e-01 -6.518566608428955078e-02 7.668643444776535034e-02 -1.535679697990417480e-01 2.642074227333068848e-01
-4.078929871320724487e-02 -2.529146671295166016e-01 5.548102315515279770e-03 5.323760211467742920e-02 -3.211889863014221191e-01 -4.698018133640289307e-01 2.217985838651657104e-01 -2.644601166248321533e-01 -3.968288376927375793e-02 -1.469294168055057526e-02 -1.075677424669265747e-01 1.060464382171630859e-01 1.647986471652984619e-01 6.329015363007783890e-03 -3.515111654996871948e-02 4.150829464197158813e-02 2.356100976467132568e-01 -1.657592952251434326e-01 -1.437625586986541748e-01 2.842594087123870850e-01 -1.453599929809570312e-01 9.375166893005371094e-02 1.276380568742752075e-01 -8.976840227842330933e-02 1.033635511994361877e-01 -1.389648914337158203e-01 -1.216904167085886002e-02 -1.885940879583358765e-02 -2.262507975101470947e-01 2.213405221700668335e-01 -1.710644811391830444e-01 1.872432827949523926e-01
-1.541106700897216797e-01 -1.783156991004943848e-01 -6.610411405563354492e-02 -2.897522151470184326e-01 1.524709165096282959e-02 -1.973373442888259888e-02 -8.605674654245376587e-02 9.901234507560729980e-02 -3.100880421698093414e-02 1.739691644906997681e-01 -2.051210775971412659e-02 2.553938627243041992e-01 7.135403156280517578e-02 -3.722633719444274902e-01 -9.264746308326721191e-02 7.241658121347427368e-02 4.079913347959518433e-02 -1.314380168914794922e-01 -1.777242869138717651e-02 3.891784548759460449e-01 1.825566440820693970e-01 1.934688985347747803e-01 -4.096422716975212097e-02 -2.270366102457046509e-01 2.345124334096908569e-01 1.126664727926254272e-01 7.664457708597183228e-02 -4.310960322618484497e-02 -1.044197306036949158e-01 2.566165924072265625e-01 -2.951145768165588379e-01 2.235074341297149658e-01
-4.710304737091064453e-02 -1.100528761744499207e-01 4.135778918862342834e-02 9.855410084128379822e-03 4.898182302713394165e-02 -1.546756476163864136e-01 2.374299168586730957e-01 5.165791884064674377e-02 -2.157512903213500977e-01 1.473110914230346680e-02 -2.285172641277313232e-01 -2.344203144311904907e-01 -1.879194751381874084e-02 3.549649119377136230e-01 -6.876149773597717285e-02 2.614958286285400391e-01 1.764154285192489624e-01 8.910343050956726074e-02 -2.429388314485549927e-01 1.935819536447525024e-01 -1.768144033849239349e-02 6.990232318639755249e-02 8.162289857864379883e-02 -5.264272540807723999e-02 7.131361961364746094e-02 1.878366023302078247e-01 -4.091578722000122070e-02 -2.044829726219177246e-01 -7.221161574125289917e-02 4.457854628562927246e-01 -1.564078032970428467e-02 3.269092738628387451e-01
-2.877507805824279785e-01 4.037607833743095398e-02 -1.952002048492431641e-01 -3.116746544837951660e-01 -1.195709705352783203e-01 8.871232718229293823e-02 8.224594406783580780e-03 2.063735947012901306e-02 -2.358690090477466583e-02 7.458903640508651733e-02 -6.361413747072219849e-02 6.329059600830078125e-02 2.107304632663726807e-01 -1.905244588851928711e-01 -2.170475274324417114e-01 1.908708363771438599e-01 2.230295836925506592e-01 2.614252641797065735e-02 -8.077954500913619995e-02 2.173672765493392944e-01 2.260014712810516357e-01 7.527475804090499878e-02 -4.435119405388832092e-02 -2.746923565864562988e-01 3.224822580814361572e-01 1.204617228358983994e-02 3.326230449602007866e-03 -6.162369623780250549e-02 -2.548713088035583496e-01 2.492557168006896973e-01 -1.414483338594436646e-01 2.929754853248596191e-01
1.275609731674194336e-01 -4.202569425106048584e-01 -2.378226518630981445e-01 -2.365740388631820679e-02 -2.078532874584197998e-01 -7.918053865432739258e-02 6.205052137374877930e-03 4.418247938156127930e-02 2.531733810901641846e-01 8.893182128667831421e-02 -1.029547676444053650e-01 2.880336903035640717e-02 7.542031258344650269e-02 1.121912598609924316e-01 -2.686518728733062744e-01 1.182948648929595947e-01 -1.354284435510635376e-01 1.941772997379302979e-01 -4.165901243686676025e-01 1.647457927465438843e-01 2.009489387273788452e-01 7.904913276433944702e-02 1.449983716011047363e-01 2.915163710713386536e-02 3.255746662616729736e-01 -1.655509173870086670e-01 -1.081280261278152466e-01 3.854653611779212952e-02 -2.841301262378692627e-02 1.567951738834381104e-01 1.022881045937538147e-01 5.455321446061134338e-02
1.914875954389572144e-01 -5.173124074935913086e-01 4.419381171464920044e-02 9.056425094604492188e-02 -1.805684715509414673e-01 -6.990111619234085083e-02 1.008492186665534973e-01 -1.849423199892044067e-01 1.854894012212753296e-01 3.260390087962150574e-02 -1.544986516237258911e-01 -1.207670047879219055e-01 -6.838113069534301758e-02 -5.339089408516883850e-02 -6.771212071180343628e-02 3.254929184913635254e-01 3.173636198043823242e-01 5.851882696151733398e-02 -7.953952252864837646e-02 4.024372249841690063e-02 7.755284756422042847e-02 -8.305282890796661377e-02 -1.506214290857315063e-01 -2.017180621623992920e-01 8.791732788085937500e-02 2.294214665889739990e-01 7.693830132484436035e-02 2.408058494329452515e-01 -2.553297579288482666e-01 1.027037426829338074e-01 7.004225999116897583e-02 1.357267051935195923e-01
6.732972804456949234e-03 -4.213190972805023193e-01 1.321897506713867188e-01 -2.243026345968246460e-01 4.163848236203193665e-02 -1.369860619306564331e-01 -1.578768342733383179e-02 -2.300059348344802856e-01 -4.679615423083305359e-02 -1.541291028261184692e-01 -7.379157096147537231e-02 1.172081902623176575e-01 2.134996652603149414e-01 -1.071612834930419922e-01 -2.724311053752899170e-01 -1.510792970657348633e-01 1.539322882890701294e-01 1.058273836970329285e-01 -3.901276886463165283e-01 7.910845428705215454e-02 -8.640902489423751831e-02 1.599179208278656006e-01 -1.122003272175788879e-01 -2.316678017377853394e-01 -4.268943145871162415e-02 1.986241936683654785e-01 -7.732693850994110107e-02 7.833558134734630585e-03 9.416423738002777100e-02 1.802709400653839111e-01 2.244285680353641510e-02 3.161264955997467041e-01
-1.546465009450912476e-01 -1.926371604204177856e-01 -1.845613121986389160e-01 -2.556455731391906738e-01 -2.258167951367795467e-04 -2.763991616666316986e-02 -1.681167036294937134e-01 1.641348600387573242e-01 -2.383045852184295654e-02 1.654924154281616211e-01 -4.195601120591163635e-02 2.792492806911468506e-01 2.530361115932464600e-01 -3.176362812519073486e-01 -1.257386952638626099e-01 2.829118072986602783e-02 -3.622011281549930573e-04 -4.073522984981536865e-02 -8.162800222635269165e-02 3.271040618419647217e-01 1.122764721512794495e-01 1.171830147504806519e-01 -6.644944660365581512e-03 -2.340637594461441040e-01 2.221203893423080444e-01 -3.265117108821868896e-02 1.345848315395414829e-03 -9.005210548639297485e-02 4.308665543794631958e-02 4.258666336536407471e-01 -1.223134770989418030e-01 2.029331773519515991e-01
-1.509773284196853638e-01 -2.143984660506248474e-02 -2.733772248029708862e-02 -5.963956937193870544e-02 -9.407926350831985474e-03 1.491025090217590332e-01 -1.535596847534179688e-01 3.071117401123046875e-01 1.361597925424575806e-01 3.345525264739990234e-02 -1.702922582626342773e-01 -1.234280541539192200e-01 8.488718420267105103e-02 -8.608319610357284546e-02 -1.436667144298553467e-01 -6.258081644773483276e-02 2.113839685916900635e-01 -1.069183796644210815e-01 -6.388961523771286011e-02 2.639012634754180908e-01 2.978023886680603027e-02 1.584062278270721436e-01 -1.116512492299079895e-01 -1.135119274258613586e-01 4.278051853179931641e-01 2.432937175035476685e-02 -1.351933032274246216e-01 -9.775005280971527100e-02 -2.489714026451110840e-01 3.942568004131317139e-01 -3.406758606433868408e-01 5.532572418451309204e-02
1.396556645631790161e-01 -3.073488473892211914e-01 1.638274937868118286e-01 1.237105652689933777e-01 -6.673226505517959595e-02 -1.506007313728332520e-01 1.991880089044570923e-01 -2.101425379514694214e-01 5.802062526345252991e-02 9.244824945926666260e-02 -1.528396904468536377e-01 -2.436418086290359497e-01 -1.367786377668380737e-01 -1.228046789765357971e-01 -2.179793119430541992e-01 1.456424295902252197e-01 2.227982580661773682e-01 6.444064434617757797e-03 -3.762497752904891968e-02 4.767789542675018311e-01 8.960767090320587158e-02 3.719323277473449707e-01 -9.932507574558258057e-02 -1.749997586011886597e-01 -1.003438830375671387e-01 1.136669293045997620e-01 8.850354701280593872e-02 1.038245931267738342e-01 -8.897440880537033081e-02 -6.631475687026977539e-02 4.722346737980842590e-02 1.198146343231201172e-01
-7.097049802541732788e-02 -2.562317550182342529e-01 -9.147146344184875488e-02 -5.713387858122587204e-03 -1.570502221584320068e-01 -1.939673274755477905e-01 1.149044334888458252e-01 -1.992522031068801880e-01 -6.120589748024940491e-02 1.835112720727920532e-01 -2.200364768505096436e-01 -1.077321544289588928e-01 -1.650900393724441528e-01 -9.755647182464599609e-02 -3.024618327617645264e-02 3.020488917827606201e-01 2.804891765117645264e-01 -2.521546185016632080e-01 -4.468284249305725098e-01 3.110502660274505615e-01 -2.355331182479858398e-02 -1.324223447591066360e-02 -3.013699948787689209e-01 -4.004019126296043396e-02 6.095864810049533844e-03 -1.129590207710862160e-03 4.754857718944549561e-02 1.647649556398391724e-01 -4.631676897406578064e-02 1.161047145724296570e-01 -4.684375226497650146e-02 -1.622592099010944366e-02
-1.624537706375122070e-01 -2.011478692293167114e-01 -1.912696659564971924e-01 -1.900205910205841064e-01 -8.227653801441192627e-02 3.138225898146629333e-02 -6.421554088592529297e-02 1.553557813167572021e-03 -1.043506059795618057e-02 1.131476089358329773e-01 -1.219229474663734436e-01 1.859602481126785278e-01 2.942337989807128906e-01 -2.010561525821685791e-01 -1.307591497898101807e-01 5.806557089090347290e-02 -1.216620653867721558e-01 -1.701024621725082397e-01 -6.540437042713165283e-02 3.326747119426727295e-01 2.008187323808670044e-01 1.832573302090167999e-02 -5.189651623368263245e-03 -3.026849329471588135e-01 2.870274484157562256e-01 -7.963070645928382874e-03 -1.148723289370536804e-01 -1.241274848580360413e-01 -2.568264305591583252e-01 3.739240169525146484e-01 -6.914246827363967896e-02 1.616930812597274780e-01
-1.559457508847117424e-03 -1.142911985516548157e-01 -8.029637485742568970e-02 -1.211633235216140747e-01 -1.697797775268554688e-01 9.871408343315124512e-02 -3.860036283731460571e-02 2.074286043643951416e-01 -1.168328598141670227e-01 2.395430058240890503e-01 -6.744465231895446777e-02 1.278873980045318604e-01 2.402507215738296509e-01 -3.490310013294219971e-01 -2.205438166856765747e-01 1.096170917153358459e-01 -1.235770992934703827e-02 -5.308311432600021362e-02 -1.141776423901319504e-02 3.135103583335876465e-01 2.351144850254058838e-01 1.358543187379837036e-01 -1.836434938013553619e-02 -1.812672913074493408e-01 2.834420502185821533e-01 -2.766267023980617523e-02 -4.754870384931564331e-02 -2.148992121219635010e-01 -2.545607089996337891e-01 2.921486496925354004e-01 -2.003018558025360107e-01 1.498251259326934814e-01
2.903305888175964355e-01 -4.278195202350616455e-01 1.764312088489532471e-01 9.392768144607543945e-02 -6.990567594766616821e-02 -8.483234792947769165e-02 5.985680595040321350e-02 1.759433932602405548e-02 -2.216497994959354401e-02 -3.724500164389610291e-02 -2.161905467510223389e-01 -1.488580405712127686e-01 -1.321226060390472412e-01 1.037757769227027893e-01 -2.637845575809478760e-01 9.309066832065582275e-02 3.195896744728088379e-01 5.800837650895118713e-02 1.733688637614250183e-02 8.562244474887847900e-02 1.517866998910903931e-01 1.403147876262664795e-01 -2.178172320127487183e-01 -3.229274451732635498e-01 -5.196670442819595337e-02 4.145797342061996460e-02 1.747135967016220093e-01 2.819953858852386475e-02 -2.647327482700347900e-01 2.123756408691406250e-01 -1.651477068662643433e-01 -1.171100288629531860e-01
-2.008152939379215240e-02 -3.567936718463897705e-01 -9.420603513717651367e-02 -2.702727019786834717e-01 4.812624771147966385e-03 -4.054873287677764893e-01 6.476656347513198853e-02 -2.884128391742706299e-01 8.910076320171356201e-02 6.239251047372817993e-02 -1.245885491371154785e-01 4.064305126667022705e-02 9.952042251825332642e-02 -1.740545034408569336e-01 -1.130854561924934387e-01 3.736461997032165527e-01 1.062523201107978821e-01 -2.816623151302337646e-01 -7.116167247295379639e-02 1.759752780199050903e-01 -1.204700320959091187e-01 9.999826550483703613e-03 2.145573124289512634e-02 -1.193908900022506714e-01 1.970560103654861450e-02 -1.104973778128623962e-01 8.418031036853790283e-02 -8.778783679008483887e-02 2.530900947749614716e-02 3.140736818313598633e-01 1.803247034549713135e-01 4.213568568229675293e-02
9.163472801446914673e-02 -2.224316149950027466e-01 1.633959561586380005e-01 1.142271794378757477e-02 -1.340562701225280762e-01 -2.000042796134948730e-01 2.215472906827926636e-01 -2.870402298867702484e-03 2.985914051532745361e-01 -1.313707083463668823e-01 -1.001591421663761139e-02 9.893140755593776703e-03 1.540975272655487061e-01 1.116669736802577972e-02 -1.828161180019378662e-01 -3.253087103366851807e-01 8.528315275907516479e-02 -1.280037909746170044e-01 -3.189171254634857178e-01 1.483032256364822388e-01 1.695994287729263306e-01 1.163560152053833008e-01 8.462442457675933838e-02 -3.481011390686035156e-01 1.530732810497283936e-01 -5.991906393319368362e-03 -9.705702215433120728e-02 8.476644009351730347e-02 -8.720868080854415894e-02 2.685187458992004395e-01 -2.093376070261001587e-01 2.385405004024505615e-01
-1.075845360755920410e-01 -1.395930796861648560e-01 -1.973697245121002197e-01 -1.535836756229400635e-01 -5.354964639991521835e-03 -8.516326546669006348e-02 -2.742361836135387421e-02 1.214954927563667297e-01 -1.276424825191497803e-01 2.127448320388793945e-01 -7.071550935506820679e-02 2.550760805606842041e-01 1.359709948301315308e-01 -3.421952128410339355e-01 -1.597659587860107422e-01 1.066062375903129578e-01 -1.452104002237319946e-02 -6.448031961917877197e-02 -7.497598882764577866e-03 3.957188725471496582e-01 4.663600772619247437e-02 1.762869060039520264e-01 1.013482827693223953e-02 -2.545204460620880127e-01 3.087333738803863525e-01 1.222856640815734863e-01 9.621565788984298706e-02 7.397571951150894165e-02 -1.764749139547348022e-01 3.000704944133758545e-01 -8.813749253749847412e-02 2.576845884323120117e-01
-2.759889364242553711e-01 -3.147031962871551514e-01 -1.615977734327316284e-01 -8.456535637378692627e-03 -1.013892665505409241e-01 1.968219578266143799e-01 -6.114315241575241089e-03 1.484641879796981812e-01 -1.184099093079566956e-01 3.934411704540252686e-02 6.564061343669891357e-02 2.187601923942565918e-01 1.852571219205856323e-01 -1.373791843652725220e-01 -1.537917852401733398e-01 -3.465256467461585999e-02 2.716454267501831055e-01 -1.688445657491683960e-01 8.072418719530105591e-02 2.876042425632476807e-01 3.340771421790122986e-02 9.831393510103225708e-02 4.784409701824188232e-02 -2.527338862419128418e-01 4.387734830379486084e-01 2.562581561505794525e-02 -3.741971775889396667e-02 -1.467266529798507690e-01 -1.839753538370132446e-01 2.097151726484298706e-01 -1.118506267666816711e-01 8.249912410974502563e-02
-5.360324680805206299e-02 -4.170355796813964844e-01 -7.046987116336822510e-02 -1.124181225895881653e-01 -2.062421105802059174e-02 1.406964510679244995e-01 2.438824065029621124e-02 -8.416109532117843628e-02 -6.666079163551330566e-02 2.254129052162170410e-01 -1.416371017694473267e-01 -2.834897935390472412e-01 3.238798081874847412e-01 -1.857926845550537109e-01 -6.662091612815856934e-02 3.317219018936157227e-01 1.813233792781829834e-01 7.875780761241912842e-02 -8.121500909328460693e-02 7.380030583590269089e-04 2.172355949878692627e-01 -9.925592690706253052e-03 1.518400162458419800e-01 -2.659726738929748535e-01 2.939701080322265625e-02 -5.593918263912200928e-02 -7.259395718574523926e-02 1.177121400833129883e-01 -2.457446306943893433e-01 1.473075002431869507e-01 -2.192503064870834351e-01 1.675841212272644043e-01
6.281001865863800049e-02 -1.178732141852378845e-01 6.607758253812789917e-02 -1.465776264667510986e-01 2.109814248979091644e-02 -1.200118362903594971e-01 1.800297200679779053e-01 5.278313532471656799e-02 -9.825772047042846680e-02 9.856954962015151978e-02 -1.808734834194183350e-01 -4.126312732696533203e-01 -4.362074658274650574e-02 1.334704160690307617e-01 2.811471186578273773e-02 2.107754796743392944e-01 6.653539836406707764e-02 1.158067956566810608e-01 -2.575268745422363281e-01 2.114575505256652832e-01 -1.410825103521347046e-01 -1.577608287334442139e-01 4.102698713541030884e-02 -9.736007452011108398e-02 -7.013407349586486816e-02 2.921364605426788330e-01 1.011275947093963623e-01 -1.188134402036666870e-01 -1.122422367334365845e-01 5.211085677146911621e-01 -1.397454291582107544e-01 1.259602904319763184e-01
1.261613070964813232e-01 -1.328383386135101318e-02 1.547979712486267090e-01 -1.844759285449981689e-01 1.160719320178031921e-01 -1.349965482950210571e-01 2.419308125972747803e-01 -1.475156843662261963e-01 9.154708683490753174e-02 1.924845576286315918e-01 2.333549782633781433e-02 -2.007314711809158325e-01 1.498005539178848267e-01 -1.905397474765777588e-01 -1.130868494510650635e-01 5.770221352577209473e-02 8.377496898174285889e-02 1.754590570926666260e-01 9.833700954914093018e-03 1.794866025447845459e-01 3.440119326114654541e-02 -1.020620688796043396e-01 -2.522160112857818604e-01 -1.639907211065292358e-01 1.382830459624528885e-02 -2.723091244697570801e-01 -2.446116358041763306e-01 -7.172904908657073975e-03 -4.190772771835327148e-01 2.157845348119735718e-01 1.496180444955825806e-01 3.190079927444458008e-01
-1.649847775697708130e-01 -8.679730445146560669e-02 -2.203845530748367310e-01 3.000510297715663910e-02 -1.335766911506652832e-01 -2.653409726917743683e-02 -2.315768897533416748e-01 -1.085068210959434509e-01 8.632925897836685181e-02 2.501054108142852783e-02 -8.105111122131347656e-02 9.042657911777496338e-02 1.975908726453781128e-01 -1.325188577175140381e-01 -1.275839656591415405e-01 -7.910710573196411133e-02 2.869379222393035889e-01 -1.295992638915777206e-02 -2.482328005135059357e-02 4.271813929080963135e-01 1.964648813009262085e-01 -3.474511504173278809e-01 1.428587287664413452e-01 -3.143929243087768555e-01 8.493298292160034180e-02 7.377695292234420776e-02 -1.385444402694702148e-01 5.429569631814956665e-02 -2.090792804956436157e-01 1.199446991086006165e-02 1.040565967559814453e-01 3.101704716682434082e-01
-9.338264912366867065e-02 7.876222580671310425e-02 -1.064777895808219910e-01 -1.752999126911163330e-01 -4.166333004832267761e-02 2.755663730204105377e-02 -2.114307135343551636e-01 1.475960016250610352e-01 -7.264993339776992798e-02 9.762570261955261230e-02 -6.518866121768951416e-02 1.801131218671798706e-01 1.513956189155578613e-01 -2.903951704502105713e-01 -1.654325276613235474e-01 2.178423665463924408e-02 1.479223817586898804e-01 -1.895380318164825439e-01 -2.130976617336273193e-01 3.732612431049346924e-01 -1.849671127274632454e-03 -3.432279825210571289e-02 -7.035361975431442261e-02 -4.502277672290802002e-01 3.042050898075103760e-01 6.190157029777765274e-03 3.721207007765769958e-02 -1.155287325382232666e-01 -2.590522468090057373e-01 2.164549082517623901e-01 -1.087017580866813660e-01 5.450279265642166138e-02
-1.651070415973663330e-01 -2.076360285282135010e-01 -1.141811460256576538e-01 -2.616125047206878662e-01 -9.769001044332981110e-03 -1.537385955452919006e-02 -1.324213743209838867e-01 3.438609838485717773e-02 -1.099249571561813354e-01 1.491820067167282104e-01 -1.478614211082458496e-01 2.364757955074310303e-01 8.437162637710571289e-02 -1.714516282081604004e-01 -2.978474795818328857e-01 6.750856526196002960e-03 2.130069956183433533e-02 -1.457706391811370850e-01 -2.374593913555145264e-02 3.459081053733825684e-01 1.913748830556869507e-01 1.546068340539932251e-01 -9.487017244100570679e-02 -2.534927427768707275e-01 3.357665538787841797e-01 1.287969108670949936e-02 -4.368354380130767822e-02 -2.327311597764492035e-02 -1.146347746253013611e-01 3.043532073497772217e-01 -2.190677374601364136e-01 2.165178656578063965e-01
-2.624704129993915558e-02 -4.286813139915466309e-01 1.593396998941898346e-02 -2.830860950052738190e-02 -2.261584401130676270e-01 -6.262596696615219116e-02 1.219641938805580139e-01 -1.570249050855636597e-01 8.655800670385360718e-02 -1.661258488893508911e-01 1.623179167509078979e-01 1.034534797072410583e-01 -6.971615552902221680e-02 1.161953359842300415e-01 -1.650649756193161011e-01 5.028575658798217773e-02 1.634353697299957275e-01 7.330156862735748291e-02 -3.907964825630187988e-01 1.327956616878509521e-01 1.874213814735412598e-01 8.092717081308364868e-02 -1.141616478562355042e-01 -3.651540577411651611e-01 3.157418593764305115e-02 -2.152090221643447876e-01 1.348115950822830200e-01 3.061161041259765625e-01 -1.451776772737503052e-01 1.221135482192039490e-01 -4.817350953817367554e-02 1.077986583113670349e-01
1.792167723178863525e-01 -4.152578711509704590e-01 6.672410666942596436e-02 -1.185797527432441711e-01 1.567344740033149719e-02 -2.104916274547576904e-01 -7.776335626840591431e-02 -7.072561234235763550e-02 -8.487267047166824341e-02 -1.707508116960525513e-01 8.201915770769119263e-02 1.176280528306961060e-01 1.975206136703491211e-01 -4.768848791718482971e-02 -1.786850392818450928e-01 -1.664915382862091064e-01 2.341356426477432251e-01 2.192551493644714355e-01 -9.285245835781097412e-02 3.301628828048706055e-01 -2.309409379959106445e-01 1.588886976242065430e-01 -9.496741741895675659e-02 -2.294403314590454102e-01 5.686368793249130249e-02 -7.871636748313903809e-02 -4.291264712810516357e-02 1.272778064012527466e-01 4.439922422170639038e-02 2.262504845857620239e-01 -1.084551680833101273e-02 3.492231667041778564e-01
-1.352025121450424194e-01 -1.315861046314239502e-01 2.173685878515243530e-01 -1.545343250036239624e-01 -3.428502008318901062e-02 -3.803605213761329651e-02 1.768246442079544067e-01 6.565821915864944458e-02 9.281291812658309937e-02 4.569196328520774841e-02 2.544434070587158203e-01 -2.521905004978179932e-01 -1.351826637983322144e-01 5.276869609951972961e-02 -4.113806784152984619e-02 -2.105631530284881592e-01 1.838538050651550293e-01 -2.547152936458587646e-01 -2.690910995006561279e-01 3.073659837245941162e-01 9.472700953483581543e-02 1.305588930845260620e-01 1.097912043333053589e-01 -2.851652503013610840e-01 -7.908692583441734314e-03 2.163343131542205811e-02 2.202584296464920044e-01 -3.070879280567169189e-01 -1.645917743444442749e-01 2.649101018905639648e-01 -5.735140293836593628e-02 1.417083591222763062e-01
-3.438560664653778076e-01 -1.068063899874687195e-01 -1.224537715315818787e-01 -6.447008252143859863e-02 8.522778749465942383e-02 -3.690232336521148682e-02 -6.859039515256881714e-02 1.770924627780914307e-01 2.392697520554065704e-02 8.916134387254714966e-02 -9.952524304389953613e-02 1.286464780569076538e-01 3.415211439132690430e-01 -6.840346008539199829e-02 -2.045626193284988403e-01 -1.556943207979202271e-01 1.967190802097320557e-01 -1.289772540330886841e-01 -1.700363159179687500e-01 1.585578024387359619e-01 1.634843461215496063e-02 6.949218362569808960e-02 -1.605672240257263184e-01 -3.125906586647033691e-01 3.409967422485351562e-01 1.794320642948150635e-01 -8.748757094144821167e-02 -2.125923894345760345e-02 -2.096980512142181396e-01 3.344604671001434326e-01 -1.747955828905105591e-01 5.642294138669967651e-02
1.172178611159324646e-01 -2.943422496318817139e-01 1.810178607702255249e-01 -3.311482071876525879e-02 1.538137346506118774e-01 2.117055468261241913e-02 -3.373228013515472412e-03 1.908525824546813965e-01 -3.029565811157226562e-01 6.817328184843063354e-02 -3.700169548392295837e-02 -5.070483312010765076e-02 7.094509154558181763e-02 5.176904797554016113e-02 1.254386454820632935e-01 3.460446596145629883e-01 1.056019812822341919e-01 -3.509742021560668945e-02 -2.931126356124877930e-01 1.173180639743804932e-01 1.951570361852645874e-01 1.205815747380256653e-01 -1.710788533091545105e-02 6.986275315284729004e-02 9.338987618684768677e-02 8.367154747247695923e-02 1.132130697369575500e-01 7.273618876934051514e-02 -3.681284189224243164e-01 4.251888096332550049e-01 -8.219189196825027466e-02 1.868110150098800659e-01
-1.617749333381652832e-01 -1.311390995979309082e-01 -2.413581870496273041e-02 -1.682632714509963989e-01 -2.745051980018615723e-01 -9.847036749124526978e-02 -6.598687916994094849e-02 2.960616536438465118e-02 1.414463967084884644e-01 9.983427822589874268e-02 -2.010257542133331299e-01 -5.926736444234848022e-02 -8.734424598515033722e-03 -5.736441537737846375e-02 -1.484424713999032974e-02 2.954358458518981934e-01 6.433792412281036377e-02 2.553609311580657959e-01 -1.571329124271869659e-02 4.539994895458221436e-01 2.252434380352497101e-02 8.314570784568786621e-02 3.700251132249832153e-02 -2.459061741828918457e-01 -2.569714933633804321e-02 -1.277763396501541138e-01 2.108203470706939697e-01 3.420464992523193359e-01 -1.177507713437080383e-01 1.022159755229949951e-01 -3.480755686759948730e-01 6.180395558476448059e-02
1.216949075460433960e-01 -4.280019402503967285e-01 -2.576514892280101776e-02 -1.249015331268310547e-01 -3.069540858268737793e-02 -1.032907962799072266e-01 4.920489713549613953e-02 -1.556984931230545044e-01 3.654220700263977051e-02 -1.914245486259460449e-01 -6.129925698041915894e-02 1.446470171213150024e-01 1.278125494718551636e-01 7.067127525806427002e-02 -2.341361492872238159e-01 -1.067988276481628418e-01 2.997586131095886230e-01 2.272826135158538818e-01 -2.314806431531906128e-01 1.893998086452484131e-01 -2.027895897626876831e-01 1.597446501255035400e-01 -1.625813990831375122e-01 -2.187348604202270508e-01 -1.680978536605834961e-01 -2.374042384326457977e-02 -1.271461248397827148e-01 3.289460018277168274e-02 -1.061827838420867920e-01 1.877845972776412964e-01 3.079181537032127380e-02 3.630542159080505371e-01
-3.579676151275634766e-01 -1.047784090042114258e-01 1.112375222146511078e-02 -3.159925341606140137e-01 -2.473708689212799072e-01 -6.800564937293529510e-03 1.779994368553161621e-01 5.636380240321159363e-02 -5.589514225721359253e-02 1.138145104050636292e-01 -1.609015017747879028e-01 6.546162813901901245e-02 2.556565999984741211e-01 -2.149228155612945557e-01 -2.597075104713439941e-01 8.517409861087799072e-02 4.336745664477348328e-02 1.176380142569541931e-01 5.081874318420886993e-03 1.266082823276519775e-01 1.919444464147090912e-02 -8.042720705270767212e-02 -2.407753616571426392e-01 -1.097959205508232117e-01 1.256612390279769897e-01 1.565620452165603638e-01 1.910257488489151001e-01 -2.116344571113586426e-01 -2.085904479026794434e-01 3.090218007564544678e-01 -2.286233007907867432e-01 1.039414107799530029e-01
-1.838008165359497070e-01 -3.694910705089569092e-01 -6.674929708242416382e-02 -2.550651133060455322e-01 4.398308321833610535e-02 1.250717937946319580e-01 1.052966564893722534e-01 -8.621538057923316956e-03 2.800433337688446045e-02 2.291412353515625000e-01 -2.462403029203414917e-01 -3.163018524646759033e-01 2.489125430583953857e-01 -2.184332758188247681e-01 -1.351835131645202637e-01 3.546938300132751465e-01 1.673927307128906250e-01 -5.734845250844955444e-02 -1.247805878520011902e-01 1.707674376666545868e-02 1.782560199499130249e-01 7.445708662271499634e-02 2.966057742014527321e-03 -2.364559024572372437e-01 1.078821048140525818e-01 -2.585807442665100098e-02 -5.616904702037572861e-03 7.702325284481048584e-02 -2.533557116985321045e-01 6.907985359430313110e-02 -1.666156947612762451e-01 9.117769449949264526e-02
-8.792352676391601562e-02 -3.096539676189422607e-01 -1.956760287284851074e-01 -2.470940798521041870e-01 -1.462428569793701172e-01 -2.542710304260253906e-01 1.453573256731033325e-01 1.827868968248367310e-01 -7.843226194381713867e-02 8.311256766319274902e-02 -7.760950177907943726e-02 4.381350427865982056e-02 3.292733803391456604e-02 3.841344639658927917e-02 -2.404046058654785156e-01 2.107386291027069092e-01 1.267117410898208618e-01 -9.132959693670272827e-02 -8.871399611234664917e-02 -1.359755396842956543e-01 2.700297832489013672e-01 7.420691847801208496e-02 5.639402195811271667e-02 -8.915850776247680187e-04 6.580705940723419189e-02 -1.278320252895355225e-01 1.826775372028350830e-01 9.610731154680252075e-03 -4.206832349300384521e-01 1.916647404432296753e-01 -4.723279178142547607e-02 3.581280708312988281e-01
-2.474413812160491943e-02 -3.153145313262939453e-01 7.811644673347473145e-02 9.374282509088516235e-02 -1.490388810634613037e-01 -1.358202248811721802e-01 -1.249106749892234802e-01 1.139225140213966370e-01 2.928905189037322998e-01 1.062473729252815247e-01 8.504088222980499268e-02 -7.452076673507690430e-02 1.260522305965423584e-01 -2.394377142190933228e-01 -1.447845697402954102e-01 4.033153653144836426e-01 1.083706468343734741e-01 -2.182418406009674072e-01 -3.685553669929504395e-01 1.349119544029235840e-01 -8.626039326190948486e-02 -4.505085572600364685e-02 1.000547111034393311e-01 -2.162119932472705841e-02 1.962056010961532593e-01 4.434973746538162231e-02 1.550952494144439697e-01 1.292441040277481079e-01 -6.921377032995223999e-02 3.531446754932403564e-01 6.359609216451644897e-02 -3.169567510485649109e-02
-2.426277548074722290e-01 -3.251343071460723877e-01 -1.478733122348785400e-01 -9.199164807796478271e-02 1.708582490682601929e-01 1.588795483112335205e-01 -4.661525785923004150e-02 2.174567244946956635e-02 -6.330043822526931763e-02 -3.269092738628387451e-02 -1.020819023251533508e-01 1.292008906602859497e-01 7.708697021007537842e-02 -6.181335076689720154e-02 -1.963436603546142578e-01 -1.613471284508705139e-02 -1.789539121091365814e-02 -1.867993548512458801e-02 -1.184059455990791321e-01 4.157294631004333496e-01 1.566222310066223145e-02 3.315640985965728760e-02 -1.010241881012916565e-01 -2.400279641151428223e-01 4.866018593311309814e-01 5.568670481443405151e-02 2.779641002416610718e-02 -7.586516439914703369e-02 -1.933312267065048218e-01 3.339867889881134033e-01 -8.360869437456130981e-02 9.075453132390975952e-02
-2.335617393255233765e-01 -2.560399472713470459e-01 -1.397542655467987061e-01 -2.554116956889629364e-02 -2.034984342753887177e-02 1.390814129263162613e-02 -1.048719286918640137e-01 8.251844346523284912e-02 1.497893687337636948e-02 8.705794811248779297e-02 2.672156691551208496e-02 1.285780072212219238e-01 9.367443621158599854e-02 -9.632349014282226562e-02 -2.842841148376464844e-01 -6.581027805805206299e-02 1.231046840548515320e-01 -3.164568170905113220e-02 -5.194319412112236023e-02 2.084397226572036743e-01 1.075016558170318604e-01 5.036340653896331787e-02 -1.593901216983795166e-01 -2.786090373992919922e-01 3.822230398654937744e-01 1.733227819204330444e-01 -2.459112852811813354e-01 2.127021364867687225e-02 -2.821481227874755859e-01 4.556593894958496094e-01 -5.138859525322914124e-02 -8.176821470260620117e-02
-1.805240213871002197e-01 -3.970349431037902832e-01 1.745263338088989258e-01 4.489375278353691101e-02 2.388882339000701904e-01 -1.514628082513809204e-01 1.148520186543464661e-01 -8.214048296213150024e-02 2.413095086812973022e-01 5.238539539277553558e-03 -3.716085851192474365e-02 5.658730398863554001e-03 9.164657443761825562e-02 3.250741213560104370e-02 -8.162356913089752197e-03 -6.105931475758552551e-03 3.766786754131317139e-01 -1.403563916683197021e-01 -2.961477637290954590e-01 1.397267729043960571e-01 -2.669945657253265381e-01 -1.898838132619857788e-01 1.128408238291740417e-01 -1.732493937015533447e-01 5.694759264588356018e-02 -4.597057402133941650e-02 2.248079254059121013e-04 5.841559544205665588e-02 -3.449732437729835510e-02 -1.393261104822158813e-01 -1.651285439729690552e-01 3.641157448291778564e-01
-2.147146612405776978e-01 -2.547261118888854980e-01 -1.761968731880187988e-01 4.855003207921981812e-02 2.182922363281250000e-01 -1.757961958646774292e-01 5.214390531182289124e-02 5.749918520450592041e-03 -1.090011745691299438e-01 -1.187086701393127441e-01 1.561435163021087646e-01 -1.787223517894744873e-01 8.064164221286773682e-02 -1.179925650358200073e-01 4.567546024918556213e-02 5.953515321016311646e-02 1.295666396617889404e-01 -1.413612514734268188e-01 -1.381635516881942749e-01 3.581492900848388672e-01 1.777822077274322510e-01 -1.148838102817535400e-01 6.402540951967239380e-02 -2.374785542488098145e-01 1.768797636032104492e-01 1.781027391552925110e-02 -1.900471448898315430e-01 1.515768766403198242e-01 -1.393513530492782593e-01 5.098223686218261719e-01 -2.167751826345920563e-02 7.755704224109649658e-02
-1.215271130204200745e-01 -2.530498802661895752e-01 -1.296159327030181885e-01 8.467147499322891235e-02 6.790374219417572021e-02 -3.344474434852600098e-01 -3.245166689157485962e-02 5.875368043780326843e-02 1.078369747847318649e-02 6.139934808015823364e-02 1.197425201535224915e-01 8.679193258285522461e-02 2.784164808690547943e-02 -9.514857828617095947e-02 -1.166486293077468872e-01 6.979086250066757202e-02 4.909316003322601318e-01 1.041360292583703995e-02 -2.667787671089172363e-01 4.618579745292663574e-01 2.747308909893035889e-01 6.906187534332275391e-02 8.256661146879196167e-02 3.006335720419883728e-02 -3.173369541764259338e-02 -6.488481163978576660e-02 -7.538371533155441284e-02 6.812687218189239502e-02 -1.933631300926208496e-01 6.216879934072494507e-03 -2.116173654794692993e-01 -1.042517721652984619e-01
-1.567229181528091431e-01 -2.152533382177352905e-01 -7.225992530584335327e-02 -1.087827980518341064e-01 6.852752715349197388e-02 3.510712087154388428e-02 -6.919212639331817627e-02 1.412967890501022339e-01 2.148084715008735657e-02 5.537595599889755249e-02 -8.340059220790863037e-02 1.059779450297355652e-01 9.172274917364120483e-02 -7.998954504728317261e-02 -3.599229454994201660e-01 -3.836630284786224365e-02 1.890744119882583618e-01 -2.586604952812194824e-01 -8.967539668083190918e-02 1.269843131303787231e-01 -4.669277369976043701e-02 1.266021747142076492e-02 4.442202672362327576e-02 -3.522320687770843506e-01 4.741938114166259766e-01 -2.353219687938690186e-02 -7.184413820505142212e-02 -5.259105470031499863e-03 -1.687981486320495605e-01 3.400267362594604492e-01 -2.841668725013732910e-01 5.619852244853973389e-02
-1.037736013531684875e-01 -4.565242528915405273e-01 -4.832303896546363831e-02 4.811920970678329468e-02 -1.968693584203720093e-01 -2.214565277099609375e-01 1.472496893256902695e-02 4.888092726469039917e-02 -1.218042615801095963e-02 -1.795877367258071899e-01 -6.544356700032949448e-03 -3.192923497408628464e-03 1.416272819042205811e-01 4.746823012828826904e-02 3.340759873390197754e-02 -3.437275812029838562e-02 3.240477144718170166e-01 -4.393818601965904236e-02 -3.786171376705169678e-01 2.771235704421997070e-01 1.292155534029006958e-01 1.602997072041034698e-02 6.602118723094463348e-03 -2.087298315018415451e-03 1.057543009519577026e-01 -1.389737278223037720e-01 -1.051345616579055786e-01 1.166764572262763977e-01 -1.741598248481750488e-01 -1.678761653602123260e-02 -4.078004956245422363e-01 1.803621202707290649e-01
-1.117118522524833679e-01 -4.492303133010864258e-01 1.498455256223678589e-01 -5.311458837240934372e-03 -2.051111310720443726e-01 -1.330153942108154297e-01 1.078441664576530457e-01 4.066762328147888184e-02 -6.401673890650272369e-03 -3.055948317050933838e-01 1.391960978507995605e-01 1.633909493684768677e-01 -2.083228528499603271e-01 8.845531940460205078e-02 -2.383337020874023438e-01 1.713453829288482666e-01 9.209027141332626343e-02 1.058757752180099487e-01 -2.266327291727066040e-01 2.251700907945632935e-01 7.804990559816360474e-02 5.899952724575996399e-02 -2.638636529445648193e-01 -2.548696100711822510e-01 -1.588730514049530029e-01 -1.402048743329942226e-03 -6.950845476239919662e-03 1.494998931884765625e-01 -1.754821538925170898e-01 -3.020253032445907593e-02 -1.073180884122848511e-01 2.377442866563796997e-01
-1.270906776189804077e-01 -1.787883341312408447e-01 -1.659452319145202637e-01 -2.957736849784851074e-01 -1.127274148166179657e-02 7.404641062021255493e-02 -1.737630069255828857e-01 1.114422008395195007e-01 -7.126737385988235474e-02 2.129188030958175659e-01 -1.649159193038940430e-01 2.560988068580627441e-01 1.045868322253227234e-01 -2.071670442819595337e-01 -5.917030945420265198e-02 6.814057379961013794e-02 6.959082186222076416e-02 -1.416103541851043701e-01 -1.723423004150390625e-01 4.016841650009155273e-01 2.455713599920272827e-01 2.895809523761272430e-02 -1.485892683267593384e-01 -1.780557632446289062e-01 1.635784655809402466e-01 5.750208348035812378e-02 4.685585945844650269e-02 -8.254763484001159668e-02 -9.231067448854446411e-02 3.343916833400726318e-01 -2.309970855712890625e-01 1.994847357273101807e-01
-1.161624416708946228e-01 -1.395574212074279785e-01 -7.883546501398086548e-02 3.100951761007308960e-02 -2.364688366651535034e-01 4.381592571735382080e-02 -9.486506879329681396e-02 2.250833623111248016e-02 -2.428245544433593750e-01 4.880042374134063721e-02 -1.029466837644577026e-01 1.449077725410461426e-01 1.099468767642974854e-01 -1.231505945324897766e-01 4.524666070938110352e-02 4.422976076602935791e-02 2.887648344039916992e-01 3.068886883556842804e-02 -2.432780414819717407e-01 2.241397798061370850e-01 1.747331768274307251e-01 -2.867710292339324951e-01 3.925504684448242188e-01 -1.430189758539199829e-01 1.948854923248291016e-01 1.026527062058448792e-01 -7.890933752059936523e-02 -1.278243958950042725e-01 -2.757726311683654785e-01 2.734832763671875000e-01 -8.696326613426208496e-02 2.403148561716079712e-01
1.168469637632369995e-01 -1.772428303956985474e-01 -3.794426470994949341e-02 1.556556075811386108e-01 -2.824221253395080566e-01 -1.606178730726242065e-01 2.378246933221817017e-01 2.135411202907562256e-01 8.208318054676055908e-02 4.886174574494361877e-02 -7.319252938032150269e-02 2.265329472720623016e-02 -3.436155151575803757e-03 -1.449778974056243896e-01 -2.329210788011550903e-01 2.023696005344390869e-01 -1.467250566929578781e-02 2.843291461467742920e-01 -3.822344541549682617e-01 1.118879839777946472e-01 3.771870732307434082e-01 -1.530305296182632446e-01 -4.854743927717208862e-02 -3.877402469515800476e-02 3.026706576347351074e-01 -1.070552170276641846e-01 -1.319505181163549423e-02 1.170466169714927673e-01 -8.071737736463546753e-02 1.415682286024093628e-01 3.489463403820991516e-02 1.906912326812744141e-01
1.438500732183456421e-01 -3.156026899814605713e-01 1.907284259796142578e-01 6.418839097023010254e-02 -5.916193500161170959e-02 -2.206509262323379517e-01 -2.029384821653366089e-01 -1.155623719096183777e-01 -8.044543117284774780e-02 -1.054053381085395813e-01 1.216718107461929321e-01 1.379664838314056396e-01 2.399804592132568359e-01 -9.961306303739547729e-02 -5.299070477485656738e-02 -3.693603724241256714e-02 3.171369731426239014e-01 -1.077572926878929138e-01 -2.451864033937454224e-01 3.997786045074462891e-01 -6.322035938501358032e-02 -8.801121264696121216e-02 -2.128030546009540558e-02 -8.806862682104110718e-02 -1.369381248950958252e-01 -1.625749915838241577e-01 -5.290649458765983582e-02 8.159022778272628784e-02 3.098041750490665436e-02 1.226929724216461182e-01 -1.973805129528045654e-01 3.842955231666564941e-01
-1.320446282625198364e-01 -5.802960395812988281e-01 -1.766380071640014648e-01 4.747553542256355286e-02 -1.934084892272949219e-01 -3.962007761001586914e-01 1.278987675905227661e-01 4.137958399951457977e-03 8.442454040050506592e-02 9.020908176898956299e-02 -2.195491790771484375e-01 1.102628707885742188e-01 3.150928020477294922e-01 3.926032781600952148e-02 -2.296813130378723145e-01 -9.933099150657653809e-02 1.199000254273414612e-01 4.184257611632347107e-02 -1.994730234146118164e-01 2.079224288463592529e-01 -2.504299394786357880e-02 -9.755214676260948181e-03 6.374862976372241974e-03 -1.302910596132278442e-02 1.573027819395065308e-01 -6.959996372461318970e-02 -7.230233401060104370e-02 7.490491122007369995e-02 -9.005340747535228729e-03 6.819023191928863525e-02 -6.765852868556976318e-02 1.127946302294731140e-01
-2.056033611297607422e-01 -1.050863042473793030e-01 -2.004369497299194336e-01 -2.381397485733032227e-01 -1.943093165755271912e-02 3.086307831108570099e-02 -4.681544005870819092e-02 5.933158099651336670e-02 -1.481527686119079590e-01 1.606328040361404419e-01 1.315568666905164719e-02 2.548957765102386475e-01 1.785831749439239502e-01 -2.057647556066513062e-01 -5.985329393297433853e-03 9.902084618806838989e-02 7.545005530118942261e-02 -1.227886080741882324e-01 -4.421921074390411377e-02 4.886786043643951416e-01 1.233189776539802551e-01 2.007710486650466919e-01 -7.601866871118545532e-02 -1.671988964080810547e-01 2.157578319311141968e-01 3.952958621084690094e-03 2.088589817285537720e-01 -6.700116209685802460e-03 -1.774135529994964600e-01 2.960820794105529785e-01 -1.726402640342712402e-01 2.362747490406036377e-01
1.839805394411087036e-01 -3.347223401069641113e-01 -1.051716879010200500e-01 4.339276626706123352e-02 -1.831169575452804565e-01 -2.598568201065063477e-01 -7.014621049165725708e-02 1.522792428731918335e-01 1.009340286254882812e-01 2.510242909193038940e-02 -3.481209278106689453e-01 2.098551839590072632e-01 -4.887169972062110901e-02 -3.002675622701644897e-02 -1.447452902793884277e-01 -6.521715968847274780e-02 -2.855917252600193024e-02 -6.544440239667892456e-02 -2.592804431915283203e-01 1.270156949758529663e-01 2.016484141349792480e-01 1.077631190419197083e-01 -1.761874556541442871e-01 4.019646730739623308e-04 1.245278194546699524e-01 -1.951826214790344238e-01 -9.870848059654235840e-02 1.229130998253822327e-01 -9.526441991329193115e-02 2.716098427772521973e-01 -3.047714233398437500e-01 2.854810059070587158e-01
1.858828961849212646e-01 -3.786458969116210938e-01 -6.142981350421905518e-03 -3.814046457409858704e-02 -1.540210098028182983e-01 -7.427782565355300903e-02 9.497729688882827759e-02 -2.169812917709350586e-01 -8.616492152214050293e-02 -2.804268300533294678e-01 -2.026014588773250580e-02 7.169206440448760986e-02 1.047088727355003357e-01 6.685447692871093750e-02 -2.103941738605499268e-01 -9.615234285593032837e-02 3.046665489673614502e-01 6.156670302152633667e-02 -2.623088359832763672e-01 2.659114599227905273e-01 -2.602438814938068390e-02 1.520179212093353271e-01 -1.244428334757685661e-03 -3.434090018272399902e-01 1.689934730529785156e-02 -1.168074905872344971e-01 -7.285478711128234863e-02 9.212689846754074097e-02 1.164058875292539597e-02 2.148246169090270996e-01 -9.035571664571762085e-02 3.386207222938537598e-01
-4.629535973072052002e-02 -2.189989238977432251e-01 2.201552987098693848e-01 -2.152987383306026459e-02 -2.476351112127304077e-01 -1.353067159652709961e-01 6.667823344469070435e-02 -1.009590402245521545e-01 2.728549838066101074e-01 -2.944849729537963867e-01 1.247787028551101685e-01 1.318368166685104370e-01 3.546145185828208923e-02 -4.545786231756210327e-02 -1.306383013725280762e-01 -9.669938683509826660e-02 1.206182762980461121e-01 6.082241982221603394e-02 -2.117207050323486328e-01 5.431641936302185059e-01 1.820941269397735596e-01 -1.087552402168512344e-02 8.375471830368041992e-02 -1.138741075992584229e-01 -1.591087579727172852e-01 -1.569435559213161469e-02 -1.183543577790260315e-01 -9.143701195716857910e-02 -4.303774610161781311e-02 3.479076921939849854e-01 5.201884545385837555e-03 -2.494488656520843506e-02
1.537865102291107178e-01 -3.217258155345916748e-01 -2.223655730485916138e-01 -1.095133274793624878e-01 -1.249497681856155396e-01 -3.571812212467193604e-01 -4.461130872368812561e-02 -1.873818933963775635e-01 -3.575101867318153381e-02 2.165809869766235352e-01 -1.300790756940841675e-01 9.293589740991592407e-02 1.918858885765075684e-01 8.383091539144515991e-02 -2.556719183921813965e-01 2.069817669689655304e-02 2.578476667404174805e-01 -5.662046372890472412e-02 -2.993840575218200684e-01 3.397703766822814941e-01 8.559057861566543579e-02 -1.129214316606521606e-01 6.146184727549552917e-02 6.351741496473550797e-03 -1.334142833948135376e-01 -1.256211102008819580e-01 3.234061226248741150e-02 1.592882722616195679e-02 -2.585733532905578613e-01 1.124919503927230835e-01 -1.796452254056930542e-01 -4.893345013260841370e-02
-4.533326253294944763e-02 -3.953957259654998779e-01 -1.675221025943756104e-01 1.250533908605575562e-01 -2.903657257556915283e-01 -2.051071450114250183e-02 -1.911411993205547333e-02 3.638685494661331177e-02 5.949723720550537109e-02 -1.723388880491256714e-01 -5.866360664367675781e-02 8.425779640674591064e-02 -2.444279938936233521e-02 6.449543684720993042e-02 -3.602896034717559814e-01 -2.049443125724792480e-01 3.508650660514831543e-01 8.330122381448745728e-02 -1.964843422174453735e-01 1.031657233834266663e-01 -4.182199761271476746e-02 2.796534299850463867e-01 -1.162058711051940918e-01 -1.821133643388748169e-01 2.836697548627853394e-02 7.740054279565811157e-02 -8.628033101558685303e-02 2.498841285705566406e-02 2.466771565377712250e-02 3.899567425251007080e-01 1.919049024581909180e-02 1.315576285123825073e-01
-1.826830953359603882e-01 -2.778600435703992844e-03 -1.246724044904112816e-03 7.061321288347244263e-02 -1.514622271060943604e-01 2.384328842163085938e-02 -1.876114755868911743e-01 1.752759069204330444e-01 1.226276978850364685e-01 -7.304611615836620331e-03 -5.270964652299880981e-02 -1.243759468197822571e-01 1.831007450819015503e-01 -2.230579964816570282e-02 -3.492446988821029663e-02 3.883249759674072266e-01 6.273527443408966064e-02 5.706624686717987061e-02 -1.148328557610511780e-01 2.587822377681732178e-01 8.034535497426986694e-02 1.056797569617629051e-03 -8.628076314926147461e-02 -4.789308011531829834e-01 -6.879527866840362549e-02 -1.217903643846511841e-01 1.562410593032836914e-01 3.817154467105865479e-02 -3.059661090373992920e-01 1.573788672685623169e-01 -3.748596608638763428e-01 1.336582303047180176e-01
-1.696135401725769043e-01 -1.853477358818054199e-01 -1.182153671979904175e-01 -1.515827178955078125e-01 -9.481532499194145203e-03 -6.838707625865936279e-02 -3.226619958877563477e-02 1.570708900690078735e-01 4.650020971894264221e-02 1.588780432939529419e-01 -2.216557860374450684e-01 -1.557442247867584229e-01 3.603073060512542725e-01 -1.590455695986747742e-02 -2.719912528991699219e-01 3.274188637733459473e-01 3.206297755241394043e-01 1.901347488164901733e-01 -1.223791539669036865e-01 1.341406106948852539e-01 -6.529558449983596802e-02 3.234156593680381775e-02 -1.167532950639724731e-01 1.441952288150787354e-01 3.589578345417976379e-02 4.230235517024993896e-02 8.468974381685256958e-02 1.831127554178237915e-01 -3.390934467315673828e-01 1.231753826141357422e-01 1.929611563682556152e-01 1.859256327152252197e-01
-8.917799592018127441e-02 -3.585995435714721680e-01 -1.481894254684448242e-01 1.460731625556945801e-01 -7.418401539325714111e-02 -1.645194143056869507e-01 -6.418602168560028076e-02 -2.241913378238677979e-01 1.027614176273345947e-01 1.219457089900970459e-01 -6.053457409143447876e-02 -9.590997546911239624e-02 1.829450428485870361e-01 -4.594413936138153076e-02 -3.387610912322998047e-01 1.787516474723815918e-01 2.473256736993789673e-01 -4.296538829803466797e-01 -3.062281310558319092e-01 1.429882049560546875e-01 -9.360073506832122803e-02 8.231840282678604126e-02 -3.191399946808815002e-02 -9.408233314752578735e-02 6.764634046703577042e-03 -7.641386240720748901e-02 2.021759934723377228e-02 1.160400509834289551e-01 -1.375107318162918091e-01 1.438135802745819092e-01 2.598138153553009033e-01 -1.910966262221336365e-02
-1.822367012500762939e-01 -2.888734936714172363e-01 -2.685427963733673096e-01 -4.803404584527015686e-02 7.248065620660781860e-02 1.397276222705841064e-01 -1.226023361086845398e-01 1.008110046386718750e-01 -1.011804491281509399e-02 1.318176835775375366e-01 -1.318218410015106201e-01 1.809262037277221680e-01 6.900302320718765259e-02 -8.330969512462615967e-02 -2.157865911722183228e-01 -6.483504921197891235e-02 1.452737003564834595e-01 -1.159993857145309448e-01 -3.716322407126426697e-02 3.285470604896545410e-01 -1.211499888449907303e-02 -5.283920094370841980e-02 3.816423937678337097e-03 -2.259588390588760376e-01 4.217686951160430908e-01 2.622166648507118225e-02 -9.640188515186309814e-02 -6.654072552919387817e-03 -3.324160873889923096e-01 2.534900605678558350e-01 -1.818356066942214966e-01 1.877709478139877319e-01
1.242865994572639465e-01 -3.831981122493743896e-01 5.479035899043083191e-02 1.434820145368576050e-02 -1.695411950349807739e-01 -6.542158126831054688e-02 4.695848375558853149e-02 2.706116437911987305e-01 1.782781779766082764e-01 -1.333105377852916718e-03 -1.273239254951477051e-01 -3.613688517361879349e-03 5.072945728898048401e-02 -1.676744520664215088e-01 1.013851538300514221e-01 4.239715933799743652e-01 2.464629411697387695e-01 -3.185759186744689941e-01 -1.950957775115966797e-01 1.676760315895080566e-01 2.863630279898643494e-02 -1.611282527446746826e-01 6.211314722895622253e-02 1.535689234733581543e-01 1.284052804112434387e-02 -1.340123713016510010e-01 5.858743563294410706e-02 2.034352570772171021e-01 -1.626293063163757324e-01 2.688623964786529541e-01 8.667855709791183472e-02 7.408705353736877441e-02
7.824941724538803101e-02 -4.028850793838500977e-01 1.802217513322830200e-01 8.068281412124633789e-02 4.534894973039627075e-02 3.031347645446658134e-03 8.149138838052749634e-02 -2.928280830383300781e-02 2.939217090606689453e-01 4.627388343214988708e-02 -1.808717995882034302e-01 -1.776427179574966431e-01 7.257612049579620361e-02 -2.605518102645874023e-01 -9.898291528224945068e-02 8.059619367122650146e-02 -2.897778898477554321e-02 1.971027441322803497e-02 -2.506676316261291504e-01 8.121247589588165283e-02 1.739481389522552490e-01 -4.095955193042755127e-02 4.095176756381988525e-01 -2.513696551322937012e-01 -8.295500301755964756e-04 5.983937159180641174e-02 4.673506692051887512e-02 8.351783454418182373e-02 -2.989178597927093506e-01 1.633293181657791138e-01 -2.725221216678619385e-01 6.506565213203430176e-02
1.485545784235000610e-01 -4.201075434684753418e-01 -1.997128278017044067e-01 -1.146765351295471191e-01 2.301397174596786499e-02 -2.428391017019748688e-03 1.281279772520065308e-01 -1.562382876873016357e-01 -1.537309587001800537e-01 7.060042023658752441e-02 1.602766476571559906e-02 1.171542913652956486e-03 6.530943512916564941e-02 2.882101945579051971e-02 -2.632931172847747803e-01 -6.720148026943206787e-02 2.414696961641311646e-01 6.356479972600936890e-02 -3.858009278774261475e-01 3.286904692649841309e-01 9.417849592864513397e-03 2.550780177116394043e-01 1.516868919134140015e-01 -1.456806659698486328e-01 7.473423331975936890e-02 5.638875812292098999e-02 -1.360034644603729248e-01 1.731885820627212524e-01 7.263773679733276367e-02 2.637693285942077637e-01 1.116064935922622681e-02 -1.959260702133178711e-01
-2.209790796041488647e-02 -3.847560286521911621e-01 -2.198242843151092529e-01 9.422763437032699585e-02 -8.776693139225244522e-04 -2.876471877098083496e-01 -8.703565225005149841e-03 1.794840544462203979e-01 -2.328165061771869659e-02 1.999435424804687500e-01 -3.768461644649505615e-01 2.934909425675868988e-02 1.454165279865264893e-01 6.844747066497802734e-02 -1.787580102682113647e-01 7.854893058538436890e-02 2.322843521833419800e-01 -1.134671121835708618e-01 -3.422748744487762451e-01 2.333408892154693604e-01 2.351410984992980957e-01 -7.618685066699981689e-02 1.949310681084170938e-04 -1.882131248712539673e-01 -4.042129963636398315e-02 1.343713402748107910e-01 1.306523829698562622e-01 5.241775885224342346e-02 -3.187642619013786316e-02 -9.177865087985992432e-02 -2.099068015813827515e-01 6.271546334028244019e-02
-2.341682091355323792e-03 -5.112355947494506836e-01 -1.332899481058120728e-01 -8.322628587484359741e-02 -2.186761945486068726e-01 -2.195141911506652832e-01 3.122775629162788391e-02 -6.282462924718856812e-02 -7.033917307853698730e-02 8.710706233978271484e-02 -3.417228162288665771e-01 -1.068809777498245239e-01 2.144020199775695801e-01 1.781968325376510620e-01 7.761711627244949341e-02 5.530733242630958557e-02 1.671614870429039001e-02 2.578966319561004639e-02 -3.703150749206542969e-01 2.618280053138732910e-01 1.170915067195892334e-01 1.520419307053089142e-02 -1.160007044672966003e-01 -8.585277944803237915e-02 1.117626503109931946e-01 -2.180275134742259979e-02 4.569689556956291199e-02 -1.232921928167343140e-01 6.830441206693649292e-02 1.058186218142509460e-01 -2.453442215919494629e-01 1.943208724260330200e-01
8.841229230165481567e-02 -1.543086618185043335e-01 -1.830570772290229797e-02 1.150161400437355042e-01 -1.505000330507755280e-02 2.116368263959884644e-01 -7.108106464147567749e-02 2.423976063728332520e-01 1.308321580290794373e-02 1.005186066031455994e-01 2.314309328794479370e-01 -2.442132383584976196e-01 2.711057104170322418e-02 8.716312050819396973e-02 3.130586817860603333e-02 -8.146334439516067505e-02 2.585581541061401367e-01 -2.705922722816467285e-01 -2.429600805044174194e-01 2.563098669052124023e-01 -1.002713218331336975e-01 -1.109717711806297302e-01 -6.585106998682022095e-02 -4.208823144435882568e-01 -5.858089029788970947e-02 1.663094311952590942e-01 7.017396390438079834e-02 -6.648432463407516479e-02 -2.791207730770111084e-01 2.488751858472824097e-01 1.254677623510360718e-01 2.046693712472915649e-01
-1.449640840291976929e-01 -3.066795170307159424e-01 1.569684594869613647e-02 -1.741138398647308350e-01 -7.356762140989303589e-02 -5.148567631840705872e-02 -3.086316026747226715e-02 8.999719284474849701e-03 1.559244990348815918e-01 1.115596853196620941e-02 1.523949205875396729e-01 -2.140746265649795532e-01 4.652472212910652161e-02 -1.599799841642379761e-01 2.072423994541168213e-01 1.572414934635162354e-01 -6.540045887231826782e-02 -1.133734509348869324e-01 -2.607229948043823242e-01 2.641175091266632080e-01 -1.568587720394134521e-01 -8.869776129722595215e-02 -2.938349358737468719e-02 -1.694889217615127563e-01 3.148207962512969971e-01 1.802503466606140137e-01 5.988512188196182251e-02 2.490992695093154907e-01 -2.519472241401672363e-01 4.223588407039642334e-01 3.078360809013247490e-03 -1.768845506012439728e-02
1.548678427934646606e-01 -2.777586877346038818e-01 -9.279044717550277710e-02 -2.943566814064979553e-02 5.064443871378898621e-02 2.171344868838787079e-02 5.053072422742843628e-02 -1.019357293844223022e-01 1.159212812781333923e-01 -1.597540676593780518e-01 -7.930599153041839600e-02 -1.229593530297279358e-01 -3.466163203120231628e-02 2.690129876136779785e-01 -3.308370411396026611e-01 2.707089483737945557e-01 3.832973539829254150e-01 -9.993807971477508545e-02 -8.162264525890350342e-02 2.145733386278152466e-01 9.824354201555252075e-02 1.162422471679747105e-03 -1.904841959476470947e-01 -2.615393698215484619e-01 8.923307806253433228e-02 -1.740631833672523499e-02 -1.815186999738216400e-02 1.595412939786911011e-01 -1.116489432752132416e-02 2.172755263745784760e-02 -1.829839199781417847e-01 4.057814180850982666e-01
-5.474738031625747681e-02 -2.606558799743652344e-01 1.209844555705785751e-02 -2.743477821350097656e-01 -1.359700262546539307e-01 2.505964338779449463e-01 1.908581145107746124e-02 -6.932570785284042358e-02 3.800533711910247803e-02 1.548715084791183472e-01 8.937064558267593384e-02 -1.320509463548660278e-01 3.746837675571441650e-01 -6.701310724020004272e-02 -5.582491308450698853e-02 -3.861585259437561035e-02 8.438416756689548492e-03 -2.219840437173843384e-01 -1.908891350030899048e-01 2.037164568901062012e-01 4.000187665224075317e-02 1.886590868234634399e-01 -3.100278601050376892e-02 -1.746681518852710724e-02 1.901448667049407959e-01 1.725967824459075928e-01 4.554237797856330872e-02 1.296333819627761841e-01 -1.144799739122390747e-01 4.954835176467895508e-01 -6.816890835762023926e-02 2.302715629339218140e-01
5.009059235453605652e-02 -3.170542418956756592e-01 -1.356368660926818848e-01 -7.464084029197692871e-02 -1.337549239397048950e-01 -1.835718601942062378e-01 -8.583300560712814331e-02 -1.287025064229965210e-01 5.655539035797119141e-02 -5.072344094514846802e-02 -1.196271851658821106e-01 2.093947678804397583e-01 2.810016460716724396e-02 -1.087134629487991333e-01 -2.718856632709503174e-01 -1.589990705251693726e-01 2.951538264751434326e-01 4.749363288283348083e-02 -3.561148047447204590e-01 1.628721952438354492e-01 -1.143374219536781311e-01 3.041898906230926514e-01 -1.041526049375534058e-01 -1.473906785249710083e-01 5.023982748389244080e-02 -3.539018705487251282e-02 -5.102955549955368042e-02 4.111804068088531494e-02 2.182833105325698853e-01 4.212138950824737549e-01 7.498240098357200623e-03 8.746588975191116333e-02
6.705885287374258041e-03 -5.223351716995239258e-01 -1.470365077257156372e-01 3.415166586637496948e-02 9.250751696527004242e-03 -3.462462425231933594e-01 1.918103918433189392e-02 4.506900161504745483e-02 -6.941592693328857422e-02 2.149443179368972778e-01 -1.795295029878616333e-01 1.141289845108985901e-01 1.496903449296951294e-01 2.086719423532485962e-01 7.308425009250640869e-02 1.491115540266036987e-01 5.302065610885620117e-02 9.417270123958587646e-02 -2.962372601032257080e-01 3.458217382431030273e-01 -3.028091974556446075e-02 4.364466294646263123e-02 -9.044194221496582031e-02 -3.862694650888442993e-02 -1.598588079214096069e-01 -8.166009187698364258e-02 5.691531673073768616e-02 -1.994439065456390381e-01 2.222113125026226044e-02 3.584608808159828186e-02 -9.053979068994522095e-02 2.746308445930480957e-01
-1.586305052042007446e-01 -1.774195134639739990e-01 1.138361468911170959e-01 1.349801421165466309e-01 5.550934746861457825e-02 4.580101370811462402e-02 -5.808844044804573059e-02 7.779207080602645874e-02 -1.793336309492588043e-02 2.459131181240081787e-01 -1.585204340517520905e-02 -2.765997350215911865e-01 1.861660927534103394e-02 -2.435838580131530762e-01 5.795231088995933533e-02 2.419064790010452271e-01 4.339995384216308594e-01 -6.905287504196166992e-02 -4.481175839900970459e-01 8.911844342947006226e-02 1.886386871337890625e-01 1.201515365391969681e-02 -8.107663015834987164e-04 -1.181847751140594482e-01 2.775265574455261230e-01 -2.066070213913917542e-02 -9.088266640901565552e-02 -8.858746290206909180e-02 -1.496891081333160400e-01 5.189893767237663269e-02 2.590155601501464844e-01 3.388167545199394226e-02
-5.863804370164871216e-02 -3.550559878349304199e-01 6.008019670844078064e-03 1.406381577253341675e-01 1.479046940803527832e-01 -1.277016401290893555e-01 2.033472061157226562e-01 4.659603163599967957e-02 -1.445649713277816772e-01 -3.181863948702812195e-02 -3.240561485290527344e-01 -3.900460153818130493e-02 4.256029427051544189e-02 8.167959004640579224e-02 1.917183049954473972e-03 3.508587777614593506e-01 7.423711568117141724e-02 -7.889572298154234886e-04 -1.528569757938385010e-01 9.235765039920806885e-02 -3.573739528656005859e-02 -7.050415128469467163e-02 3.919243440032005310e-02 -1.877880990505218506e-01 -2.049133181571960449e-01 1.723988950252532959e-01 1.724550724029541016e-01 1.126620396971702576e-01 -1.266119778156280518e-01 4.250383079051971436e-01 -1.348377466201782227e-01 3.153952956199645996e-01
-2.306659817695617676e-01 -3.173066675662994385e-01 1.499958932399749756e-01 -7.123196870088577271e-02 2.467190660536289215e-02 -2.309685200452804565e-01 3.216669335961341858e-02 2.679087221622467041e-02 1.437778621912002563e-01 1.531670540571212769e-01 1.879581511020660400e-01 -2.359013557434082031e-01 -1.356973946094512939e-01 9.827108681201934814e-02 3.865741938352584839e-02 -2.950476408004760742e-01 2.151951491832733154e-01 -1.191198155283927917e-01 -1.324207335710525513e-01 2.430330961942672729e-01 1.830967515707015991e-02 -3.454769775271415710e-02 -3.084460087120532990e-02 -2.218645215034484863e-01 -1.035487428307533264e-01 1.375566124916076660e-01 6.203896179795265198e-02 -2.284028381109237671e-01 -1.517757922410964966e-01 4.177013039588928223e-01 3.070158325135707855e-02 1.954079866409301758e-01
-9.449813514947891235e-02 -2.626791298389434814e-01 1.948725432157516479e-01 -1.995140463113784790e-01 -5.886287242174148560e-02 8.648041635751724243e-02 2.258898690342903137e-03 3.891462683677673340e-01 -4.195300489664077759e-02 -4.379006102681159973e-02 4.931158572435379028e-02 -1.218842566013336182e-01 2.934393286705017090e-01 -2.038889974355697632e-01 1.164976656436920166e-01 1.250919979065656662e-02 1.008587852120399475e-01 9.659034013748168945e-02 -2.494247108697891235e-01 1.810667663812637329e-01 -2.039620727300643921e-01 1.799587011337280273e-01 8.944306522607803345e-02 -1.836375892162322998e-01 2.450694739818572998e-01 -2.069543898105621338e-01 3.625817596912384033e-02 2.362264506518840790e-02 -2.428934574127197266e-01 2.937067747116088867e-01 -1.999791152775287628e-02 -1.972394883632659912e-01
7.701455056667327881e-02 -5.649396181106567383e-01 -2.973861694335937500e-01 3.658697009086608887e-02 -1.406823545694351196e-01 -2.340838909149169922e-01 -1.034211441874504089e-01 2.623574109748005867e-03 -1.656451672315597534e-01 -4.429641366004943848e-02 -7.842858135700225830e-02 1.233351677656173706e-01 1.911882311105728149e-01 -2.123726904392242432e-01 -2.242404520511627197e-01 8.499412238597869873e-02 2.618749439716339111e-01 -1.427037715911865234e-01 -2.703619599342346191e-01 1.024373993277549744e-01 1.302749663591384888e-01 -1.405750308185815811e-02 1.140411719679832458e-01 -1.062958016991615295e-01 -1.308115422725677490e-01 1.373743545264005661e-02 2.566146850585937500e-01 1.857275329530239105e-02 -7.026728242635726929e-02 6.238384917378425598e-02 -5.978082120418548584e-02 -3.850704990327358246e-03
2.305729836225509644e-01 -4.898627400398254395e-01 -2.803645133972167969e-01 -2.356831729412078857e-02 -2.158288508653640747e-01 -1.546418666839599609e-01 1.879120320081710815e-01 -6.349543482065200806e-02 -6.129137799143791199e-02 4.577530547976493835e-02 -2.155027687549591064e-01 6.218271329998970032e-02 2.817643880844116211e-01 -4.017257597297430038e-03 -3.972178325057029724e-02 1.858523041009902954e-01 1.142030879855155945e-01 1.944632083177566528e-02 -2.573698461055755615e-01 2.424289137125015259e-01 -1.940933018922805786e-01 1.736363954842090607e-02 -6.577550619840621948e-02 -6.908461451530456543e-02 8.996556699275970459e-02 -2.381691485643386841e-01 -2.538661845028400421e-02 -5.497849732637405396e-02 -2.161148935556411743e-01 2.777400985360145569e-02 -2.067665308713912964e-01 -4.434486851096153259e-02
5.924368277192115784e-02 -3.267152607440948486e-01 1.308754831552505493e-01 9.100737981498241425e-03 -2.819264829158782959e-01 -2.246443182229995728e-01 7.141583412885665894e-02 2.730087842792272568e-03 3.107527196407318115e-01 6.850096583366394043e-02 -1.412144750356674194e-01 3.092541731894016266e-02 -1.671549379825592041e-01 -8.013581484556198120e-02 -7.845038175582885742e-02 3.828709945082664490e-02 1.273482851684093475e-02 -2.887371778488159180e-01 -2.539775073528289795e-01 4.530750960111618042e-02 7.319850474596023560e-02 -2.873597666621208191e-02 -1.070688739418983459e-01 -1.826928257942199707e-01 3.431769907474517822e-01 -2.768425084650516510e-02 1.441205590963363647e-01 2.356758862733840942e-01 -2.636045776307582855e-02 3.995928764343261719e-01 1.110418587923049927e-01 6.838965415954589844e-02
8.400747925043106079e-02 -3.794438540935516357e-01 6.574566662311553955e-02 -3.993363082408905029e-01 7.812706381082534790e-02 2.581601738929748535e-01 -5.239070206880569458e-02 4.252690076828002930e-02 7.750243693590164185e-02 1.285942047834396362e-01 -1.552701592445373535e-01 -2.727802991867065430e-01 2.538156807422637939e-01 -1.068909093737602234e-01 -1.083937734365463257e-01 2.480465471744537354e-01 2.180414050817489624e-01 1.679058521986007690e-01 5.626671016216278076e-02 5.041870847344398499e-02 1.643918007612228394e-01 1.511561963707208633e-02 -1.030208636075258255e-02 -3.440329134464263916e-01 -8.835123479366302490e-02 -9.683656692504882812e-02 4.087181761860847473e-02 8.172457665205001831e-02 -1.522794365882873535e-01 1.870387941598892212e-01 -1.328128874301910400e-01 9.580762684345245361e-02
1.363732814788818359e-01 -4.147585034370422363e-01 2.049811184406280518e-02 1.187950968742370605e-01 2.219311334192752838e-02 1.874937862157821655e-01 1.396156400442123413e-01 2.646147310733795166e-01 -4.991675168275833130e-02 8.009994775056838989e-02 -1.446527987718582153e-01 1.445559710264205933e-01 1.492688357830047607e-01 -2.294562160968780518e-01 -1.636029630899429321e-01 -4.352856427431106567e-02 2.544166147708892822e-01 2.627429366111755371e-01 -1.197507381439208984e-01 1.981689482927322388e-01 1.315808892250061035e-01 -1.122028976678848267e-01 9.429899603128433228e-02 1.439350545406341553e-01 7.292922120541334152e-03 9.018643945455551147e-02 3.242723345756530762e-01 1.428688913583755493e-01 -1.153609529137611389e-01 9.583827108144760132e-02 1.737558394670486450e-01 2.864336371421813965e-01
-4.188791289925575256e-02 -4.195923805236816406e-01 1.797787994146347046e-01 -2.920828163623809814e-01 -3.379595875740051270e-01 -1.293151974678039551e-01 1.249256655573844910e-01 -1.597861119080334902e-04 9.404776245355606079e-02 -1.417236924171447754e-01 8.895131945610046387e-02 -4.850879311561584473e-03 2.193648181855678558e-02 2.038554102182388306e-01 -2.888601124286651611e-01 2.034972608089447021e-01 8.071678131818771362e-02 1.104984804987907410e-01 -3.009536862373352051e-01 -1.403519976884126663e-02 1.974605023860931396e-01 -1.976143941283226013e-02 -1.839523911476135254e-01 -1.143711879849433899e-01 3.611492691561579704e-03 -1.295681893825531006e-01 5.874298140406608582e-02 1.375060826539993286e-01 -2.794719338417053223e-01 4.024325683712959290e-02 -1.199590042233467102e-01 1.586942970752716064e-01
-3.050608001649379730e-02 -1.873803734779357910e-01 -2.227610051631927490e-01 5.634775385260581970e-02 -2.643882334232330322e-01 5.811319686472415924e-03 1.907872259616851807e-01 -2.006173282861709595e-01 2.653992548584938049e-02 1.168682798743247986e-01 -6.340336054563522339e-02 4.793545976281166077e-02 -8.537198882550001144e-04 8.756913989782333374e-02 -2.671918570995330811e-01 -9.545649588108062744e-02 3.779636919498443604e-01 1.424232870340347290e-01 -1.528911292552947998e-01 1.929631680250167847e-01 -5.359102785587310791e-02 8.831085264682769775e-02 -1.581791788339614868e-01 -2.577970325946807861e-01 1.782482415437698364e-01 9.902322292327880859e-02 -7.246524095535278320e-02 8.274038136005401611e-02 1.967018246650695801e-01 3.118495047092437744e-01 -1.174534931778907776e-01 3.555433750152587891e-01
-6.897883117198944092e-02 -2.330422550439834595e-01 -2.010801881551742554e-01 -1.616993993520736694e-01 -6.737366318702697754e-02 -5.756850540637969971e-02 -9.029326029121875763e-03 8.974000811576843262e-02 1.139260008931159973e-01 1.751191332004964352e-03 -1.326618492603302002e-01 -1.288193911314010620e-01 1.167967095971107483e-01 -2.336165159940719604e-01 -1.435161978006362915e-01 4.875886738300323486e-01 1.941891759634017944e-01 1.585387140512466431e-01 -2.346155941486358643e-01 1.378819048404693604e-01 -3.237552568316459656e-02 9.139204025268554688e-02 -6.630065850913524628e-03 9.295829385519027710e-02 -6.133709102869033813e-02 -1.099568232893943787e-01 -9.376689791679382324e-03 3.751213103532791138e-02 -4.326511025428771973e-01 2.808088362216949463e-01 1.875219941139221191e-01 1.053225845098495483e-01
9.634195268154144287e-02 -4.386296272277832031e-01 -1.022913157939910889e-01 1.188189014792442322e-01 -1.674333661794662476e-01 -6.576605141162872314e-02 4.232533276081085205e-02 -4.834613949060440063e-02 -1.229508146643638611e-01 1.170118078589439392e-01 -4.536510258913040161e-02 -4.427259322255849838e-03 -4.562414065003395081e-02 -3.882701098918914795e-01 -4.042349159717559814e-01 1.917073428630828857e-01 2.696390151977539062e-01 -2.660792469978332520e-01 -2.723617553710937500e-01 1.022398248314857483e-01 7.599212974309921265e-02 1.298274099826812744e-01 1.407293677330017090e-01 3.255091607570648193e-03 1.415919065475463867e-01 3.928457573056221008e-02 -6.877688318490982056e-02 -5.918825045228004456e-04 5.724278092384338379e-02 1.495618969202041626e-01 -1.130625307559967041e-01 -1.343145966529846191e-01
7.808776199817657471e-02 -4.014272093772888184e-01 1.499044597148895264e-01 -1.050981227308511734e-02 1.943463683128356934e-01 -2.066849023103713989e-01 1.048173010349273682e-01 -6.018879823386669159e-03 -7.829867303371429443e-02 -1.239221468567848206e-01 -3.289958834648132324e-01 -1.310435980558395386e-01 -6.920246779918670654e-02 5.425591766834259033e-02 -2.066529542207717896e-02 1.044751927256584167e-01 8.056636899709701538e-02 -2.467252016067504883e-01 -1.207645907998085022e-01 1.832650750875473022e-01 9.144926071166992188e-02 2.031175643205642700e-01 -4.248185083270072937e-02 -2.334915250539779663e-01 -2.726933062076568604e-01 -1.541642285883426666e-02 -1.679544523358345032e-02 -6.068497896194458008e-02 5.336941033601760864e-02 4.556548595428466797e-01 -6.898348033428192139e-02 1.934484243392944336e-01
-3.096372783184051514e-01 -2.269643843173980713e-01 -5.843585357069969177e-03 -1.106005609035491943e-01 -1.823216080665588379e-01 1.522603929042816162e-01 1.138451397418975830e-01 6.315774470567703247e-02 1.982872933149337769e-01 3.078811168670654297e-01 -7.966234534978866577e-02 -3.536883890628814697e-01 3.298193216323852539e-01 -2.468928098678588867e-01 -1.667748689651489258e-01 1.787538081407546997e-01 1.257193833589553833e-01 1.502444744110107422e-01 -6.572182476520538330e-02 8.994168788194656372e-02 2.240730077028274536e-01 -3.745484398677945137e-03 -6.803546845912933350e-02 2.985815890133380890e-02 1.120373904705047607e-01 -1.218176931142807007e-01 -8.311133831739425659e-02 4.642344266176223755e-02 -2.530478239059448242e-01 2.379098385572433472e-01 1.197861973196268082e-02 9.030038863420486450e-02
-6.765184551477432251e-02 -2.863769531250000000e-01 1.135059073567390442e-02 -9.810920059680938721e-02 -1.116578467190265656e-02 7.488462328910827637e-02 7.395094726234674454e-03 -5.674933269619941711e-02 6.843404471874237061e-02 1.274123638868331909e-01 -9.282203763723373413e-02 -5.920416861772537231e-02 8.681108802556991577e-02 -9.712821245193481445e-02 1.058297753334045410e-01 4.172122776508331299e-01 1.526050716638565063e-01 2.304399944841861725e-02 -1.147693544626235962e-01 8.643032610416412354e-02 -3.095421008765697479e-02 -2.721492648124694824e-01 6.619261112064123154e-04 -2.946798205375671387e-01 -1.730475015938282013e-02 -2.560187876224517822e-01 -6.226292252540588379e-02 -3.626091033220291138e-02 -5.294980406761169434e-01 1.479319483041763306e-01 -7.550808042287826538e-02 2.721464931964874268e-01
2.071935236454010010e-01 -3.846728503704071045e-01 3.140402734279632568e-01 3.646366596221923828e-01 1.594847291707992554e-01 -1.325067728757858276e-01 1.752669513225555420e-01 -1.882697828114032745e-02 -3.290481492877006531e-02 5.665200948715209961e-02 -2.576560713350772858e-02 -1.407811194658279419e-01 1.907127797603607178e-01 -3.525762585923075676e-03 -1.930353939533233643e-01 -1.318107843399047852e-01 2.062501758337020874e-01 -1.486722100526094437e-02 -2.758378982543945312e-01 1.362210959196090698e-01 2.191725745797157288e-02 1.074756234884262085e-01 4.520835354924201965e-02 -2.154015153646469116e-01 -1.214700639247894287e-01 -9.988267719745635986e-02 -6.735305488109588623e-02 8.421422913670539856e-03 -8.477261662483215332e-02 3.104609847068786621e-01 -2.257888764142990112e-01 7.672242075204849243e-02
7.137468457221984863e-02 -2.433356344699859619e-01 -9.969045221805572510e-02 -3.556523099541664124e-02 -1.599523425102233887e-02 4.896241798996925354e-02 3.856339678168296814e-02 -6.610035896301269531e-02 1.470321565866470337e-01 1.815204173326492310e-01 3.513753786683082581e-02 -1.476051807403564453e-01 2.861412987112998962e-02 -1.827748715877532959e-01 -1.373957395553588867e-01 6.255860924720764160e-01 2.107019275426864624e-01 1.817432343959808350e-01 -1.733793765306472778e-01 1.616820991039276123e-01 1.076159328222274780e-01 6.405768543481826782e-02 -1.032144762575626373e-02 -4.235950857400894165e-02 -9.102525562047958374e-02 -1.824076771736145020e-01 -2.041510492563247681e-02 3.569630533456802368e-02 -2.700497210025787354e-01 2.056981772184371948e-01 -2.995580807328224182e-02 2.886723875999450684e-01
-1.786830425262451172e-01 -3.253763616085052490e-01 -2.103944420814514160e-01 6.815843284130096436e-02 -2.723750658333301544e-03 -8.363132923841476440e-02 -1.797717623412609100e-02 1.470394134521484375e-01 1.211451217532157898e-01 -1.539689302444458008e-01 2.221420966088771820e-02 -1.205908805131912231e-01 2.347602881491184235e-02 -1.148709431290626526e-01 6.813177466392517090e-02 2.472365833818912506e-02 1.176656931638717651e-01 -1.554843783378601074e-01 -1.752770394086837769e-01 1.148036494851112366e-01 -4.185248538851737976e-02 8.005937933921813965e-02 -2.870686785172438249e-06 -2.776726186275482178e-01 4.419764876365661621e-01 1.166306436061859131e-01 -1.834460943937301636e-01 8.544391393661499023e-02 -4.042299687862396240e-01 2.401477396488189697e-01 -2.702198922634124756e-01 -2.741358056664466858e-02
-1.247966066002845764e-01 -4.827875792980194092e-01 -6.403823196887969971e-02 -4.552237987518310547e-01 8.313909173011779785e-02 -1.557343918830156326e-02 -1.246141344308853149e-01 -9.409933537244796753e-02 -8.782909065485000610e-02 2.209622412919998169e-01 9.249719232320785522e-02 1.844724826514720917e-02 2.602500617504119873e-01 -1.312399357557296753e-01 -4.452006146311759949e-02 1.241791769862174988e-01 1.879721432924270630e-01 1.990809887647628784e-01 -1.293957680463790894e-01 1.164193637669086456e-02 1.706110686063766479e-01 -7.122862339019775391e-02 -9.949339181184768677e-02 -6.703469157218933105e-02 8.622367680072784424e-02 1.032733321189880371e-01 7.335934787988662720e-02 1.478216201066970825e-01 -3.245206773281097412e-01 2.174458801746368408e-01 3.354535996913909912e-02 3.478017821907997131e-02
-2.051699757575988770e-01 -3.278554677963256836e-01 -2.009669244289398193e-01 3.902905434370040894e-02 -2.023576349020004272e-01 5.459313467144966125e-02 -4.287092760205268860e-02 2.069830447435379028e-01 6.303910166025161743e-02 -3.342584967613220215e-01 2.073516994714736938e-01 -1.928528696298599243e-01 1.040217578411102295e-01 -6.945998221635818481e-02 -1.102517247200012207e-01 -1.261756289750337601e-02 3.684849292039871216e-02 -1.536717563867568970e-01 -1.910376846790313721e-01 3.029734790325164795e-01 6.791068613529205322e-02 -7.024829834699630737e-02 1.368901282548904419e-01 -1.169536560773849487e-01 1.623546928167343140e-01 -4.032343626022338867e-02 -6.367450952529907227e-02 6.401706486940383911e-02 -2.837323248386383057e-01 3.919185101985931396e-01 -1.705165207386016846e-01 -3.878371417522430420e-02
5.307689681649208069e-02 -4.908902049064636230e-01 -1.147480085492134094e-01 -1.420931071043014526e-01 -1.570604555308818817e-02 1.021238416433334351e-02 2.171195596456527710e-01 3.871715813875198364e-02 3.170095384120941162e-02 -2.184351161122322083e-02 -2.546359002590179443e-01 -5.325896665453910828e-02 1.464660018682479858e-01 3.337116166949272156e-02 -2.887449264526367188e-01 -1.191324088722467422e-02 2.763343602418899536e-02 -2.769102752208709717e-01 -1.446847766637802124e-01 4.005639851093292236e-01 -1.821428090333938599e-01 -1.155456826090812683e-01 -6.281674373894929886e-03 -1.825661212205886841e-01 -1.467939168214797974e-01 -7.942616194486618042e-02 1.417579352855682373e-01 1.963729262351989746e-01 -1.832252144813537598e-01 7.205314189195632935e-02 1.267051398754119873e-01 -1.362543106079101562e-01
-8.220288157463073730e-02 -3.832054734230041504e-01 1.536046117544174194e-01 -3.042935132980346680e-01 -1.030670702457427979e-01 -1.860889196395874023e-01 1.243475545197725296e-02 4.426277428865432739e-02 4.955535009503364563e-02 -1.968558877706527710e-01 2.543934285640716553e-01 9.427624940872192383e-02 7.866787165403366089e-02 8.878809958696365356e-02 -2.548973858356475830e-01 -1.731484085321426392e-01 7.116468250751495361e-02 1.083863526582717896e-01 -1.034959927201271057e-01 2.564280331134796143e-01 1.815191209316253662e-01 2.310492694377899170e-01 -1.743344962596893311e-01 -3.291407227516174316e-01 5.592074617743492126e-02 -1.161761656403541565e-01 -1.093743070960044861e-01 -2.135202474892139435e-02 -2.089913189411163330e-01 1.783501543104648590e-02 8.185972273349761963e-02 2.468349486589431763e-01
-8.788542449474334717e-02 -2.290295213460922241e-01 -3.111807405948638916e-01 -2.175951898097991943e-01 -5.183224566280841827e-03 9.128185361623764038e-02 -2.168480008840560913e-01 5.428244825452566147e-03 -9.809096157550811768e-02 1.533832550048828125e-01 -5.756273493170738220e-02 2.315959185361862183e-01 1.207390502095222473e-01 -2.965748310089111328e-01 -1.477685272693634033e-01 -5.067097023129463196e-03 4.578507691621780396e-02 -4.420331865549087524e-02 -1.192907989025115967e-01 3.350306451320648193e-01 1.716563403606414795e-01 3.665613383054733276e-02 -4.245009645819664001e-02 -2.604962289333343506e-01 2.687095403671264648e-01 -3.396489843726158142e-02 2.174365706741809845e-02 -3.421040251851081848e-02 -7.342459261417388916e-02 4.106889963150024414e-01 -1.129137650132179260e-01 1.814687103033065796e-01
-3.248739242553710938e-02 -1.594834178686141968e-01 -1.640063077211380005e-01 -7.461406290531158447e-02 -6.524576991796493530e-02 -2.291876077651977539e-01 -2.098784968256950378e-02 3.744794055819511414e-02 9.336818754673004150e-02 -7.495277095586061478e-03 -8.307743072509765625e-02 6.308871321380138397e-03 2.082647085189819336e-01 -3.322787880897521973e-01 -5.425835400819778442e-02 4.143397212028503418e-01 9.051096439361572266e-02 1.267030835151672363e-01 -2.371910512447357178e-01 1.603496521711349487e-01 1.289101094007492065e-01 9.170916676521301270e-02 9.404057264328002930e-02 9.752223640680313110e-02 -6.549099832773208618e-02 -6.402301788330078125e-02 -4.654867574572563171e-02 -3.885748563334345818e-03 -4.999296367168426514e-01 3.336442410945892334e-01 9.588144719600677490e-02 8.766859769821166992e-02
8.071646839380264282e-02 -2.824677228927612305e-01 -3.153938353061676025e-01 -2.441055774688720703e-01 -4.965624585747718811e-02 -2.689175016712397337e-04 -4.915747791528701782e-02 4.093595314770936966e-03 -1.353575941175222397e-02 2.791680395603179932e-01 -6.317766010761260986e-02 4.147446528077125549e-02 2.295771539211273193e-01 -1.698616892099380493e-01 -1.435443013906478882e-01 5.316467210650444031e-02 4.918559920042753220e-03 -2.833030521869659424e-01 -2.887395769357681274e-02 4.773543477058410645e-01 -7.969808764755725861e-03 1.434635967016220093e-01 -2.256802842020988464e-02 -3.156876564025878906e-02 1.199889034032821655e-01 6.689116358757019043e-02 -2.002570480108261108e-01 -1.617154926061630249e-01 -8.468883484601974487e-02 1.941614747047424316e-01 -3.028746135532855988e-02 3.144290447235107422e-01
-1.024630740284919739e-01 -1.640546880662441254e-02 2.392755821347236633e-02 -3.189186453819274902e-01 -3.105812966823577881e-01 -4.725756496191024780e-02 1.564126014709472656e-01 6.208926811814308167e-02 -6.564421206712722778e-02 1.828644424676895142e-01 -1.159563381224870682e-02 1.066759973764419556e-02 2.694024145603179932e-01 -1.901016831398010254e-01 -3.193303346633911133e-01 1.154597997665405273e-01 1.064770668745040894e-01 5.370037630200386047e-02 -1.513206809759140015e-01 1.156547218561172485e-01 5.453434586524963379e-02 2.014638632535934448e-01 -2.007966488599777222e-01 -3.025277853012084961e-01 2.429004311561584473e-01 2.233956605195999146e-01 1.308866292238235474e-01 -2.855913639068603516e-01 -1.907287687063217163e-01 1.320329308509826660e-01 -1.029957681894302368e-01 -1.808642526157200336e-03
-8.530668914318084717e-02 -2.073949575424194336e-01 1.038504764437675476e-02 2.359410077333450317e-01 -5.062219873070716858e-02 -1.081440821290016174e-01 1.128586083650588989e-01 5.898727849125862122e-02 2.045906782150268555e-01 -4.605362564325332642e-02 4.185900092124938965e-02 -1.611780971288681030e-01 -9.274250268936157227e-02 -2.773512303829193115e-01 -1.431199908256530762e-01 -2.277744114398956299e-01 1.751996427774429321e-01 -2.104546641930937767e-03 3.613505046814680099e-03 1.400503069162368774e-01 -1.206904370337724686e-02 1.148996353149414062e-01 -1.393969655036926270e-01 -2.513321638107299805e-01 1.369441449642181396e-01 -5.398274213075637817e-02 4.059552848339080811e-01 -2.400558143854141235e-01 -4.447444081306457520e-01 1.708375066518783569e-01 -7.859650254249572754e-02 1.016531586647033691e-01
-1.318473219871520996e-01 -1.262908428907394409e-01 -1.811729520559310913e-01 -2.348679006099700928e-01 -2.384841628372669220e-02 -4.071976244449615479e-02 -8.367664366960525513e-02 1.178224161267280579e-01 -1.298275142908096313e-01 1.758002787828445435e-01 -1.452457308769226074e-01 1.926950663328170776e-01 1.699641495943069458e-01 -2.142924666404724121e-01 -1.963632106781005859e-01 2.072012983262538910e-02 -6.037484854459762573e-02 -1.576363742351531982e-01 -6.992226094007492065e-02 4.766146540641784668e-01 1.401207894086837769e-01 5.840423703193664551e-02 -6.291498988866806030e-02 -1.709342151880264282e-01 2.327310144901275635e-01 -2.090564742684364319e-02 5.897109955549240112e-02 1.905257627367973328e-02 -1.137793213129043579e-01 3.574144542217254639e-01 -2.184441536664962769e-01 2.686398923397064209e-01
4.214815795421600342e-01 -2.091705054044723511e-01 6.756584346294403076e-02 -7.965807616710662842e-02 3.309562057256698608e-02 1.265203058719635010e-01 5.614039674401283264e-02 -7.419606298208236694e-02 1.507498770952224731e-01 1.187679916620254517e-01 -1.883988827466964722e-01 -1.650993525981903076e-01 8.072831481695175171e-02 -2.766411602497100830e-01 1.654553785920143127e-02 -1.456877589225769043e-01 -2.006138302385807037e-02 2.347486764192581177e-01 -2.623489201068878174e-01 4.479823112487792969e-01 3.803666308522224426e-02 1.793580502271652222e-02 -2.394889742136001587e-01 -2.198821306228637695e-01 -1.744038015604019165e-01 1.339424699544906616e-01 1.225544884800910950e-01 -8.610688894987106323e-02 -7.308951765298843384e-02 6.757988780736923218e-02 1.392896026372909546e-01 7.213529199361801147e-02
-1.756786704063415527e-01 -2.759203612804412842e-01 2.298061363399028778e-02 -1.225726157426834106e-01 -2.201058268547058105e-01 1.480568051338195801e-01 9.121732413768768311e-02 2.748272381722927094e-02 -6.235541775822639465e-02 1.622194498777389526e-01 2.284291535615921021e-01 -9.934777021408081055e-02 1.442362517118453979e-01 -6.840643286705017090e-02 5.553874745965003967e-02 1.703248023986816406e-01 1.011643484234809875e-01 -1.883698552846908569e-01 -2.998550534248352051e-01 8.658444136381149292e-02 -1.601575016975402832e-01 -4.417134821414947510e-02 -1.052233651280403137e-01 -1.794343441724777222e-02 1.752106249332427979e-01 1.829162389039993286e-01 1.155944541096687317e-02 2.056326903402805328e-02 -9.190208464860916138e-02 4.277097582817077637e-01 9.165269881486892700e-02 4.489536881446838379e-01
-1.044221296906471252e-01 -8.874224126338958740e-02 -8.994017727673053741e-03 -7.046484947204589844e-02 -2.805989682674407959e-01 -6.515393033623695374e-03 -3.253167122602462769e-02 -3.449615463614463806e-02 -7.819169014692306519e-02 -1.238646581768989563e-01 -1.483187973499298096e-01 4.363742470741271973e-02 8.753316849470138550e-02 -7.734581083059310913e-02 4.554317519068717957e-02 -2.319876663386821747e-02 2.430497705936431885e-01 -7.612477988004684448e-02 -2.250146567821502686e-01 5.351949334144592285e-01 2.078107893466949463e-01 -2.765919268131256104e-01 1.261646598577499390e-01 -3.083040416240692139e-01 2.395703084766864777e-02 -4.809756204485893250e-02 -6.538157165050506592e-02 1.917723119258880615e-01 -2.755025029182434082e-01 -5.863916128873825073e-03 -2.819571197032928467e-01 3.958580270409584045e-02
-7.831759750843048096e-02 -2.339093536138534546e-01 -2.336760014295578003e-01 -2.109011113643646240e-01 -2.994680702686309814e-01 -1.545736789703369141e-01 -1.926594227552413940e-01 1.404486298561096191e-01 4.662301018834114075e-02 3.400469198822975159e-02 -1.320327371358871460e-01 -1.011040508747100830e-01 1.741444319486618042e-01 9.333863854408264160e-03 -4.021960198879241943e-01 2.344389408826828003e-01 2.470303475856781006e-01 -5.350120738148689270e-02 -8.375668898224830627e-03 -2.520889043807983398e-02 1.917693018913269043e-01 1.539571434259414673e-01 -1.797654777765274048e-01 -1.397386491298675537e-01 1.032976657152175903e-01 -1.646219193935394287e-01 9.410350024700164795e-02 6.387951970100402832e-02 -3.033729791641235352e-01 -2.984508126974105835e-02 2.014553844928741455e-01 1.743569672107696533e-01
-2.623317837715148926e-01 -9.476175159215927124e-02 9.520166367292404175e-02 -1.761196851730346680e-01 -2.087180912494659424e-01 4.147452488541603088e-02 -5.254203081130981445e-02 -8.041197061538696289e-02 1.112880334258079529e-01 1.152150798588991165e-02 -6.501995027065277100e-02 1.080533191561698914e-01 7.002406567335128784e-02 2.517780289053916931e-02 9.180960804224014282e-02 2.387426048517227173e-01 7.990741729736328125e-02 2.099635079503059387e-02 -9.323510527610778809e-02 2.262332737445831299e-01 1.693061888217926025e-01 -1.988772898912429810e-01 7.339823991060256958e-02 -5.129213929176330566e-01 2.175570428371429443e-01 9.487164020538330078e-02 -5.116816237568855286e-02 -2.292734831571578979e-01 -4.107479155063629150e-01 8.056852221488952637e-02 -3.798640333116054535e-03 1.951840072870254517e-01
-2.496389448642730713e-01 -5.003032684326171875e-01 -1.114485561847686768e-01 2.825195714831352234e-02 -3.096430003643035889e-01 -3.627522289752960205e-01 -1.055927723646163940e-01 2.909495122730731964e-02 -3.490752354264259338e-02 -1.423202455043792725e-01 -6.124873831868171692e-02 4.718507081270217896e-02 1.962038725614547729e-01 -9.291083365678787231e-02 -6.782548129558563232e-02 -1.178795751184225082e-02 3.519730865955352783e-01 -1.349570006132125854e-01 -1.117549538612365723e-01 1.578746736049652100e-01 1.051506474614143372e-01 -2.121121622622013092e-03 -5.957759544253349304e-02 -7.315342873334884644e-02 1.556052565574645996e-01 -1.242073029279708862e-01 4.888862371444702148e-02 -4.356489330530166626e-02 -8.949030935764312744e-02 -2.459128014743328094e-02 -2.862361967563629150e-01 1.463827043771743774e-01
1.123311445116996765e-01 -4.768379926681518555e-01 -8.637671917676925659e-02 7.733608782291412354e-02 -3.615505993366241455e-02 1.183412503451108932e-02 1.063422337174415588e-01 -2.653501369059085846e-02 5.930596217513084412e-02 4.810765385627746582e-02 -2.144928723573684692e-01 -1.207310333847999573e-02 2.815321981906890869e-01 -6.697909533977508545e-02 -3.790335953235626221e-01 2.951877377927303314e-02 1.152530759572982788e-01 -2.983858287334442139e-01 -1.404533833265304565e-01 1.835946589708328247e-01 -2.569781243801116943e-01 -5.860476940870285034e-02 -5.177592486143112183e-02 -2.746690511703491211e-01 -9.914092719554901123e-02 -1.875789910554885864e-01 8.390578441321849823e-03 -2.890968136489391327e-02 -2.594700455665588379e-01 1.204908415675163269e-01 -5.068534612655639648e-02 -1.384053379297256470e-01
-6.349716335535049438e-02 -2.847077250480651855e-01 -1.523768454790115356e-01 -1.011677160859107971e-01 -1.002311259508132935e-01 -2.128712236881256104e-01 3.506340458989143372e-02 -7.834373414516448975e-02 5.489672347903251648e-02 2.823445796966552734e-01 -1.831382066011428833e-01 1.204161718487739563e-02 2.440088987350463867e-01 6.041226908564567566e-02 -2.369168996810913086e-01 3.393055498600006104e-01 1.271432638168334961e-01 1.091945767402648926e-01 -4.157478511333465576e-01 1.168543174862861633e-01 -5.682172626256942749e-02 -2.257112115621566772e-01 1.920058578252792358e-01 -4.670386016368865967e-02 1.742856800556182861e-01 5.933693051338195801e-02 7.288146018981933594e-02 1.033109948039054871e-01 -2.639075815677642822e-01 1.915636807680130005e-01 -5.422778055071830750e-02 -2.976843714714050293e-02
-1.661576032638549805e-01 -1.784812957048416138e-01 -2.274748384952545166e-01 -1.940775364637374878e-01 -1.378586441278457642e-01 -4.190427064895629883e-02 -1.187556013464927673e-01 1.053076684474945068e-01 -7.515087723731994629e-02 1.830559372901916504e-01 -4.724586382508277893e-02 3.365615904331207275e-01 1.545234173536300659e-01 -2.999044358730316162e-01 -1.081160828471183777e-01 5.629141628742218018e-02 7.911779731512069702e-02 -1.235211044549942017e-01 -3.809731081128120422e-02 3.933038115501403809e-01 1.464769542217254639e-01 1.826174408197402954e-01 -2.624119445681571960e-02 -9.499429911375045776e-02 2.017933428287506104e-01 -4.199841991066932678e-02 8.309155702590942383e-02 1.092049758881330490e-02 -1.681728214025497437e-01 2.935159206390380859e-01 -2.424176782369613647e-01 2.386404126882553101e-01
-9.490415453910827637e-02 -4.701969325542449951e-01 1.072165220975875854e-01 1.324767339974641800e-02 1.315322816371917725e-01 1.476056873798370361e-01 1.369298249483108521e-02 2.565380930900573730e-01 1.731750182807445526e-02 1.306640505790710449e-01 1.155213341116905212e-01 1.224263608455657959e-01 -2.097468227148056030e-01 -3.269600868225097656e-01 8.829094469547271729e-03 2.298782169818878174e-01 2.374165952205657959e-01 -4.399269446730613708e-02 -4.652882460504770279e-03 2.648722827434539795e-01 1.817890554666519165e-01 -1.448556333780288696e-01 -9.910170733928680420e-02 6.319330632686614990e-02 -3.992333635687828064e-02 -1.960330009460449219e-01 -5.079603195190429688e-02 -2.239429652690887451e-01 -2.194956094026565552e-01 2.422639280557632446e-01 7.419623434543609619e-02 -4.658501967787742615e-02
-3.116209805011749268e-01 -2.213185131549835205e-01 2.356289420276880264e-03 -9.550188481807708740e-02 -1.676439195871353149e-01 -3.914821147918701172e-01 -6.580661982297897339e-02 -8.781693875789642334e-02 7.740196306258440018e-03 -2.041068822145462036e-01 -1.892231851816177368e-01 -2.634860575199127197e-02 9.843079745769500732e-02 -7.291298359632492065e-02 1.176665164530277252e-02 8.299445360898971558e-02 2.989830970764160156e-01 -1.285582333803176880e-01 -2.058380991220474243e-01 2.960856258869171143e-01 5.522419139742851257e-02 -2.859953939914703369e-01 2.567908540368080139e-02 1.338903456926345825e-01 1.527895331382751465e-01 6.191216036677360535e-02 -1.946824043989181519e-01 -9.412615746259689331e-02 -1.060931608080863953e-01 1.258556693792343140e-01 -1.483044326305389404e-01 2.978539764881134033e-01
-2.234450429677963257e-01 -4.061734378337860107e-01 -1.807352527976036072e-02 -3.401491343975067139e-01 -1.444960236549377441e-01 9.527256339788436890e-02 9.954605251550674438e-03 -2.897538244724273682e-02 -2.117152139544487000e-02 1.247156783938407898e-01 -2.129918187856674194e-01 -1.936745196580886841e-01 2.146346271038055420e-01 -2.919746041297912598e-01 -1.665102392435073853e-01 2.326147705316543579e-01 2.155228406190872192e-01 1.257555633783340454e-01 -1.126794889569282532e-01 -7.306831330060958862e-02 7.391881942749023438e-02 1.648473739624023438e-02 1.023953184485435486e-01 -2.431099712848663330e-01 2.357810586690902710e-01 1.291797906160354614e-01 4.342629387974739075e-02 8.565288782119750977e-02 -2.759042680263519287e-01 8.800682425498962402e-02 -4.354298487305641174e-02 5.703236907720565796e-02
-1.228088065981864929e-01 -2.744028866291046143e-01 -3.064120113849639893e-01 -2.689167261123657227e-01 -5.090652406215667725e-02 5.875743553042411804e-02 -1.511181443929672241e-01 -3.037264198064804077e-02 -5.392961576581001282e-02 1.352970004081726074e-01 -2.375561930239200592e-02 1.967320144176483154e-01 4.380753263831138611e-02 -2.698396444320678711e-01 -1.813727468252182007e-01 8.514242619276046753e-02 -2.011568285524845123e-02 -4.722815379500389099e-02 -4.799096658825874329e-02 3.710480928421020508e-01 1.765614151954650879e-01 1.535952985286712646e-01 -3.623855113983154297e-02 -2.430428862571716309e-01 2.654234468936920166e-01 3.006235510110855103e-02 4.542604833841323853e-02 -7.555870711803436279e-02 -1.596310287714004517e-01 2.837589085102081299e-01 -1.316845118999481201e-01 2.793253064155578613e-01
1.415907293558120728e-01 -5.317236185073852539e-01 1.194592490792274475e-01 1.251866072416305542e-01 4.761702194809913635e-02 -2.224375009536743164e-01 2.247453182935714722e-01 -2.874088585376739502e-01 -9.303928352892398834e-03 2.774581871926784515e-02 -1.391810029745101929e-01 -1.284161210060119629e-01 -9.335848689079284668e-02 -6.597127020359039307e-02 -1.788723319768905640e-01 1.419434845447540283e-01 5.109862983226776123e-02 1.918804198503494263e-01 -3.935491666197776794e-03 3.825292587280273438e-01 1.509206593036651611e-01 1.561587601900100708e-01 -6.398962438106536865e-02 -2.612331509590148926e-01 -8.397783339023590088e-02 -1.125349476933479309e-01 5.788123235106468201e-02 5.901660397648811340e-02 -1.347872018814086914e-01 5.186374858021736145e-02 -4.847294837236404419e-02 1.595615744590759277e-01
-7.100654393434524536e-02 -2.847787737846374512e-01 1.514250636100769043e-01 -3.723200559616088867e-01 -8.108902722597122192e-03 -2.724862098693847656e-01 -1.667098104953765869e-01 -1.081502437591552734e-01 1.062519401311874390e-01 -1.005527526140213013e-01 1.318544298410415649e-01 2.304711192846298218e-01 6.618193536996841431e-02 9.899397194385528564e-02 3.194614872336387634e-02 -1.399884372949600220e-01 1.129370108246803284e-01 6.549681723117828369e-02 -3.373315334320068359e-01 1.618757247924804688e-01 1.423261165618896484e-01 5.406101420521736145e-02 -1.723282933235168457e-01 -4.014961421489715576e-01 5.346566811203956604e-02 4.960176721215248108e-02 1.190710589289665222e-01 -2.147849090397357941e-02 -2.408973723649978638e-01 1.847535073757171631e-01 -4.314266890287399292e-02 1.634100526571273804e-01
-7.516339421272277832e-02 -3.121408224105834961e-01 -1.121520157903432846e-02 -1.392475962638854980e-01 -1.817263066768646240e-01 -5.526464805006980896e-02 9.722431004047393799e-02 -6.240537390112876892e-02 2.591149508953094482e-02 1.147829890251159668e-01 -1.174041256308555603e-01 4.874543473124504089e-02 1.146418824791908264e-01 -5.653218552470207214e-02 -3.253828361630439758e-02 5.468783974647521973e-01 1.548918932676315308e-01 1.229027435183525085e-01 -1.532946974039077759e-01 1.722091138362884521e-01 4.338361695408821106e-02 -2.158688008785247803e-01 2.883229171857237816e-05 -1.574186235666275024e-01 -1.627786606550216675e-01 -2.749936580657958984e-01 -7.517405599355697632e-02 2.111354619264602661e-01 -3.452849984169006348e-01 8.486922085285186768e-02 1.411187928169965744e-02 1.923858374357223511e-01
-1.214285567402839661e-01 -3.197935521602630615e-01 2.879699766635894775e-01 3.059736080467700958e-02 1.360288113355636597e-01 -1.171558126807212830e-01 3.790636733174324036e-02 -1.714965105056762695e-01 2.051174938678741455e-01 2.127559669315814972e-02 -3.604635130614042282e-03 -5.464163422584533691e-02 1.722713857889175415e-01 -2.719165682792663574e-01 -1.691538095474243164e-01 1.091593205928802490e-01 2.586738467216491699e-01 7.307184487581253052e-02 2.453345209360122681e-01 3.385993838310241699e-01 5.152803286910057068e-02 -6.004850193858146667e-02 -3.166223317384719849e-02 -1.681413054466247559e-01 5.036399513483047485e-02 -1.394736468791961670e-01 -1.115133687853813171e-01 -1.974976211786270142e-01 -8.521552383899688721e-02 9.375652298331260681e-03 -4.076801538467407227e-01 1.294986754655838013e-01
-3.828790485858917236e-01 -1.467737704515457153e-01 2.963253483176231384e-02 -2.937562167644500732e-01 1.205698959529399872e-02 5.615594983100891113e-02 5.995156988501548767e-02 7.027565967291593552e-03 -1.073280572891235352e-01 7.979580014944076538e-02 2.780038416385650635e-01 -2.581951618194580078e-01 1.919299066066741943e-01 -1.016158163547515869e-01 6.723029166460037231e-02 2.288994044065475464e-01 2.202995270490646362e-01 1.406081672757863998e-02 -1.136241108179092407e-01 1.845895648002624512e-01 -1.442101448774337769e-01 -1.000160053372383118e-01 -6.067472696304321289e-02 -2.170552760362625122e-01 2.103280276060104370e-01 -1.261889189481735229e-01 -3.022601827979087830e-02 -5.926400423049926758e-02 -2.744257152080535889e-01 3.492659032344818115e-01 -1.168283820152282715e-01 1.378142237663269043e-01
-1.726333945989608765e-01 -1.251818835735321045e-01 9.311707317829132080e-02 2.072320133447647095e-01 1.662025600671768188e-01 7.629171945154666901e-03 5.659532546997070312e-02 -1.199102923274040222e-01 1.242964789271354675e-01 2.100000232458114624e-01 -1.922475546598434448e-01 9.066353738307952881e-02 2.326058596372604370e-01 -9.139741212129592896e-02 -2.357984632253646851e-01 -4.371529817581176758e-02 3.787460625171661377e-01 1.232704669237136841e-01 -2.298081815242767334e-01 1.791854053735733032e-01 7.860576361417770386e-02 -7.758119143545627594e-03 -2.304208651185035706e-02 -1.198927685618400574e-02 -1.674427650868892670e-02 -2.050904184579849243e-02 2.086464464664459229e-01 1.123139187693595886e-01 -2.426820993423461914e-01 -2.688072435557842255e-02 2.535060644149780273e-01 4.491550028324127197e-01
-6.428056210279464722e-02 -1.398068964481353760e-01 -6.945557426661252975e-03 -2.144509702920913696e-01 -2.282347232103347778e-01 1.574922055006027222e-01 1.342755556106567383e-01 5.238952115178108215e-03 -2.120937779545783997e-02 -1.136787533760070801e-01 1.168277189135551453e-01 -2.260855436325073242e-01 1.911896020174026489e-01 -1.146407052874565125e-01 -1.790663897991180420e-01 1.348223388195037842e-01 -1.039868146181106567e-01 -9.357199072837829590e-02 -2.255023866891860962e-01 3.478932380676269531e-01 -3.377777934074401855e-01 -1.403942555189132690e-01 -1.183649450540542603e-01 -2.964077293872833252e-01 1.874712854623794556e-01 6.277015805244445801e-02 -6.368102878332138062e-02 -1.990673094987869263e-01 -3.824444115161895752e-01 5.564621649682521820e-03 -7.851630449295043945e-03 3.180325776338577271e-02
3.132762759923934937e-02 -3.211638331413269043e-01 6.649183481931686401e-02 1.025686711072921753e-01 6.540936231613159180e-02 1.143359541893005371e-01 1.621206253767013550e-01 4.237841442227363586e-02 1.436834931373596191e-01 1.011452451348304749e-01 -3.988853991031646729e-01 -1.089041754603385925e-01 2.442807108163833618e-01 -1.112016513943672180e-01 6.049557030200958252e-02 -1.457054316997528076e-01 1.379805207252502441e-01 6.377588212490081787e-02 -2.536979615688323975e-01 4.229518473148345947e-01 2.220655083656311035e-01 8.035445213317871094e-02 -1.661007851362228394e-01 5.695423111319541931e-02 -1.132685318589210510e-01 -1.312009990215301514e-02 2.120180875062942505e-01 -1.032552570104598999e-01 2.880129031836986542e-03 1.941632330417633057e-01 7.294793426990509033e-02 2.685565948486328125e-01
1.543191373348236084e-01 -3.587272167205810547e-01 -5.507704615592956543e-02 -1.891702711582183838e-01 2.630164474248886108e-02 -1.094750687479972839e-01 7.343584205955266953e-03 -1.354129016399383545e-01 1.295334100723266602e-01 -2.594034075736999512e-01 3.910700976848602295e-02 1.524895131587982178e-01 1.515316069126129150e-01 4.041085764765739441e-02 -2.038056701421737671e-01 -6.388182938098907471e-02 2.892868816852569580e-01 9.244491904973983765e-02 -1.327527463436126709e-01 2.462985962629318237e-01 -1.483401507139205933e-01 3.425132632255554199e-01 -1.541752517223358154e-01 -2.081507891416549683e-01 -1.137748733162879944e-01 -4.479488357901573181e-02 -1.339074671268463135e-01 8.802022784948348999e-02 -6.974124163389205933e-02 2.809799313545227051e-01 -9.312923252582550049e-02 2.974854409694671631e-01
-3.335372507572174072e-01 -2.270362079143524170e-01 -1.882700771093368530e-01 -6.268789619207382202e-02 -2.088733911514282227e-01 -1.757192313671112061e-01 -1.242174580693244934e-01 -5.864551290869712830e-02 -2.152766734361648560e-01 -7.834534347057342529e-02 -3.403334319591522217e-01 1.434475183486938477e-01 -7.456825673580169678e-02 -7.823927700519561768e-02 1.100242696702480316e-02 -1.256224662065505981e-01 2.882127761840820312e-01 -1.328594144433736801e-02 -2.901304066181182861e-01 3.368918597698211670e-01 2.847054973244667053e-03 -3.049676120281219482e-01 1.146586015820503235e-01 -1.688814461231231689e-01 -7.309693098068237305e-02 7.098061591386795044e-02 -1.389588862657546997e-01 -1.260897330939769745e-02 -1.894144713878631592e-01 7.915911823511123657e-02 -1.986897177994251251e-02 -1.715215970762073994e-03
-7.297404110431671143e-02 -2.428878694772720337e-01 -7.978384196758270264e-02 -4.136697053909301758e-01 2.886364236474037170e-02 -6.368439644575119019e-02 1.410366445779800415e-01 9.701220691204071045e-02 3.252263739705085754e-02 2.912544310092926025e-01 -1.024162545800209045e-01 9.880398213863372803e-02 2.852753102779388428e-01 -2.204280719161033630e-02 -1.401671394705772400e-02 1.995205879211425781e-02 -4.567170143127441406e-02 9.919862449169158936e-02 -3.472201153635978699e-02 3.916900753974914551e-01 -6.600851565599441528e-02 2.238045781850814819e-01 -2.782139182090759277e-02 3.166863694787025452e-02 3.619514703750610352e-01 6.476700305938720703e-02 -1.689063012599945068e-01 -1.015809699892997742e-01 -2.411994338035583496e-01 1.534950137138366699e-01 -5.210263282060623169e-02 2.326380759477615356e-01
-1.007633209228515625e-01 -2.305677086114883423e-01 -1.683116406202316284e-01 -1.130477935075759888e-01 -2.904935181140899658e-01 1.130826100707054138e-01 7.118655741214752197e-02 1.498366445302963257e-01 2.244267314672470093e-01 1.766977608203887939e-01 1.144088208675384521e-01 -4.830192308872938156e-03 3.086215853691101074e-01 -8.489822596311569214e-02 -2.016339749097824097e-01 8.220118284225463867e-02 -5.443482473492622375e-02 2.629681229591369629e-01 -3.108254075050354004e-01 1.042911931872367859e-01 -5.367837846279144287e-03 -9.504846483469009399e-02 -2.544716894626617432e-01 -8.325029164552688599e-02 2.793675959110260010e-01 2.548732757568359375e-01 3.367132321000099182e-02 -1.628615707159042358e-01 -1.742015182971954346e-01 1.291075795888900757e-01 -2.099301666021347046e-01 6.488229334354400635e-02
-1.684382930397987366e-02 -3.238085210323333740e-01 -3.093644510954618454e-03 -6.000488996505737305e-02 2.157782614231109619e-01 -1.072037070989608765e-01 3.920663520693778992e-02 7.991396635770797729e-02 2.003593742847442627e-01 9.284866601228713989e-02 -1.594530884176492691e-03 1.352765969932079315e-02 2.531354725360870361e-01 -1.054487526416778564e-01 -2.434438467025756836e-02 -3.426611721515655518e-01 3.598036989569664001e-02 1.348315924406051636e-01 -3.014577627182006836e-01 1.970225572586059570e-01 -2.776580303907394409e-02 -1.617082059383392334e-01 9.610489010810852051e-02 -2.996855676174163818e-01 -6.772503256797790527e-02 -1.398578286170959473e-01 3.500609099864959717e-01 -2.365904748439788818e-01 2.573188021779060364e-02 2.495736181735992432e-01 2.152115479111671448e-02 2.047133594751358032e-01
3.533633425831794739e-02 -2.687557041645050049e-01 3.692932799458503723e-02 -3.300300240516662598e-01 -1.345071941614151001e-01 -2.478713691234588623e-01 1.376298367977142334e-01 5.335186049342155457e-02 1.187326684594154358e-01 2.269660979509353638e-01 -1.606114357709884644e-01 -2.101511210203170776e-01 2.157083153724670410e-01 6.201415881514549255e-02 -4.378525167703628540e-02 2.498902827501296997e-01 1.860488802194595337e-01 -3.605087697505950928e-01 3.308431059122085571e-02 2.420317381620407104e-01 9.917409159243106842e-03 7.514419406652450562e-02 -6.147184595465660095e-02 -1.607209444046020508e-02 2.546852827072143555e-01 2.974880626425147057e-04 -6.335245445370674133e-03 -1.929570883512496948e-01 -2.235672175884246826e-01 2.552103698253631592e-01 -2.644751593470573425e-02 -1.123417466878890991e-01
1.544567346572875977e-01 -2.894664108753204346e-01 1.049278751015663147e-01 -1.636370867490768433e-01 -8.213614113628864288e-03 -3.649074137210845947e-01 1.086608022451400757e-01 7.962777465581893921e-02 2.752182446420192719e-02 1.394011974334716797e-01 1.335154473781585693e-01 -5.323503166437149048e-02 3.089624643325805664e-01 -6.586929410696029663e-02 -8.909701555967330933e-02 3.425232768058776855e-01 3.018520176410675049e-01 -4.233872517943382263e-02 -1.250269114971160889e-01 2.387308627367019653e-01 4.434396512806415558e-03 -8.098489046096801758e-02 -1.443636417388916016e-01 -6.623107194900512695e-02 1.599825024604797363e-01 -1.156561970710754395e-01 9.637540578842163086e-02 -1.144683137536048889e-01 -2.272713333368301392e-01 2.460344433784484863e-01 1.063723340630531311e-01 -2.347039282321929932e-01
-5.041548237204551697e-02 -4.292459487915039062e-01 1.415625214576721191e-01 -8.112859725952148438e-02 -2.870275974273681641e-01 -1.924804300069808960e-01 1.187064871191978455e-01 -5.010783672332763672e-02 -2.968410262838006020e-03 -1.763722151517868042e-01 1.306441575288772583e-01 8.881907560862600803e-04 -6.739669293165206909e-02 1.729154884815216064e-01 -3.434142172336578369e-01 9.670805931091308594e-02 1.780762374401092529e-01 1.390293240547180176e-01 -4.059185683727264404e-01 1.697084307670593262e-01 2.416558116674423218e-01 -1.139054540544748306e-02 -1.163467690348625183e-01 -2.236569970846176147e-01 -4.356239736080169678e-02 -4.358803480863571167e-02 8.905495703220367432e-02 8.915535174310207367e-03 -1.440862864255905151e-01 3.270166739821434021e-02 -1.563504338264465332e-01 1.259177327156066895e-01
-2.037070691585540771e-01 3.301104530692100525e-02 -8.704936504364013672e-02 -7.628299295902252197e-02 -3.070366382598876953e-01 -3.463069722056388855e-02 1.164723280817270279e-02 -8.110535889863967896e-02 1.341896355152130127e-01 -1.610693782567977905e-01 7.385747879743576050e-02 -6.736241281032562256e-02 3.796598911285400391e-01 -3.078414797782897949e-01 -1.677147895097732544e-01 1.316406130790710449e-01 -5.989577248692512512e-02 1.551574021577835083e-01 -1.285983771085739136e-01 2.531900703907012939e-01 6.198853254318237305e-02 1.140871420502662659e-01 -9.938033670186996460e-02 -3.952549397945404053e-01 -2.207380831241607666e-01 -6.138667464256286621e-02 1.837105751037597656e-01 -6.681883335113525391e-02 -2.911235392093658447e-01 1.117813810706138611e-01 -6.647854298353195190e-02 1.410083472728729248e-01
-1.884393766522407532e-02 -2.998904883861541748e-01 4.329884052276611328e-02 5.009574815630912781e-02 -4.153661802411079407e-02 -2.732062339782714844e-01 -6.510123610496520996e-02 -1.752576977014541626e-01 -1.227481961250305176e-01 -1.363621354103088379e-01 -1.991372108459472656e-01 1.622823998332023621e-02 -8.878727257251739502e-02 4.041732475161552429e-02 -1.937280148267745972e-01 -1.549743860960006714e-01 8.742154389619827271e-02 1.346110850572586060e-01 -4.025093019008636475e-01 5.037899613380432129e-01 -1.813854426145553589e-01 5.008068308234214783e-02 -2.785151600837707520e-01 -1.519176959991455078e-01 -5.030139535665512085e-02 -5.774005129933357239e-02 -7.114300876855850220e-02 -1.114823818206787109e-01 -1.413626829162240028e-03 2.058668285608291626e-01 -7.699269056320190430e-02 7.544520311057567596e-03
1.145641356706619263e-01 -2.996528446674346924e-01 2.565974891185760498e-01 3.574391081929206848e-02 -5.749389156699180603e-02 -3.164010047912597656e-01 -2.411823906004428864e-02 3.842025250196456909e-02 -1.343723833560943604e-01 -9.678917005658149719e-03 -6.049333140254020691e-03 1.173866018652915955e-01 1.115118190646171570e-01 -6.800141185522079468e-02 1.177671849727630615e-01 -1.467841714620590210e-01 4.708155989646911621e-01 -8.237426728010177612e-02 -8.931637555360794067e-02 2.210063189268112183e-01 -2.425016369670629501e-03 5.758461076766252518e-03 -8.937298506498336792e-02 -2.626173794269561768e-01 -3.738817945122718811e-02 -3.012964725494384766e-01 -2.112719863653182983e-01 1.018011644482612610e-01 -2.275785356760025024e-01 5.711139366030693054e-02 -1.102825030684471130e-01 2.517727017402648926e-01
-8.569248765707015991e-02 -2.000973224639892578e-01 -2.189308553934097290e-01 -1.235352158546447754e-01 -1.584502309560775757e-02 -2.116476148366928101e-01 4.456379637122154236e-02 -5.353224463760852814e-03 2.116643637418746948e-01 -2.842208556830883026e-02 -1.746368408203125000e-01 -1.068033054471015930e-01 2.073796689510345459e-01 -2.812384665012359619e-01 -3.155672922730445862e-02 3.920143544673919678e-01 7.945597916841506958e-02 9.983176738023757935e-02 -2.766639590263366699e-01 2.131579667329788208e-01 9.494415670633316040e-02 1.721197180449962616e-02 5.566505342721939087e-02 1.169495880603790283e-01 6.536991149187088013e-02 5.773168988525867462e-03 4.722286015748977661e-02 3.995717689394950867e-02 -4.362784624099731445e-01 3.245588541030883789e-01 7.684551179409027100e-02 6.338558346033096313e-02
1.136825680732727051e-01 -5.070978403091430664e-01 4.196414351463317871e-02 1.080970391631126404e-01 -7.146233320236206055e-02 -1.158374324440956116e-01 9.128060936927795410e-02 -1.494110524654388428e-01 1.754273772239685059e-01 4.314858466386795044e-02 -2.271901071071624756e-02 -2.393658757209777832e-01 4.201861098408699036e-02 -1.860164403915405273e-01 -2.434036284685134888e-01 1.317086219787597656e-01 2.620395123958587646e-01 -3.472794294357299805e-01 -1.927452087402343750e-01 1.811119765043258667e-01 1.831170171499252319e-01 1.946829855442047119e-01 -1.891457140445709229e-01 -2.084112167358398438e-01 -9.541301056742668152e-03 -1.007087081670761108e-01 -5.509843304753303528e-02 1.532463878393173218e-01 -2.869601733982563019e-02 7.115485519170761108e-02 9.947432577610015869e-02 -3.863300383090972900e-02
-1.767683029174804688e-01 -8.086192607879638672e-02 -1.482226401567459106e-01 -2.521387040615081787e-01 7.930847257375717163e-02 -1.995615102350711823e-02 -1.806827783584594727e-01 2.733754217624664307e-01 -3.318433463573455811e-02 1.757378689944744110e-02 -4.985726252198219299e-02 6.526353210210800171e-02 1.084621697664260864e-01 -4.891664162278175354e-02 -1.239565610885620117e-01 3.195292130112648010e-02 3.267547488212585449e-01 -4.276246950030326843e-02 -4.455715790390968323e-02 1.068732216954231262e-01 -1.051829755306243896e-01 2.590774595737457275e-01 -2.590289711952209473e-01 -2.857920527458190918e-01 3.743173182010650635e-01 5.582496058195829391e-03 -1.229762583971023560e-01 2.534140273928642273e-02 -2.497669607400894165e-01 2.984901964664459229e-01 -2.576451301574707031e-01 3.421580418944358826e-02
2.622099965810775757e-02 -1.983838081359863281e-01 -5.274860188364982605e-03 -3.375478982925415039e-01 -1.513482034206390381e-01 8.179703354835510254e-02 1.385306268930435181e-01 -2.406312339007854462e-02 4.618429392576217651e-02 -2.223841659724712372e-02 -2.836548089981079102e-01 1.814727485179901123e-02 3.755093812942504883e-01 -2.265298515558242798e-01 -1.654040254652500153e-02 1.668995469808578491e-01 2.495388388633728027e-01 2.160283625125885010e-01 6.950399279594421387e-02 8.683188259601593018e-02 8.952397108078002930e-02 6.009914353489875793e-02 4.213789105415344238e-02 -9.790255874395370483e-02 -7.824829220771789551e-02 2.058585137128829956e-01 -7.953030616044998169e-02 2.163669168949127197e-01 -4.366527795791625977e-01 2.097892016172409058e-01 1.543748378753662109e-02 1.091005206108093262e-01
1.477803736925125122e-01 -3.428476452827453613e-01 6.502234190702438354e-02 -1.242433935403823853e-01 -8.744049072265625000e-02 1.073487997055053711e-01 6.801464408636093140e-02 -1.181186661124229431e-01 1.218758821487426758e-01 1.837500743567943573e-02 7.181405276060104370e-02 -3.600815236568450928e-01 -5.010307300835847855e-03 -1.421938836574554443e-01 -1.165286749601364136e-01 -8.926738798618316650e-02 -4.002607613801956177e-02 1.155793666839599609e-02 -4.389292001724243164e-02 5.853700041770935059e-01 -1.819072067737579346e-01 -7.476315647363662720e-02 -4.857994243502616882e-02 -2.630134671926498413e-02 -9.547150880098342896e-02 -1.315073370933532715e-01 -6.552829593420028687e-02 -3.276903554797172546e-02 -3.705843091011047363e-01 2.060570986941456795e-03 2.029776014387607574e-02 2.320087254047393799e-01
-3.941648453474044800e-02 -2.202665805816650391e-01 1.433642059564590454e-01 9.913526475429534912e-02 -3.044285476207733154e-01 -2.443243563175201416e-01 2.366081029176712036e-01 -1.278458833694458008e-01 1.591632664203643799e-01 2.024075984954833984e-01 -4.080122709274291992e-02 6.099743023514747620e-02 -1.509106159210205078e-01 -2.447168678045272827e-01 -2.513076923787593842e-02 -8.511173538863658905e-03 1.553778350353240967e-01 1.738641038537025452e-02 -3.479099869728088379e-01 2.091539055109024048e-01 4.833270609378814697e-02 1.566591262817382812e-01 -2.658434212207794189e-01 -1.919109225273132324e-01 3.059264123439788818e-01 5.381592735648155212e-02 2.852929988875985146e-03 1.985226124525070190e-01 2.174751833081245422e-02 2.671997249126434326e-01 -1.035258639603853226e-02 9.111964702606201172e-02
8.254821598529815674e-02 -2.392893433570861816e-01 1.658193171024322510e-01 1.310741305351257324e-01 8.576520532369613647e-02 1.181301623582839966e-01 1.166869699954986572e-01 -4.423755034804344177e-02 2.475368827581405640e-01 1.712761968374252319e-01 1.546001136302947998e-01 -6.039328128099441528e-02 2.289948314428329468e-01 3.198773041367530823e-02 -1.903264671564102173e-01 1.270069032907485962e-01 2.020504176616668701e-01 -8.550279587507247925e-02 4.207802994642406702e-04 1.498486399650573730e-01 -2.191009819507598877e-01 9.012944996356964111e-02 6.682662665843963623e-02 -4.035499878227710724e-03 -1.405377388000488281e-01 -2.187001854181289673e-01 -1.068087667226791382e-01 -2.366037368774414062e-01 -1.720670461654663086e-01 3.468776345252990723e-01 -3.387879431247711182e-01 3.154558241367340088e-01
1.197290122509002686e-01 -1.913028657436370850e-01 2.441371679306030273e-01 7.891054265201091766e-03 4.914540424942970276e-02 -1.170113310217857361e-01 -9.386554360389709473e-03 1.474886536598205566e-01 9.690687060356140137e-02 1.486386358737945557e-01 -4.452354088425636292e-02 -1.801468133926391602e-01 1.409163028001785278e-01 -1.993936114013195038e-02 1.058497577905654907e-01 -3.029987215995788574e-01 8.792282640933990479e-02 -2.210672944784164429e-01 -2.487288564443588257e-01 2.938938140869140625e-01 1.109483391046524048e-01 -1.578076481819152832e-01 -8.745881495997309685e-04 -1.207517161965370178e-01 -3.518649563193321228e-02 -2.379881143569946289e-01 1.219049841165542603e-01 -1.859856545925140381e-01 1.422653347253799438e-02 3.673493564128875732e-01 -7.361922413110733032e-02 3.971609771251678467e-01
2.621344923973083496e-01 -3.678567409515380859e-01 4.179269075393676758e-01 1.130143776535987854e-01 1.853544451296329498e-02 3.942666202783584595e-02 5.400801450014114380e-02 -6.261479109525680542e-02 3.775749728083610535e-02 3.797399252653121948e-02 -2.707679867744445801e-01 -1.232410296797752380e-01 -1.786629855632781982e-01 -1.683842688798904419e-01 -3.302029371261596680e-01 1.090653166174888611e-01 9.355095028877258301e-02 5.807012692093849182e-02 -7.600326091051101685e-02 2.638544440269470215e-01 2.812853781506419182e-04 -1.250278800725936890e-01 -1.325534135103225708e-01 -2.028184831142425537e-01 -1.132016479969024658e-01 -3.761697188019752502e-02 -1.401405334472656250e-01 1.997409760951995850e-01 -1.778964549303054810e-01 2.071013450622558594e-01 -1.295163929462432861e-01 1.692387089133262634e-02
-1.999880671501159668e-01 -1.804878860712051392e-01 1.126635670661926270e-01 -1.955820769071578979e-01 -2.185459733009338379e-01 6.117945536971092224e-02 4.809612408280372620e-02 -6.122696679085493088e-03 2.696803584694862366e-02 2.568079829216003418e-01 2.354946285486221313e-01 -1.499192565679550171e-01 1.725446432828903198e-01 -1.064739823341369629e-01 4.104077070951461792e-02 2.320473343133926392e-01 1.344431191682815552e-01 -1.552290618419647217e-01 -3.467835187911987305e-01 2.684465050697326660e-01 -1.679931432008743286e-01 -9.278498589992523193e-02 -1.245394572615623474e-01 -6.454508006572723389e-02 -3.392474353313446045e-02 4.772274568676948547e-02 -1.938953250646591187e-01 1.033724620938301086e-01 -3.701479434967041016e-01 1.999793201684951782e-01 1.079436764121055603e-01 2.236400991678237915e-01
-2.429672330617904663e-01 -7.029674947261810303e-02 -1.462787836790084839e-01 -2.785527110099792480e-01 -1.402218490839004517e-01 -3.137987107038497925e-02 -1.006131321191787720e-01 1.755251437425613403e-01 -1.169952824711799622e-01 1.633283495903015137e-01 -5.034089460968971252e-02 1.143371015787124634e-01 1.158631518483161926e-01 -3.730409741401672363e-01 -1.327306181192398071e-01 9.479668736457824707e-02 1.458197385072708130e-01 -4.959784075617790222e-02 -3.191849961876869202e-02 4.608099162578582764e-01 -4.673244431614875793e-02 -1.883955001831054688e-01 -2.875182405114173889e-02 -1.264014393091201782e-01 2.269035577774047852e-01 1.189835742115974426e-01 3.517948091030120850e-03 -9.487423300743103027e-02 -2.158011347055435181e-01 1.499495506286621094e-01 -1.994086802005767822e-01 2.554507553577423096e-01
1.641395092010498047e-01 -3.737387359142303467e-01 1.919275224208831787e-01 -1.651027351617813110e-01 -1.618033051490783691e-01 -2.234305143356323242e-01 1.845690757036209106e-01 -2.035432904958724976e-01 -1.102003455162048340e-01 3.309475630521774292e-02 7.721632719039916992e-02 1.027102619409561157e-01 3.610351309180259705e-02 -5.004457756876945496e-02 1.399893611669540405e-01 -1.784552037715911865e-01 5.254215747117996216e-02 -1.298801153898239136e-01 -4.811222106218338013e-02 4.104841351509094238e-01 1.349275410175323486e-01 1.328081190586090088e-01 -2.935554832220077515e-03 -2.450930327177047729e-01 2.736467421054840088e-01 -1.573230773210525513e-01 -7.784727960824966431e-02 -6.586929410696029663e-02 -1.707190871238708496e-01 6.779684126377105713e-02 -1.344553679227828979e-01 2.906322181224822998e-01
-2.201396971940994263e-03 -2.497881203889846802e-01 -9.365899860858917236e-02 -8.116973191499710083e-02 -2.917793989181518555e-01 -1.176732480525970459e-01 -4.492310062050819397e-02 -3.269575908780097961e-02 2.761468887329101562e-01 1.379443109035491943e-01 2.602200768887996674e-02 -6.919511407613754272e-02 1.604630798101425171e-01 -5.094388723373413086e-01 1.012229397892951965e-01 -1.610856316983699799e-02 5.757626146078109741e-02 1.386488229036331177e-01 -3.320096433162689209e-01 2.593955099582672119e-01 1.387926563620567322e-02 -2.815598621964454651e-02 -2.543409168720245361e-01 1.055665463209152222e-01 -1.414873823523521423e-02 1.193592846393585205e-01 3.567240387201309204e-02 1.871410012245178223e-01 -2.227705866098403931e-01 9.241369366645812988e-02 -1.907116919755935669e-01 -3.854152932763099670e-02
-6.511352956295013428e-02 -1.290058940649032593e-01 2.023369520902633667e-01 -2.693929374217987061e-01 -2.002946287393569946e-01 4.378595203161239624e-02 -3.030025064945220947e-01 -3.394689038395881653e-02 7.281041890382766724e-02 -6.519860774278640747e-02 -2.280597835779190063e-01 1.193802282214164734e-01 1.485869288444519043e-01 -1.454186886548995972e-01 1.098607294261455536e-02 1.529083400964736938e-02 2.153290808200836182e-01 1.360616236925125122e-01 -1.736160814762115479e-01 3.135245442390441895e-01 -2.093409001827239990e-02 -2.002707868814468384e-01 2.099410444498062134e-01 -1.030600965023040771e-01 1.988484412431716919e-01 -1.813966482877731323e-01 7.285328209400177002e-02 -3.148099780082702637e-02 -4.117741286754608154e-01 -5.620344355702400208e-02 -1.140833050012588501e-01 2.411928474903106689e-01
9.478222578763961792e-02 -2.907754778861999512e-01 5.530865862965583801e-02 -2.832359075546264648e-01 -4.527749959379434586e-03 1.516714245080947876e-01 -1.571156531572341919e-01 -4.568834975361824036e-02 8.584304898977279663e-02 1.793214976787567139e-01 -2.319430261850357056e-01 -1.653181165456771851e-01 2.776913344860076904e-01 -2.938003838062286377e-01 -1.515211611986160278e-01 2.615062296390533447e-01 2.367357313632965088e-01 1.660022325813770294e-02 -9.681122004985809326e-02 -5.286802724003791809e-02 3.516584262251853943e-02 1.315827518701553345e-01 1.455626040697097778e-01 -2.226482480764389038e-01 9.850975126028060913e-02 1.838571391999721527e-02 1.119192689657211304e-01 1.923226416110992432e-01 -2.595500051975250244e-01 -2.782930852845311165e-03 -1.836107224225997925e-01 2.819885015487670898e-01
-2.741260230541229248e-01 -2.352144271135330200e-01 -1.516803633421659470e-02 1.478936672210693359e-01 6.469831615686416626e-02 -1.652321666479110718e-01 -4.129034653306007385e-02 -1.974948123097419739e-02 1.476922631263732910e-01 -1.437978893518447876e-01 -2.427574843168258667e-01 -4.589796438813209534e-02 -1.339656561613082886e-01 1.676445156335830688e-01 1.010085791349411011e-01 6.819024682044982910e-02 2.913876175880432129e-01 -2.156920731067657471e-01 -1.082703024148941040e-01 1.732339560985565186e-01 3.662669360637664795e-01 -2.705951221287250519e-02 -1.903488934040069580e-01 -1.742134429514408112e-02 2.963139414787292480e-01 -1.541702300310134888e-01 -2.299997769296169281e-02 9.720747172832489014e-02 -2.255810946226119995e-01 2.533965110778808594e-01 -1.729341000318527222e-01 1.956459581851959229e-01
-6.450894474983215332e-02 -1.483882665634155273e-01 -1.097645908594131470e-01 6.787694990634918213e-02 -9.049817174673080444e-02 -3.506622612476348877e-01 -1.564619541168212891e-01 8.530523627996444702e-02 1.310818046331405640e-01 1.281204968690872192e-01 3.149735629558563232e-01 -8.202796429395675659e-02 2.250443398952484131e-01 -7.547814399003982544e-02 3.699742257595062256e-03 2.786399722099304199e-01 2.183509171009063721e-01 3.145369887351989746e-02 -2.743476033210754395e-01 4.746219217777252197e-01 8.990412950515747070e-02 -2.040112167596817017e-01 -4.168938472867012024e-02 -1.922012306749820709e-02 7.238075882196426392e-02 -5.112791061401367188e-02 -5.608798563480377197e-02 1.011515706777572632e-01 -3.716177493333816528e-02 2.875394821166992188e-01 1.149640753865242004e-01 3.472497686743736267e-02
2.457905113697052002e-01 -3.180029392242431641e-01 -1.497143208980560303e-01 1.463699638843536377e-01 -2.414221912622451782e-01 1.076228171586990356e-01 5.717910826206207275e-02 -8.858738839626312256e-02 1.032356321811676025e-01 1.181892603635787964e-01 1.444394886493682861e-01 2.011590003967285156e-01 -2.559033967554569244e-02 -1.436578780412673950e-01 -2.825152128934860229e-02 1.982346326112747192e-01 2.832517325878143311e-01 -4.546338692307472229e-02 -3.071549236774444580e-01 3.564492762088775635e-01 2.094310224056243896e-01 9.316199272871017456e-02 2.199115902185440063e-01 -7.705415785312652588e-02 3.623873367905616760e-02 -3.226141631603240967e-02 1.463271956890821457e-02 2.698908187448978424e-02 -3.655795753002166748e-01 9.909959137439727783e-02 9.367069229483604431e-03 -9.436912834644317627e-02
-9.095373679883778095e-04 -1.271736770868301392e-01 1.087997332215309143e-01 4.679778590798377991e-02 1.394068598747253418e-01 3.586071357131004333e-02 2.059009373188018799e-01 -4.173448681831359863e-02 2.342377156019210815e-01 1.088944002985954285e-01 -4.553311169147491455e-01 -4.679671023041009903e-03 2.192258238792419434e-01 -6.681527197360992432e-02 -1.874000951647758484e-02 7.241959124803543091e-02 1.457506567239761353e-01 1.603120751678943634e-02 -2.391632497310638428e-01 2.802590727806091309e-01 2.804078459739685059e-01 -1.021637488156557083e-02 -2.637221217155456543e-01 -5.140479281544685364e-02 8.866274356842041016e-02 1.574976742267608643e-01 2.655134499073028564e-01 -2.747173905372619629e-01 -6.006190553307533264e-02 2.064588516950607300e-01 1.150346472859382629e-01 1.627250164747238159e-01
-1.021194085478782654e-01 -3.815490305423736572e-01 1.483799815177917480e-01 2.074055373668670654e-01 -2.003689408302307129e-01 -2.442237734794616699e-01 3.066321313381195068e-01 -2.882766127586364746e-01 1.869688928127288818e-01 -2.739827893674373627e-02 -1.242824196815490723e-01 -2.232208847999572754e-01 3.806188702583312988e-02 -5.766030400991439819e-02 -1.273251473903656006e-01 -6.171996891498565674e-02 2.724507153034210205e-01 -1.368252485990524292e-01 -1.332444697618484497e-01 2.073208689689636230e-01 3.965472057461738586e-02 9.738603234291076660e-02 -4.048453643918037415e-02 -3.127073347568511963e-01 1.823946684598922729e-01 -1.005731150507926941e-01 -3.029507584869861603e-02 -2.823344431817531586e-02 2.978110127151012421e-02 2.523814737796783447e-01 3.087912686169147491e-02 -3.821082785725593567e-02
-7.107284665107727051e-02 -9.471049159765243530e-02 -1.461901813745498657e-01 -4.482865333557128906e-02 -2.137740254402160645e-01 7.183211296796798706e-02 -1.133925914764404297e-01 1.523049026727676392e-01 1.781372427940368652e-01 1.810781657695770264e-01 -1.800541877746582031e-01 -5.093530565500259399e-02 1.501793116331100464e-01 7.607887685298919678e-02 2.565697766840457916e-02 4.184497892856597900e-01 1.218925043940544128e-01 2.701337039470672607e-01 -8.159513771533966064e-02 6.427825987339019775e-02 -1.127106882631778717e-02 5.887169856578111649e-03 2.409562282264232635e-02 -4.529671370983123779e-01 5.450281128287315369e-02 -1.288754791021347046e-01 1.894989460706710815e-01 1.332057118415832520e-01 -3.047356307506561279e-01 1.875807344913482666e-01 -2.010241001844406128e-01 1.606617569923400879e-01
-1.812315434217453003e-01 -1.226972863078117371e-01 -9.244202077388763428e-02 -8.737421780824661255e-02 -2.738207280635833740e-01 -1.351440548896789551e-01 -3.592023253440856934e-02 -1.927636750042438507e-02 2.326218932867050171e-01 -2.169962413609027863e-02 2.577421814203262329e-02 -1.348379720002412796e-02 3.145057708024978638e-02 -4.259175434708595276e-02 -1.246037110686302185e-01 2.838362455368041992e-01 8.771903812885284424e-02 1.454471647739410400e-01 -2.282814979553222656e-01 2.924437224864959717e-01 -1.571978330612182617e-01 1.387844085693359375e-01 2.925225347280502319e-02 -4.072763025760650635e-01 -1.599786132574081421e-01 -9.198036789894104004e-02 1.901034116744995117e-01 1.562472581863403320e-01 -2.632681429386138916e-01 1.332160532474517822e-01 -3.276229500770568848e-01 1.432067006826400757e-01
-2.589686773717403412e-02 -1.933970302343368530e-01 -2.564575374126434326e-01 5.630257353186607361e-02 4.544858261942863464e-02 -2.643660604953765869e-01 1.370449513196945190e-01 -1.650749146938323975e-01 -5.096748471260070801e-02 9.806871414184570312e-02 -7.915428280830383301e-02 -2.970881573855876923e-02 -2.247763611376285553e-02 -1.866204142570495605e-01 -9.427189081907272339e-02 5.732309818267822266e-02 1.971905231475830078e-01 -6.050599366426467896e-02 -2.788034081459045410e-01 6.723043322563171387e-02 2.050018459558486938e-01 -2.051722407341003418e-01 -4.751859232783317566e-02 -7.990565896034240723e-02 1.217086836695671082e-01 -7.149199396371841431e-02 5.039617419242858887e-01 8.497506380081176758e-03 -1.522336751222610474e-01 2.826509773731231689e-01 1.387583464384078979e-01 3.070450127124786377e-01
-1.419714093208312988e-01 -3.704378902912139893e-01 2.001704871654510498e-01 5.565309524536132812e-02 -1.062074527144432068e-01 -1.273701190948486328e-01 -1.769057512283325195e-01 -1.472714096307754517e-01 2.594530209898948669e-02 -2.757051289081573486e-01 -1.476191282272338867e-01 -1.683811098337173462e-01 -3.497467935085296631e-02 -4.652383625507354736e-01 3.767088055610656738e-03 3.158906400203704834e-01 1.916816532611846924e-01 -1.590710692107677460e-02 -4.088021442294120789e-02 2.342391014099121094e-01 -1.039756909012794495e-01 -1.628657430410385132e-01 7.113188039511442184e-03 -1.366723030805587769e-01 -1.048078164458274841e-01 -1.936706304550170898e-01 1.284261047840118408e-01 -4.243420064449310303e-02 -1.598781347274780273e-01 1.363558620214462280e-01 1.022651344537734985e-01 -6.055161729454994202e-02
2.670333161950111389e-02 -2.474625855684280396e-01 -2.660965323448181152e-01 -2.508641779422760010e-02 -2.522584795951843262e-01 -2.023057490587234497e-01 1.378070116043090820e-01 -5.359009280800819397e-02 -1.786311268806457520e-01 1.423730254173278809e-01 -1.340525806881487370e-03 1.150350272655487061e-01 -1.069530993700027466e-01 -2.017533332109451294e-01 -3.092054426670074463e-01 1.663422733545303345e-01 3.183636069297790527e-01 -8.484878391027450562e-02 -3.825806081295013428e-01 3.057161867618560791e-01 -6.373249739408493042e-02 -7.667946815490722656e-02 2.366622388362884521e-01 -9.706761687994003296e-02 -1.715498603880405426e-02 3.346579894423484802e-02 9.499077498912811279e-02 1.358972042798995972e-01 -7.865474373102188110e-02 1.659608632326126099e-01 9.081771969795227051e-02 -6.864552199840545654e-02
-2.056142687797546387e-01 -2.910863757133483887e-01 -9.185554832220077515e-02 -3.235088288784027100e-01 -2.884617447853088379e-01 5.789600685238838196e-02 3.904262557625770569e-02 4.285333305597305298e-02 2.166451811790466309e-01 1.011002883315086365e-01 -1.689097881317138672e-01 -1.316447257995605469e-01 1.211678907275199890e-01 -1.247183606028556824e-01 5.473338067531585693e-02 2.098114043474197388e-02 -7.450404763221740723e-02 1.510901600122451782e-01 2.577926404774188995e-02 2.145504355430603027e-01 -1.056145280599594116e-01 1.037514954805374146e-01 -1.686311662197113037e-01 -1.197196021676063538e-01 3.893056511878967285e-01 3.925963863730430603e-02 -2.686296403408050537e-01 -1.204544678330421448e-01 -3.445765674114227295e-01 5.810354650020599365e-02 -5.947171151638031006e-02 1.676391214132308960e-01
9.186974167823791504e-02 -3.430815935134887695e-01 -1.091266050934791565e-01 -1.239119991660118103e-01 5.656931176781654358e-02 1.704251021146774292e-01 7.705160882323980331e-03 3.379750996828079224e-02 3.589027747511863708e-02 -1.142050232738256454e-02 -1.866884231567382812e-01 -1.322403401136398315e-01 1.505488753318786621e-01 -3.209432065486907959e-01 -2.172000333666801453e-02 2.187933176755905151e-01 1.995720267295837402e-01 2.387166768312454224e-01 -2.605350911617279053e-01 -4.932696744799613953e-02 -3.984306380152702332e-02 -5.718312412500381470e-02 2.679175734519958496e-01 -4.814955592155456543e-01 -3.537719137966632843e-03 -9.979525208473205566e-02 -3.311193361878395081e-02 5.601119995117187500e-02 -2.156184464693069458e-01 1.911158561706542969e-01 -8.513271808624267578e-02 7.283072918653488159e-02
-1.316339895129203796e-02 -4.830951690673828125e-01 2.530830800533294678e-01 2.076995372772216797e-01 1.663316935300827026e-01 -7.754787802696228027e-03 7.211577147245407104e-02 -1.056870594620704651e-01 3.704740852117538452e-02 -8.015634492039680481e-03 9.658692032098770142e-02 -2.319421172142028809e-01 2.257986068725585938e-01 -1.186846196651458740e-01 -1.317135095596313477e-01 7.004731148481369019e-02 -9.216705337166786194e-03 9.028725326061248779e-03 8.543756790459156036e-03 3.419259786605834961e-01 -2.462434023618698120e-01 1.276384294033050537e-01 4.562209919095039368e-02 -4.563033953309059143e-02 -4.220311716198921204e-02 7.448115851730108261e-03 1.134270876646041870e-01 -3.380337357521057129e-01 -2.016344219446182251e-01 1.980628371238708496e-01 -1.157218515872955322e-01 2.068334519863128662e-01
9.070880711078643799e-02 -2.634003162384033203e-01 1.615140736103057861e-01 2.255308069288730621e-02 8.566313982009887695e-02 -1.259443014860153198e-01 -8.694440871477127075e-02 1.543358415365219116e-01 -1.186134517192840576e-01 6.905871629714965820e-02 1.233969032764434814e-01 -4.666347429156303406e-02 -1.649783551692962646e-02 -2.047686278820037842e-02 1.169330254197120667e-02 -1.970607936382293701e-01 1.809019297361373901e-01 -1.902166008949279785e-01 -1.223111525177955627e-01 2.841506004333496094e-01 -5.384572222828865051e-02 -1.166245937347412109e-01 -6.197907030582427979e-02 -3.868491351604461670e-01 -1.164727360010147095e-01 -1.964180320501327515e-01 2.440507560968399048e-01 -3.259812295436859131e-01 -5.640305113047361374e-03 3.656964004039764404e-01 -9.303095936775207520e-02 2.651783227920532227e-01
-3.379412740468978882e-02 -2.188658714294433594e-01 1.086378172039985657e-01 -2.702771127223968506e-01 2.300227805972099304e-02 -4.815152660012245178e-02 -2.219432443380355835e-01 2.250328510999679565e-01 -6.440618634223937988e-02 -1.506697852164506912e-02 3.699959442019462585e-02 -2.238137125968933105e-01 1.729044914245605469e-01 -2.957038879394531250e-01 1.091319918632507324e-01 -9.135629981756210327e-02 1.406348198652267456e-01 5.794925615191459656e-02 -3.844433724880218506e-01 1.035075187683105469e-01 -1.328956335783004761e-01 3.054580390453338623e-01 -1.145405601710081100e-02 -4.152005538344383240e-02 1.611280739307403564e-01 -2.036941200494766235e-01 -1.323801726102828979e-01 -9.548486024141311646e-02 -2.748575806617736816e-01 2.844422459602355957e-01 -1.564489305019378662e-01 -2.085371315479278564e-02
1.597760468721389771e-01 -2.556091547012329102e-01 7.592578977346420288e-02 2.125566750764846802e-01 -1.001215204596519470e-01 -3.007509112358093262e-01 3.773378133773803711e-01 1.255304068326950073e-01 -5.068179592490196228e-02 4.627886414527893066e-02 -1.074467375874519348e-01 -2.248238176107406616e-01 5.878954008221626282e-02 -1.689099520444869995e-01 6.282472610473632812e-02 1.027823463082313538e-01 5.894572660326957703e-02 -3.065326949581503868e-03 -8.612022548913955688e-02 3.199419081211090088e-01 9.611801058053970337e-02 -1.590967178344726562e-02 -1.481141895055770874e-01 -3.623651266098022461e-01 -3.621282055974006653e-02 -1.024309173226356506e-01 -6.659312546253204346e-02 -1.636896431446075439e-01 -2.553323283791542053e-02 3.229222893714904785e-01 2.404363453388214111e-01 6.708336621522903442e-02
-5.357226356863975525e-02 -2.200089395046234131e-01 -1.223905012011528015e-01 1.939123421907424927e-01 1.672958731651306152e-01 1.902248561382293701e-01 1.228449866175651550e-01 1.827794760465621948e-01 1.262611150741577148e-01 1.005214452743530273e-01 -2.566953599452972412e-01 -2.677471041679382324e-01 1.237204745411872864e-01 -4.130104482173919678e-01 -1.370214819908142090e-01 -4.758244380354881287e-02 2.579641640186309814e-01 4.054971784353256226e-02 4.725150763988494873e-02 3.024196028709411621e-01 6.632991135120391846e-02 4.784246906638145447e-02 1.524208039045333862e-01 -1.431086212396621704e-01 -2.447228729724884033e-01 8.134908974170684814e-02 2.945980429649353027e-02 1.524388790130615234e-01 -1.420331150293350220e-01 2.013497799634933472e-01 3.905830904841423035e-02 2.186030447483062744e-01
-1.606280207633972168e-01 -2.841112315654754639e-01 -2.089963406324386597e-01 -1.687137596309185028e-02 -7.638657093048095703e-02 -1.893629431724548340e-01 6.055026873946189880e-02 7.826068997383117676e-02 1.032257750630378723e-01 5.980373173952102661e-02 -1.777235716581344604e-01 -1.733861565589904785e-01 1.220380961894989014e-01 -1.239759773015975952e-01 -2.676053531467914581e-02 4.704684019088745117e-01 1.641653850674629211e-02 4.281295835971832275e-02 -2.849216461181640625e-01 7.876349985599517822e-02 4.083514213562011719e-02 8.081954717636108398e-02 -2.138730324804782867e-02 1.510054469108581543e-01 -4.157034680247306824e-02 -1.641672104597091675e-01 -1.688622310757637024e-02 4.727251827716827393e-02 -4.293819665908813477e-01 3.083765804767608643e-01 1.096662729978561401e-01 1.618458479642868042e-01
-1.369411647319793701e-01 -5.156094431877136230e-01 4.769636318087577820e-02 -5.175266042351722717e-02 -2.065766751766204834e-01 -3.596236407756805420e-01 -4.828550666570663452e-02 1.998696289956569672e-02 4.723130539059638977e-02 -1.582877635955810547e-01 -2.008670270442962646e-01 1.226130202412605286e-01 2.721755504608154297e-01 -4.433475062251091003e-02 -2.493872679769992828e-02 -6.383306533098220825e-02 2.339728623628616333e-01 -1.892782300710678101e-01 -2.183906137943267822e-01 2.087176591157913208e-01 9.144218266010284424e-02 2.423179335892200470e-02 -1.467800587415695190e-01 -5.645001772791147232e-03 6.407708674669265747e-02 -8.925166726112365723e-02 3.351872041821479797e-02 -2.254732185974717140e-03 -1.744004040956497192e-01 -5.688621476292610168e-02 -3.010194003582000732e-01 1.499365717172622681e-01
-5.862054601311683655e-02 -9.226842969655990601e-02 -1.289801597595214844e-01 -6.337082386016845703e-02 -1.516497284173965454e-01 3.221443668007850647e-02 -7.244243472814559937e-02 3.827330842614173889e-02 2.387093156576156616e-01 2.307032048702239990e-02 -3.731784224510192871e-02 -2.687986195087432861e-01 2.797778248786926270e-01 -6.752280145883560181e-02 -8.162994682788848877e-02 3.353657722473144531e-01 7.238509133458137512e-03 3.993343934416770935e-02 -2.384306490421295166e-01 1.893645077943801880e-01 -5.848024785518646240e-02 1.293999850749969482e-01 2.325397282838821411e-01 -4.298168122768402100e-01 -1.436412334442138672e-01 -4.354210942983627319e-02 7.877339422702789307e-02 8.409897238016128540e-02 -1.830720007419586182e-01 2.003837972879409790e-01 -2.790378332138061523e-01 2.506940364837646484e-01
1.769753545522689819e-01 -2.476146668195724487e-01 -8.150401711463928223e-02 3.883053734898567200e-02 -2.532773315906524658e-01 -1.399466395378112793e-01 1.725679934024810791e-01 -5.758609995245933533e-02 -3.739365935325622559e-02 1.383944898843765259e-01 -1.666748076677322388e-01 3.141926601529121399e-02 -6.221269071102142334e-02 -2.015504613518714905e-02 -2.723336815834045410e-01 -1.662395745515823364e-01 4.002420902252197266e-01 -1.596378278918564320e-03 -1.780927628278732300e-01 1.257345527410507202e-01 3.467397764325141907e-02 1.867681890726089478e-01 -6.233825162053108215e-02 -4.468845725059509277e-01 1.334231197834014893e-01 3.126890584826469421e-02 -1.470139175653457642e-01 8.820845186710357666e-02 1.346025764942169189e-01 2.801385521888732910e-01 -3.905183449387550354e-02 1.824716478586196899e-01
5.310983955860137939e-02 -4.796606004238128662e-01 1.161092519760131836e-01 1.712567657232284546e-01 -1.125754714012145996e-01 -1.259486377239227295e-01 1.730229705572128296e-01 3.988602757453918457e-02 3.007610738277435303e-01 1.560533791780471802e-01 -3.046428859233856201e-01 7.824829965829849243e-02 -9.101074188947677612e-02 -1.452756952494382858e-02 -1.542062759399414062e-01 1.008654162287712097e-01 -1.433593183755874634e-01 1.661460101604461670e-01 -2.873602807521820068e-01 1.523668915033340454e-01 2.577840685844421387e-01 8.677597343921661377e-02 -1.386302560567855835e-01 -1.477926820516586304e-01 -1.401185542345046997e-01 -1.677046716213226318e-01 4.818084090948104858e-02 5.404172837734222412e-02 -7.653004676103591919e-02 1.152734383940696716e-01 -2.176655232906341553e-01 1.397444754838943481e-01
-2.427815794944763184e-01 -1.240924969315528870e-01 -1.355681121349334717e-01 -1.244240030646324158e-01 -1.826060861349105835e-01 -4.104311764240264893e-02 -9.063553065061569214e-02 7.648903876543045044e-02 1.190176382660865784e-01 -6.105178594589233398e-02 8.203042298555374146e-02 -1.151693761348724365e-01 3.009059429168701172e-01 -1.579273343086242676e-01 -1.798764243721961975e-02 1.602824330329895020e-01 -1.071509197354316711e-01 9.674113243818283081e-02 -2.235895246267318726e-01 4.512431323528289795e-01 -1.265768110752105713e-01 -3.449107408523559570e-01 -2.656041979789733887e-01 -1.411791294813156128e-01 1.409432440996170044e-01 8.168009668588638306e-02 -1.318042874336242676e-01 2.764696069061756134e-02 -2.485899776220321655e-01 1.031869743019342422e-02 -1.726820021867752075e-01 1.643386632204055786e-01
-1.849313527345657349e-01 -4.047065600752830505e-02 -6.814111769199371338e-02 -1.070966422557830811e-01 -3.248621523380279541e-01 4.898169264197349548e-02 -1.469608396291732788e-01 1.229499056935310364e-01 1.495971679687500000e-01 -6.257035583257675171e-02 -6.031849235296249390e-02 -7.465925812721252441e-02 1.220231726765632629e-01 1.634531770832836628e-03 -7.570435851812362671e-02 3.371189236640930176e-01 4.325562343001365662e-02 1.913348883390426636e-01 -1.439359784126281738e-01 3.115912675857543945e-01 -2.777856308966875076e-03 4.806829616427421570e-02 3.518297895789146423e-02 -3.975781202316284180e-01 -2.123891860246658325e-01 -1.430573761463165283e-01 1.747229844331741333e-01 -4.285492375493049622e-02 -2.063663601875305176e-01 2.052501887083053589e-01 -3.331012427806854248e-01 1.486601978540420532e-01
-1.823038905858993530e-01 -1.522157192230224609e-01 4.927176237106323242e-02 2.201102674007415771e-01 -2.128945887088775635e-01 -3.353999853134155273e-01 3.430299460887908936e-01 -1.265098899602890015e-01 9.781952947378158569e-03 7.580554485321044922e-02 -2.887145280838012695e-01 -2.222441434860229492e-01 1.103911474347114563e-01 -1.039168983697891235e-01 -2.555257268249988556e-02 -9.254756383597850800e-03 2.222334891557693481e-01 -1.037697121500968933e-01 -2.044994235038757324e-01 1.385517865419387817e-01 3.537779301404953003e-02 6.630687415599822998e-02 -1.086063534021377563e-01 -2.964312136173248291e-01 -1.055087745189666748e-01 -7.897391170263290405e-02 1.258785575628280640e-01 -2.302558347582817078e-02 -5.285494402050971985e-02 3.772294521331787109e-01 1.376249790191650391e-01 1.210180595517158508e-01
-1.091578826308250427e-01 -3.750806450843811035e-01 1.079743430018424988e-01 2.699751406908035278e-02 -3.170918226242065430e-01 -4.130198061466217041e-01 5.315820500254631042e-02 -6.978741288185119629e-02 -1.083512157201766968e-01 -1.348767131567001343e-01 -7.574928551912307739e-02 1.002504974603652954e-01 9.354520589113235474e-02 -1.439059674739837646e-01 -1.033595651388168335e-01 1.739949174225330353e-02 1.376453936100006104e-01 1.393558233976364136e-01 -1.393748074769973755e-01 2.736251950263977051e-01 1.541156172752380371e-01 3.069021701812744141e-01 4.826378822326660156e-02 -9.963904321193695068e-02 1.643304079771041870e-01 -3.371962159872055054e-02 1.230091601610183716e-01 -1.492450833320617676e-01 -3.136195242404937744e-01 4.044003784656524658e-02 -9.047383815050125122e-02 1.828448474407196045e-01
-3.067401945590972900e-01 -3.168902695178985596e-01 2.930738031864166260e-02 -5.071706697344779968e-02 3.301310166716575623e-02 -1.677428632974624634e-01 1.547870188951492310e-01 -1.682169884443283081e-01 2.671157196164131165e-02 -1.162111759185791016e-01 1.403988618403673172e-02 -9.207582473754882812e-02 2.231420576572418213e-02 2.334224730730056763e-01 -2.014910727739334106e-01 -6.371728330850601196e-02 2.247983068227767944e-01 3.403725475072860718e-02 -3.583284616470336914e-01 2.512820661067962646e-01 -1.146697625517845154e-02 8.931195735931396484e-02 -2.319594323635101318e-01 -2.308370172977447510e-01 2.482642978429794312e-02 -1.686066389083862305e-01 1.041058972477912903e-01 2.866629660129547119e-01 -1.210365667939186096e-01 1.044529899954795837e-01 -2.923177182674407959e-01 8.086057007312774658e-02
-3.102060174569487572e-03 -1.848413050174713135e-01 -1.122923195362091064e-01 4.571810364723205566e-02 -1.176615580916404724e-01 -3.536237776279449463e-02 -1.902919113636016846e-01 2.735172808170318604e-01 -8.553580194711685181e-02 1.123456656932830811e-01 8.447754196822643280e-03 -2.059690505266189575e-01 2.128321230411529541e-01 -2.677126228809356689e-01 -4.559949785470962524e-02 -7.775054126977920532e-02 1.165276840329170227e-01 -2.367291599512100220e-02 -3.019286096096038818e-01 8.417219668626785278e-02 -4.375627040863037109e-01 -3.007983602583408356e-02 -7.192344218492507935e-02 -2.130196988582611084e-01 1.677187681198120117e-01 -1.468955129384994507e-01 -2.831493914127349854e-01 -2.856958657503128052e-02 -2.140183597803115845e-01 2.796755135059356689e-01 -1.656418740749359131e-01 -4.897831007838249207e-03
-2.446137070655822754e-01 -2.986360490322113037e-01 8.186428248882293701e-02 -1.895581036806106567e-01 -2.623165249824523926e-01 2.107473788782954216e-03 6.411576271057128906e-02 -1.378899812698364258e-01 1.687179505825042725e-01 1.232766807079315186e-01 -1.757083684206008911e-01 1.146268472075462341e-01 4.154127091169357300e-02 -3.545836731791496277e-02 -1.301411986351013184e-01 3.014419972896575928e-01 2.348567359149456024e-02 1.695694327354431152e-01 -1.730390191078186035e-01 9.665716439485549927e-02 1.615979224443435669e-01 -1.810366511344909668e-01 -6.009580567479133606e-02 -2.511482536792755127e-01 -1.652526259422302246e-01 -1.960527524352073669e-02 1.603976190090179443e-01 2.765966355800628662e-01 -3.096782267093658447e-01 2.672399580478668213e-01 1.600855290889739990e-01 3.013944812119007111e-02
-1.840008348226547241e-01 -1.901042014360427856e-01 6.330066919326782227e-02 -2.284739539027214050e-02 7.535227388143539429e-02 -1.928416937589645386e-01 1.734479367733001709e-01 -1.530539542436599731e-01 -2.142587602138519287e-01 -1.738734990358352661e-01 1.294136140495538712e-02 2.843691408634185791e-02 1.611704081296920776e-01 1.209953948855400085e-01 -1.240693032741546631e-01 -6.102490052580833435e-02 3.299632668495178223e-01 8.100711554288864136e-02 -1.779053360223770142e-01 4.798722565174102783e-01 -1.914039105176925659e-01 6.963973492383956909e-02 -2.652900516986846924e-01 -1.909995079040527344e-01 -1.603004336357116699e-02 -9.688371419906616211e-02 -9.577715769410133362e-03 7.224457710981369019e-02 -5.896747112274169922e-02 2.116405367851257324e-01 -3.041634261608123779e-01 1.039356514811515808e-01
1.508987993001937866e-01 -3.391136229038238525e-01 6.314364820718765259e-02 -1.458400487899780273e-01 3.424140810966491699e-02 -9.372092038393020630e-02 6.529237329959869385e-02 -1.571021378040313721e-01 3.321153298020362854e-02 -2.323392480611801147e-01 -1.989827258512377739e-03 1.070113927125930786e-01 1.611297428607940674e-01 -1.271453797817230225e-01 -7.176224142313003540e-02 -9.881170094013214111e-02 3.410339653491973877e-01 1.572187244892120361e-01 -2.157230675220489502e-01 2.175724208354949951e-01 -2.110273092985153198e-01 3.489352762699127197e-01 -1.620870828628540039e-01 -2.262098193168640137e-01 -3.395003452897071838e-02 -1.427708007395267487e-02 -1.612045057117938995e-02 1.823928207159042358e-01 -1.021550819277763367e-01 1.611519306898117065e-01 -5.910374969244003296e-02 3.479695022106170654e-01
-2.127542048692703247e-01 -4.279948472976684570e-01 2.342315018177032471e-01 -4.634375125169754028e-02 1.744964718818664551e-01 5.559900403022766113e-02 1.623584330081939697e-01 3.628114610910415649e-02 1.460037082433700562e-01 1.167981252074241638e-01 5.585723742842674255e-02 1.466173399239778519e-02 -1.201390177011489868e-01 1.924037635326385498e-01 -2.183651030063629150e-01 -3.601634502410888672e-02 7.709101773798465729e-03 8.155470341444015503e-02 -1.000272408127784729e-01 2.572087049484252930e-01 -9.448146075010299683e-02 1.241433843970298767e-01 -1.003549247980117798e-01 -3.153237700462341309e-01 2.483132332563400269e-01 -3.616991937160491943e-01 2.081381678581237793e-01 2.270168997347354889e-02 -1.251000817865133286e-02 1.796651780605316162e-01 -1.698201298713684082e-01 1.708216220140457153e-02
-1.753661483526229858e-01 -4.636761546134948730e-01 1.755425035953521729e-01 -1.690093055367469788e-02 2.599666826426982880e-02 -6.147563923150300980e-03 1.390027999877929688e-01 -2.272261306643486023e-02 -1.072637215256690979e-01 1.862644702196121216e-01 -2.003799527883529663e-01 -2.728225290775299072e-01 1.458624936640262604e-02 -7.160892244428396225e-03 -5.749006569385528564e-02 4.328469336032867432e-01 2.246733605861663818e-01 -2.307794056832790375e-02 -9.303256869316101074e-02 5.993952974677085876e-03 8.522963523864746094e-02 2.604098245501518250e-02 -4.431580891832709312e-04 -1.659660041332244873e-02 1.331552863121032715e-01 2.010659873485565186e-01 -8.021754212677478790e-03 5.371403694152832031e-02 -2.776280343532562256e-01 3.765385448932647705e-01 4.365447536110877991e-02 3.313186019659042358e-02
-1.115442886948585510e-01 -4.714109301567077637e-01 3.174242749810218811e-02 -9.245073050260543823e-02 -1.568095982074737549e-01 -4.090562462806701660e-01 -1.939039379358291626e-01 1.869529299437999725e-02 5.201860889792442322e-02 1.021526008844375610e-01 -3.883937373757362366e-02 6.361049413681030273e-02 2.133089601993560791e-01 -3.707033395767211914e-02 1.372516900300979614e-01 4.145067930221557617e-02 1.786866337060928345e-01 -9.479639679193496704e-02 -3.860472440719604492e-01 2.365106195211410522e-01 2.831481695175170898e-01 1.526334732770919800e-01 1.255682855844497681e-01 -7.763395458459854126e-02 -1.209406256675720215e-01 -1.883932203054428101e-02 1.318598687648773193e-01 -2.190310694277286530e-02 -1.794872432947158813e-01 4.920920729637145996e-02 -3.203130140900611877e-02 1.106893457472324371e-02
-1.701405197381973267e-01 -2.058446556329727173e-01 1.314497739076614380e-01 1.257090717554092407e-01 3.874818235635757446e-02 1.951082050800323486e-01 -2.336513996124267578e-02 1.722914129495620728e-01 -1.004241108894348145e-01 6.694643199443817139e-02 -6.482116295956075191e-04 -2.289211004972457886e-01 2.065937779843807220e-02 3.210295364260673523e-02 -4.550708085298538208e-02 1.556103378534317017e-01 4.216393083333969116e-02 -1.211263164877891541e-01 -3.960948586463928223e-01 1.927313059568405151e-01 -2.832438349723815918e-01 4.564560949802398682e-02 5.262843146920204163e-02 -2.686658315360546112e-02 1.164730638265609741e-01 2.168409675359725952e-01 2.326739132404327393e-01 1.633758842945098877e-01 -3.247216045856475830e-01 4.075620770454406738e-01 -9.083981066942214966e-02 1.165278032422065735e-01
-1.146364212036132812e-01 -3.114773929119110107e-01 -1.405383944511413574e-01 1.440282911062240601e-01 8.835842018015682697e-04 3.260506689548492432e-02 4.708910360932350159e-02 -7.323326915502548218e-02 8.511368930339813232e-02 3.713985905051231384e-03 4.039801657199859619e-02 -3.303913772106170654e-02 1.233153790235519409e-02 -2.197392433881759644e-01 -6.315723806619644165e-02 2.796933352947235107e-01 8.712357282638549805e-02 1.592881530523300171e-01 -1.060374751687049866e-01 1.761117130517959595e-01 1.689306944608688354e-01 2.487296611070632935e-02 4.057682454586029053e-01 -3.826858103275299072e-01 -1.218889206647872925e-01 -1.430943757295608521e-01 -1.437653303146362305e-01 8.390684425830841064e-02 -3.304228186607360840e-01 2.644521594047546387e-01 4.410553723573684692e-02 2.012172192335128784e-01
-5.160406604409217834e-02 -4.375081658363342285e-01 -5.435505881905555725e-02 4.681359231472015381e-02 -2.707168161869049072e-01 -2.106055319309234619e-01 2.560727000236511230e-01 -1.434305459260940552e-01 -5.804649367928504944e-02 1.893837936222553253e-02 -1.146514192223548889e-01 -9.459998458623886108e-02 -4.201427474617958069e-02 -2.540818452835083008e-01 -1.376464962959289551e-01 1.295704990625381470e-01 4.010411500930786133e-01 -7.704041898250579834e-02 -6.889268755912780762e-02 -1.454561110585927963e-02 -1.785197295248508453e-02 2.496113255620002747e-02 -2.604907378554344177e-02 -1.347014605998992920e-01 9.198797494173049927e-02 -1.031957715749740601e-01 -1.289259791374206543e-01 -1.278098672628402710e-01 2.697957754135131836e-01 3.310745060443878174e-01 -1.234500259160995483e-01 1.670613586902618408e-01
-3.763548284769058228e-02 -4.994697272777557373e-01 1.071018539369106293e-02 -1.720195822417736053e-02 5.683061480522155762e-02 1.915763169527053833e-01 1.376923453062772751e-02 -9.566280990839004517e-02 3.899030014872550964e-02 -1.064765080809593201e-01 1.150403469800949097e-01 -2.715212404727935791e-01 1.386094689369201660e-01 5.712103447876870632e-04 -8.249552920460700989e-03 2.694548293948173523e-02 -1.205438226461410522e-01 4.087338224053382874e-02 -5.662457644939422607e-02 3.743503391742706299e-01 -1.140949204564094543e-01 1.535292714834213257e-01 -2.569726407527923584e-01 -1.084173917770385742e-01 -1.717245951294898987e-02 4.334709793329238892e-02 -7.924462854862213135e-02 -3.003624379634857178e-01 -4.370795786380767822e-01 6.555053591728210449e-02 3.889794461429119110e-03 1.079929545521736145e-01
1.202515214681625366e-01 -3.411133289337158203e-01 8.742414414882659912e-02 -7.567154616117477417e-02 1.163149178028106689e-01 2.275246754288673401e-02 4.052888602018356323e-02 2.058228291571140289e-02 2.435957789421081543e-01 -5.558608472347259521e-02 -1.219007838517427444e-02 -4.398677870631217957e-02 1.940014362335205078e-01 -1.800521612167358398e-01 -2.926498651504516602e-01 1.022832915186882019e-01 9.764277189970016479e-02 7.335803657770156860e-02 -4.049152135848999023e-01 -3.376231715083122253e-02 1.670807301998138428e-01 -8.511351794004440308e-02 4.369072020053863525e-01 -2.398165017366409302e-01 -6.399715784937143326e-03 5.655746534466743469e-02 -1.718206852674484253e-01 -1.086022984236478806e-02 -2.306404113769531250e-01 2.301540970802307129e-01 -6.146985664963722229e-02 -5.127839371562004089e-02
-4.775164648890495300e-02 -2.320495843887329102e-01 -7.150892168283462524e-02 -1.904353648424148560e-01 -2.411043941974639893e-01 -1.477199420332908630e-02 2.746473811566829681e-02 2.385552227497100830e-01 5.448781698942184448e-02 1.641971319913864136e-01 -1.162580922245979309e-01 -1.514562219381332397e-01 3.198045194149017334e-01 -3.877563029527664185e-02 -2.849760353565216064e-01 2.339757233858108521e-01 1.844708472490310669e-01 2.045664638280868530e-01 -1.289548724889755249e-01 7.445422559976577759e-02 -5.465498566627502441e-02 4.901779443025588989e-02 -1.394123211503028870e-02 1.627122610807418823e-01 9.624859690666198730e-02 -2.191939949989318848e-02 4.861497785896062851e-03 7.266525179147720337e-02 -4.518516659736633301e-01 1.684419512748718262e-01 2.198868393898010254e-01 2.330492436885833740e-01
-2.760851942002773285e-02 -1.260929703712463379e-01 6.796080153435468674e-03 1.952904313802719116e-01 -9.056080132722854614e-02 -2.901080064475536346e-02 3.652612492442131042e-02 7.132182270288467407e-02 6.411478668451309204e-02 -2.469094283878803253e-02 -1.012592203915119171e-02 -1.944886296987533569e-01 -1.004927381873130798e-01 -5.167150497436523438e-01 -2.973840534687042236e-01 -2.074578404426574707e-02 2.213238179683685303e-02 2.315289080142974854e-01 -1.098085716366767883e-01 2.391452044248580933e-01 -1.635595709085464478e-01 6.779105961322784424e-02 -2.433867752552032471e-01 -3.256063163280487061e-01 5.880891159176826477e-02 -9.088564664125442505e-02 -2.311146855354309082e-01 2.626100555062294006e-02 -3.190259635448455811e-01 -2.331941761076450348e-02 -1.790674030780792236e-01 -3.039230220019817352e-02
-1.682041585445404053e-01 -3.904604315757751465e-01 -1.570909768342971802e-01 6.393379718065261841e-02 -3.448528349399566650e-01 -1.717635095119476318e-01 1.403319686651229858e-01 6.204262375831604004e-02 -4.616495687514543533e-03 -8.012225478887557983e-02 -1.989421546459197998e-01 1.275202631950378418e-01 1.685925759375095367e-02 -1.056541427969932556e-01 -1.926349103450775146e-01 -2.914350032806396484e-01 2.909900844097137451e-01 -1.077760979533195496e-01 -1.922100335359573364e-01 4.513654857873916626e-03 8.642221987247467041e-02 1.776361465454101562e-01 -1.313350442796945572e-02 -1.155655086040496826e-01 1.116170659661293030e-01 1.688110455870628357e-02 -2.476631291210651398e-02 8.192012459039688110e-02 3.702588751912117004e-02 1.998870670795440674e-01 -3.126479387283325195e-01 2.789181768894195557e-01
-1.176244318485260010e-01 -2.598476707935333252e-01 3.153124153614044189e-01 2.227059751749038696e-01 1.575054675340652466e-01 -4.085207358002662659e-02 -5.067409947514533997e-02 9.482672810554504395e-02 -5.846191942691802979e-02 2.568939700722694397e-02 -1.309996396303176880e-01 -2.452713102102279663e-01 3.021516092121601105e-02 -6.217142567038536072e-03 -1.781526394188404083e-02 -2.206329070031642914e-02 -7.341498509049415588e-03 -1.015473343431949615e-02 -3.655504286289215088e-01 4.935778677463531494e-02 9.390059858560562134e-02 7.558801211416721344e-03 -2.937390469014644623e-02 -1.225481182336807251e-01 2.404487691819667816e-02 -1.506924927234649658e-01 2.280891500413417816e-02 -2.329774796962738037e-01 -4.177303612232208252e-02 5.142626166343688965e-01 -5.252116546034812927e-02 3.747051656246185303e-01
-2.497803419828414917e-01 1.256794761866331100e-02 -1.674643754959106445e-01 6.751196831464767456e-02 -2.075919061899185181e-01 1.083857044577598572e-01 6.481916457414627075e-02 -5.151063203811645508e-02 -1.229203939437866211e-01 -2.076095342636108398e-01 6.343342363834381104e-02 -1.469966322183609009e-01 8.925385028123855591e-02 -2.726728618144989014e-01 -7.594645768404006958e-02 -1.501858513802289963e-02 1.896222382783889771e-01 5.293158441781997681e-02 -1.536135226488113403e-01 4.370386004447937012e-01 1.266224086284637451e-01 -6.751691550016403198e-02 2.548382282257080078e-01 -3.052853345870971680e-01 1.082074642181396484e-01 -6.842043250799179077e-02 4.780384525656700134e-02 -2.126682177186012268e-02 -2.652068138122558594e-01 9.721363335847854614e-02 -1.839213520288467407e-01 3.258346021175384521e-01
-8.576192893087863922e-03 -3.256981670856475830e-01 8.834424614906311035e-02 -1.342634484171867371e-02 1.518652737140655518e-01 7.665536552667617798e-02 1.460106521844863892e-01 -1.074528321623802185e-01 1.194698959589004517e-01 -8.124431967735290527e-02 -2.216731160879135132e-01 -6.273689866065979004e-02 1.085551157593727112e-01 -2.969190776348114014e-01 -1.584826409816741943e-01 2.331267148256301880e-01 2.609309256076812744e-01 1.603244096040725708e-01 -1.737887412309646606e-01 -1.080455407500267029e-01 -3.401771187782287598e-02 1.293078213930130005e-01 3.197830021381378174e-01 -3.301188349723815918e-01 2.221946418285369873e-02 -6.914927065372467041e-02 -2.845061384141445160e-02 -1.160200461745262146e-01 -3.238100111484527588e-01 2.073568254709243774e-01 -1.644200831651687622e-01 1.071807593107223511e-01
-1.101103499531745911e-01 -1.531938463449478149e-01 -5.764447618275880814e-03 2.545879920944571495e-03 1.320474594831466675e-01 6.668350100517272949e-02 1.812618970870971680e-01 -1.226508021354675293e-01 6.370607763528823853e-02 1.732733398675918579e-01 -9.416313469409942627e-02 4.304321110248565674e-02 -7.365891244262456894e-03 -8.974749594926834106e-02 -1.094931811094284058e-01 -8.423114195466041565e-03 3.727513179183006287e-02 1.289301365613937378e-01 -1.050057485699653625e-01 1.751010417938232422e-01 -1.720849424600601196e-01 1.935261487960815430e-01 -1.923113912343978882e-01 -1.804146617650985718e-01 -4.842941090464591980e-02 -4.101592302322387695e-01 -4.470255225896835327e-02 3.074593842029571533e-01 -4.582092761993408203e-01 3.226200938224792480e-01 1.254844218492507935e-01 1.908561587333679199e-01
-5.839407444000244141e-02 -1.290501654148101807e-01 -1.632462888956069946e-01 -1.892649680376052856e-01 2.886280044913291931e-02 1.019989922642707825e-01 -1.516709774732589722e-01 6.113167852163314819e-02 -1.631000632187351584e-04 1.755776405334472656e-01 -1.745073497295379639e-01 8.125638961791992188e-02 1.247236430644989014e-01 -2.422288060188293457e-01 7.437527924776077271e-02 8.502046018838882446e-02 3.349893689155578613e-01 1.362385600805282593e-01 -1.326952576637268066e-01 2.707471847534179688e-01 2.139484286308288574e-01 -2.556226849555969238e-01 1.833640486001968384e-01 -2.421029955148696899e-01 3.390628695487976074e-01 2.069415450096130371e-01 -3.484482690691947937e-02 4.590379830915480852e-04 -3.094181120395660400e-01 1.932606250047683716e-01 8.119995892047882080e-02 2.973832748830318451e-02
-1.488927900791168213e-01 -2.094855606555938721e-01 -7.850088924169540405e-02 -5.285777524113655090e-02 -3.537668660283088684e-02 -6.879369262605905533e-03 3.318389654159545898e-01 -1.063103452324867249e-01 3.374846577644348145e-01 2.302332818508148193e-01 -6.114714220166206360e-02 -4.466276615858078003e-02 -7.999654114246368408e-02 2.012077569961547852e-01 -1.153247281908988953e-01 1.571303457021713257e-01 1.191532090306282043e-01 -8.610263466835021973e-02 -8.519642800092697144e-02 2.269259095191955566e-01 -1.426109969615936279e-01 1.134552955627441406e-01 -2.050916701555252075e-01 -7.738384604454040527e-02 1.518941521644592285e-01 -4.102268815040588379e-01 -7.248511910438537598e-02 2.254417166113853455e-03 -3.317427933216094971e-01 1.196735203266143799e-01 2.569727599620819092e-02 2.479591518640518188e-01
8.152389526367187500e-02 -4.848613440990447998e-01 -1.241036206483840942e-01 -1.322617940604686737e-02 7.511919736862182617e-02 -1.022747233510017395e-01 9.043817222118377686e-02 -3.066458106040954590e-01 -9.974318742752075195e-02 -8.594007790088653564e-02 -3.290679454803466797e-01 -9.570877254009246826e-02 -2.217124104499816895e-01 -1.727704256772994995e-01 -2.468460053205490112e-01 -5.339097231626510620e-02 1.397417932748794556e-01 -5.941015481948852539e-02 -6.852787733078002930e-02 1.848681718111038208e-01 1.891586557030677795e-02 9.945084340870380402e-03 -5.912163294851779938e-03 -3.378375992178916931e-02 1.085632592439651489e-01 2.806928381323814392e-02 -4.096166696399450302e-03 4.044308513402938843e-02 -2.083405703306198120e-01 -3.991053625941276550e-02 -2.232372164726257324e-01 4.173495173454284668e-01
-2.288568317890167236e-01 -1.859736889600753784e-01 -1.676474213600158691e-01 -9.607000648975372314e-02 -2.346308827400207520e-01 3.570044413208961487e-02 1.215809881687164307e-01 6.836264580488204956e-02 2.357011884450912476e-01 -4.884223639965057373e-02 -1.369631886482238770e-01 -3.196822479367256165e-02 5.494802724570035934e-03 9.865938872098922729e-02 -3.195274621248245239e-02 3.482554554939270020e-01 -5.680537968873977661e-02 1.838219910860061646e-01 -1.713382154703140259e-01 2.762012779712677002e-01 -6.123716384172439575e-02 2.576645910739898682e-01 6.714683771133422852e-02 -3.787322342395782471e-01 -4.733234271407127380e-02 -1.115222349762916565e-01 1.318793743848800659e-01 5.089152604341506958e-03 -1.042495444416999817e-01 9.175528585910797119e-02 -2.713777720928192139e-01 3.230414986610412598e-01
-9.264831244945526123e-02 -2.306823879480361938e-01 4.209975600242614746e-01 5.292619019746780396e-02 -3.727956488728523254e-02 7.147590816020965576e-02 -1.728196591138839722e-01 -2.121707499027252197e-01 1.860992759466171265e-01 8.594837784767150879e-02 -4.916846379637718201e-02 1.129871681332588196e-01 9.495285153388977051e-02 -8.661279082298278809e-02 -3.390529155731201172e-01 1.408358067274093628e-01 5.951109156012535095e-02 -2.035382948815822601e-02 -9.657455980777740479e-02 2.206082642078399658e-01 -5.343902856111526489e-02 -1.723296381533145905e-02 -6.415636092424392700e-02 -6.243566051125526428e-02 2.186568528413772583e-01 -8.728596568107604980e-02 -5.878890305757522583e-02 -2.509848177433013916e-01 -3.255778551101684570e-01 7.735862396657466888e-03 -3.802977502346038818e-01 1.502770185470581055e-01
1.387140005826950073e-01 -3.336645066738128662e-01 1.941008865833282471e-01 2.792248874902725220e-02 -1.426924020051956177e-01 -1.865143328905105591e-01 1.858508586883544922e-02 -1.206065490841865540e-01 -1.974250376224517822e-01 -1.060309857130050659e-01 -1.145987659692764282e-01 1.474769115447998047e-01 1.188862174749374390e-01 -1.248802393674850464e-01 -1.029202640056610107e-01 -1.508516371250152588e-01 2.790822982788085938e-01 9.950477629899978638e-02 -1.880619823932647705e-01 1.714024245738983154e-01 1.633389592170715332e-01 -4.093681648373603821e-02 -1.470122933387756348e-01 -9.168120473623275757e-02 -2.064422890543937683e-02 9.946447610855102539e-02 -1.452125012874603271e-01 -9.259407222270965576e-02 -1.263973861932754517e-01 1.301362663507461548e-01 -4.295547604560852051e-01 3.800471425056457520e-01
-2.212441861629486084e-01 -2.502530515193939209e-01 9.686338156461715698e-02 -1.695016473531723022e-01 -1.349004358053207397e-01 1.916797310113906860e-01 5.557771772146224976e-03 6.123797222971916199e-02 3.622425720095634460e-02 2.481761425733566284e-01 1.813363432884216309e-01 -1.402426809072494507e-01 1.817869842052459717e-01 3.452570363879203796e-02 1.961928009986877441e-01 2.775696218013763428e-01 1.851136088371276855e-01 -2.185885906219482422e-01 -2.971987724304199219e-01 2.198090404272079468e-01 -1.546297073364257812e-01 -6.276535987854003906e-02 -8.197410404682159424e-02 -4.335265606641769409e-02 8.041492849588394165e-02 3.360497951507568359e-02 3.428361192345619202e-02 1.163452789187431335e-01 -1.467244476079940796e-01 3.652778863906860352e-01 7.046175748109817505e-02 2.983171343803405762e-01
-8.805269002914428711e-02 -2.699413299560546875e-01 6.136889010667800903e-02 -1.040902659296989441e-01 -1.052949428558349609e-01 2.080108271911740303e-03 1.274943798780441284e-01 -9.874393045902252197e-02 1.014643087983131409e-01 2.330314964056015015e-01 -1.321996003389358521e-01 -2.936333185061812401e-03 -8.394297212362289429e-02 -1.643515527248382568e-01 1.470926105976104736e-01 3.953216671943664551e-01 1.111046522855758667e-01 4.057985916733741760e-02 -2.948683798313140869e-01 1.497197896242141724e-01 5.932914093136787415e-02 -1.749929338693618774e-01 1.073528826236724854e-01 -1.290139108896255493e-01 -6.882678717374801636e-02 -3.001098036766052246e-01 -8.321686834096908569e-02 1.366613805294036865e-01 -3.892710804939270020e-01 2.068638354539871216e-01 -1.069358438253402710e-01 2.485822588205337524e-01
-1.086166799068450928e-01 -4.069804027676582336e-02 1.254310011863708496e-01 -4.510319605469703674e-02 -5.004595592617988586e-02 -5.566805601119995117e-02 5.497608706355094910e-02 -1.330619305372238159e-01 1.748569905757904053e-01 2.482577264308929443e-01 -1.880304068326950073e-01 -1.460300981998443604e-01 7.173005491495132446e-02 -3.479496017098426819e-02 -8.426547050476074219e-02 1.326210200786590576e-01 8.523716777563095093e-02 -4.502937197685241699e-03 -2.463081777095794678e-01 1.448297798633575439e-01 8.187104761600494385e-02 6.267765909433364868e-02 -1.159649267792701721e-01 -3.962598368525505066e-02 -4.775772243738174438e-02 -3.845532536506652832e-01 -7.061751186847686768e-02 1.995150744915008545e-02 -6.540871262550354004e-01 2.100662589073181152e-01 8.242741972208023071e-02 1.167824938893318176e-01
2.206712663173675537e-01 -2.722148895263671875e-01 -2.211197093129158020e-02 2.822430133819580078e-01 7.832479476928710938e-02 6.891238689422607422e-02 5.016491934657096863e-02 7.082053273916244507e-02 1.085735186934471130e-01 6.468605250120162964e-02 -4.045077860355377197e-01 -3.135006874799728394e-02 2.388400286436080933e-01 -7.898562401533126831e-02 -1.920719444751739502e-01 -6.894893944263458252e-02 2.249862849712371826e-01 5.483699217438697815e-02 -1.945364773273468018e-01 2.848126590251922607e-01 2.131150364875793457e-01 1.004430949687957764e-01 -2.046523243188858032e-01 -2.284007333219051361e-02 -1.555597484111785889e-01 -5.182427912950515747e-02 2.088228464126586914e-01 -2.091995179653167725e-01 -2.697587311267852783e-01 1.479426026344299316e-01 5.278883501887321472e-02 1.045344993472099304e-01
-3.263867646455764771e-02 -2.243779897689819336e-01 -1.211060509085655212e-01 6.951086968183517456e-02 -1.062944903969764709e-01 1.226617395877838135e-01 -2.133944481611251831e-01 -2.587910369038581848e-02 -1.696774065494537354e-01 -1.851341724395751953e-01 -4.989497363567352295e-02 -2.108102738857269287e-01 9.561830759048461914e-02 -4.091395735740661621e-01 3.976737707853317261e-02 -1.733186654746532440e-02 -4.347005486488342285e-02 -6.191713362932205200e-02 -2.066726833581924438e-01 3.126682341098785400e-01 1.638766229152679443e-01 -1.163434460759162903e-01 1.324194371700286865e-01 -1.519966125488281250e-01 1.064188629388809204e-01 1.820847243070602417e-01 -1.242223680019378662e-01 -2.303161844611167908e-02 -3.434301316738128662e-01 8.358767628669738770e-02 -1.967659294605255127e-01 3.417701721191406250e-01
1.477603167295455933e-01 -3.787049651145935059e-01 2.359502911567687988e-01 4.455748945474624634e-02 -6.688206642866134644e-02 5.705328285694122314e-02 2.176882028579711914e-01 -5.320853739976882935e-02 -3.069690195843577385e-03 -1.514256894588470459e-01 4.832456260919570923e-02 -7.674704492092132568e-02 2.795213088393211365e-02 6.695675104856491089e-02 -3.227059841156005859e-01 2.342410832643508911e-01 2.663229405879974365e-01 1.062391698360443115e-01 -9.850767254829406738e-02 3.305664062500000000e-01 1.969018429517745972e-01 -2.123408764600753784e-02 -2.373153418302536011e-01 -2.658722400665283203e-01 -9.714872390031814575e-02 1.801810264587402344e-01 7.602836936712265015e-02 5.259642004966735840e-02 -2.767283320426940918e-01 8.765807002782821655e-02 -1.051761731505393982e-01 -1.025298759341239929e-01
-1.286064535379409790e-01 -3.374809622764587402e-01 2.403644770383834839e-01 -1.985401101410388947e-02 -1.713686883449554443e-01 -5.893677473068237305e-02 3.855431079864501953e-02 -2.116570323705673218e-01 8.715678751468658447e-02 -1.086360588669776917e-01 6.790596526116132736e-03 -3.188029527664184570e-01 1.592993587255477905e-01 1.224430575966835022e-01 -3.381838649511337280e-02 -7.762226462364196777e-02 4.878040403127670288e-02 1.162192448973655701e-01 -9.229225665330886841e-02 5.276870131492614746e-01 -2.012744992971420288e-01 1.377815455198287964e-01 -2.153003364801406860e-01 -2.741602249443531036e-03 4.147283360362052917e-02 2.777975238859653473e-02 1.143579706549644470e-01 -1.778491139411926270e-01 -2.671264111995697021e-01 1.748064458370208740e-01 4.728025197982788086e-02 -5.992515385150909424e-02
-2.905527055263519287e-01 -4.462324678897857666e-01 -3.223986132070422173e-03 -4.634902253746986389e-02 -2.675027549266815186e-01 -2.024599611759185791e-01 6.723120063543319702e-02 1.977577805519104004e-01 -1.022001579403877258e-01 -2.144499719142913818e-01 4.397777467966079712e-02 -1.607056520879268646e-02 2.138506919145584106e-01 -7.070844620466232300e-02 1.292711645364761353e-01 1.748438030481338501e-01 2.398892641067504883e-01 -5.793956108391284943e-03 -1.292840540409088135e-01 1.217342913150787354e-01 1.874359101057052612e-01 1.909140795469284058e-01 1.358563303947448730e-01 -2.478307485580444336e-01 2.767357509583234787e-03 5.451584979891777039e-02 7.820802181959152222e-02 -1.437867432832717896e-01 -7.501434534788131714e-02 8.544042706489562988e-03 1.918175965547561646e-01 2.977344393730163574e-01
-3.471775949001312256e-01 -4.078769311308860779e-02 -4.825703427195549011e-02 -2.143715918064117432e-01 -9.700407087802886963e-02 -1.110364347696304321e-01 -3.287023305892944336e-01 2.544651627540588379e-01 1.542951613664627075e-01 3.553651645779609680e-02 -3.780090436339378357e-02 2.980642719194293022e-03 2.254206389188766479e-01 2.300516329705715179e-02 -1.773808449506759644e-01 9.124062955379486084e-02 3.551479876041412354e-01 1.262821108102798462e-01 -1.307546496391296387e-01 2.182496339082717896e-01 -2.512752711772918701e-01 1.310601830482482910e-01 -2.221648693084716797e-01 -8.525284379720687866e-02 2.963488101959228516e-01 -2.376993931829929352e-02 -3.670678660273551941e-02 -1.397240459918975830e-01 1.087965071201324463e-01 9.659083187580108643e-02 -1.853208839893341064e-01 9.395276010036468506e-02
1.276858597993850708e-01 -4.350702762603759766e-01 -5.012778192758560181e-02 5.450190044939517975e-03 1.321070045232772827e-01 -2.179651111364364624e-01 2.678555548191070557e-01 2.076945006847381592e-01 3.110447153449058533e-02 -1.604085564613342285e-01 -1.532667726278305054e-01 -1.215912252664566040e-01 8.641506731510162354e-02 -1.210107281804084778e-01 -1.586529910564422607e-01 -2.100614458322525024e-01 3.955560028553009033e-01 -2.107678726315498352e-02 -6.886472553014755249e-02 3.568569719791412354e-01 2.864102125167846680e-01 -3.948004543781280518e-02 5.402538925409317017e-02 1.033713147044181824e-01 4.888052120804786682e-02 -4.155187681317329407e-02 8.089523762464523315e-02 1.144592911005020142e-01 6.186624243855476379e-02 2.015557736158370972e-01 -3.118930570781230927e-02 1.624687761068344116e-02
-8.305656909942626953e-02 -3.439716398715972900e-01 -1.554077714681625366e-01 -1.553551554679870605e-01 -5.940131843090057373e-02 2.598399110138416290e-02 -3.171972930431365967e-02 8.312654495239257812e-02 4.982286691665649414e-02 9.861787408590316772e-02 -1.743294447660446167e-01 -1.255288720130920410e-01 3.051156103610992432e-01 -1.472241282463073730e-01 -6.039997562766075134e-02 4.873928129673004150e-01 1.832622885704040527e-01 1.966404765844345093e-01 -1.684980690479278564e-01 7.514355331659317017e-02 3.055090783163905144e-03 -1.371695250272750854e-01 1.255691647529602051e-01 -7.139459997415542603e-02 1.150880977511405945e-01 1.123162452131509781e-03 -2.283557131886482239e-02 2.525822520256042480e-01 -3.596200942993164062e-01 1.563704758882522583e-01 -7.265222817659378052e-02 1.320951133966445923e-01
7.172952592372894287e-02 -4.693862199783325195e-01 1.374583393335342407e-01 -4.119179770350456238e-02 1.304035037755966187e-01 -9.161404520273208618e-02 1.345076858997344971e-01 -9.164705872535705566e-02 1.354887187480926514e-01 8.103697560727596283e-03 -1.357201039791107178e-01 3.735184669494628906e-02 2.686190009117126465e-01 7.703647017478942871e-02 -1.884920448064804077e-01 -1.022850796580314636e-01 2.769099771976470947e-01 -3.211254179477691650e-01 -1.317820101976394653e-01 2.945305407047271729e-01 -2.288213074207305908e-01 -2.715749442577362061e-01 -1.120001003146171570e-01 -7.339526712894439697e-02 -1.935562342405319214e-01 -1.319711059331893921e-01 -2.662315033376216888e-02 5.232439935207366943e-02 -1.127218734472990036e-02 1.735595315694808960e-01 -1.368206590414047241e-01 6.689218431711196899e-02
1.161988750100135803e-01 -4.533861577510833740e-01 -3.734095767140388489e-02 -2.225864529609680176e-01 1.980304159224033356e-02 -1.414346694946289062e-01 1.262832731008529663e-01 -1.589019149541854858e-01 -1.130745485424995422e-01 1.508746743202209473e-01 -1.263478994369506836e-01 -3.108968026936054230e-02 1.422296017408370972e-01 -3.939945623278617859e-02 -3.393979072570800781e-01 2.703128196299076080e-02 1.397146284580230713e-01 -2.081816494464874268e-01 -2.444470375776290894e-01 1.261763870716094971e-01 -1.617499440908432007e-01 7.984621450304985046e-03 5.657480098307132721e-03 -2.280249297618865967e-01 -1.012516021728515625e-01 -1.134804934263229370e-01 8.410397171974182129e-02 1.451454162597656250e-01 -3.552645146846771240e-01 1.129394993185997009e-01 -1.465262919664382935e-01 -2.229946106672286987e-01
-9.228054434061050415e-02 -2.329601533710956573e-02 1.658712178468704224e-01 -2.210297733545303345e-01 -1.299824267625808716e-01 -8.088620752096176147e-02 4.465205222368240356e-02 -1.108250841498374939e-01 1.207443177700042725e-01 2.448791116476058960e-01 -2.757100760936737061e-01 -1.946163028478622437e-01 -6.553721032105386257e-04 -2.493397891521453857e-01 8.261137455701828003e-02 -7.665741443634033203e-02 3.884899914264678955e-01 1.561478376388549805e-01 -2.414204329252243042e-01 -1.313025504350662231e-02 -5.094856396317481995e-02 3.429736569523811340e-02 -3.119542822241783142e-02 5.318457260727882385e-03 2.098787277936935425e-01 -6.774218380451202393e-02 -1.439433395862579346e-01 -7.182865589857101440e-02 -3.393428921699523926e-01 3.917244970798492432e-01 1.602322906255722046e-01 7.888238877058029175e-02
-1.650429219007492065e-01 -2.964979596436023712e-02 2.832365408539772034e-02 1.302479803562164307e-01 -2.121518850326538086e-01 -5.374857690185308456e-03 -7.064343243837356567e-02 -3.087554574012756348e-01 -3.003051280975341797e-01 -1.683644950389862061e-01 -1.921512633562088013e-01 6.898304820060729980e-02 -3.912986069917678833e-02 -2.646647691726684570e-01 -1.106697618961334229e-01 2.226641178131103516e-01 2.346650809049606323e-01 -1.928901374340057373e-01 -6.486597657203674316e-02 2.960246503353118896e-01 8.473730832338333130e-02 -1.961801052093505859e-01 5.964262038469314575e-02 -1.969379633665084839e-01 1.437169909477233887e-01 1.317665874958038330e-01 -5.008210986852645874e-02 5.949665978550910950e-02 -2.254726290702819824e-01 2.553541064262390137e-01 -3.937141597270965576e-02 2.852377891540527344e-01
1.236935704946517944e-01 -1.077437624335289001e-01 -1.647982001304626465e-01 -3.658349812030792236e-01 -2.919761650264263153e-02 1.312369853258132935e-02 -5.183641240000724792e-02 -2.537977136671543121e-02 -4.096567630767822266e-02 2.199717015027999878e-01 -1.995473355054855347e-01 4.751494899392127991e-02 2.168616205453872681e-01 -1.107769384980201721e-01 -1.871940940618515015e-01 6.943654268980026245e-02 -1.040826551616191864e-03 -1.821584999561309814e-01 -8.483166992664337158e-02 5.023868083953857422e-01 1.946005597710609436e-02 3.143672943115234375e-01 3.907389193773269653e-02 -2.167731523513793945e-01 1.842506676912307739e-01 7.256343960762023926e-02 -6.677596271038055420e-02 -9.659468382596969604e-02 -1.136049330234527588e-01 3.167485892772674561e-01 8.620379865169525146e-02 4.765421152114868164e-02
6.798791699111461639e-03 -3.411079049110412598e-01 2.402783334255218506e-01 -1.167675182223320007e-01 1.314917802810668945e-01 -1.357312202453613281e-01 2.648193538188934326e-01 2.840982675552368164e-01 8.442324399948120117e-02 -1.363321393728256226e-01 -2.490079551935195923e-01 1.351707987487316132e-02 1.088120858184993267e-03 -3.187488317489624023e-01 -9.629572927951812744e-02 -8.489697426557540894e-02 2.362947314977645874e-01 -7.382478564977645874e-02 -1.092483252286911011e-01 3.229936361312866211e-01 2.077998220920562744e-02 -3.644304722547531128e-02 1.349708624184131622e-02 1.785558834671974182e-02 -1.293826550245285034e-01 -2.259901314973831177e-01 3.302637040615081787e-01 -9.385508298873901367e-02 6.420183181762695312e-02 6.805685907602310181e-02 -1.170974522829055786e-01 1.781204789876937866e-01
-1.264023315161466599e-02 -1.605083644390106201e-01 -8.558882027864456177e-02 7.707320153713226318e-02 -2.735706567764282227e-01 1.087575927376747131e-01 -1.121868565678596497e-01 6.899771839380264282e-02 -6.556043773889541626e-02 -1.981312036514282227e-01 -7.568986713886260986e-02 -1.215679943561553955e-01 1.295655518770217896e-01 -2.048753052949905396e-01 -1.412023305892944336e-01 -4.336464777588844299e-02 2.065417617559432983e-01 -2.745874971151351929e-02 -1.469392981380224228e-02 3.168343305587768555e-01 1.311865150928497314e-01 -3.129680454730987549e-01 3.011772632598876953e-01 -2.733283042907714844e-01 2.733565568923950195e-01 1.769986562430858612e-02 7.422113418579101562e-02 1.926400810480117798e-01 -2.792553901672363281e-01 2.945924922823905945e-02 -6.138763949275016785e-02 2.954487204551696777e-01
8.446672931313514709e-03 -4.981313645839691162e-01 -1.165135875344276428e-01 -7.999856770038604736e-02 -1.497032120823860168e-02 -3.023489117622375488e-01 5.833674222230911255e-02 -3.682288154959678650e-02 2.146635651588439941e-01 1.970454901456832886e-01 -2.972450554370880127e-01 1.595379263162612915e-01 2.384806275367736816e-01 -3.002993017435073853e-02 -1.920858770608901978e-01 9.245130419731140137e-02 1.550722569227218628e-01 -8.134755771607160568e-04 -3.131899535655975342e-01 9.930101037025451660e-02 8.837218396365642548e-03 -2.736788988113403320e-01 1.885612607002258301e-01 1.690173707902431488e-02 1.340836435556411743e-01 7.315250486135482788e-02 3.855130448937416077e-02 5.147554725408554077e-02 -2.218995839357376099e-01 1.030034348368644714e-01 -4.000700637698173523e-02 -4.190433397889137268e-02
2.489640749990940094e-02 -3.075654208660125732e-01 -1.052560508251190186e-01 -1.289646029472351074e-01 5.227456986904144287e-02 5.336613208055496216e-02 4.505055956542491913e-03 -4.134317487478256226e-02 2.062883600592613220e-02 2.320563048124313354e-02 2.824212312698364258e-01 -2.584539651870727539e-01 8.415362983942031860e-02 -1.623976081609725952e-01 1.302559673786163330e-01 -6.146840378642082214e-02 1.584588289260864258e-01 -8.970313519239425659e-02 -4.533134102821350098e-01 1.915043592453002930e-01 -2.743145227432250977e-01 -6.656995415687561035e-02 -6.114647537469863892e-02 -2.857147455215454102e-01 -1.196848526597023010e-01 -4.084382206201553345e-02 8.720283955335617065e-02 -1.778860688209533691e-01 -3.057075142860412598e-01 1.324188336730003357e-02 1.347833424806594849e-01 2.462210208177566528e-01
-1.282580792903900146e-01 -2.172074615955352783e-01 -6.195558235049247742e-02 -1.841608136892318726e-01 -1.555303931236267090e-01 -5.411497503519058228e-02 -1.708810180425643921e-01 3.154635727405548096e-01 9.788360446691513062e-02 -9.117636829614639282e-02 -9.030875563621520996e-02 -2.442767918109893799e-01 2.163795381784439087e-01 -2.646386623382568359e-01 5.814283341169357300e-02 2.766019999980926514e-01 1.381059437990188599e-01 7.692535221576690674e-02 2.121466100215911865e-01 3.150053024291992188e-01 -1.200625970959663391e-01 2.800657972693443298e-02 -2.745614051818847656e-01 -2.937577068805694580e-01 1.392662823200225830e-01 8.576629310846328735e-02 -1.151293218135833740e-01 -7.769207935780286789e-03 1.443935371935367584e-02 4.181098565459251404e-02 -2.507422268390655518e-01 9.654442965984344482e-02
-4.345509037375450134e-02 -2.232029289007186890e-01 -1.790603250265121460e-01 5.045307427644729614e-02 -4.035956561565399170e-01 -1.593271493911743164e-01 2.081307917833328247e-01 -1.195151284337043762e-01 7.052333652973175049e-02 3.342707827687263489e-02 -2.314554452896118164e-01 2.394465953111648560e-01 -8.703185617923736572e-02 -7.837895303964614868e-03 -2.091433703899383545e-01 -1.604945808649063110e-01 3.555828630924224854e-01 8.698371052742004395e-02 -1.202189922332763672e-01 1.914025098085403442e-01 -9.786725044250488281e-02 1.502103656530380249e-01 -8.719750493764877319e-02 -2.734574377536773682e-01 -2.760789124295115471e-03 -3.161484748125076294e-02 5.572852119803428650e-02 1.233961284160614014e-01 8.675486594438552856e-02 3.402839899063110352e-01 7.073037326335906982e-02 1.624696552753448486e-01
6.544523686170578003e-02 -4.172212183475494385e-01 1.141527667641639709e-01 -2.513615041971206665e-02 -2.494427710771560669e-01 -3.891004920005798340e-01 -1.097433939576148987e-01 -3.451079875230789185e-02 -7.873083651065826416e-02 -1.897813975811004639e-01 -1.882400363683700562e-02 1.662098243832588196e-02 3.218478560447692871e-01 -1.075667291879653931e-01 2.374867908656597137e-02 -5.634173750877380371e-02 1.995287835597991943e-01 -1.866618841886520386e-01 -2.652068734169006348e-01 2.391572296619415283e-01 1.614022403955459595e-01 -1.891396567225456238e-02 -1.311704516410827637e-01 -3.906541317701339722e-02 1.025401875376701355e-01 -1.768062859773635864e-01 -5.508586764335632324e-02 -2.266437374055385590e-02 -1.745231002569198608e-01 3.057977184653282166e-02 -2.190122604370117188e-01 2.176595479249954224e-01
1.102646365761756897e-01 -2.252649813890457153e-01 -2.529506385326385498e-01 -3.561385571956634521e-01 -3.679396212100982666e-02 -9.608031809329986572e-02 8.629714697599411011e-02 1.279238462448120117e-01 -8.082494139671325684e-02 1.591206640005111694e-01 -2.558411955833435059e-01 1.070126518607139587e-01 2.708681821823120117e-01 -4.969853535294532776e-02 -2.340341061353683472e-01 8.158349990844726562e-02 9.210431575775146484e-02 -1.208527013659477234e-01 1.238098442554473877e-01 4.464048445224761963e-01 7.649303972721099854e-02 1.538464426994323730e-01 6.845110654830932617e-02 -8.932749927043914795e-02 1.738413423299789429e-01 1.967711746692657471e-02 -1.013970226049423218e-01 4.507034551352262497e-03 -8.617144823074340820e-02 2.563129663467407227e-01 3.270933032035827637e-02 2.662234008312225342e-01
-4.905201122164726257e-02 -2.289423048496246338e-01 2.335287071764469147e-02 -2.413314580917358398e-01 -1.946217119693756104e-01 -8.073265105485916138e-02 1.815012544393539429e-01 8.535203337669372559e-02 4.668946936726570129e-02 -1.896387338638305664e-01 -4.193680733442306519e-02 5.051551386713981628e-02 1.357783228158950806e-01 2.444565147161483765e-01 -3.434249460697174072e-01 3.606844544410705566e-01 6.901571154594421387e-02 1.654264479875564575e-01 -7.600349187850952148e-02 1.663761734962463379e-01 1.490557938814163208e-01 -5.401147529482841492e-02 3.542775288224220276e-02 -2.558196187019348145e-01 -2.933466061949729919e-02 -2.174350023269653320e-01 -3.833288326859474182e-03 1.543844044208526611e-01 -3.732883930206298828e-01 7.209163904190063477e-02 -1.806067526340484619e-01 1.628489196300506592e-01
7.736012339591979980e-02 -2.715545594692230225e-01 -3.426756262779235840e-01 -2.961044907569885254e-01 -2.712329849600791931e-02 -8.509774506092071533e-02 -1.343998610973358154e-01 1.633251272141933441e-02 5.775177851319313049e-02 2.206432670354843140e-01 -2.399877011775970459e-01 3.370193392038345337e-02 8.702590316534042358e-02 -7.781611382961273193e-02 -1.915778964757919312e-01 1.503678113222122192e-01 -3.215370327234268188e-02 -1.146059930324554443e-01 5.255926400423049927e-02 5.138590931892395020e-01 5.918984487652778625e-02 2.432697564363479614e-01 -9.851536713540554047e-03 -1.304911673069000244e-01 1.061187461018562317e-01 5.629115551710128784e-02 -1.185207292437553406e-01 1.673379540443420410e-02 -7.781460136175155640e-02 2.485646307468414307e-01 -3.743896260857582092e-02 2.153666615486145020e-01
1.646654307842254639e-02 -2.423613369464874268e-01 2.390499971807003021e-02 -1.521103233098983765e-01 -3.241514265537261963e-01 -2.370412945747375488e-01 -7.324042916297912598e-02 8.257028460502624512e-02 1.764844506978988647e-01 8.918462693691253662e-02 3.379290699958801270e-01 2.455183770507574081e-03 2.637973427772521973e-01 -1.891066879034042358e-02 -1.397661268711090088e-01 1.551471352577209473e-01 2.360702604055404663e-01 -1.278858929872512817e-01 -3.926559984683990479e-01 2.531607449054718018e-01 3.248219192028045654e-01 -5.308721959590911865e-02 8.981967717409133911e-02 1.844754815101623535e-02 -3.748138621449470520e-02 3.205624967813491821e-02 5.298251926433295012e-05 7.627545297145843506e-02 -1.891649365425109863e-01 1.358564347028732300e-01 -6.380997598171234131e-02 5.771006643772125244e-02
-2.182453870773315430e-01 -4.437907338142395020e-01 -1.241819560527801514e-01 -1.644188016653060913e-01 -3.236314356327056885e-01 5.415962263941764832e-02 -7.065677084028720856e-03 1.511279046535491943e-01 -1.378596276044845581e-01 -1.097672134637832642e-01 -3.346703350543975830e-01 -6.096776947379112244e-02 6.659166514873504639e-02 -2.848751544952392578e-01 1.430069506168365479e-01 1.670197397470474243e-01 2.827286720275878906e-01 4.645582661032676697e-02 -1.722242124378681183e-02 -5.910826846957206726e-02 1.323443651199340820e-01 2.515734136104583740e-01 -3.286072611808776855e-02 -9.316030889749526978e-02 3.093010559678077698e-02 -5.246181413531303406e-02 1.037117168307304382e-01 -7.530876249074935913e-02 -2.210067212581634521e-01 1.927590519189834595e-01 -5.629768129438161850e-03 -1.381249278783798218e-01
2.138331681489944458e-01 -3.109786808490753174e-01 1.860092729330062866e-01 2.292255610227584839e-01 -6.083654705435037613e-03 -8.437008410692214966e-02 1.685256212949752808e-01 8.383321575820446014e-03 -5.116666480898857117e-02 -4.053355008363723755e-02 -1.184751316905021667e-01 -1.790775731205940247e-02 2.401452139019966125e-02 -4.828065261244773865e-02 -4.028171300888061523e-01 2.679384648799896240e-01 3.321473598480224609e-01 4.592578858137130737e-02 6.140655279159545898e-02 1.968085765838623047e-01 1.063162460923194885e-01 -4.838382080197334290e-02 -2.331874221563339233e-01 -1.827776432037353516e-01 -9.098783880472183228e-02 2.394155263900756836e-01 -3.984500467777252197e-02 6.527867633849382401e-03 -3.013870120048522949e-01 2.327850311994552612e-01 -5.327569320797920227e-02 8.812037110328674316e-02
-3.228524029254913330e-01 -4.317589998245239258e-01 1.715345233678817749e-01 2.206501811742782593e-01 -1.275383532047271729e-01 5.616691708564758301e-02 -1.135639846324920654e-01 -7.439691573381423950e-02 -1.271039992570877075e-01 -1.315822005271911621e-01 -1.299536824226379395e-01 3.060636110603809357e-02 -1.330442726612091064e-01 -2.182466089725494385e-01 -6.964708119630813599e-02 4.346518218517303467e-02 -1.432611644268035889e-01 1.223733797669410706e-01 -3.966336324810981750e-02 3.549666404724121094e-01 -2.224602401256561279e-01 1.394178420305252075e-01 -2.877584695816040039e-01 1.986912079155445099e-02 8.017851412296295166e-02 4.583060741424560547e-02 3.574462607502937317e-02 3.409552201628684998e-02 -1.909420937299728394e-01 3.247618675231933594e-01 5.465665832161903381e-03 4.351904243230819702e-02
-2.416220307350158691e-01 -2.575738430023193359e-01 -3.396522998809814453e-02 -3.977868705987930298e-02 1.122653186321258545e-01 -1.115325093269348145e-01 1.181525364518165588e-02 1.840779483318328857e-01 2.122140228748321533e-01 7.732233405113220215e-02 -8.710720390081405640e-02 2.324195019900798798e-02 3.260146677494049072e-01 -4.167288169264793396e-02 -2.153995186090469360e-01 4.670865461230278015e-02 8.799172192811965942e-02 -9.823644161224365234e-02 -1.727926172316074371e-02 2.441662102937698364e-01 -5.674938112497329712e-02 8.561954647302627563e-02 -1.147743314504623413e-03 -1.401352882385253906e-01 4.511935710906982422e-01 1.229745447635650635e-01 -7.271143794059753418e-02 1.825187355279922485e-02 -2.847249507904052734e-01 3.148853480815887451e-01 -2.857939898967742920e-01 -6.334280222654342651e-02
7.945542782545089722e-02 -1.196906194090843201e-01 8.194749057292938232e-02 -1.664962060749530792e-02 2.792991399765014648e-01 6.887704879045486450e-02 -7.089633494615554810e-02 1.394595354795455933e-01 5.503240972757339478e-02 2.353536039590835571e-01 -1.655235737562179565e-01 4.339935630559921265e-02 2.563230097293853760e-01 -6.996644288301467896e-02 -1.725519597530364990e-01 -1.487711817026138306e-01 8.655708283185958862e-02 7.047944702208042145e-03 -3.187961578369140625e-01 3.294281959533691406e-01 1.150845214724540710e-01 -9.333363920450210571e-02 8.051392436027526855e-02 -2.151359170675277710e-01 -1.656880676746368408e-01 -2.014439851045608521e-01 8.883444964885711670e-02 -2.879547774791717529e-01 5.624965205788612366e-02 2.686121761798858643e-01 -6.956864893436431885e-02 3.514549732208251953e-01
-1.039726585149765015e-01 -2.234904766082763672e-01 5.851434543728828430e-02 -5.058232694864273071e-02 4.501113668084144592e-02 6.128330528736114502e-02 1.710162460803985596e-01 1.202522292733192444e-01 -8.767531812191009521e-02 7.603357732295989990e-02 2.099107205867767334e-02 -1.404119431972503662e-01 2.410070151090621948e-01 -2.567908763885498047e-01 1.319446861743927002e-01 5.003448724746704102e-01 1.877673417329788208e-01 -2.559585869312286377e-01 -2.381705194711685181e-01 6.634153425693511963e-02 -1.233521848917007446e-01 -6.174736469984054565e-02 -6.180971488356590271e-02 -6.252069026231765747e-02 1.689943671226501465e-01 -6.476154178380966187e-02 7.826619595289230347e-02 -7.043667137622833252e-02 -1.716582030057907104e-01 4.255281090736389160e-01 -1.028808131814002991e-01 6.888458132743835449e-02
4.275527969002723694e-02 -2.497315406799316406e-01 -3.467203378677368164e-01 -2.323007434606552124e-01 -1.365389674901962280e-01 2.502795495092868805e-02 5.123397335410118103e-02 3.501895442605018616e-02 -7.998109608888626099e-02 1.433289498090744019e-01 -2.442428320646286011e-01 7.570555061101913452e-02 2.318539768457412720e-01 -2.174688130617141724e-01 -1.435257047414779663e-01 8.590514957904815674e-02 5.688509717583656311e-02 -1.154836118221282959e-01 1.704229116439819336e-01 4.967385530471801758e-01 2.318188361823558807e-02 2.756732404232025146e-01 -2.745656110346317291e-02 -1.366863846778869629e-01 6.646374613046646118e-02 -6.358551234006881714e-02 -1.722861826419830322e-01 -3.303987160325050354e-02 -5.560054630041122437e-02 2.628378868103027344e-01 -6.523402035236358643e-02 1.146800890564918518e-01
-2.323451638221740723e-02 -2.247249186038970947e-01 2.512539923191070557e-02 1.374510228633880615e-01 -3.378995358943939209e-01 -2.626179456710815430e-01 2.405311316251754761e-01 -2.853521108627319336e-01 2.140083461999893188e-01 1.025525256991386414e-01 7.999164983630180359e-03 8.422178775072097778e-02 -6.601759791374206543e-02 -9.534528851509094238e-02 1.421038876287639141e-03 -4.749252647161483765e-02 2.737275660037994385e-01 -1.042402163147926331e-01 -2.022442519664764404e-01 2.093428373336791992e-01 8.461154997348785400e-02 -9.337871521711349487e-02 4.675237089395523071e-02 -2.051812261343002319e-01 7.433070242404937744e-02 -6.866298615932464600e-02 4.287965968251228333e-02 7.775431498885154724e-03 8.281058818101882935e-02 4.779006838798522949e-01 1.274894326925277710e-01 1.830467134714126587e-01
-2.182803004980087280e-01 -2.525100111961364746e-01 -1.114570721983909607e-01 -2.527790367603302002e-01 -3.017931580543518066e-01 6.134710460901260376e-02 -4.499911889433860779e-02 5.159543082118034363e-02 -4.559259489178657532e-02 1.870877295732498169e-01 -1.689879447221755981e-01 4.396754875779151917e-02 3.705711066722869873e-01 -4.166522249579429626e-02 -3.910075873136520386e-02 1.361226588487625122e-01 -6.082682311534881592e-02 -4.980853945016860962e-02 -1.921419203281402588e-01 1.739483028650283813e-01 5.348592251539230347e-02 -5.900483205914497375e-02 -1.868505328893661499e-01 5.691314116120338440e-02 1.697744727134704590e-01 1.184163540601730347e-01 -4.106828942894935608e-02 2.620713114738464355e-01 -7.125782221555709839e-02 4.133867621421813965e-01 2.905349992215633392e-02 2.796054482460021973e-01
-1.732085943222045898e-01 -3.576332330703735352e-01 1.119802594184875488e-01 -7.873571477830410004e-03 8.735513687133789062e-02 -1.177648827433586121e-01 -1.239461675286293030e-01 1.246386673301458359e-02 1.247260719537734985e-01 -3.572832345962524414e-01 -1.626804023981094360e-01 -8.435272425413131714e-02 4.884626716375350952e-02 -2.755843997001647949e-01 1.357983350753784180e-01 3.456226885318756104e-01 2.791291773319244385e-01 1.719578355550765991e-01 -1.178173571825027466e-01 2.145607620477676392e-01 -9.141839295625686646e-02 -9.750665724277496338e-02 -2.380470782518386841e-01 -1.980103403329849243e-01 -1.169675439596176147e-01 -1.511707752943038940e-01 8.907402306795120239e-02 -7.753070443868637085e-02 -2.044953219592571259e-02 1.846817135810852051e-01 1.406614482402801514e-01 -1.163257658481597900e-01
3.695501387119293213e-02 -5.020396709442138672e-01 -1.995792984962463379e-02 -1.197495311498641968e-01 -8.285550400614738464e-03 -1.387324184179306030e-01 2.852457165718078613e-01 -3.314235806465148926e-02 -1.154731363058090210e-01 1.298023164272308350e-01 -2.013565897941589355e-01 4.330614581704139709e-02 2.316472828388214111e-01 -1.947725564241409302e-01 -2.175698578357696533e-01 -4.982229787856340408e-03 9.395576268434524536e-02 -2.224808782339096069e-01 -2.137441486120223999e-01 2.347855269908905029e-01 -1.536207050085067749e-01 -1.298789680004119873e-01 -8.354139328002929688e-02 -2.639171481132507324e-01 -1.718695275485515594e-02 -1.371657997369766235e-01 5.109268799424171448e-02 8.671739697456359863e-02 -2.698505818843841553e-01 8.483971655368804932e-02 2.696176245808601379e-02 -1.797017902135848999e-01
7.013314217329025269e-02 -4.183335900306701660e-01 8.731874986551702023e-04 4.275452345609664917e-02 -8.531481027603149414e-02 -8.444379270076751709e-02 -3.201920688152313232e-01 2.190667204558849335e-02 -6.327667087316513062e-02 -3.263695165514945984e-02 -5.960451439023017883e-02 -3.119806051254272461e-01 4.960323497653007507e-02 -1.779297366738319397e-02 -1.891506314277648926e-01 5.476859584450721741e-02 -3.911953791975975037e-02 8.689441531896591187e-02 -2.323746448382735252e-03 3.997708261013031006e-01 -1.487690210342407227e-01 8.347474038600921631e-03 -1.807638704776763916e-01 7.099584490060806274e-02 9.387454390525817871e-02 -1.777664385735988617e-02 2.330763638019561768e-01 -2.976256608963012695e-01 -1.520435363054275513e-01 2.097274959087371826e-01 8.028735965490341187e-02 3.145238757133483887e-01
8.249556645750999451e-03 -2.857179939746856689e-01 8.662623167037963867e-02 -1.910854429006576538e-01 -1.287521719932556152e-01 -2.948808670043945312e-01 -1.796017959713935852e-02 -5.054920911788940430e-03 5.903142318129539490e-02 -7.228558510541915894e-02 2.979287207126617432e-01 1.025279089808464050e-01 -5.814716219902038574e-02 1.515717953443527222e-01 -1.028979346156120300e-01 1.891452632844448090e-02 7.843442261219024658e-02 1.567301154136657715e-01 -1.863880008459091187e-01 3.521533608436584473e-01 3.798763826489448547e-02 2.507138550281524658e-01 -1.823064833879470825e-01 -3.431499004364013672e-01 1.719469726085662842e-01 -7.818019390106201172e-02 1.886555850505828857e-01 1.634387522935867310e-01 -1.855276226997375488e-01 6.694050133228302002e-02 -1.024351343512535095e-01 2.701537013053894043e-01
2.972472831606864929e-02 -3.034297823905944824e-01 7.289000600576400757e-02 1.384217590093612671e-01 1.558172851800918579e-01 2.099173218011856079e-01 -8.703430742025375366e-02 2.350207716226577759e-01 5.334533378481864929e-02 -5.620785988867282867e-03 -3.631006181240081787e-02 1.400781422853469849e-01 1.636107712984085083e-01 -1.967535018920898438e-01 -2.080049961805343628e-01 -3.738626837730407715e-02 3.314789533615112305e-01 1.650619506835937500e-01 -1.009586080908775330e-01 5.208311676979064941e-01 3.154204785823822021e-01 9.555050730705261230e-02 -9.769909083843231201e-03 -2.706673741340637207e-02 2.874562516808509827e-02 -3.273354377597570419e-03 1.948342621326446533e-01 3.759474679827690125e-02 -8.308157324790954590e-02 -6.602889299392700195e-02 1.292967349290847778e-01 1.457294076681137085e-01
-1.364946179091930389e-02 -3.628190755844116211e-01 1.025926321744918823e-01 8.729814738035202026e-02 -3.013922274112701416e-01 -2.126956880092620850e-01 8.800738304853439331e-02 -9.932407736778259277e-02 2.770312130451202393e-01 1.189736276865005493e-01 5.600421130657196045e-02 -2.118754014372825623e-02 -1.026272326707839966e-01 -1.193144991993904114e-01 -1.100428551435470581e-01 -1.350763253867626190e-03 -7.730252575129270554e-03 -2.247206270694732666e-01 -2.686528563499450684e-01 1.740588694810867310e-01 1.401900202035903931e-01 1.661569774150848389e-01 -2.980775833129882812e-01 -1.769417524337768555e-01 3.312093019485473633e-01 1.717773079872131348e-02 -3.955544531345367432e-02 9.273809939622879028e-02 -5.767159163951873779e-02 3.399373888969421387e-01 -6.947048753499984741e-02 -2.563873119652271271e-02
1.236356981098651886e-02 -3.025019168853759766e-01 1.401293575763702393e-01 1.871116012334823608e-01 -1.025755777955055237e-01 -5.927349254488945007e-02 -1.119562089443206787e-01 7.360056042671203613e-02 2.897600233554840088e-01 -3.007010743021965027e-02 -7.209495175629854202e-03 -2.306529581546783447e-01 2.442345619201660156e-01 4.549431428313255310e-02 -5.477293953299522400e-02 2.181941717863082886e-01 -1.122876405715942383e-01 5.419577658176422119e-02 -1.303823664784431458e-02 2.977248728275299072e-01 -1.926775425672531128e-01 6.647654622793197632e-02 -3.652239441871643066e-01 -7.530928403139114380e-02 9.590972214937210083e-02 -7.065879553556442261e-02 -1.411512941122055054e-01 1.384875476360321045e-01 -1.959376335144042969e-01 3.920737653970718384e-02 -1.036333963274955750e-01 4.270099401473999023e-01
-4.129733890295028687e-02 -4.602001607418060303e-01 1.736609488725662231e-01 1.655944138765335083e-01 9.489417821168899536e-02 -2.637207508087158203e-01 1.294384300708770752e-01 -1.890893429517745972e-01 -5.347654968500137329e-02 7.153069227933883667e-02 -1.675649583339691162e-01 -3.985511139035224915e-02 1.420117765665054321e-01 -3.284936025738716125e-02 -2.332944869995117188e-01 2.813302166759967804e-02 1.679424941539764404e-01 -1.153254066593945026e-03 -1.137885302305221558e-01 1.579137742519378662e-01 -1.497207134962081909e-01 -9.549419395625591278e-03 6.351636350154876709e-02 -1.144891604781150818e-01 -4.090006276965141296e-02 -2.742730379104614258e-01 4.510327428579330444e-02 1.871752440929412842e-01 -1.717703230679035187e-02 9.663559496402740479e-02 -3.251831531524658203e-01 3.855852186679840088e-01
4.296243190765380859e-02 -3.087723553180694580e-01 -2.357084453105926514e-01 -4.839970916509628296e-02 -4.191261529922485352e-02 2.892899885773658752e-02 -6.042546406388282776e-02 -1.589117497205734253e-01 9.145636111497879028e-02 -3.529115766286849976e-02 -6.848627328872680664e-02 -1.228348761796951294e-01 -1.061117351055145264e-01 9.034977853298187256e-02 -1.093091815710067749e-01 -1.337831467390060425e-01 5.209938287734985352e-01 -1.376429498195648193e-01 -3.623786568641662598e-01 2.371056675910949707e-01 -3.868488967418670654e-02 -2.163707166910171509e-01 -1.915479004383087158e-01 4.751059785485267639e-02 4.533577710390090942e-02 -1.341919749975204468e-01 -4.323310684412717819e-03 -5.681465566158294678e-02 -4.001252353191375732e-02 3.299173340201377869e-02 -2.612286806106567383e-01 2.744808495044708252e-01
-2.991436049342155457e-02 -2.236559838056564331e-01 -2.494160085916519165e-01 -3.080761730670928955e-01 -1.587800532579421997e-01 3.392108529806137085e-02 8.505818992853164673e-02 -4.802245274186134338e-02 -7.154712826013565063e-02 2.170400321483612061e-01 -1.767707467079162598e-01 1.278608292341232300e-02 1.274377256631851196e-01 -1.233687028288841248e-01 -1.472518742084503174e-01 2.088553011417388916e-01 -6.757558882236480713e-02 -2.650926113128662109e-01 -8.266232162714004517e-02 3.913042545318603516e-01 -6.472198665142059326e-02 2.312199622392654419e-01 2.148455381393432617e-02 -1.867133975028991699e-01 2.173830270767211914e-01 1.074437499046325684e-01 -1.601534187793731689e-01 -3.571376204490661621e-02 -3.908833116292953491e-02 3.746137917041778564e-01 1.739558577537536621e-02 1.414314806461334229e-01
-1.276226341724395752e-01 -2.200046628713607788e-01 -2.648981809616088867e-01 -8.867911249399185181e-02 -6.048847362399101257e-02 -1.219044700264930725e-01 1.270059794187545776e-01 9.218499064445495605e-02 1.864727139472961426e-01 -3.801986277103424072e-01 2.849534749984741211e-01 -1.457891315221786499e-01 5.437247827649116516e-02 -1.621561944484710693e-01 -1.790618002414703369e-01 3.614813834428787231e-02 1.488374024629592896e-01 -6.066334992647171021e-02 -8.569849282503128052e-02 2.952281534671783447e-01 -7.491337601095438004e-04 8.539148420095443726e-02 1.316137425601482391e-02 -1.334131211042404175e-01 2.495145201683044434e-01 2.327758818864822388e-02 -1.100403741002082825e-01 2.137596756219863892e-01 -3.303236365318298340e-01 2.252929061651229858e-01 -2.044359296560287476e-01 4.316654428839683533e-02
-7.606266438961029053e-02 -2.234779894351959229e-01 1.043512672185897827e-01 -1.330510675907135010e-01 1.647025346755981445e-01 -3.589273244142532349e-02 9.977687895298004150e-02 2.159538567066192627e-01 1.882338374853134155e-01 6.888327002525329590e-02 2.359966039657592773e-01 -1.805824190378189087e-01 -9.527168422937393188e-02 -9.629788249731063843e-02 -1.417845785617828369e-01 -8.884800970554351807e-02 1.161753013730049133e-01 -7.194224745035171509e-02 -1.068695709109306335e-01 4.051380753517150879e-01 -1.498548537492752075e-01 3.312673047184944153e-02 -4.211824387311935425e-02 -3.305194973945617676e-01 -1.546200811862945557e-01 3.081265687942504883e-01 2.443179339170455933e-01 8.894754946231842041e-02 -1.536350548267364502e-01 2.603411674499511719e-01 5.585369840264320374e-02 2.146880179643630981e-01
-2.074021697044372559e-01 -2.436875551939010620e-01 1.036715656518936157e-01 4.382142424583435059e-02 6.562375277280807495e-02 -1.980004459619522095e-01 6.663748994469642639e-03 -1.437515765428543091e-01 -9.777650237083435059e-02 -3.353469669818878174e-01 -5.945255048573017120e-03 -7.341870665550231934e-02 5.348960682749748230e-02 -2.787570841610431671e-02 -1.833468824625015259e-01 -1.104073002934455872e-01 3.045955002307891846e-01 -4.076090455055236816e-02 -9.977760165929794312e-02 4.064080417156219482e-01 -2.033155113458633423e-01 -1.435631960630416870e-01 -1.368174552917480469e-01 -3.167496025562286377e-01 4.495286848396062851e-03 2.292489632964134216e-02 3.032339178025722504e-02 1.323681026697158813e-01 -1.473073959350585938e-01 1.778532862663269043e-01 -3.346334397792816162e-01 9.470102936029434204e-02
-7.457581162452697754e-02 -1.922599226236343384e-01 -3.545556589961051941e-02 -4.370453953742980957e-02 -3.215274810791015625e-01 -8.269222825765609741e-02 -2.102540284395217896e-01 -1.501326411962509155e-01 -2.017500847578048706e-01 -7.041838020086288452e-02 -1.076566204428672791e-01 1.123159602284431458e-01 1.754775196313858032e-01 -1.917171925306320190e-01 -1.071461439132690430e-01 2.112588584423065186e-01 2.779392600059509277e-01 -1.489328444004058838e-01 8.480713516473770142e-02 4.796468913555145264e-01 7.869533449411392212e-02 -3.528045117855072021e-01 -3.965947031974792480e-02 -6.610340625047683716e-02 3.919062390923500061e-02 -1.420195680111646652e-02 -1.111778765916824341e-01 -1.527667492628097534e-01 -2.251470685005187988e-01 1.356502622365951538e-01 -6.298273801803588867e-02 5.657101050019264221e-03
-9.652327746152877808e-02 -3.408451378345489502e-01 3.799164667725563049e-02 -1.124457642436027527e-01 -2.407490015029907227e-01 1.079227626323699951e-01 1.850357651710510254e-01 -1.130347419530153275e-02 -4.113727807998657227e-02 2.643038332462310791e-01 -1.282290071249008179e-01 -2.183961719274520874e-01 3.754757642745971680e-01 -4.465010464191436768e-01 -2.221506685018539429e-01 2.508116662502288818e-01 1.107989996671676636e-01 1.086976081132888794e-01 -3.203556640073657036e-03 8.263450115919113159e-02 4.679550230503082275e-02 -6.916276365518569946e-02 -4.306355118751525879e-02 -2.321639358997344971e-01 1.095659136772155762e-01 1.578626930713653564e-01 6.851988285779953003e-02 1.220343518070876598e-03 -1.675802469253540039e-01 6.276287883520126343e-02 2.621316537261009216e-02 -1.290723867714405060e-02
6.582933664321899414e-02 -3.220525383949279785e-01 -1.099485307931900024e-01 -6.637647747993469238e-03 -7.265382260084152222e-02 -3.811659291386604309e-02 -1.151513531804084778e-01 -2.748025022447109222e-02 1.080840751528739929e-01 -2.007685005664825439e-01 -6.919348146766424179e-03 -1.801358014345169067e-01 8.412192761898040771e-02 8.230943232774734497e-02 9.830187074840068817e-03 -1.343124806880950928e-01 6.073357462882995605e-01 -8.533218502998352051e-02 -1.667115241289138794e-01 2.214287221431732178e-01 -7.830281555652618408e-02 8.251687511801719666e-03 -8.615593612194061279e-02 -2.718546390533447266e-01 4.481137171387672424e-02 -3.037048578262329102e-01 2.033473551273345947e-02 6.994093954563140869e-02 -3.567595966160297394e-03 3.184814006090164185e-02 -2.573947012424468994e-01 1.878212243318557739e-01
-7.762707024812698364e-02 -2.760773003101348877e-01 -2.574649080634117126e-02 1.322166472673416138e-01 6.316162645816802979e-02 1.524189859628677368e-01 -8.557931333780288696e-02 -2.041289657354354858e-01 1.764978021383285522e-01 -6.505805253982543945e-02 3.476873412728309631e-02 -2.162967920303344727e-01 2.189281880855560303e-01 -7.488610595464706421e-02 1.482897102832794189e-01 -1.640850305557250977e-02 -6.278043240308761597e-02 -8.205093443393707275e-02 -2.510959804058074951e-01 5.059083700180053711e-01 -1.395158767700195312e-01 2.653762139379978180e-02 -2.395756691694259644e-01 -1.483574509620666504e-01 -3.578176349401473999e-02 -3.702874109148979187e-02 -1.644686907529830933e-01 -2.802097052335739136e-02 -3.701345622539520264e-01 8.956402540206909180e-02 2.028234302997589111e-01 1.354151517152786255e-01
-6.451250612735748291e-02 -2.598558068275451660e-01 -3.386169970035552979e-01 4.194574058055877686e-02 8.216640353202819824e-02 5.141828954219818115e-02 -3.077327832579612732e-02 9.852306544780731201e-02 1.750286854803562164e-02 -1.335124075412750244e-01 2.247617244720458984e-01 -8.932388573884963989e-02 2.179747968912124634e-01 -1.397389769554138184e-01 -1.814130842685699463e-01 -3.009166941046714783e-02 1.298534870147705078e-01 -1.383185982704162598e-01 -1.963171064853668213e-01 2.510465085506439209e-01 4.346062615513801575e-02 7.272303104400634766e-02 -3.296102583408355713e-02 -2.078310251235961914e-01 3.007719516754150391e-01 4.427647963166236877e-02 4.307121783494949341e-02 2.131244689226150513e-01 -3.985088169574737549e-01 3.275386095046997070e-01 -1.177751570940017700e-01 -7.536007463932037354e-02
-1.961647868156433105e-01 -1.152212992310523987e-01 -2.598342895507812500e-01 6.142021622508764267e-03 -3.186323046684265137e-01 4.345577582716941833e-02 6.895864009857177734e-02 4.760831966996192932e-02 4.205071926116943359e-01 2.095054537057876587e-01 -2.238170802593231201e-01 -1.385718882083892822e-01 1.159391626715660095e-01 -2.081982493400573730e-01 -6.902667135000228882e-02 8.726897835731506348e-02 4.744634330272674561e-01 -1.028665229678153992e-01 -1.186284199357032776e-01 3.311019763350486755e-02 9.101857990026473999e-02 -1.203221976757049561e-01 -1.134632676839828491e-01 -1.471824944019317627e-02 -9.906988590955734253e-02 2.852071635425090790e-02 1.340796519070863724e-02 1.288264393806457520e-01 2.040939219295978546e-02 2.086414843797683716e-01 -1.440198570489883423e-01 1.796077489852905273e-01
2.280628383159637451e-01 -3.336460590362548828e-01 9.927481412887573242e-02 -2.430349588394165039e-01 -1.043956801295280457e-01 -1.197558641433715820e-02 1.435220986604690552e-01 -1.590324938297271729e-01 -1.541384011507034302e-01 -8.593136817216873169e-02 -8.290866017341613770e-02 1.004677340388298035e-01 1.360072493553161621e-01 -2.254094034433364868e-01 -2.962459325790405273e-01 -1.605820655822753906e-01 3.420487344264984131e-01 2.338196039199829102e-01 -2.894273698329925537e-01 1.810841858386993408e-01 -2.796684019267559052e-02 2.911313176155090332e-01 -1.274941861629486084e-01 -1.866224706172943115e-01 9.715172648429870605e-02 1.071951538324356079e-01 -4.633414745330810547e-02 1.026388853788375854e-01 2.182195195928215981e-03 1.422580778598785400e-01 1.685729622840881348e-02 -2.932886779308319092e-02
4.913783073425292969e-02 -3.055269718170166016e-01 2.536699771881103516e-01 -7.171908020973205566e-02 1.394148617982864380e-01 -1.292221546173095703e-01 4.996085539460182190e-02 1.819036602973937988e-01 -5.650245770812034607e-02 1.289815455675125122e-01 -4.745655506849288940e-02 -2.295126914978027344e-01 6.223687157034873962e-02 -5.831177532672882080e-02 -1.531863808631896973e-01 -1.955059468746185303e-01 2.249690704047679901e-02 5.326936393976211548e-02 -2.675550580024719238e-01 1.707721501588821411e-01 1.124949157238006592e-01 -1.056720912456512451e-01 -3.493360430002212524e-02 -2.262998521327972412e-01 -7.426705211400985718e-02 -1.625137627124786377e-01 1.687311083078384399e-01 -3.005469739437103271e-01 4.138566553592681885e-02 3.987891972064971924e-01 6.009270250797271729e-02 3.519650399684906006e-01
-9.627047926187515259e-02 -3.279526233673095703e-01 -2.431049942970275879e-01 -1.090147271752357483e-01 8.632923662662506104e-02 1.538405567407608032e-01 2.557655796408653259e-02 1.995831429958343506e-01 -1.321887522935867310e-01 -7.935447245836257935e-02 7.977139204740524292e-02 2.033574692904949188e-02 1.757264882326126099e-01 -3.767153620719909668e-02 -2.229456156492233276e-01 3.657063096761703491e-02 7.287802547216415405e-02 6.542849354445934296e-03 -9.164751321077346802e-02 1.032675057649612427e-01 5.410257354378700256e-02 -1.321836560964584351e-01 -5.362961813807487488e-02 -1.789741665124893188e-01 4.736259877681732178e-01 9.097007662057876587e-02 -4.721846804022789001e-02 -8.466452360153198242e-02 -1.166610866785049438e-01 5.107327103614807129e-01 -9.199676662683486938e-02 1.485179066658020020e-01
-2.484066598117351532e-02 -4.797394871711730957e-01 -1.241488475352525711e-02 -3.642758727073669434e-01 -5.348185077309608459e-02 1.893279999494552612e-01 -3.175454735755920410e-01 -1.338354777544736862e-02 -7.202418148517608643e-02 2.125385701656341553e-01 9.511362016201019287e-02 2.969238674268126488e-03 1.492470949888229370e-01 6.614395976066589355e-02 -9.352897107601165771e-02 2.139902263879776001e-01 2.107179015874862671e-01 2.772970497608184814e-02 -1.953974217176437378e-01 -7.613348215818405151e-02 1.350998729467391968e-01 -9.110593050718307495e-02 -2.388807833194732666e-01 -1.990864723920822144e-01 2.936003170907497406e-02 1.338057518005371094e-01 -6.568916141986846924e-02 -3.074044547975063324e-02 -5.503730848431587219e-02 3.057557344436645508e-01 1.188828423619270325e-01 9.478127211332321167e-02
6.423319131135940552e-02 -3.830189704895019531e-01 2.497833371162414551e-01 -1.603789031505584717e-01 -1.250252127647399902e-01 -2.313537299633026123e-01 1.814137548208236694e-01 1.395316421985626221e-01 -2.069856077432632446e-01 -3.447962552309036255e-02 3.990316763520240784e-02 7.377765327692031860e-02 1.634483784437179565e-01 1.357824802398681641e-01 2.137433364987373352e-02 -6.912511587142944336e-02 -2.753848768770694733e-02 2.140618562698364258e-01 -2.771095335483551025e-01 2.554276883602142334e-01 1.153762191534042358e-01 4.198709968477487564e-03 -4.023612663149833679e-02 -4.534130096435546875e-01 2.868797183036804199e-01 -1.185203492641448975e-01 -5.193352699279785156e-02 -3.892790898680686951e-02 -2.888727933168411255e-02 3.767726942896842957e-02 -9.600930660963058472e-02 1.299618929624557495e-01
-2.016875445842742920e-01 -4.032623171806335449e-01 9.476234763860702515e-02 -1.202749237418174744e-01 6.266935914754867554e-02 4.081855341792106628e-02 -6.082568317651748657e-02 -2.793400920927524567e-02 -6.823293119668960571e-02 1.779549866914749146e-01 -7.883216440677642822e-02 -2.161462008953094482e-01 2.600126266479492188e-01 -1.012984588742256165e-01 5.708098411560058594e-02 3.573591113090515137e-01 2.348735183477401733e-01 6.717488169670104980e-02 -5.977335944771766663e-02 2.119128033518791199e-02 6.823989748954772949e-02 5.723226815462112427e-02 1.812107264995574951e-01 -3.152863681316375732e-01 3.472377359867095947e-02 8.755727112293243408e-02 -2.773686647415161133e-01 2.845454029738903046e-02 -3.119131922721862793e-01 1.120728105306625366e-01 -2.192380428314208984e-01 1.291797161102294922e-01
8.070330321788787842e-02 -4.506402313709259033e-01 6.541117280721664429e-02 2.437806278467178345e-01 -1.394642144441604614e-01 -1.617582142353057861e-01 6.765221804380416870e-02 1.451284885406494141e-01 3.933747485280036926e-02 7.297148555517196655e-02 -3.174124360084533691e-01 1.081204786896705627e-01 -9.558985382318496704e-02 -2.718933820724487305e-01 -1.941506713628768921e-01 -1.548716127872467041e-01 -1.659736596047878265e-02 1.397265791893005371e-01 -1.757609546184539795e-01 1.487282216548919678e-01 4.409781396389007568e-01 8.889631181955337524e-02 -1.537842899560928345e-01 -5.042968690395355225e-02 -8.297675289213657379e-03 -9.762732684612274170e-02 4.225255921483039856e-02 -3.268669173121452332e-02 1.977449096739292145e-02 1.419439762830734253e-01 -2.282644361257553101e-01 7.018671184778213501e-02
1.489180605858564377e-02 -3.099395930767059326e-01 2.030702531337738037e-01 1.343055963516235352e-01 1.371711641550064087e-01 1.197056379169225693e-03 1.211725994944572449e-01 -1.628023199737071991e-02 6.625705957412719727e-02 3.922681882977485657e-02 4.378874227404594421e-02 -1.615778729319572449e-02 1.099097356200218201e-01 2.233541607856750488e-01 -2.380201816558837891e-01 -2.030673474073410034e-01 2.786836922168731689e-01 -2.431018091738224030e-02 -3.109638988971710205e-01 2.822219431400299072e-01 -6.386090815067291260e-02 9.540969878435134888e-02 -2.023045122623443604e-01 -3.352547585964202881e-01 2.525730989873409271e-02 -1.370737701654434204e-01 1.389183998107910156e-01 -1.799622364342212677e-02 4.753174260258674622e-02 1.347188204526901245e-01 -3.909270763397216797e-01 9.654692560434341431e-02
-1.114374771714210510e-01 -3.059389293193817139e-01 -5.333102121949195862e-02 -2.715755999088287354e-01 6.200419366359710693e-02 3.637978434562683105e-02 9.151308238506317139e-02 -5.370578542351722717e-02 1.927136182785034180e-01 2.783986926078796387e-01 -1.405148208141326904e-01 -1.167389824986457825e-01 1.289303302764892578e-01 -1.850920170545578003e-01 -2.062318027019500732e-01 3.026363253593444824e-01 2.345433086156845093e-01 -6.133995205163955688e-02 -1.501296162605285645e-01 8.316089212894439697e-02 7.050039619207382202e-02 2.003699541091918945e-01 -7.242804020643234253e-02 -2.278216034173965454e-01 -2.685561962425708771e-02 3.164480924606323242e-01 1.519697606563568115e-01 2.734980583190917969e-01 -1.936097741127014160e-01 2.525048889219760895e-02 1.780332028865814209e-01 9.417995065450668335e-02
-1.589946448802947998e-01 -3.684905171394348145e-01 2.509398199617862701e-02 -1.353025585412979126e-01 -1.529412120580673218e-01 -3.781536221504211426e-01 -1.367889791727066040e-01 8.023092523217201233e-03 1.147699952125549316e-01 -7.371165603399276733e-02 -2.001073658466339111e-01 -2.228963673114776611e-01 -7.243860047310590744e-03 2.385597443208098412e-03 -6.154824420809745789e-02 4.196033999323844910e-02 2.008514106273651123e-01 -3.216064274311065674e-01 -2.343728095293045044e-01 1.733157634735107422e-01 -1.041851472109556198e-02 -2.401429712772369385e-01 -7.891160249710083008e-02 2.432193048298358917e-02 3.659702837467193604e-01 2.091608382761478424e-02 -2.728042602539062500e-01 3.995322063565254211e-02 -3.322399407625198364e-02 6.943491846323013306e-02 1.374377682805061340e-02 1.051332950592041016e-01
-1.987526379525661469e-02 -2.396805435419082642e-01 1.908866018056869507e-01 1.721987128257751465e-01 5.466621369123458862e-02 -1.685641258955001831e-01 -3.364527225494384766e-02 3.739886283874511719e-01 4.080659896135330200e-02 -1.208285093307495117e-01 -1.137755140662193298e-01 -1.015697792172431946e-01 7.772415131330490112e-02 -9.361491352319717407e-02 -3.300002813339233398e-01 -1.895108371973037720e-01 1.636753529310226440e-01 -8.283215016126632690e-02 -9.812466800212860107e-02 3.423387110233306885e-01 2.541690506041049957e-02 -2.584521174430847168e-01 2.074351534247398376e-02 -1.256273388862609863e-01 -1.011733785271644592e-01 -1.607438623905181885e-01 2.111245244741439819e-01 8.708190172910690308e-02 -6.089162826538085938e-02 1.537823230028152466e-01 -1.674273908138275146e-01 3.417156040668487549e-01
2.841906994581222534e-02 -1.556034386157989502e-01 2.681146748363971710e-02 -2.015428245067596436e-01 -1.567122340202331543e-01 -8.058072626590728760e-02 9.717970341444015503e-02 2.234722673892974854e-02 8.344004303216934204e-02 1.967490911483764648e-01 -7.328049093484878540e-02 -7.374493032693862915e-02 1.525941789150238037e-01 -1.564488708972930908e-01 -1.062504108995199203e-02 6.247553229331970215e-01 1.705777347087860107e-01 -7.269544526934623718e-03 -2.251168340444564819e-01 2.279565185308456421e-01 -3.984200209379196167e-02 -2.084759473800659180e-01 7.050956785678863525e-02 -1.487290710210800171e-01 -1.975773647427558899e-02 -2.289675623178482056e-01 -1.187455840408802032e-03 9.981955587863922119e-02 -2.328951358795166016e-01 1.883209496736526489e-01 4.888783767819404602e-02 1.978950053453445435e-01
1.074324995279312134e-01 -2.809381783008575439e-01 -1.220361664891242981e-01 -1.354884207248687744e-01 -1.492158919572830200e-01 -1.236332878470420837e-01 -8.053400367498397827e-02 -1.999869495630264282e-01 1.531728804111480713e-01 -1.048743650317192078e-01 -1.362174656242132187e-02 9.458073228597640991e-02 6.786429882049560547e-02 -4.644465446472167969e-02 -6.565648317337036133e-02 -7.946491241455078125e-02 4.182888567447662354e-01 1.224671453237533569e-01 -7.137758284807205200e-02 1.937877833843231201e-01 -2.409305274486541748e-01 3.194656372070312500e-01 -1.408402919769287109e-01 -1.688902825117111206e-01 -1.062977612018585205e-01 8.720799349248409271e-03 -3.588271513581275940e-02 5.387886893004179001e-03 8.461765199899673462e-02 3.943029046058654785e-01 -3.468872979283332825e-02 3.371396958827972412e-01
3.456796333193778992e-02 -2.238004654645919800e-01 -3.270369768142700195e-01 -2.493947893381118774e-01 -1.002824753522872925e-01 -2.564644441008567810e-02 1.226409990340471268e-02 1.715735197067260742e-01 -9.272223711013793945e-02 1.887711733579635620e-01 -1.104539781808853149e-01 8.947168290615081787e-02 7.801283895969390869e-02 -5.324080213904380798e-02 -1.805301904678344727e-01 1.569229960441589355e-01 7.695351541042327881e-02 -3.599086403846740723e-01 6.006125360727310181e-02 4.299928843975067139e-01 1.636198908090591431e-01 2.322049885988235474e-01 -8.528460562229156494e-02 -1.378023475408554077e-01 1.215779781341552734e-01 -2.455067820847034454e-02 -1.562280654907226562e-01 -1.688899397850036621e-01 -1.626439243555068970e-01 2.347900867462158203e-01 8.021749556064605713e-02 1.464624702930450439e-01
-1.091934144496917725e-01 -1.951861679553985596e-01 -3.398292660713195801e-01 6.595958024263381958e-02 3.826839849352836609e-02 -2.829388715326786041e-02 -4.507963731884956360e-02 1.050557289272546768e-02 1.136157065629959106e-01 -3.235116899013519287e-01 2.467085719108581543e-01 -1.916910111904144287e-01 2.303338497877120972e-01 -2.628938257694244385e-01 -2.068577706813812256e-01 9.777039289474487305e-02 1.402425616979598999e-01 -3.562855347990989685e-02 -1.057842671871185303e-01 1.778072416782379150e-01 1.894483808428049088e-03 3.370546922087669373e-02 2.118625678122043610e-02 -1.829644590616226196e-01 2.335887551307678223e-01 2.608668245375156403e-02 -4.252839833498001099e-02 1.826285868883132935e-01 -3.627311885356903076e-01 2.162393927574157715e-01 -2.436379194259643555e-01 9.558040648698806763e-02
1.949455589056015015e-02 -3.004575073719024658e-01 5.009062215685844421e-02 -1.140616927295923233e-02 -1.780023574829101562e-01 -1.724269241094589233e-01 3.511774837970733643e-01 -6.077197939157485962e-02 -1.415985673666000366e-01 -9.731515496969223022e-02 -1.777219325304031372e-01 -1.576630175113677979e-01 2.016065418720245361e-01 2.806362695991992950e-02 -8.028202503919601440e-02 -1.482964400202035904e-02 1.197279468178749084e-01 -3.166579902172088623e-01 -6.403035670518875122e-02 4.215467572212219238e-01 -1.174276098608970642e-01 9.602475166320800781e-02 -5.938045307993888855e-02 -2.860390245914459229e-01 -1.471613794565200806e-01 -1.611250638961791992e-01 -1.118314042687416077e-01 -3.464309498667716980e-02 -9.107141196727752686e-02 2.873883247375488281e-01 -6.503187865018844604e-02 -1.516842097043991089e-01
-1.833205223083496094e-01 -2.251636534929275513e-01 1.657536178827285767e-01 -1.543795019388198853e-01 6.471564993262290955e-03 -1.867274343967437744e-01 5.722779408097267151e-02 -4.346793889999389648e-02 1.070934012532234192e-01 1.451497524976730347e-01 -3.641335070133209229e-01 -6.060148775577545166e-02 -7.619323581457138062e-02 -2.175253331661224365e-01 -5.854232236742973328e-02 1.360087394714355469e-01 6.372050940990447998e-02 -1.840919256210327148e-02 -2.388082817196846008e-02 1.009229347109794617e-01 -1.345291733741760254e-01 -1.275758072733879089e-02 -6.470605731010437012e-02 -1.666229963302612305e-01 -1.839082390069961548e-01 -2.738047540187835693e-01 -8.824152499437332153e-02 4.875271394848823547e-02 -5.631472468376159668e-01 1.463090628385543823e-01 1.208489090204238892e-01 2.073560804128646851e-01
-6.712754815816879272e-02 -3.288950324058532715e-01 6.919562816619873047e-02 1.531236916780471802e-01 -2.542564272880554199e-01 -3.057981133460998535e-01 3.181256949901580811e-01 -9.706907719373703003e-02 -2.459202706813812256e-02 -1.939558051526546478e-02 -2.444851547479629517e-01 -2.591335177421569824e-01 4.964065551757812500e-02 -1.969739198684692383e-01 1.044537872076034546e-01 4.626182839274406433e-02 5.413020402193069458e-02 -6.309274584054946899e-02 -1.074884086847305298e-01 2.087840288877487183e-01 2.522886730730533600e-02 3.281160071492195129e-02 -1.517257690429687500e-01 -2.622878253459930420e-01 3.685658425092697144e-02 -1.069901958107948303e-01 -5.839432030916213989e-02 -3.463372215628623962e-02 7.680620998144149780e-02 4.377829730510711670e-01 1.722963899374008179e-01 8.857938647270202637e-02
2.128662914037704468e-01 -2.288336604833602905e-01 -9.882901608943939209e-02 -2.311091572046279907e-01 -1.700848788022994995e-01 1.815324649214744568e-02 1.765588074922561646e-01 -5.187631770968437195e-02 -1.932494640350341797e-01 2.079395391047000885e-02 -1.271705329418182373e-01 4.884955659508705139e-02 9.789343178272247314e-02 -7.910696417093276978e-02 -3.046957254409790039e-01 -4.349061474204063416e-02 3.547573685646057129e-01 1.229122430086135864e-01 -4.199523925781250000e-01 2.954559326171875000e-01 -2.708753757178783417e-02 9.437055885791778564e-02 1.352652162313461304e-01 -4.028285294771194458e-02 -7.178658619523048401e-03 1.383331697434186935e-02 1.079505905508995056e-01 1.524316519498825073e-01 1.657237857580184937e-01 2.884909510612487793e-01 -5.907972529530525208e-02 -1.600833684206008911e-01
-7.485135644674301147e-02 -1.083682030439376831e-01 -2.307684533298015594e-02 -3.032885491847991943e-01 -4.311733320355415344e-02 -2.060047984123229980e-01 -2.076305150985717773e-01 3.272759616374969482e-01 -1.721011591143906116e-03 2.545020729303359985e-02 -7.787933200597763062e-02 -1.193485781550407410e-01 1.244891583919525146e-01 -3.689055442810058594e-01 -2.021798193454742432e-01 1.052087917923927307e-01 3.260764107108116150e-02 -5.159960687160491943e-02 9.325132519006729126e-02 2.537677288055419922e-01 -8.740405738353729248e-02 1.590845361351966858e-02 -7.900445908308029175e-02 -3.129563629627227783e-01 1.940730586647987366e-02 1.643852293491363525e-01 1.936206407845020294e-02 -1.023349687457084656e-01 -1.404330041259527206e-02 2.791758477687835693e-01 -3.722073733806610107e-01 1.652538478374481201e-01
-1.064613163471221924e-01 -2.208317220211029053e-01 -1.550645977258682251e-01 -2.596881687641143799e-01 -2.475380748510360718e-01 -8.998206816613674164e-03 3.153402730822563171e-02 1.365818232297897339e-01 9.477234445512294769e-03 1.427621543407440186e-01 -1.692351549863815308e-01 -2.227194756269454956e-01 2.040345370769500732e-01 -9.899648278951644897e-02 -2.127262949943542480e-01 3.576504886150360107e-01 2.110322415828704834e-01 2.483071237802505493e-01 -1.565518528223037720e-01 1.315841525793075562e-01 -9.414026141166687012e-02 3.030032664537429810e-02 -9.492763131856918335e-02 1.786118894815444946e-01 7.930617779493331909e-02 -1.296976860612630844e-02 -8.833552151918411255e-02 9.016265720129013062e-02 -3.219194114208221436e-01 1.361485868692398071e-01 1.781335175037384033e-01 2.628710865974426270e-01
-1.621774733066558838e-01 -2.814160585403442383e-01 -8.902922272682189941e-02 3.974575083702802658e-03 -1.473108083009719849e-01 -3.089017271995544434e-01 -1.813394874334335327e-01 8.614734560251235962e-02 1.943875402212142944e-01 -1.957459449768066406e-01 6.769797950983047485e-02 -1.414062678813934326e-01 7.158742845058441162e-02 -3.706864640116691589e-02 -4.273272585123777390e-03 1.672805845737457275e-01 4.117575287818908691e-01 -1.672969609498977661e-01 -1.390963345766067505e-01 3.377427756786346436e-01 7.528450340032577515e-02 -1.488143354654312134e-01 -1.907225549221038818e-01 -5.169444903731346130e-02 3.105827271938323975e-01 -5.941741168498992920e-02 -2.580327987670898438e-01 2.973191812634468079e-02 -1.350059658288955688e-01 5.127036198973655701e-02 -8.833882957696914673e-02 -5.126089323312044144e-03
-1.934069842100143433e-01 -8.531741052865982056e-02 -3.632078319787979126e-02 -2.703309059143066406e-01 -3.181175589561462402e-01 3.325171396136283875e-02 1.064140498638153076e-01 1.870846748352050781e-01 -1.548850983381271362e-01 1.928319334983825684e-01 -7.309263944625854492e-02 -9.579473733901977539e-02 2.891353964805603027e-01 -1.349386870861053467e-01 -3.826968669891357422e-01 7.830045372247695923e-02 5.083234235644340515e-02 -1.751843467354774475e-02 -1.580443531274795532e-01 8.504152297973632812e-02 9.868110716342926025e-02 9.723612107336521149e-03 -1.485338360071182251e-01 -3.285452723503112793e-01 8.101329952478408813e-02 1.741923689842224121e-01 1.337401568889617920e-01 -2.061352431774139404e-01 -3.081501424312591553e-01 9.327689558267593384e-02 -1.506578177213668823e-01 6.018603593111038208e-02
1.836011111736297607e-01 -7.211251556873321533e-02 -3.160803318023681641e-01 -1.953094303607940674e-01 -3.968046978116035461e-02 -7.709722220897674561e-02 -1.620526015758514404e-01 2.549628317356109619e-01 -1.193485185503959656e-01 -1.779997348785400391e-02 -8.095388114452362061e-02 -3.129869699478149414e-01 7.959770411252975464e-02 -1.675285100936889648e-01 -5.563803389668464661e-02 -1.693643182516098022e-01 3.303149640560150146e-01 2.051491588354110718e-01 -1.381182223558425903e-01 2.106025964021682739e-01 -1.652333736419677734e-01 2.103779464960098267e-02 -3.009205684065818787e-02 -1.299776732921600342e-01 -4.168358445167541504e-02 -1.181937083601951599e-01 2.460218518972396851e-01 -1.284889727830886841e-01 -8.073815703392028809e-02 3.568338453769683838e-01 1.734018623828887939e-01 1.488826572895050049e-01
-1.131410002708435059e-01 -4.713114202022552490e-01 -1.080786958336830139e-01 4.843361675739288330e-02 -5.698747187852859497e-02 -2.829359769821166992e-01 2.182854264974594116e-01 1.913833767175674438e-01 -2.458811700344085693e-01 5.986143276095390320e-02 -3.149386346340179443e-01 2.583947591483592987e-02 2.040952444076538086e-01 9.253083914518356323e-02 2.510676160454750061e-02 -1.389547623693943024e-02 1.486720144748687744e-01 -3.850567713379859924e-02 -2.789906859397888184e-01 3.089119493961334229e-01 4.899176210165023804e-02 -1.142048686742782593e-01 -1.233333423733711243e-01 -1.970019489526748657e-01 -1.230977922677993774e-01 -2.044312953948974609e-01 3.268106374889612198e-04 -1.754953898489475250e-02 -6.958848983049392700e-02 -5.948723992332816124e-04 -1.957334429025650024e-01 4.249712824821472168e-02
-2.497940808534622192e-01 -5.499895289540290833e-02 -1.515920925885438919e-02 -1.144903246313333511e-02 -1.525632757693529129e-02 -2.895813286304473877e-01 4.897924885153770447e-02 2.777851819992065430e-01 2.743511795997619629e-01 9.826809912919998169e-02 4.632306843996047974e-02 8.985470235347747803e-02 1.653836071491241455e-01 6.042515859007835388e-02 2.402471601963043213e-01 2.459751628339290619e-02 3.363235294818878174e-01 2.027195990085601807e-01 -1.924257129430770874e-01 2.660827636718750000e-01 1.958457976579666138e-01 2.114684730768203735e-01 -3.007418289780616760e-02 -3.587018847465515137e-01 -7.456737011671066284e-02 5.536424741148948669e-02 -5.778423324227333069e-02 1.568708419799804688e-01 -1.629571914672851562e-01 1.881730407476425171e-01 -7.299953699111938477e-02 8.685217052698135376e-02
-1.680278182029724121e-01 -1.051440387964248657e-01 -1.007964313030242920e-01 7.279134541749954224e-02 -1.284965425729751587e-01 6.383108347654342651e-02 1.550224721431732178e-01 1.084563508629798889e-01 1.097262874245643616e-01 1.229219958186149597e-01 -1.347924023866653442e-01 -8.590926229953765869e-02 -4.863152280449867249e-02 -2.821667790412902832e-01 -1.872493475675582886e-01 3.439633846282958984e-01 4.028290212154388428e-01 -2.524749636650085449e-01 -4.237278997898101807e-01 1.517927199602127075e-01 -4.951244592666625977e-02 1.017541959881782532e-01 -6.312626600265502930e-02 4.640674963593482971e-02 3.076648414134979248e-01 1.822408847510814667e-02 1.211961638182401657e-02 1.346741169691085815e-01 -5.845059175044298172e-03 1.579085737466812134e-01 4.933380521833896637e-03 -1.224927604198455811e-01
-3.312732279300689697e-02 -4.309488236904144287e-01 1.348852366209030151e-01 -1.350647956132888794e-01 1.689078956842422485e-01 -5.726789683103561401e-02 1.980323195457458496e-01 -1.137223914265632629e-01 1.633808463811874390e-01 8.912667632102966309e-02 2.963140048086643219e-02 4.965978860855102539e-02 3.401593491435050964e-02 1.212056577205657959e-01 -1.597933024168014526e-01 1.421578526496887207e-01 1.756558120250701904e-01 -3.044537082314491272e-02 -1.405373308807611465e-02 -1.842382550239562988e-02 -1.742959469556808472e-01 -1.887232959270477295e-01 1.811630427837371826e-01 -1.849368661642074585e-01 -1.946500241756439209e-01 -1.540369093418121338e-01 -6.179707869887351990e-02 -3.235238045454025269e-02 -3.683990836143493652e-01 2.170912623405456543e-01 -1.877421438694000244e-01 3.785594105720520020e-01
2.089427411556243896e-02 -4.817813336849212646e-01 -1.464913785457611084e-01 -3.572687134146690369e-02 -1.081302016973495483e-01 -1.899197995662689209e-01 -1.069914177060127258e-01 -3.516671806573867798e-02 -1.439961194992065430e-01 1.137979924678802490e-01 -2.412817627191543579e-02 2.024682313203811646e-01 -6.361199915409088135e-02 1.253862529993057251e-01 -2.681339345872402191e-02 -4.656822234392166138e-02 1.521214842796325684e-01 1.363118886947631836e-01 -2.354574650526046753e-01 3.060959279537200928e-01 -7.891111075878143311e-02 1.217095553874969482e-01 -8.350275456905364990e-02 -1.809256821870803833e-01 -3.347621113061904907e-02 7.449533790349960327e-02 -2.673977911472320557e-01 2.276478558778762817e-01 2.544208988547325134e-02 2.743075191974639893e-01 -2.176243364810943604e-01 2.854837179183959961e-01
-8.628628402948379517e-02 -3.807964324951171875e-01 -6.359167746268212795e-04 9.049449861049652100e-02 -5.672919377684593201e-02 2.133351713418960571e-01 1.701420545578002930e-01 1.672440618276596069e-01 1.058025360107421875e-01 1.432488560676574707e-01 8.340140432119369507e-02 1.604771763086318970e-01 4.254721105098724365e-02 -3.896189033985137939e-01 1.053698956966400146e-01 2.673291862010955811e-01 2.957375645637512207e-01 2.610969543457031250e-01 -4.621367156505584717e-02 2.639770209789276123e-01 4.873962700366973877e-02 -6.255646795034408569e-02 1.276394259184598923e-02 -7.381554692983627319e-02 -6.805948168039321899e-02 -7.207673788070678711e-02 3.884166479110717773e-02 -1.941456645727157593e-01 6.157770380377769470e-02 3.626456260681152344e-01 6.693947315216064453e-02 -7.029168307781219482e-02
-4.778547585010528564e-02 -2.552024722099304199e-01 5.238485336303710938e-02 9.105551987886428833e-02 -3.105540871620178223e-01 -3.098120093345642090e-01 5.787962675094604492e-02 6.132834404706954956e-02 1.719437539577484131e-01 4.314075782895088196e-02 1.062864139676094055e-01 1.261458396911621094e-01 -2.616674602031707764e-01 -1.564676165580749512e-01 -2.060402035713195801e-01 8.912543952465057373e-02 1.869767159223556519e-01 -9.021221101284027100e-02 -1.864351630210876465e-01 2.212514430284500122e-01 4.938060417771339417e-02 2.670060694217681885e-01 -1.341028809547424316e-01 -6.173809617757797241e-02 2.749506831169128418e-01 1.190149039030075073e-01 8.418451063334941864e-03 4.290257021784782410e-02 1.068883389234542847e-01 4.347762763500213623e-01 6.432222574949264526e-02 3.781408444046974182e-02
-1.187978908419609070e-01 -4.803133606910705566e-01 -1.153108328580856323e-01 -3.424014449119567871e-01 -1.042672991752624512e-01 2.454261854290962219e-02 3.309433162212371826e-02 7.111528515815734863e-02 3.119917819276452065e-03 3.123221397399902344e-01 -1.916177272796630859e-01 -2.201105654239654541e-01 1.970084011554718018e-01 -1.437083929777145386e-01 -1.300278306007385254e-01 1.544363200664520264e-01 2.997025847434997559e-01 1.688637435436248779e-01 -8.769047446548938751e-03 6.602907925844192505e-02 1.227192655205726624e-01 -1.185509935021400452e-01 5.699893459677696228e-02 -2.363674640655517578e-01 -6.505926698446273804e-02 1.077893301844596863e-01 2.152482233941555023e-02 1.285461615771055222e-02 -2.944922149181365967e-01 7.621657848358154297e-02 -6.176255270838737488e-02 -1.568211615085601807e-02
4.723704233765602112e-02 -3.541659712791442871e-01 8.133819699287414551e-02 7.980105280876159668e-02 4.308227449655532837e-02 -8.503391593694686890e-02 2.106100320816040039e-01 -1.982600241899490356e-01 -7.405173778533935547e-02 4.995149001479148865e-02 -2.013210654258728027e-01 -1.090433523058891296e-01 -6.272499263286590576e-02 -2.251833863556385040e-02 -1.022717654705047607e-01 3.959527313709259033e-01 2.757807374000549316e-01 2.207392305135726929e-01 -1.982941180467605591e-01 2.745111286640167236e-01 1.250159591436386108e-01 -1.367058306932449341e-01 -1.986154019832611084e-01 -1.533026844263076782e-01 8.616272360086441040e-02 -1.250717639923095703e-01 -8.690836839377880096e-03 2.729140818119049072e-01 -1.821089982986450195e-01 -2.888791821897029877e-02 1.673753857612609863e-01 1.953439861536026001e-01
1.168522611260414124e-01 -3.638588190078735352e-01 -1.502681821584701538e-01 1.540467292070388794e-01 -9.586023539304733276e-02 4.420115798711776733e-02 -3.075364232063293457e-02 -2.335260808467864990e-01 -1.031873226165771484e-01 -1.258542686700820923e-01 -1.674017310142517090e-02 1.112079694867134094e-01 8.312993682920932770e-03 -9.637675248086452484e-03 -2.841710150241851807e-01 -2.179563604295253754e-02 5.179537534713745117e-01 7.025198638439178467e-02 -2.385110110044479370e-01 2.300590723752975464e-01 -6.485086679458618164e-02 9.301766753196716309e-02 -2.588935568928718567e-02 -1.922796964645385742e-01 9.962088614702224731e-02 5.052445456385612488e-02 -9.732315689325332642e-02 6.627161800861358643e-02 1.379105001688003540e-01 3.507462739944458008e-01 -6.149362772703170776e-03 1.361874341964721680e-01
-4.215885698795318604e-02 -2.759432196617126465e-01 1.093361899256706238e-01 2.299336642026901245e-01 9.983928501605987549e-02 4.540265537798404694e-03 2.956430613994598389e-01 -1.463447511196136475e-01 3.331581354141235352e-01 2.096588164567947388e-01 -2.426367811858654022e-02 -6.405931711196899414e-02 1.091780960559844971e-01 8.855041861534118652e-02 -1.364450901746749878e-01 9.399676322937011719e-02 2.448127865791320801e-01 8.116237819194793701e-03 -1.587781906127929688e-01 2.235679924488067627e-01 -1.652275919914245605e-01 4.556905105710029602e-02 -8.852183073759078979e-02 -1.553804725408554077e-01 1.618227176368236542e-02 -3.331498503684997559e-01 -1.221294179558753967e-01 -1.685863286256790161e-01 -4.025220870971679688e-02 2.455314099788665771e-01 -3.090450167655944824e-01 1.517764478921890259e-01
-1.338904052972793579e-01 -3.429580926895141602e-01 -3.057292401790618896e-01 -2.741403579711914062e-01 -1.815557330846786499e-01 4.660285264253616333e-02 4.401744809001684189e-03 6.270378082990646362e-02 -1.884415931999683380e-02 1.305779814720153809e-01 -2.425380349159240723e-01 7.649382948875427246e-02 6.824939697980880737e-02 -6.749956309795379639e-02 -1.382152736186981201e-01 1.416388899087905884e-01 6.862183660268783569e-02 -2.834523618221282959e-01 1.123694479465484619e-01 4.102705419063568115e-01 9.355603158473968506e-02 2.050455957651138306e-01 -7.829321920871734619e-02 6.630383431911468506e-02 1.920628249645233154e-01 5.408652871847152710e-02 6.137205660343170166e-02 -1.378441452980041504e-01 -2.607235908508300781e-01 2.363247126340866089e-01 3.809473244473338127e-03 1.119653433561325073e-01
-1.180118545889854431e-01 -8.287470042705535889e-02 1.274481229484081268e-02 -3.918319940567016602e-02 -4.846211988478899002e-03 1.983074098825454712e-02 1.323160529136657715e-01 -1.430104076862335205e-01 1.247793063521385193e-01 1.545826196670532227e-01 -2.218024134635925293e-01 -1.626196354627609253e-01 -9.439431875944137573e-02 -6.013012677431106567e-02 -2.763274684548377991e-02 1.846769303083419800e-01 2.458351403474807739e-01 1.761643774807453156e-02 -8.460940420627593994e-02 1.470775902271270752e-01 -1.524886339902877808e-01 5.078693106770515442e-02 -3.905837982892990112e-02 -2.444434911012649536e-01 -1.854627393186092377e-03 -3.683215081691741943e-01 -1.003707870841026306e-01 1.226077005267143250e-01 -5.418485403060913086e-01 3.017214536666870117e-01 1.203269436955451965e-01 2.002437263727188110e-01
-4.938193783164024353e-02 -2.437379658222198486e-01 -5.626005306839942932e-02 -2.027824372053146362e-01 8.769192546606063843e-02 1.846169233322143555e-01 -1.217416599392890930e-01 -1.608545780181884766e-01 4.718569293618202209e-02 1.156013756990432739e-01 2.197452634572982788e-01 -2.292761504650115967e-01 -7.705578207969665527e-02 -3.171823620796203613e-01 1.584091633558273315e-01 8.743392676115036011e-02 1.482741981744766235e-01 8.688805997371673584e-02 -4.366374015808105469e-01 1.418135464191436768e-01 -1.249813586473464966e-01 -1.383629441261291504e-01 -7.254032045602798462e-02 -2.652987539768218994e-01 1.361215263605117798e-01 4.693374037742614746e-03 2.284100838005542755e-02 -2.279081642627716064e-01 -3.092118501663208008e-01 9.479229152202606201e-02 -2.311337180435657501e-02 1.697577834129333496e-01
-2.778642177581787109e-01 -7.505471259355545044e-02 1.035367026925086975e-01 -3.038380481302738190e-02 -1.052272245287895203e-01 4.210668429732322693e-02 -7.897589355707168579e-02 -9.643936529755592346e-03 1.416315436363220215e-01 1.626032218337059021e-02 -3.933180868625640869e-02 9.408707171678543091e-02 1.910921484231948853e-01 -5.145644769072532654e-02 -1.126850694417953491e-01 2.576556503772735596e-01 -4.025155305862426758e-02 5.173412561416625977e-01 -9.186890721321105957e-02 2.194549888372421265e-01 -1.781945116817951202e-02 1.606246083974838257e-01 1.225910857319831848e-01 -2.885187864303588867e-01 2.621828345581889153e-03 -8.324105292558670044e-02 1.263066679239273071e-01 -9.181282669305801392e-02 -2.311350405216217041e-01 1.808361709117889404e-01 -2.219011932611465454e-01 3.470324277877807617e-01
-1.359070539474487305e-01 -1.085204482078552246e-01 -3.076849579811096191e-01 -2.124175727367401123e-01 -5.342508852481842041e-02 1.153629124164581299e-01 5.178828537464141846e-02 1.355994790792465210e-01 -8.955716155469417572e-03 1.016001775860786438e-01 -1.807124018669128418e-01 3.002578616142272949e-01 2.119825631380081177e-01 -2.356769889593124390e-01 -2.816168367862701416e-01 -8.667611330747604370e-02 2.131673879921436310e-02 -2.084483951330184937e-01 -1.646106392145156860e-01 3.682233691215515137e-01 5.366774648427963257e-02 9.618063271045684814e-02 -1.353813055902719498e-02 -2.653986215591430664e-01 1.572476327419281006e-01 3.317210450768470764e-02 8.381888270378112793e-02 1.238027513027191162e-01 -1.851770728826522827e-01 2.664929926395416260e-01 -6.114326044917106628e-02 1.601417362689971924e-01
-2.377400994300842285e-01 -2.107300162315368652e-01 -2.701192721724510193e-02 7.696519047021865845e-02 2.298360615968704224e-01 -8.221729844808578491e-02 3.358862102031707764e-01 5.859715119004249573e-02 1.792832314968109131e-01 1.075749471783638000e-01 -7.399960607290267944e-02 3.957083681598305702e-04 -9.312564134597778320e-02 -1.197863593697547913e-01 -2.853665966540575027e-03 2.082608044147491455e-01 2.525158822536468506e-01 1.841897964477539062e-01 -2.645704150199890137e-01 6.160544976592063904e-02 3.878423571586608887e-01 -7.501030713319778442e-02 -2.291805297136306763e-01 -9.725847095251083374e-02 1.585506051778793335e-01 -5.637418478727340698e-02 8.873733133077621460e-02 -6.663865596055984497e-02 -1.597366780042648315e-01 3.808064758777618408e-01 1.172740105539560318e-02 1.329295523464679718e-02
1.207762435078620911e-01 -2.404767423868179321e-01 4.176431149244308472e-02 -2.881832979619503021e-02 -1.820269078016281128e-01 -9.914074838161468506e-02 -8.494139462709426880e-02 5.524419620633125305e-02 2.541190981864929199e-01 -1.186680570244789124e-01 2.833508551120758057e-01 -1.721228212118148804e-01 1.915103197097778320e-01 -2.063569873571395874e-01 2.279905416071414948e-02 3.471310734748840332e-01 2.250292599201202393e-01 -7.471601665019989014e-02 -3.005877733230590820e-01 2.469443678855895996e-01 -6.251330673694610596e-02 -2.418178766965866089e-01 -9.035868197679519653e-02 -1.352384090423583984e-01 6.144145876169204712e-02 -4.211666807532310486e-02 -6.592172197997570038e-03 1.723297685384750366e-01 -9.960625320672988892e-02 3.644799292087554932e-01 8.950562775135040283e-02 -2.160260826349258423e-02
-4.917619284242391586e-03 -4.142212569713592529e-01 -2.086870074272155762e-01 3.190632164478302002e-02 -2.734820842742919922e-01 -1.421899944543838501e-01 1.761445105075836182e-01 -2.109797149896621704e-01 -3.066999278962612152e-02 4.633969813585281372e-02 2.232016623020172119e-02 -1.489443033933639526e-01 -1.283470690250396729e-01 -1.201826035976409912e-01 -4.037018865346908569e-02 1.519583072513341904e-02 3.253070414066314697e-01 -2.711145766079425812e-02 -1.312317550182342529e-01 1.839995831251144409e-01 6.225958466529846191e-02 -4.408878833055496216e-02 6.376162171363830566e-02 -2.899672687053680420e-01 -2.394979819655418396e-03 -1.126729249954223633e-01 -3.094960153102874756e-01 -1.048539951443672180e-01 1.891901195049285889e-01 2.558975219726562500e-01 9.219074994325637817e-02 2.717859745025634766e-01
-2.191612273454666138e-01 -2.188773006200790405e-01 -2.820017039775848389e-01 7.766081392765045166e-02 -1.195413619279861450e-01 -6.132583320140838623e-02 2.578679099678993225e-02 -2.049104720354080200e-01 4.684589337557554245e-03 -1.385724097490310669e-01 -2.127304822206497192e-01 -1.836155727505683899e-02 1.435654014348983765e-01 -1.886786967515945435e-01 9.857698529958724976e-02 -1.271393448114395142e-01 3.603540956974029541e-01 -1.150102838873863220e-01 -1.297924071550369263e-01 3.243359923362731934e-01 1.857638359069824219e-01 -2.089654803276062012e-01 -1.314733922481536865e-02 6.327664852142333984e-02 2.293494790792465210e-01 -6.831028312444686890e-02 -1.733128679916262627e-03 1.947345299413427711e-04 -1.419586688280105591e-01 1.997810415923595428e-02 -1.611376106739044189e-01 3.995390534400939941e-01
-8.965108543634414673e-02 -3.418643772602081299e-01 8.037485927343368530e-02 -1.727989017963409424e-01 -5.835256725549697876e-02 1.541128158569335938e-01 1.146254688501358032e-01 -1.149327903985977173e-01 8.653443306684494019e-02 1.992736309766769409e-01 -3.975236788392066956e-02 -2.291542142629623413e-01 2.569440305233001709e-01 -2.168925106525421143e-01 -1.765379756689071655e-01 2.843291163444519043e-01 3.176912665367126465e-01 -7.040691375732421875e-02 4.118670523166656494e-02 8.872292190790176392e-02 1.133176237344741821e-01 8.894478529691696167e-02 3.037834726274013519e-02 -2.984276413917541504e-01 1.778592914342880249e-02 1.364429146051406860e-01 1.160130202770233154e-01 2.299959957599639893e-01 -3.209277689456939697e-01 2.189320139586925507e-02 1.659120172262191772e-01 1.281722933053970337e-01
-1.177130490541458130e-01 -2.186868339776992798e-01 -2.632465958595275879e-01 -9.016371518373489380e-02 -1.634368747472763062e-01 -3.270137012004852295e-01 1.241092383861541748e-01 -2.796646952629089355e-02 2.520148754119873047e-01 -2.085516899824142456e-01 -1.309966146945953369e-01 -1.887652836740016937e-02 9.980460256338119507e-02 -3.602554500102996826e-01 -1.601461470127105713e-01 2.995491623878479004e-01 -2.112875506281852722e-02 -2.615274116396903992e-02 -1.725528687238693237e-01 2.177564650774002075e-01 6.599723547697067261e-02 9.203930944204330444e-02 -3.613258944824337959e-03 1.361576616764068604e-01 -8.762872219085693359e-02 -7.760723680257797241e-02 1.952206529676914215e-02 3.995889797806739807e-02 -3.947328031063079834e-01 2.231728583574295044e-01 -9.809461422264575958e-03 1.777940243482589722e-02
5.708143115043640137e-02 -2.807680666446685791e-01 2.529961466789245605e-01 2.372651826590299606e-03 -2.381752990186214447e-02 -1.689372956752777100e-01 1.319791972637176514e-01 1.586955189704895020e-01 -1.712369471788406372e-01 1.795318871736526489e-01 -7.366601377725601196e-02 -1.573356837034225464e-01 -8.571443706750869751e-02 -6.211788952350616455e-02 -2.410931587219238281e-01 4.345321953296661377e-01 2.479945272207260132e-01 1.101423650979995728e-01 -1.088353618979454041e-01 1.007728949189186096e-01 1.380743682384490967e-01 -1.282709687948226929e-01 -2.165558980777859688e-03 -1.114300265908241272e-01 9.005904197692871094e-02 1.883068233728408813e-01 -1.786187738180160522e-01 7.288876175880432129e-02 -2.966454923152923584e-01 3.241741061210632324e-01 -3.612716868519783020e-02 -1.164110302925109863e-01
-6.979649513959884644e-02 -1.348595768213272095e-01 3.817522525787353516e-02 -1.387929022312164307e-01 -1.850386857986450195e-01 2.642228305339813232e-01 6.019519269466400146e-02 -1.012121737003326416e-01 -2.285730838775634766e-02 1.829508394002914429e-01 -8.165597915649414062e-02 5.997751653194427490e-02 8.250159025192260742e-02 -1.366299539804458618e-01 1.894862949848175049e-01 2.846415042877197266e-01 2.008834630250930786e-01 1.309888064861297607e-01 -2.791364192962646484e-01 1.367996633052825928e-01 -1.762733757495880127e-01 -2.787728309631347656e-01 -3.855028375983238220e-02 -2.315025180578231812e-01 -4.023199900984764099e-02 -1.247511431574821472e-01 -6.038409471511840820e-02 -2.180061191320419312e-01 -4.415295720100402832e-01 6.491577625274658203e-02 -1.804440021514892578e-01 1.831806004047393799e-01
-4.981197789311408997e-02 -1.609238982200622559e-01 1.155876442790031433e-01 2.602519094944000244e-02 1.660486459732055664e-01 -1.439415812492370605e-01 3.234186172485351562e-01 1.458063255995512009e-02 -4.526586271822452545e-03 2.293101884424686432e-02 -1.543380469083786011e-01 -2.338013499975204468e-01 -1.058343499898910522e-01 -2.304557561874389648e-01 -9.721878916025161743e-02 2.073200345039367676e-01 2.393997609615325928e-01 2.036945670843124390e-01 -6.845717877149581909e-02 1.662468910217285156e-01 3.524812161922454834e-01 1.511940546333789825e-02 -3.838365674018859863e-01 -3.255393803119659424e-01 1.599663347005844116e-01 7.809856534004211426e-02 3.727351082488894463e-03 5.487422645092010498e-02 9.066310711205005646e-03 2.433797717094421387e-01 4.123436287045478821e-02 6.380771100521087646e-02
1.212069764733314514e-01 -2.786312103271484375e-01 -3.060346841812133789e-01 -3.028506934642791748e-01 -1.820534467697143555e-01 4.451169632375240326e-03 -6.694954633712768555e-02 2.696949802339076996e-02 6.894256919622421265e-02 2.396192401647567749e-01 -6.572071462869644165e-02 1.147334948182106018e-01 1.708897650241851807e-01 -6.773799657821655273e-02 -1.700932979583740234e-01 6.853821873664855957e-02 -3.465009480714797974e-02 -2.163189649581909180e-01 1.097998209297657013e-02 4.230085313320159912e-01 -9.059982746839523315e-02 3.007588982582092285e-01 1.377756148576736450e-01 -1.425570696592330933e-01 1.196902766823768616e-01 -5.587222427129745483e-02 -4.201836511492729187e-02 -3.968739509582519531e-02 -1.022839546203613281e-01 3.353115022182464600e-01 -5.658528581261634827e-02 1.579377204179763794e-01
-1.965167522430419922e-01 -5.615503340959548950e-02 -1.270265877246856689e-01 -6.665128469467163086e-02 1.172632351517677307e-01 8.217357844114303589e-02 3.698744252324104309e-02 1.820258498191833496e-01 -2.503785118460655212e-02 2.688531018793582916e-02 -1.921490728855133057e-01 1.272726655006408691e-01 1.151039674878120422e-01 2.911469154059886932e-02 -3.287543356418609619e-02 -1.384268999099731445e-01 1.327723264694213867e-01 -6.987376511096954346e-02 -1.379619687795639038e-01 4.455996155738830566e-01 7.163006067276000977e-02 -3.194771707057952881e-02 -5.364041402935981750e-02 -3.558758795261383057e-01 2.804601490497589111e-01 -8.815878629684448242e-02 -2.806349992752075195e-01 -8.975450694561004639e-02 -2.045798897743225098e-01 2.890038490295410156e-01 -3.433840870857238770e-01 -3.906278684735298157e-02
4.203335568308830261e-02 -4.074277579784393311e-01 2.538102865219116211e-01 -1.592108011245727539e-01 -1.615372896194458008e-01 -1.522895991802215576e-01 2.660559713840484619e-01 -1.140637993812561035e-01 9.350568801164627075e-02 -1.039537880569696426e-02 1.471969932317733765e-01 1.327025443315505981e-01 2.381463795900344849e-01 5.924757570028305054e-02 4.591277986764907837e-02 5.266888067126274109e-02 6.862394511699676514e-02 1.715037375688552856e-01 -4.591780900955200195e-02 2.207490205764770508e-01 7.968502491712570190e-02 -3.252476826310157776e-02 -1.068827882409095764e-01 -3.857182860374450684e-01 3.108530938625335693e-01 -2.103529423475265503e-01 5.619015544652938843e-02 -2.036551386117935181e-01 -2.217754721641540527e-01 7.002705242484807968e-03 -9.250503033399581909e-02 -1.668090559542179108e-02
3.258615359663963318e-02 -5.459830164909362793e-01 -7.825655490159988403e-02 1.758378595113754272e-01 -5.425817891955375671e-02 -1.237042248249053955e-01 1.016537547111511230e-01 2.030193805694580078e-01 1.797195523977279663e-01 2.842935174703598022e-02 -1.914210468530654907e-01 2.052114605903625488e-01 -1.283865571022033691e-01 -1.757730990648269653e-01 -1.156931892037391663e-01 -2.792651578783988953e-02 2.038382180035114288e-02 1.575303822755813599e-02 -1.199295297265052795e-01 1.693826913833618164e-01 4.438640475273132324e-01 4.821265861392021179e-02 -9.391623735427856445e-02 5.382413789629936218e-02 -9.240129590034484863e-02 -2.384044080972671509e-01 -2.639015391469001770e-02 4.752533510327339172e-02 -6.456933915615081787e-02 2.642228305339813232e-01 -9.735678881406784058e-02 1.183643043041229248e-01
-1.359989643096923828e-01 -1.077148169279098511e-01 -1.382136046886444092e-01 -2.768431790173053741e-02 -7.524388283491134644e-02 -2.590613961219787598e-01 -2.750647813081741333e-02 -8.888389170169830322e-02 1.348298043012619019e-01 1.153093203902244568e-01 4.553435370326042175e-02 -8.364335447549819946e-02 3.932372853159904480e-02 -4.996475577354431152e-01 -1.255933791399002075e-01 1.239725854247808456e-02 -2.686447836458683014e-02 -1.204548403620719910e-01 -3.156441450119018555e-01 2.755756080150604248e-01 -7.068606093525886536e-03 1.312385946512222290e-01 4.454635456204414368e-02 -7.612155377864837646e-02 -1.820881068706512451e-01 -5.293114483356475830e-02 5.574043467640876770e-02 -2.176228463649749756e-01 -4.876460433006286621e-01 1.121627762913703918e-01 -7.812330871820449829e-02 -4.659741371870040894e-02
1.666590422391891479e-01 -4.660546481609344482e-01 5.324183031916618347e-02 1.403471268713474274e-02 -1.544292718172073364e-01 3.666939958930015564e-02 2.132989168167114258e-01 8.419210463762283325e-02 9.213416278362274170e-02 3.212862461805343628e-02 -2.483611106872558594e-01 1.283598504960536957e-02 3.231738880276679993e-02 -2.875574864447116852e-03 -3.679419755935668945e-01 -9.678258746862411499e-02 1.222406923770904541e-01 -2.403724789619445801e-01 -3.925421088933944702e-02 3.381232917308807373e-01 -1.028836816549301147e-01 -1.623171567916870117e-02 -1.355282366275787354e-01 -2.149540930986404419e-01 -1.646082550287246704e-01 -8.913867920637130737e-02 -1.672656834125518799e-01 -5.967045947909355164e-02 -3.350284099578857422e-01 -4.665860161185264587e-02 5.498183146119117737e-02 -9.488408267498016357e-02
-9.241154044866561890e-02 -4.145863950252532959e-01 8.722577244043350220e-02 1.440906226634979248e-01 8.905679732561111450e-02 1.457981914281845093e-01 5.772605910897254944e-02 -1.515491008758544922e-01 2.511551976203918457e-01 -4.034333676099777222e-02 -2.188517153263092041e-01 -9.207929670810699463e-02 1.507696360349655151e-01 -2.953523397445678711e-01 -1.259677857160568237e-01 1.568995565176010132e-01 1.873824149370193481e-01 1.300577074289321899e-01 -7.238779217004776001e-02 4.628957808017730713e-02 5.129333212971687317e-02 6.772331893444061279e-02 4.095929265022277832e-01 -2.212651371955871582e-01 -2.714495360851287842e-02 -1.278827339410781860e-01 -2.467984519898891449e-02 -5.474419519305229187e-02 -2.976664602756500244e-01 2.050890773534774780e-01 -1.705816686153411865e-01 1.937044970691204071e-02
-2.126482129096984863e-01 -5.265944004058837891e-01 9.074551984667778015e-03 -4.035429060459136963e-01 -4.643736872822046280e-03 9.337690658867359161e-03 -1.680217683315277100e-01 2.782354829832911491e-03 -1.144713982939720154e-01 3.133935928344726562e-01 -1.280586719512939453e-01 -5.871179699897766113e-02 1.226668655872344971e-01 -4.927254095673561096e-02 2.402320504188537598e-03 1.932877898216247559e-01 2.212123423814773560e-01 1.025201678276062012e-01 -1.124504879117012024e-01 -8.599105291068553925e-03 2.004975378513336182e-01 -6.036166101694107056e-02 -1.096867099404335022e-01 -1.452388763427734375e-01 1.012288555502891541e-01 9.817247092723846436e-02 2.951001562178134918e-02 1.472713798284530640e-01 -2.340679913759231567e-01 2.193983048200607300e-01 2.965608797967433929e-02 6.939277797937393188e-02
-5.905925109982490540e-02 -5.543144419789314270e-02 -1.982623040676116943e-01 -1.584653370082378387e-02 5.115314573049545288e-02 -1.846076548099517822e-01 -3.135142847895622253e-02 -5.807840451598167419e-02 -1.128345504403114319e-01 -1.612142622470855713e-01 6.791386008262634277e-02 -2.034623175859451294e-01 -1.056238636374473572e-01 -6.294257193803787231e-02 6.138706579804420471e-02 -1.435855478048324585e-01 4.185369014739990234e-01 -1.814522296190261841e-01 -1.307409852743148804e-01 4.947898983955383301e-01 -5.842688679695129395e-02 1.948395967483520508e-01 1.028720475733280182e-02 -2.393750846385955811e-01 8.523429743945598602e-03 -7.473331689834594727e-02 2.641140222549438477e-01 -3.333962988108396530e-03 -2.657007277011871338e-01 2.405995875597000122e-01 -1.254940778017044067e-01 -1.199196185916662216e-02
6.216165423393249512e-02 -3.759815990924835205e-01 3.501017764210700989e-02 -2.048329263925552368e-01 -1.013670116662979126e-01 -2.253980785608291626e-01 9.989511221647262573e-02 5.825855210423469543e-02 9.012077003717422485e-02 7.018951326608657837e-02 1.524273678660392761e-02 -1.407160311937332153e-01 2.732811570167541504e-01 3.748470172286033630e-02 -1.490328758955001831e-01 3.650240600109100342e-01 2.106777429580688477e-01 -1.663040518760681152e-01 -3.782580047845840454e-02 2.885119020938873291e-01 -1.980020701885223389e-01 -3.603072464466094971e-02 -1.447018235921859741e-01 6.202351674437522888e-02 1.852464824914932251e-01 -8.487132191658020020e-02 1.086137145757675171e-01 -1.687431782484054565e-01 4.100530594587326050e-02 3.689292073249816895e-01 2.137919142842292786e-02 -1.745785474777221680e-01
-4.488827288150787354e-02 -3.283495306968688965e-01 1.519952118396759033e-01 1.996290683746337891e-01 1.652410328388214111e-01 -2.900678897276520729e-03 -2.248648321256041527e-03 -6.565134972333908081e-02 2.689273953437805176e-01 1.866518110036849976e-01 -4.191708751022815704e-03 6.158336251974105835e-02 9.366939961910247803e-02 -2.202569544315338135e-01 -1.458237040787935257e-02 -3.073307573795318604e-01 8.104819804430007935e-02 1.529210358858108521e-01 -1.825199425220489502e-01 3.526657819747924805e-01 -1.845797747373580933e-01 -1.139900907874107361e-01 -1.719492226839065552e-01 -1.020609959959983826e-01 -1.823315173387527466e-01 -3.978490084409713745e-02 -6.088709924370050430e-03 -1.244299672544002533e-02 1.037629842758178711e-01 3.673434853553771973e-01 -2.411018162965774536e-01 1.382823586463928223e-01
-5.876914784312248230e-02 -2.575047910213470459e-01 9.856076538562774658e-02 1.158606261014938354e-01 1.185371652245521545e-01 -1.355839073657989502e-01 2.868489325046539307e-01 2.475073374807834625e-02 1.720769703388214111e-01 -1.425816267728805542e-01 -7.092408835887908936e-02 -7.939444482326507568e-02 4.841320216655731201e-02 5.382585339248180389e-03 -2.965090796351432800e-02 -1.353162080049514771e-01 4.675180912017822266e-01 -6.622401624917984009e-02 -1.768309623003005981e-01 4.436092078685760498e-01 2.574217021465301514e-01 -7.860749214887619019e-02 1.628255397081375122e-01 8.401063084602355957e-02 2.198359817266464233e-01 -1.153103932738304138e-01 1.105471923947334290e-01 3.982753679156303406e-02 -1.215563043951988220e-01 2.086452394723892212e-01 -1.108416691422462463e-01 7.665701955556869507e-02
2.817539870738983154e-01 -2.278423607349395752e-01 2.352724969387054443e-01 -2.167816013097763062e-01 -2.798764109611511230e-01 -7.433452457189559937e-02 1.893267780542373657e-01 6.133604422211647034e-02 -1.126413717865943909e-01 -2.790835499763488770e-02 1.317153275012969971e-01 1.767875850200653076e-01 1.573190391063690186e-01 -6.397253833711147308e-03 8.214450627565383911e-02 -5.190752446651458740e-02 -1.841620169579982758e-02 -1.215791422873735428e-02 -1.057394370436668396e-01 3.334576189517974854e-01 1.002119109034538269e-01 -4.945812001824378967e-02 7.005461305379867554e-02 -4.191166162490844727e-01 3.153908848762512207e-01 -2.105888575315475464e-01 -4.446112364530563354e-02 -9.293714165687561035e-02 -3.843224048614501953e-02 1.364254355430603027e-01 -8.415383100509643555e-02 2.215156704187393188e-01
1.727442890405654907e-01 -1.445740163326263428e-01 -5.359194427728652954e-02 2.513858675956726074e-02 1.028298959136009216e-01 1.471935212612152100e-01 1.037148237228393555e-01 -1.225677579641342163e-01 3.677063807845115662e-02 9.873564541339874268e-02 -1.377079635858535767e-01 1.168105825781822205e-01 1.240882799029350281e-01 -3.270182907581329346e-01 -2.914821542799472809e-02 -2.853623591363430023e-02 8.027599751949310303e-02 1.796378791332244873e-01 -6.355733424425125122e-02 1.741264164447784424e-01 -4.971193149685859680e-02 1.139174923300743103e-01 -3.313844799995422363e-01 -1.880599111318588257e-01 -2.507854439318180084e-02 -3.252221643924713135e-01 -6.175566837191581726e-02 1.912772655487060547e-01 -4.420990645885467529e-01 3.551206588745117188e-01 1.157225072383880615e-01 6.756460666656494141e-02
-1.822928935289382935e-01 -3.270922899246215820e-01 -1.165930032730102539e-01 8.286251686513423920e-03 -2.584734857082366943e-01 -1.976533234119415283e-01 3.606004267930984497e-02 1.780391633510589600e-01 9.285534918308258057e-02 -2.602931857109069824e-01 -1.477783471345901489e-01 6.937208771705627441e-02 7.718385010957717896e-02 -1.286563556641340256e-02 -9.340167045593261719e-02 1.086949259042739868e-01 1.005179435014724731e-01 -8.554915338754653931e-02 -1.592538505792617798e-01 1.879204958677291870e-01 2.533205449581146240e-01 1.999822854995727539e-01 5.874814838171005249e-02 -1.400960385799407959e-01 1.907152384519577026e-01 -2.397104501724243164e-01 1.474889069795608521e-01 -6.451708264648914337e-03 -2.030221819877624512e-01 -1.509079989045858383e-02 3.624712526798248291e-01 2.894074916839599609e-01
-2.642115950584411621e-02 -3.781001865863800049e-01 -1.742153018712997437e-01 8.642325550317764282e-02 -1.316590011119842529e-01 -2.729666233062744141e-01 -7.896663993597030640e-02 1.112783551216125488e-01 -3.844015672802925110e-02 2.023320049047470093e-01 -3.182381689548492432e-01 1.514304876327514648e-01 2.382462173700332642e-01 1.188084110617637634e-01 -2.690772712230682373e-01 1.702631562948226929e-01 2.348974198102951050e-01 -9.473798424005508423e-02 -3.123587667942047119e-01 1.840295642614364624e-01 1.172495484352111816e-01 -1.218469515442848206e-01 1.270628720521926880e-01 8.491829782724380493e-02 -7.068081945180892944e-02 1.617647856473922729e-01 1.463220119476318359e-01 1.217824034392833710e-02 -1.548819094896316528e-01 8.380828797817230225e-02 -1.896127760410308838e-01 4.407755658030509949e-02
-3.862277418375015259e-02 -3.013671934604644775e-01 -1.408901438117027283e-02 9.663863107562065125e-03 -7.921002805233001709e-02 -1.375678181648254395e-01 1.768269240856170654e-01 -1.807030290365219116e-01 -1.765014678239822388e-01 -2.009456753730773926e-01 -2.138310372829437256e-01 5.562297627329826355e-02 -5.041571706533432007e-02 -6.089828163385391235e-02 -3.607777357101440430e-01 -4.235300049185752869e-02 2.905722260475158691e-01 2.362232655286788940e-01 -1.536332368850708008e-01 1.598763912916183472e-01 9.564358741044998169e-02 4.941083490848541260e-02 -5.044167861342430115e-02 -2.695245146751403809e-01 -2.423615753650665283e-02 1.123226359486579895e-01 -1.514914333820343018e-01 6.069054082036018372e-02 1.195054873824119568e-01 4.554604291915893555e-01 -4.966652765870094299e-02 1.397005319595336914e-01
2.593213617801666260e-01 -2.863420248031616211e-01 1.088175550103187561e-01 -8.466787636280059814e-02 1.292647570371627808e-01 1.146567687392234802e-01 -1.836549490690231323e-01 2.362992763519287109e-01 3.991280682384967804e-03 -5.370427295565605164e-02 -8.121938258409500122e-02 -2.573043666779994965e-02 -1.201943457126617432e-01 -1.085484698414802551e-01 -3.062352538108825684e-02 -3.387533500790596008e-02 1.892224103212356567e-01 1.729045435786247253e-02 -3.371958434581756592e-01 3.020012378692626953e-01 -1.647865213453769684e-02 1.655747592449188232e-01 3.562219208106398582e-03 -4.038820415735244751e-02 -1.617369204759597778e-01 2.774057984352111816e-01 -1.856301352381706238e-02 -1.508157551288604736e-01 -3.016026318073272705e-01 3.540300726890563965e-01 2.379700541496276855e-01 6.618832051753997803e-02
-1.074582561850547791e-01 -1.880675405263900757e-01 -5.012081563472747803e-02 -4.946988448500633240e-02 -1.556384414434432983e-01 7.619214802980422974e-02 -8.338688313961029053e-02 -1.759103238582611084e-01 -1.671543717384338379e-01 -1.225546374917030334e-01 -2.003506869077682495e-01 7.382376492023468018e-02 6.845467537641525269e-02 -1.179537102580070496e-01 -9.078003466129302979e-02 4.505736380815505981e-02 2.704660296440124512e-01 -2.148306965827941895e-01 -2.847295701503753662e-01 4.794463515281677246e-01 1.395849585533142090e-01 -2.911641299724578857e-01 2.895856499671936035e-01 -8.851949125528335571e-02 5.522379651665687561e-02 4.275197163224220276e-02 1.275231689214706421e-01 -1.070007160305976868e-01 -2.824823260307312012e-01 4.597825556993484497e-02 -1.238460540771484375e-01 8.209812641143798828e-02
7.489801943302154541e-02 -3.059802055358886719e-01 -1.079041957855224609e-01 -7.581268250942230225e-02 -3.934644907712936401e-02 4.708454757928848267e-02 3.618167713284492493e-02 -1.478000283241271973e-01 1.701863408088684082e-01 -1.618418097496032715e-01 -8.798360079526901245e-02 1.354322135448455811e-01 1.299234181642532349e-01 7.394725829362869263e-02 -2.588872611522674561e-01 -1.108618751168251038e-01 4.236007034778594971e-01 3.197964653372764587e-02 -3.985220566391944885e-02 1.771185994148254395e-01 -1.274874955415725708e-01 3.907484710216522217e-01 -2.198032289743423462e-01 -1.449394375085830688e-01 -9.703250974416732788e-02 -7.247625291347503662e-02 1.832867972552776337e-02 8.238077163696289062e-02 -5.139164626598358154e-02 3.491729497909545898e-01 -1.355880498886108398e-02 2.744832038879394531e-01
-1.460212562233209610e-02 -2.800214886665344238e-01 -2.100113779306411743e-01 -7.877553999423980713e-02 -7.585659623146057129e-02 -3.367524743080139160e-01 -1.084639281034469604e-01 6.701304018497467041e-02 2.281524389982223511e-01 -1.163730919361114502e-01 1.582228392362594604e-02 -3.343209996819496155e-02 1.467887163162231445e-01 -3.607883155345916748e-01 -1.387206614017486572e-01 2.319760471582412720e-01 -2.335665374994277954e-02 5.649425089359283447e-02 -3.001057207584381104e-01 1.184364333748817444e-01 1.392923593521118164e-01 1.687638610601425171e-01 4.732901230454444885e-02 7.419078797101974487e-02 -1.327719092369079590e-01 -9.487871825695037842e-02 3.189130220562219620e-04 -5.166713148355484009e-02 -4.040049314498901367e-01 2.823930978775024414e-01 5.783680453896522522e-02 -6.964581459760665894e-02
6.339655071496963501e-02 -2.786851525306701660e-01 -8.573625236749649048e-02 1.362453550100326538e-01 -2.667817473411560059e-01 -1.128617674112319946e-01 -9.026555716991424561e-02 1.427996158599853516e-01 4.581345617771148682e-02 9.451286494731903076e-02 -1.718078404664993286e-01 1.494614332914352417e-01 -1.659687757492065430e-01 -1.876120455563068390e-02 -1.342286467552185059e-01 -2.115495800971984863e-01 3.178597092628479004e-01 7.588328421115875244e-02 -1.785152107477188110e-01 1.678729355335235596e-01 2.012972533702850342e-01 1.272035539150238037e-01 -6.207764893770217896e-02 -2.009573578834533691e-01 1.745488196611404419e-01 1.516268253326416016e-01 5.728768650442361832e-03 2.172611504793167114e-01 1.874868720769882202e-01 3.842377066612243652e-01 -1.300556510686874390e-01 2.412823438644409180e-01
-9.198708087205886841e-02 -4.558567404747009277e-01 3.000336587429046631e-01 3.226850628852844238e-01 4.609487578272819519e-02 -1.974071115255355835e-01 1.128299161791801453e-01 -1.788893789052963257e-01 2.478496916592121124e-02 3.701779991388320923e-02 -2.115399092435836792e-01 6.577070802450180054e-02 1.925944387912750244e-01 5.638785287737846375e-02 -2.784596681594848633e-01 8.334993571043014526e-02 1.165812164545059204e-01 4.072980582714080811e-02 -7.402592897415161133e-02 1.868567466735839844e-01 -1.034706085920333862e-01 1.960070058703422546e-02 -4.034631699323654175e-02 -3.057529628276824951e-01 1.657880395650863647e-01 5.240585654973983765e-02 1.001296266913414001e-01 -1.508692353963851929e-01 -1.154770627617835999e-01 2.836513221263885498e-01 -1.932423003017902374e-02 -9.438035637140274048e-02
-6.536529213190078735e-02 -2.898466587066650391e-01 -7.592334598302841187e-02 1.082703657448291779e-02 -2.630836367607116699e-01 -2.162777483463287354e-01 8.810320496559143066e-02 -1.987040191888809204e-01 1.426188051700592041e-01 2.431317567825317383e-01 -2.711529135704040527e-01 6.492415070533752441e-02 -2.854576110839843750e-01 -9.552277624607086182e-03 -2.343722134828567505e-01 -8.794788271188735962e-02 2.392978221178054810e-01 -6.185301765799522400e-02 -6.732921302318572998e-02 1.290749311447143555e-01 6.763564795255661011e-02 1.494188308715820312e-01 2.940382063388824463e-02 -2.497616708278656006e-01 2.396727204322814941e-01 -4.218229651451110840e-02 7.833332568407058716e-02 -5.819424986839294434e-02 2.259053885936737061e-01 3.658713102340698242e-01 -3.429690375924110413e-02 1.179847121238708496e-01
5.723866447806358337e-02 -3.209959566593170166e-01 -3.910791501402854919e-02 -5.318751558661460876e-02 -8.707934617996215820e-02 1.336599588394165039e-01 -4.337558150291442871e-02 -1.409883499145507812e-01 4.468580335378646851e-02 -1.607447415590286255e-01 -1.398115009069442749e-01 9.523542970418930054e-02 1.416903883218765259e-01 1.329383403062820435e-01 -1.074043735861778259e-01 -9.097116440534591675e-02 3.604675233364105225e-01 1.709556393325328827e-02 -1.374064534902572632e-01 2.713782489299774170e-01 -1.355083882808685303e-01 3.412436842918395996e-01 6.097367499023675919e-03 -1.803198307752609253e-01 -7.936263829469680786e-02 6.039794534444808960e-02 -1.095527112483978271e-01 -7.989800535142421722e-03 5.988616123795509338e-02 4.302241802215576172e-01 6.528819352388381958e-02 3.507640957832336426e-01
-3.518227860331535339e-02 -1.860835552215576172e-01 -7.202947139739990234e-02 -1.613280922174453735e-02 -2.984871566295623779e-01 -3.135196268558502197e-01 2.299505770206451416e-01 -2.020884156227111816e-01 1.955599635839462280e-01 1.127309501171112061e-01 -1.839040517807006836e-01 1.340552978217601776e-02 -2.190091013908386230e-01 -7.283742725849151611e-02 -1.620531678199768066e-01 -6.845256686210632324e-02 3.237890303134918213e-01 9.283154271543025970e-03 -3.625036031007766724e-02 2.446252405643463135e-01 1.687119156122207642e-01 -2.884736098349094391e-02 -5.643594264984130859e-02 -2.610894739627838135e-01 2.001765221357345581e-01 -3.328284993767738342e-02 -2.097908640280365944e-03 -4.189630970358848572e-02 1.798646450042724609e-01 3.917660713195800781e-01 3.960993513464927673e-02 1.064987704157829285e-01
1.296396553516387939e-01 -5.626422762870788574e-01 -1.168209984898567200e-01 -2.451734244823455811e-02 -7.259432226419448853e-03 -6.888253986835479736e-02 1.122005581855773926e-01 6.987534463405609131e-02 -5.646801367402076721e-02 -7.641883939504623413e-02 -2.565822005271911621e-01 -2.570657804608345032e-02 2.558938264846801758e-01 -7.658825814723968506e-02 -3.039042949676513672e-01 8.429361134767532349e-02 1.053189411759376526e-01 -2.638646066188812256e-01 -1.631984263658523560e-01 2.328210771083831787e-01 -1.624836772680282593e-01 -1.263000518083572388e-01 -3.792819380760192871e-02 -6.140929087996482849e-02 -1.762274801731109619e-01 -1.165846660733222961e-01 -2.663205005228519440e-02 9.608297049999237061e-02 -3.274339735507965088e-01 9.621230512857437134e-02 4.696505144238471985e-03 -5.980124697089195251e-02
6.190243735909461975e-02 -3.631186187267303467e-01 2.278504073619842529e-01 -3.194695571437478065e-03 1.677789837121963501e-01 -4.232300445437431335e-02 -1.884218156337738037e-01 4.905252717435359955e-03 2.035896480083465576e-01 5.530480295419692993e-02 -1.399139221757650375e-02 -3.634542692452669144e-03 1.885323822498321533e-01 -1.082429289817810059e-01 -5.961719155311584473e-02 -3.300956487655639648e-01 1.630098819732666016e-01 -2.098178490996360779e-02 -2.358049452304840088e-01 1.915749609470367432e-01 4.293600842356681824e-02 -2.327617406845092773e-01 5.667570605874061584e-02 -2.958074808120727539e-01 1.476387083530426025e-01 -6.771963089704513550e-02 2.079087197780609131e-01 -2.356377840042114258e-01 1.258907765150070190e-01 3.107987344264984131e-01 -4.862796887755393982e-02 1.908608078956604004e-01
9.777454286813735962e-02 -4.373605847358703613e-01 -5.808245390653610229e-02 1.291612237691879272e-01 -1.678594201803207397e-01 -7.654491066932678223e-02 -2.534829545766115189e-04 -7.050192356109619141e-02 -9.924340248107910156e-02 7.232564501464366913e-03 -2.014957666397094727e-01 1.534857153892517090e-01 4.455719888210296631e-02 -2.144201546907424927e-01 -9.870810061693191528e-02 -1.631001681089401245e-01 1.414573639631271362e-01 1.742354482412338257e-01 -2.350039184093475342e-01 1.014301851391792297e-01 1.499420106410980225e-01 1.889068186283111572e-01 -3.861868008971214294e-02 -1.607334762811660767e-01 1.724820733070373535e-01 1.033154129981994629e-01 -3.147378861904144287e-01 -2.662309445440769196e-02 3.703293204307556152e-02 7.982747256755828857e-02 -3.016415536403656006e-01 3.760644197463989258e-01
-1.590232849121093750e-01 -3.072572052478790283e-01 -4.365820065140724182e-02 -2.511242032051086426e-01 -1.137230321764945984e-01 8.776054531335830688e-02 3.938194736838340759e-02 -6.054902076721191406e-02 1.791220903396606445e-01 7.426783442497253418e-03 -1.570142060518264771e-01 1.099233329296112061e-01 1.445618867874145508e-01 -1.571733802556991577e-01 -4.388452693819999695e-02 3.152602910995483398e-01 2.583723366260528564e-01 1.384479999542236328e-01 -1.455651968717575073e-01 -1.538607478141784668e-01 -1.083095818758010864e-01 -1.929294914007186890e-01 -2.632686495780944824e-01 -1.197907403111457825e-01 1.043506786227226257e-01 1.831279397010803223e-01 -1.039317622780799866e-01 -1.876520812511444092e-01 -3.005611598491668701e-01 -4.652902483940124512e-02 -9.647148102521896362e-02 3.435727059841156006e-01
1.409388929605484009e-01 -3.281530737876892090e-01 -1.108252257108688354e-02 -4.610414151102304459e-03 5.235676839947700500e-02 -1.945600211620330811e-01 -2.504667043685913086e-01 -9.513074159622192383e-02 6.155970040708780289e-03 -7.582034170627593994e-02 -4.908056929707527161e-02 1.049021333456039429e-01 2.106614410877227783e-02 -1.914942264556884766e-02 -7.798938453197479248e-02 -2.097098827362060547e-01 4.778104126453399658e-01 6.044750101864337921e-03 -1.593362092971801758e-01 3.549525141716003418e-01 -4.922934994101524353e-02 2.569432556629180908e-02 -2.806024551391601562e-01 -3.049667179584503174e-01 -3.793726488947868347e-02 -2.516201138496398926e-01 -6.108244135975837708e-02 6.332590430974960327e-02 1.105644851922988892e-01 4.903430864214897156e-02 -6.122697889804840088e-02 2.108154892921447754e-01
-1.127149537205696106e-01 8.561611175537109375e-02 -1.613327860832214355e-01 -1.067939996719360352e-01 -2.219717800617218018e-01 -1.019786819815635681e-01 8.970564603805541992e-02 -5.076783895492553711e-02 2.004323899745941162e-01 -5.541822314262390137e-02 2.163974195718765259e-02 -1.224807053804397583e-01 2.469729334115982056e-01 -1.685117185115814209e-01 -4.892509058117866516e-02 7.799327373504638672e-02 5.086766555905342102e-03 9.001444280147552490e-02 1.338078826665878296e-02 2.996640205383300781e-01 -8.805206976830959320e-03 7.198961079120635986e-02 1.492714975029230118e-02 -4.052155613899230957e-01 -2.796800434589385986e-01 -3.502704948186874390e-02 2.614977955818176270e-01 5.261764675378799438e-02 -2.753173708915710449e-01 3.420523703098297119e-01 -2.555351853370666504e-01 1.979143619537353516e-01
-5.990167707204818726e-02 -2.332852929830551147e-01 -1.253605186939239502e-01 -1.712746769189834595e-01 -1.436067074537277222e-01 1.998548954725265503e-01 -1.926188617944717407e-01 8.131057769060134888e-02 7.842725142836570740e-03 1.794462054967880249e-01 -2.486495226621627808e-01 -5.241784453392028809e-02 2.252614200115203857e-01 -2.758242785930633545e-01 -2.454626746475696564e-02 2.503284215927124023e-01 1.929073929786682129e-01 -6.413567811250686646e-02 -7.826087623834609985e-02 -5.365980905480682850e-04 6.458961963653564453e-02 1.921028941869735718e-01 5.559720098972320557e-02 -1.953210532665252686e-01 1.360316574573516846e-01 1.898743808269500732e-01 -6.239879876375198364e-02 3.232417702674865723e-01 -4.032364785671234131e-01 1.841467916965484619e-01 -1.163238883018493652e-01 5.468967929482460022e-02
-1.401669383049011230e-01 -3.221782147884368896e-01 5.911340191960334778e-02 1.234905421733856201e-01 1.794509738683700562e-01 3.365857154130935669e-02 3.588758707046508789e-01 -6.728711724281311035e-02 2.292589396238327026e-01 -1.550903618335723877e-01 -1.176724806427955627e-01 5.227500945329666138e-02 5.088617559522390366e-03 7.974019646644592285e-02 -1.815519183874130249e-01 6.885469704866409302e-02 2.303563952445983887e-01 4.624223709106445312e-02 -2.838891185820102692e-02 4.028195738792419434e-01 -1.174591407179832458e-01 1.372548490762710571e-01 -1.169446040876209736e-03 -9.085622429847717285e-02 1.191896051168441772e-01 -4.227374196052551270e-01 1.601601205766201019e-02 -1.844688206911087036e-01 -3.178617451339960098e-03 2.483769208192825317e-01 4.381152242422103882e-02 6.239966303110122681e-02
7.605065125972032547e-03 -1.702274233102798462e-01 -2.737236954271793365e-02 -9.044975787401199341e-02 -3.889318704605102539e-01 4.795151203870773315e-02 1.067749410867691040e-01 2.013878226280212402e-01 8.193351328372955322e-02 3.298285901546478271e-01 -6.813251227140426636e-02 9.210704825818538666e-03 1.515681445598602295e-01 -1.539072394371032715e-01 -2.036165595054626465e-01 1.293302774429321289e-01 6.458634883165359497e-02 7.625830918550491333e-02 -1.313907057046890259e-01 9.988598525524139404e-02 1.156258806586265564e-01 -1.760634481906890869e-01 -4.754208326339721680e-01 -1.660866141319274902e-01 1.691450178623199463e-01 2.138105183839797974e-01 -1.066467314958572388e-01 4.150203987956047058e-02 -2.464891970157623291e-01 1.541604548692703247e-01 -1.478051692247390747e-01 4.940784350037574768e-02
-1.124097108840942383e-01 -2.855481207370758057e-01 5.668385699391365051e-02 1.892816573381423950e-01 -8.431275933980941772e-02 -1.378361284732818604e-01 -4.768810421228408813e-02 1.609688550233840942e-01 1.291008740663528442e-01 -1.370814144611358643e-01 -6.109879910945892334e-02 -3.022668063640594482e-01 2.292628735303878784e-01 8.873932808637619019e-02 -7.923077791929244995e-02 1.287842839956283569e-01 -6.898771971464157104e-02 6.476348638534545898e-02 1.701721101999282837e-01 2.515800595283508301e-01 -2.182243764400482178e-01 2.682712674140930176e-01 -2.856238782405853271e-01 -1.456990689039230347e-01 2.513049840927124023e-01 -9.956296533346176147e-02 5.321654677391052246e-02 2.201291546225547791e-02 -1.734329164028167725e-01 1.616635918617248535e-01 -1.165466830134391785e-01 3.589587211608886719e-01
-1.602576673030853271e-01 -3.182456493377685547e-01 -2.254202514886856079e-01 -2.945126593112945557e-01 7.999203354120254517e-02 -4.700604453682899475e-02 -9.329392015933990479e-02 5.714300647377967834e-02 -7.375513017177581787e-02 -1.896676868200302124e-01 1.520706117153167725e-01 -1.410508751869201660e-01 8.535007946193218231e-04 -1.030397266149520874e-01 -7.851952314376831055e-02 9.613125026226043701e-02 1.012916192412376404e-01 -1.141490936279296875e-01 -1.327348053455352783e-01 3.340139091014862061e-01 6.211138889193534851e-02 -1.891667246818542480e-01 -1.088652685284614563e-01 -1.702162921428680420e-01 1.413855254650115967e-01 1.282721310853958130e-01 -4.087945073843002319e-02 -1.592817902565002441e-01 -3.843210041522979736e-01 3.773173987865447998e-01 -7.990346103906631470e-02 -1.075495630502700806e-01
8.338724821805953979e-02 -1.313618123531341553e-01 -1.407427340745925903e-01 -1.856408268213272095e-01 -1.616704165935516357e-01 -1.733148694038391113e-01 -6.421624124050140381e-02 2.540168464183807373e-01 6.859593838453292847e-02 -6.051964685320854187e-02 -9.645581990480422974e-02 -3.034893274307250977e-01 1.183138787746429443e-02 -4.367686212062835693e-01 -4.509807005524635315e-02 1.848701573908329010e-02 -1.296433992683887482e-02 -6.345918774604797363e-02 -9.370331466197967529e-02 1.072079688310623169e-02 -2.274740338325500488e-01 -2.784335752949118614e-03 -1.015237718820571899e-01 -1.874883621931076050e-01 2.559170126914978027e-01 -5.323737114667892456e-02 1.567472964525222778e-01 1.780353039503097534e-01 -3.973091840744018555e-01 2.746329307556152344e-01 -1.000336110591888428e-01 1.243217214941978455e-01
-8.323577046394348145e-02 -4.153990447521209717e-01 1.448166556656360626e-02 -6.605795025825500488e-02 -2.701461911201477051e-01 -2.204002290964126587e-01 1.218127906322479248e-01 -4.140395030844956636e-04 2.756049036979675293e-01 -4.252531006932258606e-02 -3.692488186061382294e-03 2.260799258947372437e-01 -8.864057809114456177e-02 7.259731739759445190e-02 -4.518020898103713989e-02 -2.372414022684097290e-01 1.208846569061279297e-01 2.194446623325347900e-01 -1.910778582096099854e-01 2.144707590341567993e-01 1.937307231128215790e-02 2.720273435115814209e-01 -5.608441308140754700e-02 -2.682493031024932861e-01 -1.221600826829671860e-02 -1.456199586391448975e-01 4.015069827437400818e-02 5.448303744196891785e-02 -1.881289780139923096e-01 1.489124149084091187e-01 -1.602606624364852905e-01 2.743417918682098389e-01
1.360224336385726929e-01 -4.254016578197479248e-01 -1.403536051511764526e-01 2.350639179348945618e-02 -1.444208621978759766e-01 6.802811473608016968e-02 2.404662221670150757e-02 -1.086340285837650299e-02 -5.737496912479400635e-02 -2.232414931058883667e-01 -9.787388145923614502e-02 -2.696024477481842041e-01 -5.372158484533429146e-04 1.883170306682586670e-01 -2.458469420671463013e-01 1.160349622368812561e-01 3.667017519474029541e-01 -9.554065018892288208e-02 -7.571935653686523438e-02 7.541576027870178223e-02 1.027777120471000671e-01 4.494570195674896240e-02 -1.616316139698028564e-01 -2.397433221340179443e-01 -5.738456919789314270e-02 -2.163351923227310181e-01 5.629352852702140808e-02 8.663381636142730713e-02 -1.158142983913421631e-01 1.334237605333328247e-01 -4.895402863621711731e-02 4.046633541584014893e-01
3.903467208147048950e-02 -3.860821723937988281e-01 1.931557357311248779e-01 1.625504940748214722e-01 1.729810982942581177e-02 4.039202257990837097e-02 -2.950238250195980072e-02 5.584527179598808289e-02 1.283114254474639893e-01 -1.884702295064926147e-01 3.683247417211532593e-02 8.028168231248855591e-02 1.368704289197921753e-01 -2.436544001102447510e-01 -2.530036680400371552e-02 2.008211016654968262e-01 -9.446440637111663818e-02 -9.698753245174884796e-03 -1.963360160589218140e-01 1.661885529756546021e-01 -3.646121323108673096e-01 -1.251977831125259399e-01 -3.297592401504516602e-01 -4.404584765434265137e-01 1.010520532727241516e-01 -1.639765128493309021e-02 -5.409800261259078979e-02 -8.124434202909469604e-02 -1.520262360572814941e-01 4.078655317425727844e-02 1.718485355377197266e-01 6.926886271685361862e-03
-1.187976747751235962e-01 -2.952106297016143799e-01 2.280368804931640625e-01 -4.341250285506248474e-02 8.559957146644592285e-02 -2.691129744052886963e-01 -1.687260419130325317e-01 2.345760911703109741e-01 3.217225968837738037e-01 -2.001535594463348389e-01 -9.508411586284637451e-02 2.296124398708343506e-02 -4.043206945061683655e-02 -2.691229879856109619e-01 -1.109533756971359253e-01 3.671022355556488037e-01 -6.505899876356124878e-02 1.159677132964134216e-01 7.650043070316314697e-02 2.513855099678039551e-01 -1.452028453350067139e-01 1.745977066457271576e-02 -2.097402960062026978e-01 -3.041332662105560303e-01 -4.892483353614807129e-02 8.747485280036926270e-02 5.783991515636444092e-02 3.344638505950570107e-03 -8.674318902194499969e-03 1.985691785812377930e-01 3.844154998660087585e-02 9.136413782835006714e-02
8.315812051296234131e-02 -2.812803983688354492e-01 -9.182627499103546143e-02 2.686118148267269135e-02 -2.808171510696411133e-01 4.143718630075454712e-02 3.402029350399971008e-02 4.961174726486206055e-02 4.076766967773437500e-02 4.635783657431602478e-02 -1.200225502252578735e-01 1.997144371271133423e-01 -1.880400814116001129e-02 1.782624423503875732e-01 -2.872765958309173584e-01 5.649779457598924637e-03 4.153983592987060547e-01 1.860603317618370056e-02 -2.464057207107543945e-01 8.656361699104309082e-02 -1.512934416532516479e-01 1.515805125236511230e-01 -8.751557022333145142e-02 -2.890839278697967529e-01 2.676732279360294342e-02 -8.068002760410308838e-03 -1.714901775121688843e-01 9.035171568393707275e-02 1.630742251873016357e-01 3.283032774925231934e-01 7.464291062206029892e-03 3.111810684204101562e-01
-2.751824855804443359e-01 8.285929448902606964e-03 -1.171756070107221603e-02 -1.476515978574752808e-01 -9.796167910099029541e-02 9.927595406770706177e-02 7.148692011833190918e-02 1.718064211308956146e-02 6.812041252851486206e-02 2.039327025413513184e-01 -4.492769241333007812e-01 -2.138904631137847900e-01 -5.559979006648063660e-03 1.711015552282333374e-01 -2.056055665016174316e-01 -6.124401465058326721e-02 7.867763191461563110e-02 1.799388825893402100e-01 -3.037592768669128418e-01 3.517886996269226074e-01 -2.200255095958709717e-01 -2.569745481014251709e-02 1.191480434499680996e-03 -2.752614319324493408e-01 4.292402043938636780e-02 -1.050604581832885742e-01 -9.461858868598937988e-02 1.559537649154663086e-01 -2.475463449954986572e-01 1.347620189189910889e-01 -5.630634725093841553e-02 -7.145394105464220047e-03
1.504082232713699341e-01 -3.412848412990570068e-01 1.767497211694717407e-01 1.519710719585418701e-01 -2.111924998462200165e-02 -5.786274746060371399e-02 1.163625195622444153e-01 5.690556392073631287e-02 2.034481763839721680e-01 -2.379585988819599152e-02 -8.572848886251449585e-02 -6.927381455898284912e-02 -2.519099786877632141e-02 1.237013414502143860e-01 -3.556798100471496582e-01 2.815108001232147217e-01 4.482555985450744629e-01 9.028065949678421021e-02 -1.113048046827316284e-01 2.096693366765975952e-01 1.304070055484771729e-01 -2.305421791970729828e-02 -6.899270415306091309e-02 -1.292308717966079712e-01 -1.665040850639343262e-01 2.290851324796676636e-01 2.799864672124385834e-02 -8.300098031759262085e-02 -2.665717601776123047e-01 2.096372991800308228e-01 1.825269125401973724e-02 -5.045158416032791138e-02
2.010173047892749310e-04 -3.956210911273956299e-01 7.759550958871841431e-02 1.170151904225349426e-01 -1.477595567703247070e-01 2.395983189344406128e-01 -1.455812603235244751e-01 1.517861150205135345e-02 -4.273762926459312439e-02 7.810466736555099487e-02 -2.786001563072204590e-02 -2.382347136735916138e-01 2.155187875032424927e-01 -2.916105985641479492e-01 -3.008543550968170166e-01 -8.801855891942977905e-02 7.645958662033081055e-02 4.047458618879318237e-02 4.639281332492828369e-02 3.840168416500091553e-01 1.271830201148986816e-01 -1.740389317274093628e-01 -8.973083645105361938e-02 2.741421805694699287e-03 -1.545570492744445801e-01 4.437563940882682800e-02 2.451067417860031128e-01 -1.771877408027648926e-01 -1.591693609952926636e-01 1.901908814907073975e-01 1.468808501958847046e-01 1.259375661611557007e-01
1.699758470058441162e-01 -2.202192991971969604e-01 1.730798333883285522e-01 -1.601397991180419922e-01 8.123058825731277466e-02 -2.528998553752899170e-01 2.042257189750671387e-01 3.419578075408935547e-01 1.876569837331771851e-01 -1.673412770032882690e-01 -1.564055532217025757e-01 4.598620906472206116e-02 -6.259202491492033005e-03 -1.793686300516128540e-01 -1.397357434034347534e-01 -6.827105581760406494e-02 2.131551504135131836e-01 -2.142374366521835327e-01 -1.453841179609298706e-01 3.659994900226593018e-01 -4.462232068181037903e-02 -6.671997904777526855e-02 9.940247051417827606e-03 7.742323796264827251e-04 -2.367690205574035645e-02 -1.691116243600845337e-01 1.534098833799362183e-01 -2.034423053264617920e-01 6.266988813877105713e-03 4.735054075717926025e-02 -2.352722883224487305e-01 2.948408424854278564e-01
6.538356095552444458e-02 -1.571028828620910645e-01 4.490162432193756104e-02 7.180333882570266724e-02 5.909461900591850281e-02 -1.121898889541625977e-01 8.632060140371322632e-02 -1.132248565554618835e-01 -9.327519685029983521e-02 -3.811677992343902588e-01 -1.411726921796798706e-01 -1.252735499292612076e-02 5.238612741231918335e-02 8.595436811447143555e-03 -1.916755586862564087e-01 -8.739063143730163574e-02 3.567566275596618652e-01 6.492804735898971558e-02 -1.665017157793045044e-01 4.674933850765228271e-01 5.722293630242347717e-02 2.176243066787719727e-02 -1.396590471267700195e-01 -3.109661638736724854e-01 3.588548675179481506e-02 -7.104369997978210449e-02 1.604541838169097900e-01 1.930915415287017822e-01 1.783491298556327820e-02 3.288058936595916748e-01 -1.727946102619171143e-01 -2.967503853142261505e-02
-1.053556129336357117e-01 -2.280594408512115479e-01 -1.969431787729263306e-01 1.513323932886123657e-01 -2.086849510669708252e-01 -1.294169295579195023e-02 4.130825772881507874e-02 1.161523684859275818e-01 -1.071078851819038391e-01 -9.402451664209365845e-02 -3.691322505474090576e-01 9.124181419610977173e-02 1.431856453418731689e-01 1.289033293724060059e-01 -2.627232968807220459e-01 4.103116691112518311e-02 2.451105117797851562e-01 2.726657688617706299e-02 -4.186784327030181885e-01 3.601995110511779785e-01 -1.354648321866989136e-01 -2.850734889507293701e-01 5.477311089634895325e-02 6.004464626312255859e-02 5.675816535949707031e-02 -8.248161524534225464e-03 -1.117828860878944397e-01 8.395885676145553589e-02 -1.138767451047897339e-01 -4.328950494527816772e-02 -1.635085195302963257e-01 8.409931510686874390e-02
1.909530162811279297e-02 -4.650018811225891113e-01 2.106923609972000122e-01 2.468743026256561279e-01 1.799911819398403168e-02 -1.422913819551467896e-01 1.571733802556991577e-01 -2.481157481670379639e-01 -8.814086019992828369e-02 -7.310827076435089111e-02 -2.250396609306335449e-01 1.338113844394683838e-01 1.171879246830940247e-01 1.490701287984848022e-01 -1.098506525158882141e-01 1.014820486307144165e-01 1.291866749525070190e-01 -5.143978819251060486e-02 3.364168107509613037e-02 1.701355278491973877e-01 -2.965383231639862061e-02 3.645567223429679871e-02 1.267161667346954346e-01 -2.946354448795318604e-01 2.625727355480194092e-01 -2.704141475260257721e-02 1.823508590459823608e-01 -2.114624828100204468e-01 -2.363046705722808838e-01 2.472385913133621216e-01 -7.221704721450805664e-02 8.329223096370697021e-02
9.362289309501647949e-02 -2.419092208147048950e-01 2.258426696062088013e-01 -3.481393158435821533e-01 -1.104085743427276611e-01 -2.873496115207672119e-01 6.621992588043212891e-02 -1.781270205974578857e-01 -1.055662520229816437e-02 -4.173911642283201218e-03 -1.180276833474636078e-02 2.315849065780639648e-01 1.596986353397369385e-01 1.376568898558616638e-02 -2.299992293119430542e-01 -6.237775087356567383e-02 5.938059464097023010e-02 -1.175477355718612671e-01 -2.698391079902648926e-01 2.797022461891174316e-01 -1.032896414399147034e-01 4.517725482583045959e-02 6.723477691411972046e-02 -2.892109453678131104e-01 -1.568368524312973022e-01 -2.541411519050598145e-01 -1.224077492952346802e-01 1.378488391637802124e-01 -3.085917234420776367e-01 7.368637621402740479e-02 6.070416886359453201e-03 1.099731400609016418e-02
-2.446355968713760376e-01 -2.122677117586135864e-01 -1.403769850730895996e-01 -3.217286989092826843e-02 3.921283036470413208e-02 6.521601229906082153e-02 4.681631624698638916e-01 -8.332830667495727539e-02 1.071563363075256348e-01 6.030981615185737610e-02 -6.134678050875663757e-02 2.479959279298782349e-02 -8.512912318110466003e-03 1.281148344278335571e-01 -2.114218175411224365e-01 1.167073622345924377e-01 1.235222667455673218e-01 4.593319073319435120e-02 -1.137858703732490540e-01 4.422885179519653320e-01 -8.643084764480590820e-02 -2.006436884403228760e-02 -1.916847005486488342e-02 -7.629240304231643677e-02 6.879830360412597656e-02 -4.239740669727325439e-01 -2.103251814842224121e-01 -9.021447598934173584e-02 -1.569864153861999512e-01 4.600256308913230896e-02 6.387756764888763428e-02 2.011005282402038574e-01
1.542304903268814087e-01 -2.462949603796005249e-01 1.391255706548690796e-01 1.362864971160888672e-01 2.086830884218215942e-02 9.639029204845428467e-02 2.052450031042098999e-01 1.071024164557456970e-01 1.105222776532173157e-01 4.623780027031898499e-02 -3.548040688037872314e-01 1.017416790127754211e-01 2.633215785026550293e-01 -4.633883014321327209e-02 -6.512314081192016602e-02 -5.897539854049682617e-02 8.479476720094680786e-02 -1.704251021146774292e-02 -2.698920369148254395e-01 2.495650500059127808e-01 2.050381600856781006e-01 1.091487035155296326e-01 -2.275263667106628418e-01 3.659196197986602783e-02 1.106248125433921814e-01 -1.153879836201667786e-01 3.392576575279235840e-01 -2.107233703136444092e-01 -2.018322497606277466e-01 3.106736838817596436e-01 1.070263683795928955e-01 3.280323371291160583e-02
-3.220022842288017273e-02 -2.324992716312408447e-01 -2.722341418266296387e-01 -3.061466813087463379e-01 -1.265949904918670654e-01 -7.486838847398757935e-02 -5.966873839497566223e-02 -2.272851299494504929e-03 8.916690014302730560e-03 2.485056817531585693e-01 -1.390466839075088501e-01 1.443571411073207855e-02 2.757994830608367920e-01 -1.960398107767105103e-01 -2.498147785663604736e-01 1.478986889123916626e-01 -2.326758345589041710e-03 -2.182279229164123535e-01 -1.766641438007354736e-02 3.972622156143188477e-01 6.480655819177627563e-02 1.689836382865905762e-01 2.140306308865547180e-02 -7.945844903588294983e-03 1.324540972709655762e-01 2.047013863921165466e-02 -1.673749089241027832e-01 -7.483651861548423767e-03 -1.022117733955383301e-01 3.984490931034088135e-01 1.199477259069681168e-02 1.315168440341949463e-01
-1.872291043400764465e-02 -3.761744797229766846e-01 -1.714569479227066040e-01 -9.770892560482025146e-02 -8.968744426965713501e-02 -1.719178706407546997e-01 2.348837554454803467e-01 -5.934833735227584839e-02 1.448963284492492676e-01 -1.180270407348871231e-02 4.448527470231056213e-02 2.161083221435546875e-01 -1.123156249523162842e-01 1.866885125637054443e-01 -2.276407480239868164e-01 -2.572925686836242676e-01 1.985184699296951294e-01 1.761868894100189209e-01 -2.503865361213684082e-01 7.201717048883438110e-02 -1.277892570942640305e-02 1.103392392396926880e-01 7.254131883382797241e-02 -3.807510435581207275e-01 1.316617727279663086e-01 3.709397464990615845e-02 -3.251375257968902588e-02 9.295347332954406738e-02 -1.231770440936088562e-01 2.607764899730682373e-01 -8.440576493740081787e-02 2.607487738132476807e-01
-1.659353226423263550e-01 -3.004454672336578369e-01 -6.380949169397354126e-02 -4.812834411859512329e-02 1.225581392645835876e-01 8.704353240318596363e-04 2.321513593196868896e-01 8.683437854051589966e-02 -4.192694649100303650e-02 6.215500831604003906e-02 -4.157033190131187439e-02 -4.407650977373123169e-02 -2.175048440694808960e-01 -2.079943865537643433e-01 -2.818412519991397858e-02 3.047596514225006104e-01 2.445164769887924194e-01 2.491668462753295898e-01 -1.708496063947677612e-01 1.235620002262294292e-03 3.212470114231109619e-01 -1.778011471033096313e-01 -2.516675293445587158e-01 4.526225675363093615e-04 2.978023886680603027e-01 -1.402557790279388428e-01 1.399412751197814941e-01 -1.472203284502029419e-01 -1.066606566309928894e-01 2.853790223598480225e-01 1.433516107499599457e-02 1.181858032941818237e-01
-7.960670441389083862e-02 -2.549992799758911133e-01 1.326961368322372437e-01 4.060664772987365723e-02 -1.161041557788848877e-01 3.930703401565551758e-01 -4.571407660841941833e-02 6.397496908903121948e-03 -1.199534013867378235e-01 -1.096102595329284668e-01 2.220349758863449097e-02 -5.014672130346298218e-02 2.800571322441101074e-01 -2.340085506439208984e-01 -2.622676193714141846e-01 1.092472299933433533e-01 3.994838520884513855e-02 7.784059643745422363e-02 -1.894484311342239380e-01 4.789540171623229980e-01 2.689523249864578247e-02 6.981095764786005020e-03 -1.099167615175247192e-01 -2.156336233019828796e-02 -7.887253910303115845e-02 -6.553176790475845337e-02 3.442619442939758301e-01 -4.765031114220619202e-02 6.861343979835510254e-02 1.756510585546493530e-01 6.089951470494270325e-02 1.977630555629730225e-01
-2.281755581498146057e-02 -4.812163710594177246e-01 -9.660134464502334595e-02 -1.025611460208892822e-01 -2.148277014493942261e-01 -1.542821675539016724e-01 -9.630309045314788818e-02 -4.276800900697708130e-02 -1.952284127473831177e-01 -7.229343056678771973e-03 -4.706360772252082825e-02 2.046888023614883423e-01 1.551852840930223465e-02 9.474350512027740479e-02 -1.181530803442001343e-01 -2.047200873494148254e-02 1.479172408580780029e-01 2.561789751052856445e-01 -2.149215489625930786e-01 2.809542417526245117e-01 -2.018091529607772827e-01 3.622110933065414429e-03 -7.651441544294357300e-02 -9.422852843999862671e-02 1.219468340277671814e-01 -5.307903513312339783e-02 -2.309076189994812012e-01 2.205167114734649658e-01 1.934249885380268097e-03 1.785877197980880737e-01 -1.901876926422119141e-01 3.245253264904022217e-01
-1.518927961587905884e-01 -4.370509386062622070e-01 5.618589743971824646e-02 -7.820238918066024780e-02 -1.312028467655181885e-01 1.496551632881164551e-01 -7.121189963072538376e-03 -8.664464205503463745e-02 1.143409237265586853e-01 -1.545190066099166870e-01 1.443086862564086914e-01 -2.978008687496185303e-01 1.059906929731369019e-01 -5.576895200647413731e-04 2.276607416570186615e-02 -6.996855139732360840e-03 -1.056170761585235596e-01 -3.519026190042495728e-02 -1.316626816987991333e-01 3.973352611064910889e-01 -2.081280499696731567e-01 2.686242572963237762e-02 -2.707134783267974854e-01 -6.417308002710342407e-02 1.572331413626670837e-02 -2.083536610007286072e-02 5.635197833180427551e-02 -2.144369184970855713e-01 -4.199759066104888916e-01 3.697688132524490356e-02 1.273519694805145264e-01 1.354975998401641846e-01
-1.563723236322402954e-01 -2.955320179462432861e-01 2.100834436714649200e-02 -9.984453022480010986e-02 -2.677392959594726562e-01 -1.248942837119102478e-01 1.207357943058013916e-01 1.446163505315780640e-01 -8.400489389896392822e-02 2.898009866476058960e-02 -8.770218119025230408e-03 -1.253808289766311646e-02 2.231964468955993652e-01 9.249163419008255005e-02 -2.728129029273986816e-01 7.085959613323211670e-02 2.960566878318786621e-01 -2.534596323966979980e-01 -1.332433521747589111e-01 2.207975685596466064e-01 -1.286012530326843262e-01 -1.140400543808937073e-01 -1.371452510356903076e-01 -1.339884698390960693e-01 -1.366400439292192459e-02 -2.335740029811859131e-01 4.418551549315452576e-02 7.654692232608795166e-02 -2.561879754066467285e-01 2.132972627878189087e-01 2.561269104480743408e-01 -2.916983366012573242e-01
1.958029419183731079e-01 -2.956655025482177734e-01 1.183674558997154236e-01 5.589777976274490356e-02 5.493224039673805237e-02 1.344420313835144043e-01 3.079253733158111572e-01 1.583702266216278076e-01 3.014385104179382324e-01 -1.608718186616897583e-01 -1.963163614273071289e-01 -2.604896947741508484e-02 1.189165860414505005e-01 -1.001317650079727173e-01 -1.021461114287376404e-01 1.050079911947250366e-01 1.648308634757995605e-01 9.035567939281463623e-02 -1.812367290258407593e-01 9.361711889505386353e-02 2.994941174983978271e-01 4.068165645003318787e-02 -2.315520495176315308e-01 -9.369750507175922394e-03 7.026007771492004395e-02 8.171091228723526001e-02 2.641645371913909912e-01 -2.831371724605560303e-01 -2.169543057680130005e-01 2.832741439342498779e-01 -5.462345108389854431e-02 2.578234300017356873e-02
-1.207938604056835175e-02 -3.769739568233489990e-01 5.368609353899955750e-02 -5.545191094279289246e-02 -4.243063181638717651e-02 -6.332222372293472290e-03 4.547943547368049622e-02 1.597568988800048828e-01 2.383039146661758423e-01 -1.814407110214233398e-01 3.902527689933776855e-02 5.880210082978010178e-03 7.727539539337158203e-02 3.302496671676635742e-02 -4.529741406440734863e-02 -9.369620680809020996e-02 4.485551416873931885e-01 3.243081271648406982e-02 -2.481884658336639404e-01 5.020348429679870605e-01 2.898516356945037842e-01 -8.466409891843795776e-02 1.539420038461685181e-01 1.952105909585952759e-01 6.721594929695129395e-02 -1.061723902821540833e-01 1.139881275594234467e-02 7.500109076499938965e-02 -1.255778670310974121e-01 7.569001615047454834e-02 -3.442586213350296021e-02 -9.469956159591674805e-03
6.422566622495651245e-02 -2.489003986120223999e-01 1.651751548051834106e-01 2.251053452491760254e-01 -1.660590171813964844e-01 -9.036200493574142456e-02 6.663276255130767822e-02 5.402328819036483765e-02 3.643005713820457458e-02 -2.657341063022613525e-01 1.036808267235755920e-02 -4.353443160653114319e-02 -6.283062696456909180e-02 -7.896059006452560425e-02 -3.205734491348266602e-01 3.162819743156433105e-01 4.009987115859985352e-01 -2.072341740131378174e-01 -7.525196671485900879e-02 2.355065792798995972e-01 2.350758574903011322e-02 1.289865821599960327e-01 -5.260160565376281738e-02 1.546232122927904129e-02 1.103800069540739059e-02 8.154656738042831421e-02 -2.722679078578948975e-02 1.987393349409103394e-01 -8.528415858745574951e-02 4.232892096042633057e-01 -8.504846692085266113e-02 -1.346804108470678329e-02
-6.748496741056442261e-02 -2.257738113403320312e-01 2.412578910589218140e-01 3.111164271831512451e-01 -1.861279308795928955e-01 -2.634723484516143799e-01 2.066456675529479980e-01 -9.094186872243881226e-02 -4.742146469652652740e-03 -1.248433440923690796e-01 2.190800383687019348e-02 -1.035907566547393799e-01 1.279493421316146851e-01 -5.623131617903709412e-02 -2.045419663190841675e-01 7.252963632345199585e-02 2.149177640676498413e-01 2.438738755881786346e-02 -4.445936996489763260e-03 3.230620324611663818e-01 5.500752106308937073e-02 1.337905079126358032e-01 -5.166038125753402710e-02 -1.887297779321670532e-01 1.218168064951896667e-01 9.890239685773849487e-02 -1.915772557258605957e-01 -1.202453896403312683e-01 4.202776774764060974e-02 4.735950827598571777e-01 1.542839109897613525e-01 7.041212916374206543e-02
-1.208812072873115540e-01 -2.595295310020446777e-01 -2.449949532747268677e-01 -2.314089089632034302e-01 1.363435834646224976e-01 2.712685801088809967e-02 -1.076601743698120117e-01 1.287981867790222168e-01 -1.335048973560333252e-01 1.616404503583908081e-01 -1.643963456153869629e-01 2.683111727237701416e-01 1.934827566146850586e-01 -7.453149557113647461e-02 -7.819075137376785278e-02 1.049631983041763306e-01 2.734076417982578278e-02 -1.909737139940261841e-01 -4.340057820081710815e-02 4.954164326190948486e-01 5.618808791041374207e-02 1.003255695104598999e-01 -8.558706194162368774e-02 -3.282052576541900635e-01 1.825789958238601685e-01 1.486044824123382568e-01 1.411682516336441040e-01 -6.312248110771179199e-02 -6.561727821826934814e-02 2.245925664901733398e-01 -4.982321336865425110e-02 6.706574559211730957e-02
-2.396617531776428223e-01 -2.700069732964038849e-02 -9.704109281301498413e-02 -2.433470189571380615e-01 -1.010804623365402222e-01 -1.352640893310308456e-02 -1.948046684265136719e-01 3.345109224319458008e-01 -4.341281205415725708e-02 -1.129866763949394226e-01 -2.116808891296386719e-01 9.068093448877334595e-02 3.251135647296905518e-01 -2.522628605365753174e-01 -1.516519039869308472e-01 -1.844421401619911194e-02 7.079857587814331055e-02 -1.791278645396232605e-02 -4.331943020224571228e-02 1.540704518556594849e-01 -1.205869019031524658e-01 9.780941158533096313e-02 -5.862033367156982422e-02 -3.497934043407440186e-01 1.888293772935867310e-01 -5.682307109236717224e-02 -8.218125253915786743e-02 -8.521308004856109619e-02 -1.260362118482589722e-01 3.543879687786102295e-01 -1.597582995891571045e-01 2.277041822671890259e-01
1.203520316630601883e-02 -4.756808876991271973e-01 1.257331017404794693e-02 -2.132989093661308289e-02 1.737108975648880005e-01 1.743915528059005737e-01 -2.739801770076155663e-03 2.188645899295806885e-01 4.455091431736946106e-02 1.019101440906524658e-01 -1.270851790904998779e-01 4.373614490032196045e-02 3.603350371122360229e-02 -2.476065754890441895e-01 -1.445792764425277710e-01 -2.436308562755584717e-01 1.559079140424728394e-01 2.062178850173950195e-01 -1.306971460580825806e-01 2.637490332126617432e-01 1.484179794788360596e-01 1.211301796138286591e-02 9.068526327610015869e-02 -1.382988840341567993e-01 -9.497568011283874512e-02 -1.506882607936859131e-01 1.610785275697708130e-01 -3.505878150463104248e-01 6.625151634216308594e-02 1.842900365591049194e-01 3.622027859091758728e-02 2.606133222579956055e-01
2.146513164043426514e-01 -3.552547693252563477e-01 1.547214388847351074e-01 -2.515419125556945801e-01 -3.632788360118865967e-02 -2.154301106929779053e-01 2.266084849834442139e-01 -6.177723407745361328e-02 -2.764966106042265892e-03 -4.931348189711570740e-02 -1.794082820415496826e-01 6.860891822725534439e-03 2.359687983989715576e-01 1.538020651787519455e-02 -2.227591127157211304e-01 1.786503195762634277e-01 1.932170242071151733e-01 -2.538767755031585693e-01 -1.273690611124038696e-01 2.939519286155700684e-01 -1.833471059799194336e-01 -3.030749503523111343e-03 3.699465095996856689e-02 -2.391767948865890503e-01 -9.365984797477722168e-02 -2.495044618844985962e-01 1.101052314043045044e-01 1.270620673894882202e-01 -2.444327771663665771e-01 -6.032847985625267029e-02 6.546372920274734497e-02 4.357141628861427307e-02
2.714586257934570312e-02 -2.885442972183227539e-01 1.583548039197921753e-01 1.765120625495910645e-01 1.712593287229537964e-01 -9.694521874189376831e-02 -1.841070875525474548e-02 2.817100584506988525e-01 1.360158771276473999e-01 -6.322821229696273804e-02 -1.012742891907691956e-01 -6.554667651653289795e-02 3.826056793332099915e-02 1.040337905287742615e-01 -1.005772054195404053e-01 -1.550654619932174683e-01 1.481760740280151367e-01 -1.285641193389892578e-01 -3.659901767969131470e-02 2.446434348821640015e-01 -4.935766756534576416e-02 -3.179367780685424805e-01 -5.151015147566795349e-02 -3.028485476970672607e-01 3.512730449438095093e-02 -1.341400593519210815e-01 1.005383878946304321e-01 -1.082707718014717102e-01 -1.187639385461807251e-01 1.150172948837280273e-01 -2.559989690780639648e-01 4.757661223411560059e-01
-2.302455604076385498e-01 -4.425767660140991211e-01 -1.040346324443817139e-01 -3.779790997505187988e-01 -2.534824311733245850e-01 -2.470444142818450928e-02 -1.190895289182662964e-01 1.126030460000038147e-02 1.191415917128324509e-02 3.476212322711944580e-01 -1.200656071305274963e-01 -4.432585462927818298e-02 2.085105925798416138e-01 -1.765601933002471924e-01 5.643193610012531281e-03 5.176277831196784973e-02 1.661444157361984253e-01 1.951907277107238770e-01 -1.406032145023345947e-01 6.854866445064544678e-02 1.944379657506942749e-01 -1.979364007711410522e-01 -1.562699824571609497e-01 1.270019821822643280e-02 3.965574875473976135e-02 6.661880761384963989e-02 -7.638515532016754150e-02 4.615264013409614563e-02 -2.210369259119033813e-01 2.080174833536148071e-01 5.315427109599113464e-02 -5.344681814312934875e-02
-4.274002276360988617e-03 -7.202774286270141602e-03 -1.035626381635665894e-01 -2.366332411766052246e-01 -3.312638401985168457e-01 -7.770685106515884399e-02 1.330625079572200775e-02 5.164693295955657959e-02 1.900601089000701904e-01 3.420542180538177490e-01 -9.247682988643646240e-03 -5.912824347615242004e-02 1.455325335264205933e-01 -2.208806723356246948e-01 -1.107953041791915894e-01 1.168659850955009460e-01 8.480238914489746094e-02 2.886132299900054932e-01 -2.459529191255569458e-01 1.702038943767547607e-01 -1.930820010602474213e-02 -2.456613034009933472e-01 -3.415699005126953125e-01 -1.680560111999511719e-01 6.446935236454010010e-02 2.103159725666046143e-01 7.336298376321792603e-02 -8.583944290876388550e-02 -1.103227362036705017e-01 8.568935841321945190e-02 -2.377930432558059692e-01 1.979866325855255127e-01
2.823123894631862640e-02 -2.278129160404205322e-01 3.058726787567138672e-01 8.913900703191757202e-02 -1.203975751996040344e-01 -9.091665595769882202e-02 3.510207403451204300e-03 -9.216740727424621582e-02 5.288314446806907654e-02 -2.439968287944793701e-01 9.644360840320587158e-02 -4.557203873991966248e-02 1.099033951759338379e-01 4.022498428821563721e-02 -1.371001899242401123e-01 -2.215462177991867065e-01 1.108942031860351562e-01 -2.217086590826511383e-02 -3.795047402381896973e-01 5.578421950340270996e-01 -1.154568744823336601e-03 2.598393894731998444e-02 -2.621877193450927734e-02 -1.376154720783233643e-01 -1.632941327989101410e-02 -2.033299580216407776e-02 -1.200811751186847687e-02 -2.274614758789539337e-02 -5.736157298088073730e-02 3.837952017784118652e-01 -8.374170958995819092e-02 -1.095463410019874573e-01
-1.129251718521118164e-02 -2.393442243337631226e-01 1.444365233182907104e-01 1.789425611495971680e-01 1.023784279823303223e-02 2.557984888553619385e-01 1.558094024658203125e-01 1.983408033847808838e-01 9.280306100845336914e-02 6.212416291236877441e-02 -3.690371662378311157e-02 -7.406689971685409546e-02 -1.467550545930862427e-01 -2.389699667692184448e-01 -5.105496570467948914e-02 2.848379015922546387e-01 2.333372384309768677e-01 4.717009514570236206e-02 -3.970762491226196289e-01 1.524415612220764160e-01 2.130458801984786987e-01 -1.682496964931488037e-01 8.676331490278244019e-02 -1.462743580341339111e-01 2.184365093708038330e-01 2.104160748422145844e-02 -4.387545585632324219e-02 -2.608296573162078857e-01 -1.226543486118316650e-01 3.039878308773040771e-01 7.875708490610122681e-02 8.293947577476501465e-02
-7.491797208786010742e-02 -2.770569026470184326e-01 -2.582720853388309479e-02 4.701130464673042297e-02 -1.119551584124565125e-01 -4.442325234413146973e-02 8.668746799230575562e-02 -1.057967096567153931e-01 1.810140609741210938e-01 3.070514462888240814e-02 -8.984877914190292358e-02 1.469096634536981583e-02 -7.994316518306732178e-02 5.132923368364572525e-03 4.612779244780540466e-02 4.251845479011535645e-01 2.073389887809753418e-01 4.191859439015388489e-02 -2.916319966316223145e-01 7.540407776832580566e-02 1.300738900899887085e-01 -5.785473063588142395e-02 1.712309271097183228e-01 -1.946709156036376953e-01 1.984423585236072540e-02 -2.359700500965118408e-01 -2.378367818892002106e-02 9.265565872192382812e-02 -5.037083625793457031e-01 2.842023670673370361e-01 3.315568715333938599e-02 1.625627428293228149e-01
1.060253381729125977e-01 -3.505443334579467773e-01 -1.860799454152584076e-02 -4.930952936410903931e-02 -1.745837479829788208e-01 -2.561614215373992920e-01 5.762996524572372437e-02 -1.496956646442413330e-01 2.261106297373771667e-02 -8.657858520746231079e-02 -7.170674949884414673e-02 2.196044325828552246e-01 3.437410295009613037e-01 -8.513814210891723633e-02 2.006140053272247314e-01 -1.778347343206405640e-01 3.407272994518280029e-01 -4.310742393136024475e-02 -1.786818504333496094e-01 3.203513622283935547e-01 -1.468282862333580852e-04 -1.020746007561683655e-01 -6.948924809694290161e-02 -4.444063082337379456e-02 2.784014940261840820e-01 -7.904566079378128052e-02 1.135357655584812164e-02 -7.512540090829133987e-03 -2.266725301742553711e-01 5.040903389453887939e-02 -2.313780188560485840e-01 1.466018855571746826e-01
4.884794354438781738e-02 -2.065330594778060913e-01 1.653277128934860229e-01 -3.817969560623168945e-02 -3.768604993820190430e-02 -1.275572180747985840e-01 4.481111094355583191e-02 -1.255179494619369507e-01 -7.023612409830093384e-02 1.340273767709732056e-01 -1.666959375143051147e-01 -1.412441581487655640e-01 -9.077749401330947876e-02 -1.488203406333923340e-01 3.679921105504035950e-02 3.520350456237792969e-01 3.406998217105865479e-01 2.765428833663463593e-02 -3.012542724609375000e-01 1.427635643631219864e-02 2.824057638645172119e-01 -9.285859763622283936e-02 -1.111547052860260010e-01 -1.773492693901062012e-01 2.449612021446228027e-01 1.703443974256515503e-01 4.815625771880149841e-02 1.027604565024375916e-01 -2.981083281338214874e-02 2.786985635757446289e-01 2.617886364459991455e-01 2.746426165103912354e-01
-2.411340177059173584e-01 -3.671103417873382568e-01 -2.743170857429504395e-01 -1.573928743600845337e-01 -2.497802376747131348e-01 -2.210346609354019165e-01 9.131199121475219727e-02 8.650615066289901733e-02 -2.135259956121444702e-01 -1.109649837017059326e-01 3.060234896838665009e-02 -1.569619867950677872e-03 7.404672447592020035e-03 -6.534253060817718506e-02 -2.837501168251037598e-01 -6.441184133291244507e-02 2.975648343563079834e-01 -1.240518614649772644e-01 -3.984054923057556152e-01 2.226913720369338989e-01 9.256759285926818848e-02 -6.136670336127281189e-02 8.669538050889968872e-02 8.144123479723930359e-03 1.055260375142097473e-01 -6.456405669450759888e-02 -6.416755914688110352e-02 2.910626120865345001e-02 -2.128406167030334473e-01 3.740502893924713135e-02 -8.018793165683746338e-02 -1.630737334489822388e-01
-2.065659910440444946e-01 -3.379295021295547485e-02 -1.019129231572151184e-01 -1.185871586203575134e-01 -1.746570765972137451e-01 -6.162437796592712402e-02 2.691650204360485077e-02 -8.511679247021675110e-03 2.863099575042724609e-01 -1.384099870920181274e-01 2.737585827708244324e-02 -2.098913490772247314e-01 2.007289528846740723e-01 -1.006504967808723450e-01 -1.913654655218124390e-01 1.677071452140808105e-01 -1.734111085534095764e-02 1.242901235818862915e-01 5.139920860528945923e-02 3.380964994430541992e-01 -1.012932695448398590e-02 8.645889908075332642e-02 1.575192362070083618e-01 -4.183100759983062744e-01 -2.276670187711715698e-01 -7.716871798038482666e-02 7.882450520992279053e-02 -7.612786255776882172e-03 -1.261246353387832642e-01 3.351681232452392578e-01 -2.646804749965667725e-01 1.819437593221664429e-01
1.266959756612777710e-01 -3.610830008983612061e-01 -1.570444852113723755e-01 3.707309812307357788e-02 -8.641324937343597412e-02 6.890048831701278687e-02 1.857134699821472168e-02 -1.146828234195709229e-01 1.042308434844017029e-01 -5.765332281589508057e-02 -9.210997074842453003e-02 1.144765168428421021e-01 -5.529605224728584290e-02 5.106179788708686829e-02 -3.213270604610443115e-01 -1.142419427633285522e-01 3.941658735275268555e-01 4.137406498193740845e-02 -4.252502694725990295e-02 1.226768493652343750e-01 -2.059221565723419189e-01 1.862311810255050659e-01 -9.734646230936050415e-02 -3.283655345439910889e-01 1.092975959181785583e-01 2.603023126721382141e-02 -1.655046641826629639e-01 8.176025003194808960e-02 9.715546667575836182e-02 3.627082705497741699e-01 -3.557603433728218079e-02 2.945993840694427490e-01
6.657059490680694580e-02 -3.289885222911834717e-01 6.309098005294799805e-02 2.997241914272308350e-02 8.591507375240325928e-02 2.235414646565914154e-02 4.154291003942489624e-02 -7.060433179140090942e-02 2.609647214412689209e-01 1.111183315515518188e-01 -2.040898054838180542e-01 -7.909766584634780884e-02 1.452579647302627563e-01 -1.859871298074722290e-01 4.294063895940780640e-02 2.367519736289978027e-01 1.615346074104309082e-01 5.608563870191574097e-02 -3.709914982318878174e-01 4.757712781429290771e-02 1.486353129148483276e-01 2.400543354451656342e-02 3.123189210891723633e-01 -2.940702438354492188e-01 1.585212200880050659e-01 -1.067702174186706543e-01 -1.422538459300994873e-01 -4.338157176971435547e-02 -3.947098255157470703e-01 1.480137407779693604e-01 -5.710113421082496643e-02 1.023755967617034912e-01
-1.158235073089599609e-01 -3.410368859767913818e-01 -1.179545596241950989e-01 1.040015220642089844e-01 7.569836080074310303e-02 -3.525298833847045898e-02 5.053488537669181824e-02 5.919437482953071594e-02 1.338326781988143921e-01 1.114392206072807312e-01 1.421052366495132446e-01 -2.740984261035919189e-01 2.235448546707630157e-02 -2.753101289272308350e-01 -2.428658753633499146e-01 -2.333606928586959839e-01 -1.555960774421691895e-01 2.672685682773590088e-02 -3.051832020282745361e-01 -1.190816704183816910e-02 -4.694923013448715210e-02 2.308911830186843872e-01 9.408447891473770142e-02 -1.319325864315032959e-01 -6.368170678615570068e-02 2.063498347997665405e-01 6.060402840375900269e-02 -1.008885279297828674e-01 -1.654669046401977539e-01 2.921861410140991211e-01 -5.475266277790069580e-02 3.753868937492370605e-01
-2.273193448781967163e-01 -1.407381445169448853e-01 -2.502971887588500977e-01 -6.463690847158432007e-02 1.399469822645187378e-01 2.258993834257125854e-01 4.180483147501945496e-02 -6.447934359312057495e-02 -1.391075253486633301e-01 1.659002006053924561e-01 -3.822436928749084473e-02 1.773008145391941071e-02 1.900884360074996948e-01 -1.577936261892318726e-01 -3.289355039596557617e-01 -7.325381785631179810e-02 1.662891954183578491e-01 -3.141872584819793701e-02 4.128678515553474426e-02 3.499603569507598877e-01 -6.570191588252782822e-03 -7.773596793413162231e-02 -6.528095807880163193e-03 -3.093493878841400146e-01 3.607908785343170166e-01 -7.195183634757995605e-02 3.749145567417144775e-02 -5.143136903643608093e-02 -1.295085251331329346e-01 3.616844415664672852e-01 -1.142824515700340271e-01 8.506656438112258911e-02
-2.745739519596099854e-01 -4.563871026039123535e-01 2.291192300617694855e-02 -8.144126832485198975e-02 -8.670398592948913574e-02 -1.765659004449844360e-01 -7.265184074640274048e-02 2.185606807470321655e-01 -4.712038114666938782e-02 -1.503925174474716187e-01 -3.908692672848701477e-02 1.983368396759033203e-01 2.738911509513854980e-01 -3.898665681481361389e-02 1.674535721540451050e-01 1.075056493282318115e-01 1.329204887151718140e-01 -4.604913294315338135e-02 -4.575490579009056091e-02 1.620678305625915527e-01 1.820556819438934326e-01 3.344974219799041748e-01 -5.196832492947578430e-02 -3.422636687755584717e-01 -3.532144799828529358e-02 -1.103635057806968689e-01 4.005136713385581970e-02 5.551180988550186157e-02 -1.900258511304855347e-01 6.030581891536712646e-02 1.948122382164001465e-01 1.635446399450302124e-01
1.179058849811553955e-01 -4.002855420112609863e-01 4.835083708167076111e-02 -1.415289789438247681e-01 4.387608170509338379e-02 -5.165881291031837463e-02 -2.003378979861736298e-02 -1.353632211685180664e-01 3.383989632129669189e-02 -2.047239243984222412e-01 -6.993290036916732788e-02 1.721305996179580688e-01 3.560243919491767883e-02 9.029583074152469635e-03 -1.546877473592758179e-01 -6.978046894073486328e-02 2.954022884368896484e-01 1.757015883922576904e-01 -1.833656430244445801e-01 2.117079198360443115e-01 -1.793041527271270752e-01 3.667512834072113037e-01 -1.931163370609283447e-01 -1.661803424358367920e-01 -4.695167392492294312e-02 3.455841913819313049e-02 -2.430484071373939514e-02 2.745539508759975433e-02 5.433557555079460144e-03 2.860139310359954834e-01 2.432320639491081238e-02 3.964196741580963135e-01
2.012529596686363220e-02 -3.762905299663543701e-01 -6.221304833889007568e-02 4.158097878098487854e-02 2.747182548046112061e-02 -1.318003535270690918e-01 -3.305826187133789062e-01 -1.513377130031585693e-01 2.027606405317783356e-02 -1.296929568052291870e-01 -5.858979187905788422e-03 8.593882620334625244e-02 -2.931067533791065216e-02 -2.729131281375885010e-02 -3.871602192521095276e-02 -1.330204904079437256e-01 5.472897291183471680e-01 5.242350324988365173e-02 -2.057719677686691284e-01 3.290076255798339844e-01 -5.767747294157743454e-03 6.798873841762542725e-02 -2.776167690753936768e-01 -1.334858685731887817e-01 -2.685435861349105835e-02 -1.672484576702117920e-01 -4.211077466607093811e-02 -9.983944473788142204e-04 4.777462780475616455e-02 9.887699037790298462e-02 -9.976895898580551147e-02 2.274872064590454102e-01
-1.496908515691757202e-01 -5.114667415618896484e-01 -1.874625980854034424e-01 2.047933489084243774e-01 -1.575208753347396851e-01 -1.138811782002449036e-01 -5.259291268885135651e-03 8.518009632825851440e-02 -9.884879738092422485e-02 1.807077080011367798e-01 -2.593296766281127930e-01 9.613244980573654175e-02 1.973987668752670288e-01 1.388065330684185028e-02 4.112233966588973999e-02 8.473598212003707886e-02 1.102215424180030823e-01 -3.533289209008216858e-02 -3.975264430046081543e-01 2.792380154132843018e-01 -1.096009388566017151e-01 -1.650052070617675781e-01 -6.528082489967346191e-02 -2.768152765929698944e-02 -1.267228722572326660e-01 2.424694597721099854e-02 8.005966246128082275e-02 -9.803815931081771851e-02 7.947833091020584106e-02 8.977136760950088501e-02 -2.846710681915283203e-01 7.176887989044189453e-02
-6.141657382249832153e-02 -2.156713604927062988e-01 -6.889795511960983276e-02 8.724883943796157837e-02 -2.383715100586414337e-02 -2.205001190304756165e-02 2.312566637992858887e-01 1.090533137321472168e-01 -2.217167168855667114e-01 2.008591145277023315e-01 -2.134922146797180176e-01 -2.799552381038665771e-01 9.446758031845092773e-02 1.479783952236175537e-01 1.545173376798629761e-01 2.275948226451873779e-01 2.145784497261047363e-01 4.189194738864898682e-02 -1.540549993515014648e-01 1.663769632577896118e-01 1.919561922550201416e-01 1.496061235666275024e-01 1.909141987562179565e-02 -1.161904856562614441e-01 -1.193920429795980453e-02 1.532672047615051270e-01 -3.297915309667587280e-02 7.261926773935556412e-03 -1.558807492256164551e-01 5.182520151138305664e-01 -1.648174375295639038e-01 1.839707642793655396e-01
-6.534311920404434204e-02 -1.836485564708709717e-01 1.482826024293899536e-01 1.695491373538970947e-01 8.834551088511943817e-03 2.477880418300628662e-01 -1.698131412267684937e-01 -3.785472735762596130e-02 -1.037404537200927734e-01 -2.013664878904819489e-02 4.978768154978752136e-02 -8.330430090427398682e-02 3.473708033561706543e-01 -2.482355386018753052e-01 -3.279290497303009033e-01 1.857402734458446503e-02 1.195281371474266052e-01 9.357830882072448730e-02 -2.599257826805114746e-01 3.126109242439270020e-01 3.225945308804512024e-02 -3.948463872075080872e-02 -2.530495226383209229e-01 -4.685383662581443787e-02 1.065928116440773010e-01 8.851011842489242554e-02 3.116761147975921631e-01 -1.800258755683898926e-01 -6.341905146837234497e-02 1.212484240531921387e-01 1.390533298254013062e-01 2.545588016510009766e-01
1.252030730247497559e-01 -1.591323018074035645e-01 2.632510475814342499e-02 -1.372557282447814941e-01 -2.329701930284500122e-01 -8.693196624517440796e-02 4.587582312524318695e-03 -3.651453182101249695e-02 3.482686877250671387e-01 8.160574734210968018e-02 -6.063237786293029785e-02 -5.412424728274345398e-02 -3.200082480907440186e-02 -1.649329364299774170e-01 -2.571148276329040527e-01 2.851948142051696777e-01 7.916622608900070190e-02 -1.926502138376235962e-01 -4.080203473567962646e-01 2.472385205328464508e-02 2.500641644001007080e-01 -8.170952647924423218e-02 3.157332167029380798e-02 -9.321578592061996460e-02 2.445144345983862877e-03 -3.129431605339050293e-01 5.765220150351524353e-02 -2.413132227957248688e-02 -3.820935189723968506e-01 7.355067878961563110e-02 9.546527266502380371e-02 1.196773946285247803e-01
-6.546543538570404053e-02 -2.905117571353912354e-01 -2.742358148097991943e-01 -1.558928489685058594e-01 2.050112001597881317e-03 -1.363115310668945312e-01 -2.607818245887756348e-01 9.460518509149551392e-02 -1.481639295816421509e-01 1.684733480215072632e-01 1.546764969825744629e-01 -3.590821623802185059e-01 1.081711426377296448e-02 -2.474921941757202148e-01 8.292401582002639771e-02 9.563329815864562988e-02 1.441199779510498047e-01 -4.404905810952186584e-02 -2.380880564451217651e-01 1.543925106525421143e-01 -2.069664001464843750e-01 -3.243705630302429199e-02 -1.946820318698883057e-02 -1.780688315629959106e-01 1.784122437238693237e-01 5.533348396420478821e-02 -9.147452563047409058e-02 -1.023456379771232605e-01 -1.533334851264953613e-01 2.477233856916427612e-01 -2.616745829582214355e-01 2.222151905298233032e-01
-2.061527818441390991e-01 -4.508008956909179688e-01 -2.049560844898223877e-01 7.402311265468597412e-02 -9.483361244201660156e-02 -3.126183748245239258e-01 1.707469820976257324e-01 -7.643581368029117584e-03 -1.280412524938583374e-01 -7.165884971618652344e-02 -1.559611875563859940e-02 -2.339768558740615845e-01 3.452343866229057312e-02 -1.112488284707069397e-01 -2.575430274009704590e-01 6.743972748517990112e-02 1.951334476470947266e-01 -1.172287538647651672e-01 -3.256710469722747803e-01 4.159682989120483398e-01 -4.201713949441909790e-03 -1.221067309379577637e-01 -3.364087780937552452e-03 -7.316313683986663818e-02 1.111947074532508850e-01 -6.379174534231424332e-03 -1.254269033670425415e-01 1.140900477766990662e-01 8.123634383082389832e-03 4.088757559657096863e-02 -9.698217362165451050e-02 -7.996522635221481323e-02
-1.154410690069198608e-01 -3.452707231044769287e-01 -6.603643298149108887e-03 -1.282323747873306274e-01 -1.707076877355575562e-01 2.136390358209609985e-01 1.347370743751525879e-01 1.441944539546966553e-01 -8.661984652280807495e-02 7.157391309738159180e-02 -1.420496255159378052e-01 -2.849231660366058350e-01 1.757032722234725952e-01 -1.041757315397262573e-01 -1.704552620649337769e-01 2.881401479244232178e-01 4.322920739650726318e-01 7.969368249177932739e-02 -9.089201688766479492e-02 2.613171190023422241e-02 5.319005995988845825e-02 6.990878283977508545e-02 1.249125320464372635e-02 -2.915863096714019775e-01 2.224459797143936157e-01 4.889248311519622803e-02 1.470247209072113037e-01 1.420141011476516724e-01 -2.750415205955505371e-01 -3.394193947315216064e-02 -2.976282499730587006e-02 5.519822612404823303e-02
7.614687550812959671e-03 -2.685519754886627197e-01 -1.469357758760452271e-01 3.997739776968955994e-02 -4.017507284879684448e-02 5.788031220436096191e-02 -1.703206896781921387e-01 9.940019994974136353e-02 5.146991927176713943e-03 5.341799557209014893e-02 3.509877920150756836e-01 -2.404754757881164551e-01 -3.641223069280385971e-03 -5.170027613639831543e-01 -5.533108860254287720e-02 -1.247378811240196228e-01 1.882612109184265137e-01 1.895035617053508759e-03 -1.274706572294235229e-01 1.818507164716720581e-01 -1.732495725154876709e-01 -6.031663343310356140e-02 -7.452953606843948364e-02 -1.827337294816970825e-01 -2.968777529895305634e-02 -8.089770376682281494e-02 -4.707304015755653381e-02 -2.573619484901428223e-01 -2.155975699424743652e-01 1.768451631069183350e-01 -1.982402205467224121e-01 2.016343325376510620e-01
-7.549247890710830688e-02 -6.018995866179466248e-02 -8.589548058807849884e-03 -2.925044000148773193e-01 -2.016498446464538574e-01 -1.189104691147804260e-01 1.937612444162368774e-01 1.620342880487442017e-01 -1.818448305130004883e-01 2.672083973884582520e-01 -5.456852260977029800e-03 2.174345962703227997e-02 3.194363117218017578e-01 -2.334867715835571289e-01 -2.189341485500335693e-01 1.666060835123062134e-01 7.542372494935989380e-02 1.322219669818878174e-01 -1.947044394910335541e-02 1.061231791973114014e-01 -8.200137317180633545e-02 8.271757513284683228e-02 -1.563666164875030518e-01 -3.652423918247222900e-01 2.349441796541213989e-01 1.857115626335144043e-01 8.557595312595367432e-02 -2.138544619083404541e-01 -2.076448798179626465e-01 2.090638726949691772e-01 -3.718379884958267212e-02 1.097544357180595398e-01
1.861904710531234741e-01 -3.938835859298706055e-01 8.469980955123901367e-02 -1.542803496122360229e-01 -1.300597563385963440e-03 5.036018043756484985e-02 1.221745237708091736e-01 -9.603578597307205200e-02 7.517465949058532715e-02 -5.933166295289993286e-02 8.847291767597198486e-02 8.046255260705947876e-02 1.281729489564895630e-01 1.062644869089126587e-01 -1.055119708180427551e-01 -1.457966566085815430e-01 2.356567233800888062e-01 2.231191545724868774e-01 -3.241789638996124268e-01 2.965992987155914307e-01 -6.512118875980377197e-02 4.241238832473754883e-01 -8.225283026695251465e-02 -1.775328367948532104e-01 9.957361035048961639e-03 -1.197865903377532959e-01 -5.270272493362426758e-02 6.230185925960540771e-02 -6.930205971002578735e-02 1.094402596354484558e-01 -2.202500589191913605e-02 3.313384354114532471e-01
-9.316964074969291687e-03 -1.658490747213363647e-01 -1.742354184389114380e-01 -7.113637868314981461e-03 -7.805601507425308228e-02 1.553733199834823608e-01 -1.246614530682563782e-01 2.752574160695075989e-02 1.220589801669120789e-01 1.195748969912528992e-01 2.063188552856445312e-01 -1.259192973375320435e-01 -8.500522375106811523e-02 -4.731365144252777100e-01 1.360875517129898071e-01 -5.411425232887268066e-02 1.673458069562911987e-01 3.304451704025268555e-02 -3.698207139968872070e-01 1.732229292392730713e-01 -2.302401810884475708e-01 8.656443655490875244e-02 7.489164173603057861e-02 -2.453759014606475830e-01 4.730507358908653259e-02 -1.171220764517784119e-01 -1.500076353549957275e-01 -1.801750808954238892e-01 -1.613301634788513184e-01 2.455182671546936035e-01 -2.411081045866012573e-01 1.332755386829376221e-01
1.810498884879052639e-03 -4.752927124500274658e-01 -1.834355890750885010e-01 -1.052861213684082031e-01 5.833414383232593536e-03 -7.472229655832052231e-03 2.372158467769622803e-01 -2.777608484029769897e-02 -9.417697042226791382e-02 -5.123005062341690063e-02 -1.966544240713119507e-01 4.528721794486045837e-02 1.831594258546829224e-01 -6.385013461112976074e-02 -3.508872985839843750e-01 1.612913459539413452e-01 8.871796727180480957e-02 -6.057734787464141846e-02 -3.618254093453288078e-03 3.194664418697357178e-01 -2.281390726566314697e-01 -1.016704142093658447e-01 -2.986163645982742310e-02 -2.306352555751800537e-01 -1.114374324679374695e-01 -1.489112228155136108e-01 -6.087416782975196838e-02 2.155759334564208984e-01 -2.208519726991653442e-01 1.720179468393325806e-01 9.098655730485916138e-02 -1.781893372535705566e-01
-1.620260626077651978e-01 -4.539127051830291748e-01 -1.899317279458045959e-02 1.381461173295974731e-01 1.773228049278259277e-01 -1.915646493434906006e-01 1.872623562812805176e-01 -2.649932540953159332e-02 5.182055756449699402e-03 -4.025226924568414688e-03 -1.592933088541030884e-01 6.479918956756591797e-02 3.141983449459075928e-01 2.440931648015975952e-02 -7.552947103977203369e-02 3.497922420501708984e-02 1.882011592388153076e-01 -1.889405548572540283e-01 -2.834009826183319092e-01 2.650245130062103271e-01 -7.953453063964843750e-02 -5.138369649648666382e-02 1.072195768356323242e-01 8.488724939525127411e-03 -1.477650403976440430e-01 -2.883542776107788086e-01 -1.217497065663337708e-01 2.808334305882453918e-02 3.081853967159986496e-03 7.781167328357696533e-02 -3.133802115917205811e-01 2.035261243581771851e-01
-1.377583593130111694e-01 -7.029405236244201660e-02 -1.504242867231369019e-01 -1.872273534536361694e-01 -7.814024388790130615e-02 -2.480623312294483185e-02 -1.538210362195968628e-01 -1.635729521512985229e-02 -4.445507377386093140e-02 -1.908786445856094360e-01 1.244600713253021240e-01 -8.090101927518844604e-02 1.743850111961364746e-01 -1.090922579169273376e-01 2.725450880825519562e-02 1.775447428226470947e-01 8.972093462944030762e-03 1.779213696718215942e-01 3.878083545714616776e-03 3.919370472431182861e-01 1.433580368757247925e-01 -7.445348054170608521e-02 1.798565834760665894e-01 -4.946869909763336182e-01 4.925381764769554138e-02 9.622479788959026337e-03 1.727249622344970703e-01 -9.950853418558835983e-04 -2.688697278499603271e-01 1.582727581262588501e-01 -2.947411835193634033e-01 2.182573825120925903e-01
-5.941406264901161194e-02 -5.366106629371643066e-01 1.149761900305747986e-01 4.630270600318908691e-02 -9.875863790512084961e-03 7.898156344890594482e-02 2.007509209215641022e-02 4.744743183255195618e-02 8.836306631565093994e-02 -5.337818339467048645e-02 -2.085624337196350098e-01 1.152024716138839722e-01 2.258214801549911499e-01 -3.364743590354919434e-01 1.530792564153671265e-01 1.530882418155670166e-01 2.543109059333801270e-01 2.904983758926391602e-01 4.826931282877922058e-02 7.452812790870666504e-02 1.549821197986602783e-01 1.972852051258087158e-01 1.717015951871871948e-01 5.381735041737556458e-03 -4.622847586870193481e-02 2.029102481901645660e-02 1.006416082382202148e-01 -1.877051889896392822e-01 -3.198615610599517822e-01 3.846986591815948486e-02 -8.654216304421424866e-03 6.695497035980224609e-02
-1.542318165302276611e-01 -4.615094363689422607e-01 -1.006202101707458496e-01 -5.411414057016372681e-02 -9.244488179683685303e-02 -3.129952847957611084e-01 2.309328615665435791e-01 8.699438767507672310e-04 -7.594363391399383545e-02 4.978505894541740417e-02 -1.820293068885803223e-01 -2.229222953319549561e-01 1.368452459573745728e-01 3.213912993669509888e-02 -1.808492653071880341e-02 -7.862507365643978119e-03 2.200368046760559082e-01 -1.802879720926284790e-01 -1.982517391443252563e-01 7.437232136726379395e-02 -1.294580250978469849e-01 -2.259431406855583191e-02 -2.059167474508285522e-01 -3.286586105823516846e-01 -1.831505000591278076e-01 -1.173284053802490234e-01 1.380846947431564331e-01 -1.712033897638320923e-01 -2.357566356658935547e-02 2.205460071563720703e-01 1.473332047462463379e-01 -1.380872875452041626e-01
5.177726224064826965e-02 -3.605996370315551758e-01 2.881909012794494629e-01 -7.292278110980987549e-02 1.005030423402786255e-01 -9.245667606592178345e-02 6.442356854677200317e-02 -1.397653104504570365e-04 -2.503493800759315491e-02 2.170173823833465576e-01 -1.914107054471969604e-01 -2.225483655929565430e-01 -1.078316122293472290e-01 -1.147512122988700867e-01 -4.088971316814422607e-01 2.349114418029785156e-01 2.341323494911193848e-01 2.245692163705825806e-01 -1.893068104982376099e-01 -2.209499292075634003e-02 1.033095866441726685e-01 -1.528145968914031982e-01 -1.015987917780876160e-01 -2.791464030742645264e-01 -2.663694880902767181e-02 1.983618289232254028e-01 -1.500255018472671509e-01 -1.121835485100746155e-01 -1.032687276601791382e-01 1.390823870897293091e-01 -6.995434314012527466e-02 -3.397618979215621948e-02
-4.647580906748771667e-02 -3.462966084480285645e-01 3.050698339939117432e-01 -3.227017819881439209e-01 -2.560049854218959808e-02 -3.566510975360870361e-01 -4.397799447178840637e-02 6.039983779191970825e-02 3.221962600946426392e-02 -1.558725386857986450e-01 9.229248762130737305e-02 1.057585701346397400e-01 2.792748436331748962e-02 1.030469834804534912e-01 -1.182997524738311768e-01 -1.128714531660079956e-02 -2.343848720192909241e-02 1.714225560426712036e-01 -1.972274333238601685e-01 3.127341568470001221e-01 1.533701270818710327e-01 1.514095216989517212e-01 -1.074140146374702454e-01 -3.659664988517761230e-01 8.721081539988517761e-03 -4.814025759696960449e-02 6.781490147113800049e-02 8.699069172143936157e-02 -2.436713576316833496e-01 1.285858899354934692e-01 -1.169073134660720825e-01 1.184438243508338928e-01
1.755448281764984131e-01 -3.473524451255798340e-01 7.117079105228185654e-03 -1.008925884962081909e-01 1.312026288360357285e-03 -7.990433275699615479e-02 -6.081765517592430115e-02 -8.818256855010986328e-02 5.969328433275222778e-02 -1.972168982028961182e-01 -1.527278274297714233e-01 5.728451162576675415e-02 8.910638093948364258e-02 -1.116281468421220779e-02 -1.152267456054687500e-01 -8.458406664431095123e-03 3.945353329181671143e-01 2.830023765563964844e-01 -3.053544089198112488e-02 2.137280851602554321e-01 -2.405672371387481689e-01 3.697549104690551758e-01 -5.882408004254102707e-03 -2.359944880008697510e-01 -9.866577386856079102e-02 -2.132559008896350861e-02 -1.187884807586669922e-01 -6.496430188417434692e-02 6.683105230331420898e-02 2.785035073757171631e-01 9.956362191587686539e-04 2.944965660572052002e-01
2.477787137031555176e-01 -9.602205455303192139e-02 1.017914041876792908e-01 -4.741088952869176865e-03 -9.462387859821319580e-02 7.374387979507446289e-02 9.157726168632507324e-02 1.014284119009971619e-01 2.751128003001213074e-02 1.929402351379394531e-01 -1.057957336306571960e-01 -1.146682426333427429e-01 -1.224053129553794861e-01 -4.668819159269332886e-02 -4.083409439772367477e-03 -4.493324458599090576e-02 2.078022807836532593e-01 3.777361512184143066e-01 -3.134962618350982666e-01 2.442139834165573120e-01 -8.778925240039825439e-02 1.605080664157867432e-01 -2.035953551530838013e-01 -8.584944903850555420e-02 3.161850571632385254e-01 -4.072389602661132812e-01 -1.965748518705368042e-01 8.743049576878547668e-03 -2.141034305095672607e-01 1.409884691238403320e-01 -1.577837043441832066e-03 8.988785743713378906e-02
-2.265313267707824707e-01 2.037120796740055084e-02 4.221321269869804382e-02 -1.055172383785247803e-01 -2.263135462999343872e-01 8.624794334173202515e-02 -2.395723760128021240e-01 4.943785071372985840e-02 1.507896035909652710e-01 9.018302895128726959e-03 -2.164654135704040527e-01 -1.388876885175704956e-01 -9.940067538991570473e-04 -1.328739076852798462e-01 -1.410515755414962769e-01 3.232513666152954102e-01 7.160729914903640747e-02 3.063886761665344238e-01 -2.718575000762939453e-01 1.994540393352508545e-01 4.140863567590713501e-02 1.732942610979080200e-01 8.466559648513793945e-02 -4.520374238491058350e-01 -5.255359411239624023e-02 -1.068080961704254150e-01 8.768720924854278564e-02 1.380751095712184906e-02 -1.532873958349227905e-01 7.525604218244552612e-02 -5.261743441224098206e-02 2.755493521690368652e-01
-9.833135455846786499e-02 -2.322809845209121704e-01 1.326266229152679443e-01 -1.417685449123382568e-01 -2.674904465675354004e-01 1.713742315769195557e-01 -5.097022280097007751e-02 9.881130605936050415e-02 -1.535991877317428589e-01 1.871963590383529663e-01 1.319576352834701538e-01 -2.004801183938980103e-01 2.184821814298629761e-01 -1.337341517210006714e-01 6.730101071298122406e-03 2.979100644588470459e-01 2.277297973632812500e-01 -1.398669779300689697e-01 -3.539730906486511230e-01 1.275319457054138184e-01 -1.792041957378387451e-01 -6.020490080118179321e-03 -2.231507450342178345e-01 -1.454125344753265381e-01 1.092908903956413269e-01 7.313986867666244507e-02 3.734593279659748077e-03 1.533891111612319946e-01 -1.494572311639785767e-01 2.708605527877807617e-01 6.172621995210647583e-02 2.415070086717605591e-01
-1.809080988168716431e-01 -3.090523481369018555e-01 4.666734486818313599e-02 -2.047831565141677856e-01 -5.639935657382011414e-02 -4.002490267157554626e-02 -2.502614855766296387e-01 -2.534794509410858154e-01 6.379927694797515869e-02 -1.334580481052398682e-01 -2.618315517902374268e-01 2.324472740292549133e-02 -1.470226198434829712e-01 -3.661560639739036560e-02 8.290698379278182983e-02 2.237516194581985474e-01 1.795831024646759033e-01 2.801970578730106354e-02 -9.948478639125823975e-02 2.605080008506774902e-01 -1.215830370783805847e-01 -2.209291160106658936e-01 -4.058432951569557190e-02 -2.305569499731063843e-01 2.567990124225616455e-01 -1.196463331580162048e-01 6.157117709517478943e-02 -1.851634383201599121e-01 -1.301666051149368286e-01 -7.814945280551910400e-02 8.258461207151412964e-02 3.843256533145904541e-01
-4.705399274826049805e-02 -1.700769364833831787e-01 -6.418421119451522827e-02 -2.443933784961700439e-01 2.593821659684181213e-02 4.538498446345329285e-02 -2.307445704936981201e-01 1.163488626480102539e-01 -6.763650476932525635e-02 1.290870904922485352e-01 -3.831449747085571289e-01 -1.110699213313637301e-05 -1.391407288610935211e-02 -4.213226586580276489e-02 2.986755408346652985e-02 -9.467677772045135498e-02 8.110991865396499634e-02 2.191070616245269775e-01 -3.238845467567443848e-01 2.358337193727493286e-01 -1.066395342350006104e-01 5.731832236051559448e-02 -2.609472870826721191e-01 -3.398717343807220459e-01 2.265001982450485229e-01 -1.036943122744560242e-01 -2.750937938690185547e-01 1.185002923011779785e-01 -2.544674873352050781e-01 6.916633248329162598e-02 9.486496448516845703e-02 -1.093462631106376648e-01
-1.262594312429428101e-01 -3.482278883457183838e-01 7.094033062458038330e-02 -2.793045938014984131e-01 -2.358022630214691162e-01 -3.893314301967620850e-01 8.590669929981231689e-02 3.647172451019287109e-02 1.286745518445968628e-01 1.032703891396522522e-01 6.041995808482170105e-02 -1.011110320687294006e-01 1.195566952228546143e-01 2.272445708513259888e-02 -2.755138874053955078e-01 3.530798256397247314e-01 2.456236183643341064e-01 2.836367115378379822e-02 -2.038922905921936035e-01 2.691582404077053070e-02 -1.754194051027297974e-01 -4.582594707608222961e-02 -7.686245720833539963e-03 -1.298537105321884155e-01 7.507338374853134155e-02 -1.909561604261398315e-01 1.130690723657608032e-01 -1.946617215871810913e-01 -4.230954125523567200e-02 1.647476553916931152e-01 9.456438571214675903e-02 -1.533094793558120728e-01
-5.612084642052650452e-02 -1.769406646490097046e-01 2.272314578294754028e-01 3.605918213725090027e-02 1.200890019536018372e-01 -4.938804730772972107e-02 -7.331519573926925659e-02 1.197298392653465271e-01 1.882553260657005012e-05 3.946444392204284668e-02 1.306677440879866481e-04 -1.769135594367980957e-01 1.071431711316108704e-01 9.828688949346542358e-02 -5.127890035510063171e-02 -9.877824038267135620e-02 1.146974116563796997e-01 6.279379129409790039e-03 -2.969242036342620850e-01 2.239216268062591553e-01 1.208545863628387451e-01 -1.625356376171112061e-01 -6.203952059149742126e-02 -2.891409397125244141e-01 -2.084846235811710358e-02 -1.563053280115127563e-01 1.998360455036163330e-01 -3.045210838317871094e-01 3.194800019264221191e-02 4.811301529407501221e-01 5.592843890190124512e-02 3.694743216037750244e-01
-7.938928902149200439e-02 -3.729464411735534668e-01 1.143955066800117493e-01 -6.554290652275085449e-02 -3.244866430759429932e-01 -3.925130963325500488e-01 7.209222763776779175e-03 9.885575622320175171e-03 5.007643718272447586e-03 -2.455414235591888428e-01 2.157860621809959412e-02 1.702576279640197754e-01 8.332169055938720703e-02 -1.038381606340408325e-01 -1.644298136234283447e-01 8.237024396657943726e-02 2.683848738670349121e-01 3.396004065871238708e-02 -3.819087147712707520e-01 9.262964874505996704e-02 1.249321848154067993e-01 2.541127204895019531e-01 -5.525126680731773376e-02 -9.259841591119766235e-02 1.261699758470058441e-02 -3.165839239954948425e-02 8.309779316186904907e-02 -1.323388814926147461e-01 -2.043762207031250000e-01 -6.378967314958572388e-02 -5.216718837618827820e-02 2.069668620824813843e-01
-3.720986843109130859e-02 -4.989901483058929443e-01 -1.627030074596405029e-01 -2.415911108255386353e-01 -1.072618588805198669e-01 -1.927155405282974243e-01 -2.587059140205383301e-01 1.155807673931121826e-01 2.385981231927871704e-01 2.993024885654449463e-01 -3.582811681553721428e-03 5.707616731524467468e-02 2.356260567903518677e-01 1.901037804782390594e-02 4.730952903628349304e-02 2.552792727947235107e-01 8.734927512705326080e-03 -6.177156046032905579e-02 -1.922540217638015747e-01 2.298368141055107117e-02 1.815019994974136353e-01 2.117350548505783081e-01 3.866571187973022461e-02 -1.223569735884666443e-02 1.565999835729598999e-01 -2.844903059303760529e-02 7.705460488796234131e-02 5.389529839158058167e-02 -2.721922099590301514e-01 1.425724029541015625e-01 -1.036354526877403259e-01 5.150713399052619934e-02
-1.025938242673873901e-01 -1.513775289058685303e-01 -1.477617174386978149e-01 -1.835289597511291504e-02 -2.253962010145187378e-01 -3.488547801971435547e-01 1.132726669311523438e-01 8.752631396055221558e-02 4.154798388481140137e-02 1.658523380756378174e-01 -5.078215524554252625e-02 -2.666434831917285919e-02 1.402429342269897461e-01 8.220916986465454102e-02 -2.162656486034393311e-01 3.593132793903350830e-01 4.275242388248443604e-01 1.179701164364814758e-01 -1.800776086747646332e-02 3.440142869949340820e-01 -2.232577353715896606e-01 -1.533675640821456909e-01 -6.982017308473587036e-02 5.720486864447593689e-03 1.123461052775382996e-01 -1.792941540479660034e-01 1.780953705310821533e-01 -5.542429909110069275e-02 3.499577869661152363e-04 1.935727745294570923e-01 6.246068328619003296e-02 -4.473148658871650696e-02
8.460417389869689941e-02 -1.681952625513076782e-01 6.139298900961875916e-02 -1.025785785168409348e-02 2.035952657461166382e-01 4.565150290727615356e-02 2.863066196441650391e-01 2.378381043672561646e-02 2.530062794685363770e-01 -3.369963541626930237e-02 -3.188135027885437012e-01 -2.348873168230056763e-01 2.768203318119049072e-01 -1.306738238781690598e-02 -2.222112864255905151e-01 7.102767378091812134e-02 1.489671915769577026e-01 9.586869925260543823e-02 -1.396364569664001465e-01 3.737976253032684326e-01 2.968914508819580078e-01 5.701472237706184387e-02 -1.361884474754333496e-01 -4.894092306494712830e-02 1.072725877165794373e-01 1.359475404024124146e-01 1.241244077682495117e-01 -2.687765657901763916e-01 -9.167980402708053589e-02 1.787006556987762451e-01 1.329885721206665039e-01 5.307064577937126160e-02
-3.471340984106063843e-02 -3.200487196445465088e-01 5.011380463838577271e-02 -1.219791993498802185e-01 -3.496505022048950195e-01 -3.269458115100860596e-01 -2.413219399750232697e-02 -4.064636770635843277e-03 -1.075384169816970825e-01 -2.085799425840377808e-01 -1.863345503807067871e-01 1.233967393636703491e-01 1.199194788932800293e-02 -5.714787915349006653e-02 1.141851916909217834e-01 1.030242964625358582e-01 1.794237345457077026e-01 -2.793235518038272858e-02 -3.036908209323883057e-01 2.413164377212524414e-01 2.138825207948684692e-01 1.819151639938354492e-01 8.342866785824298859e-04 -9.600370377302169800e-02 1.152064534835517406e-03 -2.377069443464279175e-01 1.791367381811141968e-01 -1.499781608581542969e-01 -2.227603942155838013e-01 6.535925716161727905e-02 -1.445642206817865372e-02 2.836598753929138184e-01
9.797189384698867798e-02 -3.174273371696472168e-01 -8.611227385699748993e-03 -9.951145201921463013e-02 -2.031127363443374634e-01 -9.491487592458724976e-02 1.791709661483764648e-02 -1.353389173746109009e-01 -1.165025457739830017e-01 -1.798070035874843597e-02 -1.817636638879776001e-01 1.570143848657608032e-01 1.232422888278961182e-01 -1.760503500699996948e-01 -2.273782789707183838e-01 -1.894970238208770752e-02 3.183447122573852539e-01 2.291217446327209473e-01 -2.818331122398376465e-01 1.819148063659667969e-01 -1.481499522924423218e-01 2.435132116079330444e-01 1.422722358256578445e-02 -2.068303674459457397e-01 -1.716982573270797729e-03 1.878003031015396118e-01 -1.039613932371139526e-01 1.888079494237899780e-01 1.446356065571308136e-02 3.800400495529174805e-01 1.988153159618377686e-02 -1.535540521144866943e-01
1.278222724795341492e-02 -1.738762557506561279e-01 -1.479124277830123901e-01 -3.160416781902313232e-01 -2.171599715948104858e-01 1.680713444948196411e-01 -1.521262228488922119e-01 2.601877227425575256e-02 5.476061627268791199e-02 2.268692255020141602e-01 -5.515782535076141357e-02 2.034799009561538696e-02 2.591543197631835938e-01 -1.145144551992416382e-01 -2.373456805944442749e-01 1.564922183752059937e-01 -3.016762493643909693e-04 -2.326654493808746338e-01 -1.705401092767715454e-01 3.724702894687652588e-01 -1.031179502606391907e-01 1.912266165018081665e-01 2.903332002460956573e-02 -7.632095948792994022e-04 1.301117986440658569e-01 4.473245516419410706e-02 -1.044509783387184143e-01 8.038319647312164307e-02 -9.090033918619155884e-02 3.618928194046020508e-01 -1.989691108465194702e-01 2.109032720327377319e-01
1.188252791762351990e-01 -4.715405106544494629e-01 -8.991941809654235840e-02 1.132432147860527039e-01 -5.539377406239509583e-02 -2.129970863461494446e-02 2.238302677869796753e-01 1.640079542994499207e-02 -5.280649289488792419e-02 1.109595447778701782e-01 -2.674677968025207520e-01 2.209841087460517883e-02 9.060073643922805786e-02 4.066478461027145386e-02 -1.599718183279037476e-01 2.643603831529617310e-03 2.439424246549606323e-01 -2.901638746261596680e-01 -4.687899351119995117e-02 2.043244838714599609e-01 -2.347035557031631470e-01 -4.942763131111860275e-03 -2.386173009872436523e-01 -2.943638563156127930e-01 -1.731686294078826904e-01 -1.062049418687820435e-01 8.104599267244338989e-02 -1.873592287302017212e-02 -2.675183713436126709e-01 1.813606768846511841e-01 1.064620912075042725e-01 -1.257602721452713013e-01
-6.943030655384063721e-02 -3.220195472240447998e-01 -3.305746614933013916e-01 -2.929565608501434326e-01 -1.363940685987472534e-01 3.418789058923721313e-02 3.997517377138137817e-02 1.397749781608581543e-01 1.984905265271663666e-02 7.072434574365615845e-02 -8.007521182298660278e-02 -1.413353085517883301e-01 2.829738557338714600e-01 -8.774359524250030518e-02 -1.521432548761367798e-01 1.578115522861480713e-01 1.479241847991943359e-01 3.720262348651885986e-01 -1.945193856954574585e-01 1.430731266736984253e-01 -1.123481318354606628e-01 1.628316566348075867e-02 4.813373088836669922e-03 2.566196769475936890e-02 -1.087835803627967834e-01 8.747841417789459229e-02 6.771811097860336304e-02 9.158974140882492065e-02 -2.783613801002502441e-01 7.737787067890167236e-02 2.673411965370178223e-01 2.613379061222076416e-01
[truncated: 3,275,004 more chars]
