# Supplementary material for: The Language of Innovation
Source: PLoS One. 2020 Apr 30;15(4):e0230107. doi: 10.1371/journal.pone.0230107 (PMC7194493; doi:10.1371/journal.pone.0230107)
Supplement: S23 File — (GZ) [file pone.0230107.s023.tar.gz › 2001-2005/V2Run_8_VS_4500_embeddings2001-2005ED32.txt]

-2.734780013561248779e-01 -3.155984580516815186e-01 -6.534586101770401001e-02 -1.112819015979766846e-01 2.558142244815826416e-01 -1.551588773727416992e-01 -4.119484871625900269e-02 -3.755868598818778992e-02 -3.616308569908142090e-01 -2.152026593685150146e-01 -1.759184524416923523e-02 1.744118481874465942e-01 3.744171261787414551e-01 -2.302926629781723022e-01 8.373827487230300903e-02 5.129259079694747925e-02 8.927311003208160400e-02 -3.968759626150131226e-02 3.437003865838050842e-02 -9.405382722616195679e-02 1.226107403635978699e-01 8.326838165521621704e-02 9.272459149360656738e-02 1.834588050842285156e-01 -2.719393670558929443e-01 1.158404424786567688e-01 1.874449402093887329e-01 7.642035186290740967e-02 5.067944154143333435e-02 1.213556155562400818e-01 -1.719488203525543213e-01 -2.159740775823593140e-01
-1.357823312282562256e-01 -3.624471127986907959e-01 5.786184966564178467e-02 -7.185379415750503540e-02 3.904895111918449402e-02 3.012470528483390808e-02 6.847021728754043579e-02 -1.444780528545379639e-01 3.065273538231849670e-02 -2.873362004756927490e-01 5.822010710835456848e-02 2.299497425556182861e-01 1.223988160490989685e-01 -2.514748275279998779e-01 -4.978914186358451843e-02 -1.438272148370742798e-01 1.600330024957656860e-01 1.620264351367950439e-01 -6.197049468755722046e-02 8.650784939527511597e-02 -3.745051324367523193e-01 1.632479717954993248e-03 -4.902451485395431519e-02 -4.293200746178627014e-02 1.513237953186035156e-01 2.265810072422027588e-01 -2.966363541781902313e-02 9.013279527425765991e-02 -6.290368735790252686e-02 4.852053821086883545e-01 -1.151084378361701965e-01 -1.702125817537307739e-01
-8.903038501739501953e-02 -9.334436058998107910e-02 -7.879111915826797485e-02 -2.254868894815444946e-01 2.669351100921630859e-01 -1.499923616647720337e-01 1.803074628114700317e-01 -2.811395823955535889e-01 -2.161125987768173218e-01 2.776479423046112061e-01 -1.230022087693214417e-01 1.114303171634674072e-01 1.128820031881332397e-01 -3.506700098514556885e-01 1.648018062114715576e-01 6.891580671072006226e-02 -5.745337158441543579e-02 9.620872139930725098e-02 -2.069891989231109619e-01 6.949689239263534546e-02 1.631658822298049927e-01 5.481300503015518188e-02 -1.322931237518787384e-02 9.117404371500015259e-02 1.344417035579681396e-01 6.859085708856582642e-02 1.483644638210535049e-02 -6.585847120732069016e-03 -1.863142251968383789e-01 4.050618410110473633e-01 -2.184393852949142456e-01 -1.848036348819732666e-01
-1.687798947095870972e-01 2.906037122011184692e-02 3.704999387264251709e-01 1.199395656585693359e-01 1.647812724113464355e-01 -1.129065454006195068e-02 2.008690983057022095e-01 -2.003517597913742065e-01 -1.670586019754409790e-01 -7.715238630771636963e-02 3.293410837650299072e-01 4.750693216919898987e-02 4.367237687110900879e-01 -8.867915719747543335e-02 1.071684584021568298e-01 8.255244791507720947e-02 1.023903787136077881e-01 6.868979334831237793e-02 -8.190452307462692261e-02 -2.079502344131469727e-01 -1.445212811231613159e-01 -7.238586992025375366e-02 1.635162681341171265e-01 -1.103688552975654602e-01 -1.189616918563842773e-01 8.907838910818099976e-02 1.278126146644353867e-02 1.247556582093238831e-01 -3.870972692966461182e-01 1.425628066062927246e-01 5.293499305844306946e-02 -9.372831135988235474e-02
-2.482298612594604492e-01 -3.134250640869140625e-02 6.195148080587387085e-02 -2.335141450166702271e-01 9.946675598621368408e-02 -1.773833036422729492e-01 2.488282322883605957e-01 -2.818136513233184814e-01 -1.379884034395217896e-01 1.724932901561260223e-02 -1.273976713418960571e-01 3.204990625381469727e-01 7.212155498564243317e-03 -3.538701832294464111e-01 7.695567607879638672e-02 2.106219232082366943e-01 -2.867323160171508789e-01 5.312088131904602051e-02 -2.016209810972213745e-01 4.417293518781661987e-02 -1.984530687332153320e-01 6.979180127382278442e-02 2.204055190086364746e-01 -2.176463454961776733e-01 -1.494860947132110596e-01 1.260340213775634766e-01 6.232121214270591736e-02 4.982862994074821472e-02 -2.218404412269592285e-01 1.282341927289962769e-01 -6.458017230033874512e-02 1.497079525142908096e-02
-1.380464136600494385e-01 -1.883566081523895264e-01 -2.017538398504257202e-01 -3.010886907577514648e-01 1.366884410381317139e-01 2.960453741252422333e-02 8.715903759002685547e-02 -2.702351808547973633e-01 -2.059121876955032349e-01 -1.312590688467025757e-01 -1.454385742545127869e-02 1.101303696632385254e-01 1.425206959247589111e-01 -2.049124389886856079e-01 1.720525175333023071e-01 2.737847715616226196e-02 -2.097428292036056519e-01 8.993159979581832886e-03 -3.225332796573638916e-01 2.491876333951950073e-01 -9.566469490528106689e-02 -1.353985518217086792e-01 2.557104527950286865e-01 9.075965732336044312e-02 -2.932848408818244934e-02 2.510749101638793945e-01 2.530647208914160728e-03 5.857463553547859192e-02 -1.011722832918167114e-01 1.488861143589019775e-01 2.171491645276546478e-02 -3.711937665939331055e-01
-2.914736866950988770e-01 -9.042590111494064331e-02 -2.326052188873291016e-01 -2.578785717487335205e-01 2.850204706192016602e-01 -1.919879615306854248e-01 1.584329009056091309e-01 8.417125791311264038e-02 -3.825215995311737061e-01 2.913124300539493561e-02 6.159038166515529156e-04 1.868263036012649536e-01 1.533685922622680664e-01 -2.648110091686248779e-01 -1.474488377571105957e-01 1.391225457191467285e-01 -1.076390668749809265e-01 1.295246183872222900e-01 -2.668932080268859863e-01 -3.378882305696606636e-03 -1.587727516889572144e-01 6.003103405237197876e-02 9.582979977130889893e-02 -1.060979887843132019e-01 7.218398153781890869e-02 1.165244802832603455e-01 -1.935232728719711304e-01 -6.227139011025428772e-02 -2.108422070741653442e-01 -6.162054836750030518e-03 -9.016332030296325684e-02 -2.399187237024307251e-01
-1.405144035816192627e-01 -1.356692910194396973e-01 -1.806240379810333252e-01 -8.430851995944976807e-02 2.826941013336181641e-01 -7.107780873775482178e-02 1.784664839506149292e-01 -4.805574715137481689e-01 7.855552434921264648e-02 -1.706912964582443237e-01 -1.953147053718566895e-01 8.859973400831222534e-02 2.614355385303497314e-01 -3.949674963951110840e-02 -2.794829197227954865e-02 1.420252323150634766e-01 2.847308851778507233e-02 7.405345793813467026e-03 -6.479701399803161621e-02 2.334586158394813538e-02 -2.946424530819058418e-03 2.761448035016655922e-03 -1.129869520664215088e-01 4.102659597992897034e-02 -1.744055449962615967e-01 5.326827242970466614e-02 -1.742219030857086182e-01 1.267598122358322144e-01 -2.342125475406646729e-01 4.869774580001831055e-01 9.989738464355468750e-02 -2.155998907983303070e-02
-2.674074172973632812e-01 -1.572998613119125366e-01 1.131457462906837463e-01 -4.259195625782012939e-01 2.060377299785614014e-01 3.083159588277339935e-02 -1.292436942458152771e-02 -1.965472996234893799e-01 -7.116709649562835693e-02 2.336015254259109497e-01 -6.472630053758621216e-02 2.582547664642333984e-01 3.212185502052307129e-01 -1.895222514867782593e-01 1.151588335633277893e-01 2.726317048072814941e-01 -1.283475309610366821e-01 1.857250779867172241e-01 -2.800598740577697754e-01 6.172136589884757996e-02 9.721312671899795532e-03 1.267416328191757202e-01 7.470725476741790771e-02 -1.771746724843978882e-01 4.605884850025177002e-02 2.137591317296028137e-02 1.238164752721786499e-01 7.431636750698089600e-02 -6.139642000198364258e-02 -2.091058790683746338e-01 2.936413325369358063e-02 -1.095573902130126953e-01
-1.779948323965072632e-01 4.005253687500953674e-02 -3.930149227380752563e-02 -2.529488801956176758e-01 2.607885599136352539e-01 4.848556220531463623e-02 7.886480540037155151e-02 -3.138208389282226562e-01 8.306907117366790771e-02 9.453580528497695923e-02 -1.142846941947937012e-01 -2.471053227782249451e-02 2.497697770595550537e-01 -1.843026727437973022e-01 -1.581838876008987427e-01 1.374958734959363937e-02 -3.767400234937667847e-02 1.551049016416072845e-02 -1.596495360136032104e-01 1.427596621215343475e-02 5.839539319276809692e-02 1.445098519325256348e-01 3.101978302001953125e-01 -1.971779912710189819e-01 -1.156554222106933594e-01 2.255542129278182983e-01 2.828245982527732849e-02 3.067845292389392853e-02 -1.972445994615554810e-01 2.946826815605163574e-01 -1.472314894199371338e-01 -4.181978702545166016e-01
-2.349286824464797974e-01 -7.472049444913864136e-02 -2.331563830375671387e-02 -1.845437288284301758e-01 2.406067550182342529e-01 1.361070126295089722e-01 2.054429203271865845e-01 -1.324612647294998169e-01 9.598725475370883942e-03 -2.033542841672897339e-01 4.508807323873043060e-03 2.574242651462554932e-01 2.286842167377471924e-01 -4.247945547103881836e-01 -8.063315600156784058e-02 1.242293566465377808e-01 -1.503788381814956665e-01 2.178738862276077271e-01 3.364470601081848145e-02 1.688694655895233154e-01 3.087091632187366486e-02 6.997427344322204590e-02 -1.514230817556381226e-01 -8.748979121446609497e-02 -5.655534565448760986e-02 -2.042848020792007446e-01 -1.899077594280242920e-01 1.437857002019882202e-01 -1.417350172996520996e-01 3.081984221935272217e-01 6.882061064243316650e-02 -2.199900746345520020e-01
-2.701270580291748047e-01 -1.475289165973663330e-01 -6.661131978034973145e-02 -2.465420514345169067e-01 3.379001915454864502e-01 -3.260354697704315186e-01 4.353526234626770020e-02 -1.374905556440353394e-01 -1.794149130582809448e-01 -9.721855074167251587e-02 -1.865610629320144653e-01 4.181685671210289001e-02 1.644545495510101318e-01 -3.865757286548614502e-01 4.799153655767440796e-02 1.270891353487968445e-02 -9.580168873071670532e-02 -1.271857768297195435e-01 -1.390800029039382935e-01 3.452360257506370544e-02 -7.077246159315109253e-02 4.326522722840309143e-02 1.528955996036529541e-01 -6.907737255096435547e-02 9.298495203256607056e-02 -2.475740909576416016e-01 1.188574805855751038e-01 3.147005662322044373e-02 -1.552338451147079468e-01 1.675339341163635254e-01 -1.151768937706947327e-01 -3.319942653179168701e-01
-1.572981327772140503e-01 -2.563647925853729248e-01 2.604899406433105469e-01 3.011816553771495819e-02 3.624837100505828857e-02 -1.708437502384185791e-01 2.217363268136978149e-01 -7.360185682773590088e-02 -1.642006933689117432e-01 -1.273232251405715942e-01 -3.498155996203422546e-02 1.153699159622192383e-01 5.277079939842224121e-01 -1.966665685176849365e-01 -1.138817667961120605e-01 -7.135061174631118774e-02 -2.304731905460357666e-01 5.871872231364250183e-02 -4.149268195033073425e-02 -5.692197382450103760e-02 -1.713453382253646851e-01 -1.756376326084136963e-01 1.191963106393814087e-01 -3.169549629092216492e-02 -2.539964020252227783e-01 2.386413365602493286e-01 4.715821519494056702e-02 1.237653419375419617e-01 -7.360706105828285217e-03 1.294765025377273560e-01 -2.485909610986709595e-01 9.053793549537658691e-02
-3.619719743728637695e-01 -2.427926808595657349e-01 1.667307913303375244e-01 2.392327040433883667e-01 1.975566595792770386e-01 -1.310957372188568115e-01 2.030774354934692383e-01 -1.702006161212921143e-01 -6.086349487304687500e-02 -1.548064220696687698e-02 -4.157172143459320068e-02 2.065368145704269409e-01 5.871116518974304199e-01 1.232598256319761276e-02 -8.828784525394439697e-02 7.359636574983596802e-02 -1.245770826935768127e-01 6.269031763076782227e-02 -1.965134032070636749e-02 -4.173628240823745728e-02 -3.441750258207321167e-02 -1.931419782340526581e-02 3.680323809385299683e-02 1.755497232079505920e-02 -1.120975464582443237e-01 8.087693154811859131e-02 2.822082638740539551e-01 -5.007833987474441528e-02 -1.577822118997573853e-01 7.017761468887329102e-02 -1.673914492130279541e-01 -9.102799743413925171e-02
-3.153219521045684814e-01 -2.603316493332386017e-02 -1.535876542329788208e-01 -2.241460233926773071e-01 1.128009408712387085e-01 -2.870744653046131134e-02 2.212827503681182861e-01 -1.924568861722946167e-01 -5.396123230457305908e-02 -3.317937254905700684e-02 -1.256189346313476562e-01 7.662113755941390991e-02 3.627799153327941895e-01 -2.188761830329895020e-01 -1.838190667331218719e-02 1.604679673910140991e-01 -1.422823667526245117e-01 1.197515428066253662e-01 -4.114674925804138184e-01 3.137660920619964600e-01 -2.012451887130737305e-01 -1.056288462132215500e-02 1.121799126267433167e-01 -4.549469798803329468e-02 -1.236016973853111267e-01 7.530309259891510010e-02 7.093003392219543457e-02 -1.043078862130641937e-02 -2.326914221048355103e-01 1.161100491881370544e-01 -1.396445482969284058e-01 -1.562773883342742920e-01
-1.511174589395523071e-01 -9.137371927499771118e-02 -2.175655364990234375e-01 -4.805142879486083984e-01 2.266723960638046265e-01 7.050135731697082520e-02 1.850183308124542236e-01 -2.374089062213897705e-01 -1.536238640546798706e-01 9.464558213949203491e-02 2.636575140058994293e-02 1.539020091295242310e-01 2.224400192499160767e-01 -2.412396967411041260e-01 -6.137063354253768921e-02 2.039305865764617920e-01 -9.296818822622299194e-02 -5.268069356679916382e-02 -3.169773519039154053e-01 5.543301254510879517e-02 -2.843191027641296387e-01 -7.894055545330047607e-02 4.940135031938552856e-02 -4.790678247809410095e-02 6.222825124859809875e-02 4.232461098581552505e-03 6.774497777223587036e-02 3.173726424574851990e-02 -2.703957259654998779e-01 1.678314357995986938e-01 1.129450350999832153e-01 -5.810278281569480896e-02
-2.464994974434375763e-02 1.541881542652845383e-02 -2.066043168306350708e-01 -2.640125453472137451e-01 1.646511405706405640e-01 -3.719990327954292297e-02 1.314105689525604248e-01 -6.058519240468740463e-03 8.240354806184768677e-02 -2.414186596870422363e-01 1.105406135320663452e-01 3.273937404155731201e-01 2.148570418357849121e-01 -1.649782359600067139e-01 -1.660105437040328979e-01 4.704901948571205139e-02 -1.789768934249877930e-01 -5.442485585808753967e-02 -3.812148794531822205e-02 2.001466900110244751e-01 -1.498368680477142334e-01 2.746596038341522217e-01 -8.521075546741485596e-02 -2.014699727296829224e-01 -7.882607728242874146e-02 2.044410854578018188e-01 5.164096876978874207e-02 2.122102230787277222e-01 -1.610328853130340576e-01 3.907044827938079834e-01 -9.401077032089233398e-02 2.189926505088806152e-01
-3.446602523326873779e-01 -1.371766477823257446e-01 -1.770368516445159912e-01 -2.481043189764022827e-01 2.478138804435729980e-01 -1.968575567007064819e-01 2.048544138669967651e-01 -1.739899963140487671e-01 -6.481088697910308838e-02 5.652230232954025269e-02 9.407439082860946655e-02 2.122042924165725708e-01 2.496756762266159058e-01 -1.192414164543151855e-01 -5.873198062181472778e-02 1.849136203527450562e-01 -1.677549481391906738e-01 -1.145281717181205750e-01 -2.521274983882904053e-01 4.670418798923492432e-03 -2.679461836814880371e-01 1.667564362287521362e-01 2.158003114163875580e-02 1.617360860109329224e-01 1.018920093774795532e-01 1.079969480633735657e-01 1.093140393495559692e-01 1.009302586317062378e-01 -2.740426659584045410e-01 -1.582068740390241146e-03 -1.299625337123870850e-01 -2.331676036119461060e-01
3.483972698450088501e-02 5.658488348126411438e-02 -4.962930083274841309e-02 -2.556245326995849609e-01 2.325106859207153320e-01 -4.574066400527954102e-02 9.096129238605499268e-02 -2.195152044296264648e-01 -2.018371820449829102e-01 -2.209624350070953369e-01 1.363068372011184692e-01 4.914778769016265869e-01 1.003337129950523376e-01 -2.967015206813812256e-01 -5.866084620356559753e-02 1.406764090061187744e-01 7.787377387285232544e-02 3.423577547073364258e-01 -2.557953819632530212e-02 8.354941010475158691e-02 6.516174972057342529e-02 -5.313036218285560608e-02 -1.718869358301162720e-01 -1.694532781839370728e-01 -1.483479440212249756e-01 9.463403373956680298e-02 -8.706705272197723389e-02 1.956731081008911133e-01 -3.139592334628105164e-02 1.809718608856201172e-01 -9.483222663402557373e-02 -1.683548390865325928e-01
-1.044465973973274231e-02 -1.351466476917266846e-01 1.246860697865486145e-01 1.356920547550544143e-04 2.351201921701431274e-01 -2.654139697551727295e-01 -9.294613264501094818e-03 -1.990029066801071167e-01 -2.711520791053771973e-01 -1.558410674333572388e-01 3.003497421741485596e-01 2.377042919397354126e-01 3.593113422393798828e-01 -2.372092008590698242e-02 -1.023781597614288330e-01 -6.860461086034774780e-02 8.839141577482223511e-02 -1.294035315513610840e-01 1.496259570121765137e-01 -8.570822328329086304e-02 -2.143037170171737671e-01 1.094921454787254333e-01 1.166969016194343567e-01 4.291706532239913940e-02 7.149343844503164291e-03 1.326838880777359009e-01 2.100805044174194336e-01 3.002301156520843506e-01 -3.205231428146362305e-01 9.690936654806137085e-02 8.606662601232528687e-02 1.102619022130966187e-01
2.196177281439304352e-02 -2.223123610019683838e-01 -1.261942088603973389e-01 -3.495276272296905518e-01 2.601006627082824707e-01 -1.137458011507987976e-01 2.999554276466369629e-01 3.721730411052703857e-02 -1.886898279190063477e-02 1.591936126351356506e-02 2.387746125459671021e-01 7.772728800773620605e-02 1.876916289329528809e-01 -2.363841980695724487e-01 -3.281982988119125366e-02 1.325913369655609131e-01 -1.606651246547698975e-01 -3.900595381855964661e-02 -2.823472321033477783e-01 -1.112157627940177917e-01 -4.711804911494255066e-02 -2.571061998605728149e-02 1.352917999029159546e-01 1.135267615318298340e-01 -8.499900810420513153e-03 -1.762989759445190430e-01 -1.138125583529472351e-01 4.537852108478546143e-02 -3.565364778041839600e-01 3.664545416831970215e-01 -4.921228811144828796e-02 -5.596443265676498413e-02
-8.204869925975799561e-02 -2.277614548802375793e-02 -2.282815873622894287e-01 -3.632933199405670166e-01 2.441971898078918457e-01 -1.905899941921234131e-01 2.421640604734420776e-01 6.854572892189025879e-02 4.018754512071609497e-02 9.522323310375213623e-02 7.949435710906982422e-02 1.705635040998458862e-01 1.945106685161590576e-01 -2.630937993526458740e-01 3.443469107151031494e-02 1.401175856590270996e-01 -2.713802158832550049e-01 -1.196654587984085083e-01 -2.361378371715545654e-01 4.480249434709548950e-02 8.761125057935714722e-02 2.349410504102706909e-01 -9.970441460609436035e-02 -1.708625108003616333e-01 8.412377536296844482e-02 7.508280128240585327e-02 1.128399595618247986e-01 -1.410264819860458374e-01 -2.324246019124984741e-01 2.316665500402450562e-01 2.577533572912216187e-02 -2.719505429267883301e-01
-2.164018452167510986e-01 -3.507687151432037354e-01 1.598808467388153076e-01 -3.718543052673339844e-01 1.337870955467224121e-01 -2.677618712186813354e-02 3.125753626227378845e-02 -1.899047046899795532e-01 -2.774308323860168457e-01 -4.535448923707008362e-02 -1.376806646585464478e-01 1.859038621187210083e-01 1.595906615257263184e-01 -6.090838462114334106e-02 4.580151289701461792e-02 2.268789857625961304e-01 -3.149890154600143433e-02 9.917695820331573486e-02 -4.007321000099182129e-01 -2.928031608462333679e-02 -2.382135391235351562e-01 -1.581525057554244995e-02 4.395588114857673645e-02 -5.540033057332038879e-02 -1.726189553737640381e-01 3.416342660784721375e-02 4.663550108671188354e-02 3.574460372328758240e-02 -2.769655883312225342e-01 3.694099839776754379e-03 -9.944248944520950317e-02 -2.001174837350845337e-01
-3.151447176933288574e-01 -2.756538391113281250e-01 1.286162585020065308e-01 -2.081014066934585571e-01 1.877789795398712158e-01 2.540728077292442322e-02 8.796899020671844482e-02 -2.847794592380523682e-01 -1.528541743755340576e-01 2.364996373653411865e-01 1.701752543449401855e-01 1.041112840175628662e-01 1.607758700847625732e-01 -6.648440659046173096e-02 1.574303060770034790e-01 2.135029435157775879e-02 -8.040206134319305420e-02 1.582479774951934814e-01 -4.214805662631988525e-01 8.196455240249633789e-02 -2.091350406408309937e-01 -2.722203731536865234e-02 8.738124370574951172e-02 -2.671599090099334717e-01 3.693909943103790283e-02 6.138167902827262878e-02 1.032268535345792770e-02 -8.904787153005599976e-02 -2.475029528141021729e-01 8.882696181535720825e-02 -6.444613635540008545e-02 -1.991801261901855469e-01
-1.774673117324709892e-03 -1.218049973249435425e-01 4.298276454210281372e-02 -2.348083555698394775e-01 2.441905289888381958e-01 -3.269433379173278809e-01 1.453465223312377930e-01 8.283043652772903442e-02 -1.013422682881355286e-01 -1.133734956383705139e-01 1.082202792167663574e-02 1.848982721567153931e-01 2.487107515335083008e-01 -2.899339795112609863e-01 6.431350857019424438e-02 1.595892310142517090e-01 -2.574302256107330322e-01 -8.205614052712917328e-03 -3.945727050304412842e-01 -4.944172874093055725e-02 -1.729425936937332153e-01 1.642065644264221191e-01 5.173859745264053345e-02 -2.567856758832931519e-02 1.235772594809532166e-01 -2.648696862161159515e-02 1.302741002291440964e-03 6.656757742166519165e-02 -3.517568707466125488e-01 2.130491435527801514e-01 -1.617590039968490601e-01 -1.857300847768783569e-02
-4.777256771922111511e-02 -4.208364337682723999e-02 7.387758046388626099e-02 -1.715064197778701782e-01 -1.727726869285106659e-02 1.644143909215927124e-01 3.196678683161735535e-02 -3.326037153601646423e-02 1.508465260267257690e-01 2.320656478404998779e-01 2.740493742749094963e-03 1.592647135257720947e-01 2.128125578165054321e-01 -2.157606333494186401e-01 2.189072817564010620e-01 -1.341072469949722290e-01 8.536887168884277344e-02 -3.350641429424285889e-01 -2.032204568386077881e-01 2.612990885972976685e-02 -1.367043852806091309e-01 1.865686923265457153e-01 4.039253294467926025e-02 -5.587698891758918762e-03 2.255316264927387238e-02 2.966791391372680664e-01 -1.161375176161527634e-02 3.438366949558258057e-01 -3.082653284072875977e-01 3.340977430343627930e-01 9.996654838323593140e-02 -1.779412925243377686e-01
-1.326867192983627319e-01 -1.761430352926254272e-01 5.471710488200187683e-02 1.209974810481071472e-01 4.838078841567039490e-02 -2.282001078128814697e-01 1.630142033100128174e-01 -3.099720776081085205e-01 -1.889956444501876831e-01 -1.587042063474655151e-01 -1.275803614407777786e-02 3.118491172790527344e-01 4.480463862419128418e-01 -1.510598361492156982e-01 -1.137220188975334167e-01 1.356502473354339600e-01 3.983516246080398560e-02 2.213847823441028595e-02 3.896044567227363586e-02 -6.724025309085845947e-02 -7.955753803253173828e-02 -2.587349712848663330e-01 5.958028137683868408e-02 -1.410676632076501846e-02 -2.816590666770935059e-01 4.900562763214111328e-02 6.067015230655670166e-02 1.362387090921401978e-01 -1.565178781747817993e-01 -5.443703010678291321e-02 -2.964732944965362549e-01 -1.974156200885772705e-01
-3.291803896427154541e-01 -3.070724941790103912e-02 1.941845566034317017e-01 1.159581691026687622e-01 1.979250758886337280e-01 -1.134176626801490784e-01 1.445356756448745728e-01 -2.802761793136596680e-01 -2.612005174160003662e-01 -4.471830278635025024e-02 1.554611325263977051e-01 1.508378088474273682e-01 4.154945015907287598e-01 -7.544070482254028320e-02 7.118938863277435303e-02 3.002311289310455322e-01 -8.809392899274826050e-02 -1.914819628000259399e-01 1.070630270987749100e-02 -1.677149832248687744e-01 -9.180019050836563110e-02 -1.412424892187118530e-01 9.521456807851791382e-02 -9.616109728813171387e-02 -1.187352240085601807e-01 2.107529938220977783e-01 1.518820822238922119e-01 2.467951178550720215e-01 -1.356192827224731445e-01 5.564386025071144104e-02 1.722630346193909645e-03 1.184910237789154053e-01
-1.445288863033056259e-02 -1.916775852441787720e-01 -1.416064351797103882e-01 -2.839514315128326416e-01 -1.913699656724929810e-01 -1.134801208972930908e-01 5.552124232053756714e-02 -2.161054462194442749e-01 -1.831523478031158447e-01 7.561606913805007935e-02 -1.406687200069427490e-01 -6.811046623624861240e-04 2.963783740997314453e-01 -3.200235366821289062e-01 -5.379492789506912231e-02 -1.908031105995178223e-01 1.033354699611663818e-01 -6.735153496265411377e-02 -1.066064536571502686e-01 2.596894204616546631e-01 2.304709283635020256e-03 1.205136477947235107e-01 7.572651654481887817e-02 -5.699427053332328796e-02 -9.671096503734588623e-02 2.280156761407852173e-01 -3.574176877737045288e-02 1.318225413560867310e-01 -1.118581965565681458e-01 3.841877281665802002e-01 2.852163910865783691e-01 -1.883896589279174805e-01
-3.686515092849731445e-01 -2.716970741748809814e-01 4.846261814236640930e-02 -2.358072698116302490e-01 2.350907027721405029e-01 -5.290178209543228149e-02 1.528521180152893066e-01 -1.869868934154510498e-01 -1.270661503076553345e-01 -1.402486488223075867e-02 -1.257133036851882935e-01 8.861360698938369751e-02 2.381019741296768188e-01 -3.069078028202056885e-01 -9.689660370349884033e-02 -9.220176935195922852e-02 -4.772859439253807068e-02 2.022920846939086914e-01 -2.527527213096618652e-01 1.901032030582427979e-01 -2.898571789264678955e-01 1.980126798152923584e-01 1.010729521512985229e-01 1.636685431003570557e-01 5.629282072186470032e-02 1.949277706444263458e-02 1.672824919223785400e-01 -1.094919890165328979e-01 -1.497513502836227417e-01 1.626249253749847412e-01 6.029720231890678406e-02 -8.760041743516921997e-02
-3.080548644065856934e-01 -1.342515051364898682e-01 -6.229134276509284973e-02 -3.755073249340057373e-01 8.642590790987014771e-02 4.320687055587768555e-02 1.969505697488784790e-01 -1.915745735168457031e-01 -7.877402752637863159e-02 -2.648022398352622986e-02 5.096057802438735962e-02 1.810819655656814575e-01 1.787864603102207184e-02 -3.484454154968261719e-01 -4.231033474206924438e-02 1.081362292170524597e-01 -1.097370460629463196e-01 1.985651403665542603e-01 -2.834807932376861572e-01 7.903248071670532227e-02 -1.717762649059295654e-01 1.081192269921302795e-01 1.813331544399261475e-01 -8.274991810321807861e-02 -2.754044905304908752e-02 1.341326981782913208e-01 2.025548666715621948e-01 -2.676359564065933228e-02 -3.955994546413421631e-01 8.117552101612091064e-02 -9.389626234769821167e-02 -1.686735600233078003e-01
-1.475193947553634644e-01 -1.267190724611282349e-01 -1.953711360692977905e-01 -2.287317961454391479e-01 1.532406359910964966e-01 -1.806177794933319092e-01 -6.907395552843809128e-03 -1.057558506727218628e-01 1.416625827550888062e-01 8.930329978466033936e-02 3.507750481367111206e-02 1.496592313051223755e-01 8.898710459470748901e-02 -4.585758149623870850e-01 8.467414975166320801e-02 2.652292251586914062e-01 -1.326898485422134399e-01 1.370327919721603394e-01 -2.698604464530944824e-01 2.166057750582695007e-02 -1.729875355958938599e-01 4.441685602068901062e-02 8.853716403245925903e-02 1.964637637138366699e-01 -3.106719814240932465e-02 2.431628406047821045e-01 -1.190968602895736694e-01 -2.074725031852722168e-01 -1.600751131772994995e-01 3.138681948184967041e-01 1.494218558073043823e-01 -7.181343436241149902e-02
-2.799889743328094482e-01 8.861731737852096558e-03 7.279347628355026245e-02 1.889470815658569336e-01 8.798945695161819458e-02 -6.057081371545791626e-02 2.488406151533126831e-01 -2.026209980249404907e-01 -8.164030313491821289e-02 -1.883771270513534546e-01 1.285120397806167603e-01 3.238241076469421387e-01 4.965134263038635254e-01 -2.357887476682662964e-01 -8.299158513545989990e-02 -3.094941610470414162e-03 -7.898852974176406860e-02 -1.080418452620506287e-01 -1.006747558712959290e-01 -2.216989248991012573e-01 -4.517442733049392700e-02 -1.837629228830337524e-01 -1.607102155685424805e-02 1.858534291386604309e-02 -1.250355690717697144e-01 2.897593975067138672e-01 1.216998696327209473e-01 1.351592503488063812e-02 -2.529649138450622559e-01 -2.144072204828262329e-02 -2.259713038802146912e-02 -2.077177166938781738e-02
-3.186709880828857422e-01 -1.175583004951477051e-01 3.271372318267822266e-01 4.057778045535087585e-02 5.022912472486495972e-02 -8.777841925621032715e-02 -5.945165455341339111e-02 -2.628902494907379150e-01 -2.813368439674377441e-01 -1.079110205173492432e-01 1.194437891244888306e-01 1.285402774810791016e-01 2.412147819995880127e-01 1.078547015786170959e-01 -8.092019706964492798e-02 9.907670319080352783e-03 -1.568760909140110016e-02 -2.028001546859741211e-01 -1.066515743732452393e-01 -8.805997669696807861e-02 -4.671900346875190735e-02 6.555461883544921875e-02 -1.984871178865432739e-01 -1.368882954120635986e-01 2.103846073150634766e-01 1.389412134885787964e-01 2.139253914356231689e-01 1.994882673025131226e-01 -2.954117655754089355e-01 2.596654891967773438e-01 1.143152713775634766e-01 -2.302925437688827515e-01
-1.997863203287124634e-01 1.029085889458656311e-01 2.433976978063583374e-01 -1.150972209870815277e-02 1.182128414511680603e-01 -2.704094648361206055e-01 1.193637400865554810e-01 -1.615258678793907166e-02 -2.812110483646392822e-01 -6.137179955840110779e-02 3.185431659221649170e-01 2.190290838479995728e-01 5.540127158164978027e-01 -6.434703618288040161e-02 -3.727678954601287842e-02 9.011323004961013794e-02 -2.339421212673187256e-02 -4.343266040086746216e-02 -8.745599538087844849e-02 -1.299870163202285767e-01 -9.835782647132873535e-02 -1.280426830053329468e-01 1.155372336506843567e-01 -1.627050340175628662e-01 -3.507818281650543213e-02 9.800259023904800415e-02 5.962834507226943970e-02 2.236515432596206665e-01 -2.434713691473007202e-01 1.060571745038032532e-01 7.100304216146469116e-02 -5.289340391755104065e-02
-2.328582704067230225e-01 -1.968695670366287231e-01 1.829809099435806274e-01 -1.042259782552719116e-01 8.115927688777446747e-03 -2.853381261229515076e-02 -1.500855237245559692e-01 -2.706220149993896484e-01 -7.334520667791366577e-02 -1.859659552574157715e-01 1.104873195290565491e-01 1.231111437082290649e-01 3.080139160156250000e-01 -7.072089612483978271e-02 -1.340169012546539307e-01 -3.618674725294113159e-02 -2.559607625007629395e-01 -9.046946465969085693e-02 -2.136209048330783844e-02 -3.496400117874145508e-01 -1.675650030374526978e-01 3.549087792634963989e-03 8.323489874601364136e-02 1.647388935089111328e-01 -7.688606530427932739e-02 -1.559968665242195129e-02 3.099635839462280273e-01 -8.882652968168258667e-03 -3.495868444442749023e-01 2.826181054115295410e-01 -9.092623740434646606e-02 9.130197763442993164e-02
-2.758049964904785156e-01 -5.404194816946983337e-02 -2.371519990265369415e-02 -2.875762283802032471e-01 8.321355283260345459e-02 -1.293555200099945068e-01 1.002666279673576355e-01 -2.090658098459243774e-01 -3.456230461597442627e-02 8.702269941568374634e-02 1.804433763027191162e-01 5.425874143838882446e-02 1.821730136871337891e-01 -7.299822568893432617e-02 1.236059293150901794e-01 4.572222381830215454e-02 9.856818616390228271e-02 -6.572822574526071548e-03 7.805684953927993774e-02 1.525260657072067261e-01 -2.117782682180404663e-01 2.901228144764900208e-02 -1.966128647327423096e-01 -2.621246576309204102e-01 -2.599683701992034912e-01 1.044399663805961609e-01 -9.853815287351608276e-02 3.425689339637756348e-01 -3.980727121233940125e-02 4.375629127025604248e-01 -2.221769392490386963e-01 -1.415503621101379395e-01
-3.554963171482086182e-01 -2.677772343158721924e-01 2.743668481707572937e-02 -2.721714079380035400e-01 2.893739938735961914e-01 -8.489153534173965454e-02 1.794452667236328125e-01 -4.129798710346221924e-02 -2.074652463197708130e-01 8.082380890846252441e-02 -8.058281987905502319e-02 5.074868351221084595e-02 1.303092092275619507e-01 -2.951078116893768311e-01 -1.174103841185569763e-01 -3.620404750108718872e-02 -2.054265588521957397e-01 -1.287583112716674805e-01 -1.276620477437973022e-01 1.772071123123168945e-01 1.297801733016967773e-01 -5.704592913389205933e-02 1.679200679063796997e-01 -1.857183575630187988e-01 -1.280203014612197876e-01 1.428112238645553589e-01 -6.623823940753936768e-02 2.967084348201751709e-01 -6.002351641654968262e-02 9.024130553007125854e-02 -2.016312330961227417e-01 -2.314214557409286499e-01
-1.726027429103851318e-01 -1.023645177483558655e-01 1.496216207742691040e-01 -2.128377705812454224e-01 1.680576056241989136e-01 3.464353084564208984e-02 3.161377906799316406e-01 -3.096687197685241699e-01 -1.880374550819396973e-01 -2.386970371007919312e-01 2.024067565798759460e-02 1.796195060014724731e-01 2.070581614971160889e-01 -1.635056585073471069e-01 2.137199342250823975e-01 -1.713892817497253418e-01 4.510642588138580322e-02 -1.065520495176315308e-01 -1.819080859422683716e-02 2.958918549120426178e-02 1.779226660728454590e-01 7.811792194843292236e-02 -6.158220767974853516e-02 -1.122384443879127502e-01 2.996509149670600891e-02 1.899260878562927246e-01 -1.643343120813369751e-01 1.933188736438751221e-01 -2.067095339298248291e-01 4.008678197860717773e-01 1.227955073118209839e-01 -9.221557527780532837e-02
-1.280653178691864014e-01 -2.061835080385208130e-01 3.106281906366348267e-02 -1.879598796367645264e-01 3.264158666133880615e-01 3.248982504010200500e-02 4.785926546901464462e-03 -5.212549865245819092e-02 2.189810425043106079e-01 -1.015657484531402588e-01 2.301658391952514648e-01 3.704644143581390381e-01 2.054851651191711426e-01 -2.033010274171829224e-01 -4.682867228984832764e-02 -1.661464124917984009e-01 -5.083431676030158997e-02 1.962413638830184937e-02 7.599198818206787109e-02 1.973234564065933228e-01 -1.372307986021041870e-01 -9.510839730501174927e-02 -6.793954968452453613e-02 3.101082146167755127e-02 -9.588507562875747681e-02 1.446100622415542603e-01 -1.573083549737930298e-01 1.138485819101333618e-01 -3.334659636020660400e-01 3.921902775764465332e-01 -6.046130880713462830e-02 1.224400401115417480e-01
-2.308446019887924194e-01 1.337991505861282349e-01 2.862412631511688232e-01 9.022239595651626587e-02 1.938671320676803589e-01 -3.084886968135833740e-01 1.309731751680374146e-01 -1.368648409843444824e-01 -3.621902465820312500e-01 -3.662407980300486088e-04 1.395946443080902100e-01 2.798088788986206055e-01 3.749296069145202637e-01 -1.178954169154167175e-01 9.810038842260837555e-03 5.025837942957878113e-02 -2.369390614330768585e-02 3.862708806991577148e-02 -7.760300487279891968e-02 -2.697880268096923828e-01 -4.999352991580963135e-02 -4.169559478759765625e-02 1.563513875007629395e-01 -6.292302161455154419e-02 -6.850302219390869141e-02 2.282636761665344238e-01 7.816012948751449585e-02 1.705072075128555298e-01 -1.986838430166244507e-01 1.561426967382431030e-01 -5.697413906455039978e-02 -1.070457771420478821e-01
-3.424799740314483643e-01 -1.102100312709808350e-01 -1.447905320674180984e-02 -1.870632618665695190e-01 1.252121031284332275e-01 2.318791486322879791e-02 2.748498916625976562e-01 -2.045609652996063232e-01 -2.726468816399574280e-02 8.533166348934173584e-02 -2.439826130867004395e-01 1.316070109605789185e-01 4.531029462814331055e-01 -2.024927884340286255e-01 2.161674648523330688e-01 3.701281175017356873e-02 -2.019693516194820404e-02 3.426148742437362671e-02 1.261117160320281982e-01 -1.480826288461685181e-01 1.399258896708488464e-02 1.760626025497913361e-02 -1.990831829607486725e-02 -2.238960415124893188e-01 -7.281658798456192017e-02 2.611921131610870361e-01 5.304850637912750244e-02 2.536135315895080566e-01 1.269249618053436279e-01 1.168921366333961487e-01 -2.291034758090972900e-01 -9.546428918838500977e-02
-1.825698092579841614e-02 -9.702374041080474854e-02 1.400475054979324341e-01 5.148100852966308594e-02 7.467297464609146118e-02 -5.826044827699661255e-02 -8.658583462238311768e-02 -2.862228453159332275e-01 -3.145821690559387207e-01 -2.724960744380950928e-01 2.093193531036376953e-01 1.373853534460067749e-01 4.768696427345275879e-01 1.380443722009658813e-01 -8.569206297397613525e-02 1.973306834697723389e-01 -6.653393805027008057e-02 8.339059352874755859e-02 -5.858170613646507263e-02 -2.189473509788513184e-01 7.358783483505249023e-02 9.681855142116546631e-02 1.709638237953186035e-01 -9.217119216918945312e-02 4.648381471633911133e-02 1.322301775217056274e-01 9.721659868955612183e-02 -3.410835564136505127e-02 -4.008058011531829834e-01 1.129378527402877808e-01 1.444833725690841675e-01 3.391363471746444702e-02
-1.288931965827941895e-01 -6.642760336399078369e-02 4.671754315495491028e-02 -1.595478951930999756e-01 2.229471057653427124e-01 1.014356836676597595e-01 -1.326858401298522949e-01 -5.624807253479957581e-02 1.036294624209403992e-01 2.879478037357330322e-01 -2.717088460922241211e-01 -5.436965078115463257e-02 2.735446095466613770e-01 -4.370568692684173584e-01 4.197068139910697937e-02 -1.395014822483062744e-01 -8.183007687330245972e-02 -6.633869558572769165e-02 -1.534750163555145264e-01 1.588517725467681885e-01 -1.541226953268051147e-01 8.934187889099121094e-02 5.412559583783149719e-02 2.221417427062988281e-01 -1.531005799770355225e-01 1.920711994171142578e-01 2.165985666215419769e-02 2.153220772743225098e-01 -2.872821092605590820e-01 2.363153696060180664e-01 1.190141960978507996e-01 -9.730186313390731812e-02
8.468385785818099976e-02 -2.234700024127960205e-01 9.352523088455200195e-02 -1.592483222484588623e-01 2.018659263849258423e-01 -3.883220553398132324e-01 2.235872149467468262e-01 -1.725542396306991577e-01 -7.444488583132624626e-04 2.110491394996643066e-01 -8.616847544908523560e-02 4.897021874785423279e-02 3.205895125865936279e-01 -3.981975913047790527e-01 -6.045479327440261841e-02 5.676546320319175720e-02 -1.313450932502746582e-02 -1.276377402245998383e-02 7.831255346536636353e-02 -9.801252186298370361e-02 -2.233893126249313354e-01 -2.157796323299407959e-01 1.046439632773399353e-01 -2.427951097488403320e-01 6.303180009126663208e-02 8.493664115667343140e-02 2.469910383224487305e-01 9.474747814238071442e-03 -6.728296726942062378e-02 1.443150639533996582e-01 -6.236263085156679153e-03 -1.864907890558242798e-01
-1.524689495563507080e-01 -1.370211690664291382e-01 8.315616101026535034e-02 -8.764621615409851074e-02 -6.279559433460235596e-02 -5.670902878046035767e-02 -1.511268764734268188e-01 1.217585988342761993e-02 1.829927042126655579e-02 -6.781513988971710205e-02 -1.544141676276922226e-02 8.867079764604568481e-02 5.295061469078063965e-01 -2.654689252376556396e-01 -1.456068456172943115e-01 2.531098760664463043e-02 -1.928004026412963867e-01 1.106087490916252136e-01 1.473989486694335938e-01 -9.751719236373901367e-02 -3.533480763435363770e-01 6.693536788225173950e-02 -4.005796313285827637e-01 -1.060390546917915344e-01 2.109510451555252075e-02 -9.291110932826995850e-02 1.057880148291587830e-01 1.011331304907798767e-01 -2.825423479080200195e-01 8.261305838823318481e-02 -1.510911341756582260e-02 -1.686459779739379883e-01
-1.060636267066001892e-01 -4.317574575543403625e-02 -1.655372679233551025e-01 1.570649677887558937e-03 2.055834382772445679e-01 -3.013700246810913086e-01 3.910739719867706299e-01 -5.857827886939048767e-02 -2.531858980655670166e-01 4.363463725894689560e-03 -1.064818166196346283e-02 1.386836767196655273e-01 8.766679465770721436e-02 -1.823322325944900513e-01 3.339339047670364380e-02 -1.948706805706024170e-01 1.088259667158126831e-01 -6.315010134130716324e-03 -1.681242324411869049e-02 6.166312843561172485e-02 -2.221270650625228882e-02 2.024924010038375854e-02 -2.275044023990631104e-01 -1.974245160818099976e-01 -7.248486578464508057e-02 3.004597425460815430e-01 -2.562421858310699463e-01 6.992764770984649658e-02 -3.173755407333374023e-01 3.630928993225097656e-01 -1.693903584964573383e-03 -1.675883494317531586e-02
-3.910565078258514404e-01 -1.517854910343885422e-02 3.754270495846867561e-03 -4.155118763446807861e-01 5.567016825079917908e-02 1.713833771646022797e-02 7.638904452323913574e-02 -4.288102313876152039e-02 4.413469880819320679e-02 4.668847844004631042e-02 -5.670389533042907715e-02 -5.936552304774522781e-03 1.655027270317077637e-01 -2.089203745126724243e-01 7.475272566080093384e-02 -1.845493018627166748e-01 -2.047216743230819702e-01 -3.314151242375373840e-02 -3.093182146549224854e-01 2.038592472672462463e-03 -7.729125022888183594e-02 2.625106275081634521e-01 7.691273838281631470e-02 -7.200480252504348755e-02 -3.141869902610778809e-01 1.561223864555358887e-01 5.026080831885337830e-02 1.526580154895782471e-01 -2.345075905323028564e-01 2.322848290205001831e-01 1.076153516769409180e-01 -2.256612628698348999e-01
-2.023936361074447632e-01 -2.627030313014984131e-01 1.501900255680084229e-01 -1.060994192957878113e-01 1.259647905826568604e-01 -9.072580188512802124e-02 -1.366877257823944092e-01 -5.863661691546440125e-02 -1.364297270774841309e-01 -2.563124597072601318e-01 1.479587107896804810e-01 -1.239417237229645252e-03 1.825738847255706787e-01 -3.174384832382202148e-01 4.397866725921630859e-01 -9.552056342363357544e-02 4.920864477753639221e-02 -1.147730723023414612e-01 -5.051157623529434204e-02 -1.499202288687229156e-02 1.274959594011306763e-01 5.150809511542320251e-02 -2.410660833120346069e-01 -1.664210706949234009e-01 -5.960521847009658813e-02 9.764114767313003540e-02 8.844264596700668335e-02 5.646119266748428345e-02 -1.674631088972091675e-01 4.109561443328857422e-01 -1.480068862438201904e-01 -3.363844007253646851e-02
-2.842648327350616455e-01 -2.418782711029052734e-01 -1.244129538536071777e-01 -2.891142368316650391e-01 1.663648486137390137e-01 -6.220521405339241028e-02 1.196972429752349854e-01 -3.289980888366699219e-01 -3.016776144504547119e-01 1.191512942314147949e-01 -6.120889447629451752e-03 2.310228794813156128e-01 1.634723693132400513e-01 -1.798626035451889038e-01 -1.465577632188796997e-01 -1.795092783868312836e-02 -1.011872887611389160e-01 -1.694836467504501343e-02 -2.926766276359558105e-01 1.173965036869049072e-01 -1.207552552223205566e-01 1.928891688585281372e-01 2.523763477802276611e-01 -1.010177358984947205e-01 -1.632498800754547119e-01 -3.350622579455375671e-02 4.086158424615859985e-02 -9.156771004199981689e-02 -2.459792941808700562e-01 1.030226573348045349e-01 -1.528179645538330078e-01 7.998533546924591064e-03
-1.706923395395278931e-01 9.297644346952438354e-02 3.044857084751129150e-01 5.382867902517318726e-02 2.161861211061477661e-01 -1.939797103404998779e-01 6.173098832368850708e-02 -8.503677695989608765e-02 -2.466550320386886597e-01 -2.277582325041294098e-02 2.090550512075424194e-01 3.427968323230743408e-01 4.393771588802337646e-01 -1.476756632328033447e-01 2.219504304230213165e-02 1.601886004209518433e-01 3.203468024730682373e-02 4.408378154039382935e-02 -1.993717700242996216e-01 -3.067350089550018311e-01 -1.678021401166915894e-01 -1.282192170619964600e-01 9.396605193614959717e-02 -3.855761140584945679e-02 2.747940085828304291e-02 1.197496876120567322e-01 1.824525743722915649e-01 9.257160872220993042e-02 -1.129447296261787415e-01 1.952036768198013306e-01 8.779338002204895020e-02 1.944515481591224670e-02
-1.450662463903427124e-01 5.646530538797378540e-02 3.005152344703674316e-01 4.938979446887969971e-02 2.871343195438385010e-01 -1.073479056358337402e-01 5.847265943884849548e-02 -1.065038740634918213e-01 -4.076911509037017822e-01 1.536790560930967331e-02 2.356504499912261963e-01 2.223426848649978638e-01 4.949648678302764893e-01 -7.683096081018447876e-02 -2.300746738910675049e-03 2.316967025399208069e-02 -3.749445453286170959e-02 -1.453863382339477539e-01 -9.498500078916549683e-02 -2.880554795265197754e-01 -1.093914508819580078e-01 -2.268506586551666260e-02 8.515685796737670898e-02 4.582389071583747864e-02 -1.063051223754882812e-01 1.260265856981277466e-01 1.236908063292503357e-01 3.465322032570838928e-02 -1.609376370906829834e-01 6.685341894626617432e-02 -9.289012849330902100e-02 -1.799429357051849365e-01
-1.506263017654418945e-01 -8.497574180364608765e-02 3.112527914345264435e-02 -2.808593213558197021e-01 4.513417184352874756e-02 -2.651756070554256439e-02 1.637730151414871216e-01 -1.719022095203399658e-01 -1.757535040378570557e-01 -2.373833656311035156e-01 -2.030822448432445526e-02 1.079329922795295715e-01 -1.133910566568374634e-01 -2.785886526107788086e-01 -1.124176569283008575e-02 1.959547549486160278e-01 -1.823679506778717041e-01 1.527229994535446167e-01 -9.900631010532379150e-02 -1.450529396533966064e-01 6.174416467547416687e-02 1.404792815446853638e-01 1.176555082201957703e-01 -5.006358027458190918e-02 -7.786962389945983887e-02 8.597350865602493286e-02 -1.963868886232376099e-01 6.852057576179504395e-02 -2.161253541707992554e-01 5.026059746742248535e-01 1.753850728273391724e-01 -2.978425920009613037e-01
-2.048330754041671753e-01 8.104058355093002319e-02 2.764590978622436523e-01 3.660593554377555847e-02 2.509493529796600342e-01 -2.812987267971038818e-01 2.506710961461067200e-02 -8.727332204580307007e-02 -2.859852313995361328e-01 -7.632260676473379135e-03 2.158238887786865234e-01 2.038022726774215698e-01 4.359009265899658203e-01 -5.919709429144859314e-02 2.077280171215534210e-02 2.786616049706935883e-02 6.395070999860763550e-02 2.128225751221179962e-02 -1.742942333221435547e-01 -4.054577946662902832e-01 -9.875255078077316284e-02 -7.047948241233825684e-02 1.374121457338333130e-01 -9.590720385313034058e-02 -5.589939281344413757e-02 1.151552945375442505e-01 8.070820569992065430e-02 1.373249739408493042e-01 -9.311880171298980713e-02 2.217603623867034912e-01 -3.282322734594345093e-02 -1.259892433881759644e-01
-1.235061511397361755e-01 -1.352798789739608765e-01 -2.956520318984985352e-01 -2.874873578548431396e-01 1.453204005956649780e-01 -3.398410677909851074e-01 2.354352176189422607e-01 1.323602348566055298e-02 4.176510870456695557e-02 -2.779373340308666229e-02 1.427783537656068802e-02 1.251579076051712036e-01 9.198395162820816040e-02 -3.790240883827209473e-01 5.274997651576995850e-02 2.237028628587722778e-01 -4.838940501213073730e-02 2.978384792804718018e-01 9.311003237962722778e-02 1.769882254302501678e-02 -2.705170810222625732e-01 4.635213315486907959e-02 -1.253357827663421631e-01 -9.157545119524002075e-02 -5.254356563091278076e-02 2.407598309218883514e-02 1.987961232662200928e-01 7.095862179994583130e-02 -1.307636350393295288e-01 2.347743660211563110e-01 -2.443270236253738403e-01 -3.970078378915786743e-02
-1.120513156056404114e-01 -2.646718025207519531e-01 -9.451172500848770142e-02 -3.182923793792724609e-01 5.667506158351898193e-02 -2.556238174438476562e-01 2.416177392005920410e-01 -2.404168397188186646e-01 -2.510058879852294922e-01 1.374568231403827667e-02 -8.348657749593257904e-03 1.690464764833450317e-01 2.509394288063049316e-01 -1.435854732990264893e-01 -1.636606268584728241e-02 1.635396778583526611e-01 4.761878028512001038e-02 -9.114824235439300537e-02 -2.126594334840774536e-01 2.660453021526336670e-01 -1.639856398105621338e-01 1.344414353370666504e-01 2.960956990718841553e-01 -1.124219968914985657e-01 -3.136440739035606384e-02 4.165814071893692017e-02 9.291149675846099854e-02 -1.507274657487869263e-01 -2.803695797920227051e-01 1.488507688045501709e-01 -1.436984911561012268e-02 -1.143618822097778320e-01
-2.348538041114807129e-01 -3.158647194504737854e-02 -2.066255062818527222e-01 -2.838612794876098633e-01 3.207315802574157715e-01 -6.688664853572845459e-02 2.050155848264694214e-01 -1.101355701684951782e-01 -2.074079364538192749e-01 -5.596230924129486084e-02 -1.479008793830871582e-01 1.909747570753097534e-01 1.731530129909515381e-01 -3.068636953830718994e-01 -4.610055685043334961e-02 4.111922532320022583e-02 6.348378956317901611e-02 2.500596828758716583e-02 -2.321799546480178833e-01 1.662418395280838013e-01 -3.795321285724639893e-01 1.915837675333023071e-01 9.309828281402587891e-02 1.928386837244033813e-02 -1.026586145162582397e-01 2.109549045562744141e-01 8.960483223199844360e-02 1.686721742153167725e-01 -1.467325091361999512e-01 -1.969503052532672882e-02 -1.925995945930480957e-01 9.543344378471374512e-03
-1.396872699260711670e-01 -1.226012557744979858e-01 -1.447878777980804443e-01 -2.680865526199340820e-01 1.655162870883941650e-01 -1.348476111888885498e-01 2.133936882019042969e-01 6.160391028970479965e-03 -2.214059382677078247e-01 9.393866360187530518e-02 -1.435586158186197281e-02 2.108684629201889038e-01 4.508165419101715088e-01 -3.049710579216480255e-02 2.006770521402359009e-01 1.098452135920524597e-01 -2.646672427654266357e-01 8.882350474596023560e-02 -3.369335830211639404e-01 1.633766852319240570e-02 -1.335878223180770874e-01 4.453304409980773926e-02 9.809130430221557617e-02 6.571840494871139526e-03 -1.877019368112087250e-02 -5.166033282876014709e-02 -1.198229044675827026e-01 2.332573570311069489e-02 -1.956497281789779663e-01 8.789097517728805542e-02 -1.285499799996614456e-02 -3.703152835369110107e-01
-4.660108387470245361e-01 -2.914017066359519958e-02 4.566725343465805054e-02 -2.876208424568176270e-01 3.509903848171234131e-01 -2.315824292600154877e-02 3.074385225772857666e-01 -6.555590033531188965e-02 -1.563530415296554565e-01 -7.726430892944335938e-02 1.373242288827896118e-01 -1.931657269597053528e-02 1.726843565702438354e-01 -3.094481229782104492e-01 1.287572383880615234e-01 1.178425699472427368e-01 -4.235893860459327698e-02 1.484069786965847015e-02 -2.155492007732391357e-01 -6.475793663412332535e-03 -1.216612197458744049e-02 9.822659194469451904e-02 2.125894427299499512e-01 1.278225630521774292e-01 -1.747403740882873535e-01 -2.226743400096893311e-01 1.042413637042045593e-01 -6.429551541805267334e-02 -2.112750522792339325e-02 2.075790464878082275e-01 -6.158014386892318726e-02 -8.150722086429595947e-02
-1.742766648530960083e-01 -1.637023538351058960e-01 1.018031239509582520e-01 8.835899084806442261e-02 1.130754947662353516e-01 -2.074227631092071533e-01 2.851310968399047852e-01 -3.169601559638977051e-01 -1.852362006902694702e-01 -4.644775763154029846e-02 8.498911559581756592e-02 1.362784653902053833e-01 5.678316950798034668e-01 -1.658868938684463501e-01 -1.260643005371093750e-01 2.357319146394729614e-01 8.841033093631267548e-03 -1.836618483066558838e-01 -8.944544196128845215e-02 -8.701254427433013916e-02 8.165108412504196167e-02 -5.118279904127120972e-02 1.963397153303958476e-06 7.142753154039382935e-02 -1.912326216697692871e-01 1.238759905099868774e-01 6.628818064928054810e-02 -5.743051692843437195e-02 -2.275331318378448486e-01 -4.716647416353225708e-02 -1.001697257161140442e-01 1.264864802360534668e-01
-2.428559958934783936e-01 1.639160066843032837e-01 1.290084719657897949e-01 -6.026608496904373169e-02 2.136657573282718658e-02 -1.557715088129043579e-01 -1.284404844045639038e-01 3.520294278860092163e-02 -1.241330951452255249e-01 -2.885454595088958740e-01 1.306077241897583008e-01 1.406268328428268433e-01 1.939686089754104614e-01 -3.152566552162170410e-01 2.258023023605346680e-01 9.435196965932846069e-02 1.147734299302101135e-01 -3.586489940062165260e-03 2.007791586220264435e-02 1.496289819478988647e-01 1.077050790190696716e-01 -5.448580160737037659e-02 -4.350724071264266968e-02 4.725375771522521973e-02 -2.080592960119247437e-01 1.899599581956863403e-01 1.913051754236221313e-01 1.761490255594253540e-01 -3.575955331325531006e-01 4.335077404975891113e-01 -3.582170978188514709e-02 1.610726304352283478e-02
-3.623555004596710205e-01 -2.354845404624938965e-01 3.285155817866325378e-02 -2.184604853391647339e-01 1.670788377523422241e-01 -1.224016621708869934e-01 2.793352603912353516e-01 -2.936169803142547607e-01 -1.035803854465484619e-01 1.263810694217681885e-01 3.190108109265565872e-03 3.549218177795410156e-01 2.220674455165863037e-01 -2.792035937309265137e-01 1.664992570877075195e-01 6.617413461208343506e-02 -8.789990842342376709e-02 1.149468049407005310e-01 -1.186655834317207336e-01 1.903556473553180695e-02 -2.728389203548431396e-01 -9.056467562913894653e-02 5.269735679030418396e-02 -1.084544435143470764e-01 -7.788062095642089844e-02 1.376563310623168945e-01 1.116369515657424927e-01 1.474920958280563354e-01 -3.549230843782424927e-02 -1.659729629755020142e-01 -1.391807496547698975e-01 -7.266196608543395996e-02
-1.616252660751342773e-01 -3.792629390954971313e-02 -4.356870055198669434e-02 9.701662510633468628e-02 -1.590306125581264496e-02 1.524869650602340698e-01 -4.386419430375099182e-02 -2.085970342159271240e-01 -3.102504312992095947e-01 7.780718803405761719e-02 -1.883547753095626831e-01 5.093039944767951965e-02 4.126321077346801758e-01 -3.361692130565643311e-01 5.929853767156600952e-02 -1.819785125553607941e-02 -4.096516072750091553e-01 5.116963386535644531e-02 1.436959058046340942e-01 -5.315775051712989807e-02 -1.415939778089523315e-01 1.044171527028083801e-01 -2.672738134860992432e-01 -8.094833791255950928e-02 7.737493515014648438e-02 1.543016880750656128e-01 2.395543456077575684e-01 1.026589572429656982e-01 -1.176967285573482513e-02 2.171303182840347290e-01 1.264694929122924805e-01 -2.892980352044105530e-02
-1.688959077000617981e-02 -2.094861119985580444e-03 -1.085692569613456726e-01 -2.766507863998413086e-01 1.866833865642547607e-01 -1.110647693276405334e-01 2.473516575992107391e-02 -2.286799997091293335e-01 -5.394681170582771301e-02 -2.932732105255126953e-01 -7.032889872789382935e-02 -3.794131800532341003e-02 7.237995415925979614e-02 -2.317988425493240356e-01 9.980227798223495483e-02 1.435552388429641724e-01 -1.635577082633972168e-01 2.547164261341094971e-01 -1.148680225014686584e-01 7.426955550909042358e-02 -2.663155458867549896e-02 5.714353919029235840e-02 8.374038338661193848e-02 -2.397930175065994263e-01 -4.258428886532783508e-02 1.658022850751876831e-01 -9.863583743572235107e-02 5.665882676839828491e-02 -2.048460394144058228e-01 5.700378417968750000e-01 1.936470717191696167e-01 -3.121265582740306854e-02
-3.142353296279907227e-01 -2.949562072753906250e-01 1.143910586833953857e-01 -2.742295861244201660e-01 2.037374973297119141e-01 -9.804656356573104858e-02 2.516198158264160156e-01 -1.210399642586708069e-01 -9.936475753784179688e-02 3.989320993423461914e-02 -1.823773831129074097e-01 1.831386536359786987e-01 2.861084640026092529e-01 -3.364931941032409668e-01 -1.655934900045394897e-01 4.042668640613555908e-02 -1.841522306203842163e-01 -1.807436533272266388e-02 -6.524275243282318115e-02 2.516153454780578613e-01 9.807928651571273804e-02 -3.692247346043586731e-02 2.326029986143112183e-01 -1.570286452770233154e-01 -8.108869194984436035e-02 7.431646436452865601e-02 -4.403168335556983948e-02 3.183962777256965637e-02 -2.189469188451766968e-01 4.147816821932792664e-02 -1.489434391260147095e-01 -1.266234964132308960e-01
-1.452677398920059204e-01 -1.255272328853607178e-01 1.189458668231964111e-01 -1.183165013790130615e-01 -4.677139595150947571e-02 -2.446454465389251709e-01 -1.591986715793609619e-01 1.304997056722640991e-01 -1.591307818889617920e-01 -1.781378686428070068e-01 1.132587045431137085e-01 2.218749970197677612e-01 2.919583618640899658e-01 -2.270427644252777100e-01 1.323828697204589844e-01 8.140340447425842285e-02 9.801162779331207275e-02 7.867290824651718140e-02 1.977788470685482025e-02 3.483218252658843994e-01 1.710236370563507080e-01 -4.555372521281242371e-02 -1.431941837072372437e-01 1.843742839992046356e-02 -1.292650699615478516e-01 1.808098554611206055e-01 2.363772094249725342e-01 8.363621681928634644e-02 -2.369170486927032471e-01 4.354305267333984375e-01 3.912311419844627380e-02 3.624578192830085754e-02
7.067425176501274109e-03 7.434377074241638184e-02 4.689341783523559570e-02 9.282143414020538330e-02 3.329986631870269775e-01 -1.017851307988166809e-01 1.422394961118698120e-01 -3.934316635131835938e-01 -4.535681009292602539e-02 -1.210109740495681763e-01 3.962738066911697388e-02 1.393228918313980103e-01 2.001321166753768921e-01 -2.815986573696136475e-01 -4.551539197564125061e-02 1.270155310630798340e-01 -1.422255933284759521e-01 1.682098209857940674e-01 -1.014200448989868164e-01 1.824441552162170410e-01 1.129048541188240051e-01 3.329881932586431503e-03 -1.408709734678268433e-01 -7.579516619443893433e-03 -2.621227502822875977e-01 3.207332789897918701e-01 -1.503998786211013794e-01 1.833786368370056152e-01 5.387184768915176392e-02 3.535329103469848633e-01 1.565155386924743652e-01 -8.447470515966415405e-02
-1.479904353618621826e-01 -3.999424874782562256e-01 -8.079893887042999268e-02 -2.607394382357597351e-02 1.216965094208717346e-01 -2.981724143028259277e-01 2.548748552799224854e-01 -1.588177531957626343e-01 -2.250493168830871582e-01 4.918992146849632263e-02 -1.338281333446502686e-01 1.102231293916702271e-01 3.784373775124549866e-02 -5.930460989475250244e-02 -1.068814769387245178e-01 4.403260536491870880e-04 -8.526603132486343384e-02 1.343175321817398071e-01 -3.414127528667449951e-01 -1.230292096734046936e-01 5.589341744780540466e-02 1.049620285630226135e-01 -8.719081990420818329e-03 -2.899858653545379639e-01 4.516904801130294800e-02 4.648555070161819458e-02 2.804564535617828369e-01 -1.227975357323884964e-02 -5.848261341452598572e-02 1.595881432294845581e-01 1.708950400352478027e-01 -3.480171263217926025e-01
-2.942009866237640381e-01 -1.272657793015241623e-02 -1.229638233780860901e-01 -4.682733714580535889e-01 1.320256888866424561e-01 -1.237843409180641174e-01 2.074514478445053101e-01 -1.675267070531845093e-01 -3.965289890766143799e-02 -1.431542038917541504e-01 -1.435220539569854736e-01 8.892240375280380249e-02 1.543429493904113770e-01 -2.534214556217193604e-01 -5.794661492109298706e-02 2.650832943618297577e-02 -1.466754823923110962e-01 2.091689854860305786e-01 -3.106762766838073730e-01 -4.285190254449844360e-03 8.505897969007492065e-02 -1.244842410087585449e-01 8.354735374450683594e-02 -3.847845643758773804e-02 6.599520146846771240e-02 2.309000343084335327e-01 8.440894633531570435e-02 2.277335226535797119e-01 -1.657284796237945557e-01 2.981269359588623047e-01 4.371714964509010315e-02 -6.665718555450439453e-02
-2.178857922554016113e-01 7.521738857030868530e-02 3.311085700988769531e-01 1.475823856890201569e-02 1.422536075115203857e-01 -1.886750906705856323e-01 4.224980622529983521e-02 -1.707744747400283813e-01 -2.292555421590805054e-01 3.024707548320293427e-02 2.390652149915695190e-01 3.716842532157897949e-01 4.589495062828063965e-01 -1.240682527422904968e-01 -7.567603141069412231e-02 9.311851859092712402e-02 8.146776817739009857e-03 1.124569121748209000e-02 -8.175656199455261230e-02 -2.900509834289550781e-01 -3.358209878206253052e-02 4.903880506753921509e-02 7.093456387519836426e-02 -2.878728881478309631e-02 5.826852284371852875e-03 1.204059645533561707e-01 -2.278833836317062378e-02 9.118404984474182129e-02 -2.077623009681701660e-01 2.766870856285095215e-01 9.959707409143447876e-02 8.734215050935745239e-02
1.220387741923332214e-01 -2.250460349023342133e-02 -2.122398316860198975e-01 1.455014348030090332e-01 3.840435147285461426e-01 -3.554892726242542267e-03 -2.123867720365524292e-01 -1.748865395784378052e-01 4.338862374424934387e-02 -6.222241744399070740e-02 1.119134649634361267e-01 1.950912624597549438e-01 1.628975272178649902e-01 -1.803435683250427246e-01 1.024270877242088318e-01 -1.055272947996854782e-02 -2.221523076295852661e-01 -7.173551246523857117e-03 7.742458581924438477e-02 1.181506663560867310e-01 -1.559886783361434937e-01 -1.788596212863922119e-01 1.412140280008316040e-01 1.038491204380989075e-01 -2.165118753910064697e-01 -8.454953134059906006e-02 1.943793147802352905e-01 1.632510870695114136e-01 -2.576568424701690674e-01 2.955111563205718994e-01 -2.182858586311340332e-01 -3.048890531063079834e-01
-9.131135046482086182e-02 -1.083262413740158081e-01 4.197455644607543945e-01 -1.704164408147335052e-02 7.562003284692764282e-02 -1.204748451709747314e-01 -7.108655571937561035e-02 -1.001555100083351135e-01 -3.312465250492095947e-01 -1.660047918558120728e-01 9.959640353918075562e-02 2.290159910917282104e-01 4.883185029029846191e-01 -5.323902517557144165e-02 3.498397395014762878e-02 1.348961591720581055e-01 -7.600872218608856201e-02 -1.137061044573783875e-01 -4.021214693784713745e-02 -1.135591864585876465e-01 -3.839949145913124084e-02 -7.275575399398803711e-02 1.121873110532760620e-01 -1.221965774893760681e-01 -1.249215900897979736e-01 3.497478961944580078e-01 1.569442003965377808e-01 1.710773557424545288e-01 -1.949439793825149536e-01 5.457678064703941345e-02 8.535238355398178101e-02 -1.319695077836513519e-02
-2.941294573247432709e-02 6.870727986097335815e-02 -1.265828013420104980e-01 -1.797131896018981934e-01 2.207851707935333252e-01 -8.620675653219223022e-02 2.588839232921600342e-01 -3.556509017944335938e-01 -1.582166105508804321e-01 -3.872895240783691406e-02 1.795846372842788696e-01 -1.701492965221405029e-01 3.028638362884521484e-01 -3.954668641090393066e-01 5.715978797525167465e-03 -1.642775982618331909e-01 1.658205687999725342e-01 -9.529858082532882690e-02 -8.713892102241516113e-02 1.844117492437362671e-01 -1.484435945749282837e-01 -4.079319909214973450e-02 2.184607833623886108e-01 -3.980077430605888367e-02 1.632727310061454773e-02 1.313049253076314926e-02 5.147379264235496521e-02 2.361507341265678406e-02 -8.187194168567657471e-02 3.999028801918029785e-01 -1.366878766566514969e-02 1.090303435921669006e-01
-7.349739968776702881e-02 -1.710857152938842773e-01 -2.554708123207092285e-01 -2.806073725223541260e-01 2.089970707893371582e-01 -1.050538569688796997e-01 1.927794367074966431e-01 6.759336590766906738e-02 2.012698054313659668e-01 -2.793524861335754395e-01 8.661834895610809326e-02 3.083908259868621826e-01 3.185912370681762695e-01 -2.963155210018157959e-01 9.712029248476028442e-03 -1.548284012824296951e-02 -1.265498250722885132e-01 -1.579144410789012909e-02 -3.849736228585243225e-02 2.153621166944503784e-01 2.696616016328334808e-02 1.436666697263717651e-01 -1.896650940179824829e-01 4.367258399724960327e-02 -1.400352716445922852e-01 2.633000314235687256e-01 2.100558578968048096e-02 -7.005404680967330933e-03 -6.104456633329391479e-02 2.949696183204650879e-01 -3.562644869089126587e-02 -9.631448984146118164e-02
-1.379073411226272583e-01 4.532320797443389893e-02 -1.933958083391189575e-01 -2.091482281684875488e-01 1.732116937637329102e-01 -1.867302656173706055e-01 1.309524029493331909e-01 4.543814435601234436e-02 -1.625211387872695923e-01 9.337573498487472534e-02 1.385263800621032715e-01 3.083426654338836670e-01 2.508186697959899902e-01 2.595343627035617828e-02 1.180594712495803833e-01 1.401990950107574463e-01 -8.138372749090194702e-02 -9.090229123830795288e-02 -4.640355408191680908e-01 -1.038780435919761658e-01 -2.967711091041564941e-01 2.606538496911525726e-02 1.193354800343513489e-01 -1.278868764638900757e-01 3.507913649082183838e-02 1.535058617591857910e-01 -6.150125712156295776e-02 2.708232775330543518e-02 -1.779399663209915161e-01 1.924780905246734619e-01 -1.279695779085159302e-01 -3.039289712905883789e-01
-1.985336244106292725e-01 7.812362909317016602e-02 2.771964967250823975e-01 -7.039324194192886353e-02 1.297826468944549561e-01 -2.878760397434234619e-01 7.938234508037567139e-02 -1.081446856260299683e-01 -2.684998810291290283e-01 -6.193007901310920715e-02 2.439679503440856934e-01 1.892974674701690674e-01 4.489752948284149170e-01 -5.069191381335258484e-02 3.548333421349525452e-02 6.255409121513366699e-02 4.068301990628242493e-03 1.016660220921039581e-02 -1.508819609880447388e-01 -4.435237646102905273e-01 -5.265500769019126892e-02 5.593967810273170471e-02 8.838150650262832642e-02 -5.022819712758064270e-02 -8.014945685863494873e-02 2.115895226597785950e-02 1.285593658685684204e-01 2.002882361412048340e-01 -1.724431663751602173e-01 1.557264775037765503e-01 6.549028307199478149e-02 -1.294126212596893311e-01
-4.392012953758239746e-01 -8.471400290727615356e-02 1.033334806561470032e-01 1.507144887000322342e-02 -7.474114000797271729e-02 -1.701662093400955200e-01 2.393553256988525391e-01 -1.293346099555492401e-02 -1.916812956333160400e-01 -1.189704984426498413e-01 1.392892003059387207e-01 2.349751591682434082e-01 4.645350575447082520e-01 -1.116558015346527100e-01 -1.348077952861785889e-01 1.910235881805419922e-01 -1.618667244911193848e-01 6.022437009960412979e-03 7.860422134399414062e-02 -1.922842413187026978e-01 -9.382576495409011841e-02 2.299449294805526733e-01 -9.175252169370651245e-02 -4.669057205319404602e-02 -2.307344973087310791e-01 -5.984330922365188599e-02 4.085425660014152527e-02 7.335262745618820190e-02 -2.665932476520538330e-01 -4.620554298162460327e-02 -9.909426420927047729e-02 4.978612065315246582e-03
-1.982191652059555054e-01 -2.618655562400817871e-01 -2.891192138195037842e-01 -8.096091449260711670e-02 1.769300103187561035e-01 5.131303891539573669e-02 2.195577323436737061e-02 7.249772548675537109e-03 7.650731503963470459e-02 -1.325396597385406494e-01 -8.920562453567981720e-03 2.734796702861785889e-01 2.127391248941421509e-01 -1.893972754478454590e-01 2.052353173494338989e-01 -1.190341487526893616e-01 -2.186480909585952759e-01 2.773624062538146973e-01 -9.879663586616516113e-02 -1.221627369523048401e-02 -2.293678186833858490e-02 2.135167717933654785e-01 4.503345489501953125e-02 3.034153766930103302e-02 5.923799797892570496e-02 1.016992777585983276e-01 6.865028291940689087e-02 -3.056826591491699219e-01 -2.618502378463745117e-01 3.971187770366668701e-01 9.072212874889373779e-02 3.989165276288986206e-02
6.396688520908355713e-02 -1.020075529813766479e-01 -3.541744500398635864e-02 -6.632456183433532715e-02 3.089169263839721680e-01 -1.044833362102508545e-01 6.486155837774276733e-02 -1.725100427865982056e-01 -7.723332196474075317e-02 6.784019642509520054e-04 -1.075502634048461914e-01 4.435032308101654053e-01 2.382007241249084473e-01 -2.315199375152587891e-01 6.717930734157562256e-02 1.276656091213226318e-01 -4.125478491187095642e-02 1.081103309988975525e-01 5.891787260770797729e-02 2.187641896307468414e-02 -1.243850309401750565e-02 1.454368382692337036e-01 -8.285428583621978760e-02 -2.750784158706665039e-01 -1.237441524863243103e-01 -2.052270472049713135e-01 -9.728298336267471313e-02 -8.888091892004013062e-02 1.003243029117584229e-01 4.858487844467163086e-01 4.702148959040641785e-03 -2.281357198953628540e-01
-2.458510547876358032e-01 -1.829930394887924194e-02 3.273628354072570801e-01 2.425106614828109741e-02 2.450058758258819580e-01 -1.857115626335144043e-01 7.094151526689529419e-02 -2.337695956230163574e-01 -1.410658061504364014e-01 -7.375046610832214355e-02 2.099821418523788452e-01 2.374809831380844116e-01 4.857921004295349121e-01 -9.247617423534393311e-02 -1.024477258324623108e-01 2.103603817522525787e-02 -2.387080155313014984e-02 -1.190948933362960815e-01 -1.023509725928306580e-01 -2.510417699813842773e-01 -8.401072770357131958e-02 -4.226749762892723083e-02 8.035346120595932007e-02 -1.112927719950675964e-01 -1.241750195622444153e-01 2.531368434429168701e-01 1.696461290121078491e-01 2.038412541151046753e-01 -1.151813343167304993e-01 4.407218471169471741e-02 1.011820435523986816e-01 -6.887623667716979980e-02
-2.408518940210342407e-01 -1.334855891764163971e-02 2.439285516738891602e-01 2.902049385011196136e-02 2.148464173078536987e-01 -2.832654416561126709e-01 4.078048840165138245e-02 -1.115380004048347473e-01 -3.272718787193298340e-01 -1.063991785049438477e-01 3.649064004421234131e-01 1.852089166641235352e-01 3.535785973072052002e-01 8.733855932950973511e-02 6.252808123826980591e-02 3.110458701848983765e-02 -8.348473906517028809e-02 -8.338211104273796082e-03 -7.102083414793014526e-02 -1.781921088695526123e-01 -1.691031455993652344e-01 -1.266912836581468582e-02 1.022033244371414185e-01 -1.620741337537765503e-01 -5.607262253761291504e-02 2.295600026845932007e-01 3.169114887714385986e-02 6.622967869043350220e-02 -3.196786344051361084e-01 1.872194558382034302e-01 8.301556855440139771e-02 5.368207767605781555e-02
1.228144858032464981e-02 -2.591113746166229248e-01 -2.581105530261993408e-01 -1.907096356153488159e-01 3.643645942211151123e-01 -1.048145517706871033e-01 1.269206553697586060e-01 1.651185005903244019e-02 2.432566285133361816e-01 -2.229840867221355438e-02 1.034566760063171387e-01 2.920754551887512207e-01 2.863831222057342529e-01 -2.092809602618217468e-02 -1.716958731412887573e-02 -2.724750153720378876e-02 -6.542357057332992554e-02 1.147249042987823486e-01 5.885581299662590027e-02 -6.209551915526390076e-02 -1.141116917133331299e-01 1.039216071367263794e-01 7.904272526502609253e-02 2.132848091423511505e-02 -3.424988985061645508e-01 1.942963153123855591e-01 1.595738977193832397e-01 -1.567055433988571167e-01 -1.945631802082061768e-01 2.310758531093597412e-01 2.513368725776672363e-01 -1.250325739383697510e-01
1.210114434361457825e-01 1.019375547766685486e-01 -7.330594211816787720e-02 -2.715849280357360840e-01 3.249355554580688477e-01 -4.028986208140850067e-03 -6.338153779506683350e-02 -3.637751340866088867e-01 2.386145107448101044e-02 -2.179153114557266235e-01 1.243447214365005493e-01 1.310811042785644531e-01 2.058756947517395020e-01 -9.305027127265930176e-02 -1.280695199966430664e-01 2.088724225759506226e-01 -1.969708502292633057e-02 5.936800315976142883e-02 -4.090724885463714600e-02 -8.097650483250617981e-03 3.263868764042854309e-02 1.743043586611747742e-02 -1.403351575136184692e-01 -1.370093673467636108e-01 -1.445757448673248291e-01 1.652921587228775024e-01 -1.469940990209579468e-01 2.278918921947479248e-01 -1.147605758160352707e-02 4.298355579376220703e-01 1.342581510543823242e-01 -3.032222092151641846e-01
-3.666071295738220215e-01 -2.991515398025512695e-01 -2.185018658638000488e-01 -2.746494412422180176e-01 1.301502138376235962e-01 -1.653172224760055542e-01 1.535118073225021362e-01 -1.969481855630874634e-01 -1.329164505004882812e-01 -4.119202122092247009e-02 -5.675462260842323303e-02 2.966064214706420898e-01 1.082436069846153259e-01 -2.790971100330352783e-01 -1.092468202114105225e-01 1.078697741031646729e-01 1.606481522321701050e-01 9.675532579421997070e-02 -3.040711283683776855e-01 1.444812864065170288e-01 -1.579334288835525513e-01 -4.479118064045906067e-02 1.646586656570434570e-01 1.006252765655517578e-01 -6.573387235403060913e-02 -1.545553002506494522e-02 2.055880278348922729e-01 9.592165052890777588e-02 -1.905165910720825195e-01 -3.544163331389427185e-02 -9.391275048255920410e-02 -8.646421879529953003e-02
-1.993582099676132202e-01 4.282893240451812744e-02 2.026691734790802002e-01 1.933451183140277863e-02 1.638394147157669067e-01 -1.803408563137054443e-01 1.248407959938049316e-01 -2.702224552631378174e-01 -3.150857090950012207e-01 7.611586153507232666e-02 3.462609052658081055e-01 2.521547079086303711e-01 4.259515106678009033e-01 -9.872049093246459961e-02 8.874632418155670166e-02 9.278323501348495483e-02 -7.598081231117248535e-02 -2.404181100428104401e-02 -6.999214738607406616e-02 -3.086130917072296143e-01 -3.311538696289062500e-02 -1.434737890958786011e-01 1.216434240341186523e-01 1.171815022826194763e-02 -2.073679491877555847e-02 1.093393564224243164e-01 3.055810183286666870e-02 5.301066488027572632e-02 -1.955288052558898926e-01 1.950822174549102783e-01 1.677705347537994385e-01 -9.546180069446563721e-02
-2.214789539575576782e-01 -8.389090746641159058e-02 1.719907224178314209e-01 9.121832996606826782e-02 1.940058022737503052e-01 -1.378522366285324097e-01 2.120458781719207764e-01 -1.583835929632186890e-01 -2.628213465213775635e-01 -5.099716363474726677e-04 -9.817017242312431335e-03 3.685129582881927490e-01 4.874843657016754150e-01 -7.070081681013107300e-02 1.046244204044342041e-01 1.890000700950622559e-02 -3.074677288532257080e-02 -5.507007241249084473e-02 3.516363352537155151e-02 -1.733037829399108887e-01 6.805397570133209229e-03 -1.398753523826599121e-01 1.541382521390914917e-01 -7.875719107687473297e-03 -2.466686815023422241e-01 1.478155106306076050e-01 1.846428662538528442e-01 2.896441705524921417e-02 -3.057547211647033691e-01 -4.017476167064160109e-04 1.413764804601669312e-01 1.030528992414474487e-01
-1.599114239215850830e-01 2.994399517774581909e-02 3.922672569751739502e-02 -8.492427319288253784e-02 1.316790729761123657e-01 -2.803462743759155273e-01 -4.070794954895973206e-02 1.957637257874011993e-02 5.661809351295232773e-03 -1.299731731414794922e-01 1.622285246849060059e-01 7.667040079832077026e-02 2.821995913982391357e-01 -2.368851006031036377e-01 2.997311949729919434e-01 -1.704771630465984344e-02 1.328422278165817261e-01 3.069338761270046234e-02 5.688913911581039429e-02 5.693482980132102966e-02 2.344966083765029907e-01 -1.486923359334468842e-02 -2.838402986526489258e-01 -1.448430716991424561e-01 -6.301822513341903687e-02 1.472869068384170532e-01 2.184077501296997070e-01 1.972775161266326904e-01 -2.605005502700805664e-01 4.321353435516357422e-01 -2.020274996757507324e-01 -4.776453226804733276e-02
3.737554326653480530e-02 -1.581932306289672852e-01 -2.031265944242477417e-01 1.907139271497726440e-01 3.170569241046905518e-02 1.041652932763099670e-01 -2.595493793487548828e-01 6.799019873142242432e-02 -1.209600456058979034e-02 -8.294220268726348877e-02 -1.831297231547068805e-05 2.619814574718475342e-01 3.297103941440582275e-01 -1.847781240940093994e-01 2.431228458881378174e-01 -1.296255886554718018e-01 -2.615307867527008057e-01 1.481934916228055954e-02 9.396929293870925903e-02 -1.181625202298164368e-02 -1.946471445262432098e-02 -1.975213363766670227e-02 -5.746109783649444580e-02 -5.880356300622224808e-03 -2.508387267589569092e-01 -9.527145326137542725e-02 -4.717293754220008850e-02 3.734999597072601318e-01 -1.884390413761138916e-01 3.617397546768188477e-01 -8.134087920188903809e-02 -2.219895869493484497e-01
-1.550556439906358719e-02 -1.104319095611572266e-02 1.059634834527969360e-01 -2.566723339259624481e-02 3.106696009635925293e-01 2.048932015895843506e-01 -8.035548031330108643e-02 1.494291424751281738e-01 -2.237557321786880493e-01 1.033192053437232971e-01 2.119948416948318481e-01 -3.466263040900230408e-02 2.308457642793655396e-01 -3.817155659198760986e-01 8.190602809190750122e-02 -1.795410364866256714e-02 3.126407414674758911e-02 -1.174555197358131409e-01 -2.801117599010467529e-01 1.371163129806518555e-01 -1.116703450679779053e-01 -2.261826545000076294e-01 -1.940567195415496826e-01 -3.107401132583618164e-01 -1.454134583473205566e-01 1.649367511272430420e-01 5.579387769103050232e-02 -2.817585170269012451e-01 -1.449768990278244019e-01 2.085625082254409790e-01 2.465119399130344391e-02 -4.120628908276557922e-02
-4.423518851399421692e-02 -3.837813735008239746e-01 1.529285460710525513e-01 -5.073530972003936768e-02 1.681265830993652344e-01 -1.288551539182662964e-01 1.518988013267517090e-01 -2.156025022268295288e-01 -2.131290733814239502e-01 2.966982685029506683e-02 -7.828184217214584351e-02 4.574783518910408020e-02 3.020882606506347656e-01 -3.406983613967895508e-01 -1.099747866392135620e-01 1.748149245977401733e-01 1.337414085865020752e-01 -3.076013736426830292e-02 9.460502862930297852e-02 -1.714397221803665161e-01 1.521719992160797119e-01 -1.333749145269393921e-01 1.316461414098739624e-01 -4.937137663364410400e-02 8.823767304420471191e-02 4.093370139598846436e-01 -1.507640257477760315e-02 -3.005837090313434601e-02 -1.463086754083633423e-01 5.962859839200973511e-03 2.847963571548461914e-01 9.455731511116027832e-02
-2.777909934520721436e-01 -1.889060437679290771e-01 2.059823721647262573e-01 7.734828628599643707e-03 8.699444681406021118e-02 3.463257849216461182e-02 6.848334521055221558e-02 -5.231782048940658569e-02 -2.186639159917831421e-01 2.244143374264240265e-02 3.614535927772521973e-01 1.827377080917358398e-01 4.695802927017211914e-01 -2.566417306661605835e-02 -1.373982876539230347e-01 1.334339529275894165e-01 5.301603302359580994e-02 3.613493964076042175e-02 -1.247313525527715683e-02 -3.325876593589782715e-01 -3.645838797092437744e-02 -1.271435171365737915e-01 1.402171850204467773e-01 -9.897673130035400391e-02 -6.824689358472824097e-02 2.734603881835937500e-01 1.821212768554687500e-01 1.382318288087844849e-01 -2.277652025222778320e-01 5.124679883010685444e-04 2.349754236638545990e-02 1.107917577028274536e-01
-2.846401929855346680e-01 -4.938746988773345947e-02 3.266378641128540039e-01 1.977991014719009399e-01 1.572106778621673584e-01 -1.646773070096969604e-01 5.686296895146369934e-02 -1.185097992420196533e-01 -3.184515237808227539e-01 -2.909629791975021362e-02 1.965040415525436401e-01 2.864275872707366943e-01 4.390933513641357422e-01 -1.095350012183189392e-01 -4.910498857498168945e-02 8.058349788188934326e-02 1.614742446690797806e-03 -9.338378906250000000e-02 -1.573095172643661499e-01 -2.983115315437316895e-01 -1.258246749639511108e-01 -3.908461891114711761e-03 8.165007829666137695e-02 -1.713675010250881314e-04 -8.739659935235977173e-02 1.443111598491668701e-01 -1.080926731228828430e-01 1.210315823554992676e-01 -1.843333691358566284e-01 1.481699943542480469e-01 4.083419591188430786e-02 -8.731360733509063721e-02
-7.344969362020492554e-02 -3.020596206188201904e-01 1.123290043324232101e-02 -4.064343273639678955e-01 2.536612153053283691e-01 -3.365175127983093262e-01 1.022548153996467590e-01 -2.465148270130157471e-01 8.189589716494083405e-03 1.025084033608436584e-01 9.680251777172088623e-02 1.757570058107376099e-01 9.178200364112854004e-02 -2.854114770889282227e-01 2.332359105348587036e-01 3.082900494337081909e-02 8.844756335020065308e-02 3.351990133523941040e-02 -2.774862945079803467e-01 1.134632900357246399e-01 -1.084253415465354919e-01 1.848347783088684082e-01 -3.397781029343605042e-02 -1.169827505946159363e-01 -2.730145752429962158e-01 1.274488866329193115e-01 -5.112133920192718506e-02 -9.930038452148437500e-02 -8.221149444580078125e-02 1.374194324016571045e-01 -6.847190111875534058e-02 1.795869553461670876e-03
-1.323014497756958008e-01 -1.003662347793579102e-01 -1.637795567512512207e-01 -1.961651742458343506e-01 1.214992925524711609e-01 -2.804061174392700195e-01 1.537368148565292358e-01 -1.035005003213882446e-01 -2.936770021915435791e-01 -2.042716369032859802e-02 1.698753386735916138e-01 1.036594312608940527e-05 2.866383492946624756e-01 -7.720126956701278687e-02 6.035008281469345093e-02 1.062590777873992920e-01 -2.558242380619049072e-01 2.604088513180613518e-03 -5.012838840484619141e-01 -7.664361968636512756e-03 -2.808671072125434875e-02 -5.100077483803033829e-03 4.218415915966033936e-02 -1.189348250627517700e-01 6.979416310787200928e-02 1.761460304260253906e-02 5.445555970072746277e-02 7.029890269041061401e-02 -3.497266769409179688e-01 -5.756765231490135193e-02 -7.152541726827621460e-02 -2.888621091842651367e-01
2.367744594812393188e-02 -3.207659721374511719e-01 -2.183069139719009399e-01 -1.141569837927818298e-01 -4.139906167984008789e-02 -1.198964789509773254e-01 -1.765692792832851410e-02 -1.261614859104156494e-01 -4.900417327880859375e-01 -2.160876430571079254e-02 5.814054608345031738e-02 1.723898649215698242e-01 1.333247274160385132e-01 -2.737971842288970947e-01 5.653581768274307251e-02 3.961892426013946533e-02 -9.533656388521194458e-02 2.141815871000289917e-01 -1.694279462099075317e-01 2.011336684226989746e-01 -4.587459936738014221e-02 -6.030791625380516052e-02 4.916124418377876282e-02 1.299932897090911865e-01 -2.082281559705734253e-01 -4.461881145834922791e-02 3.150203526020050049e-01 3.554584681987762451e-01 -2.358321100473403931e-02 3.563910722732543945e-02 7.911067456007003784e-02 6.422703713178634644e-02
-4.318439960479736328e-01 -1.085001528263092041e-01 2.160590887069702148e-01 6.135504692792892456e-02 -2.379984967410564423e-02 -1.588423401117324829e-01 2.396105974912643433e-01 -1.196634173393249512e-01 -1.715350300073623657e-01 -6.542391330003738403e-02 7.815998047590255737e-02 2.930615246295928955e-01 4.387457370758056641e-01 -1.736569404602050781e-01 -1.214759573340415955e-01 8.755926787853240967e-02 1.326071619987487793e-01 6.766390055418014526e-03 -2.391390353441238403e-01 -2.474682182073593140e-01 -2.863207459449768066e-02 -5.961203947663307190e-03 -1.352204233407974243e-01 1.250537335872650146e-01 -2.338601797819137573e-01 1.361037641763687134e-01 1.295361965894699097e-01 4.750643670558929443e-02 -1.309837102890014648e-01 4.384762048721313477e-02 -3.751649986952543259e-03 2.837057039141654968e-02
-5.430686846375465393e-02 -1.150446236133575439e-01 -1.283318102359771729e-01 4.931789636611938477e-02 -8.449054323136806488e-03 -5.691723898053169250e-02 -1.040630228817462921e-02 -2.288013249635696411e-01 1.063648145645856857e-02 2.223732694983482361e-02 4.055592417716979980e-01 1.469155102968215942e-01 2.401348203420639038e-01 -2.528451085090637207e-01 1.338151395320892334e-01 2.742991745471954346e-01 -1.590004116296768188e-01 -2.202308475971221924e-01 6.155347079038619995e-02 9.712743014097213745e-02 2.665339037775993347e-02 1.036851629614830017e-01 -1.844429969787597656e-01 1.663181930780410767e-01 -1.434605568647384644e-01 -8.814124763011932373e-02 1.733614057302474976e-01 1.620333939790725708e-01 -1.231867894530296326e-01 3.562454879283905029e-01 -2.103386223316192627e-01 -2.767645418643951416e-01
-3.044359087944030762e-01 3.300863131880760193e-02 -5.756507068872451782e-02 -2.762099504470825195e-01 8.041875436902046204e-03 -2.359624058008193970e-01 -1.764558255672454834e-01 -1.635338366031646729e-01 5.956008657813072205e-02 -1.978936642408370972e-01 2.539371550083160400e-01 3.059741342440247536e-03 2.649045884609222412e-01 -3.698090910911560059e-01 2.646406292915344238e-01 1.740066558122634888e-01 3.675068542361259460e-02 -2.041912376880645752e-01 7.512804120779037476e-02 -2.268158048391342163e-01 -7.664767093956470490e-03 1.769659519195556641e-01 1.273043155670166016e-01 -1.737035214900970459e-01 -2.299278825521469116e-01 7.569910585880279541e-02 -6.922916322946548462e-02 -2.765415236353874207e-02 -1.606431156396865845e-01 1.156651005148887634e-01 -6.467324495315551758e-02 1.146320104598999023e-01
-7.062204927206039429e-02 -1.135382279753684998e-01 -1.644382327795028687e-01 -2.140758484601974487e-01 1.735847294330596924e-01 -3.790673613548278809e-01 5.638135224580764771e-02 -5.702240392565727234e-02 -1.330568939447402954e-01 2.137464843690395355e-02 3.765551745891571045e-02 1.452596336603164673e-01 3.545827865600585938e-01 -1.101097166538238525e-01 -1.553210914134979248e-01 2.488472871482372284e-02 -2.033644318580627441e-01 4.636106640100479126e-02 -5.043550133705139160e-01 -5.836516246199607849e-02 -1.215315535664558411e-01 4.118609242141246796e-03 2.581309340894222260e-02 -6.212817505002021790e-02 1.135922372341156006e-01 6.198179349303245544e-02 -2.069190330803394318e-02 8.758520334959030151e-02 -2.807877063751220703e-01 1.994628757238388062e-01 -5.304381623864173889e-02 -2.425647974014282227e-01
-2.091395556926727295e-01 -1.611318002687767148e-04 2.515150904655456543e-01 9.282550960779190063e-02 9.424830786883831024e-03 -2.925347387790679932e-01 -6.928922981023788452e-02 -2.844418287277221680e-01 -3.548198044300079346e-01 -2.615882828831672668e-02 2.471674829721450806e-01 -3.571566194295883179e-02 1.670844554901123047e-01 -5.723760928958654404e-03 -8.341129869222640991e-02 1.057549640536308289e-01 1.185628324747085571e-01 -9.326817840337753296e-02 -2.114059776067733765e-01 -3.145167231559753418e-02 -6.982097029685974121e-02 1.074814870953559875e-01 -5.288687720894813538e-02 -7.760822027921676636e-02 -1.042937561869621277e-01 3.767634928226470947e-01 2.842103242874145508e-01 4.870074614882469177e-02 -3.048855364322662354e-01 2.276061177253723145e-01 -5.407627299427986145e-02 -2.502229250967502594e-02
-2.776182293891906738e-01 3.911719471216201782e-02 6.992391496896743774e-02 -5.655661970376968384e-02 1.242505460977554321e-01 -1.548038274049758911e-01 -5.121476203203201294e-02 8.547467738389968872e-02 -1.632752865552902222e-01 -1.926357448101043701e-01 6.120350211858749390e-02 1.582004129886627197e-01 4.356341958045959473e-01 -1.565583348274230957e-01 2.659284770488739014e-01 -4.134894534945487976e-02 8.011317811906337738e-03 -6.818479299545288086e-02 1.593389213085174561e-01 4.631846398115158081e-02 1.610444933176040649e-01 4.328089207410812378e-02 -2.602368891239166260e-01 -3.598149120807647705e-02 -1.228548735380172729e-01 2.108596712350845337e-01 2.240457087755203247e-01 6.758174300193786621e-02 -2.526538670063018799e-01 4.133723676204681396e-01 -7.983770966529846191e-02 1.565315574407577515e-02
-2.604847848415374756e-01 2.002378553152084351e-02 1.225219480693340302e-02 -1.136866435408592224e-01 2.015255242586135864e-01 -7.786850910633802414e-03 5.878510326147079468e-02 -2.876864075660705566e-01 -1.175584346055984497e-01 -2.126749604940414429e-01 8.665189892053604126e-02 2.484890520572662354e-01 3.533596694469451904e-01 -1.425224244594573975e-01 7.942659407854080200e-02 -1.975637972354888916e-01 9.508540481328964233e-02 -3.532855808734893799e-01 -1.455821394920349121e-01 2.355639487504959106e-01 1.692440360784530640e-01 1.574007272720336914e-01 -9.422438591718673706e-02 -7.081394642591476440e-02 -3.219012916088104248e-01 7.316340506076812744e-02 -2.006834559142589569e-02 4.419466108083724976e-02 8.291181176900863647e-03 1.272898912429809570e-01 1.133496463298797607e-01 -2.337977141141891479e-01
4.614478349685668945e-02 -1.824776977300643921e-01 5.433601886034011841e-02 -2.748210169374942780e-02 -2.484698407351970673e-02 9.694396518170833588e-03 -1.834992691874504089e-02 -2.376484274864196777e-01 -2.071994245052337646e-01 -5.881814286112785339e-03 2.132087200880050659e-01 2.188163250684738159e-01 2.731248140335083008e-01 -2.744642496109008789e-01 2.332431524991989136e-01 2.664817273616790771e-01 1.361936032772064209e-01 2.030988633632659912e-01 1.296869665384292603e-01 2.121269404888153076e-01 -1.565167307853698730e-01 1.557224392890930176e-01 -1.547309570014476776e-02 -3.025792539119720459e-01 -7.110569626092910767e-02 2.846100181341171265e-02 -2.708066403865814209e-01 1.225256323814392090e-01 -3.499035909771919250e-02 3.612794280052185059e-01 4.718217067420482635e-03 -5.961108580231666565e-02
-3.828897476196289062e-01 -1.674721390008926392e-01 8.171194046735763550e-02 2.343014925718307495e-01 1.255872249603271484e-01 -9.112245589494705200e-02 1.896962076425552368e-01 -8.183823525905609131e-02 -2.263498306274414062e-01 -3.489514440298080444e-02 1.289351880550384521e-01 2.516942322254180908e-01 5.696398615837097168e-01 -1.928267031908035278e-01 8.408252149820327759e-02 4.535479098558425903e-02 5.255028977990150452e-02 -1.946394443511962891e-01 -1.875430718064308167e-02 -1.538076400756835938e-01 -9.157097339630126953e-02 -1.423376202583312988e-01 1.155246049165725708e-01 6.729090958833694458e-02 -7.568493485450744629e-02 1.050608754158020020e-01 5.827731639146804810e-02 1.196268871426582336e-01 -1.234289035201072693e-01 -3.187622502446174622e-02 -9.352720528841018677e-02 -1.521426588296890259e-01
-3.620206117630004883e-01 -1.004135236144065857e-01 3.555050492286682129e-02 4.158818349242210388e-02 9.734202176332473755e-02 -1.623991578817367554e-01 3.503263592720031738e-01 -9.676375985145568848e-02 -2.354012578725814819e-01 -1.450503915548324585e-01 -4.548839479684829712e-02 2.487525045871734619e-01 5.626667141914367676e-01 2.437759004533290863e-02 -7.518930733203887939e-02 6.765658408403396606e-02 4.356230050325393677e-02 -8.350208401679992676e-02 -4.383998364210128784e-02 -8.477179706096649170e-02 -2.146388888359069824e-01 -1.388838142156600952e-02 3.454514220356941223e-02 6.905373185873031616e-03 -2.259457558393478394e-01 2.904883027076721191e-01 9.170713275671005249e-02 -1.141036860644817352e-02 -5.409090965986251831e-02 3.547232970595359802e-02 -7.127399742603302002e-02 -3.718941286206245422e-02
3.335846215486526489e-02 -3.974158763885498047e-01 2.253245562314987183e-02 1.590469479560852051e-01 1.358191967010498047e-01 -8.137147128582000732e-02 2.935254275798797607e-01 -9.663668274879455566e-02 -8.680780977010726929e-02 7.796401530504226685e-02 -1.437428444623947144e-01 -6.641235202550888062e-02 6.978943198919296265e-02 -3.348156809806823730e-01 1.926132738590240479e-01 2.343186587095260620e-01 -2.934863790869712830e-03 -1.842090487480163574e-01 -3.899516761302947998e-01 -1.275292336940765381e-01 4.713915288448333740e-02 -1.202151365578174591e-02 -5.956819653511047363e-02 -1.053482294082641602e-02 3.051369637250900269e-02 8.884039521217346191e-02 2.584842443466186523e-01 2.093249261379241943e-01 -9.324984624981880188e-03 3.382933437824249268e-01 4.270190745592117310e-02 -5.305960029363632202e-02
-8.734216541051864624e-02 -8.796097338199615479e-02 2.954286895692348480e-02 -1.155077014118432999e-02 1.623356789350509644e-01 -1.050881370902061462e-01 2.409205883741378784e-01 -8.023622632026672363e-02 -2.520168200135231018e-02 1.750471442937850952e-01 -4.257340449839830399e-03 4.084379971027374268e-01 4.534761011600494385e-01 -4.130517244338989258e-01 2.140981256961822510e-01 -1.068879514932632446e-01 -1.489563882350921631e-01 5.756599828600883484e-02 1.776937842369079590e-01 -7.017327100038528442e-02 -2.213754951953887939e-01 3.548658639192581177e-02 -8.928607404232025146e-02 -1.001931801438331604e-01 -1.491606682538986206e-01 1.003740206360816956e-01 1.232614144682884216e-01 1.837231814861297607e-01 4.128132760524749756e-02 2.080825529992580414e-02 -1.781191676855087280e-01 -6.860055029392242432e-02
-3.510630130767822266e-01 -2.990024089813232422e-01 1.104594171047210693e-01 -1.579922065138816833e-02 1.558286547660827637e-01 -9.834769368171691895e-02 3.355733156204223633e-01 -7.935846596956253052e-02 3.757627308368682861e-02 -1.694387197494506836e-02 -1.631691306829452515e-01 1.618994474411010742e-01 1.088919118046760559e-01 -3.100511133670806885e-01 1.240784972906112671e-01 -3.045653924345970154e-02 2.314950898289680481e-02 1.747114807367324829e-01 8.535490185022354126e-02 1.474270075559616089e-01 1.235458552837371826e-01 -5.589774250984191895e-02 2.084256708621978760e-01 -2.994207143783569336e-01 -2.575816512107849121e-01 7.030517607927322388e-02 -8.579826913774013519e-03 1.913523077964782715e-01 -2.581951320171356201e-01 1.666813641786575317e-01 -9.295544773340225220e-02 -1.433936059474945068e-01
-3.990208208560943604e-01 -1.018108427524566650e-01 2.031362056732177734e-01 1.746750473976135254e-01 -2.188399434089660645e-02 -1.265591830015182495e-01 2.131073027849197388e-01 -2.002093791961669922e-01 -2.061807513236999512e-01 -2.327386662364006042e-02 -5.321309436112642288e-04 2.373420596122741699e-01 4.090045094490051270e-01 -1.664627343416213989e-01 -6.814604997634887695e-02 1.638920158147811890e-01 -1.245021522045135498e-01 -3.958218544721603394e-02 -1.125019118189811707e-01 -9.928804636001586914e-02 -3.149066120386123657e-03 -2.368610352277755737e-02 1.050296425819396973e-01 7.124844193458557129e-02 -2.772986590862274170e-01 1.674260497093200684e-01 1.617718040943145752e-01 2.579029202461242676e-01 -2.687885761260986328e-01 -3.756466135382652283e-02 -1.752892881631851196e-02 -5.410636961460113525e-02
-3.802940249443054199e-01 -2.548965811729431152e-01 1.234789565205574036e-01 -2.425034195184707642e-01 1.554673463106155396e-01 -2.885536253452301025e-01 2.484652698040008545e-01 -1.855518296360969543e-02 -7.492134347558021545e-03 8.489377051591873169e-02 -1.471915692090988159e-01 2.059351801872253418e-01 2.181043326854705811e-01 -2.500602006912231445e-01 6.190092861652374268e-02 1.451305449008941650e-01 -7.130350172519683838e-02 -7.633587718009948730e-02 -7.649140059947967529e-02 1.257712543010711670e-01 6.772531569004058838e-02 -7.803708314895629883e-02 2.848780453205108643e-01 -2.171159386634826660e-01 -8.438708609901368618e-04 7.785759121179580688e-02 2.288918942213058472e-02 2.225531041622161865e-01 -1.533139050006866455e-01 1.399405151605606079e-01 -1.386473476886749268e-01 -2.247775346040725708e-01
-9.187263250350952148e-02 -4.071258902549743652e-01 -5.998470261693000793e-02 -4.140833318233489990e-01 3.377491235733032227e-01 -2.749854624271392822e-01 -3.944918885827064514e-02 -4.174518212676048279e-02 -8.921315521001815796e-02 1.556282639503479004e-01 1.143297329545021057e-01 3.244606032967567444e-02 1.816813945770263672e-01 -3.220245838165283203e-01 2.809705212712287903e-02 -2.996510826051235199e-02 -1.404872685670852661e-01 5.018340423703193665e-02 -3.245808482170104980e-01 1.270257234573364258e-01 -9.900500625371932983e-02 1.026103924959897995e-02 3.883612528443336487e-02 -1.549106240272521973e-01 -2.122834622859954834e-01 1.057512834668159485e-01 -1.403135657310485840e-01 -8.428785204887390137e-02 -2.342551946640014648e-02 8.734347671270370483e-02 5.051362514495849609e-02 -1.142032165080308914e-02
-8.719611912965774536e-02 -6.334067136049270630e-02 2.988769710063934326e-01 1.054009348154067993e-01 1.591802984476089478e-01 -1.733080446720123291e-01 9.623413532972335815e-02 1.212024874985218048e-02 -2.963703274726867676e-01 -7.289762608706951141e-03 2.357279360294342041e-01 2.005865424871444702e-01 4.895915389060974121e-01 -1.248075813055038452e-02 -7.918565720319747925e-02 1.110115349292755127e-01 3.335826098918914795e-02 -8.294717967510223389e-02 -1.502336263656616211e-01 -3.685562908649444580e-01 -6.360126286745071411e-02 7.330173626542091370e-03 1.107734367251396179e-01 -1.189064309000968933e-01 -1.516438275575637817e-01 1.366632729768753052e-01 2.949384972453117371e-02 1.519974768161773682e-01 -2.073042094707489014e-01 2.663513720035552979e-01 1.185490190982818604e-02 6.644900143146514893e-02
-1.431872043758630753e-02 -2.127563953399658203e-01 9.667574614286422729e-02 -1.094159781932830811e-01 3.639235794544219971e-01 -4.235680773854255676e-02 9.952784329652786255e-02 -9.521532058715820312e-02 -4.097892437130212784e-03 -4.556786268949508667e-02 8.202633261680603027e-02 -4.609502479434013367e-02 4.701899886131286621e-01 -3.048927709460258484e-02 -8.344054222106933594e-02 1.040213629603385925e-01 2.055189199745655060e-02 7.269220799207687378e-02 1.126713976263999939e-01 -1.716318167746067047e-02 -2.331375889480113983e-02 -2.702405154705047607e-01 9.259510040283203125e-02 8.001501113176345825e-02 1.735026240348815918e-01 5.000845193862915039e-01 8.940111845731735229e-02 2.342216968536376953e-01 -2.397594153881072998e-01 1.296302825212478638e-01 -1.697131618857383728e-02 6.637644022703170776e-02
-2.013340294361114502e-01 -6.909217685461044312e-02 -3.686105599626898766e-03 -1.238483488559722900e-01 2.904397845268249512e-01 2.705826051533222198e-02 2.701988816261291504e-01 -2.585200667381286621e-01 -1.072995141148567200e-01 1.465961635112762451e-01 1.813918650150299072e-01 1.786611825227737427e-01 1.799693107604980469e-01 -4.808791875839233398e-01 3.964115306735038757e-02 3.303275629878044128e-02 2.376597821712493896e-01 -3.007448613643646240e-01 2.715721784625202417e-04 1.959280520677566528e-01 -1.040199473500251770e-01 2.199153900146484375e-01 4.409658908843994141e-02 1.284862756729125977e-01 9.684105403721332550e-03 1.753185540437698364e-01 1.225570496171712875e-02 -2.347072772681713104e-02 1.262159943580627441e-01 1.865015476942062378e-01 5.677890777587890625e-02 4.320088028907775879e-02
-7.748613506555557251e-02 -1.661815792322158813e-01 -1.345042884349822998e-02 -9.938508272171020508e-02 2.561711072921752930e-01 -8.498563617467880249e-02 1.808174103498458862e-01 -6.171332299709320068e-02 -6.011263281106948853e-02 9.676355868577957153e-03 4.427124187350273132e-02 1.414760500192642212e-01 5.510823056101799011e-02 -2.268969863653182983e-01 -1.137790605425834656e-01 5.378450825810432434e-02 -1.888739913702011108e-01 8.401128649711608887e-02 -5.778899192810058594e-01 2.607753872871398926e-02 1.794308656826615334e-03 -1.230702251195907593e-01 -2.377917990088462830e-02 -2.514403462409973145e-01 -6.653974950313568115e-02 1.310365181416273117e-02 1.538316607475280762e-01 3.516093492507934570e-01 -9.487806260585784912e-02 1.373001486063003540e-01 8.745736628770828247e-02 -3.274624347686767578e-01
-2.043297737836837769e-01 -3.543055057525634766e-02 3.100129589438438416e-02 -1.920987665653228760e-01 1.990520358085632324e-01 -1.362872961908578873e-02 1.485420018434524536e-01 -3.679577410221099854e-01 -1.867994666099548340e-01 -9.813356399536132812e-02 -1.094226390123367310e-01 1.025525182485580444e-01 1.887918114662170410e-01 -3.057436943054199219e-01 1.010835096240043640e-01 5.299501493573188782e-02 -7.458539307117462158e-02 -2.320423349738121033e-02 -8.123702555894851685e-02 6.604282557964324951e-02 1.227149367332458496e-01 3.189438581466674805e-02 2.982373237609863281e-01 6.924967467784881592e-02 2.360421568155288696e-01 2.719812467694282532e-02 -2.614597603678703308e-02 1.586320549249649048e-01 -2.649939954280853271e-01 4.501453936100006104e-01 -1.071172356605529785e-01 -1.385406553745269775e-01
-9.503343701362609863e-02 4.139312729239463806e-02 2.885413765907287598e-01 1.003565937280654907e-01 1.856517046689987183e-01 -1.599604785442352295e-01 1.517860125750303268e-02 -2.052977532148361206e-01 -4.273920357227325439e-01 1.920709619298577309e-03 1.848406642675399780e-01 2.854884862899780273e-01 4.035380184650421143e-01 -7.520875334739685059e-02 1.170946378260850906e-02 -6.381947081536054611e-03 -9.480515867471694946e-02 4.601311683654785156e-02 -7.321208715438842773e-02 -3.352010548114776611e-01 -3.001249767839908600e-02 -6.046291440725326538e-02 1.403451710939407349e-01 -9.167011827230453491e-02 -1.079813838005065918e-01 1.232483610510826111e-01 2.647414058446884155e-02 1.843833178281784058e-01 -2.447812408208847046e-01 2.027440071105957031e-01 4.499072581529617310e-02 -2.012138254940509796e-02
-3.312433958053588867e-01 -1.593500189483165741e-02 -1.068828701972961426e-01 -2.386869341135025024e-01 2.172557115554809570e-01 -7.711801677942276001e-02 2.228156179189682007e-01 -2.159706503152847290e-01 -2.275461852550506592e-01 4.773566126823425293e-02 1.071920022368431091e-01 1.586958616971969604e-01 3.415002822875976562e-01 -2.781785726547241211e-01 -7.258279621601104736e-02 1.214357465505599976e-02 7.953295111656188965e-02 8.720567822456359863e-02 -2.306914776563644409e-01 1.260441094636917114e-01 9.915459156036376953e-02 1.487080939114093781e-03 3.077788054943084717e-01 -1.549267396330833435e-02 -7.590249180793762207e-02 -1.196481212973594666e-01 1.250492036342620850e-01 -1.114395111799240112e-01 1.659563928842544556e-01 3.074342608451843262e-01 4.194802045822143555e-02 -1.491700410842895508e-01
-6.414902955293655396e-02 -1.514218896627426147e-01 -2.153616696596145630e-01 -2.890199720859527588e-01 2.044250667095184326e-01 -3.258190453052520752e-01 1.553502976894378662e-01 -7.945105433464050293e-03 -1.073185130953788757e-01 -3.814589232206344604e-02 2.269626967608928680e-02 2.213919162750244141e-01 2.456920892000198364e-01 -3.160732984542846680e-01 9.064678847789764404e-02 9.205355495214462280e-02 -1.160025820136070251e-01 8.756016939878463745e-02 -3.965194225311279297e-01 -8.932904154062271118e-02 -1.427799761295318604e-01 1.495329383760690689e-02 6.667173653841018677e-02 -2.638243697583675385e-02 1.041189283132553101e-01 -9.462194517254829407e-03 2.662506699562072754e-02 3.572005778551101685e-02 -3.563829362392425537e-01 1.244012564420700073e-01 -1.169764623045921326e-01 -2.242193818092346191e-01
-2.767374217510223389e-01 -4.759818613529205322e-01 -3.307074904441833496e-01 -1.682092994451522827e-01 2.361780554056167603e-01 1.136045977473258972e-01 2.321193516254425049e-01 -2.768423855304718018e-01 -4.248611256480216980e-02 7.782661169767379761e-02 -1.449290663003921509e-01 7.752984017133712769e-02 9.879437088966369629e-02 -1.399892866611480713e-01 -5.066727474331855774e-02 2.257645726203918457e-01 -6.580293178558349609e-02 5.949917063117027283e-02 -7.746095955371856689e-02 2.773040905594825745e-02 -2.950465381145477295e-01 -2.664848603308200836e-02 3.381102159619331360e-02 -2.403202503919601440e-01 -1.751659512519836426e-01 4.581768065690994263e-02 6.167041137814521790e-03 3.533029183745384216e-02 -1.976632475852966309e-01 -1.244597416371107101e-02 -2.190762758255004883e-02 -8.452226221561431885e-02
-3.115487396717071533e-01 -1.381504833698272705e-01 -1.755971312522888184e-01 -1.659922897815704346e-01 3.063069581985473633e-01 -1.266305744647979736e-01 1.937518715858459473e-01 -2.589940726757049561e-01 -2.264936119318008423e-01 -1.064464300870895386e-01 -1.426602602005004883e-01 1.195454224944114685e-01 1.573775559663772583e-01 -1.194924265146255493e-01 6.921298056840896606e-02 -5.889627709984779358e-02 1.467728763818740845e-01 1.156134903430938721e-01 2.288216352462768555e-02 -5.714798346161842346e-02 1.965680867433547974e-01 -1.959393620491027832e-01 1.146891415119171143e-01 -2.072002291679382324e-01 -6.604215502738952637e-02 4.770820587873458862e-02 -2.631000876426696777e-01 1.642664968967437744e-01 -1.822939962148666382e-01 3.470970094203948975e-01 5.420228838920593262e-02 -1.873644590377807617e-01
-1.623177081346511841e-01 -1.594719886779785156e-01 -1.040661558508872986e-01 -8.262056857347488403e-02 2.743376791477203369e-01 -3.523103147745132446e-02 2.495650798082351685e-01 -1.322872005403041840e-03 -3.077959641814231873e-02 -1.259517073631286621e-01 8.522494137287139893e-02 -2.946328558027744293e-02 3.235494792461395264e-01 -3.265384137630462646e-01 -1.457996666431427002e-01 1.577141731977462769e-01 9.890325367450714111e-02 2.884041517972946167e-02 -3.163205981254577637e-01 -1.480716615915298462e-01 -2.878111004829406738e-01 2.107738405466079712e-01 1.168316379189491272e-01 -7.159481942653656006e-02 9.300186485052108765e-02 -4.155282676219940186e-02 -1.491355895996093750e-01 -1.458773314952850342e-01 -2.054593712091445923e-01 1.990734189748764038e-01 -2.472692131996154785e-01 -1.840548068284988403e-01
-1.895099878311157227e-01 -5.470845475792884827e-02 4.018877819180488586e-02 -1.022510379552841187e-01 1.241252049803733826e-01 -1.508231312036514282e-01 -3.427668511867523193e-01 -1.696382164955139160e-01 -2.570878714323043823e-02 -1.346085816621780396e-01 7.950631529092788696e-02 1.431960463523864746e-01 4.444596767425537109e-01 -3.584555089473724365e-01 3.752093613147735596e-01 -1.500488072633743286e-01 -7.547081261873245239e-02 -8.233804255723953247e-02 5.440101027488708496e-02 -1.395234372466802597e-02 -9.960384666919708252e-02 1.299283355474472046e-01 6.030163168907165527e-02 -2.218182086944580078e-01 1.142729073762893677e-01 5.476896092295646667e-02 -3.918984532356262207e-02 1.035543307662010193e-01 -2.671292424201965332e-01 1.729425787925720215e-02 -1.166215613484382629e-01 1.442817300558090210e-01
-2.676926851272583008e-01 -7.944150269031524658e-02 1.961866021156311035e-01 2.668512426316738129e-02 2.025699615478515625e-01 1.480828374624252319e-01 2.495682984590530396e-02 -1.241286247968673706e-01 -7.514895498752593994e-02 -2.726520895957946777e-01 1.142529547214508057e-01 -1.586164832115173340e-01 3.386031389236450195e-01 -2.677538096904754639e-01 1.428379565477371216e-01 4.683586955070495605e-02 -8.063291013240814209e-02 -1.231319829821586609e-01 3.185432031750679016e-02 4.180099368095397949e-01 -1.578899770975112915e-01 6.165321543812751770e-02 -1.620924323797225952e-01 1.077380403876304626e-02 -1.651578396558761597e-01 7.705139368772506714e-02 1.994451731443405151e-01 1.190612316131591797e-01 -2.228679060935974121e-01 2.099193483591079712e-01 2.000472098588943481e-01 -5.692782998085021973e-02
-1.468595862388610840e-01 -1.390530494973063469e-03 -1.829116642475128174e-01 -8.172248303890228271e-02 3.373842835426330566e-01 -1.620309203863143921e-01 1.137553807348012924e-02 -1.999888420104980469e-01 -7.612648606300354004e-02 -1.111143901944160461e-01 -1.315948069095611572e-01 4.736128449440002441e-01 1.750841438770294189e-01 -2.185732424259185791e-01 5.634012073278427124e-02 -7.343539036810398102e-03 -1.054509170353412628e-02 5.849797651171684265e-02 6.060447543859481812e-02 3.539559245109558105e-02 6.029985379427671432e-03 9.110457450151443481e-02 -2.710831463336944580e-01 -1.808945834636688232e-01 6.952701508998870850e-02 6.375378370285034180e-02 -1.582994461059570312e-01 3.371722698211669922e-01 -1.083457469940185547e-02 3.149411678314208984e-01 2.011746317148208618e-01 -7.899237424135208130e-02
-3.047592639923095703e-01 -1.085365563631057739e-01 2.909626662731170654e-01 7.687669992446899414e-02 1.553709208965301514e-01 -1.990148276090621948e-01 1.147698089480400085e-01 -6.513652950525283813e-02 -2.392898201942443848e-01 -1.684563457965850830e-01 1.044353693723678589e-01 2.205898761749267578e-01 5.272106528282165527e-01 -2.443251609802246094e-01 1.435149181634187698e-02 8.746311068534851074e-02 -1.174034457653760910e-02 -1.200253218412399292e-01 -4.134853556752204895e-02 -8.637961000204086304e-02 3.977964445948600769e-02 -1.256717890501022339e-01 1.119085401296615601e-01 8.394106477499008179e-02 -2.380809187889099121e-01 1.569790840148925781e-01 1.188494190573692322e-01 6.766193360090255737e-02 -2.382913678884506226e-01 -6.676075607538223267e-02 -1.046915128827095032e-01 3.986907191574573517e-03
-8.696945756673812866e-02 -2.519717514514923096e-01 1.309255957603454590e-01 -8.639410138130187988e-02 -5.755361542105674744e-02 4.199148342013359070e-02 -1.987097552046179771e-03 -7.253713160753250122e-02 -1.625306308269500732e-01 -1.536495834589004517e-01 3.309742212295532227e-01 1.349729448556900024e-01 2.042835503816604614e-01 -2.345039248466491699e-01 2.613658308982849121e-01 1.088069230318069458e-01 3.285980969667434692e-02 1.953712701797485352e-01 1.129561811685562134e-01 1.082244589924812317e-01 1.550984382629394531e-01 2.251141816377639771e-01 1.955475844442844391e-02 -2.830888926982879639e-01 -8.913767337799072266e-02 -9.915819019079208374e-02 -1.190416067838668823e-01 2.272302359342575073e-01 9.126522392034530640e-02 4.454519748687744141e-01 -4.624672234058380127e-02 -1.669909805059432983e-01
-1.453852951526641846e-01 -2.016044408082962036e-01 -2.999601066112518311e-01 -1.789955981075763702e-02 1.212965026497840881e-01 -6.676115095615386963e-02 4.796889424324035645e-02 -1.693833470344543457e-01 -6.043439731001853943e-02 -1.254877895116806030e-01 5.125521123409271240e-02 6.245656684041023254e-02 2.155141234397888184e-01 -2.506781220436096191e-01 4.264380037784576416e-01 5.019633099436759949e-02 2.053432464599609375e-01 6.385996937751770020e-02 2.719847112894058228e-02 1.917396634817123413e-01 2.037944048643112183e-01 1.529364734888076782e-01 7.655416429042816162e-02 -3.981869295239448547e-02 -4.252899810671806335e-02 4.341873228549957275e-01 1.782392412424087524e-01 1.083087250590324402e-01 -2.783752977848052979e-01 6.758137047290802002e-02 1.194881182163953781e-02 7.766979187726974487e-02
2.584640309214591980e-02 6.523751467466354370e-02 -2.748829126358032227e-01 -1.190353184938430786e-01 1.638050079345703125e-01 -5.803728476166725159e-03 4.687447547912597656e-01 -1.533067822456359863e-01 -1.589591652154922485e-01 -2.053684741258621216e-01 1.093251816928386688e-02 6.155757606029510498e-02 2.150007188320159912e-01 -2.183843851089477539e-01 2.327633053064346313e-01 1.981647908687591553e-01 8.762946724891662598e-02 2.268545515835285187e-02 3.082207776606082916e-02 -5.677516758441925049e-02 -8.720106631517410278e-02 5.724674835801124573e-02 9.337387233972549438e-02 -1.681090295314788818e-01 9.961300343275070190e-02 6.836182624101638794e-02 -1.014498993754386902e-01 5.248451605439186096e-02 -4.304274618625640869e-01 2.032529711723327637e-01 -1.654843837022781372e-01 -1.862857639789581299e-01
-1.919827014207839966e-01 -2.719514966011047363e-01 3.842055425047874451e-02 -1.867642998695373535e-01 3.597728610038757324e-01 1.000279095023870468e-02 1.053615882992744446e-01 -6.575311720371246338e-02 -1.471171081066131592e-01 2.158636040985584259e-02 -1.419838815927505493e-01 2.974064648151397705e-01 1.213467642664909363e-01 -2.025350779294967651e-01 1.049598082900047302e-01 -1.044529080390930176e-01 6.536403298377990723e-02 1.917288824915885925e-02 1.570630073547363281e-01 -4.356091469526290894e-02 2.198352664709091187e-01 8.278627879917621613e-03 2.482962608337402344e-01 -4.429401829838752747e-02 -2.064326405525207520e-02 -2.345485985279083252e-01 -4.559881240129470825e-02 2.027863562107086182e-01 -2.885383367538452148e-01 4.098905920982360840e-01 1.910192333161830902e-02 -7.739056646823883057e-02
-2.233419418334960938e-01 -1.436552703380584717e-01 -1.522935479879379272e-01 -3.991056084632873535e-01 2.406872808933258057e-01 -2.340651601552963257e-01 6.302607804536819458e-02 -1.835323423147201538e-01 -1.509965658187866211e-01 2.134715616703033447e-01 7.895731180906295776e-02 1.803912669420242310e-01 1.167305782437324524e-01 -1.776493489742279053e-01 -1.038018539547920227e-01 -3.506089746952056885e-02 -1.435026377439498901e-01 -4.140849784016609192e-02 -1.472343783825635910e-02 7.273511588573455811e-02 1.246195435523986816e-01 3.398283571004867554e-02 2.137673795223236084e-01 -1.095043793320655823e-01 5.949122458696365356e-02 -7.789158076047897339e-02 1.604673564434051514e-01 1.789724826812744141e-01 -1.727666854858398438e-01 4.156501293182373047e-01 2.715539559721946716e-02 -2.436588406562805176e-01
-6.673312187194824219e-02 -2.985025048255920410e-01 -1.840870827436447144e-01 -3.853502497076988220e-02 6.425202637910842896e-02 1.110027506947517395e-01 1.826850883662700653e-02 -1.234819814562797546e-01 -3.296404480934143066e-01 -1.626768112182617188e-01 2.126487493515014648e-01 -8.574971556663513184e-02 2.858766317367553711e-01 -6.459152698516845703e-02 6.635563075542449951e-02 -9.280316531658172607e-02 -4.066365063190460205e-01 2.783363461494445801e-01 -1.099854633212089539e-01 -1.094675511121749878e-01 -1.000481471419334412e-01 -6.051378697156906128e-02 -1.857614964246749878e-01 1.949155144393444061e-02 -2.433335408568382263e-02 9.507318586111068726e-02 2.830438613891601562e-01 2.448313087224960327e-01 3.754458157345652580e-03 2.757996618747711182e-01 -9.890308976173400879e-02 3.761267289519309998e-02
-7.812213152647018433e-02 -8.134620636701583862e-02 -8.295015990734100342e-02 -8.804020471870899200e-03 -1.180968731641769409e-01 6.860166788101196289e-02 3.081436268985271454e-02 -4.611199200153350830e-01 -2.368236035108566284e-01 9.996118955314159393e-03 3.235589340329170227e-02 2.101070582866668701e-01 4.616493284702301025e-01 -1.993230730295181274e-01 6.021521240472793579e-02 7.667359709739685059e-02 -6.528270244598388672e-02 6.579521298408508301e-02 7.144410908222198486e-02 -4.408882185816764832e-02 -9.352329373359680176e-02 2.685458362102508545e-01 -1.220846995711326599e-01 -5.988309904932975769e-02 -1.984199583530426025e-01 3.528385162353515625e-01 3.854963555932044983e-02 9.778983891010284424e-02 8.401682227849960327e-02 1.971087902784347534e-01 -2.200987190008163452e-01 -9.697678498923778534e-03
1.126509681344032288e-01 -2.663832902908325195e-01 -6.117358058691024780e-02 -8.561915159225463867e-02 3.508277535438537598e-01 -2.855944037437438965e-01 6.293969601392745972e-02 1.298149824142456055e-01 -2.261302806437015533e-02 -1.457265466451644897e-01 2.342213988304138184e-01 2.221884727478027344e-01 1.623805761337280273e-01 -1.582144349813461304e-01 -5.788426846265792847e-03 -5.713740363717079163e-02 -1.582073271274566650e-01 1.133382618427276611e-01 -2.588263452053070068e-01 1.132820919156074524e-02 2.049332857131958008e-01 1.364487707614898682e-01 1.321998536586761475e-01 -2.137747853994369507e-01 -2.755733430385589600e-01 5.177528038620948792e-02 -1.096146628260612488e-01 -1.038499176502227783e-01 -2.434941828250885010e-01 2.147496491670608521e-01 -2.170452922582626343e-01 -1.281515210866928101e-01
-7.937299460172653198e-02 9.307131171226501465e-02 6.337300688028335571e-02 1.238346621394157410e-01 4.267673939466476440e-02 -1.253519654273986816e-01 2.219063639640808105e-01 -1.458113789558410645e-01 -1.564930379390716553e-01 -3.696473315358161926e-02 1.462828963994979858e-01 4.684105515480041504e-02 4.437732696533203125e-01 2.299768105149269104e-02 6.829254329204559326e-02 8.950967341661453247e-02 -8.216984570026397705e-02 2.312067598104476929e-01 -8.587685972452163696e-02 -1.147686541080474854e-01 -2.242597341537475586e-01 9.314694255590438843e-02 -9.805975109338760376e-02 5.675097554922103882e-02 -2.640968859195709229e-01 2.024306058883666992e-01 1.356357932090759277e-01 2.536305189132690430e-01 -1.203993782401084900e-01 3.151146769523620605e-01 1.308814287185668945e-01 -3.756667673587799072e-01
-1.799172013998031616e-01 2.433147467672824860e-02 -2.452729046344757080e-01 -9.350232779979705811e-02 2.416472285985946655e-01 -5.357079952955245972e-02 3.238222301006317139e-01 -1.560262441635131836e-01 -1.876580268144607544e-01 -7.364167273044586182e-02 3.684118762612342834e-02 8.600567281246185303e-02 2.915120720863342285e-01 -3.038282394409179688e-01 -1.342062503099441528e-01 2.270872741937637329e-01 -1.104254797101020813e-01 -5.600505322217941284e-02 -2.500380873680114746e-01 -1.686652749776840210e-01 -2.678128480911254883e-01 2.680563032627105713e-01 1.198350042104721069e-01 -4.991725832223892212e-02 1.090191528201103210e-01 -5.550666525959968567e-02 -1.377607434988021851e-01 5.968024209141731262e-02 -2.658121287822723389e-01 1.201666221022605896e-01 -6.434065848588943481e-02 -1.339232176542282104e-01
-3.841272890567779541e-01 -2.286454290151596069e-01 -1.005973964929580688e-01 -2.702842652797698975e-01 3.009203374385833740e-01 -3.406247496604919434e-02 1.700867526233196259e-02 -9.066769480705261230e-02 7.544878125190734863e-02 1.658206135034561157e-01 1.078659594058990479e-01 -4.413878917694091797e-02 2.547104954719543457e-01 -1.398182511329650879e-01 1.893667280673980713e-01 -1.210871562361717224e-01 -3.092692792415618896e-01 7.173376530408859253e-02 1.728254556655883789e-02 -1.065795049071311951e-01 1.061936616897583008e-01 -3.057738207280635834e-02 1.228599101305007935e-01 -1.251535117626190186e-02 1.379249393939971924e-01 -1.254753023386001587e-01 3.711627423763275146e-02 1.138126254081726074e-01 -1.649267673492431641e-01 4.310735166072845459e-01 -3.358699381351470947e-02 -1.785613894462585449e-01
1.735130101442337036e-01 -2.364746034145355225e-01 6.573395803570747375e-03 -1.001549884676933289e-01 5.586032569408416748e-02 6.728950142860412598e-02 1.852233558893203735e-01 -1.265326887369155884e-01 -2.318617999553680420e-01 1.175242513418197632e-01 1.146552115678787231e-01 2.293514460325241089e-01 3.343603312969207764e-01 -2.730863988399505615e-01 1.576533354818820953e-02 2.646397054195404053e-01 -7.864531874656677246e-02 1.394194215536117554e-01 2.034905999898910522e-01 2.707344591617584229e-01 1.574855148792266846e-01 1.212906464934349060e-01 -2.169093489646911621e-01 -1.748336851596832275e-02 1.297142803668975830e-01 1.218962445855140686e-01 2.556975781917572021e-01 -7.968296110630035400e-02 -1.806225925683975220e-01 2.994031608104705811e-01 2.017768844962120056e-02 5.168258398771286011e-02
2.402530610561370850e-02 -2.239193469285964966e-01 -3.172570466995239258e-01 3.227144107222557068e-02 1.958577632904052734e-01 -2.615515589714050293e-01 -2.140846550464630127e-01 6.678429432213306427e-03 1.641620844602584839e-01 7.901000976562500000e-02 5.026860535144805908e-02 3.623200356960296631e-01 3.499125838279724121e-01 -2.823992073535919189e-01 1.646098047494888306e-01 -6.014771014451980591e-02 -1.616704314947128296e-01 -1.827162653207778931e-01 8.724507689476013184e-02 1.295742988586425781e-01 1.651183329522609711e-02 1.214826628565788269e-01 -1.989552751183509827e-02 1.616023629903793335e-01 -3.479120321571826935e-03 -1.951520144939422607e-02 1.993261873722076416e-01 1.405494362115859985e-01 -9.117621183395385742e-02 2.258313298225402832e-01 -4.476402327418327332e-02 -2.199680656194686890e-01
-3.321069106459617615e-02 -1.702628284692764282e-01 -1.182725727558135986e-01 -1.629448682069778442e-01 1.050612702965736389e-01 -3.878055140376091003e-02 3.451674431562423706e-02 -7.391694933176040649e-02 -4.154338538646697998e-01 1.300661545246839523e-02 1.911695152521133423e-01 1.981898844242095947e-01 1.025303155183792114e-01 -3.964960575103759766e-01 1.395301669836044312e-01 1.538114547729492188e-01 -1.882586628198623657e-01 3.199854791164398193e-01 -2.143700420856475830e-01 -5.378051474690437317e-02 1.602352038025856018e-02 3.333768621087074280e-02 5.647542327642440796e-02 -5.966164916753768921e-02 -1.958457976579666138e-01 -1.146131530404090881e-01 3.904415369033813477e-01 1.623108834028244019e-01 9.427249431610107422e-02 8.207716047763824463e-02 -5.638781189918518066e-02 8.284251391887664795e-02
-2.321785688400268555e-02 -6.224931403994560242e-02 1.350710541009902954e-01 -2.095944285392761230e-01 -5.337015539407730103e-02 1.462035924196243286e-01 3.692172840237617493e-02 -1.934496164321899414e-01 -3.616993129253387451e-01 1.855590939521789551e-01 -1.359372884035110474e-01 -3.280997648835182190e-02 3.599413633346557617e-01 -2.128240615129470825e-01 -3.316971287131309509e-02 2.773519754409790039e-01 -4.020703583955764771e-02 2.406974136829376221e-02 -9.219132363796234131e-02 -1.155930534005165100e-01 -1.504186633974313736e-02 2.381159961223602295e-01 -2.675225138664245605e-01 1.863376498222351074e-01 -1.637132316827774048e-01 7.657048851251602173e-02 4.720382019877433777e-02 8.656764775514602661e-02 -3.074479401111602783e-01 1.879701316356658936e-01 -2.669339179992675781e-01 4.406337812542915344e-02
-1.580675542354583740e-01 -1.043803542852401733e-01 -3.072922825813293457e-01 -3.215072453022003174e-01 2.039806097745895386e-01 1.509461551904678345e-01 2.035150080919265747e-01 -1.281131803989410400e-01 -1.975509077310562134e-01 -1.033654958009719849e-01 -8.086501061916351318e-02 5.081591755151748657e-02 2.474935203790664673e-01 -2.434043586254119873e-01 -1.500467956066131592e-02 -1.964475214481353760e-01 6.580977141857147217e-02 -1.480452567338943481e-01 1.528276782482862473e-02 -8.960299938917160034e-02 2.247451990842819214e-01 -5.779990181326866150e-02 3.093807399272918701e-02 4.785160999745130539e-03 -1.495155841112136841e-01 1.358592957258224487e-01 -3.295408785343170166e-01 3.368881940841674805e-01 -1.197355166077613831e-01 2.317162901163101196e-01 -4.081784933805465698e-02 -6.333704292774200439e-02
-1.823032051324844360e-01 1.047805696725845337e-01 -1.189991012215614319e-01 -3.048776388168334961e-01 3.750204145908355713e-01 -7.376600801944732666e-02 1.223123446106910706e-01 -1.453848630189895630e-01 -6.963331252336502075e-02 -1.069904193282127380e-01 -7.070399075746536255e-02 -1.231715232133865356e-01 5.067818611860275269e-02 -2.041111886501312256e-01 -4.945709183812141418e-02 8.352285623550415039e-02 -1.031276062130928040e-01 -5.574629083275794983e-02 5.322324484586715698e-02 -1.344740688800811768e-01 1.121269688010215759e-01 4.312893748283386230e-02 3.499474376440048218e-02 -2.668288946151733398e-01 8.759362250566482544e-02 2.407379075884819031e-02 -3.280089423060417175e-02 1.117864698171615601e-01 -3.407308757305145264e-01 5.418873429298400879e-01 7.564745843410491943e-02 -1.325852572917938232e-01
-2.159497328102588654e-02 5.933732911944389343e-02 -1.672430187463760376e-01 -2.511387765407562256e-01 3.479658067226409912e-01 2.348515391349792480e-01 1.106019690632820129e-01 -3.012650012969970703e-01 -2.035449743270874023e-01 -2.487634271383285522e-01 1.995263621211051941e-02 1.738311797380447388e-01 1.745345890522003174e-01 -3.852287828922271729e-01 -1.598526835441589355e-01 2.728283405303955078e-01 7.664164155721664429e-02 1.893666684627532959e-01 -1.169336810708045959e-01 2.044865675270557404e-02 -1.939332336187362671e-01 1.599492132663726807e-01 6.716625392436981201e-02 -5.984941869974136353e-02 -1.347774714231491089e-01 1.442367881536483765e-01 4.132859408855438232e-02 2.001458965241909027e-02 1.065100580453872681e-01 1.790992021560668945e-01 -3.433228284120559692e-02 1.311833411455154419e-02
-7.512741535902023315e-02 -2.738829515874385834e-02 4.633628576993942261e-02 -9.035522490739822388e-02 -2.203148417174816132e-02 -1.738774478435516357e-01 8.529217913746833801e-03 1.520171910524368286e-01 -7.626824826002120972e-02 -1.189731732010841370e-01 1.250306069850921631e-01 -2.961026318371295929e-02 4.993866980075836182e-01 -2.377496361732482910e-01 4.520921111106872559e-01 4.732293263077735901e-02 -7.714439183473587036e-03 -2.231883071362972260e-02 -8.915751427412033081e-02 1.623622328042984009e-01 9.910985827445983887e-02 -5.734484270215034485e-02 -1.297087222337722778e-01 -9.525890648365020752e-02 -2.941145189106464386e-02 6.080164387822151184e-02 3.066175282001495361e-01 4.460612684488296509e-02 -3.237197995185852051e-01 3.145613968372344971e-01 3.374891728162765503e-02 3.237472847104072571e-02
-2.592408061027526855e-01 6.202901899814605713e-02 -1.144400089979171753e-01 1.147130429744720459e-01 1.422603428363800049e-01 7.294490188360214233e-02 1.523668617010116577e-01 2.453026473522186279e-01 -4.211365431547164917e-02 2.047755420207977295e-01 2.414141744375228882e-01 1.375582963228225708e-01 4.083012342453002930e-01 -2.961837351322174072e-01 -9.745527058839797974e-02 -1.580052524805068970e-01 1.785750091075897217e-01 1.582833826541900635e-01 -4.013891518115997314e-02 1.575154811143875122e-01 1.763753592967987061e-01 2.348923683166503906e-01 2.025995701551437378e-01 -9.016441553831100464e-02 8.767449855804443359e-02 2.195385545492172241e-01 1.222911700606346130e-01 1.254895031452178955e-01 -1.370901018381118774e-01 1.837303638458251953e-01 8.968283981084823608e-02 -1.339076459407806396e-01
2.272860379889607430e-03 -2.372571229934692383e-01 6.791337579488754272e-02 -4.726562798023223877e-01 2.198836058378219604e-01 -3.575568795204162598e-01 -7.359429448843002319e-02 -1.947350353002548218e-01 -7.359187304973602295e-02 -8.736671507358551025e-02 2.805670350790023804e-02 -1.143026072531938553e-02 2.962549924850463867e-01 -2.207751125097274780e-01 7.604602724313735962e-02 -1.608306467533111572e-01 2.910541556775569916e-02 1.582816094160079956e-01 -1.823491305112838745e-01 2.575446069240570068e-01 -1.227963832207024097e-03 -9.924428910017013550e-02 6.527189910411834717e-02 -1.971218138933181763e-01 -2.817717790603637695e-01 -9.607095271348953247e-03 5.784250050783157349e-02 -1.314599812030792236e-01 -1.079950928688049316e-01 1.159206628799438477e-01 5.790842697024345398e-02 -8.373498171567916870e-02
1.931783743202686310e-02 -1.010751649737358093e-01 -1.744903177022933960e-01 -1.585378348827362061e-01 2.239069491624832153e-01 -1.390988845378160477e-02 2.679177522659301758e-01 -6.889423727989196777e-02 -1.356653273105621338e-01 -2.326992005109786987e-01 9.049327112734317780e-03 -3.243422508239746094e-02 4.560067355632781982e-01 -4.635029137134552002e-01 -8.361406624317169189e-02 2.391783744096755981e-01 -4.322802647948265076e-02 -2.516728825867176056e-02 -2.080131620168685913e-01 -1.183722540736198425e-01 5.921931192278862000e-02 1.545420140027999878e-01 1.322366148233413696e-01 1.038355901837348938e-01 7.715748250484466553e-02 -1.612085103988647461e-01 2.716411137953400612e-03 -9.824649989604949951e-02 -2.619340419769287109e-01 1.490483991801738739e-02 -1.416919976472854614e-01 -1.900602690875530243e-02
-1.781461834907531738e-01 -2.942140400409698486e-01 1.588394492864608765e-01 1.710808649659156799e-02 2.726422250270843506e-01 1.096449941396713257e-01 -1.550900787115097046e-01 -2.485609203577041626e-01 -2.125213854014873505e-02 -8.386197686195373535e-02 2.485898882150650024e-01 -5.692654475569725037e-02 2.457209527492523193e-01 -3.134900033473968506e-01 2.673816680908203125e-01 -9.560488164424896240e-02 6.735992431640625000e-02 1.046695262193679810e-01 7.805975526571273804e-02 3.021180927753448486e-01 -7.842602580785751343e-02 1.471655517816543579e-01 -2.116430997848510742e-01 -5.764212086796760559e-02 -1.730486601591110229e-01 2.299003452062606812e-01 2.198713272809982300e-02 1.594006121158599854e-01 -1.419924348592758179e-01 1.583302319049835205e-01 1.207487732172012329e-01 -1.220250949263572693e-01
-1.290303319692611694e-01 -3.973039239645004272e-02 -2.573133707046508789e-01 7.881671190261840820e-02 1.553194373846054077e-01 5.224442854523658752e-02 3.176820576190948486e-01 -1.113501414656639099e-01 -1.307056397199630737e-01 -1.133464947342872620e-01 1.429283991456031799e-02 4.177393615245819092e-01 2.308912277221679688e-01 -4.012842848896980286e-02 1.086257696151733398e-01 3.906574100255966187e-02 5.800951644778251648e-02 6.749332696199417114e-02 -7.387077808380126953e-02 8.804795145988464355e-02 1.513586491346359253e-01 6.733067333698272705e-02 1.358187291771173477e-02 -1.306124180555343628e-01 -2.082884013652801514e-01 1.744184792041778564e-01 -3.670361042022705078e-01 1.777265220880508423e-01 -1.216337904334068298e-01 3.604721128940582275e-01 -8.168701827526092529e-02 -1.973699927330017090e-01
-8.399353921413421631e-02 -2.354411333799362183e-01 -4.616254866123199463e-01 6.625575944781303406e-03 2.798766493797302246e-01 -2.386104911565780640e-01 -5.450839549303054810e-02 -7.616788148880004883e-02 -1.192004382610321045e-01 1.107298210263252258e-01 3.965309634804725647e-02 3.037249743938446045e-01 -8.241866715252399445e-03 -1.711907982826232910e-01 4.097525030374526978e-02 2.046678913757205009e-03 -1.408225297927856445e-01 -3.559175645932555199e-03 3.881668671965599060e-02 -3.310645371675491333e-02 -1.211156025528907776e-01 2.186664640903472900e-01 2.108307741582393646e-02 1.317919939756393433e-01 -2.168264985084533691e-01 -1.846195012331008911e-02 3.321257978677749634e-02 1.628095507621765137e-01 -1.284938752651214600e-01 2.261461019515991211e-01 -1.531448215246200562e-01 -4.002109766006469727e-01
-2.898208498954772949e-01 9.671992063522338867e-02 1.603361666202545166e-01 1.864369958639144897e-02 7.145588751882314682e-03 -7.675047963857650757e-03 -1.801050826907157898e-02 6.790589541196823120e-02 -2.255696803331375122e-01 -1.233767196536064148e-01 1.349489539861679077e-01 2.041777074337005615e-01 2.520140707492828369e-01 -3.288545012474060059e-01 1.483000218868255615e-01 1.369250714778900146e-01 2.426484078168869019e-01 -2.237771078944206238e-02 1.401986330747604370e-01 1.427947729825973511e-01 -1.301318556070327759e-01 5.118475481867790222e-02 -3.078214526176452637e-01 -2.816317677497863770e-01 -1.466795653104782104e-01 1.781884878873825073e-01 1.638893336057662964e-01 6.800482422113418579e-02 -8.522375673055648804e-02 3.838320076465606689e-01 6.884719431400299072e-02 4.161564633250236511e-03
1.154749654233455658e-02 -1.939705461263656616e-01 -5.003638565540313721e-02 5.177093553356826305e-04 1.991058290004730225e-01 1.576673093950375915e-04 -1.156450361013412476e-01 -1.284694522619247437e-01 -2.103248387575149536e-01 -2.121372222900390625e-01 1.564034670591354370e-01 -6.316641718149185181e-02 4.206939339637756348e-01 -3.973941802978515625e-01 2.244349122047424316e-01 2.138441428542137146e-02 7.689052075147628784e-02 -2.452593296766281128e-01 4.379131644964218140e-02 3.946033120155334473e-02 1.286140084266662598e-01 -1.046933680772781372e-01 -2.536466419696807861e-01 -1.286269575357437134e-01 -2.945925854146480560e-02 2.667160034179687500e-01 1.076732352375984192e-01 -1.859189718961715698e-01 -3.444546461105346680e-02 2.820069491863250732e-01 -9.948159009218215942e-02 9.679966606199741364e-03
-7.510448247194290161e-02 -1.348006725311279297e-01 -3.178378641605377197e-01 3.651899844408035278e-02 2.028560042381286621e-01 -2.067280262708663940e-01 3.419148921966552734e-01 6.060695648193359375e-02 -7.252173963934183121e-03 -1.839114166796207428e-02 -1.807972975075244904e-02 1.531371772289276123e-01 -3.550917282700538635e-02 -2.851059734821319580e-01 2.895939052104949951e-01 2.429586797952651978e-01 -1.979323327541351318e-01 2.735713496804237366e-02 -2.936364412307739258e-01 -1.137529779225587845e-02 -1.969021856784820557e-01 5.271488428115844727e-02 -8.405958861112594604e-02 -7.548826932907104492e-02 -1.457628756761550903e-01 9.442687034606933594e-02 2.174519598484039307e-01 6.950745731592178345e-02 -7.021569460630416870e-02 3.299758732318878174e-01 1.746578365564346313e-01 -1.121077537536621094e-01
-1.282671540975570679e-01 -1.657344847917556763e-01 6.607200205326080322e-02 -1.557650230824947357e-02 2.094969451427459717e-01 2.518818341195583344e-02 -9.430894255638122559e-02 1.542657613754272461e-02 6.679350882768630981e-02 -1.734944432973861694e-01 4.097606837749481201e-01 5.723016709089279175e-02 3.234801888465881348e-01 -3.720901906490325928e-01 2.325155138969421387e-01 -5.490325391292572021e-02 -4.808133840560913086e-02 -1.632294356822967529e-01 -1.459792256355285645e-02 1.768336743116378784e-01 4.875382408499717712e-02 1.862330436706542969e-01 -1.522084623575210571e-01 -1.800632625818252563e-01 2.651627920567989349e-02 2.103465944528579712e-01 -5.175750236958265305e-03 1.566225104033946991e-02 -2.792675793170928955e-02 4.317204058170318604e-01 -8.014499396085739136e-02 3.362389048561453819e-03
-2.892839908599853516e-01 -1.494720727205276489e-01 1.025514826178550720e-01 6.389565020799636841e-02 2.196404710412025452e-02 -8.172804117202758789e-02 1.633255183696746826e-01 -1.857097893953323364e-01 -2.932088263332843781e-02 -1.174019277095794678e-01 -2.058150172233581543e-01 1.229348778724670410e-01 5.862591862678527832e-01 -3.335516154766082764e-01 -1.477983444929122925e-01 3.185126930475234985e-02 7.238785922527313232e-02 1.134805753827095032e-01 -2.758827758952975273e-03 -1.155187413096427917e-01 -1.120305284857749939e-01 4.020154103636741638e-02 -1.999661773443222046e-01 -4.290791228413581848e-02 -1.820184290409088135e-01 1.619989126920700073e-01 7.450051605701446533e-02 1.643912494182586670e-01 -1.047509759664535522e-01 -4.703781753778457642e-02 -2.509144246578216553e-01 7.456449419260025024e-02
-3.768747206777334213e-03 3.436714410781860352e-02 2.365460693836212158e-01 -9.679458290338516235e-02 -5.986561300233006477e-04 -1.182276904582977295e-01 7.727445662021636963e-02 -1.334302276372909546e-01 -9.959039837121963501e-02 -3.333250582218170166e-01 -1.685207039117813110e-01 8.398388326168060303e-02 4.086036682128906250e-01 -1.210517734289169312e-01 1.556251198053359985e-01 1.566514372825622559e-01 4.990705475211143494e-02 -1.048644259572029114e-01 8.272007852792739868e-02 1.180673837661743164e-01 -2.025197744369506836e-01 2.982253581285476685e-02 -4.596716538071632385e-02 -1.164740845561027527e-01 -2.797514796257019043e-01 2.269973754882812500e-01 1.590515524148941040e-01 1.162488609552383423e-01 -2.543724477291107178e-01 3.578338921070098877e-01 -4.788809269666671753e-02 -2.310555428266525269e-01
-1.000626757740974426e-01 -2.052933126688003540e-01 6.052870303392410278e-02 -5.093455687165260315e-02 4.761558957397937775e-03 -6.974176317453384399e-02 4.389875382184982300e-02 -1.864934414625167847e-01 -2.050877548754215240e-02 -3.074942715466022491e-02 -9.536884725093841553e-02 2.036123275756835938e-01 5.700914859771728516e-01 -3.895330131053924561e-01 -9.517073631286621094e-02 -3.257086873054504395e-02 6.530652940273284912e-02 1.856888383626937866e-01 1.191912516951560974e-01 -1.654824018478393555e-01 -5.175719782710075378e-02 -8.247545920312404633e-03 1.584713719785213470e-02 -2.403920292854309082e-01 -1.113706305623054504e-01 9.466763585805892944e-02 1.232594549655914307e-01 2.835832834243774414e-01 2.830989658832550049e-02 3.388636559247970581e-02 -3.177877068519592285e-01 -1.317724213004112244e-02
-1.940496414899826050e-01 -8.012091368436813354e-02 -1.282556205987930298e-01 -1.270751059055328369e-01 3.364380598068237305e-01 -1.357829123735427856e-01 -3.026535548269748688e-02 5.787430703639984131e-02 -9.278112649917602539e-02 -8.133242279291152954e-02 -1.069163605570793152e-01 7.197988778352737427e-02 1.954509913921356201e-01 -4.302640911191701889e-03 1.729884892702102661e-01 2.461650669574737549e-01 -8.129592984914779663e-02 1.422078311443328857e-01 5.889906361699104309e-02 -1.401709169149398804e-01 2.071070522069931030e-01 2.242028713226318359e-01 -8.788438141345977783e-02 -2.754412293434143066e-01 7.623305916786193848e-02 2.497064471244812012e-01 -2.454353868961334229e-01 1.731444299221038818e-01 -2.375585287809371948e-01 3.332432508468627930e-01 7.237564027309417725e-02 -2.627761662006378174e-01
-2.169573754072189331e-01 -2.324300557374954224e-01 5.165817681699991226e-03 -3.613723516464233398e-01 8.323586732149124146e-02 -2.242641746997833252e-01 -1.086492091417312622e-01 -1.309664547443389893e-01 -2.960240542888641357e-01 2.530409693717956543e-01 6.919718533754348755e-02 1.405974477529525757e-01 2.865874767303466797e-01 -1.332063078880310059e-01 -4.008861258625984192e-02 1.649539321660995483e-01 5.393194407224655151e-02 3.086903877556324005e-02 -3.865123093128204346e-01 -4.181715846061706543e-02 -4.751417040824890137e-02 -1.530985906720161438e-02 2.512107491493225098e-01 -2.351319789886474609e-01 -2.332800179719924927e-01 -3.596356883645057678e-02 -4.741889238357543945e-02 -8.263074606657028198e-02 -1.421923041343688965e-01 1.819554157555103302e-02 2.687003649771213531e-02 -1.234974190592765808e-01
-1.656852066516876221e-01 -8.817318826913833618e-02 3.182059228420257568e-01 5.681191757321357727e-02 1.331677734851837158e-01 -2.881424129009246826e-01 5.856302380561828613e-02 -9.460937976837158203e-02 -2.555138766765594482e-01 -3.657254204154014587e-02 2.090711593627929688e-01 2.161795049905776978e-01 5.103850364685058594e-01 -1.141389459371566772e-01 7.564134150743484497e-02 3.755456581711769104e-02 -9.465602785348892212e-02 -1.619416847825050354e-02 -8.418735116720199585e-02 -3.441262245178222656e-01 -2.682700194418430328e-02 -1.064342260360717773e-01 5.012150853872299194e-02 -1.967959105968475342e-02 -1.485044956207275391e-01 3.714981675148010254e-02 2.051296457648277283e-02 2.258572578430175781e-01 -2.423004657030105591e-01 1.602474749088287354e-01 -6.873516831547021866e-03 -2.115560322999954224e-02
-7.013269513845443726e-02 -1.886921972036361694e-01 1.592516154050827026e-01 -6.571213901042938232e-02 1.955402940511703491e-01 1.872262507677078247e-01 -1.211720183491706848e-01 -3.588733077049255371e-01 -1.098597049713134766e-02 -2.055041044950485229e-01 1.895546168088912964e-01 -7.291490584611892700e-02 2.089295834302902222e-01 -3.783501088619232178e-01 1.808487176895141602e-01 -4.680269956588745117e-02 1.374534070491790771e-01 1.058673113584518433e-01 1.061488986015319824e-01 2.157889008522033691e-01 -3.242479264736175537e-02 1.463163942098617554e-01 -1.060966104269027710e-01 -4.641300067305564880e-02 -2.973043024539947510e-01 1.335819810628890991e-01 -2.085780352354049683e-02 1.155768334865570068e-01 -2.033636271953582764e-01 2.361228764057159424e-01 7.888743281364440918e-02 -2.461149096488952637e-01
-5.368441715836524963e-02 -1.713226363062858582e-02 2.395289838314056396e-01 4.753229394555091858e-02 2.104632854461669922e-01 -3.478197157382965088e-01 1.601622626185417175e-02 -1.467686146497726440e-01 -1.536127328872680664e-01 -2.769885063171386719e-01 2.660730779170989990e-01 1.932552754878997803e-01 4.183681011199951172e-01 -1.692787110805511475e-01 -1.188680976629257202e-01 -2.596980705857276917e-02 -7.117704953998327255e-03 1.172852292656898499e-01 -1.004319339990615845e-01 -1.385298669338226318e-01 -1.283143609762191772e-01 -1.366206109523773193e-01 9.570476412773132324e-02 -1.175307929515838623e-01 -2.538974285125732422e-01 -9.001236408948898315e-02 -4.973793867975473404e-03 1.469137845560908318e-03 -5.629506707191467285e-02 2.536408007144927979e-01 1.832597702741622925e-01 -2.197739779949188232e-01
-3.006936013698577881e-01 -3.344511613249778748e-02 2.273410707712173462e-01 3.391731530427932739e-02 -1.281435042619705200e-01 -1.706965267658233643e-01 -2.774099074304103851e-02 -2.854403257369995117e-01 -3.342029154300689697e-01 4.058746621012687683e-03 3.634762167930603027e-01 -4.458906501531600952e-02 1.267558336257934570e-01 -3.978780284523963928e-02 2.022516727447509766e-02 1.352023333311080933e-01 -6.782500445842742920e-02 -1.655219942331314087e-01 -1.909885555505752563e-01 -4.965273663401603699e-02 -6.723040342330932617e-02 -1.297363489866256714e-01 -9.868848323822021484e-02 -1.554206013679504395e-01 -1.816640794277191162e-01 1.803677976131439209e-01 1.892195194959640503e-01 1.426853984594345093e-01 -2.736433744430541992e-01 3.095470070838928223e-01 1.418593078851699829e-01 -8.347855508327484131e-02
7.202357798814773560e-02 -3.425839543342590332e-01 -1.605406254529953003e-01 -1.879787296056747437e-01 -3.155744075775146484e-02 9.968812018632888794e-02 -1.800150871276855469e-01 3.919545188546180725e-02 -2.537727653980255127e-01 -1.737604290246963501e-01 9.564252942800521851e-02 2.768389582633972168e-01 1.579056829214096069e-01 -3.245580196380615234e-01 -6.977211683988571167e-02 -3.901508823037147522e-02 8.239615708589553833e-03 2.296159565448760986e-01 -1.821639388799667358e-01 -6.595822423696517944e-02 -4.230633378028869629e-02 1.796450763940811157e-01 2.583065768703818321e-03 -5.775555968284606934e-03 -2.639115788042545319e-02 2.961746454238891602e-01 4.564040154218673706e-02 3.645659685134887695e-01 -1.162087172269821167e-01 -1.476125568151473999e-01 2.221615016460418701e-01 -1.481095999479293823e-01
-1.366056650876998901e-01 -5.847867205739021301e-02 2.137254178524017334e-01 2.023677825927734375e-01 2.798986434936523438e-01 -1.959667801856994629e-01 2.712133154273033142e-02 -1.347797811031341553e-01 -3.166023194789886475e-01 1.144348084926605225e-02 2.530218064785003662e-01 1.933517903089523315e-01 5.179869532585144043e-01 -7.818655669689178467e-02 5.441339686512947083e-02 5.207123607397079468e-02 -3.215900063514709473e-02 6.589128077030181885e-02 -2.256347239017486572e-01 -3.026469647884368896e-01 -9.863736480474472046e-02 -1.355954855680465698e-01 7.253863662481307983e-02 -9.540390223264694214e-03 -2.935546450316905975e-02 5.432381294667720795e-03 6.896697729825973511e-02 1.635279655456542969e-01 -1.542176157236099243e-01 1.803828477859497070e-01 4.409236460924148560e-02 -4.203855246305465698e-02
-1.693729907274246216e-01 7.389753591269254684e-03 -6.141352057456970215e-01 4.909979552030563354e-02 6.460131704807281494e-02 1.453271359205245972e-01 9.791131317615509033e-02 -5.039739236235618591e-02 -2.205210775136947632e-01 1.686596572399139404e-01 1.004188507795333862e-01 -1.230956520885229111e-02 3.566690683364868164e-01 -1.564438343048095703e-01 -1.374222934246063232e-01 -3.566654026508331299e-02 3.840648755431175232e-02 3.539923951029777527e-02 -1.549420356750488281e-01 -9.332872182130813599e-02 9.157758951187133789e-02 1.905238926410675049e-01 -1.106532569974660873e-02 -1.683489084243774414e-01 -1.379659771919250488e-01 2.648836970329284668e-01 2.605256624519824982e-03 -2.174327820539474487e-01 -1.372309029102325439e-01 1.476962566375732422e-01 8.381194621324539185e-02 4.860186204314231873e-02
1.439365446567535400e-01 9.565318375825881958e-02 -3.859758004546165466e-02 1.476682722568511963e-01 3.387536108493804932e-02 5.840776115655899048e-02 1.575986668467521667e-02 -2.401676177978515625e-01 -3.215897977352142334e-01 1.781308650970458984e-01 1.946033835411071777e-01 2.721202932298183441e-02 3.908117711544036865e-01 -1.312428563833236694e-01 1.498306691646575928e-01 2.093497216701507568e-01 -8.727808296680450439e-02 1.958796083927154541e-01 9.602545946836471558e-02 -5.532424896955490112e-02 -9.989354759454727173e-02 1.744555383920669556e-01 -5.999614298343658447e-02 -8.522734791040420532e-02 -2.809231281280517578e-01 1.021791920065879822e-01 2.620992362499237061e-01 1.046942025423049927e-01 5.788595601916313171e-02 3.830737769603729248e-01 1.464615017175674438e-01 -1.557086855173110962e-01
-1.729109138250350952e-01 -2.976686358451843262e-01 1.777392327785491943e-01 -3.280052840709686279e-01 2.455381155014038086e-01 -2.748614847660064697e-01 -3.673777729272842407e-02 -5.353434756398200989e-02 -1.607362739741802216e-02 5.052327364683151245e-02 -1.566181927919387817e-01 -5.829996988177299500e-02 2.072083503007888794e-01 -4.261156320571899414e-01 -2.713030204176902771e-02 8.312188833951950073e-02 4.477321356534957886e-02 3.732994943857192993e-02 5.256193131208419800e-02 -3.261334002017974854e-01 -6.909091025590896606e-02 -2.299461960792541504e-01 4.206958692520856857e-03 -1.473620086908340454e-01 1.402078121900558472e-01 2.404523640871047974e-01 -1.950476877391338348e-02 1.599248796701431274e-01 -2.005939036607742310e-01 4.887884110212326050e-02 2.998698502779006958e-02 -2.246505953371524811e-02
-2.231428325176239014e-01 7.147878408432006836e-02 5.946199595928192139e-02 -1.805545687675476074e-01 1.558929532766342163e-01 8.159038424491882324e-02 -1.071254350244998932e-02 -3.211674392223358154e-01 -1.616471260786056519e-01 -2.095807343721389771e-01 -6.241794675588607788e-02 -1.743801683187484741e-02 1.796437948942184448e-01 -1.227476820349693298e-01 -5.154875107109546661e-03 -6.257504224777221680e-02 -2.956313826143741608e-02 -2.527367472648620605e-01 -9.036455303430557251e-02 1.425891369581222534e-01 1.608117483556270599e-02 1.330284327268600464e-01 -1.054653525352478027e-01 -1.659109443426132202e-01 -2.733578085899353027e-01 1.386628448963165283e-01 3.597464561462402344e-01 3.737431764602661133e-01 7.685106247663497925e-02 2.970985770225524902e-01 1.913713216781616211e-01 -7.418076694011688232e-02
1.227274909615516663e-01 -3.521557152271270752e-01 1.871325969696044922e-01 -1.544074863195419312e-01 2.190453410148620605e-01 -3.709314018487930298e-02 -8.116219937801361084e-02 -2.507956326007843018e-01 -1.760131567716598511e-01 -3.040728867053985596e-01 -1.941408403217792511e-02 -4.487467184662818909e-02 4.086140096187591553e-01 -5.776615068316459656e-02 -9.922708384692668915e-03 9.905733168125152588e-02 2.511291205883026123e-01 -1.325310617685317993e-01 -4.498105496168136597e-02 -2.372679263353347778e-01 5.192712415009737015e-03 -1.482078135013580322e-01 -1.534988284111022949e-01 -1.673033982515335083e-01 1.328131854534149170e-01 1.676063686609268188e-01 1.563714146614074707e-01 2.219196856021881104e-01 -1.513100713491439819e-01 3.242858499288558960e-02 1.431530565023422241e-01 -2.848709374666213989e-02
-3.626241981983184814e-01 -9.573671966791152954e-02 3.564654290676116943e-02 -2.808516621589660645e-01 1.294217407703399658e-01 -9.482601284980773926e-02 1.533534526824951172e-01 -1.977534890174865723e-01 -3.834724798798561096e-02 4.516912624239921570e-02 -9.460745751857757568e-02 8.531572669744491577e-02 2.243639975786209106e-01 -4.199195206165313721e-01 -1.452780235558748245e-02 9.547438472509384155e-02 -2.011168897151947021e-01 -2.722328603267669678e-01 -4.391218349337577820e-02 5.991187319159507751e-02 1.686087399721145630e-01 -1.172056719660758972e-01 1.592903584241867065e-01 -5.201814696192741394e-02 -1.843244880437850952e-01 9.693935513496398926e-02 9.916549548506736755e-03 2.364031076431274414e-01 -2.470169402658939362e-02 1.883365660905838013e-01 -1.209533438086509705e-01 -3.077273964881896973e-01
-4.360267892479896545e-02 -3.271466353908181190e-03 -1.140421181917190552e-01 2.886947058141231537e-02 3.140568137168884277e-01 -1.079008057713508606e-01 8.880754560232162476e-02 4.360775649547576904e-02 -1.521063894033432007e-01 -5.721881985664367676e-02 -2.131058573722839355e-01 -1.024959888309240341e-02 2.028415799140930176e-01 -9.591700881719589233e-02 2.647000551223754883e-02 6.225315853953361511e-02 -2.674041688442230225e-01 -1.006102263927459717e-01 2.064729481935501099e-02 5.346434190869331360e-02 6.929256767034530640e-02 3.141301274299621582e-01 -1.193858310580253601e-01 -3.631059229373931885e-01 3.485485538840293884e-02 2.744165658950805664e-01 -1.039081141352653503e-01 1.685597598552703857e-01 -3.494161367416381836e-01 2.184681892395019531e-01 2.981572151184082031e-01 -1.685212105512619019e-01
-5.298464745283126831e-02 -1.329382508993148804e-01 4.834484681487083435e-02 -1.101750731468200684e-01 2.925094068050384521e-01 2.688696794211864471e-02 2.610704302787780762e-01 -2.476241886615753174e-01 -1.823389381170272827e-01 -2.244930267333984375e-01 1.097030118107795715e-01 -4.931812733411788940e-02 3.620810508728027344e-01 -9.207441657781600952e-02 1.731164753437042236e-01 -2.814663946628570557e-02 8.898102492094039917e-02 -1.363225281238555908e-01 6.561758369207382202e-02 2.365633696317672729e-01 1.761041134595870972e-01 1.737868227064609528e-02 -1.120271161198616028e-01 -3.666189312934875488e-02 1.057002227753400803e-03 1.588252782821655273e-01 -2.238348424434661865e-01 2.183528840541839600e-01 -2.251503765583038330e-01 4.119715690612792969e-01 -1.757309958338737488e-02 -7.157947123050689697e-02
-8.981323987245559692e-02 2.052595652639865875e-02 3.714566230773925781e-01 4.563220962882041931e-02 2.716926634311676025e-01 -2.247581183910369873e-01 -1.871925033628940582e-02 -8.014876395463943481e-02 -3.004149794578552246e-01 5.262791365385055542e-02 2.183181643486022949e-01 2.878841459751129150e-01 4.828613698482513428e-01 -8.309905230998992920e-02 8.374879509210586548e-02 3.477134555578231812e-02 -1.183740124106407166e-01 -4.468557890504598618e-03 -1.508432328701019287e-01 -2.769802510738372803e-01 -1.006880328059196472e-01 -5.932538956403732300e-02 5.751540139317512512e-02 8.210944011807441711e-03 -4.620988294482231140e-02 1.639700867235660553e-02 2.653284743428230286e-02 1.494925618171691895e-01 -2.440739274024963379e-01 1.807334125041961670e-01 1.319898571819067001e-02 -9.793224744498729706e-03
-1.999302804470062256e-01 -2.164715975522994995e-01 -3.734778612852096558e-02 4.272254556417465210e-02 7.634063810110092163e-02 -3.295541927218437195e-02 1.248952224850654602e-01 1.247805207967758179e-01 -1.854514777660369873e-01 6.403654068708419800e-02 4.212532043457031250e-01 5.662520602345466614e-02 1.505416482686996460e-01 -2.939729988574981689e-01 -5.190571025013923645e-02 3.832812607288360596e-01 -1.145502030849456787e-01 -6.350290030241012573e-02 7.965328544378280640e-02 2.396317422389984131e-01 3.759935870766639709e-02 2.367230206727981567e-01 5.278977379202842712e-02 5.569684505462646484e-02 9.900520741939544678e-02 3.923654258251190186e-01 8.529115468263626099e-02 1.650729924440383911e-01 9.169959276914596558e-02 2.009840607643127441e-01 3.160716220736503601e-02 -4.108617827296257019e-02
-2.442444302141666412e-02 -7.566438615322113037e-02 7.598737627267837524e-02 -3.819640260189771652e-03 2.016168534755706787e-01 -1.196684166789054871e-01 -6.284090131521224976e-02 -1.691145896911621094e-01 -5.285366997122764587e-02 3.748470917344093323e-02 -3.083315193653106689e-01 1.591146439313888550e-01 3.105423748493194580e-01 -4.539340436458587646e-01 -9.590180218219757080e-02 1.939902752637863159e-01 -1.670316308736801147e-01 -1.545781493186950684e-01 -1.598911918699741364e-02 -1.324721239507198334e-02 -9.022553265094757080e-02 -3.307856917381286621e-01 2.486352920532226562e-01 -1.574314534664154053e-01 1.122565194964408875e-01 1.924022138118743896e-01 -7.765945792198181152e-02 1.371306478977203369e-01 -7.454518228769302368e-03 2.684421837329864502e-01 1.541062444448471069e-02 -1.525291055440902710e-01
-2.186657637357711792e-01 -4.214287176728248596e-02 1.778923869132995605e-01 -1.277665793895721436e-01 -9.416777640581130981e-03 -5.405136570334434509e-02 -1.499014347791671753e-01 -1.431914139539003372e-02 -2.518369257450103760e-01 -1.707033962011337280e-01 6.855089962482452393e-02 1.957791298627853394e-01 4.308053851127624512e-01 -6.734642386436462402e-02 2.425283789634704590e-01 6.663101259618997574e-03 1.011614799499511719e-01 -1.034183725714683533e-01 5.053623393177986145e-02 1.694363951683044434e-01 1.305015292018651962e-02 -2.930573932826519012e-02 -1.370293498039245605e-01 -1.531313173472881317e-02 -1.700433492660522461e-01 2.090366184711456299e-01 2.304195016622543335e-01 2.399006038904190063e-01 -3.518639206886291504e-01 3.351691961288452148e-01 -2.221861109137535095e-02 -6.415144074708223343e-03
-1.905113607645034790e-01 -1.639994233846664429e-02 3.391887843608856201e-01 7.564366608858108521e-02 2.150988429784774780e-01 -2.518128454685211182e-01 7.022204250097274780e-02 -8.541860431432723999e-02 -2.934609055519104004e-01 5.819693673402070999e-03 2.987729310989379883e-01 2.326913028955459595e-01 4.579889774322509766e-01 -1.765780001878738403e-01 8.679457753896713257e-02 1.033786535263061523e-01 -4.917752929031848907e-03 -4.150785878300666809e-02 2.248349366709589958e-03 -2.562506496906280518e-01 7.321806624531745911e-03 3.503661230206489563e-02 2.166330367326736450e-01 -2.943329140543937683e-02 -5.552535504102706909e-02 1.285557597875595093e-01 7.262843847274780273e-02 8.867647498846054077e-02 -2.259673476219177246e-01 4.550764337182044983e-02 1.434914171695709229e-01 -9.528314322233200073e-02
-1.082568094134330750e-01 -1.748238205909729004e-01 -3.724616467952728271e-01 -1.619100719690322876e-01 2.557511031627655029e-01 -6.186904385685920715e-02 -1.680023595690727234e-02 -4.576255753636360168e-02 5.609253048896789551e-02 -4.024033993482589722e-02 -4.036510735750198364e-02 2.685334980487823486e-01 1.714481562376022339e-01 -2.767062187194824219e-01 1.933179944753646851e-01 -9.530167281627655029e-02 -2.838070392608642578e-01 -8.156694471836090088e-02 -1.148782297968864441e-01 1.329299248754978180e-02 7.319885492324829102e-02 1.290559172630310059e-01 1.660217344760894775e-01 3.934884816408157349e-02 -1.607500165700912476e-01 1.832666248083114624e-01 4.425016418099403381e-02 -2.782298326492309570e-01 -2.659827172756195068e-01 3.554178476333618164e-01 4.701435193419456482e-02 2.160847187042236328e-02
-2.843125164508819580e-01 -2.850400209426879883e-01 1.225305646657943726e-01 -2.658072412014007568e-01 6.448964774608612061e-02 -2.182722240686416626e-01 -1.259997487068176270e-01 -1.245696470141410828e-01 -3.220336139202117920e-02 2.448869496583938599e-01 4.539967700839042664e-02 2.182704061269760132e-01 1.801336556673049927e-01 -2.866120934486389160e-01 -2.835997566580772400e-02 7.334799319505691528e-02 -2.006451636552810669e-01 -1.198500543832778931e-01 -2.317295372486114502e-01 7.936567813158035278e-02 -2.217429727315902710e-01 7.203462719917297363e-02 2.432559616863727570e-02 -2.609334588050842285e-01 -2.283957451581954956e-01 -1.476376354694366455e-01 2.286121398210525513e-01 -5.967779457569122314e-02 -1.887317150831222534e-01 -2.670437842607498169e-02 -1.007917672395706177e-01 -1.537285298109054565e-01
-5.518674850463867188e-02 -1.587243229150772095e-01 2.677747420966625214e-02 -1.796281337738037109e-01 2.991626560688018799e-01 -5.689031630754470825e-02 -4.865106195211410522e-02 -2.288186103105545044e-01 -1.413405835628509521e-01 -3.147697746753692627e-01 1.390210241079330444e-01 -1.089785024523735046e-01 1.938609778881072998e-01 -3.581805825233459473e-01 2.721287012100219727e-01 5.364656914025545120e-03 -2.357594436034560204e-03 -1.946664601564407349e-01 -1.863814075477421284e-03 -1.350544206798076630e-02 1.199147626757621765e-01 1.581159979104995728e-02 -1.711880564689636230e-01 -2.012700587511062622e-01 -1.173240765929222107e-01 7.906424999237060547e-02 1.074514165520668030e-02 -1.080353837460279465e-02 -5.277485027909278870e-02 4.991622269153594971e-01 -2.772027440369129181e-02 7.485771924257278442e-02
-4.006875678896903992e-03 -2.751361727714538574e-01 -1.390036642551422119e-01 2.978215515613555908e-01 2.502544224262237549e-01 -2.124137133359909058e-01 -1.260383278131484985e-01 5.229468271136283875e-02 -1.711220666766166687e-02 -3.843010216951370239e-02 -1.677062809467315674e-01 -1.221441403031349182e-01 9.739989042282104492e-02 -3.020578920841217041e-01 8.639288693666458130e-02 1.007895097136497498e-01 2.069695442914962769e-01 -8.685761690139770508e-02 -3.395084142684936523e-01 2.895100042223930359e-02 -1.433901637792587280e-01 -4.012041166424751282e-02 2.001575231552124023e-01 -1.966369748115539551e-01 -7.248704135417938232e-02 1.205629706382751465e-01 1.934248059988021851e-01 -1.636320166289806366e-02 -1.155608519911766052e-01 2.548839151859283447e-01 3.969829902052879333e-02 -3.492615818977355957e-01
3.494105115532875061e-02 9.083531051874160767e-02 -6.141940504312515259e-02 -7.122892141342163086e-02 4.766030982136726379e-02 1.133612766861915588e-01 -4.037895239889621735e-03 -2.442289739847183228e-01 -3.256324529647827148e-01 9.352347254753112793e-02 -4.568859934806823730e-03 2.105239480733871460e-01 6.254565715789794922e-01 -1.791367977857589722e-01 1.748387813568115234e-01 1.849666684865951538e-01 -6.515674293041229248e-02 -1.319689005613327026e-01 1.877835392951965332e-01 -8.789783716201782227e-02 -2.053924202919006348e-01 3.757698461413383484e-02 -1.883339732885360718e-01 9.848365187644958496e-02 -1.336967796087265015e-01 6.393821537494659424e-02 1.897101849317550659e-01 1.841850392520427704e-02 -7.435544580221176147e-02 1.555203795433044434e-01 3.505533188581466675e-02 1.305819004774093628e-01
-4.129293859004974365e-01 -5.140909925103187561e-02 -2.022776305675506592e-01 -6.712771207094192505e-02 1.388417035341262817e-01 1.351955533027648926e-01 -9.268818795680999756e-02 3.160383999347686768e-01 -1.841397881507873535e-01 -2.722872197628021240e-01 3.792895004153251648e-02 6.632395833730697632e-02 3.243518620729446411e-02 -5.102518796920776367e-01 1.127248629927635193e-02 -6.145337969064712524e-02 3.900167346000671387e-02 -1.482719331979751587e-01 -8.513296395540237427e-02 1.689898073673248291e-01 8.230928797274827957e-04 -2.199384383857250214e-02 9.302125871181488037e-02 1.343175023794174194e-02 1.144741848111152649e-01 9.506723284721374512e-02 2.204124778509140015e-01 7.923243939876556396e-02 -3.186451196670532227e-01 -1.582821272313594818e-02 8.936431258916854858e-02 2.826036326587200165e-02
-6.086883693933486938e-02 -2.984295785427093506e-02 3.372891992330551147e-02 -1.379972845315933228e-01 2.608647644519805908e-01 -9.368832409381866455e-02 -9.145990759134292603e-02 -2.537916898727416992e-01 -2.166310548782348633e-01 -1.844067275524139404e-01 5.772544816136360168e-02 -5.942003428936004639e-02 3.287490010261535645e-01 -1.012731865048408508e-01 9.768701344728469849e-02 -5.404105782508850098e-02 -2.123456299304962158e-01 9.024025499820709229e-02 1.853392869234085083e-01 -3.117330968379974365e-01 -2.863996326923370361e-01 1.899276971817016602e-01 -1.899054348468780518e-01 -2.436623871326446533e-01 -6.441814452409744263e-02 1.589727699756622314e-01 2.749537527561187744e-01 -2.380352765321731567e-01 -6.442996114492416382e-02 1.891828924417495728e-01 -5.739137530326843262e-02 -6.176343560218811035e-02
-1.677969545125961304e-01 5.938355252146720886e-02 -4.197712242603302002e-01 -3.020513616502285004e-02 2.761844992637634277e-01 -8.516320027410984039e-03 -1.564668305218219757e-02 8.814296871423721313e-02 -1.094697788357734680e-01 2.998783886432647705e-01 2.128232568502426147e-01 1.032737940549850464e-01 1.643643081188201904e-01 -4.017136991024017334e-01 7.396299391984939575e-02 5.722731351852416992e-02 1.243982836604118347e-01 1.420952975749969482e-01 1.196520589292049408e-02 -6.409189105033874512e-02 5.636303499341011047e-02 1.391965001821517944e-01 2.157635986804962158e-01 -1.286123096942901611e-01 -8.709149435162544250e-03 -1.000871043652296066e-02 1.602102816104888916e-01 1.375789791345596313e-01 -1.960512697696685791e-01 2.194316536188125610e-01 2.522280514240264893e-01 -1.768815070390701294e-01
-2.709104865789413452e-02 -6.172659993171691895e-02 -1.794672459363937378e-01 -1.026712730526924133e-01 2.661221027374267578e-01 -1.898492276668548584e-01 1.152790784835815430e-01 -1.236894279718399048e-01 -1.799695938825607300e-01 1.535262539982795715e-02 5.195184424519538879e-02 1.427405178546905518e-01 3.107805848121643066e-01 -1.055631041526794434e-01 -1.295364350080490112e-01 1.775102466344833374e-01 -8.260515332221984863e-02 -2.984876045957207680e-03 -5.291088819503784180e-01 4.114566370844841003e-03 -1.364394426345825195e-01 1.186100617051124573e-01 4.278906807303428650e-02 -9.619627147912979126e-02 9.788784384727478027e-02 -3.680313006043434143e-02 -9.541600197553634644e-02 1.600937545299530029e-01 -4.209359586238861084e-01 1.486463937908411026e-02 -2.224230952560901642e-02 -2.266933917999267578e-01
-1.551063358783721924e-01 -2.192329168319702148e-01 -4.543210193514823914e-02 -2.602594196796417236e-01 2.698294520378112793e-01 -1.807635873556137085e-01 1.471089720726013184e-01 -5.337660759687423706e-02 -1.278892755508422852e-01 5.030290782451629639e-02 -1.534566134214401245e-01 -1.074967999011278152e-02 4.477833509445190430e-01 -1.201649904251098633e-01 -9.658909589052200317e-02 5.494358763098716736e-02 -5.455647408962249756e-02 9.950947016477584839e-02 2.547895908355712891e-01 -3.197966888546943665e-02 -6.459194421768188477e-02 -2.324852049350738525e-01 2.471390664577484131e-01 -6.358872354030609131e-02 3.072457909584045410e-01 2.028927505016326904e-01 -1.568493247032165527e-02 1.796004027128219604e-01 -2.503898739814758301e-01 1.207141578197479248e-01 9.994775056838989258e-02 -2.779058925807476044e-02
-3.270034790039062500e-01 1.374393105506896973e-01 3.264331817626953125e-01 1.671087741851806641e-02 3.522414267063140869e-01 -1.472764462232589722e-01 3.532992303371429443e-02 -1.102086827158927917e-01 -3.841181099414825439e-01 -4.784779995679855347e-02 8.342959731817245483e-02 1.306742280721664429e-01 3.336236774921417236e-01 -2.239626795053482056e-01 1.242909580469131470e-02 5.609311908483505249e-02 4.791105166077613831e-02 -2.669394575059413910e-02 7.589974440634250641e-03 -8.654283732175827026e-02 -1.818300485610961914e-01 1.648255065083503723e-02 -1.605044454336166382e-01 -1.161303464323282242e-02 -1.538245081901550293e-01 3.288224712014198303e-02 6.392203271389007568e-02 -2.250378206372261047e-02 -1.459150612354278564e-01 2.708913572132587433e-02 3.614322841167449951e-01 -1.332887411117553711e-01
-4.739850163459777832e-01 6.120742112398147583e-02 1.255314797163009644e-01 -1.352399438619613647e-01 -7.166374940425157547e-03 -2.545771598815917969e-01 4.070607945322990417e-02 -2.535661756992340088e-01 -1.968873739242553711e-01 -1.583428382873535156e-01 1.489572674036026001e-01 -1.950475759804248810e-02 1.366783678531646729e-01 -1.482553929090499878e-01 -8.852553367614746094e-02 5.506745353341102600e-02 -2.175566926598548889e-02 6.325259804725646973e-02 -6.004550959914922714e-03 -6.281129270792007446e-02 -3.669030666351318359e-01 1.512890309095382690e-02 -3.446485996246337891e-01 -1.554999351501464844e-01 -3.114097286015748978e-03 3.124288916587829590e-01 1.727131158113479614e-01 9.192658960819244385e-02 -1.928074657917022705e-01 9.441182762384414673e-02 4.143257625401020050e-03 -2.285097725689411163e-02
-1.147942766547203064e-01 -2.656945884227752686e-01 -2.616852223873138428e-01 1.139623820781707764e-01 1.074734181165695190e-01 7.419331371784210205e-02 1.080590710043907166e-01 8.241727948188781738e-02 -4.345233738422393799e-01 -2.062218636274337769e-01 -1.043981462717056274e-01 -8.805771172046661377e-02 2.819936536252498627e-02 -2.358113378286361694e-01 -1.008901372551918030e-01 1.599764078855514526e-01 -9.321723133325576782e-02 2.640641033649444580e-01 4.709266126155853271e-03 -2.271151393651962280e-01 7.013433426618576050e-02 8.747506886720657349e-02 3.473549336194992065e-02 -1.620333641767501831e-01 1.483620889484882355e-02 -3.741186484694480896e-02 2.273345887660980225e-01 3.034263849258422852e-01 -3.346705138683319092e-01 1.157165840268135071e-01 6.714237481355667114e-02 -1.083832755684852600e-01
2.995391748845577240e-02 1.027253121137619019e-01 1.962771266698837280e-01 7.607179880142211914e-02 -2.620822004973888397e-02 -2.406212240457534790e-01 1.885904520750045776e-01 -3.339775502681732178e-01 -1.268610209226608276e-01 -2.127151489257812500e-01 2.041341364383697510e-02 1.808654814958572388e-01 2.612964212894439697e-01 -1.549868881702423096e-01 -1.197002753615379333e-01 1.746348887681961060e-01 -7.357062399387359619e-02 1.452752202749252319e-01 5.012693628668785095e-02 1.712304502725601196e-01 2.665906548500061035e-01 9.950496256351470947e-02 -3.264271840453147888e-02 -2.245520204305648804e-01 -1.443785429000854492e-01 3.203622996807098389e-02 -2.356221899390220642e-02 1.197702288627624512e-01 -1.508843898773193359e-01 2.559419870376586914e-01 1.255237162113189697e-01 -4.187383949756622314e-01
-1.736907809972763062e-01 -1.716009080410003662e-01 -8.964482694864273071e-03 -9.444295614957809448e-02 1.674580201506614685e-02 -5.372150242328643799e-02 7.171092182397842407e-02 -2.899139225482940674e-01 1.770063862204551697e-02 -3.349192142486572266e-01 -3.292171284556388855e-02 -3.129570558667182922e-02 2.209283411502838135e-01 -2.885625362396240234e-01 -2.978402674198150635e-01 1.372583806514739990e-01 -1.480323672294616699e-01 6.875634193420410156e-02 2.206449806690216064e-01 -7.283805403858423233e-03 1.722986847162246704e-01 2.828746736049652100e-01 9.877000935375690460e-03 -2.554041706025600433e-02 -5.055027082562446594e-03 1.838295310735702515e-01 7.763212197460234165e-04 6.772278249263763428e-02 -1.919883489608764648e-01 4.448385834693908691e-01 1.116777537390589714e-03 -1.608448624610900879e-01
-1.371014770120382309e-02 -4.027766585350036621e-01 -1.357307434082031250e-01 -3.775800764560699463e-01 2.064050137996673584e-01 -3.563613891601562500e-01 7.811821997165679932e-02 -1.634353697299957275e-01 1.696262694895267487e-02 9.024150669574737549e-02 -1.664864830672740936e-02 1.313377022743225098e-01 2.546105384826660156e-01 -3.212412595748901367e-01 9.879767149686813354e-02 -1.119514852762222290e-01 4.220070317387580872e-02 1.190922260284423828e-01 -2.351555228233337402e-01 1.260799616575241089e-01 -5.462473630905151367e-02 2.527264133095741272e-02 9.487336128950119019e-02 -2.173268347978591919e-01 -1.998771578073501587e-01 1.527467183768749237e-02 -5.371703580021858215e-02 -8.138751983642578125e-02 -7.480683177709579468e-02 1.654957532882690430e-01 4.265287891030311584e-02 -1.624762564897537231e-01
-2.711000740528106689e-01 -9.172984957695007324e-02 3.437631204724311829e-02 -1.863589286804199219e-01 9.135441482067108154e-02 -1.646805703639984131e-01 -3.141858577728271484e-01 -2.512270808219909668e-01 2.152031986042857170e-03 4.558880999684333801e-02 1.679619401693344116e-01 -7.786104083061218262e-02 3.344331979751586914e-01 -2.306527644395828247e-01 1.206063404679298401e-01 -2.070493698120117188e-01 -5.609627440571784973e-02 1.360761523246765137e-01 1.198359578847885132e-02 -1.887387037277221680e-01 7.966471463441848755e-02 2.337900549173355103e-01 1.171206310391426086e-01 -6.690281629562377930e-02 -3.907867893576622009e-02 4.354801476001739502e-01 8.926258981227874756e-02 1.094260215759277344e-01 -1.874778568744659424e-01 -1.345665752887725830e-01 8.252191543579101562e-02 -1.351401954889297485e-01
-2.221886813640594482e-01 -2.793776392936706543e-01 -2.048590630292892456e-01 -2.578698992729187012e-01 2.769393324851989746e-01 1.640358380973339081e-02 7.526008039712905884e-02 9.039223939180374146e-02 -1.151176691055297852e-01 -4.153756424784660339e-02 -1.989767402410507202e-01 4.287356883287429810e-02 3.080964088439941406e-01 -2.914259023964405060e-02 7.082462310791015625e-02 1.424231678247451782e-01 -3.006244003772735596e-01 1.560937613248825073e-01 -2.514092624187469482e-01 -2.478154152631759644e-01 -2.183413058519363403e-01 2.143968492746353149e-01 1.360825598239898682e-01 -1.804356575012207031e-01 -6.136056035757064819e-02 -3.006040118634700775e-02 -5.162613838911056519e-02 -3.193511813879013062e-02 6.627766788005828857e-02 1.951955407857894897e-01 -3.265983983874320984e-02 -2.446388751268386841e-01
-9.887936711311340332e-02 -1.471423953771591187e-01 7.866097986698150635e-02 -1.552842259407043457e-01 -4.296821076422929764e-03 2.758279256522655487e-02 1.476936340332031250e-01 -1.232943683862686157e-01 -3.042514026165008545e-01 1.284002419561147690e-02 -5.732981488108634949e-02 1.571189314126968384e-01 1.287914961576461792e-01 -2.086534053087234497e-01 8.298960328102111816e-02 3.372241929173469543e-02 6.734334677457809448e-02 7.230284810066223145e-02 -5.949683189392089844e-01 3.475379571318626404e-02 1.059565842151641846e-01 -2.081814259290695190e-01 4.959877952933311462e-02 -2.312156856060028076e-01 1.406120806932449341e-01 2.789428271353244781e-02 7.429510354995727539e-02 2.172371000051498413e-01 -1.908585578203201294e-01 1.458438485860824585e-01 1.633400022983551025e-01 -2.802469730377197266e-01
-4.813230410218238831e-02 -1.836971044540405273e-01 2.790660262107849121e-01 9.584570303559303284e-03 1.713065356016159058e-01 1.556964069604873657e-01 5.776819959282875061e-02 -3.097265660762786865e-01 -3.003499470651149750e-02 -1.257137581706047058e-02 1.431199163198471069e-01 -5.003109946846961975e-02 3.111975193023681641e-01 -4.016242623329162598e-01 1.833965033292770386e-01 -5.213040392845869064e-03 1.558896750211715698e-01 8.259746432304382324e-02 1.611466407775878906e-01 1.393574029207229614e-01 -5.402842164039611816e-02 2.050201594829559326e-01 -1.492334306240081787e-01 -1.576313972473144531e-01 -1.830609440803527832e-01 2.854996025562286377e-01 6.768451631069183350e-02 1.091182008385658264e-01 -1.499989479780197144e-01 2.862670421600341797e-01 2.860619500279426575e-02 -1.090895086526870728e-01
-5.127298459410667419e-02 -1.281260848045349121e-01 -1.394266784191131592e-01 -1.475998163223266602e-01 2.098934501409530640e-01 -3.028907440602779388e-02 8.062531799077987671e-02 2.236274629831314087e-02 1.654402017593383789e-01 -7.989272475242614746e-02 -9.977897256612777710e-02 4.861252605915069580e-01 1.744574457406997681e-01 -3.389833271503448486e-01 -1.136248335242271423e-01 1.577135920524597168e-01 -7.096666377037763596e-03 2.263313829898834229e-01 -3.447748720645904541e-02 8.278966695070266724e-02 8.459105342626571655e-02 1.845122426748275757e-01 -1.468462198972702026e-01 -5.847729742527008057e-02 -6.761411577463150024e-02 1.166504770517349243e-01 -1.019399985671043396e-01 -4.093479365110397339e-02 -2.711045145988464355e-01 4.376403391361236572e-01 -3.367820382118225098e-02 -5.186182633042335510e-02
-4.066718816757202148e-01 1.017106324434280396e-01 6.796847283840179443e-02 8.445286005735397339e-02 2.900827489793300629e-02 -1.597404032945632935e-01 1.736120283603668213e-01 -2.001321176066994667e-03 -2.204692214727401733e-01 -1.456605046987533569e-01 -7.563740015029907227e-02 2.360064238309860229e-01 5.859518647193908691e-01 -1.413444429636001587e-01 -1.816001832485198975e-01 1.076374053955078125e-01 -3.932338207960128784e-02 -3.792665153741836548e-02 8.153051137924194336e-03 -1.589379608631134033e-01 -1.221624389290809631e-02 1.661839187145233154e-01 -2.666003629565238953e-02 1.301368474960327148e-01 -1.290282160043716431e-01 1.021855622529983521e-01 1.708337068557739258e-01 9.561479836702346802e-02 -2.382459342479705811e-01 5.224483087658882141e-02 -1.016408205032348633e-01 8.904039114713668823e-02
-9.394974261522293091e-02 -1.394054144620895386e-01 2.041366696357727051e-01 -2.249659225344657898e-02 6.279214471578598022e-02 2.849416993558406830e-02 5.455081537365913391e-02 1.895565241575241089e-01 -5.608570948243141174e-02 -1.708906590938568115e-01 1.194643601775169373e-01 -2.176062911748886108e-01 3.263536393642425537e-01 -1.496268063783645630e-01 1.868066191673278809e-01 2.074371874332427979e-01 2.247620075941085815e-01 -2.833832800388336182e-01 5.383577663451433182e-03 1.958915218710899353e-02 6.370443105697631836e-02 7.937693595886230469e-02 -5.275813490152359009e-02 -4.715245682746171951e-03 -3.460278213024139404e-01 2.455454766750335693e-01 1.061648800969123840e-01 2.308754175901412964e-01 -9.902181476354598999e-02 3.935242593288421631e-01 -5.166878178715705872e-02 -1.696006655693054199e-01
-1.236453056335449219e-01 -2.726144529879093170e-02 -2.685503661632537842e-01 -7.297843694686889648e-02 7.841268926858901978e-02 1.410235762596130371e-01 -2.644243240356445312e-01 1.143398210406303406e-01 -2.141548395156860352e-01 -8.494682610034942627e-02 -6.952505558729171753e-02 1.976426839828491211e-01 3.041200041770935059e-01 -3.026714920997619629e-01 2.339028520509600639e-03 8.584497869014739990e-02 -2.759235203266143799e-01 4.944396764039993286e-02 -9.183953702449798584e-02 -2.770349979400634766e-01 3.631934151053428650e-02 -3.557889163494110107e-02 -1.069514900445938110e-01 -2.934968173503875732e-01 -1.456951647996902466e-01 2.788741886615753174e-01 5.635825172066688538e-02 -3.065104782581329346e-01 -3.122015669941902161e-02 2.176531106233596802e-01 3.433757228776812553e-03 2.525038458406925201e-02
-1.403046548366546631e-01 -8.341978490352630615e-02 1.266272272914648056e-02 -3.031165003776550293e-01 3.251388669013977051e-01 3.645539656281471252e-02 1.356356292963027954e-01 -1.381955742835998535e-01 -2.427521795034408569e-01 -1.380042880773544312e-01 1.267139911651611328e-01 1.864244639873504639e-01 1.517899185419082642e-01 -3.655291199684143066e-01 -1.571120321750640869e-01 2.537674307823181152e-01 -6.192741170525550842e-02 2.027167230844497681e-01 -2.455923110246658325e-01 2.265278398990631104e-01 -2.026012241840362549e-01 2.326812148094177246e-01 -1.245311833918094635e-02 8.857273310422897339e-02 -1.051761284470558167e-01 1.250143498182296753e-01 -1.317641735076904297e-01 1.386495679616928101e-01 1.738212816417217255e-02 1.831460297107696533e-01 -6.110479682683944702e-02 -4.069970175623893738e-02
-2.070926129817962646e-01 -5.346069112420082092e-02 -1.117154359817504883e-01 1.531627476215362549e-01 2.023931741714477539e-01 -3.300360962748527527e-02 -1.617437303066253662e-01 1.716726720333099365e-01 3.033014386892318726e-02 -8.172404021024703979e-02 5.196648184210062027e-03 6.145195662975311279e-02 1.261989325284957886e-01 -2.729277312755584717e-01 1.042194589972496033e-01 1.531091779470443726e-01 -8.598124235868453979e-02 -2.168828994035720825e-01 -3.998807072639465332e-01 7.164906710386276245e-02 7.853853702545166016e-02 4.975238814949989319e-02 6.836283020675182343e-03 -3.146049976348876953e-01 -1.421041935682296753e-01 1.568268239498138428e-01 4.523901641368865967e-01 2.059592753648757935e-01 1.847737096250057220e-02 2.483517676591873169e-01 7.380381226539611816e-03 5.860320478677749634e-02
-1.255857944488525391e-01 -2.798765599727630615e-01 -1.823953688144683838e-01 1.268094182014465332e-01 1.417724192142486572e-01 -1.191461309790611267e-01 3.450818359851837158e-02 7.466619461774826050e-02 -2.708419561386108398e-01 -6.280553340911865234e-02 -3.430660068988800049e-02 -3.297453373670578003e-02 5.660415068268775940e-02 -3.875042796134948730e-01 -2.258597314357757568e-02 1.959131658077239990e-01 -2.743960916996002197e-01 1.562485098838806152e-01 -7.974115759134292603e-02 -3.487109392881393433e-02 -2.301144786179065704e-02 1.835396587848663330e-01 1.114104595035314560e-02 -6.447458267211914062e-02 -8.075537532567977905e-02 -2.419513911008834839e-01 3.890079855918884277e-01 3.439948260784149170e-01 -2.146238386631011963e-01 7.464616745710372925e-02 2.039512153714895248e-03 -1.073665544390678406e-01
-1.676659584045410156e-01 -2.072605937719345093e-01 -4.440699517726898193e-01 -2.254371494054794312e-01 3.307461142539978027e-01 9.440258890390396118e-02 -8.285139501094818115e-02 3.022215068340301514e-01 -1.068710014224052429e-01 -2.249023467302322388e-01 1.250165700912475586e-01 3.063152730464935303e-01 1.222125962376594543e-01 5.898682866245508194e-03 1.042743325233459473e-01 -8.267252147197723389e-02 -8.899440616369247437e-02 -1.285585314035415649e-01 -1.285733878612518311e-01 1.328607741743326187e-02 -3.568018972873687744e-02 -1.414045691490173340e-01 -1.615312397480010986e-01 -1.605183780193328857e-01 -1.262781620025634766e-01 4.895891249179840088e-02 4.036012291908264160e-02 4.325778037309646606e-02 -2.187549769878387451e-01 1.937492489814758301e-01 1.794953197240829468e-01 -8.079915493726730347e-02
-4.799911752343177795e-02 4.452696442604064941e-02 -1.440355777740478516e-01 8.005999773740768433e-02 1.610384732484817505e-01 2.501510679721832275e-01 -1.067842617630958557e-01 -3.359382748603820801e-01 -3.415951728820800781e-01 -1.585476659238338470e-02 8.420753479003906250e-02 -2.394959703087806702e-02 4.436113834381103516e-01 -3.735386580228805542e-02 1.868595182895660400e-01 1.986770629882812500e-01 -1.520300507545471191e-01 1.191094294190406799e-01 1.127343550324440002e-01 1.082278117537498474e-01 -1.217536553740501404e-01 5.923104286193847656e-02 -1.979606151580810547e-01 -7.074251025915145874e-02 -1.259606629610061646e-01 2.786197662353515625e-01 2.169872522354125977e-01 3.100395016372203827e-02 4.126849398016929626e-02 2.715482413768768311e-01 1.309182643890380859e-01 -1.563334651291370392e-02
-1.369472295045852661e-01 -1.553017199039459229e-01 3.282305002212524414e-01 3.642570227384567261e-02 6.500639766454696655e-02 -2.192026227712631226e-01 -9.551972150802612305e-02 -2.465527951717376709e-01 -3.601952791213989258e-01 -1.037915945053100586e-01 2.578996717929840088e-01 2.339890003204345703e-01 3.583813011646270752e-01 -1.706168800592422485e-01 -4.053036496043205261e-02 2.647644579410552979e-01 5.895941331982612610e-02 2.315297536551952362e-02 1.603400111198425293e-01 -1.452786624431610107e-01 -1.349835097789764404e-01 -5.850983038544654846e-02 7.857704162597656250e-02 -2.935274876654148102e-02 6.823736429214477539e-02 7.679969817399978638e-02 1.680888384580612183e-01 5.630734190344810486e-02 -3.080947399139404297e-01 1.248530745506286621e-01 5.304192379117012024e-02 -2.277786115882918239e-04
-1.863682568073272705e-01 -1.943624764680862427e-01 -9.506659209728240967e-02 -5.180451273918151855e-01 3.254071250557899475e-02 -2.044497132301330566e-01 7.833523303270339966e-02 -7.923118025064468384e-02 -1.769709885120391846e-01 -1.319541502743959427e-02 3.425071015954017639e-02 2.963383868336677551e-02 2.070857137441635132e-01 -1.280371546745300293e-01 -6.561829149723052979e-02 1.190702617168426514e-01 -2.139065414667129517e-01 2.089219093322753906e-01 -2.845202386379241943e-01 -1.164572983980178833e-01 4.729570075869560242e-02 -3.281186521053314209e-01 8.942559361457824707e-02 -8.271445333957672119e-02 -5.953975766897201538e-02 9.393186122179031372e-02 2.402124851942062378e-01 -1.233412399888038635e-01 -6.442704051733016968e-02 2.676448523998260498e-01 -1.082527413964271545e-01 -4.540142044425010681e-02
-4.311117231845855713e-01 -1.400312185287475586e-01 1.646247319877147675e-02 -3.335560560226440430e-01 -1.477930545806884766e-01 -4.975733812898397446e-03 3.920676931738853455e-02 -1.411458253860473633e-01 -1.737316995859146118e-01 7.337731868028640747e-02 1.462400108575820923e-01 7.768511027097702026e-02 1.191502586007118225e-01 -2.750940620899200439e-01 5.362121388316154480e-02 5.921838805079460144e-02 1.548743247985839844e-01 2.193744480609893799e-01 2.069637477397918701e-01 -1.056207418441772461e-01 -1.274660080671310425e-01 1.281497031450271606e-01 -1.457262784242630005e-01 -2.139013111591339111e-01 -1.821234077215194702e-01 3.923640847206115723e-01 -3.932674974203109741e-02 -7.688916474580764771e-02 -2.016148865222930908e-01 1.161436066031455994e-01 6.506678462028503418e-02 -4.151500388979911804e-02
7.879257947206497192e-02 -2.797355055809020996e-01 3.115499019622802734e-02 -2.365394085645675659e-01 1.766479164361953735e-01 -2.687832117080688477e-01 2.663991227746009827e-02 1.620477139949798584e-01 -1.448447257280349731e-01 -1.000646352767944336e-01 1.941944062709808350e-01 -1.505051255226135254e-01 4.425775706768035889e-01 -1.771879643201828003e-01 1.896697133779525757e-01 1.908272653818130493e-01 1.764618903398513794e-01 -2.207145690917968750e-01 5.479559302330017090e-02 -1.363455951213836670e-01 -1.540286242961883545e-01 -2.130165547132492065e-01 6.358931772410869598e-03 -1.963437795639038086e-01 1.841195113956928253e-02 2.925915420055389404e-01 3.461598232388496399e-02 -9.079416282474994659e-03 -1.577910482883453369e-01 -2.390981651842594147e-02 3.611255064606666565e-02 -1.184983924031257629e-01
-2.528494894504547119e-01 -4.909534752368927002e-02 4.422829300165176392e-02 -6.082604080438613892e-02 -2.512162737548351288e-02 -1.128061786293983459e-01 -3.302589058876037598e-02 1.484800409525632858e-02 -5.191423743963241577e-02 -2.183039039373397827e-01 8.733049780130386353e-02 5.074060056358575821e-03 5.292769074440002441e-01 -1.242224201560020447e-01 3.370934426784515381e-01 5.220592767000198364e-02 1.562248468399047852e-01 -7.677738368511199951e-02 -3.756890445947647095e-02 8.999044448137283325e-02 2.643912732601165771e-01 6.786242127418518066e-02 -1.658209711313247681e-01 3.950846381485462189e-03 -1.690422184765338898e-02 1.708831191062927246e-01 6.880144774913787842e-02 2.601813971996307373e-01 -2.964039742946624756e-01 3.020543456077575684e-01 1.011529043316841125e-01 1.016700714826583862e-01
1.535675376653671265e-01 -4.083335399627685547e-02 2.267162501811981201e-01 -1.906139701604843140e-01 1.470789015293121338e-01 1.215455979108810425e-01 2.414367198944091797e-01 4.312810301780700684e-02 1.698358729481697083e-02 1.433781813830137253e-03 3.097356110811233521e-02 7.820319384336471558e-02 3.602744936943054199e-01 -4.908316433429718018e-01 3.081777393817901611e-01 2.070524692535400391e-01 -9.298437088727951050e-02 1.408936530351638794e-01 8.304631710052490234e-02 1.299169510602951050e-01 -1.513718813657760620e-01 -1.160846874117851257e-01 3.023776412010192871e-01 -8.351045101881027222e-02 -4.234623163938522339e-02 1.132454648613929749e-01 2.535372786223888397e-02 1.478052884340286255e-01 -1.831157505512237549e-02 5.217327550053596497e-02 9.805041551589965820e-02 -1.941381245851516724e-01
-3.137741386890411377e-01 -7.417300343513488770e-02 -2.049445733428001404e-02 3.422567248344421387e-02 2.557916939258575439e-02 1.220744177699089050e-01 -4.644680023193359375e-02 -2.124470323324203491e-01 -1.451466232538223267e-01 -7.441309094429016113e-02 -1.634393259882926941e-02 2.291329652070999146e-01 3.209021389484405518e-01 -4.038803577423095703e-01 -9.748735278844833374e-02 3.388684988021850586e-02 -7.510688155889511108e-03 9.659679979085922241e-02 2.295873910188674927e-01 5.441182106733322144e-02 -9.073630720376968384e-02 1.418165266513824463e-01 2.439484745264053345e-01 -3.361455798149108887e-01 4.895009472966194153e-02 1.448447853326797485e-01 -2.835592031478881836e-01 -1.343200262635946274e-02 3.889734670519828796e-02 2.565750777721405029e-01 -1.766117066144943237e-01 -8.411796391010284424e-02
-2.261506021022796631e-01 -3.302217125892639160e-01 -1.958021521568298340e-01 -1.175714097917079926e-02 1.464342623949050903e-01 8.698003739118576050e-02 1.527379304170608521e-01 -3.556167781352996826e-01 -5.392610281705856323e-02 1.051304116845130920e-01 1.294059008359909058e-01 2.178365886211395264e-01 1.024769097566604614e-01 -1.586157083511352539e-01 7.590204477310180664e-02 4.527718294411897659e-03 1.092941034585237503e-02 -1.778635382652282715e-02 1.322868168354034424e-01 1.123677752912044525e-02 1.767346262931823730e-01 -1.256232559680938721e-01 6.934123486280441284e-02 -3.351997435092926025e-01 -1.510939598083496094e-01 3.491619229316711426e-01 -1.356414109468460083e-01 1.053684726357460022e-01 3.286042064428329468e-02 3.597180843353271484e-01 1.135306134819984436e-01 5.545347929000854492e-02
-5.204423516988754272e-02 1.935690492391586304e-01 -2.944829761981964111e-01 -8.976744115352630615e-02 1.695860624313354492e-01 1.386789530515670776e-01 2.130954340100288391e-02 1.407640874385833740e-01 -2.250715196132659912e-01 2.076384574174880981e-01 3.248879313468933105e-01 4.370131343603134155e-02 1.248022243380546570e-01 -3.857847452163696289e-01 7.993987947702407837e-02 1.045930571854114532e-02 -1.711731404066085815e-02 -3.744108229875564575e-02 4.071271046996116638e-02 -8.029968291521072388e-02 -8.619504421949386597e-02 7.072420418262481689e-02 2.823770344257354736e-01 1.512958761304616928e-02 3.104058094322681427e-02 1.727142781019210815e-01 -2.422222495079040527e-02 3.797362744808197021e-01 -2.447527796030044556e-01 2.530150711536407471e-01 4.272354021668434143e-02 -1.453351080417633057e-01
1.348733305931091309e-01 -1.655135601758956909e-01 -1.834713816642761230e-01 -2.568700909614562988e-01 2.266609817743301392e-01 9.463295340538024902e-02 2.745114862918853760e-01 -4.736566543579101562e-02 -5.818457156419754028e-02 -1.623368412256240845e-01 -1.817648410797119141e-01 1.948851495981216431e-01 1.143561229109764099e-01 -3.291212618350982666e-01 5.002865940332412720e-02 3.341777622699737549e-01 -1.027137860655784607e-01 1.558123677968978882e-01 -1.468586921691894531e-01 2.862187102437019348e-02 -7.009007036685943604e-02 3.058444857597351074e-01 1.384121626615524292e-01 1.785928197205066681e-02 -1.689880341291427612e-01 1.374121904373168945e-01 -1.837147586047649384e-02 1.689514964818954468e-01 -2.168639302253723145e-01 2.813593447208404541e-01 4.408428817987442017e-02 -3.007345646619796753e-02
-1.276807188987731934e-01 -1.833021081984043121e-02 1.052579190582036972e-02 -1.241126656532287598e-01 1.001919992268085480e-02 -8.513068407773971558e-02 -1.618395596742630005e-01 -1.835745871067047119e-01 6.941656768321990967e-02 -3.319319486618041992e-01 1.156079173088073730e-01 1.750855892896652222e-02 6.018911600112915039e-01 -2.044940590858459473e-01 2.732585072517395020e-01 -8.037579059600830078e-02 2.734839171171188354e-02 -1.565948724746704102e-01 -1.100153401494026184e-01 -2.969415485858917236e-02 1.429553329944610596e-01 1.764145195484161377e-01 -9.133651107549667358e-02 -2.888046503067016602e-01 6.048739701509475708e-02 4.924535378813743591e-02 6.792365759611129761e-02 6.097304821014404297e-02 -2.024853378534317017e-01 2.020779401063919067e-01 3.418696671724319458e-02 8.794052153825759888e-02
-9.611292928457260132e-02 -1.169823333621025085e-01 -1.733751595020294189e-02 -8.664233237504959106e-02 4.072316456586122513e-03 -2.473536133766174316e-01 -2.716822624206542969e-01 -3.097270429134368896e-01 1.218314692378044128e-01 -1.648743897676467896e-01 7.994045317173004150e-02 4.941944405436515808e-02 3.751150369644165039e-01 -4.166933894157409668e-01 2.361496388912200928e-01 3.910236060619354248e-03 -3.549630567431449890e-02 -1.529950648546218872e-02 -8.621275424957275391e-02 -4.345705732703208923e-02 2.488949149847030640e-02 2.200724184513092041e-01 1.598544716835021973e-01 -3.165989518165588379e-01 -8.232136070728302002e-02 1.663373857736587524e-01 -7.871008664369583130e-02 -7.147066295146942139e-02 -2.894087433815002441e-01 2.282975800335407257e-02 -2.395566552877426147e-02 3.295583277940750122e-02
-2.682979777455329895e-02 -1.924514323472976685e-01 6.403455510735511780e-03 -2.720899283885955811e-01 1.503995060920715332e-01 2.687028050422668457e-01 1.261660605669021606e-01 -1.141169294714927673e-01 3.357615321874618530e-02 -2.039033621549606323e-01 1.465862840414047241e-01 4.138844609260559082e-01 1.573828309774398804e-01 -4.038258790969848633e-01 -5.503827705979347229e-02 -2.050219625234603882e-01 -2.220076136291027069e-02 5.869448184967041016e-02 1.733717769384384155e-01 -1.117235198616981506e-01 1.798897385597229004e-01 2.495785057544708252e-02 4.534337297081947327e-02 -3.276090323925018311e-02 -9.384433925151824951e-02 -6.816754490137100220e-02 2.151480317115783691e-01 3.012864589691162109e-01 -7.353805750608444214e-02 1.379134953022003174e-01 1.067000627517700195e-01 -1.645852029323577881e-01
3.204623237252235413e-02 -3.877780735492706299e-01 -6.847145408391952515e-02 -1.234150603413581848e-01 1.910386681556701660e-01 1.457471698522567749e-01 -2.676194012165069580e-01 8.756353706121444702e-02 -2.521762810647487640e-02 -6.291826814413070679e-02 -2.102015763521194458e-01 1.754234880208969116e-01 2.839972972869873047e-01 -2.330466806888580322e-01 1.575139015913009644e-01 2.066863626241683960e-01 -5.617538839578628540e-02 -4.390049353241920471e-02 1.146082654595375061e-01 -1.133789643645286560e-01 9.790623933076858521e-02 2.356351464986801147e-01 -2.911192551255226135e-02 -3.028655424714088440e-02 -2.338272035121917725e-01 3.846524357795715332e-01 -1.640324145555496216e-01 -1.125411037355661392e-02 1.529336534440517426e-02 1.757597327232360840e-01 -2.245714366436004639e-01 -2.091924101114273071e-02
-1.862716972827911377e-01 -1.370592415332794189e-01 -2.124519795179367065e-01 -1.030613929033279419e-01 1.395668983459472656e-01 -1.520334631204605103e-01 2.806544899940490723e-01 -9.993977844715118408e-02 -3.158060312271118164e-01 -2.409261912107467651e-01 3.834294900298118591e-02 2.813157439231872559e-01 1.959843784570693970e-01 -3.116578161716461182e-01 1.706576347351074219e-02 -1.051450669765472412e-01 8.968779444694519043e-02 -1.477835420519113541e-02 1.612270772457122803e-01 -1.194131895899772644e-01 1.132673472166061401e-01 -1.301074400544166565e-02 1.094872504472732544e-02 -2.740255892276763916e-01 -4.464703053236007690e-02 1.420551091432571411e-01 -3.768075704574584961e-01 3.781867399811744690e-02 -3.983281925320625305e-02 2.495305240154266357e-01 4.859737679362297058e-02 -7.491014152765274048e-02
-3.441780507564544678e-01 4.008471593260765076e-02 1.850395202636718750e-01 3.602225705981254578e-02 3.449053466320037842e-01 5.207390338182449341e-02 -9.813711047172546387e-03 -1.327503919601440430e-01 -1.913698464632034302e-01 -2.407887876033782959e-01 5.722820386290550232e-02 -1.264535486698150635e-01 3.834150433540344238e-01 -1.755702048540115356e-01 -1.343070119619369507e-01 1.262540221214294434e-01 1.066207811236381531e-01 -6.421594321727752686e-02 1.373881250619888306e-01 -2.490902543067932129e-01 -1.906880885362625122e-01 2.489435300230979919e-02 -2.214897423982620239e-01 -1.529123932123184204e-01 -2.077897787094116211e-01 1.986100524663925171e-02 1.210666447877883911e-01 -3.259491175413131714e-02 -2.364756464958190918e-01 1.087011545896530151e-01 2.108287960290908813e-01 4.493238404393196106e-02
-4.432050138711929321e-02 -2.099219709634780884e-01 -4.630511999130249023e-02 -1.108199954032897949e-01 -6.555680185556411743e-02 7.979606837034225464e-02 -1.416526585817337036e-01 -7.663103938102722168e-02 -1.130879744887351990e-01 -2.314373403787612915e-01 -5.330788716673851013e-02 5.766060575842857361e-02 3.982657790184020996e-01 4.311509802937507629e-02 2.167774438858032227e-01 5.042160302400588989e-02 1.075284481048583984e-01 8.320042490959167480e-02 1.447092369198799133e-02 -2.483051456511020660e-02 2.271914184093475342e-01 -2.217861637473106384e-02 -5.197712033987045288e-02 -1.926666796207427979e-01 -2.614794857800006866e-02 3.385260105133056641e-01 3.509693741798400879e-01 7.655002176761627197e-02 -3.408330380916595459e-01 3.234057426452636719e-01 -1.719315946102142334e-01 1.205399036407470703e-01
2.523226663470268250e-02 -3.282010257244110107e-01 -3.240393698215484619e-01 1.206324025988578796e-01 -2.821125090122222900e-02 8.777856081724166870e-02 -1.558468490839004517e-01 6.535847485065460205e-02 -1.008900031447410583e-01 2.723023854196071625e-02 -1.030596322380006313e-03 2.198432013392448425e-02 8.704144507646560669e-02 -2.548588216304779053e-01 7.648847997188568115e-02 -2.921888604760169983e-02 -1.223820075392723083e-01 1.706593297421932220e-02 -3.249742984771728516e-01 -3.005216419696807861e-01 -1.265016198158264160e-01 1.830810606479644775e-01 -2.320037782192230225e-02 -1.471394598484039307e-01 2.276105619966983795e-02 2.699866294860839844e-01 2.733915448188781738e-01 2.946780622005462646e-02 -6.448750942945480347e-02 4.444546401500701904e-01 -2.942987158894538879e-02 -9.953951090574264526e-02
-1.083346903324127197e-01 -3.555239737033843994e-01 -2.374458014965057373e-01 -4.600860178470611572e-02 1.658985316753387451e-01 -6.053702533245086670e-02 -1.020432636141777039e-02 2.426265738904476166e-02 -3.701177537441253662e-01 -9.732582420110702515e-02 7.875074632465839386e-03 2.357296086847782135e-02 5.311221629381179810e-02 -3.177166879177093506e-01 2.287919819355010986e-01 1.184445321559906006e-01 -2.122050672769546509e-01 1.565477997064590454e-01 -2.087872326374053955e-01 -6.957337260246276855e-02 8.554928004741668701e-02 1.181700155138969421e-01 2.285721711814403534e-02 -1.676495186984539032e-02 -1.579968333244323730e-01 -2.055578678846359253e-01 2.953218519687652588e-01 3.883385956287384033e-01 -5.187860876321792603e-02 1.124506257474422455e-02 2.134510781615972519e-03 -7.844650000333786011e-02
-1.462399363517761230e-01 -1.209371462464332581e-01 2.719048783183097839e-02 -6.572670489549636841e-02 -5.433723703026771545e-02 1.048777326941490173e-01 -3.633313626050949097e-02 -8.874425839167088270e-05 -3.472356498241424561e-01 1.497259140014648438e-01 -1.093911379575729370e-01 -3.098081797361373901e-02 5.132040381431579590e-01 -8.901989459991455078e-02 -1.284484416246414185e-01 1.715344935655593872e-01 -4.612596705555915833e-02 1.892045438289642334e-01 -9.750860044732689857e-04 -1.212709471583366394e-01 -1.657212227582931519e-01 1.353014260530471802e-01 -3.486200273036956787e-01 1.233320031315088272e-02 -6.842949241399765015e-02 5.915773659944534302e-02 3.020393662154674530e-02 1.192063465714454651e-01 -4.024360775947570801e-01 1.364026814699172974e-01 -2.108772248029708862e-01 -4.569579660892486572e-02
-5.983006954193115234e-02 -2.555024623870849609e-01 -2.177863866090774536e-01 -1.613976210355758667e-01 3.028832376003265381e-01 2.125644236803054810e-01 -3.326038643717765808e-02 -7.896973192691802979e-02 4.949807003140449524e-02 4.331352189183235168e-02 -1.637628488242626190e-02 2.110997587442398071e-01 -3.739063441753387451e-02 -3.822535574436187744e-01 7.008699327707290649e-02 2.318041920661926270e-01 -1.411198824644088745e-01 6.926675885915756226e-02 1.183831039816141129e-02 -2.586160004138946533e-01 -2.350064814090728760e-01 1.947789341211318970e-01 -6.685410439968109131e-02 1.564951688051223755e-01 5.043875426054000854e-02 4.169838503003120422e-02 1.109085306525230408e-01 1.339673548936843872e-01 -2.454294413328170776e-01 3.697685897350311279e-01 6.118973344564437866e-02 -9.473296254873275757e-02
-1.581126600503921509e-01 -2.832542657852172852e-01 -2.125031501054763794e-01 6.729952245950698853e-02 -7.316646724939346313e-02 1.207786127924919128e-01 2.256311848759651184e-02 2.059128880500793457e-01 -2.000992298126220703e-01 2.426535636186599731e-02 1.269953846931457520e-01 3.727524075657129288e-03 3.538693189620971680e-01 -3.304453790187835693e-01 1.589525938034057617e-01 -5.177236720919609070e-02 -1.890255324542522430e-02 6.541953980922698975e-02 -3.006506711244583130e-03 1.749191284179687500e-01 1.075915619730949402e-01 1.047447174787521362e-01 -5.247705057263374329e-02 -2.619145214557647705e-01 -6.408682465553283691e-02 1.314130872488021851e-01 6.360483169555664062e-02 9.297996014356613159e-02 -2.554687857627868652e-01 9.148029983043670654e-02 4.411540627479553223e-01 1.778654158115386963e-01
-5.269948020577430725e-02 -1.660490036010742188e-01 6.269736588001251221e-02 -1.260070689022541046e-02 1.887020021677017212e-01 8.993955701589584351e-02 -1.313195079565048218e-01 -2.941024005413055420e-01 -6.107269227504730225e-02 -1.192044541239738464e-01 1.584594547748565674e-01 -5.331985186785459518e-03 2.137373387813568115e-01 -4.061450362205505371e-01 2.433727532625198364e-01 -2.480928041040897369e-02 4.171594977378845215e-02 -7.277564611285924911e-03 1.513652503490447998e-01 3.184013962745666504e-01 -6.969601660966873169e-02 1.907632499933242798e-01 -1.317443251609802246e-01 -1.555235832929611206e-01 -1.541766226291656494e-01 1.095679253339767456e-01 1.574863195419311523e-01 9.655050188302993774e-02 -4.546019062399864197e-02 3.486438989639282227e-01 4.409667477011680603e-02 -3.165787458419799805e-01
-3.601502776145935059e-01 -1.700876355171203613e-01 8.168174326419830322e-02 -3.098389804363250732e-01 7.066124677658081055e-02 -1.508043408393859863e-01 1.784303486347198486e-01 -1.203537881374359131e-01 -1.789470165967941284e-01 -2.786397375166416168e-02 -1.542966663837432861e-01 1.075352430343627930e-01 1.313672512769699097e-01 -2.414485663175582886e-01 -6.572394073009490967e-02 7.965355366468429565e-02 -3.056184947490692139e-01 -1.362939327955245972e-01 -1.280846148729324341e-01 7.053039968013763428e-02 2.390827238559722900e-01 -6.416593492031097412e-02 2.276860475540161133e-01 -9.180816262960433960e-02 -6.225593015551567078e-02 1.503323912620544434e-01 8.835352957248687744e-02 2.426000833511352539e-01 -2.093594223260879517e-01 2.290959954261779785e-01 -1.128966957330703735e-01 -2.305180579423904419e-01
-1.747186183929443359e-01 1.954168826341629028e-02 2.332292962819337845e-03 1.201808899641036987e-01 5.058420449495315552e-02 -2.225061208009719849e-01 -2.239905297756195068e-01 -2.267265766859054565e-01 6.799615174531936646e-02 -2.361686825752258301e-01 1.080759763717651367e-01 -4.788569360971450806e-02 4.441820681095123291e-01 -2.762348949909210205e-01 2.127309590578079224e-01 -1.192931905388832092e-01 3.440244495868682861e-02 -2.141480566933751106e-03 -1.768975704908370972e-01 1.387669518589973450e-02 1.057183593511581421e-01 1.562009751796722412e-01 4.035856947302818298e-02 -1.853118538856506348e-01 2.775215916335582733e-02 1.728405356407165527e-01 -7.633502781391143799e-02 1.367468088865280151e-01 -4.065169692039489746e-01 1.949799358844757080e-01 -1.287824213504791260e-01 1.195421516895294189e-01
3.418531268835067749e-02 8.700506761670112610e-03 -2.006518989801406860e-01 -2.474287748336791992e-01 2.966462373733520508e-01 -6.170796230435371399e-02 1.807894706726074219e-01 4.200825095176696777e-02 -9.938906878232955933e-02 -1.326294541358947754e-01 -1.881301961839199066e-02 1.396697461605072021e-01 3.855476677417755127e-01 -4.763513803482055664e-01 4.557551443576812744e-02 2.131453603506088257e-01 1.494107097387313843e-01 -1.500324718654155731e-02 -2.645872235298156738e-01 -9.904512763023376465e-02 -9.907966107130050659e-02 1.613535135984420776e-01 1.361291855573654175e-01 1.608742624521255493e-01 -3.148586302995681763e-02 -4.057455807924270630e-02 -1.830108612775802612e-01 2.640062570571899414e-02 -1.806657612323760986e-01 5.186608061194419861e-02 -1.306612640619277954e-01 -1.695951670408248901e-01
-2.874889075756072998e-01 1.699449610896408558e-03 -2.500198185443878174e-01 -2.689432799816131592e-01 2.502010464668273926e-01 -1.444473266601562500e-01 -8.911937475204467773e-04 -1.370220929384231567e-01 -1.199080515652894974e-02 -5.311841517686843872e-02 7.924553006887435913e-02 2.050560116767883301e-01 1.599402427673339844e-01 -3.772701025009155273e-01 2.560020983219146729e-01 -1.514166891574859619e-01 3.526560589671134949e-02 8.292265981435775757e-02 -1.120730265974998474e-01 5.322791263461112976e-02 2.369003184139728546e-02 1.840899288654327393e-01 2.566356956958770752e-01 -1.784091629087924957e-02 2.227462828159332275e-02 -3.211029618978500366e-02 2.668821513652801514e-01 -2.091754823923110962e-01 -1.095353662967681885e-01 2.609809041023254395e-01 1.888407915830612183e-01 1.271738409996032715e-01
-2.260117679834365845e-01 -1.560086309909820557e-01 1.146402582526206970e-01 -5.155550315976142883e-02 3.198833018541336060e-02 -1.361715793609619141e-01 -1.102022379636764526e-01 -2.819058299064636230e-01 -1.746015399694442749e-01 4.686129465699195862e-02 -1.313947439193725586e-01 -9.287953376770019531e-03 4.061683416366577148e-01 -3.097416162490844727e-01 1.228690445423126221e-01 1.106054410338401794e-01 -1.032287552952766418e-01 3.583238273859024048e-02 3.370096683502197266e-01 -2.312148809432983398e-01 -2.773231863975524902e-01 4.384762421250343323e-02 1.292754523456096649e-02 -1.622700989246368408e-01 7.965092360973358154e-02 1.848172694444656372e-01 1.082982942461967468e-01 -2.554355263710021973e-01 -1.993349492549896240e-01 9.760542213916778564e-02 8.065699040889739990e-02 4.210776835680007935e-02
-2.373243123292922974e-01 -1.306814551353454590e-01 -7.639931887388229370e-02 -1.538210511207580566e-01 3.248479217290878296e-02 -2.629147768020629883e-01 -2.418174892663955688e-01 -2.903273403644561768e-01 4.526717588305473328e-02 -2.167087942361831665e-01 8.334181457757949829e-02 1.134012825787067413e-02 4.876481294631958008e-01 -3.553429543972015381e-01 2.923024296760559082e-01 -2.344385907053947449e-02 8.785919100046157837e-02 -7.173393666744232178e-02 -7.684238255023956299e-02 -1.395905166864395142e-01 -7.690930366516113281e-02 1.918042153120040894e-01 2.860111184418201447e-02 -2.062689960002899170e-01 7.868715375661849976e-02 9.891866892576217651e-02 5.484437942504882812e-02 7.143320143222808838e-02 -1.640089303255081177e-01 4.569602385163307190e-02 1.686976477503776550e-02 1.811244152486324310e-02
7.573983632028102875e-03 -1.622581779956817627e-01 -2.174284905195236206e-01 -2.767103314399719238e-01 2.953550219535827637e-01 1.246558278799057007e-01 -3.991350904107093811e-02 -8.551549166440963745e-02 3.411484137177467346e-02 -1.955471374094486237e-02 1.414948422461748123e-02 1.611634492874145508e-01 -6.348232924938201904e-02 -3.867002725601196289e-01 -2.722916379570960999e-02 2.583426833152770996e-01 -1.182157620787620544e-01 2.478234022855758667e-01 -4.745244234800338745e-02 -7.356260716915130615e-02 4.877140745520591736e-02 2.170958369970321655e-01 -1.065044943243265152e-02 1.910517364740371704e-01 -1.459704786539077759e-01 1.318046301603317261e-01 3.268830850720405579e-02 2.624164819717407227e-01 -2.409431040287017822e-01 2.840914428234100342e-01 -1.584864854812622070e-01 -2.182970792055130005e-01
-3.108155429363250732e-01 -7.740459591150283813e-02 -6.990402936935424805e-02 -3.656518757343292236e-01 4.646096006035804749e-02 9.636213630437850952e-02 1.091196686029434204e-01 -1.827441900968551636e-01 -1.929700840264558792e-03 1.135589107871055603e-01 -6.992743164300918579e-02 -1.499409228563308716e-02 1.724221259355545044e-01 -3.631281852722167969e-01 -9.001347236335277557e-03 3.411431610584259033e-02 -1.153894811868667603e-01 -1.229706555604934692e-01 -3.246294856071472168e-01 9.250035881996154785e-02 1.417376101016998291e-01 7.013550400733947754e-02 1.490398943424224854e-01 -6.600455194711685181e-02 -2.544454038143157959e-01 1.084748506546020508e-01 -6.766471546143293381e-03 -1.267955359071493149e-02 -3.014543652534484863e-01 2.208238691091537476e-01 1.885751634836196899e-01 -2.744953334331512451e-01
-4.957394674420356750e-03 -4.635708630084991455e-01 -6.953256577253341675e-02 -2.111779451370239258e-01 3.087434172630310059e-01 -1.837252378463745117e-01 3.200325071811676025e-01 -9.021143615245819092e-02 -3.870589658617973328e-02 1.106329560279846191e-01 -1.135930046439170837e-02 -7.018435746431350708e-02 3.609351217746734619e-01 -1.057119220495223999e-01 2.017736881971359253e-01 1.181874200701713562e-01 -1.953808218240737915e-01 7.708493620157241821e-03 -1.909816116094589233e-01 5.300922319293022156e-02 2.261939086019992828e-02 2.290322631597518921e-01 1.340616047382354736e-01 -3.037469089031219482e-01 -2.088267914950847626e-02 1.092249006032943726e-01 3.190575540065765381e-02 -5.763087421655654907e-02 2.712059207260608673e-02 9.933642297983169556e-02 8.079425990581512451e-02 -8.082012087106704712e-02
-1.898902505636215210e-01 -2.826065123081207275e-01 -6.713704764842987061e-02 -3.879652544856071472e-02 1.330451369285583496e-01 5.658463388681411743e-02 -1.545896828174591064e-01 -8.581444621086120605e-02 -1.232565715909004211e-01 1.509755849838256836e-01 -1.804746985435485840e-01 1.352803856134414673e-01 6.278277039527893066e-01 4.129970818758010864e-02 -1.007054448127746582e-01 1.634610891342163086e-01 -4.268966149538755417e-03 1.738749146461486816e-01 -1.373495440930128098e-02 -1.099571809172630310e-01 -4.826970770955085754e-02 8.475480973720550537e-02 -3.308506309986114502e-01 8.472594618797302246e-02 -2.429085969924926758e-01 7.529869675636291504e-02 1.721690148115158081e-01 -1.668324926868081093e-03 -1.928080469369888306e-01 -4.304025694727897644e-02 -2.473759092390537262e-02 4.078007489442825317e-02
2.461990714073181152e-02 -1.616092026233673096e-01 1.308643072843551636e-01 -3.395303487777709961e-01 3.587210774421691895e-01 -5.192627385258674622e-02 -1.071352213621139526e-01 -5.801677703857421875e-02 6.137420982122421265e-02 -2.668965160846710205e-01 5.604884028434753418e-02 1.072914823889732361e-01 2.691229581832885742e-01 -2.768526673316955566e-01 2.250815182924270630e-01 1.316311061382293701e-01 1.455651968717575073e-01 -6.643679738044738770e-02 -3.959972038865089417e-02 -7.566210813820362091e-03 9.739097207784652710e-03 -1.056784242391586304e-01 -3.347498178482055664e-01 -1.534138172864913940e-01 -3.471486866474151611e-01 1.103675086051225662e-02 6.229669973254203796e-02 1.072366982698440552e-01 2.122936584055423737e-02 2.397214919328689575e-01 1.333935707807540894e-01 4.606958851218223572e-02
9.287414140999317169e-03 -2.586181461811065674e-01 -1.948996633291244507e-01 -3.627706468105316162e-01 3.060985803604125977e-01 -2.174632996320724487e-02 1.761384606361389160e-01 1.297505572438240051e-02 -2.904599010944366455e-01 8.034534007310867310e-02 -8.698174357414245605e-02 3.289825096726417542e-02 3.487992882728576660e-01 1.034914031624794006e-01 1.688943011686205864e-03 1.162597015500068665e-01 -1.697565019130706787e-01 -9.485507756471633911e-02 -2.730082571506500244e-01 -1.421472281217575073e-01 -4.072923213243484497e-02 1.166291236877441406e-01 1.907553523778915405e-01 -3.347222208976745605e-01 3.182736411690711975e-02 1.083186790347099304e-01 1.082000285387039185e-01 1.855024844408035278e-01 -3.103225119411945343e-02 4.215665534138679504e-02 -3.552485257387161255e-02 -1.833311915397644043e-01
-1.930630058050155640e-01 -1.396994739770889282e-01 -1.387439072132110596e-01 -1.379918009042739868e-01 2.055012881755828857e-01 -1.647587716579437256e-01 1.449776291847229004e-01 -2.460970543324947357e-02 -1.319563686847686768e-01 9.553694166243076324e-03 7.306642830371856689e-02 1.787766963243484497e-01 4.053340256214141846e-01 -4.223861172795295715e-02 2.326680533587932587e-02 7.976711541414260864e-02 -1.630618572235107422e-01 4.601132497191429138e-02 -4.830815494060516357e-01 4.370665550231933594e-02 -1.575428396463394165e-01 7.656977325677871704e-02 2.214239910244941711e-02 -2.012495845556259155e-01 1.130369603633880615e-01 6.368948519229888916e-02 -6.632870435714721680e-02 1.032668538391590118e-02 -4.442255795001983643e-01 -6.189195439219474792e-03 -2.039070613682270050e-02 -1.770378500223159790e-01
-6.218806654214859009e-02 -2.857332229614257812e-01 -3.179983496665954590e-01 -5.007793009281158447e-02 2.943601906299591064e-01 -8.751622587442398071e-02 -1.418484933674335480e-02 -1.306409984827041626e-01 -1.443759649991989136e-01 4.513774067163467407e-02 3.746787086129188538e-02 7.582180947065353394e-02 2.012335062026977539e-01 -9.490724653005599976e-02 2.133946493268013000e-02 3.501046597957611084e-01 -2.024000585079193115e-01 -4.187590777873992920e-01 -1.416102498769760132e-01 -1.315235043875873089e-03 -8.745409548282623291e-02 7.351908087730407715e-02 2.346357256174087524e-01 -2.470123618841171265e-01 -1.707101762294769287e-01 2.960153110325336456e-02 1.215096041560173035e-01 -1.241561584174633026e-02 -1.629858911037445068e-01 6.712178885936737061e-02 1.798917651176452637e-01 1.511532962322235107e-01
9.380618482828140259e-02 -6.802792102098464966e-02 -9.285733103752136230e-02 -1.377085894346237183e-01 2.504274807870388031e-02 -6.177087873220443726e-02 -1.430525630712509155e-02 1.442867214791476727e-03 -1.049980754032731056e-03 -1.329157948493957520e-01 2.148326933383941650e-01 2.352075874805450439e-01 2.835039496421813965e-01 -3.250162005424499512e-01 6.045236438512802124e-02 1.085373982787132263e-01 -1.076028272509574890e-01 -1.547501534223556519e-01 1.352871358394622803e-01 2.691587805747985840e-01 -1.117839245125651360e-03 1.605667732656002045e-02 -1.567692458629608154e-01 1.510417759418487549e-01 -2.209614515304565430e-01 7.071398198604583740e-02 1.212003380060195923e-01 2.076046019792556763e-01 -1.549310535192489624e-01 5.043119192123413086e-01 5.230033397674560547e-02 -2.591167390346527100e-01
-4.077197015285491943e-01 -6.950948387384414673e-02 3.118216432631015778e-02 -3.263824284076690674e-01 5.604968592524528503e-02 2.126645669341087341e-02 -8.511353284120559692e-02 -2.299678772687911987e-01 -3.030779398977756500e-02 1.671786904335021973e-01 -2.217787951231002808e-01 2.352554798126220703e-01 2.372628748416900635e-01 -1.535991430282592773e-01 8.657304942607879639e-02 -7.986369729042053223e-02 -7.463227957487106323e-02 -1.805798709392547607e-02 1.326874494552612305e-01 1.630281805992126465e-01 -5.499037727713584900e-02 -5.297869443893432617e-02 2.068103253841400146e-01 -1.836346387863159180e-01 -4.851823300123214722e-02 1.500648856163024902e-01 -1.117501780390739441e-01 1.171990185976028442e-01 -3.222827613353729248e-01 3.762829601764678955e-01 1.439182274043560028e-02 -3.730529919266700745e-02
4.692795872688293457e-02 -2.340119332075119019e-01 -6.840113550424575806e-02 1.786823123693466187e-01 -2.545111179351806641e-01 1.591500937938690186e-01 -2.200103551149368286e-02 -2.762118577957153320e-01 -1.434089839458465576e-01 3.329065814614295959e-02 1.146921664476394653e-01 1.149330288171768188e-01 3.834986984729766846e-01 -2.829542458057403564e-01 2.499001659452915192e-02 1.196892783045768738e-01 -1.873342692852020264e-01 3.161679953336715698e-02 -4.046965762972831726e-02 -3.365924581885337830e-02 -9.115728735923767090e-02 1.564291268587112427e-01 -1.606891751289367676e-01 1.491127610206604004e-01 -6.070711836218833923e-02 2.344536595046520233e-02 3.089271783828735352e-01 1.904598772525787354e-01 -1.348758190870285034e-01 2.986044883728027344e-01 -1.006385087966918945e-01 -2.762165367603302002e-01
-1.026097163558006287e-01 -4.619543552398681641e-01 -2.200680226087570190e-01 -2.406964078545570374e-02 1.914422065019607544e-01 1.568455547094345093e-01 -7.204182446002960205e-02 -2.766122817993164062e-01 2.905896119773387909e-02 -1.500943601131439209e-01 1.369515955448150635e-01 1.557931602001190186e-01 2.240516394376754761e-01 -1.458116769790649414e-01 3.169319033622741699e-01 -1.717724502086639404e-01 2.199560105800628662e-01 -7.273050397634506226e-02 -1.016526818275451660e-01 -1.261128932237625122e-01 2.000693678855895996e-01 -5.939968302845954895e-02 -6.333316862583160400e-02 -5.312190204858779907e-02 -6.670954078435897827e-02 2.214348316192626953e-01 1.792556792497634888e-01 1.199004426598548889e-01 -1.024107784032821655e-01 2.224245667457580566e-01 -8.755833655595779419e-02 1.355605721473693848e-01
1.551264226436614990e-01 -1.971682347357273102e-02 7.822710089385509491e-03 -1.632586866617202759e-01 3.839179575443267822e-01 1.087372750043869019e-01 2.273882329463958740e-01 -1.341031789779663086e-01 1.577721536159515381e-02 -1.621706187725067139e-01 -6.524267792701721191e-02 3.188219666481018066e-01 2.237358093261718750e-01 -4.236645698547363281e-01 -2.792258001863956451e-02 1.621983796358108521e-01 1.399094909429550171e-01 1.853140294551849365e-01 -1.038571447134017944e-01 -2.041612416505813599e-01 5.871710553765296936e-02 2.178645431995391846e-01 5.966351926326751709e-02 3.411586210131645203e-02 3.845768806058913469e-04 -1.415089964866638184e-01 -2.378159947693347931e-02 -5.413392558693885803e-02 -2.397548109292984009e-01 2.496946007013320923e-01 -1.635212916880846024e-03 -1.595720350742340088e-01
-7.212702184915542603e-02 -3.415467217564582825e-03 -3.574306368827819824e-01 -5.490879714488983154e-02 4.059654101729393005e-02 2.495422512292861938e-01 -3.016523420810699463e-01 -4.745875298976898193e-02 -1.692081540822982788e-01 -1.490848809480667114e-01 2.666173316538333893e-02 5.657895654439926147e-02 3.361200690269470215e-01 -2.344812452793121338e-01 -1.137356460094451904e-01 -2.686485834419727325e-02 -3.162877261638641357e-01 -4.009172320365905762e-02 -6.303188204765319824e-02 -1.225235536694526672e-01 -1.924172639846801758e-01 9.379436820745468140e-02 -6.040843576192855835e-02 -2.314958423376083374e-01 1.979872770607471466e-02 1.656339466571807861e-01 1.507525444030761719e-01 -1.763386279344558716e-01 -2.822792232036590576e-01 1.800440102815628052e-01 -1.523412317037582397e-01 -1.726790219545364380e-01
-1.413716524839401245e-01 -1.394507437944412231e-01 -4.940738528966903687e-02 3.826505318284034729e-02 2.166031002998352051e-01 -4.283753037452697754e-02 5.860758945345878601e-02 -1.652970612049102783e-01 -1.229626759886741638e-01 1.046098768711090088e-02 1.310512423515319824e-01 1.632888428866863251e-02 1.244844645261764526e-01 -1.715717464685440063e-01 6.565246731042861938e-02 1.042550429701805115e-01 3.939642906188964844e-01 5.041549727320671082e-02 3.363944357261061668e-03 7.576538622379302979e-02 2.114250659942626953e-01 7.517217099666595459e-02 1.586938947439193726e-01 -8.584724366664886475e-02 -5.323477089405059814e-02 4.424496293067932129e-01 1.304316222667694092e-01 -3.469631820917129517e-02 -2.827755808830261230e-01 3.339024484157562256e-01 -3.172605931758880615e-01 1.704238802194595337e-01
-2.221676558256149292e-01 -1.609488427639007568e-01 1.074593886733055115e-01 7.578936964273452759e-02 2.346051782369613647e-01 1.271623820066452026e-01 -9.557984024286270142e-02 -1.611857861280441284e-01 -1.684798896312713623e-01 -2.283599972724914551e-01 8.404527604579925537e-02 -1.075410693883895874e-01 3.538450598716735840e-01 -1.153486147522926331e-01 9.325399994850158691e-02 -8.346160501241683960e-02 -1.321831066161394119e-02 -1.283338367938995361e-01 5.624063313007354736e-02 3.737541437149047852e-01 -1.556198596954345703e-01 1.660174131393432617e-01 -1.530261933803558350e-01 -8.684916794300079346e-02 -2.247614860534667969e-01 1.192610897123813629e-02 1.528656929731369019e-01 1.566460579633712769e-01 -1.907275468111038208e-01 3.652139604091644287e-01 1.923130303621292114e-01 -1.536818500608205795e-02
-1.032159104943275452e-01 -2.642315030097961426e-01 7.290775422006845474e-03 -2.383859455585479736e-01 -1.382767260074615479e-01 3.809115290641784668e-02 -2.287493944168090820e-01 1.662119477987289429e-01 -3.275010585784912109e-01 2.847569063305854797e-02 7.959504425525665283e-02 2.742278277873992920e-01 1.573783308267593384e-01 -4.883341491222381592e-02 3.328792750835418701e-02 6.424348056316375732e-02 -1.059407219290733337e-01 1.280783861875534058e-02 -3.255152702331542969e-02 -1.771761775016784668e-01 3.476111963391304016e-02 9.572328627109527588e-02 -2.306024879217147827e-01 -3.206359148025512695e-01 -9.432981163263320923e-02 3.151916265487670898e-01 -2.277564257383346558e-01 -8.379546552896499634e-02 -3.586963713169097900e-01 -2.378164231777191162e-02 1.672690510749816895e-01 -7.476810365915298462e-02
-1.535592526197433472e-01 -7.964628189802169800e-02 1.058982089161872864e-01 -2.446319013833999634e-01 1.300243884325027466e-01 6.499622017145156860e-02 2.917816936969757080e-01 -4.423872008919715881e-02 -2.845523655414581299e-01 -4.528695344924926758e-02 -9.762842208147048950e-02 1.748923510313034058e-01 3.571827709674835205e-01 -3.314402103424072266e-01 -1.126719862222671509e-01 1.887012273073196411e-01 -2.570182271301746368e-02 -1.527906060218811035e-01 -2.749577164649963379e-01 8.584495633840560913e-02 6.062437593936920166e-02 -6.415055692195892334e-02 2.402847707271575928e-01 1.003429666161537170e-01 -2.852236852049827576e-02 -6.591776013374328613e-02 -1.144281327724456787e-01 -9.534179419279098511e-02 -1.431675404310226440e-01 2.862713038921356201e-01 -2.636699676513671875e-01 5.677688401192426682e-03
-5.301796272397041321e-02 -9.191779047250747681e-02 -2.213381379842758179e-01 1.415034979581832886e-01 1.795237511396408081e-01 -1.811894774436950684e-02 -1.072905510663986206e-01 7.246871292591094971e-02 -1.850637644529342651e-01 7.293939590454101562e-02 -1.350807677954435349e-02 2.004869729280471802e-01 5.556949600577354431e-02 -3.884660899639129639e-01 9.109180420637130737e-02 9.840857982635498047e-02 -7.716876268386840820e-02 6.670808792114257812e-02 -1.417077630758285522e-01 -1.249683275818824768e-01 -1.155070438981056213e-01 7.606960088014602661e-02 -1.176776830106973648e-02 1.653652489185333252e-01 -8.600418269634246826e-02 -5.053339898586273193e-02 4.749214351177215576e-01 3.007586598396301270e-01 -1.100955754518508911e-01 1.858194768428802490e-01 -4.941339418292045593e-02 -3.882273733615875244e-01
2.115279436111450195e-01 -2.080539017915725708e-01 1.647028625011444092e-01 -1.725243777036666870e-01 1.065685153007507324e-01 -1.939087659120559692e-01 -3.111387789249420166e-02 -1.095725223422050476e-01 -2.988845296204090118e-02 8.414097130298614502e-02 -1.068144291639328003e-02 3.514520358294248581e-03 4.951854348182678223e-01 -2.844683825969696045e-01 -4.387012496590614319e-02 4.763517936225980520e-04 3.877041861414909363e-02 1.972065716981887817e-01 -3.488441184163093567e-02 -2.588307261466979980e-01 -3.685444965958595276e-02 -3.900263458490371704e-02 1.747723668813705444e-01 -2.360403090715408325e-01 4.059539735317230225e-02 3.075633645057678223e-01 -1.274870522320270538e-02 2.633598148822784424e-01 -2.458530366420745850e-01 -3.557132557034492493e-02 1.690692901611328125e-01 5.647760629653930664e-02
-2.855855785310268402e-02 -1.233462616801261902e-01 -1.238289251923561096e-01 -6.181140244007110596e-02 1.516099274158477783e-01 1.925149559974670410e-02 -5.226487666368484497e-02 6.325277686119079590e-02 -1.387669984251260757e-02 -1.628977805376052856e-02 1.766622364521026611e-01 -1.045764796435832977e-02 2.648938596248626709e-01 -1.475302577018737793e-01 3.231337070465087891e-01 4.061893746256828308e-02 2.827960848808288574e-01 6.192817911505699158e-02 -1.008536070585250854e-01 -2.205617167055606842e-02 3.420234620571136475e-01 7.754907011985778809e-02 -1.116375718265771866e-02 -1.430750340223312378e-01 -1.304063200950622559e-01 3.859060704708099365e-01 2.840504050254821777e-01 1.080247461795806885e-01 -3.192825615406036377e-01 2.978653907775878906e-01 -1.329695880413055420e-01 -1.631064154207706451e-02
-1.153760030865669250e-01 -1.471691280603408813e-01 1.172581594437360764e-02 -9.466102346777915955e-03 3.174638748168945312e-01 2.346752583980560303e-01 -9.844441711902618408e-02 3.878905251622200012e-02 -2.363346815109252930e-01 -2.362481951713562012e-01 1.695692241191864014e-01 1.656587421894073486e-01 1.611864566802978516e-01 -2.729628682136535645e-01 1.037324890494346619e-01 1.400147974491119385e-01 5.612420290708541870e-02 -3.296304866671562195e-02 -1.820918172597885132e-01 1.937228888273239136e-01 7.833088934421539307e-02 -4.422543197870254517e-02 -2.031686715781688690e-02 -2.625150084495544434e-01 -1.623017638921737671e-01 1.864018104970455170e-02 1.818167120218276978e-01 -4.389746189117431641e-01 -2.362944930791854858e-01 1.173764280974864960e-02 1.743980683386325836e-02 -1.948575824499130249e-01
-1.360491514205932617e-01 -2.777018845081329346e-01 2.872806787490844727e-01 -7.760646939277648926e-02 1.705937832593917847e-01 -1.223334595561027527e-01 1.840970069169998169e-01 -1.803240925073623657e-02 -1.550677269697189331e-01 -1.237614452838897705e-01 2.615747153759002686e-01 7.813734933733940125e-03 3.294485211372375488e-01 -1.945991665124893188e-01 2.403649874031543732e-02 1.825873255729675293e-01 -1.983871124684810638e-02 6.347500532865524292e-02 3.323373496532440186e-01 -4.974739160388708115e-03 2.857357077300548553e-02 -1.077781841158866882e-01 -4.492392018437385559e-02 1.682631820440292358e-01 -8.695378154516220093e-02 3.668254911899566650e-01 1.428264826536178589e-01 1.783000677824020386e-01 -2.858915627002716064e-01 7.549872994422912598e-02 -3.068305924534797668e-02 9.498492628335952759e-02
-5.260080471634864807e-02 -2.700051665306091309e-01 -7.353488355875015259e-02 1.100738421082496643e-01 1.902232319116592407e-01 1.303818076848983765e-01 -6.076714769005775452e-02 9.642933495342731476e-03 -1.436150223016738892e-01 -1.477482020854949951e-01 5.414301529526710510e-03 5.125648155808448792e-02 2.900019884109497070e-01 -2.302261292934417725e-01 4.822296649217605591e-02 6.141867861151695251e-02 -1.038629412651062012e-01 -3.595123291015625000e-01 -1.776280701160430908e-01 1.919266581535339355e-01 3.803673014044761658e-02 -2.103535644710063934e-02 2.348892390727996826e-02 -4.356744885444641113e-01 -1.581281423568725586e-01 -9.330216795206069946e-02 -1.168206781148910522e-01 -2.861616909503936768e-01 -2.825159728527069092e-01 2.259837836027145386e-01 2.599243447184562683e-02 6.328247487545013428e-03
1.805360196158289909e-03 -3.335266187787055969e-02 -1.898702830076217651e-01 -2.013732194900512695e-01 3.282910287380218506e-01 -1.009629592299461365e-01 8.230655640363693237e-02 3.800008818507194519e-02 -2.108982801437377930e-01 -1.223719269037246704e-01 -3.326007723808288574e-02 4.415110945701599121e-01 2.365587055683135986e-01 -1.701572984457015991e-01 5.988104641437530518e-02 -2.262357324361801147e-01 -7.842127233743667603e-02 -1.567186415195465088e-01 -1.409118473529815674e-01 -2.229335308074951172e-01 1.410325020551681519e-01 -8.592426031827926636e-02 2.454662024974822998e-01 1.620851270854473114e-02 1.038572266697883606e-01 2.134128212928771973e-01 1.341291069984436035e-01 -9.345560520887374878e-02 -1.585718542337417603e-01 2.405940592288970947e-01 4.035271704196929932e-02 -2.124904841184616089e-01
-2.561526894569396973e-01 -1.060213148593902588e-01 -1.105391327291727066e-02 -1.364669054746627808e-01 3.504277765750885010e-02 -1.901711225509643555e-01 -2.828301489353179932e-01 -2.331895977258682251e-01 8.339799940586090088e-03 -3.360452651977539062e-01 2.151044756174087524e-01 2.454845001921057701e-03 3.189360797405242920e-01 -3.425345122814178467e-01 7.992494851350784302e-03 -1.543351560831069946e-01 1.198856253176927567e-02 -1.934343576431274414e-01 -2.117828875780105591e-01 -8.162046968936920166e-02 1.102202683687210083e-01 1.522481441497802734e-01 2.247406542301177979e-01 -2.485093474388122559e-01 1.118896603584289551e-01 5.473520234227180481e-02 -1.021863967180252075e-01 6.813333183526992798e-02 -2.249078899621963501e-01 1.103779748082160950e-01 -4.646818619221448898e-03 1.938007399439811707e-02
-1.987767592072486877e-02 -4.288063347339630127e-01 -1.005062907934188843e-01 9.168519824743270874e-02 3.719148635864257812e-01 -1.899236589670181274e-01 -2.601951658725738525e-01 -2.445342764258384705e-02 6.148525327444076538e-02 -7.182852178812026978e-02 -6.056201830506324768e-02 5.404363945126533508e-02 2.018626481294631958e-01 -1.012899726629257202e-01 1.960313469171524048e-01 2.042669057846069336e-01 2.747111916542053223e-01 -3.384708985686302185e-02 -2.178261280059814453e-01 -5.032249167561531067e-02 -1.369553338736295700e-02 -5.988522991538047791e-02 -2.796736732125282288e-02 9.445286542177200317e-02 -1.269342899322509766e-01 8.589372038841247559e-02 2.169383019208908081e-01 -9.069817513227462769e-02 -2.284187674522399902e-01 7.112225145101547241e-02 1.615661829710006714e-01 -3.250478506088256836e-01
-2.494569718837738037e-01 -3.854448348283767700e-02 4.173794016242027283e-02 -2.333133369684219360e-01 2.988816499710083008e-01 8.869228512048721313e-02 2.048082351684570312e-01 -5.479819141328334808e-03 6.198970228433609009e-02 -6.932030431926250458e-03 -1.426693499088287354e-01 3.147940635681152344e-01 3.095053434371948242e-01 -2.424123585224151611e-01 1.762831658124923706e-01 5.656355619430541992e-02 -8.260346949100494385e-02 9.373936057090759277e-02 -3.620596528053283691e-01 -9.063876420259475708e-02 3.870612382888793945e-02 -2.744144201278686523e-01 9.342446178197860718e-02 -7.900025695562362671e-02 -5.781325697898864746e-02 -3.640000894665718079e-02 1.683310568332672119e-01 -1.574534326791763306e-01 -2.179100662469863892e-01 7.992431521415710449e-02 -3.697715327143669128e-02 -2.627630233764648438e-01
9.718988090753555298e-02 -5.574489478021860123e-03 -1.575538814067840576e-01 1.119738370180130005e-01 3.275313228368759155e-02 -3.935582935810089111e-02 4.846258088946342468e-02 -3.199865221977233887e-01 -2.637944519519805908e-01 4.153744131326675415e-02 2.714070081710815430e-01 1.286217011511325836e-02 5.258356928825378418e-01 -7.946977764368057251e-02 1.947243958711624146e-01 5.598443746566772461e-02 -1.568939685821533203e-01 1.213062405586242676e-01 8.997070789337158203e-02 2.006698995828628540e-01 -1.800514757633209229e-01 1.907330155372619629e-01 -6.534422188997268677e-02 6.164543796330690384e-03 -1.381312012672424316e-01 1.318929642438888550e-01 2.091655433177947998e-01 2.360357902944087982e-02 -6.562434136867523193e-02 2.772704660892486572e-01 2.117106914520263672e-01 -9.591540694236755371e-02
-1.115669533610343933e-01 -1.686107516288757324e-01 -4.234569147229194641e-02 -1.374159902334213257e-01 2.799421846866607666e-01 1.415963750332593918e-02 -5.765046924352645874e-02 -2.619197070598602295e-01 -2.124561220407485962e-01 -1.206660121679306030e-01 2.071062624454498291e-01 6.766216456890106201e-02 3.108530044555664062e-01 -4.009003639221191406e-01 2.488047182559967041e-01 -8.743719756603240967e-02 1.759761273860931396e-01 -1.909743845462799072e-01 5.877243354916572571e-03 -1.191889867186546326e-02 2.279990315437316895e-01 8.303730934858322144e-02 -1.560199707746505737e-01 -9.850556403398513794e-02 -9.753155708312988281e-02 1.692437827587127686e-01 8.482372760772705078e-02 -1.874168366193771362e-01 7.441985607147216797e-02 2.404683232307434082e-01 -1.810517907142639160e-01 1.293272972106933594e-01
-9.070011973381042480e-02 -9.629641473293304443e-02 9.297350794076919556e-02 -5.717135220766067505e-02 4.229062497615814209e-01 2.608339786529541016e-01 -3.402656689286231995e-02 -1.130257472395896912e-01 -1.480685919523239136e-01 -9.256882965564727783e-02 8.748536556959152222e-02 6.583802402019500732e-02 2.753170132637023926e-01 -2.631418108940124512e-01 8.844172954559326172e-02 9.699163585901260376e-02 4.414862021803855896e-02 -2.087625861167907715e-01 -1.570984423160552979e-01 2.279106378555297852e-01 8.410925418138504028e-02 2.421970814466476440e-01 -3.932646811008453369e-01 -2.543956041336059570e-01 4.027657955884933472e-02 9.205170720815658569e-02 9.250301122665405273e-02 -1.398286372423171997e-01 -2.255024164915084839e-01 7.644981890916824341e-02 3.952746093273162842e-02 3.594852611422538757e-02
-1.213270872831344604e-01 5.815363675355911255e-02 -4.862234890460968018e-01 -1.100238133221864700e-02 3.581275045871734619e-01 6.026777252554893494e-02 5.375830829143524170e-02 1.037181317806243896e-01 -1.312642395496368408e-01 2.987437844276428223e-01 1.956733912229537964e-01 4.127215594053268433e-02 2.603320479393005371e-01 -2.500838637351989746e-01 1.515375077724456787e-01 -1.086347773671150208e-01 1.648353189229965210e-01 1.555763464421033859e-02 -6.881697481730952859e-05 -1.051350682973861694e-02 -7.083205133676528931e-02 4.281689599156379700e-02 1.854004263877868652e-01 -6.152830645442008972e-02 -7.968217134475708008e-02 1.390141546726226807e-01 5.849255248904228210e-02 1.904198676347732544e-01 -1.802924722433090210e-01 1.771226674318313599e-01 2.752944529056549072e-01 -1.035671681165695190e-01
1.928298473358154297e-01 -2.914212942123413086e-01 7.040503621101379395e-02 5.383157730102539062e-02 4.208065569400787354e-02 -1.402130275964736938e-01 -6.120269373059272766e-02 -2.380880527198314667e-03 -6.337755173444747925e-02 1.377440094947814941e-01 2.077711746096611023e-02 -1.249131932854652405e-01 5.961523652076721191e-01 -2.797855436801910400e-01 -7.604782283306121826e-02 4.931465536355972290e-02 -9.012354165315628052e-02 6.542679667472839355e-02 8.997339010238647461e-02 -2.497470676898956299e-01 -1.300612688064575195e-01 -2.424892336130142212e-01 -3.288864716887474060e-02 -6.537438929080963135e-02 6.243040040135383606e-02 1.148198693990707397e-01 6.880980916321277618e-03 2.568938136100769043e-01 -3.195111751556396484e-01 6.933468580245971680e-02 9.655718505382537842e-02 -2.550487220287322998e-02
-1.595159173011779785e-01 -2.776688039302825928e-01 -2.181996405124664307e-01 -3.954455852508544922e-01 4.269089102745056152e-01 -2.064033001661300659e-01 1.032929122447967529e-01 1.541833579540252686e-01 8.300644345581531525e-03 -2.378466725349426270e-02 1.215888634324073792e-01 2.387132644653320312e-01 2.251980900764465332e-01 -1.978211253881454468e-01 -4.640381038188934326e-02 -5.342519283294677734e-02 -1.185595020651817322e-01 6.308317184448242188e-02 1.118550971150398254e-01 6.213710829615592957e-02 -4.755243659019470215e-02 -8.332519233226776123e-02 -6.953798979520797729e-02 1.946226321160793304e-02 -1.887845546007156372e-01 2.219489216804504395e-01 1.170422211289405823e-01 -1.297671049833297729e-01 -1.665307581424713135e-01 2.044250071048736572e-01 1.154804825782775879e-01 1.406745463609695435e-01
-2.655090247571934015e-05 -9.934985637664794922e-02 -2.873058319091796875e-01 -1.868085712194442749e-01 5.300366133451461792e-02 1.918648630380630493e-01 -8.195047825574874878e-02 6.852924078702926636e-02 -2.677805721759796143e-01 6.123047322034835815e-02 -1.426541358232498169e-01 1.461929976940155029e-01 2.053989171981811523e-01 -3.656699359416961670e-01 3.502025455236434937e-02 7.052239775657653809e-02 -2.297238409519195557e-01 -7.471404224634170532e-02 -1.850642561912536621e-01 -3.434416353702545166e-01 -3.032670319080352783e-01 1.710247695446014404e-01 -1.017561480402946472e-01 -2.358702868223190308e-01 -8.384636789560317993e-02 1.554538607597351074e-01 7.623396813869476318e-02 -1.239276826381683350e-01 1.409343822160735726e-04 2.108970433473587036e-01 -8.810921758413314819e-02 -1.414231061935424805e-01
-2.895623743534088135e-01 -1.018222495913505554e-01 4.348428547382354736e-02 -4.326224327087402344e-01 4.358129575848579407e-02 6.930631399154663086e-02 -2.900077998638153076e-01 1.214144080877304077e-01 7.054056227207183838e-02 8.621092885732650757e-03 -7.952073961496353149e-02 2.695937827229499817e-02 3.056782782077789307e-01 -1.167588308453559875e-01 -1.207214593887329102e-02 -4.971612989902496338e-02 -1.217169873416423798e-02 -1.339275985956192017e-01 -1.088557913899421692e-01 1.480870246887207031e-01 6.363068241626024246e-03 7.127169519662857056e-02 2.291608005762100220e-01 -1.482325196266174316e-01 -2.506596744060516357e-01 5.733472481369972229e-02 -7.929566502571105957e-02 3.032937943935394287e-01 -2.660655081272125244e-01 2.441103458404541016e-01 -7.374816387891769409e-02 -2.402301430702209473e-01
-4.024807810783386230e-01 1.497092097997665405e-01 1.192999631166458130e-01 -8.876033872365951538e-02 -4.907813295722007751e-02 -6.547991186380386353e-02 -8.303682506084442139e-02 8.312024176120758057e-02 -1.188717409968376160e-01 -1.186449825763702393e-01 6.912782788276672363e-02 1.872323006391525269e-01 5.450033545494079590e-01 -1.512438952922821045e-01 8.582773804664611816e-02 1.526030451059341431e-01 -1.153147667646408081e-01 9.413202293217182159e-03 -8.870625495910644531e-02 -1.388203501701354980e-01 -4.374652355909347534e-02 2.892280519008636475e-01 7.108914107084274292e-02 8.639588207006454468e-02 -4.453828185796737671e-02 -7.656648755073547363e-02 2.936721742153167725e-01 -4.928874783217906952e-03 -3.256322741508483887e-01 -1.043313071131706238e-01 -6.564801931381225586e-02 -2.075067907571792603e-02
-1.427197307348251343e-01 -2.171143740415573120e-01 -1.503873020410537720e-01 -2.084919214248657227e-01 2.844733893871307373e-01 1.290494650602340698e-01 3.361332118511199951e-01 2.529120147228240967e-01 -2.107663005590438843e-01 -1.462009176611900330e-02 -2.390096485614776611e-01 5.917930230498313904e-02 2.664381265640258789e-01 -4.326066076755523682e-01 -2.397140301764011383e-02 -5.170031636953353882e-02 7.354439049959182739e-02 7.844530045986175537e-02 -7.697609066963195801e-02 -3.031097818166017532e-03 -2.512658759951591492e-02 8.078064024448394775e-02 7.076608389616012573e-02 -1.714583635330200195e-01 4.208661243319511414e-02 4.833352938294410706e-02 9.127169847488403320e-03 3.532468378543853760e-01 3.425303101539611816e-02 1.778191477060317993e-01 3.182571008801460266e-02 5.822002887725830078e-02
-1.525844186544418335e-01 -1.327500194311141968e-01 1.591487079858779907e-01 -5.828744173049926758e-02 1.173476204276084900e-01 4.294652119278907776e-02 -4.160154983401298523e-02 -1.695718020200729370e-01 -1.436977982521057129e-01 -2.103402912616729736e-01 1.410594284534454346e-01 -3.270144015550613403e-02 4.258253574371337891e-01 -2.501621842384338379e-01 3.642161488533020020e-01 -1.293131150305271149e-02 6.135554611682891846e-02 -8.455194532871246338e-02 9.643032401800155640e-02 1.797172129154205322e-01 1.161917224526405334e-01 8.141373842954635620e-02 -1.709072142839431763e-01 -1.055676937103271484e-01 -1.532932966947555542e-01 2.605580091476440430e-01 -4.475973080843687057e-03 1.410577744245529175e-01 -2.010761499404907227e-01 3.900107145309448242e-01 -7.953279651701450348e-03 6.912538409233093262e-02
-2.126051485538482666e-01 -2.360106259584426880e-01 -1.633731424808502197e-01 5.525625124573707581e-02 4.164829254150390625e-01 -2.072945982217788696e-01 2.388844937086105347e-01 1.802692003548145294e-02 -1.612172722816467285e-01 -8.336519449949264526e-02 -2.426497042179107666e-01 9.313296526670455933e-02 3.701703995466232300e-02 -4.320666939020156860e-02 1.841265410184860229e-01 1.750493645668029785e-01 -1.972059160470962524e-01 -8.403677493333816528e-02 -1.565931439399719238e-01 9.417972527444362640e-03 5.815975368022918701e-02 2.378361672163009644e-01 -3.662539646029472351e-02 -1.796126067638397217e-01 9.082048386335372925e-02 3.119615912437438965e-01 1.005955040454864502e-01 2.751807570457458496e-01 -5.296731740236282349e-02 1.956886500120162964e-01 1.142423897981643677e-01 -1.325994282960891724e-01
-5.230817198753356934e-02 -8.618018031120300293e-02 -6.070574745535850525e-02 -1.484031677246093750e-01 3.329770267009735107e-01 -2.436670660972595215e-02 7.863300293684005737e-02 -5.818282440304756165e-02 -2.879928052425384521e-01 -3.442042171955108643e-01 -2.845134735107421875e-01 8.495073765516281128e-02 1.956498920917510986e-01 -8.827364444732666016e-02 1.326519399881362915e-01 5.998567119240760803e-02 -6.798902153968811035e-02 -8.593933656811714172e-03 6.981035321950912476e-02 -2.117997705936431885e-01 1.090407818555831909e-01 9.296365082263946533e-02 -1.313117612153291702e-02 -2.568237781524658203e-01 5.835523363202810287e-03 2.553037106990814209e-01 -8.906342834234237671e-02 3.530303388833999634e-02 -2.265301644802093506e-01 3.936256170272827148e-01 1.604753434658050537e-01 -1.968534886837005615e-01
-1.688364446163177490e-01 1.264774333685636520e-02 2.959107421338558197e-02 -2.961824834346771240e-01 1.268416494131088257e-01 1.214173585176467896e-01 -1.870464906096458435e-02 2.280580811202526093e-02 -3.163371980190277100e-01 1.891100034117698669e-02 2.855822443962097168e-01 -9.737914800643920898e-02 2.512225508689880371e-01 -1.124522536993026733e-01 -1.310829222202301025e-01 3.026238679885864258e-01 -7.209291215986013412e-03 -5.919316038489341736e-02 3.336092084646224976e-02 2.070949375629425049e-01 1.223379969596862793e-01 6.387629359960556030e-02 -3.572745025157928467e-01 -2.666701935231685638e-02 -1.968251764774322510e-01 1.206370443105697632e-01 1.480694413185119629e-01 -8.060283213853836060e-02 -3.654132187366485596e-01 1.229394152760505676e-01 -1.673180311918258667e-01 -1.474228799343109131e-01
1.631120443344116211e-01 -1.530416607856750488e-01 1.379758864641189575e-01 -1.877686679363250732e-01 3.532701432704925537e-01 -2.489511668682098389e-01 3.798909485340118408e-02 -1.045098602771759033e-01 -1.062154546380043030e-01 9.053770452737808228e-02 6.616525352001190186e-02 3.056311011314392090e-01 2.981354892253875732e-01 -2.427018135786056519e-01 1.138037741184234619e-01 2.464849352836608887e-01 -1.553664952516555786e-01 -6.641548871994018555e-02 2.193285822868347168e-01 -1.333069950342178345e-01 -1.346196532249450684e-01 -2.090639173984527588e-01 3.059557080268859863e-02 1.967569440603256226e-02 -2.688679099082946777e-02 3.573006689548492432e-01 -3.801049664616584778e-02 4.218192398548126221e-02 -2.314670383930206299e-01 1.085328310728073120e-02 -4.054392501711845398e-02 -1.150912418961524963e-01
-1.564299315214157104e-01 4.029516503214836121e-02 1.375305801630020142e-01 1.723106652498245239e-01 2.464924305677413940e-01 -3.665039539337158203e-01 -1.357807219028472900e-02 -1.579032838344573975e-01 -2.219508737325668335e-01 -1.382173448801040649e-01 1.910754293203353882e-01 1.092617139220237732e-01 4.622523784637451172e-01 -1.630413383245468140e-01 8.961831219494342804e-03 -7.489525526762008667e-02 2.692481689155101776e-02 -1.298213377594947815e-02 -9.978417307138442993e-02 -8.565673977136611938e-02 -1.532261520624160767e-01 -5.175284668803215027e-02 1.976408809423446655e-01 -1.134072616696357727e-01 -1.685275882482528687e-01 -8.787206560373306274e-02 -7.418134715408086777e-03 1.411053091287612915e-01 -7.003253698348999023e-02 2.799445986747741699e-01 3.158327639102935791e-01 -8.339945226907730103e-02
-1.324871927499771118e-01 -2.002747803926467896e-01 -9.950881451368331909e-02 7.711175084114074707e-02 1.808889657258987427e-01 -1.159435212612152100e-01 7.938572019338607788e-02 1.293074637651443481e-01 -3.434777259826660156e-02 8.068364113569259644e-02 -9.187221527099609375e-02 -1.258577406406402588e-01 1.827061027288436890e-01 -4.023286998271942139e-01 -1.694273352622985840e-01 2.389218956232070923e-01 -2.001189999282360077e-02 2.213349044322967529e-01 -3.060632944107055664e-02 -7.087557017803192139e-02 8.829426020383834839e-02 1.701402068138122559e-01 2.746226787567138672e-01 2.950912341475486755e-02 -3.731791377067565918e-01 1.810255199670791626e-01 2.227584719657897949e-01 9.093100577592849731e-02 -9.862747043371200562e-02 1.570956259965896606e-01 3.337391614913940430e-01 1.416315324604511261e-02
2.572764083743095398e-02 -3.800579309463500977e-01 1.776689141988754272e-01 -3.496797755360603333e-02 1.925368458032608032e-01 -7.998923212289810181e-02 8.769571781158447266e-02 -7.899015396833419800e-02 -1.847462952136993408e-01 7.750660181045532227e-02 -4.365768283605575562e-02 -6.202071905136108398e-02 2.338349223136901855e-01 -3.733927011489868164e-01 -1.663601957261562347e-02 3.271073848009109497e-02 2.544784732162952423e-02 -5.045227333903312683e-02 1.431025564670562744e-01 -1.170636638998985291e-01 -5.496095865964889526e-02 -1.932383179664611816e-01 1.134704425930976868e-01 -1.196852624416351318e-01 1.047117188572883606e-01 3.759590089321136475e-01 8.660159260034561157e-02 3.323814272880554199e-01 -3.532713651657104492e-01 1.294546015560626984e-02 8.393138647079467773e-02 1.270073503255844116e-01
-1.191475465893745422e-01 -1.632264405488967896e-01 3.298361971974372864e-02 -1.931037455797195435e-01 2.937301397323608398e-01 -6.954720709472894669e-03 2.714314162731170654e-01 -3.113803267478942871e-01 -2.493714243173599243e-01 -1.002251207828521729e-01 1.802098751068115234e-02 1.450681090354919434e-01 6.014251708984375000e-02 -3.179927915334701538e-02 1.115664020180702209e-01 1.666004583239555359e-02 2.254927009344100952e-01 -1.627886742353439331e-01 7.868868112564086914e-02 7.980152964591979980e-02 2.522317171096801758e-01 1.098007857799530029e-01 1.172355040907859802e-01 -1.023232489824295044e-01 -3.661349415779113770e-02 1.220395714044570923e-01 -1.138334944844245911e-01 2.566127777099609375e-01 -3.261405229568481445e-01 3.990636467933654785e-01 -3.741055727005004883e-02 3.180841729044914246e-02
-5.287193506956100464e-02 -6.932079792022705078e-02 -2.091414630413055420e-01 2.324140258133411407e-02 1.823296993970870972e-01 2.385375648736953735e-01 -4.958439990878105164e-02 -2.356325387954711914e-01 -3.010800480842590332e-01 4.324539378285408020e-02 -4.102490842342376709e-02 -1.500872373580932617e-01 2.718176841735839844e-01 -3.050146400928497314e-01 3.899762034416198730e-02 -1.010428145527839661e-01 -2.740713357925415039e-01 1.544079333543777466e-01 -4.077235236763954163e-03 -2.168125361204147339e-01 -1.026133075356483459e-01 -8.617198467254638672e-02 -3.437674641609191895e-01 -1.868586540222167969e-01 -1.633186489343643188e-01 2.981917560100555420e-01 9.672236442565917969e-02 1.074110493063926697e-01 -9.225279092788696289e-02 1.523333340883255005e-01 8.988645672798156738e-02 1.063372567296028137e-01
-3.484780490398406982e-01 -9.915408492088317871e-02 3.147786483168601990e-02 -5.516471341252326965e-02 -5.319714918732643127e-02 1.407265067100524902e-01 -1.907624751329421997e-01 -2.115756422281265259e-01 -2.370370775461196899e-01 -2.299539744853973389e-01 -2.402445673942565918e-02 4.823224991559982300e-02 3.783507049083709717e-01 -1.082766503095626831e-01 1.030515953898429871e-01 8.220250159502029419e-02 2.728914283215999603e-02 -1.774834096431732178e-01 1.383038908243179321e-01 -2.849721014499664307e-01 -3.524643778800964355e-01 2.327075600624084473e-01 1.402870416641235352e-01 -4.767400026321411133e-02 5.877248942852020264e-02 3.928682953119277954e-02 1.615111529827117920e-01 7.972050458192825317e-02 -3.008069396018981934e-01 9.455385059118270874e-02 -2.693319227546453476e-03 8.306321501731872559e-02
-1.844329833984375000e-01 -1.008872017264366150e-01 -2.740010023117065430e-01 -1.475540846586227417e-01 3.257522881031036377e-01 -2.367131784558296204e-02 1.552069038152694702e-01 -1.217283755540847778e-01 -7.324246317148208618e-02 -3.113317191600799561e-01 1.265536397695541382e-01 1.560628116130828857e-01 2.498584240674972534e-01 -2.224726825952529907e-01 -7.754797488451004028e-02 2.746086418628692627e-01 6.341568380594253540e-02 1.789558529853820801e-01 -3.121135830879211426e-01 -9.257832914590835571e-02 -1.405901014804840088e-01 1.266225427389144897e-01 1.977039873600006104e-01 8.966940641403198242e-02 2.166865020990371704e-01 5.703416466712951660e-02 -1.085200384259223938e-01 -3.037804737687110901e-02 -1.500656902790069580e-01 1.562413573265075684e-01 -2.053030878305435181e-01 -2.051048725843429565e-02
-3.521447181701660156e-01 -1.968371570110321045e-01 8.682273328304290771e-02 -3.006538748741149902e-01 2.092621475458145142e-02 -1.072670426219701767e-02 1.530231833457946777e-01 -1.835635453462600708e-01 -2.302992716431617737e-02 3.228233382105827332e-02 -1.084056869149208069e-01 1.409600973129272461e-01 1.042328625917434692e-01 -4.507901668548583984e-01 -9.364442527294158936e-02 6.077729538083076477e-02 -3.207352757453918457e-01 -7.063609361648559570e-02 -2.866638004779815674e-01 -2.339786849915981293e-03 8.542297035455703735e-02 -1.905282139778137207e-01 -3.140590339899063110e-02 -1.313873380422592163e-01 2.609785646200180054e-02 8.923177421092987061e-02 6.746414303779602051e-02 1.784845441579818726e-01 -1.781728416681289673e-01 1.690336614847183228e-01 -3.736099600791931152e-02 -2.515268325805664062e-01
-9.338749945163726807e-02 3.493778780102729797e-02 2.256064563989639282e-01 1.031967997550964355e-01 4.245597422122955322e-01 -2.507328987121582031e-01 4.127678275108337402e-02 -2.490058392286300659e-01 -1.943369209766387939e-01 -1.478857696056365967e-01 2.185929715633392334e-01 8.507063984870910645e-02 4.089151620864868164e-01 -1.641662865877151489e-01 -1.323244571685791016e-01 -1.608279198408126831e-01 -3.074357844889163971e-02 -2.454735524952411652e-02 -9.204015135765075684e-02 -1.681861281394958496e-01 3.646578639745712280e-02 -8.737256377935409546e-02 9.948293864727020264e-02 9.471877128817141056e-04 -2.173771858215332031e-01 -6.956064701080322266e-02 6.420201063156127930e-02 1.037385389208793640e-01 -1.200558766722679138e-01 2.885684967041015625e-01 1.372688263654708862e-01 -1.697644591331481934e-01
-2.984445542097091675e-02 -3.347615003585815430e-01 1.070434506982564926e-02 -3.010495007038116455e-01 2.492426782846450806e-01 -1.899793148040771484e-01 -4.801618307828903198e-02 -3.984152674674987793e-01 -9.882629662752151489e-02 -1.880842447280883789e-01 -7.657683454453945160e-03 -1.059327349066734314e-01 2.822350263595581055e-01 -1.930605620145797729e-01 2.928129732608795166e-01 -6.429343670606613159e-02 3.832027688622474670e-02 -3.329806402325630188e-02 -2.784995138645172119e-01 8.098367601633071899e-02 9.357466548681259155e-02 -2.511349506676197052e-02 2.241404959931969643e-03 -1.688436269760131836e-01 -2.563861906528472900e-01 1.393732726573944092e-01 -1.046266034245491028e-02 -4.821746051311492920e-02 -2.675544098019599915e-02 1.383503228425979614e-01 1.366109549999237061e-01 1.520181298255920410e-01
-1.906108707189559937e-01 1.738638989627361298e-02 2.657523453235626221e-01 1.626839935779571533e-01 3.079147636890411377e-01 -2.146842479705810547e-01 -5.062711238861083984e-02 -1.496510505676269531e-01 -2.010074406862258911e-01 -1.591147929430007935e-01 1.556930989027023315e-01 1.899767220020294189e-01 4.516755342483520508e-01 -1.287783235311508179e-01 -1.068461686372756958e-01 -7.926218211650848389e-02 -6.458077579736709595e-02 5.523444339632987976e-02 -1.994681954383850098e-01 -1.652206331491470337e-01 5.888514220714569092e-02 8.758451044559478760e-02 7.689268887042999268e-02 -8.655566722154617310e-02 -2.582029104232788086e-01 -2.439712639898061752e-03 2.645241282880306244e-02 1.725041568279266357e-01 -5.487485229969024658e-02 2.177859246730804443e-01 2.921854853630065918e-01 -6.536864489316940308e-02
-4.075897037982940674e-01 -3.079553246498107910e-01 6.972701102495193481e-02 -1.893736422061920166e-01 1.285870969295501709e-01 7.247928529977798462e-03 6.951845437288284302e-02 -2.998832464218139648e-01 -1.892755031585693359e-01 2.604963071644306183e-02 -8.518164604902267456e-02 2.368525862693786621e-01 1.223687306046485901e-01 -2.025083452463150024e-01 3.345967456698417664e-02 -1.495823729783296585e-02 1.588529795408248901e-01 1.321684918366372585e-03 1.636444777250289917e-01 2.420405298471450806e-01 -1.379870027303695679e-01 -1.092928424477577209e-01 -3.393142949789762497e-03 -2.976567745208740234e-01 -7.477777451276779175e-02 8.871972560882568359e-02 3.941778093576431274e-03 -3.636633604764938354e-02 -1.144442632794380188e-01 3.361683487892150879e-01 -2.345693260431289673e-01 -6.039804592728614807e-02
-1.836879551410675049e-01 1.266181170940399170e-01 2.301200777292251587e-01 -1.003655493259429932e-01 4.760128632187843323e-02 1.055956706404685974e-01 -1.853681653738021851e-01 8.949945122003555298e-02 -1.695722043514251709e-01 -3.263475745916366577e-02 -1.978405863046646118e-01 7.776128500699996948e-02 4.342285692691802979e-01 -1.918115168809890747e-01 5.645238235592842102e-02 -6.358833611011505127e-02 5.111385881900787354e-02 -1.614878326654434204e-01 -1.421817541122436523e-01 4.920687526464462280e-02 2.759071439504623413e-02 2.070646584033966064e-01 9.587899595499038696e-02 8.373645693063735962e-02 -1.371504366397857666e-01 3.735560774803161621e-01 4.384562745690345764e-02 1.536556631326675415e-01 4.162707552313804626e-02 3.809574544429779053e-01 -1.441323906183242798e-01 -2.472541183233261108e-01
-2.504463121294975281e-02 -2.784475088119506836e-01 -3.891812562942504883e-01 -1.436526775360107422e-01 3.993445038795471191e-01 -1.010882109403610229e-01 1.397401541471481323e-01 1.278045922517776489e-01 -6.172960624098777771e-02 -9.170324355363845825e-02 1.735120862722396851e-01 1.499081403017044067e-01 1.603834331035614014e-01 -2.296610623598098755e-01 -7.476653158664703369e-02 -1.270579993724822998e-01 -1.699304580688476562e-01 -4.398611560463905334e-02 1.039390191435813904e-01 1.005488708615303040e-01 -1.339272409677505493e-01 -1.579530388116836548e-01 -9.674188494682312012e-02 -7.362535595893859863e-02 -2.662950456142425537e-01 1.529161334037780762e-01 6.223727017641067505e-02 -6.581238657236099243e-02 -2.481508702039718628e-01 2.519149482250213623e-01 1.888558119535446167e-01 -8.116762340068817139e-02
5.340932682156562805e-02 -2.134241312742233276e-01 -5.754700303077697754e-02 -9.568472951650619507e-02 1.204174533486366272e-01 1.537671834230422974e-01 -2.436747997999191284e-01 4.731119051575660706e-02 -2.502435147762298584e-01 3.182632029056549072e-01 9.683017432689666748e-02 2.939622998237609863e-01 2.457267045974731445e-01 -1.870210021734237671e-01 1.827117204666137695e-01 -1.629286073148250580e-02 -1.871048063039779663e-01 -1.306374669075012207e-01 -2.703678011894226074e-01 -1.264619827270507812e-01 -2.212576866149902344e-01 2.028689682483673096e-01 -2.152935415506362915e-01 -4.947229102253913879e-02 1.123102828860282898e-01 3.364855796098709106e-02 -1.611851900815963745e-02 4.178727045655250549e-02 -2.068267203867435455e-02 1.257578581571578979e-01 -8.406580984592437744e-02 -3.626596629619598389e-01
-4.567475914955139160e-01 -5.468318611383438110e-02 2.146934866905212402e-01 -5.494238063693046570e-02 -4.199740651529282331e-04 -1.070192530751228333e-01 1.510245203971862793e-01 -1.610013693571090698e-01 -2.288983464241027832e-01 -2.046181261539459229e-01 1.181575208902359009e-01 2.059272229671478271e-01 5.721897482872009277e-01 -9.728711098432540894e-02 5.365182831883430481e-02 -6.818679627031087875e-03 -7.129741460084915161e-02 1.418318748474121094e-01 -1.466465741395950317e-01 -7.443016022443771362e-02 -3.227584064006805420e-02 5.349840596318244934e-02 -7.370447367429733276e-02 6.267620623111724854e-02 -1.414464414119720459e-01 7.310054451227188110e-02 2.379442900419235229e-01 4.708196222782135010e-02 -4.644687101244926453e-02 -1.122986823320388794e-01 -1.461168378591537476e-01 -5.350482836365699768e-02
-2.316228747367858887e-01 1.802778057754039764e-02 -1.416634023189544678e-01 2.742870151996612549e-01 2.416999787092208862e-01 1.311404397711157799e-03 2.276921831071376801e-02 5.394713580608367920e-02 -1.137525588274002075e-01 -4.234963655471801758e-02 -8.137814700603485107e-03 3.849634155631065369e-02 6.401181221008300781e-02 -4.161260724067687988e-01 -1.046431288123130798e-01 3.238517940044403076e-01 -1.692628562450408936e-01 1.833769083023071289e-01 -6.782043725252151489e-02 -1.434532403945922852e-01 -9.438791312277317047e-03 1.230596676468849182e-01 1.199148744344711304e-01 -1.026318073272705078e-01 -1.391333062201738358e-02 -1.354323178529739380e-01 3.806920349597930908e-01 1.588091105222702026e-01 -2.896697521209716797e-01 1.800597757101058960e-01 2.116923630237579346e-01 -4.558150097727775574e-02
-2.997939661145210266e-02 3.603685274720191956e-02 -1.939931362867355347e-01 1.478226482868194580e-01 7.220609486103057861e-02 -5.358124896883964539e-02 3.526053205132484436e-02 -1.389776021242141724e-01 -3.198170363903045654e-01 -1.182482689619064331e-01 4.111237823963165283e-02 2.202085405588150024e-01 4.098140895366668701e-01 -2.473272234201431274e-01 -5.157506838440895081e-02 1.569440811872482300e-01 -6.752853095531463623e-02 -2.276768907904624939e-02 2.674434483051300049e-01 9.639610536396503448e-03 4.303492605686187744e-02 3.325171470642089844e-01 -2.424425631761550903e-01 2.747535519301891327e-02 -9.743594378232955933e-02 1.238818317651748657e-01 8.768813312053680420e-02 1.982560306787490845e-01 1.131828781217336655e-02 3.550945222377777100e-01 -1.847721189260482788e-01 -7.727405428886413574e-02
-1.549842059612274170e-01 -2.821358479559421539e-02 2.002400457859039307e-01 1.048465222120285034e-01 2.375984936952590942e-01 -2.851426899433135986e-01 3.315784782171249390e-02 -1.671499311923980713e-01 -2.688373923301696777e-01 -2.099421173334121704e-01 1.493641138076782227e-01 1.038450524210929871e-01 4.670735299587249756e-01 -2.064664959907531738e-01 -1.902132630348205566e-01 -1.342718452215194702e-01 8.838161081075668335e-02 1.345057599246501923e-02 -1.650181114673614502e-01 -6.074478477239608765e-02 -8.926334232091903687e-02 -9.889628738164901733e-02 1.716601103544235229e-01 1.657327264547348022e-02 -5.792810767889022827e-02 -1.205761283636093140e-01 -5.591243878006935120e-02 5.116774514317512512e-02 -1.286551505327224731e-01 2.869571149349212646e-01 2.840631008148193359e-01 -5.681487545371055603e-02
-6.385727971792221069e-02 -1.823359876871109009e-01 -4.695216193795204163e-03 -2.210620641708374023e-01 2.714835703372955322e-01 4.703094437718391418e-02 1.344673037528991699e-01 -6.120915338397026062e-02 -1.441732347011566162e-01 -3.126566410064697266e-01 -2.404251694679260254e-01 2.864739298820495605e-01 1.238462142646312714e-02 -4.017100930213928223e-01 -9.202129393815994263e-02 3.653630316257476807e-01 -3.107020072638988495e-02 1.531050801277160645e-01 -7.997053116559982300e-02 1.085927113890647888e-01 -1.759652644395828247e-01 1.749682873487472534e-01 1.001471057534217834e-01 4.670750349760055542e-02 -1.198818162083625793e-01 8.104964345693588257e-02 1.957247219979763031e-02 4.003781080245971680e-02 -2.665520608425140381e-01 1.530984938144683838e-01 -1.414403915405273438e-01 -1.854542270302772522e-02
-2.288921475410461426e-01 3.320903331041336060e-02 1.818048804998397827e-01 -6.665731966495513916e-02 -5.380595102906227112e-02 -6.065144017338752747e-02 1.188706979155540466e-01 1.159312054514884949e-01 -2.034791558980941772e-01 -1.571815758943557739e-01 4.308937862515449524e-02 -1.198189407587051392e-01 4.612881839275360107e-01 3.515055775642395020e-02 5.389963835477828979e-02 1.263052374124526978e-01 -1.251645735464990139e-03 1.832042075693607330e-02 1.047160103917121887e-01 -1.591475754976272583e-01 -1.302576810121536255e-01 1.654521822929382324e-01 5.781686678528785706e-02 4.371952638030052185e-02 -2.397643029689788818e-01 2.331641018390655518e-01 3.008814528584480286e-02 2.136321067810058594e-01 -3.768503665924072266e-02 4.431542754173278809e-01 1.790952086448669434e-01 -2.918184697628021240e-01
-1.064338535070419312e-01 -3.084380626678466797e-01 5.565595626831054688e-02 -2.092929370701313019e-02 8.711344003677368164e-02 2.492977976799011230e-01 -7.743353396654129028e-02 2.599967177957296371e-03 -5.181915126740932465e-03 -9.563794732093811035e-02 -1.107144951820373535e-01 -2.170029841363430023e-02 2.736077904701232910e-01 -2.212474495172500610e-01 9.800837188959121704e-02 1.251663565635681152e-01 -1.357738673686981201e-01 -7.013510446995496750e-03 1.337878853082656860e-01 -1.651837974786758423e-01 -1.477917283773422241e-02 4.356411695480346680e-01 1.667375564575195312e-01 9.875728935003280640e-02 -2.317799478769302368e-01 4.226701557636260986e-01 1.424320507794618607e-03 -4.658121243119239807e-02 -2.070964425802230835e-01 2.060932368040084839e-01 -1.670985072851181030e-01 6.497302651405334473e-02
-1.761741340160369873e-01 -1.923724263906478882e-01 -7.392956316471099854e-02 -4.782558977603912354e-02 3.708533048629760742e-01 -4.796602204442024231e-02 -7.505189161747694016e-03 -5.790323391556739807e-02 -2.050112932920455933e-01 -2.699468433856964111e-01 -1.912408322095870972e-01 1.204450242221355438e-02 1.622115522623062134e-01 2.320795133709907532e-02 5.593090876936912537e-02 1.056998595595359802e-02 -1.672315895557403564e-01 1.915684789419174194e-01 9.512998908758163452e-02 -4.032110422849655151e-02 2.396472357213497162e-02 9.293036907911300659e-02 -5.290715396404266357e-02 -1.945379227399826050e-01 1.357682943344116211e-01 2.433031946420669556e-01 -2.709060013294219971e-01 1.339397728443145752e-01 -3.626768290996551514e-01 3.209852576255798340e-01 6.832914054393768311e-02 -2.566343843936920166e-01
-1.436292380094528198e-01 -5.724431946873664856e-02 -1.843474954366683960e-01 -9.903982281684875488e-02 3.559889155440032482e-04 1.665471047163009644e-01 -2.051564306020736694e-01 1.332324892282485962e-01 -1.285469383001327515e-01 -1.802172325551509857e-02 -4.695887863636016846e-02 2.149454653263092041e-01 2.188009023666381836e-01 -2.538897097110748291e-01 -1.334649324417114258e-01 -1.628106385469436646e-01 1.280443966388702393e-01 1.785190552473068237e-01 -3.242938220500946045e-01 -3.080148994922637939e-01 -3.054103255271911621e-01 2.841347754001617432e-01 -2.836644463241100311e-02 -9.743561595678329468e-02 -1.353093981742858887e-02 4.382804781198501587e-02 8.820500224828720093e-02 3.379786759614944458e-02 -1.305416673421859741e-01 3.851408362388610840e-01 9.970720857381820679e-02 -6.212872266769409180e-02
-3.062113225460052490e-01 -3.118901252746582031e-01 -6.576004624366760254e-02 -4.201970994472503662e-01 1.402704417705535889e-01 -2.648406922817230225e-01 -1.045188903808593750e-01 -9.082818776369094849e-02 -7.133880257606506348e-02 1.816321611404418945e-01 8.842159807682037354e-02 1.659136116504669189e-01 2.766909599304199219e-01 -7.603250443935394287e-02 5.380892381072044373e-02 1.342891603708267212e-01 2.649401500821113586e-02 2.884764038026332855e-02 -2.841947972774505615e-01 -9.887910448014736176e-03 -1.894120424985885620e-01 1.278273910284042358e-01 1.508149057626724243e-01 -2.075192630290985107e-01 -2.294367104768753052e-01 -1.116524189710617065e-01 4.204462841153144836e-02 -1.896506249904632568e-01 -9.047447144985198975e-02 1.123216897249221802e-01 -1.307659149169921875e-01 -3.488717228174209595e-02
-1.845332384109497070e-01 -1.336687356233596802e-01 6.227030418813228607e-03 8.920760452747344971e-02 5.738978832960128784e-02 4.714358970522880554e-02 1.696329265832901001e-01 3.207556307315826416e-01 -8.729621022939682007e-02 2.410927861928939819e-01 1.619894802570343018e-01 1.141884624958038330e-01 3.144276440143585205e-01 -2.307651042938232422e-01 6.957642734050750732e-02 1.699043214321136475e-01 1.545851230621337891e-01 2.797041833400726318e-01 -1.131452098488807678e-01 7.170710712671279907e-02 7.722346484661102295e-02 2.351170331239700317e-01 2.369207292795181274e-01 -2.603961229324340820e-01 1.392373722046613693e-02 4.532047361135482788e-02 3.697598353028297424e-02 1.395730972290039062e-01 -1.054823473095893860e-01 2.446316778659820557e-01 3.346202373504638672e-01 -2.761920541524887085e-02
-3.754527866840362549e-02 -1.174084991216659546e-01 -6.399876624345779419e-02 -2.522488832473754883e-01 3.016974031925201416e-01 4.887681454420089722e-02 2.133769392967224121e-01 -2.711060345172882080e-01 -1.723237633705139160e-01 -1.396300736814737320e-02 1.353271156549453735e-01 9.560389071702957153e-02 1.009357348084449768e-01 -2.194903939962387085e-01 -2.622306942939758301e-01 2.685710489749908447e-01 -1.704427599906921387e-02 2.713100612163543701e-01 -1.548859924077987671e-01 2.469559758901596069e-01 -2.626073956489562988e-01 2.249163538217544556e-01 6.865505874156951904e-02 -8.585418015718460083e-02 -2.014032751321792603e-01 5.850046500563621521e-02 1.082174712792038918e-03 1.621177643537521362e-01 -7.373541593551635742e-02 2.469125539064407349e-01 1.002343222498893738e-01 1.039648130536079407e-01
-1.699632853269577026e-01 -8.428715914487838745e-02 -1.997569650411605835e-01 -7.550278306007385254e-02 -1.093036867678165436e-02 1.576498299837112427e-01 -2.255145162343978882e-01 -7.736892998218536377e-02 -8.719360828399658203e-02 1.376585010439157486e-02 -6.850856542587280273e-02 3.479390740394592285e-01 3.140988051891326904e-01 -3.291504681110382080e-01 2.736509144306182861e-01 6.634906679391860962e-02 -2.967184036970138550e-02 -2.923343777656555176e-01 -1.296468973159790039e-01 -1.737368404865264893e-01 -3.252823650836944580e-01 1.206457894295454025e-02 1.593809127807617188e-01 -9.462578594684600830e-02 8.339627832174301147e-02 1.628126949071884155e-01 1.189796701073646545e-01 -1.515094637870788574e-01 -9.255988150835037231e-02 1.708998978137969971e-01 -7.055724505335092545e-03 1.863212287425994873e-01
-1.228461191058158875e-01 -2.827306985855102539e-01 -1.985853016376495361e-01 -3.871346823871135712e-03 3.148012161254882812e-01 -1.039469614624977112e-01 1.687761396169662476e-01 -7.259994000196456909e-02 -4.103295877575874329e-02 -3.253296390175819397e-02 -4.861335828900337219e-02 1.737017184495925903e-02 9.013951569795608521e-02 -1.571830064058303833e-01 2.379161119461059570e-01 -3.582104668021202087e-02 -1.837785840034484863e-01 -2.440855354070663452e-01 -4.678426086902618408e-01 -2.191681116819381714e-01 1.261636912822723389e-01 8.543916046619415283e-02 4.614952579140663147e-02 4.513813927769660950e-02 4.720317944884300232e-02 1.912518888711929321e-01 1.531089842319488525e-01 -8.780759759247303009e-03 2.328201942145824432e-02 3.633045852184295654e-01 1.593888849020004272e-01 -1.335074603557586670e-01
1.331624388694763184e-01 -3.011528551578521729e-01 3.928403835743665695e-03 -9.105399250984191895e-02 -7.890301197767257690e-02 -1.111055016517639160e-01 2.599583268165588379e-01 1.837374120950698853e-01 -2.271686941385269165e-01 -2.502801716327667236e-01 -3.763320297002792358e-02 -7.498634606599807739e-02 1.487459987401962280e-01 -4.204589426517486572e-01 2.455157414078712463e-02 -9.389774501323699951e-02 -8.406924456357955933e-02 -8.882502466440200806e-02 -1.859465390443801880e-01 -1.742634028196334839e-01 7.157769054174423218e-02 5.489263311028480530e-02 2.655448913574218750e-01 -2.236314415931701660e-01 1.529780961573123932e-02 1.487054377794265747e-01 5.698187276721000671e-03 1.097740009427070618e-01 -1.442251801490783691e-01 2.553672790527343750e-01 -8.811505883932113647e-02 -3.114068210124969482e-01
-1.270017921924591064e-01 7.530898787081241608e-03 2.456291466951370239e-01 1.598563939332962036e-01 2.051476538181304932e-01 -3.003033995628356934e-01 2.090886048972606659e-02 -2.731189727783203125e-01 -2.187651097774505615e-01 -2.366396933794021606e-01 1.899015903472900391e-01 7.695049047470092773e-02 3.898081779479980469e-01 -1.829150617122650146e-01 -2.869904413819313049e-02 3.360944613814353943e-02 -3.588222339749336243e-02 1.485626399517059326e-01 -9.453116357326507568e-02 -8.583877235651016235e-02 -6.510690599679946899e-02 -1.916029304265975952e-02 3.219067305326461792e-02 8.255710452795028687e-02 -8.120903372764587402e-02 9.548533707857131958e-03 6.572773307561874390e-02 1.620919853448867798e-01 -8.838508278131484985e-02 3.210408687591552734e-01 2.980770766735076904e-01 -2.613339424133300781e-01
-1.111624017357826233e-01 -2.126135528087615967e-01 -1.278100535273551941e-02 7.646199315786361694e-02 -1.091903075575828552e-02 3.252908959984779358e-02 6.685074418783187866e-02 -3.230946362018585205e-01 5.986993014812469482e-02 -2.702543511986732483e-02 -1.679013073444366455e-01 1.557820886373519897e-01 5.767740607261657715e-01 -3.253228366374969482e-01 6.981538236141204834e-02 -1.482302546501159668e-01 3.351440653204917908e-02 1.410106569528579712e-01 -4.458811134099960327e-02 -1.920159789733588696e-03 -2.106017619371414185e-01 -3.649390116333961487e-02 1.137433797121047974e-01 -1.453986465930938721e-01 -1.688457876443862915e-01 9.568958729505538940e-02 -2.448132634162902832e-02 2.330637127161026001e-01 -1.633806973695755005e-01 -6.227390840649604797e-02 -2.727544009685516357e-01 -6.290352344512939453e-02
-1.849122196435928345e-01 -1.335783302783966064e-01 -2.068739831447601318e-01 -6.247349083423614502e-02 -7.440002262592315674e-02 1.003331094980239868e-01 -1.353309154510498047e-01 -1.071495562791824341e-01 -4.085283875465393066e-01 1.591486483812332153e-01 9.218707680702209473e-02 2.762262821197509766e-01 2.266613095998764038e-01 -3.322390317916870117e-01 9.474511444568634033e-02 -4.551350325345993042e-02 -2.634889483451843262e-01 1.557561457157135010e-01 -2.350890636444091797e-01 -1.234224587678909302e-01 5.216159671545028687e-02 -7.466439157724380493e-02 -7.872024178504943848e-02 1.100540608167648315e-01 -9.674692153930664062e-02 9.061761200428009033e-02 8.172942698001861572e-02 3.410465121269226074e-01 -1.190546751022338867e-01 1.155072152614593506e-01 5.567893013358116150e-02 2.099208086729049683e-01
4.123462736606597900e-02 -3.706361353397369385e-01 -7.127337157726287842e-02 -1.708161979913711548e-01 3.588118553161621094e-01 -2.232079803943634033e-01 1.499878168106079102e-01 5.036690854467451572e-04 -1.232031732797622681e-01 1.104261949658393860e-01 -2.239954173564910889e-01 9.486505389213562012e-02 3.444851636886596680e-01 -1.489205360412597656e-01 1.827563941478729248e-01 6.475269794464111328e-02 -1.763355433940887451e-01 -3.959915041923522949e-02 -2.072960734367370605e-01 -1.462003290653228760e-01 -9.118203073740005493e-02 1.310743540525436401e-01 6.488837301731109619e-02 -2.190296202898025513e-01 -2.842634730041027069e-02 1.966903358697891235e-01 1.299208700656890869e-01 2.463588863611221313e-01 -4.296873882412910461e-02 -3.609626740217208862e-02 -1.638473719358444214e-01 -1.971537470817565918e-01
-9.137880802154541016e-02 -3.082967996597290039e-01 1.745861470699310303e-01 4.173840861767530441e-03 2.392358481884002686e-01 -1.962182521820068359e-01 2.283054590225219727e-02 -1.544782370328903198e-01 -2.258390188217163086e-01 6.232184916734695435e-02 -2.361718565225601196e-02 1.910173594951629639e-01 2.771972715854644775e-01 -2.115655988454818726e-01 -3.972095996141433716e-02 1.208561509847640991e-01 -2.094763517379760742e-02 -7.031363248825073242e-02 2.744141817092895508e-01 -2.133262902498245239e-01 -4.823182523250579834e-02 -2.359950095415115356e-01 -3.029292216524481773e-03 -2.278112620115280151e-01 2.897307574748992920e-01 2.187595218420028687e-01 -1.230429112911224365e-01 -1.330007100477814674e-03 -5.948265641927719116e-02 2.496728897094726562e-01 -2.189594879746437073e-02 -2.585612535476684570e-01
-2.320721149444580078e-01 2.480648830533027649e-02 2.492907643318176270e-01 -2.078367024660110474e-02 -3.466944023966789246e-02 -5.129520595073699951e-02 3.777481243014335632e-02 -5.596593953669071198e-03 -7.232297956943511963e-02 -1.849560886621475220e-01 2.544316351413726807e-01 1.249918621033430099e-02 2.681374251842498779e-01 -8.355700969696044922e-02 1.900426745414733887e-01 4.928355664014816284e-02 3.199108690023422241e-02 9.655827656388282776e-03 3.136194311082363129e-03 1.731861084699630737e-01 -6.093947216868400574e-02 8.502870053052902222e-02 -1.103084683418273926e-01 -8.683463931083679199e-02 -1.000134572386741638e-01 3.089853525161743164e-01 1.311383247375488281e-01 -1.031523346900939941e-01 -4.603502452373504639e-01 4.902207851409912109e-01 8.351664245128631592e-02 4.005464911460876465e-02
1.033385246992111206e-01 -3.997684419155120850e-01 8.048015832901000977e-02 -2.415491826832294464e-02 1.792477518320083618e-01 -1.020905300974845886e-01 3.747538030147552490e-01 7.434771209955215454e-02 4.042976349592208862e-02 -1.423729509115219116e-01 -5.306315049529075623e-02 2.164742723107337952e-02 2.484114021062850952e-01 -2.561605870723724365e-01 3.761110454797744751e-02 -3.148677945137023926e-02 -5.565706640481948853e-02 1.289352774620056152e-02 -3.508323431015014648e-01 -1.408434659242630005e-01 7.886905968189239502e-02 1.935452520847320557e-01 2.288992702960968018e-01 -3.099887073040008545e-01 -1.064266413450241089e-01 -3.894304111599922180e-02 6.551208347082138062e-02 1.416185945272445679e-01 -1.936834305524826050e-01 1.364753246307373047e-01 8.756067603826522827e-02 -1.991371065378189087e-01
-4.759991541504859924e-02 -2.612330205738544464e-02 -3.306085765361785889e-01 -1.276949197053909302e-01 2.607021853327751160e-02 2.473282068967819214e-01 -1.708046495914459229e-01 -1.286444514989852905e-01 -2.572941780090332031e-01 -1.066033169627189636e-01 -2.764888852834701538e-02 5.958698689937591553e-03 2.829367220401763916e-01 -3.068450391292572021e-01 1.019427478313446045e-01 1.435911804437637329e-01 -3.418726921081542969e-01 1.918239705264568329e-02 4.142403602600097656e-02 -1.822018027305603027e-01 -8.836898207664489746e-02 9.337197989225387573e-02 -1.410618424415588379e-01 -3.357284367084503174e-01 -1.518626213073730469e-01 1.188880056142807007e-01 3.045375831425189972e-02 -2.559662759304046631e-01 -2.007422298192977905e-01 1.104360520839691162e-01 -6.965599209070205688e-02 -1.341681480407714844e-01
-1.339487135410308838e-01 -1.405825316905975342e-01 -3.141801059246063232e-02 -1.849418319761753082e-02 -6.337992846965789795e-02 -1.692653894424438477e-01 2.424630820751190186e-01 -2.651439309120178223e-01 -1.694808900356292725e-01 -1.031221598386764526e-01 -1.620647870004177094e-02 2.224852293729782104e-01 5.460267066955566406e-01 -2.490434199571609497e-01 6.700796633958816528e-02 -8.983811736106872559e-02 9.082604199647903442e-02 6.225952878594398499e-02 7.648868113756179810e-02 3.817490860819816589e-02 -1.300442963838577271e-01 -3.678137436509132385e-02 4.967323690652847290e-02 -1.505614817142486572e-01 -2.941871583461761475e-01 2.239116430282592773e-01 2.209537662565708160e-02 1.232801303267478943e-01 5.160029046237468719e-03 2.073582820594310760e-02 -3.275234103202819824e-01 -1.201148629188537598e-01
-4.461611807346343994e-01 -1.528864353895187378e-01 -1.009706500917673111e-02 -9.542735666036605835e-02 -9.093231707811355591e-02 2.190806567668914795e-01 2.033589482307434082e-01 -6.485657393932342529e-02 -9.763559699058532715e-02 9.786530397832393646e-03 1.009367480874061584e-01 1.750857084989547729e-01 1.547848433256149292e-01 -2.325328141450881958e-01 1.565802097320556641e-01 4.214996397495269775e-01 3.026503622531890869e-01 -1.008963435888290405e-01 7.628526538610458374e-02 1.688171178102493286e-01 -1.605546474456787109e-01 3.039527498185634613e-02 -1.743743270635604858e-01 -1.970375701785087585e-02 -9.121710062026977539e-02 4.677919670939445496e-02 5.349294096231460571e-02 1.070622205734252930e-01 -1.919391900300979614e-01 2.744700312614440918e-01 -6.330204010009765625e-02 -3.526979684829711914e-02
-1.788520365953445435e-01 3.862700983881950378e-02 -2.430103719234466553e-01 -2.917514145374298096e-01 1.263699680566787720e-01 -3.408102393150329590e-01 1.907148510217666626e-01 -3.303089737892150879e-02 -3.683990612626075745e-02 -1.506613790988922119e-01 5.912334471940994263e-02 1.629718095064163208e-01 3.107829689979553223e-01 -1.518631428480148315e-01 5.974948033690452576e-02 2.119244933128356934e-01 -1.389294862747192383e-01 2.722104825079441071e-02 -8.036419749259948730e-02 -1.672358810901641846e-01 -2.477360814809799194e-01 -1.940796896815299988e-02 -3.813552670180797577e-03 -2.209965735673904419e-01 -7.898212969303131104e-02 -1.593833207152783871e-03 -9.663388878107070923e-02 -1.524224877357482910e-01 -3.390652537345886230e-01 1.628437042236328125e-01 -3.367958217859268188e-02 -2.898607254028320312e-01
-2.145894467830657959e-01 -2.655904926359653473e-02 -2.135781794786453247e-01 3.837346285581588745e-02 1.462763547897338867e-01 -4.617631435394287109e-03 -1.622708886861801147e-01 1.018403992056846619e-01 -3.322838842868804932e-01 -9.446191042661666870e-02 3.301486000418663025e-02 8.426471054553985596e-02 -3.779643774032592773e-02 -4.301025271415710449e-01 1.037524789571762085e-01 8.573552966117858887e-02 -2.241230159997940063e-01 1.269634962081909180e-01 -2.089718170464038849e-02 -8.440355956554412842e-02 -6.334020197391510010e-02 3.061386942863464355e-02 1.249653548002243042e-01 -9.823013097047805786e-02 -2.270840406417846680e-01 -1.417120546102523804e-01 3.481034636497497559e-01 3.249356746673583984e-01 -1.209637969732284546e-01 1.733247041702270508e-01 5.218941252678632736e-03 -2.621881961822509766e-01
-1.670405268669128418e-01 -2.297109216451644897e-01 1.361448168754577637e-01 1.683848053216934204e-01 -1.289686709642410278e-01 -1.359871327877044678e-01 2.483656257390975952e-01 -9.043026715517044067e-02 -2.791258096694946289e-01 -9.975774586200714111e-02 -1.204416248947381973e-02 1.892570704221725464e-01 5.852876901626586914e-01 -8.363871276378631592e-02 1.402300000190734863e-01 7.210462540388107300e-02 -1.004187166690826416e-01 -1.533341109752655029e-01 -4.584538191556930542e-02 -1.076752245426177979e-01 -2.297750115394592285e-01 -1.718496978282928467e-01 -2.314179763197898865e-02 -1.659430935978889465e-02 -1.187631264328956604e-01 3.486723825335502625e-02 1.575753390789031982e-01 2.424340993165969849e-01 -1.380732208490371704e-01 8.700139075517654419e-02 -5.014644190669059753e-02 -1.034534946084022522e-01
-1.884475536644458771e-02 1.343197971582412720e-01 1.703064590692520142e-01 3.604340180754661560e-02 -2.749590575695037842e-02 -4.904859513044357300e-02 -2.690828032791614532e-02 -4.859834164381027222e-02 -1.937997043132781982e-01 -3.167346119880676270e-01 -1.244873851537704468e-01 1.704788804054260254e-01 2.990880608558654785e-01 -1.343759745359420776e-01 3.608814775943756104e-01 2.820172607898712158e-01 -8.883588761091232300e-02 -1.155120041221380234e-02 -1.799606084823608398e-01 1.031096801161766052e-01 -2.013161927461624146e-01 -1.297618001699447632e-01 -1.022843569517135620e-01 -7.190997898578643799e-02 -2.115450799465179443e-01 2.088927477598190308e-01 4.395360499620437622e-02 9.739264845848083496e-02 -1.968942582607269287e-01 2.835915386676788330e-01 -3.519533202052116394e-02 -3.178927600383758545e-01
-1.376412808895111084e-01 -3.268581926822662354e-01 -6.637542694807052612e-02 -4.355092644691467285e-01 9.485207498073577881e-02 -1.438262313604354858e-01 -1.152505874633789062e-01 -2.825716733932495117e-01 -1.055967733263969421e-01 2.521263659000396729e-01 -1.693285256624221802e-02 3.292868733406066895e-01 1.782700270414352417e-01 9.617179632186889648e-03 5.507985875010490417e-02 1.959591805934906006e-01 -1.582898199558258057e-01 7.484328467398881912e-03 -2.299696654081344604e-01 -7.728254795074462891e-02 4.961490631103515625e-02 -8.629270642995834351e-02 1.341345161199569702e-01 -2.087228745222091675e-01 -5.098134279251098633e-02 4.681523144245147705e-02 1.413591653108596802e-01 -9.990749508142471313e-02 -2.040675282478332520e-01 2.489081919193267822e-01 -8.037975430488586426e-02 1.845768839120864868e-02
-2.294282168149948120e-01 2.611396834254264832e-03 1.277746558189392090e-01 2.862725034356117249e-02 1.085644662380218506e-01 -1.015336364507675171e-01 -1.172520890831947327e-01 1.258756592869758606e-02 -2.749372832477092743e-02 -5.387176293879747391e-03 3.492084145545959473e-02 1.252093259245157242e-02 2.717070281505584717e-01 -2.165875434875488281e-01 2.921502292156219482e-01 2.618943452835083008e-01 -1.008276082575321198e-02 -7.974668592214584351e-02 7.970114052295684814e-02 -1.994138024747371674e-02 9.215373545885086060e-02 -1.527049839496612549e-01 -2.678894698619842529e-01 -1.910765022039413452e-01 -1.989225894212722778e-01 3.102035224437713623e-01 3.875177502632141113e-01 1.710982024669647217e-01 -1.693303585052490234e-01 3.272676169872283936e-01 -1.112851426005363464e-01 -2.592716366052627563e-02
-3.844087719917297363e-01 5.236425250768661499e-02 -2.976592481136322021e-01 -1.848397403955459595e-01 2.378347069025039673e-01 -1.162393111735582352e-02 1.077726036310195923e-01 -6.329984217882156372e-02 -2.491363286972045898e-01 2.081672102212905884e-01 1.596892811357975006e-02 1.388604938983917236e-01 1.910976320505142212e-01 -3.347124159336090088e-01 1.094778925180435181e-01 3.776152059435844421e-02 1.535430997610092163e-01 -7.759396452456712723e-03 -1.093147844076156616e-01 3.969333320856094360e-02 -6.702812761068344116e-02 3.011511266231536865e-01 2.899384796619415283e-01 2.694269828498363495e-02 6.316279526799917221e-03 -8.420775830745697021e-02 1.530484706163406372e-01 5.310610681772232056e-02 1.072123125195503235e-01 3.147802948951721191e-01 5.904226005077362061e-02 5.403013527393341064e-02
1.501242164522409439e-02 -4.283268451690673828e-01 -2.241436839103698730e-01 -1.978384703397750854e-01 2.256041467189788818e-01 -2.275385707616806030e-01 1.507085859775543213e-01 8.309747278690338135e-02 -2.650746107101440430e-01 -7.240541279315948486e-02 -2.680727653205394745e-02 8.640768006443977356e-03 1.107378080487251282e-01 -3.521409630775451660e-02 2.416157424449920654e-01 2.786868214607238770e-01 -1.322546154260635376e-01 4.973363503813743591e-02 -3.024729192256927490e-01 -4.393383488059043884e-02 -3.087374754250049591e-02 1.056247577071189880e-01 2.664640843868255615e-01 -1.505144685506820679e-01 -7.473725825548171997e-02 -3.241203352808952332e-02 3.208339214324951172e-01 6.365663558244705200e-02 -1.038455590605735779e-01 1.548491269350051880e-01 3.484445437788963318e-02 -6.475853268057107925e-03
-1.545673757791519165e-01 3.672705963253974915e-02 8.799663186073303223e-02 -9.718148410320281982e-02 2.146713584661483765e-01 4.911287873983383179e-02 -1.269318535923957825e-02 1.398004740476608276e-01 1.502129994332790375e-02 -2.409251034259796143e-01 7.025145739316940308e-02 1.975206583738327026e-01 3.739722073078155518e-01 -1.179113164544105530e-01 1.256263107061386108e-01 7.236710935831069946e-02 1.677654534578323364e-01 9.295633435249328613e-02 -6.201760470867156982e-02 2.315298467874526978e-01 -1.277192831039428711e-01 -2.362208440899848938e-02 -1.799777001142501831e-01 1.124782115221023560e-01 -2.421230524778366089e-01 2.908868193626403809e-01 -4.793876782059669495e-02 1.057904958724975586e-01 -2.205969691276550293e-01 4.829816818237304688e-01 1.324950754642486572e-01 -2.026711357757449150e-03
2.355533419176936150e-03 2.323437854647636414e-02 1.083524003624916077e-01 -8.282007277011871338e-02 -4.022773820906877518e-03 -1.908538192510604858e-01 4.985939338803291321e-02 -1.737374514341354370e-01 -1.648111194372177124e-01 -8.915896713733673096e-02 -9.710656106472015381e-02 3.084346652030944824e-01 3.424275219440460205e-01 -3.931044936180114746e-01 -1.490662097930908203e-01 1.747424751520156860e-01 -1.205853372812271118e-01 -3.041553869843482971e-02 -1.112273782491683960e-01 1.870537251234054565e-01 9.070047736167907715e-02 -6.808693706989288330e-02 1.091869324445724487e-01 -2.414409071207046509e-01 2.396701425313949585e-01 -1.894000731408596039e-02 -1.648018360137939453e-01 3.348964750766754150e-01 3.237922210246324539e-03 3.180739581584930420e-01 -5.228964239358901978e-02 -2.429292351007461548e-02
1.307504624128341675e-02 -2.139572352170944214e-01 -1.424648165702819824e-01 -7.595087401568889618e-03 2.052362710237503052e-01 -2.060476094484329224e-01 8.959575742483139038e-02 1.938241273164749146e-01 -2.568275332450866699e-01 8.169142901897430420e-02 -2.055874764919281006e-01 1.804114133119583130e-01 6.790454685688018799e-02 -4.230526387691497803e-01 -1.420287340879440308e-01 2.437156140804290771e-01 -1.667566597461700439e-01 3.954843804240226746e-02 -8.946280181407928467e-02 -1.328856647014617920e-01 7.866053283214569092e-02 1.227665320038795471e-01 3.252504393458366394e-02 -2.602353692054748535e-01 -1.660957187414169312e-01 2.377072907984256744e-02 3.020355999469757080e-01 2.136956304311752319e-01 -1.217841580510139465e-01 3.885008860379457474e-03 2.595707178115844727e-01 -2.411168254911899567e-02
-1.599856093525886536e-02 -1.095376610755920410e-01 5.709780380129814148e-02 -1.000979822129011154e-02 1.430586278438568115e-01 2.578267641365528107e-02 -2.070575021207332611e-02 -3.213859498500823975e-01 -2.059515267610549927e-01 -2.974699735641479492e-01 2.585458457469940186e-01 3.376991674304008484e-02 3.804105818271636963e-01 -2.686897814273834229e-01 2.069950550794601440e-01 8.535648137331008911e-02 -5.033637583255767822e-02 -5.870055034756660461e-02 -2.134144678711891174e-02 1.104911416769027710e-01 1.182667911052703857e-01 1.856345683336257935e-01 -2.595024704933166504e-01 -2.765479981899261475e-01 1.372817531228065491e-02 3.909360617399215698e-02 -7.655429840087890625e-02 1.370504219084978104e-02 3.370847180485725403e-02 4.112135171890258789e-01 3.531052172183990479e-02 5.874880403280258179e-02
-9.444687515497207642e-02 4.722273722290992737e-02 -2.027635276317596436e-01 -1.596592515707015991e-01 2.658232450485229492e-01 -1.183671280741691589e-01 7.912451773881912231e-02 4.759944509714841843e-03 -1.284969449043273926e-01 -1.064962986856698990e-02 4.389823228120803833e-02 1.794324815273284912e-01 3.476698100566864014e-01 -1.751675456762313843e-01 -2.018318623304367065e-01 2.471932470798492432e-01 -4.914278164505958557e-03 -1.486986177042126656e-03 -3.444044589996337891e-01 -1.782805658876895905e-02 -1.287509799003601074e-01 1.003532856702804565e-01 7.748087495565414429e-02 -1.689702719449996948e-01 2.161120325326919556e-01 -1.382622569799423218e-01 4.305027797818183899e-02 9.191931784152984619e-02 -4.751394391059875488e-01 7.637473754584789276e-03 -1.489873528480529785e-01 -1.511498540639877319e-01
-2.770328521728515625e-01 5.049809440970420837e-02 1.913259327411651611e-01 8.104610443115234375e-02 2.963776290416717529e-01 -2.489913702011108398e-01 -4.769402369856834412e-02 -2.256995886564254761e-01 -2.148303240537643433e-01 -2.244317382574081421e-01 2.969926893711090088e-01 1.450889408588409424e-01 4.292952418327331543e-01 -8.178915828466415405e-02 4.578052088618278503e-02 7.386267185211181641e-03 -7.360924035310745239e-02 1.930705644190311432e-02 -2.864469029009342194e-02 1.305617042817175388e-03 -1.528695523738861084e-01 -5.981324613094329834e-02 1.878477483987808228e-01 -1.442830562591552734e-01 -1.448628753423690796e-01 -8.473565429449081421e-02 3.017069026827812195e-02 2.168071866035461426e-01 9.690513461828231812e-02 2.188133299350738525e-01 1.617419421672821045e-01 -1.624495983123779297e-01
-5.892600491642951965e-02 -2.464254796504974365e-01 1.378717552870512009e-02 -2.637603133916854858e-02 -4.332840070128440857e-02 -1.204304024577140808e-01 7.862056791782379150e-02 -2.357004284858703613e-01 -5.873738229274749756e-02 -2.760866098105907440e-02 -7.309626787900924683e-02 1.944061815738677979e-01 6.706170439720153809e-01 -2.682742178440093994e-01 1.924363151192665100e-02 -2.259440869092941284e-01 1.267452090978622437e-01 1.491026282310485840e-01 -4.089939594268798828e-02 -3.110568411648273468e-02 -3.306294977664947510e-02 6.352204084396362305e-02 -3.547180676832795143e-03 -1.210017949342727661e-01 -4.875081405043601990e-02 2.486914098262786865e-01 -3.108473680913448334e-02 1.129334196448326111e-01 -6.578475981950759888e-02 -3.626084327697753906e-02 -3.019044101238250732e-01 -2.966071479022502899e-02
5.011064931750297546e-02 -1.283800452947616577e-01 -1.936859935522079468e-01 -1.879017800092697144e-01 3.079836368560791016e-01 -5.015462636947631836e-02 4.903752729296684265e-02 -1.180487126111984253e-01 -1.415507048368453979e-01 -4.948169738054275513e-02 -2.042854726314544678e-01 1.443127095699310303e-01 1.087682917714118958e-01 -1.183774396777153015e-01 2.686533629894256592e-01 1.803889423608779907e-01 -9.150102734565734863e-02 2.538689374923706055e-01 -7.201089709997177124e-02 -5.881658755242824554e-03 -8.540668338537216187e-02 2.821785807609558105e-01 -3.814925625920295715e-02 -2.244206145405769348e-02 7.952394336462020874e-02 1.813129186630249023e-01 -1.451298743486404419e-01 2.829542160034179688e-01 -1.662658751010894775e-01 2.458562850952148438e-01 1.667901277542114258e-01 -3.946155011653900146e-01
1.917884498834609985e-02 -1.283072829246520996e-01 1.775093376636505127e-01 -2.252350375056266785e-02 4.074232280254364014e-01 6.319585442543029785e-02 -2.442604750394821167e-01 9.560786187648773193e-02 -2.792686223983764648e-01 -8.227552473545074463e-02 8.533632010221481323e-02 2.342123389244079590e-01 2.717805206775665283e-01 -2.800142765045166016e-01 2.224869579076766968e-01 7.870594272390007973e-04 1.571487337350845337e-01 -1.123154014348983765e-01 -1.812515407800674438e-01 1.662631630897521973e-01 2.505787461996078491e-02 1.964412927627563477e-01 -3.108173012733459473e-01 -2.571874856948852539e-01 2.821634151041507721e-02 1.648050546646118164e-01 1.204574853181838989e-01 -7.904509454965591431e-02 2.271904796361923218e-02 -4.457919858396053314e-03 -6.631226837635040283e-02 -1.013191789388656616e-01
6.953924149274826050e-02 -1.037970781326293945e-01 -2.012516409158706665e-01 -2.659442126750946045e-01 3.254915177822113037e-01 2.255780994892120361e-01 5.424267798662185669e-02 -1.299530267715454102e-01 9.523593634366989136e-02 -8.357684314250946045e-02 -6.073567271232604980e-02 2.885562181472778320e-01 7.171735912561416626e-02 -3.233453035354614258e-01 4.322252795100212097e-02 3.285997509956359863e-01 -9.757812321186065674e-02 1.396789401769638062e-01 -8.256850391626358032e-02 -2.895016036927700043e-02 -7.783342897891998291e-02 2.915157377719879150e-01 6.521909497678279877e-03 1.199688687920570374e-01 -1.230170875787734985e-01 5.873484537005424500e-02 1.512285172939300537e-01 2.488920539617538452e-01 -1.962217986583709717e-01 1.834875196218490601e-01 5.245446786284446716e-02 -2.312300503253936768e-01
-1.399082094430923462e-01 -9.393272921442985535e-03 -2.233289927244186401e-01 -1.949707418680191040e-02 1.807396411895751953e-01 -3.514178991317749023e-01 3.939430713653564453e-01 -8.949457108974456787e-02 -9.271187335252761841e-02 -2.253660112619400024e-01 6.218121200799942017e-02 1.252367999404668808e-02 1.665182113647460938e-01 -2.379757165908813477e-01 1.961476802825927734e-01 2.509381175041198730e-01 5.520331487059593201e-02 -1.289613544940948486e-01 8.161672949790954590e-02 -1.860282719135284424e-01 -1.286969631910324097e-01 7.672156393527984619e-02 3.326159343123435974e-02 -1.721699088811874390e-01 7.171167526394128799e-03 6.860196590423583984e-02 -1.419046074151992798e-01 -4.484098032116889954e-02 -2.762889266014099121e-01 2.321883291006088257e-01 -2.186301201581954956e-01 -2.059391438961029053e-01
-3.128784894943237305e-01 -1.024134010076522827e-01 -1.686674356460571289e-02 -5.228995159268379211e-02 -3.897649794816970825e-02 -1.906427554786205292e-02 -1.413421779870986938e-01 -2.575283348560333252e-01 -2.641413807868957520e-01 -1.508599817752838135e-01 1.527572721242904663e-01 1.515687406063079834e-01 4.658945798873901367e-01 4.733822867274284363e-02 -9.293983131647109985e-02 8.650223165750503540e-02 3.081302717328071594e-02 1.186511442065238953e-01 -4.395673796534538269e-02 -2.669432461261749268e-01 -2.444587796926498413e-01 6.743840128183364868e-02 1.073690578341484070e-01 -2.521027252078056335e-02 1.376711875200271606e-01 8.115865639410912991e-04 2.289054840803146362e-01 1.640228927135467529e-01 -2.890981435775756836e-01 1.998851448297500610e-01 2.115675620734691620e-02 1.980845630168914795e-01
-2.921789288520812988e-01 -9.254021942615509033e-02 1.725642085075378418e-01 5.873994901776313782e-02 1.589917987585067749e-01 1.903655380010604858e-01 -8.144885301589965820e-02 -1.635999977588653564e-01 -2.426193654537200928e-01 -3.053681850433349609e-01 1.720208227634429932e-01 -1.160088256001472473e-01 2.299761772155761719e-01 -2.174232453107833862e-01 1.070282682776451111e-01 2.465451322495937347e-02 -2.005385607481002808e-02 -1.634270399808883667e-01 2.700398303568363190e-02 2.858743965625762939e-01 -1.218568012118339539e-01 9.149945527315139771e-02 -1.281231641769409180e-01 -3.520468994975090027e-02 -3.012990057468414307e-01 -2.459363639354705811e-02 1.660338044166564941e-01 1.871424764394760132e-01 -1.666803658008575439e-01 3.388374149799346924e-01 1.291542649269104004e-01 -8.273704349994659424e-02
-2.724155783653259277e-01 -1.380226910114288330e-01 8.979495614767074585e-02 -9.003967791795730591e-02 -9.521780163049697876e-02 -5.559733882546424866e-02 1.208451762795448303e-01 -1.583925932645797729e-01 -1.613728255033493042e-01 1.305465400218963623e-01 -9.193547815084457397e-02 1.526119709014892578e-01 2.697625756263732910e-01 -4.595069587230682373e-01 -1.270806789398193359e-01 1.607132703065872192e-01 -5.077547952532768250e-02 5.137301608920097351e-02 4.368258640170097351e-02 -7.856692373752593994e-02 -3.517106175422668457e-02 -2.066553384065628052e-01 1.599785983562469482e-01 -3.116284310817718506e-01 -2.342073619365692139e-02 6.285396218299865723e-02 -1.280725896358489990e-01 1.544388979673385620e-01 8.582669496536254883e-02 3.449306488037109375e-01 -2.936340868473052979e-01 -2.706390805542469025e-02
-2.771690785884857178e-01 -2.210177481174468994e-01 2.279778718948364258e-01 -7.008654531091451645e-03 -6.051375530660152435e-03 -9.479914605617523193e-02 -2.877037040889263153e-02 -2.893755435943603516e-01 -2.122046202421188354e-01 -1.652050465345382690e-01 3.290107846260070801e-01 -1.189306229352951050e-01 2.571169137954711914e-01 9.517772495746612549e-02 -4.568849131464958191e-02 -5.909009650349617004e-02 -9.949064254760742188e-02 -1.068495064973831177e-01 -1.514710485935211182e-01 4.303050786256790161e-02 -1.202806308865547180e-01 2.132780663669109344e-02 -1.183365359902381897e-01 -9.005077183246612549e-02 -1.990088075399398804e-02 1.914507001638412476e-01 3.684420585632324219e-01 2.893818169832229614e-02 -2.689583003520965576e-01 3.520974814891815186e-01 1.248095743358135223e-02 -2.121578203514218330e-03
6.853787600994110107e-02 -6.104062497615814209e-02 -2.971300780773162842e-01 5.883397068828344345e-03 6.721155345439910889e-02 -3.408712893724441528e-02 7.264004088938236237e-04 -4.012105613946914673e-02 -4.904936999082565308e-02 2.158428877592086792e-01 -3.687596693634986877e-02 3.098234832286834717e-01 4.309519231319427490e-01 -2.919679582118988037e-01 -2.586824297904968262e-01 1.120820716023445129e-01 2.364416122436523438e-01 -6.796427071094512939e-02 5.013929679989814758e-03 3.622666373848915100e-02 -1.243500933051109314e-01 8.740438520908355713e-02 -1.901303082704544067e-01 8.836145699024200439e-02 -3.016972243785858154e-01 7.040868699550628662e-02 9.525499492883682251e-02 4.900509119033813477e-02 -2.581428289413452148e-01 -6.363289803266525269e-02 2.652404308319091797e-01 -1.475266516208648682e-01
-2.570660412311553955e-01 -3.290513157844543457e-01 -4.294360987842082977e-03 -1.137627735733985901e-01 4.349552690982818604e-01 -1.278391927480697632e-01 1.173902899026870728e-01 -1.453042179346084595e-01 4.127964377403259277e-03 1.774822771549224854e-01 -9.755253046751022339e-02 1.757503896951675415e-01 2.136462777853012085e-01 -2.165984734892845154e-02 -3.215396776795387268e-02 -6.209497898817062378e-02 -2.463905215263366699e-01 -1.206234768033027649e-01 5.790954921394586563e-03 3.898083791136741638e-02 1.410172432661056519e-01 1.643197387456893921e-01 9.908021241426467896e-02 -1.695539057254791260e-02 1.609992682933807373e-01 -3.971823316533118486e-04 1.580421477556228638e-01 2.432215362787246704e-01 -1.402312219142913818e-01 3.437780439853668213e-01 5.582769587635993958e-02 -2.539909780025482178e-01
-3.900004029273986816e-01 -2.717736065387725830e-01 -1.096349060535430908e-01 -2.511023581027984619e-01 2.556001543998718262e-01 -3.529182076454162598e-02 -1.252919584512710571e-01 -1.508585363626480103e-01 2.297228276729583740e-01 -8.669368177652359009e-02 2.078203558921813965e-01 -1.057833060622215271e-01 2.742716968059539795e-01 -1.072418615221977234e-01 -1.097943931818008423e-01 6.092539057135581970e-02 1.045470386743545532e-01 1.561321169137954712e-01 -9.662862122058868408e-02 -3.969488292932510376e-02 -1.651696562767028809e-01 -8.092057704925537109e-02 4.533884301781654358e-02 -6.302230060100555420e-02 -3.257275819778442383e-01 3.323068842291831970e-02 6.573911290615797043e-03 3.190683722496032715e-01 -2.060887068510055542e-01 4.328874126076698303e-02 -1.689320504665374756e-01 9.360036253929138184e-02
-1.222187727689743042e-01 -6.073435768485069275e-02 -1.889055967330932617e-01 -1.055168919265270233e-02 -7.939681410789489746e-02 -5.227678269147872925e-02 1.651766002178192139e-01 -8.870643377304077148e-02 -4.892885684967041016e-01 -1.361630260944366455e-01 1.093932837247848511e-01 4.109482765197753906e-01 2.578346133232116699e-01 -1.604453325271606445e-01 -1.492615342140197754e-01 1.048398390412330627e-01 3.648516535758972168e-02 1.972544640302658081e-01 2.093695402145385742e-01 2.848370373249053955e-01 3.124229423701763153e-02 -3.274349868297576904e-02 -8.162442594766616821e-02 -2.053302824497222900e-01 -5.095639452338218689e-02 4.717469587922096252e-02 -6.327370554208755493e-02 1.083936691284179688e-01 -5.493089929223060608e-02 2.789722979068756104e-01 1.828492991626262665e-02 -1.388379931449890137e-01
-9.710404276847839355e-02 -1.063439100980758667e-01 -2.142860144376754761e-01 5.462141707539558411e-02 3.926353752613067627e-01 1.000356394797563553e-02 -1.343778800219297409e-02 -4.848708212375640869e-02 -9.592127054929733276e-02 -1.253084689378738403e-01 -9.019299596548080444e-02 -1.081557795405387878e-01 1.753264963626861572e-01 -1.723145842552185059e-01 1.764034032821655273e-01 -1.330965477973222733e-02 -3.941523656249046326e-02 -2.614245712757110596e-01 -3.609948754310607910e-01 3.602006658911705017e-02 1.917501240968704224e-01 1.021169200539588928e-01 -1.921172291040420532e-01 -2.687283754348754883e-01 3.990649804472923279e-02 2.928406894207000732e-01 3.168275356292724609e-01 1.312739104032516479e-01 -4.170993715524673462e-02 2.323826402425765991e-01 7.583350688219070435e-02 1.132219061255455017e-01
-2.159552127122879028e-01 -1.444708257913589478e-01 -7.181374728679656982e-02 -2.415006905794143677e-01 2.469021379947662354e-01 -1.555968374013900757e-01 1.229961439967155457e-01 -8.309427648782730103e-02 -2.516404390335083008e-01 -6.742007285356521606e-02 3.698422014713287354e-02 2.108650095760822296e-02 3.974461853504180908e-01 -1.619029790163040161e-01 -6.721818819642066956e-03 2.022903859615325928e-01 -3.632950410246849060e-02 -1.150394380092620850e-01 -4.815809130668640137e-01 -5.980119854211807251e-02 -6.509821116924285889e-02 -8.525798097252845764e-03 1.236992180347442627e-01 3.701826557517051697e-02 2.716011106967926025e-01 -1.111261770129203796e-01 -2.680137008428573608e-02 -3.777491673827171326e-02 8.548043668270111084e-02 2.439674437046051025e-01 4.324605688452720642e-04 -2.021465450525283813e-01
-1.822537928819656372e-01 -2.764804363250732422e-01 2.301642000675201416e-01 1.311625987291336060e-01 2.147340774536132812e-01 2.820400595664978027e-01 7.063489407300949097e-02 1.839168965816497803e-01 -4.932724684476852417e-02 9.596974402666091919e-02 3.297247886657714844e-01 8.440881222486495972e-02 2.017338126897811890e-01 -2.818617224693298340e-01 1.478885952383279800e-02 3.214280009269714355e-01 -1.667384058237075806e-01 -1.891609840095043182e-02 -2.559998631477355957e-02 5.567196756601333618e-02 7.835472375154495239e-02 2.482727169990539551e-01 8.248442411422729492e-02 -3.240796551108360291e-02 4.562046751379966736e-02 2.093039304018020630e-01 -1.076781824231147766e-01 2.014599740505218506e-01 -6.827644258737564087e-02 2.202952802181243896e-01 1.620884835720062256e-01 -1.394473761320114136e-01
-1.021237447857856750e-01 -6.479759514331817627e-02 -5.915476009249687195e-02 -1.589693278074264526e-01 3.596812784671783447e-01 7.583541423082351685e-02 4.619956389069557190e-02 -1.543882191181182861e-01 -1.899009793996810913e-01 -7.923133671283721924e-02 6.885230541229248047e-02 7.433174550533294678e-02 5.282973125576972961e-02 -5.756750106811523438e-01 -3.060079514980316162e-01 8.468774706125259399e-02 2.970802038908004761e-02 2.192270159721374512e-01 -9.731457568705081940e-03 1.694547235965728760e-01 -3.043373525142669678e-01 1.126246228814125061e-01 1.543313264846801758e-01 -1.536138728260993958e-02 -1.962225884199142456e-01 5.568072572350502014e-02 -4.873191565275192261e-02 -7.825304567813873291e-02 -1.188803836703300476e-01 1.577328592538833618e-01 -8.985442668199539185e-02 -5.998330190777778625e-02
-2.869952619075775146e-01 2.544929040595889091e-03 1.674322634935379028e-01 -2.559250891208648682e-01 3.352729231119155884e-02 -1.660623103380203247e-01 -3.013154119253158569e-02 4.857558757066726685e-03 -2.208890169858932495e-01 -2.129200249910354614e-01 8.596996776759624481e-03 9.870518930256366730e-03 3.194784820079803467e-01 -1.728631705045700073e-01 2.319247722625732422e-01 4.284932464361190796e-02 1.260747946798801422e-02 -1.466092765331268311e-01 1.091083511710166931e-01 1.862993687391281128e-01 1.120091415941715240e-02 -1.064363345503807068e-01 -2.295180559158325195e-01 -4.556566942483186722e-03 -1.306678205728530884e-01 1.551420986652374268e-01 1.836016476154327393e-01 2.541317939758300781e-01 -3.039323091506958008e-01 3.713545799255371094e-01 9.803356975317001343e-02 2.912098169326782227e-02
5.435188859701156616e-02 -6.552398949861526489e-02 -1.570235788822174072e-01 -1.936786472797393799e-01 3.011088073253631592e-01 -2.540085650980472565e-02 1.299518048763275146e-01 -6.861517578363418579e-02 2.250971458852291107e-02 -1.028052866458892822e-01 6.266694515943527222e-02 1.422033607959747314e-01 2.461596429347991943e-01 -4.271400570869445801e-01 1.379021257162094116e-01 7.183577865362167358e-02 -3.110998868942260742e-01 -9.885645657777786255e-02 1.251253206282854080e-02 1.821676045656204224e-01 1.736748665571212769e-01 1.651493310928344727e-01 -1.463996767997741699e-01 5.536179989576339722e-02 -2.062795311212539673e-02 2.362233698368072510e-01 1.522053405642509460e-02 -2.761183977127075195e-01 -2.184765040874481201e-01 3.206746876239776611e-01 7.074828445911407471e-02 7.162728160619735718e-02
9.674289263784885406e-03 -1.127799153327941895e-01 -2.454955577850341797e-01 -1.319044977426528931e-01 1.735510230064392090e-01 -1.231306716799736023e-01 3.536781072616577148e-01 1.158352941274642944e-01 -7.767000794410705566e-02 -1.711474955081939697e-01 6.445546448230743408e-02 5.628875270485877991e-02 3.984607160091400146e-01 -3.257148861885070801e-01 -4.021207243204116821e-02 1.123510748147964478e-01 -1.667503416538238525e-01 5.902132019400596619e-02 -3.424464166164398193e-01 -1.536977738142013550e-01 -1.213502436876296997e-01 1.412560045719146729e-01 5.883684381842613220e-02 -9.949256479740142822e-02 -4.190905392169952393e-02 -3.498251549899578094e-03 -1.551101654767990112e-01 1.714387536048889160e-02 -1.256055384874343872e-01 1.898771375417709351e-01 -2.384632527828216553e-01 -2.212406694889068604e-01
-3.690102696418762207e-02 -2.177344411611557007e-01 -6.178886443376541138e-02 8.854950964450836182e-02 2.376364469528198242e-01 -8.759000897407531738e-02 -1.369837298989295959e-02 2.705474793910980225e-01 -7.124742120504379272e-02 -2.157683856785297394e-02 -6.571318954229354858e-02 8.484517782926559448e-02 1.349015682935714722e-01 -1.549188792705535889e-01 2.078031897544860840e-01 2.106961905956268311e-01 -2.653160132467746735e-02 -1.966607719659805298e-01 -2.191588431596755981e-01 3.776906058192253113e-02 -2.392472466453909874e-03 1.800884306430816650e-01 2.543283700942993164e-01 -3.606609404087066650e-01 -2.326389551162719727e-01 -7.026176434010267258e-03 2.721000909805297852e-01 -7.609984604641795158e-04 -1.935231089591979980e-01 3.983983695507049561e-01 5.627975985407829285e-02 1.078419908881187439e-01
-2.007925957441329956e-01 1.844463113229721785e-04 1.663941442966461182e-01 2.238247357308864594e-02 3.211651146411895752e-01 -1.709320694208145142e-01 1.004434823989868164e-01 -2.647015154361724854e-01 -2.776483595371246338e-01 -3.245458602905273438e-01 2.896331250667572021e-01 1.944954097270965576e-01 4.006032049655914307e-01 -1.147578284144401550e-01 -4.414781183004379272e-02 -1.540735363960266113e-01 -1.202780567109584808e-02 1.328966300934553146e-02 -3.422064334154129028e-02 -1.126119270920753479e-01 -8.721177279949188232e-02 5.212772265076637268e-02 1.260197162628173828e-01 -6.644742190837860107e-02 -2.280535250902175903e-01 -1.098975725471973419e-02 6.853689253330230713e-02 1.489783674478530884e-01 8.956649154424667358e-02 1.931524276733398438e-01 1.444130390882492065e-01 -1.596875339746475220e-01
5.678909644484519958e-02 -1.549377143383026123e-01 9.360144287347793579e-02 -1.309438794851303101e-01 3.208801448345184326e-01 2.257588207721710205e-01 -1.761092692613601685e-01 1.843979209661483765e-02 -2.571130692958831787e-01 -1.818215250968933105e-01 1.544704735279083252e-01 1.216670274734497070e-01 2.682784795761108398e-01 -3.067428469657897949e-01 2.531127445399761200e-02 5.088254064321517944e-02 -4.207514226436614990e-02 -1.209153831005096436e-01 -1.787945777177810669e-01 2.021094858646392822e-01 9.607866406440734863e-02 5.009977146983146667e-02 -1.776255518198013306e-01 -3.356561660766601562e-01 -2.078649960458278656e-02 1.704673618078231812e-01 2.798341512680053711e-01 -2.157319635152816772e-01 -2.031205296516418457e-01 9.359745681285858154e-02 2.013671956956386566e-02 6.727323681116104126e-02
4.232322331517934799e-03 -7.626323401927947998e-02 -2.122775763273239136e-01 -3.931116312742233276e-02 8.505443483591079712e-02 8.709196001291275024e-02 -4.619026556611061096e-02 -1.834694594144821167e-01 -3.367813229560852051e-01 3.100718371570110321e-02 -2.112334594130516052e-02 -9.673830121755599976e-02 4.707922935485839844e-01 -2.641875445842742920e-01 3.738428652286529541e-02 -7.261589169502258301e-02 -1.433646231889724731e-01 1.319746822118759155e-01 1.178394928574562073e-01 -1.320037394762039185e-01 4.339450225234031677e-02 -1.563300639390945435e-01 -4.034560918807983398e-01 -1.721222847700119019e-01 3.592371195554733276e-02 2.586615681648254395e-01 2.344023138284683228e-01 1.710570044815540314e-02 -1.413729041814804077e-01 1.726958453655242920e-01 7.293965667486190796e-02 8.986505866050720215e-02
-2.690719068050384521e-01 -1.599314212799072266e-01 -8.302257210016250610e-02 -1.863818466663360596e-01 1.094944626092910767e-01 -1.507366746664047241e-01 -1.601124107837677002e-01 -1.779993474483489990e-01 -2.129586413502693176e-02 -2.398744076490402222e-01 1.252711713314056396e-01 -3.897753776982426643e-03 4.599200189113616943e-01 -2.990401983261108398e-01 2.629207968711853027e-01 -1.128730848431587219e-01 -8.056004531681537628e-03 -2.641265690326690674e-01 -1.008795127272605896e-01 -2.404354214668273926e-01 1.595294773578643799e-01 1.250723153352737427e-01 -3.922161459922790527e-02 -1.562042683362960815e-01 -2.133643068373203278e-02 2.110796421766281128e-02 -1.363640930503606796e-02 1.261793375015258789e-01 -1.728485673666000366e-01 -2.278830856084823608e-01 -8.367531746625900269e-02 -3.433993458747863770e-02
-1.516405493021011353e-01 -3.426856175065040588e-02 2.477710694074630737e-01 1.300547719001770020e-01 1.854934692382812500e-01 -2.350032329559326172e-01 1.793773919343948364e-01 -1.277430355548858643e-01 -2.515766024589538574e-01 -8.194099180400371552e-03 2.994079291820526123e-01 2.525934576988220215e-01 4.267456531524658203e-01 -8.412009477615356445e-02 5.944552272558212280e-02 1.131433993577957153e-01 6.120718549937009811e-03 5.679443851113319397e-02 -1.580307781696319580e-01 -3.363884389400482178e-01 2.145243622362613678e-02 -9.096255898475646973e-02 1.260841935873031616e-01 -2.288590930402278900e-02 -1.232051923871040344e-01 2.049450874328613281e-01 1.862007230520248413e-01 1.012496203184127808e-01 -1.112794205546379089e-01 2.138194590806961060e-01 1.012785583734512329e-01 7.403708528727293015e-03
6.438269466161727905e-02 -3.638692945241928101e-02 6.259170174598693848e-02 -2.753128111362457275e-01 3.234896659851074219e-01 1.646600812673568726e-01 8.925744891166687012e-02 1.291454434394836426e-01 -1.232737228274345398e-01 -8.174123615026473999e-02 3.831122815608978271e-01 2.216219305992126465e-01 8.608858287334442139e-02 -3.436021208763122559e-01 4.163615405559539795e-03 1.256235688924789429e-01 5.816200748085975647e-02 5.971981212496757507e-02 2.321823090314865112e-01 8.662026375532150269e-02 -5.849428847432136536e-02 2.588139772415161133e-01 1.611723452806472778e-01 -3.630144149065017700e-02 -1.522721201181411743e-01 2.956199645996093750e-01 2.180518954992294312e-01 1.692409962415695190e-01 2.201140113174915314e-02 1.760926544666290283e-01 -8.945018798112869263e-02 -8.394856005907058716e-02
-2.043610364198684692e-01 -2.365617901086807251e-01 -1.745232790708541870e-01 -3.735389560461044312e-02 -4.252148419618606567e-02 3.989681601524353027e-02 4.445176199078559875e-02 -1.878035515546798706e-01 -3.377704620361328125e-01 -1.770597249269485474e-01 2.044311314821243286e-01 1.426852494478225708e-01 1.924266815185546875e-01 -2.593301534652709961e-01 6.254684180021286011e-02 1.251690685749053955e-01 1.759147562552243471e-04 1.975858956575393677e-01 2.015693038702011108e-01 7.448571920394897461e-02 -1.256623268127441406e-01 3.452099859714508057e-01 -1.113774701952934265e-01 -2.598297894001007080e-01 -6.462412327527999878e-02 1.983148157596588135e-01 -1.356012225151062012e-01 1.760597378015518188e-01 2.397468686103820801e-02 1.647965908050537109e-01 -2.726333737373352051e-01 -5.725681781768798828e-02
1.253810971975326538e-01 -6.369909644126892090e-02 -8.284628391265869141e-02 -1.050297021865844727e-01 3.710319995880126953e-01 5.827794969081878662e-02 2.844164669513702393e-01 -1.690840125083923340e-01 5.852783564478158951e-03 -1.431658267974853516e-01 8.712879568338394165e-02 3.910987079143524170e-01 1.680506765842437744e-01 -3.930262029170989990e-01 1.095833182334899902e-01 2.687285840511322021e-01 3.804665431380271912e-02 -5.309236422181129456e-02 -1.090557351708412170e-01 -1.112852841615676880e-01 1.236578449606895447e-01 2.212787717580795288e-01 1.613488197326660156e-01 1.103678196668624878e-01 -8.419869840145111084e-02 3.475058823823928833e-02 4.043343663215637207e-02 1.239986047148704529e-01 -2.246908694505691528e-01 7.027851790189743042e-02 -1.993000209331512451e-01 -1.109160035848617554e-01
7.810683548450469971e-02 -1.099264696240425110e-01 5.875412374734878540e-02 -1.273760050535202026e-01 1.634983122348785400e-01 8.498654514551162720e-02 1.838651299476623535e-01 -1.618845164775848389e-01 4.004358872771263123e-02 6.879492104053497314e-02 -9.419542551040649414e-02 1.612221449613571167e-01 2.400433570146560669e-01 -4.626803398132324219e-01 -1.346192806959152222e-01 7.349134981632232666e-02 -5.112712830305099487e-02 -1.350669115781784058e-01 -4.434650018811225891e-02 -3.926652669906616211e-01 6.885815411806106567e-02 -2.935498356819152832e-01 2.397436201572418213e-01 -1.660064458847045898e-01 7.139468193054199219e-02 2.855210304260253906e-01 9.176472574472427368e-02 1.662275493144989014e-01 -6.526263803243637085e-02 1.805716454982757568e-01 4.798178374767303467e-02 -1.302129775285720825e-01
-1.037433817982673645e-01 6.703814119100570679e-02 1.785936951637268066e-01 -4.048879444599151611e-02 1.330362260341644287e-01 -1.008787900209426880e-01 7.882725447416305542e-02 1.339979469776153564e-01 7.479859143495559692e-02 -1.960754096508026123e-01 4.470451548695564270e-02 2.347754538059234619e-01 3.054409623146057129e-01 -2.450864762067794800e-01 4.110718145966529846e-02 5.683386325836181641e-02 8.995743095874786377e-02 4.403303191065788269e-02 -1.541536152362823486e-01 1.984710097312927246e-01 7.661724090576171875e-02 1.093033403158187866e-01 -2.497212141752243042e-01 6.949696689844131470e-02 -1.963327378034591675e-01 2.438323497772216797e-01 1.609065234661102295e-01 1.108232066035270691e-01 -2.426121681928634644e-01 5.243235826492309570e-01 6.444646511226892471e-03 1.074240282177925110e-01
-9.724084287881851196e-02 -1.806890368461608887e-01 5.579951778054237366e-02 -2.727919816970825195e-01 1.129254177212715149e-01 1.992810070514678955e-01 -3.707243129611015320e-02 -3.351061344146728516e-01 4.188094288110733032e-02 -1.607325375080108643e-01 5.744567885994911194e-02 -1.927699428051710129e-03 2.155950814485549927e-01 -3.109088242053985596e-01 1.185133904218673706e-01 -5.417533218860626221e-02 2.786733508110046387e-01 1.743447035551071167e-01 1.487106531858444214e-01 4.200161620974540710e-02 2.132549323141574860e-02 2.119277268648147583e-01 -1.566506326198577881e-01 -1.688089668750762939e-01 -1.780913025140762329e-01 1.382141858339309692e-01 6.366003304719924927e-02 1.713315099477767944e-01 -1.737723201513290405e-01 5.190416052937507629e-02 1.201233789324760437e-01 -4.016559422016143799e-01
1.135696619749069214e-01 -5.115356296300888062e-02 -2.350699156522750854e-01 -2.414631843566894531e-02 5.272454768419265747e-02 5.431892722845077515e-02 1.762531250715255737e-01 -1.052470132708549500e-01 -7.255513966083526611e-02 -1.986259371042251587e-01 3.053629100322723389e-01 3.071805536746978760e-01 1.401686668395996094e-01 -2.411859184503555298e-01 1.194877028465270996e-01 9.752830862998962402e-02 -7.114165276288986206e-02 -1.150759309530258179e-01 1.652812063694000244e-01 2.631389498710632324e-01 -7.822629809379577637e-02 -3.961091861128807068e-02 -7.259651273488998413e-02 -1.297038793563842773e-01 -2.113585919141769409e-01 2.164962440729141235e-01 1.753121614456176758e-01 -4.042295739054679871e-03 -1.926324367523193359e-01 3.532998859882354736e-01 2.329586744308471680e-01 -2.523989379405975342e-01
-1.583885401487350464e-02 -1.846442371606826782e-01 -6.486555188894271851e-02 -6.847275048494338989e-02 1.224718540906906128e-01 2.792857028543949127e-02 -6.108755245804786682e-02 -1.231623068451881409e-01 -3.454053401947021484e-01 -1.310738027095794678e-01 2.486178576946258545e-01 -1.907308846712112427e-01 3.515653908252716064e-01 -2.997677326202392578e-01 1.813995987176895142e-01 1.593815162777900696e-02 1.451802402734756470e-01 -2.334057688713073730e-01 -1.257013902068138123e-02 -1.678509861230850220e-01 1.141153797507286072e-01 -7.642032951116561890e-02 -3.833495080471038818e-01 -6.214147433638572693e-03 -5.926163122057914734e-02 1.376654654741287231e-01 7.621664553880691528e-02 -6.085640937089920044e-02 -1.849411725997924805e-01 2.890614569187164307e-01 -1.309210211038589478e-01 -6.453500688076019287e-02
-5.753463506698608398e-02 -1.116678416728973389e-01 -9.856296703219413757e-03 -2.068597376346588135e-01 4.489500224590301514e-01 4.440972954034805298e-02 1.497835200279951096e-02 3.287008702754974365e-01 -1.231115907430648804e-01 -1.232637986540794373e-01 2.787345051765441895e-01 3.104725480079650879e-01 9.674909710884094238e-02 -3.353824317455291748e-01 6.819517910480499268e-02 1.365895569324493408e-01 -2.121194005012512207e-01 8.506582677364349365e-02 1.837527304887771606e-01 -7.147963345050811768e-02 -3.613975271582603455e-02 2.044104039669036865e-01 -6.316238641738891602e-02 8.164725452661514282e-02 -3.262040391564369202e-02 1.730311661958694458e-01 1.552102267742156982e-01 1.259566992521286011e-01 5.048173945397138596e-03 1.909175813198089600e-01 -1.412129849195480347e-01 -8.788300305604934692e-02
-1.081622689962387085e-01 9.935513138771057129e-03 2.902909517288208008e-01 5.785099230706691742e-03 2.618947327136993408e-01 -1.580669283866882324e-01 3.207615017890930176e-02 -4.634638503193855286e-02 -2.793120145797729492e-01 -2.245524376630783081e-01 2.442433238029479980e-01 1.230149269104003906e-01 4.535513222217559814e-01 -2.378782629966735840e-01 -1.323524415493011475e-01 -9.724195301532745361e-02 1.915368810296058655e-02 1.103801950812339783e-01 -4.957569763064384460e-02 -8.672357350587844849e-02 8.285079151391983032e-03 7.229842245578765869e-03 1.788167655467987061e-01 7.214263081550598145e-02 -1.938162297010421753e-01 -1.279691606760025024e-01 -4.900767281651496887e-02 2.049875259399414062e-01 -7.488083839416503906e-02 3.026756644248962402e-01 1.951886713504791260e-01 -1.454076319932937622e-01
-3.198246657848358154e-01 -1.251114308834075928e-01 2.442519515752792358e-01 -9.862793982028961182e-02 1.488608419895172119e-01 -6.503122299909591675e-02 3.029194474220275879e-01 -8.216718584299087524e-02 -2.824015021324157715e-01 -1.152871772646903992e-01 4.460325837135314941e-02 4.345479235053062439e-02 4.194523990154266357e-01 -1.552370637655258179e-01 -1.420576423406600952e-01 1.347719281911849976e-01 4.910272732377052307e-02 4.938241466879844666e-02 -6.649868190288543701e-02 -3.176029920578002930e-01 -3.063663095235824585e-02 -8.695530146360397339e-02 -3.151156753301620483e-02 -8.913888037204742432e-02 -2.457764297723770142e-01 1.772107928991317749e-02 1.908330172300338745e-01 2.306166440248489380e-01 -1.617968827486038208e-01 -1.684435009956359863e-01 -1.396857798099517822e-01 -2.244152128696441650e-02
-1.959706246852874756e-01 -3.790376782417297363e-01 -6.289858371019363403e-02 -3.985056877136230469e-01 5.440555512905120850e-02 -1.751648634672164917e-01 -2.223768271505832672e-02 -2.146500349044799805e-01 -3.019297681748867035e-02 1.267857700586318970e-01 9.368376433849334717e-02 1.405595093965530396e-01 6.680283695459365845e-02 3.065007552504539490e-02 -1.952542178332805634e-02 3.237439393997192383e-01 -2.874856591224670410e-01 -5.484489351511001587e-02 -1.982493251562118530e-01 -7.516569644212722778e-02 3.120152093470096588e-02 -1.014339327812194824e-01 -5.665699765086174011e-02 -1.650805771350860596e-01 -2.014551758766174316e-01 3.068445920944213867e-01 2.743026800453662872e-02 -1.465328931808471680e-01 -1.158562749624252319e-01 2.657164037227630615e-01 -5.961236730217933655e-02 -4.428990930318832397e-02
-2.120903879404067993e-01 -1.355277299880981445e-01 -9.070008248090744019e-02 -1.707430779933929443e-01 1.568305045366287231e-01 4.339385777711868286e-02 1.936862319707870483e-01 -2.636694908142089844e-02 -1.670353859663009644e-01 5.574124678969383240e-02 1.727321892976760864e-01 1.041876599192619324e-01 2.561680078506469727e-01 -3.843387961387634277e-01 3.101080954074859619e-01 -1.176074892282485962e-01 1.143637523055076599e-01 1.736861765384674072e-01 -8.908053487539291382e-02 9.777876734733581543e-02 -1.058570966124534607e-01 2.840449213981628418e-01 3.720356523990631104e-01 4.978650063276290894e-02 -1.089737843722105026e-02 -6.524595618247985840e-02 1.469751298427581787e-01 3.952328115701675415e-02 -2.345273643732070923e-02 3.395836651325225830e-01 -4.678346589207649231e-02 2.077818103134632111e-02
-1.368083506822586060e-01 -4.416373074054718018e-01 5.697292461991310120e-02 -7.353751361370086670e-02 -4.133444279432296753e-02 2.357232570648193359e-02 -1.004785820841789246e-01 -3.373514711856842041e-01 -1.287529915571212769e-01 1.134119629859924316e-01 2.337736189365386963e-01 2.519053220748901367e-01 8.114665001630783081e-02 -2.928845882415771484e-01 5.909957736730575562e-02 -1.115425750613212585e-01 4.149433597922325134e-02 1.195605397224426270e-01 1.787858605384826660e-01 -1.059661954641342163e-01 2.426924742758274078e-02 1.283953636884689331e-01 -1.827954947948455811e-01 -1.453590691089630127e-01 -2.405245602130889893e-01 1.451374441385269165e-01 5.322454869747161865e-02 -7.964847981929779053e-02 -2.330227047204971313e-01 -4.269490391016006470e-02 1.526358723640441895e-01 -3.118205666542053223e-01
-2.004692554473876953e-01 -1.796244084835052490e-02 -1.031681895256042480e-01 -1.071338504552841187e-01 5.431216359138488770e-01 -6.581613421440124512e-02 -1.142043769359588623e-01 2.014442831277847290e-01 -1.295761317014694214e-01 -1.425105035305023193e-01 -2.409076392650604248e-01 2.044146656990051270e-01 2.402601391077041626e-01 -5.267088115215301514e-02 8.294074237346649170e-02 8.171326667070388794e-02 -1.176657453179359436e-01 1.460110768675804138e-02 5.783044546842575073e-02 -1.090074554085731506e-01 3.485464304685592651e-02 1.812462806701660156e-01 -9.011524915695190430e-02 -1.143265068531036377e-01 5.775627866387367249e-02 2.046240568161010742e-01 -9.824627637863159180e-02 -5.959164351224899292e-02 -3.634474873542785645e-01 9.518648684024810791e-02 1.723198145627975464e-01 -2.442449480295181274e-01
-6.591365486383438110e-02 -9.292189031839370728e-02 -2.059024721384048462e-01 -3.806423395872116089e-02 2.605464756488800049e-01 -1.743199676275253296e-02 -4.896440356969833374e-02 6.619990617036819458e-02 -1.686854474246501923e-02 1.418063491582870483e-01 4.599515721201896667e-02 6.518720090389251709e-02 2.271014302968978882e-01 -2.699330449104309082e-01 3.304907083511352539e-01 9.869312494993209839e-02 3.094772696495056152e-01 1.118122041225433350e-02 -6.277281045913696289e-02 2.625425532460212708e-02 2.507649362087249756e-01 1.544715464115142822e-01 -9.494124352931976318e-02 -2.614158689975738525e-01 -1.139596775174140930e-01 4.096852540969848633e-01 2.254390269517898560e-01 5.421247705817222595e-02 -1.613297909498214722e-01 2.547037005424499512e-01 -7.699310034513473511e-02 4.470688477158546448e-02
-5.819903686642646790e-02 1.662848331034183502e-02 1.443308144807815552e-01 -1.455128639936447144e-01 5.080374330282211304e-02 -1.105105131864547729e-01 5.041819438338279724e-02 -6.866639852523803711e-02 -2.448905557394027710e-01 -3.108583688735961914e-01 -1.099811568856239319e-01 2.056069821119308472e-01 4.148938059806823730e-01 -1.366776973009109497e-01 2.589908838272094727e-01 1.162294000387191772e-01 2.671496197581291199e-02 -1.131311133503913879e-01 3.651038557291030884e-02 1.451652199029922485e-01 -1.114243119955062866e-01 -9.414939582347869873e-02 -1.043283566832542419e-01 4.624895006418228149e-02 -2.128901630640029907e-01 2.116806954145431519e-01 1.049420312047004700e-01 2.278988063335418701e-01 -2.809186875820159912e-01 3.482966125011444092e-01 -3.196003846824169159e-03 -1.623697876930236816e-01
1.270611286163330078e-01 -2.450049966573715210e-01 -1.618629395961761475e-01 -1.527674645185470581e-01 1.007351875305175781e-01 2.305195778608322144e-01 7.068046927452087402e-02 -2.108545750379562378e-01 -2.201669812202453613e-01 2.511154115200042725e-02 -2.654533386230468750e-01 2.817648947238922119e-01 4.096521437168121338e-01 -3.639180660247802734e-01 1.312046796083450317e-01 -6.064368039369583130e-02 -1.031223405152559280e-02 1.231499463319778442e-01 -4.582972824573516846e-02 -2.702181935310363770e-01 3.383907303214073181e-02 -1.360024511814117432e-01 3.088945709168910980e-02 -1.494800001382827759e-01 -2.487731277942657471e-01 4.139348864555358887e-02 -1.252341084182262421e-02 1.847862452268600464e-01 -2.271144650876522064e-02 -8.136850595474243164e-02 4.250591248273849487e-02 -3.557411953806877136e-02
-1.621130853891372681e-01 -1.240096166729927063e-01 -1.351230293512344360e-01 -2.739846706390380859e-02 7.178062200546264648e-02 -1.977754682302474976e-01 -8.519867062568664551e-02 -3.478375971317291260e-01 -1.700550019741058350e-01 -3.867176473140716553e-01 3.020690195262432098e-02 1.986670643091201782e-01 9.204430878162384033e-02 -1.697074919939041138e-01 -1.138309463858604431e-01 3.220430016517639160e-01 -3.775707632303237915e-02 1.793449521064758301e-01 1.166441962122917175e-01 4.570936784148216248e-02 1.081063151359558105e-01 1.976608335971832275e-01 4.281893745064735413e-02 2.376902103424072266e-02 5.501006543636322021e-02 1.464184820652008057e-01 -2.654715999960899353e-02 2.131674736738204956e-01 1.047330722212791443e-02 3.899955153465270996e-01 -9.718258865177631378e-03 -2.620528638362884521e-01
9.527754038572311401e-03 -1.149677932262420654e-01 -3.305166065692901611e-01 3.024907037615776062e-02 7.025704532861709595e-02 2.423777617514133453e-02 2.272189781069755554e-02 1.111968904733657837e-01 -2.035995870828628540e-01 5.662553757429122925e-02 -6.975571811199188232e-02 1.561739891767501831e-01 1.367613822221755981e-01 -3.194860219955444336e-01 5.380542948842048645e-02 2.972155809402465820e-01 -4.283893108367919922e-02 1.022282838821411133e-01 -4.516371786594390869e-01 -1.840040534734725952e-01 1.018123403191566467e-01 -4.622056335210800171e-02 9.451881051063537598e-02 -2.248926758766174316e-01 -2.735269367694854736e-01 -4.702122509479522705e-02 2.026039958000183105e-01 8.577563613653182983e-02 -2.164536416530609131e-01 1.044525951147079468e-01 -6.190438941121101379e-02 2.510932385921478271e-01
-1.567075699567794800e-01 -3.367838263511657715e-01 -5.151284113526344299e-02 -8.739873021841049194e-02 2.465167790651321411e-01 1.225799415260553360e-02 3.140558898448944092e-01 1.320033371448516846e-01 -7.262577861547470093e-02 1.170832887291908264e-01 -2.251684814691543579e-01 1.314174532890319824e-01 2.531923651695251465e-01 -5.776728391647338867e-01 1.285035759210586548e-01 6.953223049640655518e-02 1.407445073127746582e-01 7.006133347749710083e-02 -3.437339514493942261e-02 1.123049333691596985e-01 3.480312228202819824e-02 -5.769416317343711853e-02 1.300222277641296387e-01 -7.755018025636672974e-02 -1.263764053583145142e-01 1.187095642089843750e-01 4.229521378874778748e-02 2.397140860557556152e-01 3.756656497716903687e-02 8.789584785699844360e-02 -2.829959616065025330e-02 5.841322243213653564e-02
-2.308850288391113281e-01 -3.704270124435424805e-01 5.734082777053117752e-03 -3.910645544528961182e-01 -2.586636319756507874e-02 -1.889100372791290283e-01 -1.250033229589462280e-01 -1.676777452230453491e-01 -7.750149816274642944e-02 -1.475199125707149506e-02 1.302593201398849487e-02 2.744847238063812256e-01 1.285755485296249390e-01 -8.403426408767700195e-02 5.243647098541259766e-02 2.373385280370712280e-01 -1.024308577179908752e-01 1.817486733198165894e-01 -3.114387094974517822e-01 -1.857678145170211792e-01 3.866830840706825256e-02 -1.990614533424377441e-01 -1.108812354505062103e-02 -3.531867638230323792e-02 -1.088290102779865265e-02 1.605093926191329956e-01 2.309978306293487549e-01 -1.555267870426177979e-01 -3.002616204321384430e-02 1.898191571235656738e-01 -2.292531281709671021e-01 -3.957434743642807007e-02
-1.127307582646608353e-02 4.263025149703025818e-02 5.900837108492851257e-02 -1.130007300525903702e-02 2.948341071605682373e-01 3.148488998413085938e-01 -1.343795750290155411e-02 -9.525647759437561035e-02 -7.215271890163421631e-02 -1.774234026670455933e-01 1.322959661483764648e-01 3.544361516833305359e-02 2.807945311069488525e-01 -4.124032855033874512e-01 -7.884855568408966064e-02 1.628122627735137939e-01 -6.036808341741561890e-02 -5.298858880996704102e-02 -2.221419662237167358e-01 1.126176193356513977e-01 1.344870626926422119e-01 -1.466003805398941040e-01 -1.655612140893936157e-01 -1.720530986785888672e-01 -1.934731453657150269e-01 2.569844424724578857e-01 3.500945866107940674e-02 -2.592583894729614258e-01 -2.918872535228729248e-01 -8.507115393877029419e-02 8.505105972290039062e-02 -1.593386232852935791e-01
-5.528012290596961975e-02 -1.507374942302703857e-01 -9.748809039592742920e-03 -3.892747461795806885e-01 4.059237241744995117e-02 1.149326264858245850e-01 -7.661379128694534302e-02 -1.690033078193664551e-01 -3.018884733319282532e-02 3.499184921383857727e-02 -1.697660386562347412e-01 5.540024861693382263e-02 2.898215949535369873e-01 -1.164166927337646484e-01 -2.352669239044189453e-01 -1.333782821893692017e-01 5.648281890898942947e-03 -3.076657354831695557e-01 -9.958204627037048340e-02 4.916713759303092957e-02 4.975195229053497314e-02 3.083144724369049072e-01 1.907586306333541870e-01 -1.099572181701660156e-01 -2.721547782421112061e-01 2.792982012033462524e-02 1.868819743394851685e-01 2.281018793582916260e-01 -2.449049204587936401e-01 1.697759628295898438e-01 1.579323261976242065e-01 -2.000076025724411011e-01
-3.601381480693817139e-01 -5.541946366429328918e-02 -7.805071026086807251e-02 -6.515130400657653809e-02 2.943866848945617676e-01 -2.750662341713905334e-02 2.257722765207290649e-01 -2.982415258884429932e-01 -2.357163131237030029e-01 2.639295719563961029e-02 -1.082263812422752380e-01 1.508741378784179688e-01 6.889440864324569702e-02 -2.146680653095245361e-01 1.281902790069580078e-01 -1.411602646112442017e-01 1.694554090499877930e-02 -1.090184599161148071e-01 1.702481210231781006e-01 2.488208562135696411e-02 1.860155910253524780e-01 4.258840531110763550e-02 1.899844855070114136e-01 -4.177565127611160278e-02 -1.192600354552268982e-01 -8.071027696132659912e-02 -3.085910901427268982e-02 2.651336193084716797e-01 -3.156579434871673584e-01 3.700353205204010010e-01 -8.298835158348083496e-02 1.264578104019165039e-02
-4.295103624463081360e-02 -1.258237063884735107e-01 -2.357645332813262939e-01 -3.021095693111419678e-01 4.165394604206085205e-01 -1.718536764383316040e-02 2.976548075675964355e-01 1.488644480705261230e-01 -1.281578391790390015e-01 -1.047419384121894836e-01 -5.439685657620429993e-02 1.938456743955612183e-01 2.848286628723144531e-01 -1.761544495820999146e-01 1.583943963050842285e-01 1.413234621286392212e-01 -4.563117399811744690e-02 -2.523944526910781860e-02 -1.482704430818557739e-01 -1.320490688085556030e-01 -1.932621449232101440e-01 8.993094414472579956e-02 8.105025440454483032e-02 1.451742798089981079e-01 -7.024266570806503296e-02 -8.081199228763580322e-02 6.104375049471855164e-02 -4.240489378571510315e-02 -2.833137512207031250e-01 1.698454767465591431e-01 -1.679001897573471069e-01 -2.371559143066406250e-01
-2.388972789049148560e-01 -3.962986767292022705e-01 -1.854611933231353760e-01 6.476331502199172974e-02 -5.217713490128517151e-02 2.812339067459106445e-01 1.807850785553455353e-02 -2.777753584086894989e-02 -2.422302216291427612e-01 1.182180792093276978e-01 2.926949858665466309e-01 2.638717740774154663e-02 3.784953355789184570e-01 -2.727785706520080566e-01 9.021097421646118164e-02 -5.000968649983406067e-02 -1.377419978380203247e-01 2.249163389205932617e-01 -1.876274794340133667e-01 3.082267753779888153e-02 2.155388146638870239e-01 6.066780537366867065e-02 -3.492246847599744797e-03 1.634977944195270538e-02 2.680982090532779694e-02 -3.239418566226959229e-02 -1.041832473129034042e-02 -1.138453558087348938e-01 7.719970494508743286e-02 2.176364511251449585e-01 1.393673196434974670e-02 -2.292594611644744873e-01
3.328851016703993082e-04 -9.150478243827819824e-02 5.946040898561477661e-02 -1.146777719259262085e-01 3.826852738857269287e-01 -2.828919701278209686e-02 1.390524357557296753e-01 -7.472197711467742920e-02 1.857688091695308685e-02 1.372849103063344955e-02 6.918466091156005859e-02 -5.566495284438133240e-02 2.999812662601470947e-01 -3.127362430095672607e-01 -7.536594569683074951e-02 4.670428484678268433e-02 -2.713400311768054962e-02 1.730483770370483398e-02 2.876216173171997070e-01 -3.587364852428436279e-01 -5.742125585675239563e-02 -1.881647855043411255e-01 2.133562415838241577e-01 -2.149682939052581787e-01 1.320076733827590942e-01 3.549326956272125244e-01 -1.971651054918766022e-02 9.652685374021530151e-02 -2.655899524688720703e-01 1.622418910264968872e-01 4.557680338621139526e-03 -7.629082351922988892e-02
4.142859205603599548e-02 3.595564886927604675e-02 -1.611583828926086426e-01 -4.040019586682319641e-03 1.589633673429489136e-01 -2.441955804824829102e-01 1.241173967719078064e-01 -1.171177327632904053e-01 -1.106544211506843567e-01 5.606508255004882812e-02 1.797606498003005981e-01 1.429065614938735962e-01 3.796498775482177734e-01 -2.083797305822372437e-01 -1.811786890029907227e-01 1.407975703477859497e-01 1.365321781486272812e-02 9.269476681947708130e-02 -4.224292039871215820e-01 -2.245993586257100105e-03 -1.443192064762115479e-01 1.657701879739761353e-01 5.141228437423706055e-02 -1.181440204381942749e-01 1.340295076370239258e-01 -2.132869698107242584e-02 4.509390890598297119e-02 -7.054219604469835758e-04 -4.584890305995941162e-01 1.074999570846557617e-01 -7.244864106178283691e-02 -2.214521169662475586e-01
-2.207337468862533569e-01 -1.646620184183120728e-01 1.000434830784797668e-01 -1.694577485322952271e-01 1.267187595367431641e-01 2.399824261665344238e-01 -1.561444252729415894e-02 -4.103681743144989014e-01 8.111445605754852295e-02 -1.274182796478271484e-01 7.220325618982315063e-02 1.007005870342254639e-01 2.232195883989334106e-01 -3.117473125457763672e-01 1.552328467369079590e-01 -9.407427161931991577e-02 2.016898691654205322e-01 2.143371999263763428e-01 1.275430470705032349e-01 1.588228940963745117e-01 -4.250712692737579346e-02 2.069409340620040894e-01 -5.197431892156600952e-02 -1.040242537856101990e-01 -2.198863625526428223e-01 1.944231539964675903e-01 -1.132122240960597992e-02 4.348949342966079712e-02 -2.803251147270202637e-01 5.926422402262687683e-02 1.180204451084136963e-01 -2.335721105337142944e-01
-1.821278631687164307e-01 -6.657438725233078003e-02 -6.252355128526687622e-02 -2.340766340494155884e-01 1.523282825946807861e-01 2.755313878878951073e-03 1.435440629720687866e-01 -3.487377241253852844e-02 -2.038445025682449341e-01 2.972648106515407562e-02 1.278834342956542969e-01 1.091368272900581360e-01 3.383411169052124023e-01 -5.138615965843200684e-01 2.230463735759258270e-02 1.640587002038955688e-01 2.466847188770771027e-02 2.829788252711296082e-02 -1.339724063873291016e-01 -3.398725390434265137e-02 -2.324221134185791016e-01 2.939872145652770996e-01 2.572711408138275146e-01 3.715548291802406311e-02 1.784474253654479980e-01 -2.417118847370147705e-01 -2.745771035552024841e-02 2.853861637413501740e-02 -5.999560654163360596e-02 8.425007015466690063e-02 -2.151955217123031616e-01 -6.817243248224258423e-02
-4.902540147304534912e-02 -2.334678024053573608e-01 -2.132586687803268433e-01 -1.159509122371673584e-01 4.295022785663604736e-01 6.584750860929489136e-02 1.433595865964889526e-01 1.207729876041412354e-01 -2.281578332185745239e-01 5.827842652797698975e-02 -1.376165598630905151e-01 -1.720880344510078430e-02 1.307461224496364594e-02 -1.438446529209613800e-02 3.550562262535095215e-02 1.436565816402435303e-01 -1.562180370092391968e-01 9.711623936891555786e-02 -1.241089850664138794e-01 1.195490732789039612e-02 -1.079776734113693237e-01 1.076741293072700500e-01 1.932333409786224365e-01 -1.363815646618604660e-02 -2.385102212429046631e-01 3.812635838985443115e-01 3.764536976814270020e-02 -5.180572718381881714e-02 -1.994338482618331909e-01 4.312495887279510498e-01 1.220060661435127258e-01 -7.817624509334564209e-02
-3.231433453038334846e-03 -6.193156540393829346e-02 -1.715644896030426025e-01 -1.624266058206558228e-01 2.293809354305267334e-01 -3.161121904850006104e-02 1.728209666907787323e-02 -1.286548078060150146e-01 -1.909393668174743652e-01 -1.431934684514999390e-01 -7.638636231422424316e-02 2.801672518253326416e-01 3.409764468669891357e-01 -4.050856232643127441e-01 -1.711893230676651001e-01 1.526024043560028076e-01 -1.042071282863616943e-01 1.991200000047683716e-01 -1.409416943788528442e-01 1.964001357555389404e-02 5.666107754223048687e-04 2.881819307804107666e-01 2.968903481960296631e-01 2.697273492813110352e-01 -6.328504532575607300e-02 -7.537143677473068237e-02 -1.888643801212310791e-01 3.298946097493171692e-02 -1.400878578424453735e-01 1.149353086948394775e-01 9.823735803365707397e-03 3.935849294066429138e-02
2.341220341622829437e-02 -7.586459815502166748e-02 -1.392630934715270996e-01 -3.209262341260910034e-02 2.294485419988632202e-01 -1.764473170042037964e-01 5.958981066942214966e-02 -9.003853052854537964e-02 -1.935409605503082275e-01 -1.390056610107421875e-01 1.839612424373626709e-01 1.007497310638427734e-01 3.477490842342376709e-01 -1.945821344852447510e-01 -1.527529507875442505e-01 2.774139642715454102e-01 -5.389162153005599976e-02 -3.046866692602634430e-02 -4.569520354270935059e-01 -7.285526394844055176e-02 -1.919853985309600830e-01 5.668652430176734924e-02 -1.338036824017763138e-02 -6.777299940586090088e-02 2.443980723619461060e-01 -2.846654877066612244e-02 -1.426707953214645386e-01 3.079379349946975708e-02 -3.779381215572357178e-01 7.349022477865219116e-02 -7.631798088550567627e-02 -1.388582587242126465e-01
-5.615987628698348999e-02 -1.491762101650238037e-01 -2.184123098850250244e-01 -1.932992339134216309e-01 3.395108580589294434e-01 1.093684658408164978e-01 1.157994717359542847e-01 -5.290110781788825989e-02 -1.310108006000518799e-01 -2.596181035041809082e-01 -2.986947773024439812e-03 2.784794569015502930e-01 1.189163625240325928e-01 -4.075878262519836426e-01 -1.436155140399932861e-01 2.466033995151519775e-01 -6.554200500249862671e-02 1.530117839574813843e-01 -1.841102838516235352e-01 1.906400360167026520e-02 -2.795555256307125092e-02 2.111918777227401733e-01 2.764965295791625977e-01 1.880525350570678711e-01 -7.186625152826309204e-02 1.791590452194213867e-02 -1.377831846475601196e-01 8.316485583782196045e-02 -1.479690521955490112e-01 1.446152925491333008e-01 -1.225295364856719971e-01 1.178128942847251892e-01
-2.287069708108901978e-01 2.070885151624679565e-02 -1.130628213286399841e-01 -1.001942679286003113e-01 3.726856708526611328e-01 -2.847020141780376434e-02 -3.469685092568397522e-03 -3.238780423998832703e-02 -8.887787163257598877e-02 -1.512069553136825562e-01 -2.235156446695327759e-01 1.335386782884597778e-01 2.951623797416687012e-01 1.681362837553024292e-02 1.910447776317596436e-01 9.743716567754745483e-02 -9.227374941110610962e-02 6.019011884927749634e-02 4.206952452659606934e-02 -6.849921494722366333e-02 1.645776331424713135e-01 2.062251120805740356e-01 -1.840125396847724915e-02 -2.477587312459945679e-01 1.713024377822875977e-01 2.887866199016571045e-01 -1.676714122295379639e-01 1.314414292573928833e-01 -3.176796734333038330e-01 3.371855020523071289e-01 9.217707067728042603e-02 -1.433346718549728394e-01
-1.920024156570434570e-01 -2.346841841936111450e-01 -2.585600614547729492e-01 2.515656352043151855e-01 2.402852177619934082e-01 -1.115952879190444946e-01 1.233548820018768311e-01 -2.352973446249961853e-03 -2.245169878005981445e-01 -3.274395167827606201e-01 -4.783755168318748474e-02 5.114233493804931641e-02 1.604297310113906860e-01 -2.599838972091674805e-01 9.643537551164627075e-02 6.839957088232040405e-02 -7.599574327468872070e-02 3.533088862895965576e-01 -8.852656930685043335e-02 -8.717213757336139679e-03 9.198579937219619751e-03 1.238027438521385193e-01 2.129429765045642853e-02 -1.598365902900695801e-01 -9.528530063107609749e-04 -1.041882410645484924e-01 3.671209514141082764e-01 1.967463642358779907e-01 -1.473530679941177368e-01 -3.507816419005393982e-02 7.616534829139709473e-02 -1.722067594528198242e-01
-1.667848080396652222e-01 1.594134569168090820e-01 1.148923411965370178e-01 -2.092634290456771851e-01 3.019314408302307129e-01 -4.436720535159111023e-02 1.741564422845840454e-01 -8.039543032646179199e-02 -1.293846666812896729e-01 7.390543073415756226e-02 1.308778822422027588e-01 2.871510684490203857e-01 3.033692240715026855e-01 -3.514508605003356934e-01 -4.840237670578062534e-04 1.286338865756988525e-01 -1.070400327444076538e-01 -2.795912697911262512e-02 -3.515610098838806152e-01 2.971466816961765289e-02 -6.108567491173744202e-02 -2.790259383618831635e-02 1.905216276645660400e-01 8.770913630723953247e-02 -2.636018022894859314e-02 -1.036772578954696655e-01 9.159344434738159180e-02 -1.743974834680557251e-01 -1.197263523936271667e-01 2.500232756137847900e-01 -1.762548685073852539e-01 -2.501820921897888184e-01
-1.439195722341537476e-01 -6.700263172388076782e-02 -1.061416268348693848e-01 3.960659727454185486e-03 1.219322383403778076e-01 -2.406697422266006470e-01 -5.351230502128601074e-02 -1.744115352630615234e-01 -4.163672029972076416e-01 -8.538618683815002441e-02 1.110439077019691467e-01 -5.615234747529029846e-02 1.130401864647865295e-01 -2.521765828132629395e-01 9.035962074995040894e-02 1.285945922136306763e-01 2.170574516057968140e-01 -3.271721601486206055e-01 1.050165481865406036e-02 2.010307274758815765e-02 -6.216594949364662170e-02 -3.921309113502502441e-02 -3.700619041919708252e-01 8.783469907939434052e-03 1.443654019385576248e-02 2.558360099792480469e-01 1.817242801189422607e-01 7.701505720615386963e-02 -2.333102226257324219e-01 2.629425227642059326e-01 1.560924351215362549e-01 -1.028929874300956726e-01
-1.088860444724559784e-02 -3.606500029563903809e-01 -1.874098554253578186e-02 -2.770339138805866241e-02 2.581163868308067322e-02 -9.052782505750656128e-02 2.986919581890106201e-01 1.957628875970840454e-02 -1.178425364196300507e-02 -4.949183389544487000e-02 6.530560553073883057e-02 9.488038718700408936e-02 3.155754804611206055e-01 -1.791972368955612183e-01 8.505327254533767700e-02 6.597585976123809814e-03 -2.022565901279449463e-01 1.391739100217819214e-01 -5.374127626419067383e-01 -4.288228228688240051e-02 5.732257664203643799e-02 3.360396251082420349e-02 8.809962123632431030e-02 -1.926765292882919312e-01 1.930844038724899292e-01 -1.871856860816478729e-02 9.555574506521224976e-02 1.324933618307113647e-01 -3.364164829254150391e-01 9.878626465797424316e-02 -2.679661475121974945e-02 -1.649254858493804932e-01
-1.792076230049133301e-01 -1.428296864032745361e-01 -1.233736872673034668e-01 4.442902281880378723e-02 3.976327925920486450e-02 -3.121466636657714844e-01 -2.682178020477294922e-01 -3.260816931724548340e-01 3.118827380239963531e-02 1.201971806585788727e-02 2.132857441902160645e-01 8.114482462406158447e-02 2.668921351432800293e-01 -3.874520957469940186e-01 4.255934432148933411e-02 -1.258280724287033081e-01 1.206768006086349487e-01 -5.096661671996116638e-02 2.045711502432823181e-02 -2.322252988815307617e-01 6.004972383379936218e-02 2.890344858169555664e-01 3.681405633687973022e-02 -8.518999069929122925e-02 4.745282232761383057e-02 2.122154831886291504e-01 -8.140946179628372192e-02 8.384443819522857666e-02 -3.047825396060943604e-01 -6.201290339231491089e-02 -9.191479533910751343e-02 -1.655825376510620117e-01
-2.520727515220642090e-01 -1.550452560186386108e-01 3.650089725852012634e-02 9.021519124507904053e-02 9.038692712783813477e-02 -2.262977957725524902e-01 -7.914106547832489014e-02 -9.891355037689208984e-02 -8.049107342958450317e-02 -1.942787021398544312e-01 8.716379106044769287e-02 1.317307949066162109e-01 5.036564469337463379e-01 1.733684167265892029e-02 2.950729131698608398e-01 7.332106679677963257e-02 1.852046698331832886e-01 -9.266614913940429688e-02 4.078731685876846313e-02 8.016757667064666748e-02 1.435466706752777100e-01 1.490256041288375854e-01 -1.726725995540618896e-01 2.175838798284530640e-01 -1.830089688301086426e-01 2.902112901210784912e-01 7.900462485849857330e-03 2.066339999437332153e-01 -1.910828202962875366e-01 1.900832504034042358e-01 -3.267596289515495300e-02 -8.243586868047714233e-02
-1.166298761963844299e-01 -3.469395041465759277e-01 -1.394558101892471313e-01 6.199177354574203491e-02 3.344904184341430664e-01 2.478349804878234863e-01 1.175621245056390762e-02 2.242212295532226562e-01 -2.012302428483963013e-01 -6.472814828157424927e-02 -1.403162181377410889e-01 -1.974063962697982788e-01 1.579497605562210083e-01 -2.402627766132354736e-01 1.354976892471313477e-01 2.102004140615463257e-01 -2.009053379297256470e-01 -1.146040856838226318e-01 -1.297283619642257690e-01 4.478246346116065979e-02 -1.705808192491531372e-01 2.373667433857917786e-02 2.762473821640014648e-01 -2.996420860290527344e-01 -7.368193566799163818e-02 -7.636310905218124390e-02 5.844468995928764343e-02 8.773644268512725830e-02 -1.733314096927642822e-01 2.070008963346481323e-01 3.996445331722497940e-03 8.418192714452743530e-02
-2.850458025932312012e-01 -9.286542236804962158e-02 1.729802042245864868e-01 -5.559248477220535278e-02 -5.691814795136451721e-02 -1.677889078855514526e-01 1.555259823799133301e-01 -2.363219112157821655e-01 -2.649171352386474609e-01 -4.128625988960266113e-02 1.434797197580337524e-01 2.190261147916316986e-02 1.615743041038513184e-01 -5.721718072891235352e-02 -1.091091930866241455e-01 3.004291094839572906e-02 2.753927931189537048e-02 -6.234786659479141235e-02 -6.740111857652664185e-02 -5.899807810783386230e-02 -1.983927935361862183e-01 1.636312007904052734e-01 -3.393377065658569336e-01 -2.440662086009979248e-01 -1.048109456896781921e-01 4.372863173484802246e-01 1.527236402034759521e-01 -6.564606726169586182e-02 -1.174057126045227051e-01 2.130241841077804565e-01 2.712054252624511719e-01 -1.202786713838577271e-01
-1.740311682224273682e-01 -1.052987873554229736e-01 -1.803303807973861694e-01 -7.834784686565399170e-02 1.171201542019844055e-01 7.084502279758453369e-02 -3.672404587268829346e-01 -1.013312190771102905e-01 -8.607489615678787231e-02 5.565667152404785156e-02 -7.656179368495941162e-02 2.394274920225143433e-01 2.029795944690704346e-01 -2.627038359642028809e-01 1.322541981935501099e-01 1.532438397407531738e-01 1.295132488012313843e-01 -9.159561246633529663e-02 -1.973933279514312744e-01 -2.553372979164123535e-01 -4.376565217971801758e-01 1.367765665054321289e-01 5.588563904166221619e-02 -1.137610748410224915e-01 2.071648091077804565e-01 6.052473559975624084e-02 1.854785680770874023e-01 4.165777936577796936e-02 -1.204883605241775513e-01 2.365959882736206055e-01 -3.778137639164924622e-02 1.446873247623443604e-01
8.867623656988143921e-02 -2.147943079471588135e-01 1.701133996248245239e-01 2.912788093090057373e-02 -4.099646210670471191e-02 1.404789625667035580e-03 1.209259554743766785e-01 -1.113512068986892700e-01 -1.085082069039344788e-01 8.615438640117645264e-02 -5.723752081394195557e-02 1.989140361547470093e-01 6.467202901840209961e-01 -2.453452199697494507e-01 -9.202037937939167023e-03 -7.626745104789733887e-02 3.517378494143486023e-02 -7.467097789049148560e-02 3.732245787978172302e-02 -1.841198205947875977e-01 -2.824513018131256104e-01 -1.899696327745914459e-02 1.785889826714992523e-02 -8.006383478641510010e-02 -1.799592971801757812e-01 -4.741813242435455322e-02 8.543814718723297119e-02 2.035095989704132080e-01 3.745188564062118530e-02 3.153032660484313965e-01 -1.672547608613967896e-01 -2.884221263229846954e-03
-1.678943820297718048e-02 -1.411111801862716675e-01 2.146046794950962067e-02 -5.495850741863250732e-02 -8.136356621980667114e-02 4.657850041985511780e-02 -2.741999328136444092e-01 -3.104954659938812256e-01 -2.486929893493652344e-01 -1.747729256749153137e-02 -6.434928625822067261e-02 2.008816450834274292e-01 5.146247744560241699e-01 4.686230048537254333e-02 -2.612417340278625488e-01 -4.564895108342170715e-02 1.880932785570621490e-02 -6.488562375307083130e-02 -2.921369858086109161e-02 1.019228063523769379e-02 -1.962366998195648193e-01 1.540703922510147095e-01 -1.962277591228485107e-01 -1.429668962955474854e-01 -1.418456435203552246e-01 2.929771840572357178e-01 7.664009928703308105e-02 2.113410532474517822e-01 -2.468812614679336548e-01 3.834750130772590637e-02 -7.125395536422729492e-02 -3.497409075498580933e-02
-2.702203989028930664e-01 -2.454543113708496094e-01 2.473852224647998810e-02 -1.736066192388534546e-01 3.762864172458648682e-01 -1.369436681270599365e-01 8.427168428897857666e-02 -2.522327303886413574e-01 -2.044132351875305176e-01 1.498635411262512207e-01 -5.155400186777114868e-02 9.368170797824859619e-02 2.278056889772415161e-01 -2.254188805818557739e-01 -1.508371531963348389e-02 1.053528860211372375e-01 -5.543216690421104431e-02 -8.637332916259765625e-02 -2.321228832006454468e-01 2.484633326530456543e-01 -2.011327892541885376e-01 2.157371938228607178e-01 2.806821167469024658e-01 -8.736199885606765747e-02 -1.160581111907958984e-01 -4.580081254243850708e-02 -3.938022628426551819e-02 -4.441159591078758240e-02 -2.859860360622406006e-01 4.692275077104568481e-02 -1.119261234998703003e-01 -5.737010855227708817e-03
1.707507669925689697e-01 -3.686221539974212646e-01 -2.873406000435352325e-02 -1.409293860197067261e-01 2.006213814020156860e-01 -2.979077100753784180e-01 1.399680525064468384e-01 9.624586999416351318e-02 -5.005750060081481934e-02 -2.042373120784759521e-01 1.996487528085708618e-01 -1.648493111133575439e-02 1.512634903192520142e-01 -3.093325793743133545e-01 -8.430331945419311523e-02 -1.007554084062576294e-01 -1.719630062580108643e-01 -8.775186538696289062e-02 -1.164354234933853149e-01 -4.460522532463073730e-02 1.188524141907691956e-01 2.900401055812835693e-01 1.181689873337745667e-01 6.277613807469606400e-03 -1.307628303766250610e-01 1.120856255292892456e-01 1.243670471012592316e-02 -9.026921540498733521e-02 -4.029321372509002686e-01 1.623305827379226685e-01 7.810547202825546265e-02 -1.959709823131561279e-01
-9.217424690723419189e-02 -2.906444370746612549e-01 2.772862091660499573e-02 1.317677367478609085e-02 1.280222535133361816e-01 1.332833766937255859e-01 2.982762083411216736e-02 -1.345417499542236328e-01 -2.040242105722427368e-01 -1.182651147246360779e-01 -1.507752458564937115e-03 3.996857628226280212e-02 1.538014262914657593e-01 -1.265309005975723267e-01 3.069613873958587646e-01 1.716034263372421265e-01 -4.011479616165161133e-01 -1.108386516571044922e-01 4.079687595367431641e-02 -1.211809515953063965e-01 -2.860431671142578125e-01 4.208796322345733643e-01 2.039512433111667633e-02 -6.066790968179702759e-02 -1.832343339920043945e-01 2.800107300281524658e-01 7.720971107482910156e-02 -1.532204747200012207e-01 -1.065281927585601807e-01 9.079942852258682251e-02 9.624964743852615356e-02 -9.749481081962585449e-02
-1.648941636085510254e-02 -3.973292112350463867e-01 8.377961814403533936e-02 8.574310690164566040e-02 8.415732532739639282e-02 8.412630856037139893e-02 -1.143258139491081238e-01 -1.383073329925537109e-01 -1.253530234098434448e-01 -1.190029010176658630e-01 -2.262931130826473236e-02 4.868573695421218872e-02 2.606846094131469727e-01 -1.078524887561798096e-01 3.115697503089904785e-01 1.464697532355785370e-03 -8.598700165748596191e-02 -1.242365036159753799e-02 -1.258268058300018311e-01 -7.472589612007141113e-02 -2.790894806385040283e-01 4.871552288532257080e-01 2.159910053014755249e-01 8.824355900287628174e-02 1.087390109896659851e-01 1.796991974115371704e-01 1.477062404155731201e-01 9.047687798738479614e-02 -2.852825522422790527e-01 7.343545556068420410e-02 -9.140934050083160400e-02 6.192986667156219482e-02
-5.332661047577857971e-02 -3.995849192142486572e-02 -1.255600303411483765e-01 -2.417903244495391846e-01 1.974846422672271729e-01 -1.814908981323242188e-01 1.124008670449256897e-01 1.280594523996114731e-02 -7.007633894681930542e-02 -8.162461221218109131e-02 1.287877559661865234e-01 1.373567990958690643e-02 3.953745365142822266e-01 -3.364370167255401611e-01 -1.905042827129364014e-01 1.852765530347824097e-01 8.478065580129623413e-02 -1.331613305956125259e-02 -2.246949523687362671e-01 -2.695661187171936035e-01 -1.909065432846546173e-02 2.757805883884429932e-01 2.224067449569702148e-01 7.670957595109939575e-02 1.490005701780319214e-01 -6.850931793451309204e-02 -8.801686577498912811e-03 -6.935299374163150787e-03 -2.430781722068786621e-01 1.221984028816223145e-01 -2.529588639736175537e-01 -2.019927650690078735e-01
-2.613312602043151855e-01 2.338260784745216370e-02 -4.146001487970352173e-02 4.562507197260856628e-02 3.048582077026367188e-01 1.712787598371505737e-01 -1.569938361644744873e-01 7.497563958168029785e-03 -2.355851083993911743e-01 -8.059392124414443970e-02 -8.796584606170654297e-02 1.290089637041091919e-01 4.132737517356872559e-01 -2.475085854530334473e-02 2.655466496944427490e-01 -7.970165461301803589e-02 -1.464286819100379944e-02 -1.339971423149108887e-01 -1.872168034315109253e-01 -1.125179976224899292e-01 1.150827407836914062e-01 4.026208072900772095e-03 -3.396222889423370361e-01 -3.453399538993835449e-01 -2.700528502464294434e-01 -1.034107729792594910e-01 -8.286216109991073608e-02 4.108835011720657349e-02 -1.987048536539077759e-01 1.331453770399093628e-02 -6.969761103391647339e-03 -9.929213672876358032e-03
-1.728095561265945435e-01 -3.294606506824493408e-01 -1.963406205177307129e-01 -5.825337395071983337e-02 3.554020524024963379e-01 -1.220856904983520508e-01 1.610771715641021729e-01 1.309891045093536377e-01 1.263505071401596069e-01 -1.542059797793626785e-02 2.602159976959228516e-01 1.421026885509490967e-01 7.175844907760620117e-02 -2.738695740699768066e-01 -7.546371966600418091e-02 -9.879320859909057617e-02 -1.029574871063232422e-01 2.216721326112747192e-02 2.025290578603744507e-01 -2.766950614750385284e-02 -1.623478680849075317e-01 -1.462673842906951904e-01 -4.412109777331352234e-02 -1.213053539395332336e-01 -2.735341489315032959e-01 2.133139073848724365e-01 6.523843389004468918e-03 1.143541708588600159e-01 -1.815279424190521240e-01 3.232374191284179688e-01 1.919574439525604248e-01 1.029550805687904358e-01
-7.794033735990524292e-02 -8.302088081836700439e-02 -3.743610382080078125e-01 -1.452208161354064941e-01 -5.213003605604171753e-02 2.331104502081871033e-02 -2.083876132965087891e-01 2.195076495409011841e-01 -3.357678055763244629e-01 3.902217000722885132e-02 2.262450903654098511e-01 2.377328276634216309e-01 2.573496401309967041e-01 -3.575478196144104004e-01 -1.976550072431564331e-01 -1.516140103340148926e-01 1.734736710786819458e-01 2.234870009124279022e-02 -2.576007694005966187e-02 -1.620103716850280762e-01 -7.262298464775085449e-02 3.104855120182037354e-02 -5.156220402568578720e-03 -2.011267542839050293e-01 3.245658427476882935e-02 3.105152398347854614e-02 1.438226103782653809e-01 1.183429136872291565e-01 -9.829679131507873535e-02 2.522754073143005371e-01 1.893708556890487671e-01 5.237779393792152405e-02
-9.098135679960250854e-02 -2.643269896507263184e-01 -1.633403599262237549e-01 -5.370191484689712524e-02 3.031899780035018921e-02 8.722853660583496094e-02 3.024864196777343750e-01 3.948091715574264526e-02 -1.411996334791183472e-01 -8.575624972581863403e-02 -1.138057857751846313e-01 -1.653861552476882935e-01 1.742976307868957520e-01 -2.221485078334808350e-01 -1.087560728192329407e-01 3.069579899311065674e-01 8.362172171473503113e-03 -3.793752565979957581e-02 -2.850220799446105957e-01 -7.245858199894428253e-03 4.266875609755516052e-02 2.188424021005630493e-02 1.707752645015716553e-01 8.840040117502212524e-02 -2.711197733879089355e-01 1.253802180290222168e-01 2.651076316833496094e-01 3.846900761127471924e-01 -1.411897242069244385e-01 1.349271684885025024e-01 2.508861720561981201e-01 -8.168394118547439575e-02
1.056756749749183655e-01 -2.136348932981491089e-01 -2.445068508386611938e-01 -3.018975853919982910e-01 4.218711555004119873e-01 2.106843888759613037e-02 2.305937260389328003e-01 8.306004852056503296e-02 -7.373875379562377930e-02 6.373973190784454346e-02 -1.038273274898529053e-01 1.799099743366241455e-01 3.484069108963012695e-01 -9.668894112110137939e-02 1.210717037320137024e-01 1.882253289222717285e-01 -2.707093581557273865e-02 1.511373221874237061e-01 -1.914821863174438477e-01 -5.903583392500877380e-02 -2.072792351245880127e-01 6.661617755889892578e-02 5.335857346653938293e-02 -2.270106971263885498e-01 7.810868322849273682e-02 6.911307107657194138e-03 1.178159490227699280e-01 2.437036484479904175e-01 -2.451928108930587769e-01 -2.477278932929039001e-02 -1.166372969746589661e-01 -3.219730034470558167e-02
-1.047391593456268311e-01 -2.514677941799163818e-01 1.220257282257080078e-01 -1.053909808397293091e-01 3.429482579231262207e-01 -2.838977873325347900e-01 2.511453032493591309e-01 -1.514721065759658813e-01 -1.009142175316810608e-01 1.130840927362442017e-01 -1.565522402524948120e-01 -8.600129187107086182e-02 2.199560850858688354e-01 -3.661932349205017090e-01 7.469295710325241089e-02 -8.052932471036911011e-02 -6.626324355602264404e-02 4.925069585442543030e-02 1.194225326180458069e-01 -2.488687485456466675e-01 8.342630416154861450e-02 5.970614030957221985e-02 1.845840364694595337e-01 1.530815660953521729e-02 1.503039598464965820e-01 8.731669187545776367e-02 6.743663456290960312e-03 1.732962578535079956e-01 -1.920399516820907593e-01 3.618943691253662109e-01 8.352137356996536255e-02 5.646798387169837952e-02
-6.652311235666275024e-02 -2.201737165451049805e-01 -2.203693389892578125e-01 -2.638937830924987793e-01 2.000905871391296387e-01 -8.698498457670211792e-02 1.151865199208259583e-01 1.134547293186187744e-01 -2.222663909196853638e-01 3.552822396159172058e-02 -3.148824572563171387e-01 -4.497735947370529175e-02 1.169312521815299988e-01 -1.827280595898628235e-02 1.171239912509918213e-01 1.398093700408935547e-01 -8.918283879756927490e-02 1.911830306053161621e-01 -2.475768327713012695e-01 -1.002166327089071274e-02 1.056378800421953201e-02 5.869278311729431152e-02 8.330518752336502075e-02 5.267436802387237549e-02 -1.523947715759277344e-01 2.900618016719818115e-01 8.011999726295471191e-02 -3.210875019431114197e-02 -2.166678607463836670e-01 5.069456100463867188e-01 9.280177205801010132e-02 9.752778708934783936e-02
-1.842929124832153320e-01 -1.718287765979766846e-01 -4.534367099404335022e-02 -3.495544493198394775e-01 3.988999128341674805e-01 -5.825593695044517517e-02 -8.900994062423706055e-02 -4.373132884502410889e-01 -3.201074004173278809e-01 -1.352677792310714722e-01 -1.768195182085037231e-01 -4.517053440213203430e-02 9.626259654760360718e-02 -1.041680872440338135e-01 1.017107889056205750e-01 5.607973411679267883e-02 -1.083333715796470642e-01 5.435315147042274475e-02 -2.445498257875442505e-01 2.439389564096927643e-02 3.444423526525497437e-02 -1.274733059108257294e-02 -1.625819355249404907e-01 -2.989433109760284424e-01 3.167906776070594788e-02 1.463490426540374756e-01 7.521808892488479614e-02 -1.033844873309135437e-01 -6.419783830642700195e-02 7.136902213096618652e-02 4.168796166777610779e-02 -1.447331160306930542e-01
-3.177204355597496033e-02 -3.720248937606811523e-01 -5.004340037703514099e-02 4.945677891373634338e-02 2.699007391929626465e-01 1.629474312067031860e-01 -1.397267915308475494e-02 8.875289000570774078e-03 -3.342258930206298828e-01 -1.412518471479415894e-01 7.525686919689178467e-02 -1.133766099810600281e-01 9.786300361156463623e-02 -4.365397244691848755e-02 1.691806465387344360e-01 1.580571085214614868e-01 -1.067544668912887573e-01 -1.270937472581863403e-01 -2.551875710487365723e-01 1.375738680362701416e-01 -1.159427911043167114e-01 5.034690350294113159e-02 1.042597964406013489e-01 -4.540413618087768555e-01 -2.090339362621307373e-01 -5.350003764033317566e-02 -5.755467712879180908e-02 -1.756424903869628906e-01 -1.991226226091384888e-01 2.555066049098968506e-01 -4.666187241673469543e-02 -9.095427393913269043e-02
-1.320938616991043091e-01 -1.225673127919435501e-02 -4.600528180599212646e-01 -1.076538935303688049e-01 3.148974478244781494e-01 1.057281866669654846e-01 4.998295009136199951e-02 -7.649578899145126343e-02 -3.042017817497253418e-01 3.217036128044128418e-01 2.655676007270812988e-01 1.034924574196338654e-02 1.573858410120010376e-01 -2.472714185714721680e-01 7.609856873750686646e-02 4.136599600315093994e-02 3.918254375457763672e-02 -1.540263462811708450e-02 6.787573546171188354e-02 -2.270081313326954842e-03 4.055542405694723129e-03 9.915883839130401611e-02 2.319357395172119141e-01 -7.055169343948364258e-02 -7.293289061635732651e-03 8.492215722799301147e-02 1.218024343252182007e-01 2.768162786960601807e-01 -1.621550321578979492e-01 1.637977063655853271e-01 2.013625502586364746e-01 -1.139700859785079956e-01
-1.625195443630218506e-01 6.138458102941513062e-02 3.037321567535400391e-01 3.992899134755134583e-02 8.903546631336212158e-02 -2.413193732500076294e-01 2.360276877880096436e-02 -1.930270791053771973e-01 -1.459587514400482178e-01 -1.713366359472274780e-01 2.367282062768936157e-01 1.343149840831756592e-01 4.805676043033599854e-01 -2.232956141233444214e-01 5.245570093393325806e-02 1.364004053175449371e-02 -1.017163973301649094e-02 6.903090327978134155e-02 -6.183607503771781921e-02 1.695797964930534363e-02 3.749335184693336487e-02 -4.549903795123100281e-02 1.979117691516876221e-01 -3.106651082634925842e-02 -2.047002762556076050e-01 4.814694635570049286e-03 6.010642647743225098e-02 1.837211549282073975e-01 7.774087041616439819e-02 3.292570412158966064e-01 2.053395062685012817e-01 -2.738765478134155273e-01
-2.365779131650924683e-01 -3.204984068870544434e-01 -5.236095935106277466e-02 -1.599896848201751709e-01 2.949410974979400635e-01 -2.536636292934417725e-01 -5.978954490274190903e-03 -8.552719652652740479e-02 -1.320846825838088989e-01 9.324602037668228149e-02 -2.548928186297416687e-02 1.804554313421249390e-01 1.622335910797119141e-01 -3.665475547313690186e-01 -3.995810169726610184e-03 2.413142770528793335e-01 7.502467185258865356e-02 -5.656072869896888733e-03 -2.903619408607482910e-01 3.502694144845008850e-02 -1.499821394681930542e-01 1.274091899394989014e-01 2.501520514488220215e-01 3.056899085640907288e-02 3.104293486103415489e-03 -8.877090364694595337e-02 -1.652111560106277466e-01 -8.755242079496383667e-02 -2.711637914180755615e-01 1.206823065876960754e-01 -2.270788848400115967e-01 -7.861729711294174194e-03
-3.380288183689117432e-02 -1.133923530578613281e-01 1.408111117780208588e-02 -2.800284326076507568e-01 2.974249422550201416e-01 2.095618993043899536e-01 -3.135356679558753967e-02 2.019873559474945068e-01 -2.503752410411834717e-01 -7.596843689680099487e-02 3.752854466438293457e-01 1.600901484489440918e-01 2.522310614585876465e-01 -3.110854625701904297e-01 5.799281224608421326e-02 1.141257658600807190e-01 -4.388858377933502197e-02 -2.198391258716583252e-01 2.029997557401657104e-01 1.253569424152374268e-01 -3.222580067813396454e-03 2.632150053977966309e-01 8.582261949777603149e-02 6.858627498149871826e-02 4.577072337269783020e-02 7.239662110805511475e-02 1.074547469615936279e-01 2.118470072746276855e-01 8.301473408937454224e-02 2.317691296339035034e-01 -8.234845101833343506e-02 -4.270657151937484741e-02
5.974889174103736877e-02 -6.534118205308914185e-02 -9.225700050592422485e-02 -4.045286402106285095e-02 1.844493001699447632e-01 7.001039385795593262e-02 -3.058079183101654053e-01 2.650288343429565430e-01 -2.833654284477233887e-01 6.753749400377273560e-02 2.425794750452041626e-01 1.861014366149902344e-01 2.945620119571685791e-01 -3.006694614887237549e-01 -2.595891654491424561e-01 -1.146959587931632996e-01 1.670903116464614868e-01 1.530701369047164917e-01 -1.086839586496353149e-01 -5.353627726435661316e-02 -7.155475765466690063e-02 9.738317877054214478e-02 1.957265436649322510e-01 -1.936358213424682617e-01 -2.224202454090118408e-01 -1.881251344457268715e-03 -3.823872189968824387e-03 2.117834836244583130e-01 -5.614052340388298035e-02 2.556481063365936279e-01 9.888102859258651733e-02 1.192598044872283936e-01
-2.943221628665924072e-01 -2.165497839450836182e-01 3.714939206838607788e-02 -1.384751498699188232e-01 3.028862476348876953e-01 -8.194743841886520386e-02 1.196768060326576233e-01 -2.287622988224029541e-01 -3.200838863849639893e-01 -7.034670095890760422e-03 -5.563993379473686218e-02 1.685867458581924438e-01 3.262583613395690918e-01 -1.696310937404632568e-01 5.073175579309463501e-02 2.280938476324081421e-01 -1.440941691398620605e-01 -1.251394897699356079e-01 -2.997141778469085693e-01 -3.054244071245193481e-02 -4.360065609216690063e-02 1.467754393815994263e-01 7.505623251199722290e-02 -4.747996106743812561e-02 3.098834156990051270e-01 -1.760263144969940186e-01 2.173572219908237457e-02 -1.416653990745544434e-01 -6.304774433374404907e-03 1.548827886581420898e-01 -4.122388362884521484e-02 -1.586699485778808594e-01
-3.193651139736175537e-02 1.470038443803787231e-01 -1.963967382907867432e-01 -1.678276956081390381e-01 -2.181745693087577820e-02 1.827800571918487549e-01 -2.502046823501586914e-01 -1.312563382089138031e-02 -1.460621356964111328e-01 -1.284362524747848511e-01 1.442782580852508545e-02 7.019799202680587769e-03 3.308030962944030762e-01 -3.032463192939758301e-01 -6.858453154563903809e-03 1.058471202850341797e-01 -3.640192151069641113e-01 2.664510905742645264e-02 -6.404259242117404938e-03 -2.190378755331039429e-01 -2.554928064346313477e-01 5.870841443538665771e-02 -1.028023138642311096e-01 -3.264996707439422607e-01 -2.026833593845367432e-01 2.483344674110412598e-01 1.130330786108970642e-01 -1.337417662143707275e-01 -1.335564106702804565e-01 1.905264854431152344e-01 -1.449007168412208557e-02 -9.139025211334228516e-02
-1.616465598344802856e-01 -1.438189446926116943e-01 -7.561171054840087891e-02 -2.859447598457336426e-01 2.576566934585571289e-01 -1.868425309658050537e-01 -1.104327142238616943e-01 -8.327810466289520264e-02 -2.752793729305267334e-01 -9.517490118741989136e-02 -5.741348490118980408e-02 6.722378730773925781e-02 1.637474894523620605e-01 -1.033914759755134583e-01 -1.225815638899803162e-01 1.662003993988037109e-01 -1.014189273118972778e-01 5.765749886631965637e-02 2.956865727901458740e-01 -6.372328102588653564e-02 7.344582676887512207e-02 3.305559456348419189e-01 -8.050734549760818481e-02 1.204747781157493591e-01 1.305210292339324951e-01 2.796219885349273682e-01 -1.729844063520431519e-01 1.412968784570693970e-01 -8.093488216400146484e-02 3.603551387786865234e-01 1.943406462669372559e-01 -1.114787906408309937e-01
-1.904336512088775635e-01 -1.658652536571025848e-02 -2.958048582077026367e-01 -3.664689138531684875e-02 4.165408909320831299e-01 4.592568054795265198e-02 1.720030046999454498e-02 4.054541140794754028e-02 -1.645116508007049561e-01 2.393367886543273926e-01 3.215062618255615234e-01 8.947659283876419067e-02 4.823526367545127869e-02 -2.855481505393981934e-01 -8.778907358646392822e-02 -8.019567281007766724e-02 1.367629319429397583e-01 7.496356219053268433e-02 1.702496558427810669e-01 9.249029308557510376e-02 -1.549612581729888916e-01 4.000464826822280884e-02 1.190674453973770142e-01 -1.614162698388099670e-02 -1.611375249922275543e-02 3.211076557636260986e-01 1.763863265514373779e-01 2.896083593368530273e-01 -1.474562883377075195e-01 2.276153713464736938e-01 6.576549261808395386e-02 -7.206716388463973999e-02
-4.161656200885772705e-01 -2.620546221733093262e-01 -1.557307783514261246e-02 -1.365036331117153168e-02 2.360810786485671997e-01 2.144947350025177002e-01 2.114083021879196167e-01 9.323924034833908081e-02 2.025781385600566864e-02 -5.174506083130836487e-02 -2.158096581697463989e-01 3.623168170452117920e-02 2.645358145236968994e-01 -4.645205140113830566e-01 1.147625297307968140e-01 -7.200487703084945679e-02 9.871094673871994019e-02 7.800210267305374146e-02 -3.619370236992835999e-02 6.455144286155700684e-02 -1.462585385888814926e-02 -1.283158510923385620e-01 1.629712134599685669e-01 -2.287068068981170654e-01 -4.150896519422531128e-02 6.528399419039487839e-03 3.920597583055496216e-02 3.110402822494506836e-01 -4.347465187311172485e-02 1.188581809401512146e-01 -1.198483109474182129e-01 -1.439864747226238251e-02
-1.334678679704666138e-01 -7.161687314510345459e-02 -2.291147857904434204e-01 -8.163639903068542480e-02 3.022651672363281250e-01 -1.409361064434051514e-01 1.501484811305999756e-01 1.768025457859039307e-01 -5.834360793232917786e-02 -1.791047602891921997e-01 2.153453417122364044e-02 1.458319574594497681e-01 1.308520436286926270e-01 -4.804889559745788574e-01 -9.005153179168701172e-02 -1.758106425404548645e-02 -3.541534021496772766e-02 1.569409966468811035e-01 1.557250767946243286e-01 7.003242522478103638e-02 -2.453855425119400024e-01 -1.642358861863613129e-02 2.731324359774589539e-02 -1.805307120084762573e-01 -3.881366252899169922e-01 2.342781573534011841e-01 -1.902578175067901611e-01 -2.070226520299911499e-02 -1.098905950784683228e-01 1.633322685956954956e-01 -7.771577686071395874e-02 -5.855127051472663879e-02
3.316111117601394653e-02 -3.275458812713623047e-01 -2.504831552505493164e-01 -3.103821277618408203e-01 2.358846366405487061e-01 6.764586269855499268e-02 2.600766718387603760e-02 1.028702482581138611e-01 -1.134006306529045105e-01 -4.776831343770027161e-02 -1.134508252143859863e-01 3.926547244191169739e-02 4.384360089898109436e-02 -2.774827480316162109e-01 -1.011462584137916565e-01 2.413258850574493408e-01 -1.013413518667221069e-01 1.154746487736701965e-01 -1.140315551310777664e-02 -6.763418205082416534e-03 -3.673273026943206787e-01 1.034477353096008301e-01 5.577138159424066544e-03 1.706290058791637421e-02 -1.972896903753280640e-01 6.356728821992874146e-02 2.703000418841838837e-02 1.822406798601150513e-02 -2.404860556125640869e-01 3.744189441204071045e-01 -1.743701249361038208e-01 -2.047653645277023315e-01
-1.416603922843933105e-01 -3.752539865672588348e-03 2.326727509498596191e-01 8.887542784214019775e-02 2.149077802896499634e-01 -1.206814721226692200e-01 1.255621016025543213e-01 -1.709888130426406860e-01 -3.186663389205932617e-01 -4.119091108441352844e-02 3.550331890583038330e-01 2.580599784851074219e-01 4.529442191123962402e-01 -3.728945553302764893e-02 1.065258588641881943e-02 6.669721752405166626e-02 -1.278924047946929932e-01 8.271439373493194580e-02 -2.583386301994323730e-01 -2.789933681488037109e-01 -1.241211816668510437e-01 -4.825856164097785950e-02 8.342418819665908813e-02 6.688129901885986328e-02 -1.284641772508621216e-01 1.334739774465560913e-01 -2.001116424798965454e-02 1.533552855253219604e-01 -1.426882892847061157e-01 7.413523644208908081e-02 1.299175471067428589e-01 -8.495736122131347656e-02
-3.166722357273101807e-01 -6.266812980175018311e-02 2.918766736984252930e-01 -1.834635040722787380e-03 3.835214534774422646e-03 -2.139218896627426147e-01 -1.216737404465675354e-01 -1.828788220882415771e-02 -2.395983487367630005e-01 -6.837371736764907837e-02 -9.269642084836959839e-02 1.086686924099922180e-01 4.832560420036315918e-01 -7.665958255529403687e-02 -1.893573850393295288e-01 1.379804015159606934e-01 7.119668275117874146e-02 1.313985208980739117e-03 -1.133936867117881775e-01 -2.438856065273284912e-01 -1.885539889335632324e-01 1.526814252138137817e-01 8.181083947420120239e-02 4.983644932508468628e-03 -1.401941180229187012e-01 -6.639438122510910034e-02 2.337499558925628662e-01 9.281794726848602295e-02 -3.600842654705047607e-01 4.960536956787109375e-02 -8.233458548784255981e-02 6.066131219267845154e-02
-3.664045631885528564e-01 -7.993514835834503174e-02 -2.661634981632232666e-01 2.145682275295257568e-01 1.750931292772293091e-01 -9.704749286174774170e-02 -1.386432200670242310e-01 2.594481110572814941e-01 -1.103874370455741882e-01 1.589679718017578125e-02 4.590296186506748199e-03 -3.819368546828627586e-03 2.699509263038635254e-01 -2.440510094165802002e-01 -1.653989404439926147e-01 9.233333170413970947e-02 4.082933999598026276e-03 3.899687230587005615e-01 -2.902190387248992920e-02 -3.730453923344612122e-02 2.000666707754135132e-01 1.625751256942749023e-01 3.119846433401107788e-02 -6.918594241142272949e-02 -6.952897459268569946e-02 3.774143755435943604e-02 2.109594345092773438e-01 2.107897251844406128e-01 -1.911720335483551025e-01 1.983655542135238647e-01 1.890796124935150146e-01 -4.109729081392288208e-02
-5.012962967157363892e-02 -2.345383167266845703e-03 -1.422552466392517090e-01 -2.293464690446853638e-01 4.008247554302215576e-01 2.090195566415786743e-02 -1.006668061017990112e-02 -2.833127081394195557e-01 -2.305291444063186646e-01 -2.175091654062271118e-01 -1.403736472129821777e-01 -3.312983736395835876e-02 1.220260858535766602e-01 -5.198405124247074127e-03 1.996007561683654785e-01 2.053560763597488403e-01 -9.083117544651031494e-02 7.983962446451187134e-02 -2.244016975164413452e-01 -1.296069286763668060e-02 9.326418489217758179e-02 1.776059716939926147e-01 -1.333893239498138428e-01 -3.429535627365112305e-01 -4.740316420793533325e-02 2.363448292016983032e-01 -1.311869546771049500e-02 4.441286250948905945e-02 -3.412608802318572998e-02 2.955049872398376465e-01 1.991621553897857666e-01 -1.891841441392898560e-01
-3.563243150711059570e-02 -2.722330391407012939e-01 -1.977744698524475098e-01 1.290402561426162720e-01 1.313874274492263794e-01 -1.524070650339126587e-01 6.222236901521682739e-02 -7.906749844551086426e-02 -4.232665896415710449e-01 -1.847333833575248718e-02 -6.802907586097717285e-02 1.406604051589965820e-01 -4.994932934641838074e-02 -2.588932812213897705e-01 4.526460170745849609e-02 1.871716380119323730e-01 -2.903888374567031860e-02 -4.662663117051124573e-02 -3.008703887462615967e-01 -2.788633294403553009e-02 5.090763047337532043e-02 1.598768085241317749e-01 1.845152825117111206e-01 -2.463567554950714111e-01 -1.435087919235229492e-01 8.851441554725170135e-03 2.026044875383377075e-01 3.005226552486419678e-01 -1.934546232223510742e-01 -3.003859147429466248e-02 2.680502831935882568e-01 -1.682449877262115479e-01
-1.749145835638046265e-01 8.102842420339584351e-02 2.141682207584381104e-01 -2.039997875690460205e-01 1.317717581987380981e-01 -1.704443395137786865e-01 3.770757839083671570e-02 -2.027032524347305298e-01 -2.444069385528564453e-01 -1.237509772181510925e-01 -1.132975444197654724e-01 1.779258549213409424e-01 2.712783515453338623e-01 -9.664685279130935669e-02 2.061017602682113647e-01 1.930111199617385864e-01 1.960166692733764648e-01 -1.545554846525192261e-01 2.069113850593566895e-01 9.808148443698883057e-02 -2.476292252540588379e-01 2.460971288383007050e-02 -1.315998584032058716e-01 -1.502388566732406616e-01 -2.833524644374847412e-01 1.601699590682983398e-01 1.387786269187927246e-01 1.349982023239135742e-01 -1.765003502368927002e-01 3.219660520553588867e-01 9.492497891187667847e-02 -2.030706778168678284e-02
-4.386346638202667236e-01 -5.822763964533805847e-02 7.242733240127563477e-02 -7.210185378789901733e-02 -1.290016174316406250e-01 -3.344190418720245361e-01 -7.239490747451782227e-02 -1.201803609728813171e-01 -2.112004905939102173e-01 4.502197355031967163e-02 2.069184482097625732e-01 -1.548669934272766113e-01 2.410798668861389160e-01 -9.640308469533920288e-02 8.790565654635429382e-03 1.172214467078447342e-02 1.040606573224067688e-02 5.878270789980888367e-02 4.070356488227844238e-02 -2.798177301883697510e-02 -5.654363706707954407e-02 5.287761986255645752e-02 -2.923914492130279541e-01 -3.804920911788940430e-01 -1.138794329017400742e-02 3.337442278861999512e-01 5.839683115482330322e-02 -8.278974890708923340e-02 -1.658650934696197510e-01 2.326822280883789062e-01 4.139721393585205078e-02 -1.308999210596084595e-01
-1.934994906187057495e-01 -2.643290162086486816e-01 -2.766048014163970947e-01 -2.772929072380065918e-01 5.560733377933502197e-02 1.471783667802810669e-01 2.046869397163391113e-01 -9.123167395591735840e-02 -2.775355577468872070e-01 5.015385150909423828e-02 -2.347992211580276489e-01 9.489699453115463257e-02 1.512866467237472534e-01 -2.808639109134674072e-01 1.569094955921173096e-01 2.196410745382308960e-01 -7.051077485084533691e-02 1.103763356804847717e-01 -2.129963636398315430e-01 -5.674199387431144714e-02 -3.287462294101715088e-01 1.144320219755172729e-01 -2.058924920856952667e-02 -2.566370368003845215e-01 -6.526502221822738647e-02 7.232283055782318115e-02 1.496525257825851440e-01 1.264301687479019165e-01 -1.184200420975685120e-01 -6.173964589834213257e-02 -7.726526260375976562e-02 -1.453540772199630737e-01
-5.816963687539100647e-02 -5.534434318542480469e-02 -6.440678983926773071e-02 -6.626462191343307495e-02 2.315871715545654297e-01 3.702404797077178955e-01 -4.382786806672811508e-03 -1.453456282615661621e-02 -1.742164641618728638e-01 2.912972308695316315e-02 3.286221325397491455e-01 8.395224809646606445e-02 3.200755119323730469e-01 -2.338672429323196411e-01 -2.062520198523998260e-02 2.170152813196182251e-01 -5.933313816785812378e-02 1.688494235277175903e-01 1.508182585239410400e-01 5.988485645502805710e-03 1.890747398138046265e-01 1.496924459934234619e-01 9.081985056400299072e-02 5.402883142232894897e-02 1.301336139440536499e-01 2.900735139846801758e-01 1.252293288707733154e-01 7.721712440252304077e-02 -1.361676156520843506e-01 3.691734075546264648e-01 -1.052333265542984009e-01 1.743714064359664917e-01
-5.109155550599098206e-02 -3.775674402713775635e-01 -2.080480754375457764e-02 -2.140645831823348999e-01 2.589916586875915527e-01 6.866640597581863403e-02 -8.114026486873626709e-02 -1.591914296150207520e-01 5.211341753602027893e-02 -1.560624390840530396e-01 1.854260414838790894e-01 -5.012486595660448074e-03 3.368376195430755615e-01 -3.709724545478820801e-01 1.555546373128890991e-01 -6.334598362445831299e-02 1.916440129280090332e-01 -9.036908298730850220e-02 -1.690356619656085968e-02 3.612473141402006149e-03 2.818776667118072510e-01 -3.269246965646743774e-02 -1.720653772354125977e-01 -1.815289258956909180e-01 -1.611231118440628052e-01 1.532652229070663452e-01 9.161788225173950195e-02 -2.052870392799377441e-02 -1.017246767878532410e-01 2.842813432216644287e-01 -1.119348630309104919e-01 1.177031025290489197e-01
-3.732831180095672607e-01 -2.044240683317184448e-01 2.975397929549217224e-02 -2.448433041572570801e-01 2.932657371275126934e-04 -1.620192676782608032e-01 1.054700464010238647e-01 -1.566759198904037476e-01 -6.949321925640106201e-02 -9.846045821905136108e-02 -1.227558776736259460e-01 1.732117533683776855e-01 8.145230822265148163e-03 -4.113628268241882324e-01 -5.815822258591651917e-02 1.656686514616012573e-01 -2.672407329082489014e-01 -4.376407712697982788e-02 -1.296476423740386963e-01 -5.777574330568313599e-02 1.120009124279022217e-01 -3.046248257160186768e-01 1.470752060413360596e-01 -7.609752565622329712e-02 1.387975811958312988e-01 2.429952770471572876e-01 1.188934072852134705e-01 1.497693639248609543e-02 -1.795111596584320068e-01 2.617406547069549561e-01 -8.358796685934066772e-02 -9.886072576045989990e-02
2.633823826909065247e-02 -2.755302488803863525e-01 1.890137232840061188e-02 -1.270113438367843628e-01 2.226631492376327515e-01 8.979304134845733643e-02 7.339428365230560303e-02 -9.822425432503223419e-03 -9.051083587110042572e-03 -2.187187224626541138e-01 1.297091245651245117e-01 1.727029532194137573e-01 1.062089875340461731e-01 -3.271761238574981689e-01 -1.991525888442993164e-01 1.069810539484024048e-01 -2.133429199457168579e-01 4.160932824015617371e-02 2.455376833677291870e-01 1.662293523550033569e-01 6.956714391708374023e-02 -2.938143536448478699e-02 -1.313492357730865479e-01 1.689977496862411499e-01 -1.677385568618774414e-01 7.257660478353500366e-02 2.327183932065963745e-01 5.568920634686946869e-03 -2.530758678913116455e-01 4.482201337814331055e-01 -1.984250843524932861e-01 -3.430185467004776001e-02
-1.635258942842483521e-01 -1.365249603986740112e-01 -3.221848234534263611e-02 -1.007774695754051208e-01 1.867418736219406128e-01 -1.986522823572158813e-01 3.076513111591339111e-01 -2.064130306243896484e-01 -9.445717930793762207e-02 -1.099274829030036926e-01 -3.158955276012420654e-01 8.184314519166946411e-02 3.869856595993041992e-01 -2.517560124397277832e-01 -4.513678699731826782e-02 -1.603061556816101074e-01 -4.286748543381690979e-02 -4.556095600128173828e-02 9.163533896207809448e-02 2.100769877433776855e-01 2.814060263335704803e-02 1.695590466260910034e-02 -2.239355631172657013e-02 -2.141350954771041870e-01 -9.644962847232818604e-02 1.343266963958740234e-01 -1.364732980728149414e-01 2.164950370788574219e-01 -2.070326656103134155e-01 9.873306751251220703e-02 -1.712440848350524902e-01 -2.912253141403198242e-01
-1.865806877613067627e-01 -1.700272113084793091e-01 -6.137699354439973831e-03 8.155188709497451782e-02 -9.750283509492874146e-02 -1.919132173061370850e-01 -1.265557408332824707e-01 -2.784602642059326172e-01 5.571125447750091553e-02 -4.320305958390235901e-02 2.144426852464675903e-01 -1.216695234179496765e-01 3.220779895782470703e-01 -4.756909608840942383e-01 1.034022271633148193e-01 -4.319678246974945068e-02 -6.233493611216545105e-02 -5.450956150889396667e-02 -1.670175045728683472e-01 -2.666259109973907471e-01 2.898406051099300385e-02 1.200858205556869507e-01 3.146500512957572937e-02 -1.656588762998580933e-01 2.062621265649795532e-01 1.613589376211166382e-01 -7.140995562076568604e-02 1.590343713760375977e-01 -3.075805008411407471e-01 1.580347716808319092e-01 -1.041772067546844482e-01 4.921503365039825439e-02
-5.646101385354995728e-02 -5.062290281057357788e-02 -2.188865989446640015e-01 -1.334130614995956421e-01 3.133920431137084961e-01 -1.746661067008972168e-01 1.445203870534896851e-01 8.086175471544265747e-02 -9.431201219558715820e-02 -2.210172414779663086e-01 1.237416341900825500e-01 2.872292138636112213e-02 3.711515367031097412e-01 -3.408279716968536377e-01 -1.339581757783889771e-01 1.785764694213867188e-01 3.077192977070808411e-02 -3.585663810372352600e-02 -4.515540301799774170e-01 -5.834761261940002441e-02 -1.887014694511890411e-02 2.124763131141662598e-01 3.532229922711849213e-03 8.123255684040486813e-04 9.067458659410476685e-02 -1.761345192790031433e-02 -1.033804789185523987e-01 5.358176305890083313e-02 -1.746892333030700684e-01 3.538339585065841675e-02 -1.754611879587173462e-01 -2.346500009298324585e-01
-9.485295414924621582e-02 -1.198238283395767212e-01 -5.674158036708831787e-02 -9.194321185350418091e-02 1.924333125352859497e-01 2.232037298381328583e-02 -8.105637878179550171e-02 -1.043428927659988403e-01 -8.206211030483245850e-02 -7.643795758485794067e-02 1.120581626892089844e-01 9.667116403579711914e-02 2.075810432434082031e-01 -1.863762438297271729e-01 2.376870214939117432e-01 1.447229832410812378e-01 2.443445920944213867e-01 -3.820282965898513794e-02 1.290527880191802979e-01 -5.515300482511520386e-02 3.691322505474090576e-01 1.422814726829528809e-01 -1.129788067191839218e-02 -1.240496337413787842e-01 -9.378964453935623169e-02 3.829025030136108398e-01 3.069635629653930664e-01 2.937050536274909973e-02 -3.020291328430175781e-01 2.716069221496582031e-01 -1.994772702455520630e-01 1.099017783999443054e-01
1.162636429071426392e-01 -1.722924783825874329e-02 -2.919100224971771240e-01 -5.292680487036705017e-02 3.284608945250511169e-02 -1.921353340148925781e-01 -1.738271117210388184e-02 -4.111456871032714844e-02 -2.863290011882781982e-01 1.411772221326828003e-01 1.908257752656936646e-01 2.540062963962554932e-01 2.777569890022277832e-01 -4.184677302837371826e-01 2.081286907196044922e-01 -4.788721352815628052e-02 -8.640699088573455811e-02 2.457117587327957153e-01 -1.302274465560913086e-01 -1.493773758411407471e-01 8.793978393077850342e-02 -1.087636128067970276e-01 -2.244610488414764404e-01 4.975578933954238892e-02 1.369297802448272705e-01 1.451486647129058838e-01 2.788998559117317200e-02 2.268460541963577271e-01 -2.195809036493301392e-01 -2.874798886477947235e-02 1.918860971927642822e-01 3.144496586173772812e-03
-2.264047116041183472e-01 -2.493227124214172363e-01 1.713743060827255249e-01 3.010011911392211914e-01 -9.207095019519329071e-03 -1.312067210674285889e-01 3.188214302062988281e-01 -2.250548601150512695e-01 -2.776587605476379395e-01 -7.417422533035278320e-02 1.715311221778392792e-02 2.604135572910308838e-01 3.693860173225402832e-01 -9.450285136699676514e-02 1.107733249664306641e-01 -3.569099679589271545e-02 1.415752433240413666e-02 -7.592933624982833862e-02 -1.251251250505447388e-01 -2.052282691001892090e-01 -4.266717471182346344e-03 -5.662808194756507874e-02 3.009471669793128967e-02 7.555650174617767334e-02 -1.803551763296127319e-01 2.269566059112548828e-01 1.776228547096252441e-01 2.274400591850280762e-01 -1.697588711977005005e-01 1.030401363968849182e-01 2.068805508315563202e-02 -8.139433711767196655e-02
-3.179334402084350586e-01 -1.912704408168792725e-01 9.478592127561569214e-02 -3.417479693889617920e-01 5.662020295858383179e-02 -6.108256056904792786e-02 -3.162126243114471436e-01 5.440364405512809753e-02 -1.041978131979703903e-02 1.775401383638381958e-01 4.250316694378852844e-02 1.879999972879886627e-02 2.529784142971038818e-01 -6.770244240760803223e-02 -1.888159215450286865e-01 3.274768590927124023e-02 -2.610130794346332550e-02 -1.242430061101913452e-01 -1.888560354709625244e-01 1.383349150419235229e-01 1.347164511680603027e-01 8.083093911409378052e-02 2.071974575519561768e-01 -1.202296018600463867e-01 -2.645540237426757812e-01 2.316071093082427979e-01 -1.119223013520240784e-01 3.046194612979888916e-01 -1.903075426816940308e-01 2.038610428571701050e-01 -1.231053960509598255e-03 -1.669104844331741333e-01
-7.173787802457809448e-02 -4.273842088878154755e-03 -1.680739969015121460e-01 -2.607221603393554688e-01 2.252644002437591553e-01 -2.818296849727630615e-01 5.687735974788665771e-02 -6.207732483744621277e-02 -2.172910571098327637e-01 5.287547782063484192e-02 8.588158339262008667e-02 1.554290056228637695e-01 3.315002918243408203e-01 -3.568882495164871216e-02 -4.956107586622238159e-02 1.077884063124656677e-01 -4.546893760561943054e-02 1.330226212739944458e-01 -5.202195644378662109e-01 -2.243205532431602478e-02 -9.493484348058700562e-02 6.730180233716964722e-02 -3.573646023869514465e-02 -6.519702076911926270e-02 6.899057328701019287e-02 -1.888397336006164551e-02 -2.251820638775825500e-02 8.346392214298248291e-02 -4.285414814949035645e-01 1.334915906190872192e-01 -1.165684461593627930e-01 -1.302091926336288452e-01
-2.225632779300212860e-02 -3.415915966033935547e-01 3.450484946370124817e-02 -1.464849263429641724e-01 -6.719974428415298462e-02 -2.109394222497940063e-01 3.554947972297668457e-01 1.180836558341979980e-01 -1.036575809121131897e-01 -7.993766665458679199e-02 1.249497830867767334e-01 6.727939844131469727e-02 2.483029514551162720e-01 -1.544554084539413452e-01 2.308745868504047394e-02 3.122025169432163239e-02 -2.827973850071430206e-02 4.094412177801132202e-02 -4.917711317539215088e-01 -1.478879749774932861e-01 -2.308126352727413177e-02 -3.247510641813278198e-02 6.605593860149383545e-02 -2.870586812496185303e-01 7.827615737915039062e-02 -4.362223297357559204e-02 1.401498727500438690e-02 1.166046261787414551e-01 -1.491946280002593994e-01 2.207405567169189453e-01 -4.497624933719635010e-02 -3.117317259311676025e-01
-1.042730584740638733e-01 -9.698033332824707031e-02 -2.009042911231517792e-02 -2.607245147228240967e-01 3.713019788265228271e-01 9.248844347894191742e-03 1.786183714866638184e-01 -1.140670999884605408e-01 -1.817107945680618286e-01 1.737643480300903320e-01 7.953529804944992065e-02 8.800004608929157257e-03 3.169775903224945068e-01 -1.134008467197418213e-01 -4.937724769115447998e-02 -1.927161067724227905e-01 -2.347895801067352295e-01 8.738741278648376465e-02 5.972742289304733276e-02 1.299583911895751953e-02 3.381624817848205566e-01 -1.875978149473667145e-02 1.354750245809555054e-01 -1.370480358600616455e-01 1.881656423211097717e-02 -1.783309578895568848e-01 1.257204711437225342e-01 2.969818115234375000e-01 -1.621381044387817383e-01 3.512742519378662109e-01 -4.134495928883552551e-02 -7.350635249167680740e-03
-6.170843541622161865e-02 -1.043939739465713501e-01 -1.236756816506385803e-01 1.760117560625076294e-01 1.502346098423004150e-01 -1.558545529842376709e-01 -9.004271030426025391e-02 -4.589020833373069763e-02 -2.299870364367961884e-02 1.394297033548355103e-01 9.166997671127319336e-02 2.194549888372421265e-01 1.504316478967666626e-01 -1.491399109363555908e-01 2.422299794852733612e-02 -3.137467894703149796e-03 -2.220654487609863281e-01 -2.115973979234695435e-01 1.724431812763214111e-01 8.178604766726493835e-03 -2.555738575756549835e-02 -1.755988039076328278e-02 2.874876931309700012e-02 1.668307483196258545e-01 -3.347527682781219482e-01 3.728805109858512878e-02 1.065387129783630371e-01 2.128213346004486084e-01 -2.546063363552093506e-01 4.814985394477844238e-01 -2.226176857948303223e-01 -3.001889586448669434e-01
-6.754387170076370239e-02 -1.771349161863327026e-01 -1.307490170001983643e-01 -6.623039394617080688e-02 9.238480776548385620e-02 -7.772806100547313690e-03 -2.242033630609512329e-01 1.936761140823364258e-01 -1.084854677319526672e-01 1.531548053026199341e-01 3.025422394275665283e-01 1.656490564346313477e-02 3.459558188915252686e-01 -2.862221002578735352e-01 -3.480030596256256104e-01 -1.993795931339263916e-01 1.377624738961458206e-02 1.585518121719360352e-01 -1.381851285696029663e-01 -1.903365366160869598e-02 -1.818748414516448975e-01 1.988336890935897827e-01 7.419098913669586182e-02 -1.372075378894805908e-01 -5.228414759039878845e-02 -6.097235530614852905e-02 2.507677376270294189e-01 1.313162893056869507e-01 -8.636351674795150757e-02 3.099425435066223145e-01 1.470297873020172119e-01 -5.708031356334686279e-02
-3.136638998985290527e-01 -3.252480328083038330e-01 -4.780640080571174622e-02 -2.396960854530334473e-01 1.740259379148483276e-01 4.348650574684143066e-02 -1.003046929836273193e-01 -2.369509488344192505e-01 -2.548239529132843018e-01 -2.246881872415542603e-01 3.378999233245849609e-02 5.445996671915054321e-02 1.989699155092239380e-01 -2.707107067108154297e-01 1.489596720784902573e-02 -4.581958800554275513e-02 1.730886399745941162e-01 -6.000399962067604065e-02 1.189006492495536804e-01 3.096631765365600586e-01 2.553874067962169647e-02 1.274038106203079224e-01 -1.543194614350795746e-02 -3.759140670299530029e-01 -8.265960216522216797e-02 1.836797744035720825e-01 1.137333270162343979e-02 -1.083445474505424500e-01 7.575748115777969360e-02 2.024692595005035400e-01 5.781602580100297928e-03 -4.191120713949203491e-02
-5.761523917317390442e-02 -2.594960927963256836e-01 -8.820677548646926880e-02 2.004883252084255219e-02 -5.227126553654670715e-02 -1.049061790108680725e-01 -1.426619570702314377e-02 -1.933988481760025024e-01 -3.094052337110042572e-02 2.443185448646545410e-01 1.121600437909364700e-02 6.813365966081619263e-02 5.993274450302124023e-01 -9.945585578680038452e-02 -8.493662625551223755e-02 1.448401659727096558e-01 -3.393641673028469086e-04 9.842595458030700684e-02 1.762680411338806152e-01 -3.199763894081115723e-01 -1.252197176218032837e-01 -7.864591479301452637e-02 -2.538931369781494141e-01 -1.033123657107353210e-01 -1.675001680850982666e-01 3.094643913209438324e-02 1.085576117038726807e-01 4.285110160708427429e-03 -1.519315689802169800e-01 3.190388679504394531e-01 -2.552201412618160248e-02 2.530715428292751312e-02
-1.173522602766752243e-02 -1.991190612316131592e-01 -1.719114333391189575e-01 -1.183761563152074814e-02 2.383190244436264038e-01 -7.565633952617645264e-02 2.768916785717010498e-01 -2.154807895421981812e-01 -2.041283547878265381e-01 -1.280116438865661621e-01 -2.599395513534545898e-01 1.968399435281753540e-01 2.267369031906127930e-01 -2.410564571619033813e-01 2.832259749993681908e-03 -1.909995824098587036e-02 -1.579906195402145386e-01 -4.459946230053901672e-02 3.315699845552444458e-02 2.032121084630489349e-02 3.957647830247879028e-02 2.227246761322021484e-01 4.269275814294815063e-02 -2.707269191741943359e-01 -5.716115608811378479e-02 8.865886926651000977e-02 -1.473029404878616333e-01 3.582272827625274658e-01 -6.227307394146919250e-02 2.279399186372756958e-01 -2.181788980960845947e-01 -2.264925986528396606e-01
-2.411161363124847412e-01 8.070287294685840607e-03 -1.692301407456398010e-02 -1.174233928322792053e-01 -5.226936563849449158e-02 -3.410226479172706604e-02 -1.172365099191665649e-01 8.605879545211791992e-02 -3.066451549530029297e-01 -2.335446923971176147e-01 1.640715599060058594e-01 1.926120668649673462e-01 3.111962974071502686e-01 -1.321167051792144775e-01 1.329495459794998169e-01 9.074424207210540771e-02 -1.415761280804872513e-02 -1.216808483004570007e-01 1.701660268008708954e-02 3.036523759365081787e-01 1.534800529479980469e-01 -5.442211031913757324e-02 -1.920768320560455322e-01 -3.894294425845146179e-02 -1.529605239629745483e-01 1.442502886056900024e-01 2.636529803276062012e-01 1.954121142625808716e-01 -1.991672664880752563e-01 4.308332800865173340e-01 1.395710278302431107e-02 -7.998066022992134094e-03
-1.102876141667366028e-01 -2.422893494367599487e-01 -2.590391337871551514e-01 4.671770334243774414e-02 -1.850235462188720703e-02 4.028334096074104309e-02 -1.136874258518218994e-01 -3.622169792652130127e-02 -2.736091017723083496e-01 1.951908618211746216e-01 7.771383970975875854e-03 1.343163996934890747e-01 4.625763893127441406e-01 -1.145678162574768066e-01 5.064892396330833435e-02 -3.996038436889648438e-02 -5.460001900792121887e-02 2.613619863986968994e-01 -2.243188768625259399e-02 -3.643330335617065430e-01 8.447758108377456665e-02 -4.788021370768547058e-02 -3.330105245113372803e-01 -1.138870120048522949e-01 2.832467295229434967e-02 1.499070376157760620e-01 -8.361958712339401245e-02 9.469740092754364014e-02 -2.701287567615509033e-01 1.435928493738174438e-01 -9.411377832293510437e-03 1.028579771518707275e-01
-1.757560968399047852e-01 -1.292750090360641479e-01 2.642613649368286133e-01 3.798907250165939331e-02 -1.883231475949287415e-02 -1.884976029396057129e-01 -3.233810141682624817e-02 -1.426301151514053345e-01 -3.550324440002441406e-01 -1.145141348242759705e-01 2.378260791301727295e-01 9.199584834277629852e-03 2.886341512203216553e-01 1.059015914797782898e-01 -4.685317352414131165e-02 7.081460952758789062e-02 -3.717013821005821228e-02 -2.868345379829406738e-02 6.297298707067966461e-03 2.376396022737026215e-02 -1.455904450267553329e-02 1.422276371158659458e-03 -3.738197311758995056e-02 -1.754525899887084961e-01 -1.465384960174560547e-01 2.418013513088226318e-01 3.598015308380126953e-01 -3.664234280586242676e-02 -3.738278746604919434e-01 3.157220780849456787e-01 1.652336120605468750e-01 -1.167411580681800842e-01
-1.850322335958480835e-01 -1.701527982950210571e-01 -5.635170266032218933e-02 -1.589083969593048096e-01 2.455642819404602051e-01 -2.749543488025665283e-01 9.378838539123535156e-02 -9.821984171867370605e-02 -1.274701952934265137e-01 8.439596742391586304e-02 1.026569232344627380e-01 1.543274819850921631e-01 2.212948501110076904e-01 8.675606921315193176e-03 -6.303393840789794922e-02 2.484616339206695557e-01 -4.734411090612411499e-02 1.903758943080902100e-01 -4.033453166484832764e-01 4.087340086698532104e-02 -1.075545698404312134e-01 1.116485819220542908e-01 1.842576116323471069e-01 -1.247577443718910217e-01 -4.920291900634765625e-02 -4.109478613827377558e-04 -5.953380092978477478e-02 -9.103974699974060059e-02 -5.153723955154418945e-01 8.892082422971725464e-02 -9.414390474557876587e-02 -9.238583594560623169e-02
-6.018019467592239380e-02 -2.026911973953247070e-01 -1.004444062709808350e-01 -1.342093199491500854e-01 -6.184671074151992798e-02 -2.620027028024196625e-02 -9.915676712989807129e-02 -8.181515336036682129e-02 -1.773962974548339844e-01 2.399367243051528931e-01 1.811533235013484955e-03 1.227233745157718658e-02 4.693437218666076660e-01 -1.423535645008087158e-01 -6.092850118875503540e-02 -1.413564168615266681e-04 -1.647801846265792847e-01 3.307496905326843262e-01 -5.563337728381156921e-02 -1.990559995174407959e-01 1.169331744313240051e-01 6.817187531851232052e-04 -3.258923590183258057e-01 -3.178842365741729736e-02 5.124995857477188110e-02 1.007031723856925964e-01 1.008902788162231445e-01 -6.467542797327041626e-02 -4.467785060405731201e-01 1.569301933050155640e-01 2.977435290813446045e-02 1.424513608217239380e-01
-1.878821104764938354e-01 6.991289556026458740e-02 -2.379876971244812012e-01 -2.096741795539855957e-01 3.484842181205749512e-01 -1.350578069686889648e-01 4.755356907844543457e-02 -5.439845100045204163e-02 -2.156562954187393188e-01 -3.308613598346710205e-02 -1.516118496656417847e-01 -4.003683105111122131e-02 2.794596552848815918e-01 -2.157674729824066162e-02 2.320507764816284180e-01 1.852329671382904053e-01 -8.635191619396209717e-02 8.310821652412414551e-02 1.718440204858779907e-01 -1.823370307683944702e-01 1.261698305606842041e-01 1.936270743608474731e-01 -1.805399507284164429e-01 -1.102855429053306580e-01 -5.052419006824493408e-02 3.169255554676055908e-01 -1.286570429801940918e-01 3.036023117601871490e-02 -2.266463190317153931e-01 2.803948819637298584e-01 8.343716710805892944e-02 -2.065571099519729614e-01
-1.718433201313018799e-01 -2.001678943634033203e-01 -7.013120502233505249e-02 1.073371097445487976e-01 4.066015183925628662e-01 -9.960678964853286743e-02 2.574672698974609375e-01 -1.135149821639060974e-01 -9.346345812082290649e-02 1.050465330481529236e-01 -2.250914126634597778e-01 -6.570574641227722168e-02 9.651374816894531250e-02 -8.759708702564239502e-02 1.282806694507598877e-01 1.268473267555236816e-01 -4.463728144764900208e-02 -2.735541947185993195e-02 -2.418446391820907593e-01 -4.273786023259162903e-02 2.131233811378479004e-01 5.357737839221954346e-02 1.757675856351852417e-01 -2.400079965591430664e-01 1.286515295505523682e-01 1.295952647924423218e-01 2.651982307434082031e-01 1.864877790212631226e-01 -9.096029400825500488e-02 4.184896647930145264e-01 3.310362622141838074e-02 -1.115799397230148315e-01
-2.111573517322540283e-02 -7.190760970115661621e-02 1.093988716602325439e-01 -6.351779401302337646e-02 1.761889904737472534e-01 -2.050056457519531250e-01 -2.764256000518798828e-01 -3.818766176700592041e-01 2.494133077561855316e-02 1.226223483681678772e-01 1.165704727172851562e-01 4.584923014044761658e-02 4.754307866096496582e-01 -3.272175788879394531e-01 1.173473969101905823e-01 5.648227035999298096e-02 -7.322727143764495850e-02 -1.601247638463973999e-01 4.076487198472023010e-02 -1.200194358825683594e-01 -4.148307442665100098e-02 -6.182530522346496582e-02 1.274430751800537109e-01 -1.613467931747436523e-01 -6.409403868019580841e-03 2.839570641517639160e-01 3.942781314253807068e-02 2.559300661087036133e-01 -1.683398336172103882e-01 -2.691946923732757568e-03 7.078586611896753311e-03 1.750569641590118408e-01
-2.677954137325286865e-01 -7.843796163797378540e-02 1.240303963422775269e-01 -1.144252251833677292e-02 1.807821989059448242e-01 1.114247739315032959e-01 -1.304878592491149902e-01 2.776478230953216553e-01 1.012888699769973755e-01 2.009266018867492676e-01 -2.178152278065681458e-02 3.909641876816749573e-02 4.038730263710021973e-01 -2.614604830741882324e-01 7.337070256471633911e-02 -9.518492966890335083e-02 1.080602183938026428e-01 -8.686062647029757500e-04 -6.262796372175216675e-02 2.129382342100143433e-01 2.072754502296447754e-01 2.564840614795684814e-01 8.420029282569885254e-02 4.379110038280487061e-02 1.568966172635555267e-02 3.850595057010650635e-01 1.667798459529876709e-01 1.061483174562454224e-01 -1.968207955360412598e-01 2.376705408096313477e-01 8.051867038011550903e-02 -2.910466305911540985e-02
-1.205092072486877441e-01 -1.094073876738548279e-01 -7.554049789905548096e-02 -2.398119866847991943e-01 3.110895752906799316e-01 -1.114160642027854919e-01 9.670586884021759033e-02 -5.953038111329078674e-02 -7.620956748723983765e-02 -3.924841806292533875e-02 -9.518591314554214478e-02 1.983826905488967896e-01 -3.768587857484817505e-02 -7.590655982494354248e-02 1.366009190678596497e-02 1.395040452480316162e-01 -2.695217132568359375e-01 2.198357284069061279e-01 1.650535464286804199e-01 -2.807487249374389648e-01 1.596387177705764771e-01 3.456096053123474121e-01 2.325028739869594574e-02 1.011998876929283142e-01 -9.553499519824981689e-02 2.339532226324081421e-01 -1.634929445572197437e-03 2.631533145904541016e-01 -2.759166359901428223e-01 2.926616370677947998e-01 -8.780402690172195435e-02 -1.423467248678207397e-01
8.703459054231643677e-03 -2.182706445455551147e-01 -1.933634877204895020e-01 -2.457717806100845337e-01 7.590936124324798584e-02 -8.193858712911605835e-02 1.186470612883567810e-01 1.674885302782058716e-01 -8.085726946592330933e-02 -1.993889361619949341e-01 2.419455535709857941e-02 3.500225245952606201e-01 1.206814646720886230e-01 -7.168850302696228027e-02 2.639183700084686279e-01 -7.436579465866088867e-02 -1.862099319696426392e-01 -1.185851022601127625e-01 1.257667094469070435e-01 7.427320629358291626e-02 -1.216199845075607300e-01 -5.244332924485206604e-02 -5.939759686589241028e-02 -1.277646571397781372e-01 -1.276622116565704346e-01 -4.249291494488716125e-03 2.499370127916336060e-01 -1.856101118028163910e-02 -3.787380456924438477e-01 3.963977992534637451e-01 2.154141068458557129e-01 -4.507885500788688660e-02
-1.241085976362228394e-01 -3.188667595386505127e-01 1.063705459237098694e-01 -3.805410265922546387e-01 1.630053371191024780e-01 -1.175905615091323853e-01 -9.306478500366210938e-02 -2.397708892822265625e-01 -1.552464514970779419e-01 3.015869259834289551e-01 3.405395150184631348e-02 2.417713254690170288e-01 1.876832544803619385e-01 -1.252746582031250000e-01 2.638335898518562317e-02 1.481747180223464966e-01 -1.376355886459350586e-01 -1.484697610139846802e-01 -3.649533689022064209e-01 4.107481613755226135e-02 -1.862741559743881226e-01 1.278535276651382446e-01 1.016185060143470764e-01 -2.019490152597427368e-01 -1.928229480981826782e-01 -3.977400809526443481e-02 1.010803282260894775e-01 -1.577891409397125244e-02 -1.044202297925949097e-01 3.253574296832084656e-02 1.476283371448516846e-01 -1.048863455653190613e-01
-7.868550717830657959e-02 -1.996299773454666138e-01 -1.579526066780090332e-01 -1.849609315395355225e-01 1.615014970302581787e-01 -2.523913681507110596e-01 1.114359647035598755e-01 6.185148283839225769e-02 -1.588286906480789185e-01 -7.253518700599670410e-02 1.524616926908493042e-01 3.312408551573753357e-02 3.327820003032684326e-01 -3.111279336735606194e-03 -2.579950541257858276e-02 1.435687094926834106e-01 -1.151632294058799744e-01 5.396525561809539795e-02 -4.536605477333068848e-01 -9.729324840009212494e-03 -1.103908345103263855e-01 8.635898679494857788e-02 -7.408069819211959839e-02 -6.823831796646118164e-02 1.660709083080291748e-01 -6.954644620418548584e-02 -7.127553969621658325e-02 5.333226546645164490e-02 -4.362500309944152832e-01 1.878574043512344360e-01 -1.481389105319976807e-01 -2.493034601211547852e-01
-3.843034803867340088e-02 -1.143443956971168518e-01 -1.513054780662059784e-02 3.310823068022727966e-02 -4.478130862116813660e-02 1.606474518775939941e-01 -5.921127274632453918e-02 2.454833388328552246e-01 -2.056777626276016235e-01 -3.638233244419097900e-02 2.580927312374114990e-01 9.596536867320537567e-03 3.267447352409362793e-01 -6.003586947917938232e-02 -1.214609295129776001e-01 7.190466858446598053e-03 6.892896443605422974e-02 -1.228534281253814697e-01 -2.344028800725936890e-01 1.137027069926261902e-01 -3.106462024152278900e-02 -1.986499279737472534e-01 6.271197646856307983e-02 -3.847491145133972168e-01 -7.436050567775964737e-03 -2.969810180366039276e-02 1.070783212780952454e-01 -1.374497115612030029e-01 -5.208393335342407227e-01 5.617763102054595947e-02 -1.836122423410415649e-01 -1.936325132846832275e-01
-1.464900225400924683e-01 -1.178953796625137329e-01 -4.266136512160301208e-02 -1.459649205207824707e-01 3.038512729108333588e-02 -7.806717604398727417e-02 -2.242227792739868164e-01 -1.623184978961944580e-01 -1.272532343864440918e-01 -3.077664673328399658e-01 9.162139147520065308e-02 -1.792119443416595459e-01 6.175956726074218750e-01 -2.235186249017715454e-01 1.669047176837921143e-01 1.203947002068161964e-03 -1.244487687945365906e-01 -9.234418720006942749e-02 -9.358681738376617432e-02 -9.000325947999954224e-02 2.278251051902770996e-01 4.698275402188301086e-02 3.432961180806159973e-02 -2.793178558349609375e-01 1.290645003318786621e-01 3.335385397076606750e-02 2.274294756352901459e-02 1.782807707786560059e-01 -8.508788049221038818e-02 -4.174795374274253845e-02 1.412220578640699387e-02 1.173454150557518005e-01
5.114423483610153198e-02 -9.078379720449447632e-02 -3.078230284154415131e-02 1.056697294116020203e-01 7.377634197473526001e-02 4.971241205930709839e-02 8.814182132482528687e-03 -2.269556671380996704e-01 -3.359781801700592041e-01 8.206506073474884033e-02 1.695340722799301147e-01 -3.253947570919990540e-02 4.911409616470336914e-01 -2.903167717158794403e-02 1.159433573484420776e-01 1.475305855274200439e-01 -1.126274690032005310e-01 1.793635338544845581e-01 9.308110922574996948e-02 9.959497302770614624e-02 -1.362494677305221558e-01 2.412166893482208252e-01 -1.555680483579635620e-01 -3.453523665666580200e-02 -6.370895355939865112e-02 2.108100801706314087e-01 2.791769504547119141e-01 5.059981346130371094e-02 -2.194279991090297699e-02 4.135973155498504639e-01 1.071043238043785095e-01 -1.150768622756004333e-01
1.254157423973083496e-01 -2.937876284122467041e-01 -1.817367374897003174e-01 -2.026938498020172119e-01 3.423048853874206543e-01 -1.384309381246566772e-01 -7.505112141370773315e-02 -1.408880650997161865e-01 -2.654507160186767578e-01 -2.285715788602828979e-01 9.543759375810623169e-02 -8.209203183650970459e-02 1.393577754497528076e-01 -1.329647153615951538e-01 -4.236061498522758484e-02 1.334022730588912964e-01 5.062950029969215393e-02 -3.498520851135253906e-01 1.376212295144796371e-02 -3.148617744445800781e-01 -9.890867024660110474e-02 -8.537501096725463867e-02 -1.882124394178390503e-01 -2.056018859148025513e-01 2.840481698513031006e-02 2.029477655887603760e-01 -9.809919632971286774e-03 1.584916859865188599e-01 -1.586440205574035645e-01 1.736525073647499084e-02 4.050474148243665695e-03 -2.345852553844451904e-01
-3.340119719505310059e-01 8.914022147655487061e-02 -3.100572852417826653e-03 9.594132751226425171e-02 2.682699561119079590e-01 2.327082455158233643e-01 -2.816081047058105469e-02 -1.089148744940757751e-01 -3.498997390270233154e-01 -4.861455410718917847e-02 -1.138166934251785278e-01 1.208094879984855652e-01 4.408394992351531982e-01 9.085944294929504395e-02 -4.355266317725181580e-02 3.447764739394187927e-02 1.377237290143966675e-01 -6.846297066658735275e-03 -2.710931003093719482e-01 -5.216807499527931213e-02 1.521984338760375977e-01 -3.275577351450920105e-02 -2.207718044519424438e-01 -2.159105092287063599e-01 -2.622650563716888428e-01 -2.030621515586972237e-03 -3.928995877504348755e-02 -3.006319142878055573e-02 -2.576198279857635498e-01 3.025165386497974396e-02 -1.286660283803939819e-01 6.767822057008743286e-02
-1.739053577184677124e-01 -2.074032723903656006e-01 4.420918598771095276e-02 -2.671969532966613770e-01 2.690381705760955811e-01 -1.495008319616317749e-01 -1.065374463796615601e-01 -3.808300495147705078e-01 3.493936732411384583e-02 -2.458898872137069702e-01 1.227586045861244202e-01 6.996779888868331909e-02 2.005178630352020264e-01 -4.700509831309318542e-02 -1.402717977762222290e-01 2.788224518299102783e-01 -7.148981839418411255e-02 6.226752325892448425e-02 2.103116810321807861e-01 1.652297228574752808e-01 2.020994424819946289e-01 1.422040164470672607e-01 4.402001574635505676e-02 1.729137152433395386e-01 -6.682372093200683594e-02 1.533668488264083862e-01 6.867545098066329956e-02 -1.502098515629768372e-02 -1.550322026014328003e-01 3.373452723026275635e-01 5.316011980175971985e-02 -1.837960481643676758e-01
-8.991675823926925659e-02 -2.212090790271759033e-01 -2.042809277772903442e-01 7.437633723020553589e-02 2.826632261276245117e-01 3.711836040019989014e-02 -9.448887407779693604e-02 3.564832359552383423e-02 -3.053036630153656006e-01 4.056533798575401306e-02 -4.906847607344388962e-05 1.629273444414138794e-01 1.119629517197608948e-01 -2.230367660522460938e-01 1.029530540108680725e-01 2.397126853466033936e-01 -1.988410800695419312e-01 2.787373363971710205e-01 -7.920205593109130859e-02 -1.106977760791778564e-01 5.640151724219322205e-02 1.000187844038009644e-01 9.071756154298782349e-02 -9.783543646335601807e-03 -2.316283285617828369e-01 -2.246016710996627808e-01 3.423130512237548828e-01 3.412388265132904053e-01 -8.057186007499694824e-02 1.193510890007019043e-01 5.523101240396499634e-02 -1.836407333612442017e-01
-3.700800836086273193e-01 -1.318823248147964478e-01 -4.572352766990661621e-02 -4.837658703327178955e-01 9.243990480899810791e-02 -4.348211362957954407e-02 3.050676546990871429e-02 -1.831841021776199341e-01 -2.029944211244583130e-02 7.388898730278015137e-02 -1.133466958999633789e-01 1.362172365188598633e-01 1.553524583578109741e-01 -3.776226937770843506e-01 -7.973895967006683350e-02 -7.257302850484848022e-02 -7.685341686010360718e-02 -5.582217127084732056e-02 -1.201576143503189087e-01 4.929246008396148682e-02 9.577821008861064911e-03 1.110966205596923828e-01 1.726926863193511963e-01 -1.362350732088088989e-01 -2.140922695398330688e-01 1.305229961872100830e-01 2.261474356055259705e-02 1.232113130390644073e-02 -2.508167624473571777e-01 1.051173955202102661e-01 5.133479833602905273e-02 -3.494797646999359131e-01
-3.494872450828552246e-01 1.672816723585128784e-01 2.107423394918441772e-01 -1.998213827610015869e-01 1.614201217889785767e-01 -8.427976071834564209e-02 -1.594382673501968384e-01 -3.487415313720703125e-01 -9.063185751438140869e-02 -2.822887850925326347e-03 1.175707578659057617e-01 2.089923918247222900e-01 2.155937105417251587e-01 -2.454936802387237549e-01 1.197264641523361206e-01 -1.602115184068679810e-01 1.243815943598747253e-01 -9.327135980129241943e-02 4.986226931214332581e-02 1.706774085760116577e-01 -6.349248439073562622e-02 -5.002937838435173035e-02 -1.166785042732954025e-02 -1.908359974622726440e-01 -8.033797144889831543e-02 -6.192790344357490540e-02 2.907317876815795898e-02 1.278571635484695435e-01 -1.767851561307907104e-01 4.445675909519195557e-01 1.237974315881729126e-02 -1.321225166320800781e-01
-1.912637650966644287e-01 -2.381455451250076294e-01 -8.326084911823272705e-02 -2.087534219026565552e-01 1.820247024297714233e-01 -8.009164780378341675e-02 -1.336606144905090332e-01 -2.286062985658645630e-01 -1.793072074651718140e-01 -1.463946849107742310e-01 1.587490439414978027e-01 -6.836899369955062866e-02 1.221748813986778259e-01 -3.020438551902770996e-01 -2.444900572299957275e-01 2.536739408969879150e-01 -3.262781724333763123e-02 6.076439470052719116e-02 1.343046128749847412e-01 1.455154567956924438e-01 2.720893323421478271e-01 1.971578150987625122e-01 4.258228093385696411e-02 1.417662054300308228e-01 9.333731234073638916e-02 -2.030245773494243622e-02 -7.976955920457839966e-02 1.884031742811203003e-01 -9.021315723657608032e-02 4.201414883136749268e-01 1.039395704865455627e-01 -8.690228313207626343e-02
-4.310122504830360413e-02 1.451288163661956787e-01 -3.920350968837738037e-01 -1.848776489496231079e-01 1.072370707988739014e-01 -2.407450973987579346e-02 2.143841609358787537e-02 1.792398989200592041e-01 -2.569882273674011230e-01 8.167918026447296143e-02 2.502214312553405762e-01 6.882964633405208588e-03 3.023225255310535431e-02 -3.934849798679351807e-01 5.062187090516090393e-02 6.377246230840682983e-02 1.970839872956275940e-02 -4.371457174420356750e-02 1.841553598642349243e-01 1.103994697332382202e-01 -1.416391581296920776e-01 -2.738942578434944153e-02 1.898205727338790894e-01 -2.134920805692672729e-01 -1.374185383319854736e-01 1.148925423622131348e-01 1.016995385289192200e-01 3.192783594131469727e-01 -1.944373846054077148e-01 2.947676181793212891e-01 1.058438867330551147e-01 -1.253419220447540283e-01
-2.857982218265533447e-01 -7.266613841056823730e-02 8.414104580879211426e-02 -4.817723929882049561e-01 5.406085774302482605e-02 1.071075350046157837e-01 1.093497872352600098e-02 -1.048045605421066284e-01 -8.591051399707794189e-02 8.355989307165145874e-02 -7.936584204435348511e-02 -1.961063779890537262e-02 2.515470385551452637e-01 -2.393370419740676880e-01 -1.219733804464340210e-01 -6.821089982986450195e-02 -1.384285092353820801e-01 -5.767722055315971375e-02 -3.529811501502990723e-01 1.204038783907890320e-01 1.103507205843925476e-01 -3.514266014099121094e-02 1.813125461339950562e-01 -1.206255108118057251e-01 -1.901786625385284424e-01 1.221048384904861450e-01 5.958826094865798950e-02 2.067073062062263489e-02 -2.113502025604248047e-01 2.727844119071960449e-01 1.444191336631774902e-01 -2.642161548137664795e-01
-1.101586818695068359e-01 3.224783763289451599e-02 -3.114268481731414795e-01 -1.983280330896377563e-01 2.630614638328552246e-01 -1.226698234677314758e-01 2.658728957176208496e-01 -1.570056676864624023e-01 -1.106363981962203979e-01 -2.743256390094757080e-01 5.675839632749557495e-02 1.450633108615875244e-01 2.875435650348663330e-01 -1.053605228662490845e-01 -1.830953918397426605e-02 3.901731967926025391e-01 -4.191997274756431580e-02 -6.303776800632476807e-02 1.293907873332500458e-02 -7.218394428491592407e-02 -2.382668405771255493e-01 -2.943669259548187256e-02 7.501276582479476929e-02 -9.645208716392517090e-02 8.470281958580017090e-02 1.016008704900741577e-01 -1.626964211463928223e-01 -8.522208034992218018e-02 -3.201977908611297607e-01 9.370121359825134277e-02 -1.340410411357879639e-01 -2.205077260732650757e-01
-2.680424451828002930e-01 5.378583073616027832e-02 1.966654807329177856e-01 8.354859054088592529e-02 8.432566374540328979e-02 -1.259724348783493042e-01 -1.556410361081361771e-02 -1.435770690441131592e-01 -1.652993261814117432e-01 -1.422802954912185669e-01 2.594056427478790283e-01 1.378565579652786255e-01 5.393545031547546387e-01 -5.695312097668647766e-02 -4.313690960407257080e-02 1.587013602256774902e-01 -9.514920413494110107e-03 3.530208021402359009e-02 3.265344351530075073e-02 -1.990853697061538696e-01 -6.588602066040039062e-02 3.444251045584678650e-02 6.747321784496307373e-02 1.034000609070062637e-02 -1.694309562444686890e-01 -3.969617560505867004e-02 1.824693940579891205e-02 1.311121284961700439e-01 6.765599362552165985e-03 3.808986544609069824e-01 2.623489797115325928e-01 -2.583059072494506836e-01
-9.587957710027694702e-02 -2.124130027368664742e-03 -6.760841608047485352e-02 -1.240465417504310608e-01 5.203433632850646973e-01 -1.042846590280532837e-01 -7.306461036205291748e-02 -1.946375332772731781e-02 -5.451701954007148743e-02 -8.700106292963027954e-02 -2.404999136924743652e-01 1.664601117372512817e-01 1.780728399753570557e-01 -6.572519242763519287e-02 1.310414373874664307e-01 1.952537596225738525e-01 -1.209775581955909729e-01 9.440854191780090332e-02 1.047449558973312378e-01 -1.818979680538177490e-01 -1.242051124572753906e-01 3.390634357929229736e-01 2.289069583639502525e-03 -1.165960803627967834e-01 3.013996034860610962e-02 2.706116735935211182e-01 -1.358923967927694321e-03 5.699608102440834045e-02 -3.210856914520263672e-01 2.302955687046051025e-01 1.429252326488494873e-01 -1.747328937053680420e-01
-1.106564775109291077e-01 -1.916134655475616455e-01 2.779752016067504883e-01 5.955922231078147888e-02 2.165344953536987305e-01 1.224371343851089478e-01 -1.028504818677902222e-01 -4.575294628739356995e-02 -2.398941367864608765e-01 -2.089456170797348022e-01 -5.632511898875236511e-02 -4.225137829780578613e-02 2.915398180484771729e-01 -1.922331154346466064e-01 1.114832013845443726e-01 5.736807826906442642e-03 5.353477597236633301e-02 -1.947639584541320801e-01 1.499484013766050339e-02 3.228669762611389160e-01 -1.935492455959320068e-01 5.681706964969635010e-02 -1.186009645462036133e-01 -1.253188699483871460e-01 -1.639954447746276855e-01 -8.410404622554779053e-02 -1.856393553316593170e-02 2.197035998106002808e-01 -3.397150337696075439e-01 3.222292661666870117e-01 1.679019182920455933e-01 -9.673564136028289795e-02
[truncated: 3,275,705 more chars]
