# Supplementary material for: The Language of Innovation
Source: PLoS One. 2020 Apr 30;15(4):e0230107. doi: 10.1371/journal.pone.0230107 (PMC7194493; doi:10.1371/journal.pone.0230107)
Supplement: S23 File — (GZ) [file pone.0230107.s023.tar.gz › 2001-2005/V2Run_16_VS_4500_embeddings2001-2005ED32.txt]

9.495186060667037964e-02 -3.375730812549591064e-01 -8.449728041887283325e-02 -1.813626661896705627e-02 3.303081691265106201e-01 3.024684190750122070e-01 6.083366647362709045e-02 -3.692660033702850342e-01 8.049785345792770386e-02 -6.867534667253494263e-02 1.564978808164596558e-02 -1.915106326341629028e-01 -5.166663974523544312e-02 -1.414099521934986115e-02 -2.805521190166473389e-01 -3.118706680834293365e-02 8.041733503341674805e-02 8.524457365274429321e-02 -8.229607716202735901e-03 -3.344418108463287354e-01 1.153830662369728088e-01 -2.289319187402725220e-01 -3.678531199693679810e-02 1.003618389368057251e-01 1.742618232965469360e-01 1.568527668714523315e-01 -7.380527257919311523e-02 -2.391738444566726685e-01 -4.583140090107917786e-02 2.671214342117309570e-01 5.091710016131401062e-02 -4.210088402032852173e-02
1.897047311067581177e-01 -3.215631842613220215e-02 -4.112734645605087280e-02 -2.701884694397449493e-02 -9.301165491342544556e-02 3.174082934856414795e-01 8.019877225160598755e-02 -1.783521473407745361e-01 7.278326898813247681e-02 4.204787313938140869e-02 -2.019465267658233643e-01 6.014555320143699646e-02 3.873900324106216431e-02 2.704549431800842285e-01 -1.424200534820556641e-01 -7.624470442533493042e-02 1.865604892373085022e-02 2.055045217275619507e-01 -1.558700799942016602e-01 -3.587741404771804810e-02 -5.864779651165008545e-02 -3.635171949863433838e-01 -2.223439514636993408e-01 4.954889789223670959e-02 2.450376302003860474e-01 1.962068676948547363e-01 -2.568455636501312256e-01 8.974394947290420532e-02 -2.209038883447647095e-01 4.094705581665039062e-01 1.216202378273010254e-01 -3.532730042934417725e-02
-2.171441540122032166e-02 -1.762334704399108887e-01 -2.111806720495223999e-01 -2.565287351608276367e-01 -1.213667318224906921e-01 -1.433545723557472229e-02 3.509394079446792603e-02 -2.323343455791473389e-01 1.094880178570747375e-01 5.809191986918449402e-02 -7.324635237455368042e-02 2.687052190303802490e-01 1.520536839962005615e-01 1.633163690567016602e-01 1.113627571612596512e-02 1.289429813623428345e-01 2.394315004348754883e-01 1.426158249378204346e-01 7.713992893695831299e-02 -6.085702031850814819e-02 2.371018528938293457e-01 -1.852769851684570312e-01 8.191516250371932983e-02 2.582283020019531250e-01 3.276304900646209717e-01 2.172260545194149017e-02 -6.924776732921600342e-02 3.783949464559555054e-02 1.774852424860000610e-01 3.910623192787170410e-01 2.804436385631561279e-01 8.320850320160388947e-03
-1.044469028711318970e-01 -1.168244034051895142e-01 -2.646605074405670166e-01 6.535347551107406616e-03 1.489068418741226196e-01 1.572449803352355957e-01 -3.316368162631988525e-01 -5.792110040783882141e-02 1.251002699136734009e-01 2.261775434017181396e-01 -7.457049936056137085e-02 1.573028229176998138e-02 2.716778814792633057e-01 -7.202645391225814819e-02 -1.446155607700347900e-01 2.342302799224853516e-01 6.762290000915527344e-02 2.735669612884521484e-01 -1.230494678020477295e-01 -3.139095008373260498e-01 -2.137288451194763184e-01 -6.438356637954711914e-02 -2.628394067287445068e-01 5.625720694661140442e-02 2.496599704027175903e-01 3.639459609985351562e-02 -2.250957638025283813e-01 -2.148636579513549805e-01 1.177695840597152710e-01 1.497516185045242310e-01 -5.500820651650428772e-02 -5.246122553944587708e-02
-8.344417810440063477e-02 -1.539640408009290695e-02 6.283347308635711670e-02 -8.039113134145736694e-02 3.203622251749038696e-02 2.044374346733093262e-01 -1.593673527240753174e-01 -1.922367364168167114e-01 3.067190945148468018e-01 -1.171078719198703766e-02 2.999660745263099670e-02 2.595633566379547119e-01 7.021511346101760864e-02 -1.437340211123228073e-02 -1.567768156528472900e-01 7.810223102569580078e-02 2.346796542406082153e-02 5.800749361515045166e-02 -2.041432410478591919e-01 -1.043469309806823730e-01 -7.357112318277359009e-02 -1.276400387287139893e-01 -5.583161115646362305e-02 1.084926724433898926e-01 2.583809196949005127e-01 5.983539670705795288e-02 -7.161433994770050049e-02 -1.782192140817642212e-01 4.886946678161621094e-01 4.208035171031951904e-01 1.777783781290054321e-01 -1.763721853494644165e-01
-1.124157905578613281e-01 -2.553381621837615967e-01 -4.215187951922416687e-02 -1.836817711591720581e-01 2.304878383874893188e-01 2.532666027545928955e-01 5.322930216789245605e-02 -2.174594253301620483e-01 1.865133345127105713e-01 3.248228877782821655e-02 2.180897863581776619e-03 4.467795789241790771e-02 -1.923153996467590332e-01 -9.625305235385894775e-02 6.080957874655723572e-02 -9.878955036401748657e-02 2.793167829513549805e-01 2.743593454360961914e-01 -1.855621673166751862e-02 5.787650868296623230e-02 1.028024256229400635e-01 -2.107978165149688721e-01 -3.594740852713584900e-02 2.526290118694305420e-01 2.983852922916412354e-01 4.242287203669548035e-02 -1.784561760723590851e-02 -1.935865134000778198e-01 1.400158852338790894e-01 4.157641828060150146e-01 1.180719807744026184e-01 -9.784062951803207397e-02
7.080893218517303467e-02 -3.081611394882202148e-01 -2.193361520767211914e-01 -2.269169539213180542e-01 1.612573862075805664e-01 3.164218962192535400e-01 -1.939890384674072266e-01 -5.750817805528640747e-02 2.442805767059326172e-01 2.008003927767276764e-02 -1.163756698369979858e-01 2.276552021503448486e-01 -2.940614894032478333e-02 -1.341353449970483780e-02 -3.754730895161628723e-02 -1.847191248089075089e-03 2.438012808561325073e-01 -4.557535424828529358e-02 -1.525653153657913208e-01 4.506011679768562317e-02 1.495680678635835648e-02 -1.516970098018646240e-01 9.607422165572643280e-03 -2.244521230459213257e-01 3.180302977561950684e-01 -1.809110343456268311e-01 -1.325710266828536987e-01 -1.951375454664230347e-01 7.263938337564468384e-02 3.229385316371917725e-01 1.580202281475067139e-01 1.444355249404907227e-01
1.699712723493576050e-01 -3.538923338055610657e-02 -3.951591551303863525e-01 -3.731078281998634338e-02 8.236563950777053833e-02 7.585879415273666382e-02 3.855177015066146851e-02 -1.456743478775024414e-01 2.094765156507492065e-01 1.116058006882667542e-01 -2.773401141166687012e-01 3.620184361934661865e-01 1.447427868843078613e-01 1.841804198920726776e-02 -6.239571142941713333e-03 -7.437153905630111694e-02 -8.652428537607192993e-02 1.593600660562515259e-01 4.238124936819076538e-02 -4.647129774093627930e-02 -1.051067933440208435e-01 5.378688219934701920e-03 8.177910000085830688e-02 -6.656865589320659637e-03 2.134988456964492798e-01 -8.972052484750747681e-02 -5.257780104875564575e-02 -4.921272769570350647e-02 -1.723217070102691650e-01 5.592300295829772949e-01 5.674605071544647217e-02 -1.636471152305603027e-01
1.400837749242782593e-01 -7.975868880748748779e-02 -3.254298493266105652e-02 1.243119910359382629e-01 -1.514326967298984528e-02 2.983656525611877441e-01 -2.110976278781890869e-01 -1.270195543766021729e-01 3.791251033544540405e-02 4.365162923932075500e-02 1.868213713169097900e-01 1.646309494972229004e-01 -1.157364100217819214e-01 -1.709136515855789185e-01 -2.697447240352630615e-01 1.314556896686553955e-01 3.928105235099792480e-01 1.214322596788406372e-01 -2.865663170814514160e-01 -1.228377670049667358e-01 2.187678664922714233e-01 -9.427829086780548096e-02 -2.616113983094692230e-02 7.476513832807540894e-02 1.823764592409133911e-01 -1.550852227956056595e-02 -5.236176773905754089e-02 -3.184176981449127197e-01 2.400327473878860474e-01 2.453590929508209229e-01 1.361613571643829346e-01 7.931035012006759644e-02
-1.381571739912033081e-01 -1.655759662389755249e-02 -1.195049509406089783e-01 -1.605102717876434326e-01 -4.229054600000381470e-02 1.131543964147567749e-01 1.150851398706436157e-01 -2.774680405855178833e-02 2.631210684776306152e-01 -5.699528008699417114e-02 -1.774381250143051147e-01 3.635062873363494873e-01 3.729580715298652649e-02 -3.909697011113166809e-02 -4.835366271436214447e-03 -4.543085023760795593e-02 2.995940446853637695e-01 7.034546881914138794e-02 -1.460705846548080444e-01 -2.279026061296463013e-01 4.208681359887123108e-02 -3.687026500701904297e-01 2.352919131517410278e-01 2.698205411434173584e-01 2.269673943519592285e-01 5.963013041764497757e-03 -5.158502981066703796e-02 -2.757261991500854492e-01 2.803482674062252045e-02 3.249478638172149658e-01 1.889959094114601612e-03 2.003618888556957245e-02
8.943762630224227905e-02 6.714702397584915161e-02 -2.246164530515670776e-01 3.755202516913414001e-02 4.308144152164459229e-01 -1.401131157763302326e-03 4.251483455300331116e-02 -2.914587557315826416e-01 -8.420675992965698242e-02 -5.003143101930618286e-02 5.490032583475112915e-02 2.399353235960006714e-01 3.645612299442291260e-02 -9.440141171216964722e-02 -1.949048191308975220e-01 5.761205218732357025e-03 1.861688196659088135e-01 2.042098641395568848e-01 -1.292998790740966797e-01 -5.835858359932899475e-02 9.722692519426345825e-02 -2.542448341846466064e-01 -9.785110503435134888e-02 5.481425672769546509e-02 1.223997101187705994e-01 -7.143802195787429810e-02 -2.750600278377532959e-01 8.697193861007690430e-02 2.781274355947971344e-02 4.524557888507843018e-01 8.761560916900634766e-02 -2.126054316759109497e-01
7.861496508121490479e-02 -1.489650160074234009e-01 -1.597187668085098267e-01 -9.977764636278152466e-02 1.042528599500656128e-01 -5.583820864558219910e-03 1.283628791570663452e-01 3.552638459950685501e-03 3.144712150096893311e-01 1.158813834190368652e-01 6.864509731531143188e-02 3.513521850109100342e-01 1.018257960677146912e-01 -1.450883001089096069e-01 5.684655904769897461e-02 -1.032385230064392090e-01 3.105277717113494873e-01 5.810099095106124878e-02 1.920367218554019928e-02 -1.584249585866928101e-01 9.964295662939548492e-03 -2.530831694602966309e-01 -1.165056321769952774e-02 8.052673935890197754e-02 1.653382629156112671e-01 -2.454065829515457153e-01 -1.251304447650909424e-01 1.722607016563415527e-02 3.152419626712799072e-01 3.075583279132843018e-01 3.589695990085601807e-01 -2.446647360920906067e-02
-1.871775388717651367e-01 -3.102740943431854248e-01 3.460037708282470703e-02 2.642985880374908447e-01 5.968267470598220825e-02 3.309214115142822266e-01 2.243803441524505615e-02 -1.064376905560493469e-01 9.423524141311645508e-02 -3.705745562911033630e-03 7.903874665498733521e-02 -1.271127313375473022e-01 2.668057680130004883e-01 4.418497905135154724e-02 -1.282822340726852417e-01 -5.093338340520858765e-02 2.142374068498611450e-01 2.232243865728378296e-01 5.237817764282226562e-03 -1.973934322595596313e-01 -6.312265247106552124e-02 -4.165682196617126465e-01 2.052462846040725708e-02 1.357258260250091553e-01 2.798375785350799561e-01 2.136219106614589691e-02 -1.590250432491302490e-01 -2.619394659996032715e-01 2.798085846006870270e-02 1.498545259237289429e-01 3.714684629812836647e-03 -1.491930633783340454e-01
-2.590606734156608582e-02 -4.347922801971435547e-01 -2.723261341452598572e-02 2.022593319416046143e-01 2.154483497142791748e-01 3.152378201484680176e-01 -1.216057986021041870e-01 -3.152224421501159668e-02 1.808601617813110352e-01 2.106351256370544434e-01 -2.465415187180042267e-02 -1.848454922437667847e-01 1.333604902029037476e-01 -1.740406602621078491e-01 -1.015837937593460083e-01 -2.591902017593383789e-02 -1.888369955122470856e-02 1.214719116687774658e-01 -4.092348739504814148e-02 -1.816339045763015747e-01 -1.342832893133163452e-01 -3.201090395450592041e-01 -1.579012721776962280e-01 -8.717814832925796509e-02 1.044616550207138062e-01 -1.897948086261749268e-01 -1.815345138311386108e-01 -1.705171465873718262e-01 8.815623074769973755e-02 2.648869752883911133e-01 1.529434174299240112e-01 -1.517698615789413452e-01
-5.308164283633232117e-03 -1.063975021243095398e-01 2.879901789128780365e-02 -1.462212204933166504e-01 -8.198456838726997375e-03 2.074094861745834351e-01 -1.791568472981452942e-02 -3.602068498730659485e-02 2.266310602426528931e-01 -7.269045710563659668e-02 -6.402987986803054810e-02 2.154663950204849243e-01 -1.959156394004821777e-01 -4.698684439063072205e-02 3.124936111271381378e-02 1.029779314994812012e-01 2.749364376068115234e-01 6.897507607936859131e-02 -2.021801322698593140e-01 -1.520453989505767822e-01 6.950376927852630615e-02 -4.091864824295043945e-02 -6.742517650127410889e-02 1.427812278270721436e-01 2.177461087703704834e-01 -2.670198976993560791e-01 -2.757976055145263672e-01 -1.724776774644851685e-01 1.923120766878128052e-01 5.425716042518615723e-01 9.639402478933334351e-02 -1.463858932256698608e-01
9.893825650215148926e-02 -6.447949912399053574e-03 7.633136212825775146e-02 -3.321471512317657471e-01 1.533485800027847290e-01 2.015117704868316650e-01 2.779656276106834412e-02 1.846620440483093262e-02 2.232216298580169678e-01 1.589900106191635132e-01 4.040008410811424255e-02 1.938969045877456665e-01 -1.085564196109771729e-01 7.220563292503356934e-02 -1.132990121841430664e-01 2.282396107912063599e-01 1.864697188138961792e-01 5.264372378587722778e-02 -1.434151828289031982e-01 -2.416119724512100220e-02 4.232204705476760864e-02 -1.972569972276687622e-01 -9.052600711584091187e-03 8.568652719259262085e-02 2.691758275032043457e-01 -8.237999677658081055e-02 -8.019459247589111328e-02 -1.586416512727737427e-01 1.011052504181861877e-01 5.372512340545654297e-01 2.955653965473175049e-01 9.296716004610061646e-02
2.741892933845520020e-01 1.058186888694763184e-01 -2.931337952613830566e-01 -2.151158899068832397e-01 7.549905031919479370e-02 -1.176760792732238770e-01 -3.610823303461074829e-02 -1.487453430891036987e-01 3.665156289935112000e-02 1.899780333042144775e-02 -6.671430915594100952e-02 4.528461489826440811e-03 9.979630261659622192e-02 -2.965177223086357117e-02 -7.035227864980697632e-02 -1.073452234268188477e-01 -5.432969331741333008e-02 1.921541243791580200e-01 -1.946980953216552734e-01 1.721746027469635010e-01 1.815136075019836426e-01 -3.446607887744903564e-01 3.669006004929542542e-02 -2.768167853355407715e-02 -3.876436874270439148e-02 -7.499791681766510010e-02 -2.072033733129501343e-01 3.103835135698318481e-02 -9.458379447460174561e-02 4.685194194316864014e-01 4.051931202411651611e-01 4.263511858880519867e-03
1.181520447134971619e-01 -2.398874163627624512e-01 -1.813042610883712769e-01 -1.509787142276763916e-01 1.174590215086936951e-01 3.095953464508056641e-01 5.843894183635711670e-02 1.831956803798675537e-01 3.019109070301055908e-01 1.168763861060142517e-01 4.183905571699142456e-02 1.872459948062896729e-01 -1.188137680292129517e-01 4.644654318690299988e-02 -1.310292333364486694e-01 2.291434705257415771e-01 2.219907641410827637e-01 5.402979906648397446e-03 -1.200177222490310669e-01 1.172870025038719177e-02 1.277958154678344727e-01 -3.147943690419197083e-02 8.155468851327896118e-03 7.384572923183441162e-02 4.780413210391998291e-01 -1.236939877271652222e-01 -1.335192024707794189e-01 -9.463850408792495728e-02 1.815991699695587158e-01 2.866182923316955566e-01 1.347748786211013794e-01 -8.967776596546173096e-02
-8.021146059036254883e-02 1.446525454521179199e-01 -1.401290446519851685e-01 5.730460863560438156e-03 1.773300617933273315e-01 -1.046361178159713745e-01 -6.774708628654479980e-02 -2.599663436412811279e-01 2.460798062384128571e-02 3.088767454028129578e-02 -6.280910968780517578e-02 9.022099524736404419e-02 9.399431198835372925e-02 3.323318809270858765e-02 8.504066616296768188e-02 3.425250202417373657e-02 -3.415890410542488098e-02 1.502620242536067963e-02 -2.990033105015754700e-02 -9.509877860546112061e-02 1.568635404109954834e-01 -3.351478278636932373e-01 -2.713906951248645782e-02 -1.050423905253410339e-01 3.217866718769073486e-01 -7.066763937473297119e-02 -4.885841310024261475e-01 1.402614451944828033e-02 5.485011637210845947e-02 4.015483856201171875e-01 2.044893205165863037e-01 -3.047433793544769287e-01
7.810641080141067505e-02 -1.713944524526596069e-01 -1.447432935237884521e-01 -1.060241311788558960e-01 -6.446277350187301636e-02 1.229060664772987366e-01 -3.025326319038867950e-02 -9.602989256381988525e-02 2.401869744062423706e-01 6.605246663093566895e-02 -1.418122351169586182e-01 7.900138385593891144e-03 2.853192389011383057e-01 -1.717364639043807983e-01 6.101632118225097656e-02 -1.086284518241882324e-01 9.028303623199462891e-02 2.461620122194290161e-01 -8.731133490800857544e-02 -5.030508637428283691e-01 -2.132777869701385498e-01 -1.226410344243049622e-01 -1.848925501108169556e-01 8.515153825283050537e-02 1.502577662467956543e-01 -1.315316557884216309e-01 -3.545762896537780762e-01 -1.955628991127014160e-01 -1.055504903197288513e-01 -2.028355561196804047e-02 2.166823893785476685e-01 -2.320634201169013977e-02
4.802381619811058044e-02 -1.494299173355102539e-01 -2.122342884540557861e-01 -2.991210222244262695e-01 2.133235484361648560e-01 2.861549258232116699e-01 -2.058873623609542847e-01 1.431948840618133545e-01 2.556248605251312256e-01 2.409672737121582031e-02 3.380452096462249756e-02 3.730704486370086670e-01 -5.616777390241622925e-02 4.354560002684593201e-02 2.184628508985042572e-02 2.139583230018615723e-01 -5.262480676174163818e-02 -2.180363796651363373e-02 3.688298165798187256e-02 5.161543935537338257e-02 1.105050090700387955e-02 -2.549887895584106445e-01 -6.652945280075073242e-02 2.499425262212753296e-01 1.814896315336227417e-01 -1.345963180065155029e-01 -2.712529301643371582e-01 -4.887030925601720810e-03 6.412280257791280746e-03 2.985063791275024414e-01 1.677410453557968140e-01 1.084302514791488647e-01
-7.140880450606346130e-03 -1.602886617183685303e-01 -2.576546370983123779e-01 -2.189413905143737793e-01 -4.984910041093826294e-02 3.146717846393585205e-01 -4.087931290268898010e-02 -6.026545539498329163e-02 2.815232276916503906e-01 3.162705004215240479e-01 -8.323226124048233032e-03 2.703277468681335449e-01 -1.291303187608718872e-01 -1.440767198801040649e-01 -1.531072612851858139e-02 2.137208729982376099e-01 1.045067608356475830e-02 2.254002913832664490e-02 1.105605587363243103e-01 4.092865809798240662e-02 2.905471622943878174e-01 -1.533586680889129639e-01 1.645728200674057007e-01 8.453076332807540894e-02 2.025401443243026733e-01 -3.879288956522941589e-02 -2.037105113267898560e-01 -1.015344187617301941e-01 2.247347235679626465e-01 1.436016857624053955e-01 3.084005713462829590e-01 1.007573772221803665e-02
1.329143196344375610e-01 -2.034050598740577698e-02 1.216861978173255920e-01 -6.675279885530471802e-02 -5.232308059930801392e-02 1.055075898766517639e-01 -2.546674609184265137e-01 7.272813469171524048e-02 3.748394250869750977e-01 -8.729111403226852417e-02 1.346289068460464478e-01 1.723701655864715576e-01 -2.697757631540298462e-02 3.544182330369949341e-02 -8.251952379941940308e-02 9.760637581348419189e-02 3.087079823017120361e-01 3.052924573421478271e-01 -1.614783853292465210e-01 -4.636646062135696411e-02 1.300449967384338379e-01 -2.121664583683013916e-01 -4.366317763924598694e-02 1.210738196969032288e-01 3.514907658100128174e-01 -2.656359411776065826e-02 -6.840170919895172119e-02 -2.375625073909759521e-01 2.432136684656143188e-01 3.244973421096801758e-01 1.346484571695327759e-01 3.452764078974723816e-02
1.118404045701026917e-01 -1.479679048061370850e-01 6.232981011271476746e-02 -1.752194613218307495e-01 -4.671278968453407288e-02 1.826321333646774292e-01 -1.112290248274803162e-01 -1.212752051651477814e-02 2.181539982557296753e-01 -6.893052905797958374e-02 1.734480559825897217e-01 5.109533201903104782e-03 -2.379483431577682495e-01 -4.256917908787727356e-02 -6.841002404689788818e-02 -6.381337344646453857e-02 2.344881892204284668e-01 6.207874789834022522e-02 -4.817577451467514038e-02 -2.698412537574768066e-01 4.023431614041328430e-02 -1.629118770360946655e-01 -6.036719307303428650e-02 -4.342789202928543091e-02 4.304299354553222656e-01 -1.082351524382829666e-02 2.587261982262134552e-02 -3.222405910491943359e-01 1.221207603812217712e-01 4.449144005775451660e-01 2.106358408927917480e-01 1.361244469881057739e-01
1.909646578133106232e-02 -2.614217400550842285e-01 -1.917454004287719727e-01 -1.976509690284729004e-01 3.152399063110351562e-01 2.394422702491283417e-02 -1.227013543248176575e-01 1.917048394680023193e-01 4.850737005472183228e-02 -2.439995482563972473e-02 -1.895813085138797760e-02 2.407729327678680420e-01 -1.045670583844184875e-01 -2.404440566897392273e-02 -1.990903764963150024e-01 2.395980209112167358e-01 3.630769439041614532e-03 5.773797258734703064e-02 -1.286266744136810303e-01 -6.994643062353134155e-02 4.507331550121307373e-02 -2.020546793937683105e-01 1.372646391391754150e-01 2.944986149668693542e-02 2.909160256385803223e-01 -1.225907653570175171e-01 -1.861547678709030151e-01 -1.074858754873275757e-01 2.872747778892517090e-01 3.644898533821105957e-01 2.889606952667236328e-01 4.211583361029624939e-02
-4.433653503656387329e-02 -1.908812969923019409e-01 -1.029898300766944885e-01 -8.023888617753982544e-02 -1.058022752404212952e-01 1.530013829469680786e-01 -2.902969904243946075e-02 -2.437710762023925781e-01 2.944219708442687988e-01 2.963634431362152100e-01 -3.453175723552703857e-01 6.575038284063339233e-02 3.755779936909675598e-02 -1.105853468179702759e-01 -1.178895980119705200e-01 -1.529524475336074829e-01 2.139726281166076660e-01 -3.757220879197120667e-02 -9.607885777950286865e-02 -8.196246810257434845e-03 4.266780912876129150e-01 -2.298188507556915283e-01 8.132568001747131348e-02 1.179254874587059021e-01 1.183931902050971985e-01 1.195583343505859375e-01 3.482770174741744995e-02 -2.809565067291259766e-01 -2.058663815259933472e-01 6.043917685747146606e-02 1.795595437288284302e-01 4.523630440235137939e-02
1.917406357824802399e-02 -1.574692130088806152e-01 -4.139456897974014282e-02 2.841648757457733154e-01 4.090267047286033630e-02 2.261308282613754272e-01 -1.306529492139816284e-01 9.393405914306640625e-02 1.813157796859741211e-01 4.418674856424331665e-02 1.207001283764839172e-01 -5.345012620091438293e-02 1.553586423397064209e-01 7.548547349870204926e-03 1.974297128617763519e-02 9.539301693439483643e-02 -5.847124755382537842e-02 6.884761899709701538e-02 -4.902340471744537354e-02 -8.276350796222686768e-02 -3.092811405658721924e-01 -3.914481699466705322e-01 9.932249784469604492e-03 1.434559673070907593e-01 2.049477249383926392e-01 -2.493338733911514282e-01 -2.569400370121002197e-01 -3.499389290809631348e-01 -9.619837626814842224e-03 3.211601972579956055e-01 4.819969087839126587e-02 -2.062803655862808228e-01
6.541857868432998657e-02 -1.601846814155578613e-01 -1.380169391632080078e-01 1.193840801715850830e-01 1.424228698015213013e-01 1.251780688762664795e-01 -1.124425604939460754e-01 3.037522733211517334e-02 -5.061378329992294312e-02 8.298914879560470581e-02 1.725103892385959625e-02 -8.881307393312454224e-02 1.762723177671432495e-01 -2.691286206245422363e-01 -1.057810857892036438e-01 9.689640998840332031e-02 -5.578299984335899353e-02 3.575455844402313232e-01 4.734235256910324097e-02 -3.484475016593933105e-01 -1.479793787002563477e-01 -1.977403759956359863e-01 -8.974199742078781128e-02 1.493682116270065308e-01 2.595247030258178711e-01 -1.344895809888839722e-01 -4.349427521228790283e-01 -1.771637052297592163e-01 1.524366140365600586e-01 2.592726647853851318e-01 -1.882331632077693939e-02 -5.232442915439605713e-02
-1.256947964429855347e-01 3.056047111749649048e-02 -9.248370304703712463e-03 -1.164771914482116699e-01 2.397199720144271851e-01 -7.512399554252624512e-02 1.855820715427398682e-01 -3.803407400846481323e-02 1.326401680707931519e-01 1.430558264255523682e-01 -4.149687886238098145e-01 -3.998799715191125870e-03 -1.164689585566520691e-01 -1.910748332738876343e-01 -2.346691042184829712e-01 -1.505278944969177246e-01 3.963464125990867615e-02 -6.981701403856277466e-02 -9.553015232086181641e-02 -1.329576969146728516e-01 5.131754651665687561e-02 -2.934783101081848145e-01 1.750842109322547913e-02 2.649785280227661133e-01 2.606664299964904785e-01 2.370096184313297272e-02 -1.558909416198730469e-01 -1.110275760293006897e-01 -9.573056548833847046e-02 2.873939573764801025e-01 3.772397935390472412e-01 2.831722423434257507e-02
-3.599238395690917969e-02 -1.193825080990791321e-01 -7.449864596128463745e-02 -1.292908787727355957e-01 1.531966775655746460e-01 7.143057882785797119e-02 1.807849854230880737e-02 -1.829929351806640625e-01 3.450451195240020752e-01 -1.382390111684799194e-01 5.389429256319999695e-02 1.259392797946929932e-01 -2.036481052637100220e-01 1.699534207582473755e-01 -9.183070063591003418e-02 1.960894018411636353e-01 2.866085171699523926e-01 4.233891144394874573e-02 -6.248563155531883240e-02 -1.152111683040857315e-02 1.372236311435699463e-01 -2.711900472640991211e-01 -1.268639266490936279e-01 -6.493775546550750732e-02 3.177043795585632324e-01 -2.025687843561172485e-01 -1.136874482035636902e-01 -2.090326845645904541e-01 9.641056507825851440e-02 4.101555347442626953e-01 1.472854316234588623e-01 -1.648161709308624268e-01
7.418500632047653198e-02 -3.485277667641639709e-02 -5.986095219850540161e-02 -9.967141598463058472e-02 -2.190906926989555359e-02 2.643663585186004639e-01 9.996949136257171631e-02 -2.560652196407318115e-01 2.954289615154266357e-01 -1.100967973470687866e-01 3.750201314687728882e-02 1.565601676702499390e-01 -5.133403092622756958e-02 -4.009171202778816223e-02 -2.746168710291385651e-02 5.156691744923591614e-02 9.952308237552642822e-02 1.142604053020477295e-01 -3.857694268226623535e-01 -4.596737399697303772e-02 2.283694967627525330e-02 -1.174620017409324646e-01 -6.310854107141494751e-02 7.510390877723693848e-02 4.234288930892944336e-01 -1.771994084119796753e-01 -6.401637196540832520e-02 -1.891140192747116089e-01 2.733659446239471436e-01 3.649765551090240479e-01 2.092892080545425415e-01 2.706213295459747314e-02
3.728426992893218994e-02 -9.244675934314727783e-02 -1.690858392976224422e-03 -2.823980748653411865e-01 1.732855588197708130e-01 1.330932229757308960e-01 -2.576272003352642059e-02 -2.138840407133102417e-01 1.331140846014022827e-01 1.436532884836196899e-01 -5.338528379797935486e-02 2.500692903995513916e-01 -2.448157370090484619e-01 5.026999115943908691e-02 -1.869357377290725708e-01 2.083335518836975098e-01 -4.106594249606132507e-02 5.572389066219329834e-02 7.265237718820571899e-02 1.052475720643997192e-01 1.969750225543975830e-01 -2.255517393350601196e-01 -8.573596179485321045e-02 1.882506310939788818e-01 5.539298057556152344e-01 -1.551041901111602783e-01 -1.777810007333755493e-01 -2.106723561882972717e-02 8.062162995338439941e-02 1.616493910551071167e-01 8.640514314174652100e-02 -1.223105490207672119e-01
2.749139256775379181e-02 -2.259775400161743164e-01 -1.040161848068237305e-01 9.702628850936889648e-02 8.466672152280807495e-02 8.940028399229049683e-02 -2.439970821142196655e-01 2.016156911849975586e-02 1.852497011423110962e-01 7.960366457700729370e-02 1.258645951747894287e-01 -1.242371723055839539e-01 2.239204198122024536e-01 -1.761621087789535522e-01 -1.185915172100067139e-01 9.700150042772293091e-02 1.839772760868072510e-01 1.415740102529525757e-01 -1.033735498785972595e-01 -2.474732100963592529e-01 -2.081097513437271118e-01 -4.009124636650085449e-01 -2.539030835032463074e-02 9.504467248916625977e-02 2.134333997964859009e-01 -1.808970719575881958e-01 -3.642190396785736084e-01 -7.759581506252288818e-02 2.434944510459899902e-01 3.522745519876480103e-02 1.782700866460800171e-01 -1.657162904739379883e-01
1.012367531657218933e-01 1.155446693301200867e-01 -1.535418033599853516e-01 -1.296171359717845917e-02 4.731804504990577698e-02 1.019874736666679382e-01 -1.025939658284187317e-01 -8.931701071560382843e-03 1.968564689159393311e-01 2.578252851963043213e-01 -1.734433323144912720e-01 -3.024242520332336426e-01 -3.103406541049480438e-02 -2.037995457649230957e-01 1.161988228559494019e-01 -7.524089887738227844e-04 1.807335615158081055e-01 2.901011109352111816e-01 -8.221684396266937256e-02 -1.346514672040939331e-01 -2.950346767902374268e-01 1.378591507673263550e-01 2.904126606881618500e-02 1.132401227951049805e-01 1.857608407735824585e-01 -1.053672581911087036e-01 -4.184276461601257324e-01 -1.980608701705932617e-01 3.878642246127128601e-02 2.931571900844573975e-01 1.924112439155578613e-01 -2.870697528123855591e-02
-2.471824735403060913e-02 -2.726314067840576172e-01 -1.697653532028198242e-01 -5.810359120368957520e-02 1.738631576299667358e-01 6.485595554113388062e-02 -2.452425062656402588e-01 -2.090255357325077057e-02 -3.081660158932209015e-02 2.795215845108032227e-01 6.814115913584828377e-04 -7.402289658784866333e-03 2.485216856002807617e-01 -1.071015223860740662e-01 4.160774499177932739e-02 1.139705404639244080e-01 7.478557527065277100e-02 3.397106230258941650e-01 -2.005013972520828247e-01 -3.080109655857086182e-01 -1.076652184128761292e-01 -1.541760563850402832e-01 -2.482926100492477417e-02 1.399540156126022339e-01 3.746429085731506348e-01 -1.430504322052001953e-01 -2.579790651798248291e-01 -2.658916413784027100e-01 3.259130287915468216e-03 1.088992133736610413e-01 8.480826020240783691e-02 -4.460911825299263000e-02
-1.362717896699905396e-01 -2.744624763727188110e-02 -2.540664374828338623e-01 -2.209210544824600220e-01 -1.470441967248916626e-01 -3.690996766090393066e-02 1.580768525600433350e-01 1.244718357920646667e-01 3.066316619515419006e-02 1.348023861646652222e-01 -1.314442455768585205e-01 -1.816396564245223999e-01 -1.068645790219306946e-01 -2.000460922718048096e-01 -3.612912073731422424e-02 6.373124569654464722e-02 1.146429777145385742e-01 1.453511416912078857e-01 -1.259899735450744629e-01 -3.512801527976989746e-01 -2.709107697010040283e-01 -4.071875214576721191e-01 -1.944104731082916260e-01 -2.151109836995601654e-02 1.354240775108337402e-01 -6.198021769523620605e-02 -1.300187855958938599e-01 -2.405567169189453125e-01 4.228962212800979614e-02 1.616624593734741211e-01 3.118942379951477051e-01 -6.721956282854080200e-02
7.730834931135177612e-02 1.540396064519882202e-01 -3.393308445811271667e-02 1.453685981687158346e-04 -8.561018109321594238e-02 -4.979667067527770996e-02 9.836885333061218262e-02 -1.925728283822536469e-02 1.804894059896469116e-01 2.211103439331054688e-01 -3.330897390842437744e-01 9.251383133232593536e-03 3.533910214900970459e-01 -7.295138388872146606e-02 -3.364198654890060425e-02 8.172540925443172455e-03 -1.187823042273521423e-01 2.048712782561779022e-02 -1.583429574966430664e-01 -9.822946041822433472e-02 2.652504853904247284e-02 -9.168406575918197632e-02 -8.787828683853149414e-02 2.929216325283050537e-01 2.144809812307357788e-01 1.463743001222610474e-01 -1.410765387117862701e-02 -6.605935096740722656e-02 2.498399466276168823e-02 5.253417491912841797e-01 2.080669552087783813e-01 -2.856668829917907715e-01
-1.090697348117828369e-01 3.782055340707302094e-03 -1.414530724287033081e-01 9.656006097793579102e-02 2.497629225254058838e-01 1.440639793872833252e-01 -6.805281341075897217e-02 -6.709708273410797119e-02 2.465728223323822021e-01 -8.879642002284526825e-03 -3.770591318607330322e-02 2.179280966520309448e-01 1.803242266178131104e-01 -1.704142615199089050e-02 -5.373175255954265594e-03 -1.144778355956077576e-01 3.541578352451324463e-01 1.164868250489234924e-01 -9.712958335876464844e-02 5.262840539216995239e-03 1.404195874929428101e-01 -6.856682896614074707e-02 -5.918728187680244446e-02 4.365644752979278564e-01 1.540749669075012207e-01 -1.407569181174039841e-02 -1.449910551309585571e-01 -2.208374142646789551e-01 1.983255594968795776e-01 3.657534420490264893e-01 2.680049836635589600e-01 7.156323641538619995e-02
-6.178210303187370300e-02 1.300023198127746582e-01 -3.657495677471160889e-01 4.821386188268661499e-02 -9.144622087478637695e-02 2.071572393178939819e-01 -1.269663572311401367e-01 -8.699247986078262329e-02 1.386946886777877808e-01 8.990649133920669556e-02 -1.599518358707427979e-01 2.409219741821289062e-01 1.637312397360801697e-02 -1.204173937439918518e-01 3.124813176691532135e-02 7.188908755779266357e-02 6.700671277940273285e-03 -1.394526008516550064e-02 2.264920324087142944e-01 -2.775008082389831543e-01 1.105371713638305664e-01 -2.139050513505935669e-01 3.866072744131088257e-02 1.263890266418457031e-01 1.442443877458572388e-01 7.958342880010604858e-02 -1.657056361436843872e-01 1.583013683557510376e-01 -1.746446937322616577e-01 4.417385160923004150e-01 3.307717144489288330e-01 -1.329343169927597046e-01
2.609437406063079834e-01 -5.410663783550262451e-02 -1.866955757141113281e-01 1.107678636908531189e-01 -8.209756016731262207e-02 6.107709929347038269e-02 1.393985152244567871e-01 4.214601591229438782e-02 2.510051727294921875e-01 8.949675410985946655e-02 -9.304518997669219971e-02 1.581713091582059860e-03 -2.474043704569339752e-02 -4.361341521143913269e-02 -2.240539044141769409e-01 -2.961668372154235840e-02 5.326068401336669922e-02 1.413827091455459595e-01 -1.194197405129671097e-02 1.556612402200698853e-01 3.122075200080871582e-01 -2.409725487232208252e-01 -6.591751240193843842e-03 4.129179194569587708e-02 6.894682347774505615e-02 1.116872504353523254e-01 -3.313433527946472168e-01 6.345799565315246582e-02 -2.106837034225463867e-01 3.734664618968963623e-01 2.239179015159606934e-01 -3.838970959186553955e-01
-3.985854610800743103e-02 -2.719016671180725098e-01 -2.570344805717468262e-01 -3.411141410470008850e-02 1.031390726566314697e-01 -4.414827097207307816e-03 -1.677389293909072876e-01 7.052481174468994141e-02 3.271323814988136292e-02 1.740626245737075806e-01 -1.304896622896194458e-01 -1.081833094358444214e-01 2.294000685214996338e-01 -3.050272120162844658e-03 -3.973683714866638184e-02 3.480975702404975891e-02 1.590336710214614868e-01 3.025249838829040527e-01 -8.012950420379638672e-02 -3.066929578781127930e-01 -1.433192938566207886e-01 -2.552659511566162109e-01 -6.053000316023826599e-02 4.840973764657974243e-02 2.823245823383331299e-01 -1.733615398406982422e-01 -3.870800435543060303e-01 -2.499790787696838379e-01 7.962627569213509560e-05 2.119242101907730103e-01 -9.499654173851013184e-02 -1.137480437755584717e-01
-1.478001624345779419e-01 -5.059428140521049500e-02 -9.317608177661895752e-02 8.126184344291687012e-02 1.382376998662948608e-01 2.931758463382720947e-01 -5.536606535315513611e-02 -1.141250040382146835e-02 -2.225901931524276733e-01 1.611260883510112762e-02 1.162801235914230347e-01 8.651079982519149780e-02 1.805303692817687988e-01 1.142996363341808319e-02 -1.353174299001693726e-01 -2.497778683900833130e-01 1.680168211460113525e-01 1.687809638679027557e-02 -2.064761668443679810e-01 -2.652746438980102539e-01 -7.327335327863693237e-02 -2.951208651065826416e-01 6.077023968100547791e-02 3.401839137077331543e-01 1.432991214096546173e-02 -8.854954689741134644e-02 -1.877765730023384094e-02 -1.164068505167961121e-01 2.829755283892154694e-02 4.192478060722351074e-01 2.224280685186386108e-01 -2.577316462993621826e-01
-1.182766705751419067e-01 -3.299591830000281334e-03 -2.455047518014907837e-01 -3.623261302709579468e-02 1.865930110216140747e-01 8.345508575439453125e-02 -1.420861929655075073e-01 -6.113629043102264404e-02 1.382801979780197144e-01 2.052582502365112305e-01 -1.717251539230346680e-02 -7.012151181697845459e-02 4.616461321711540222e-02 -2.990014851093292236e-01 5.547786597162485123e-03 2.905953824520111084e-01 1.220334544777870178e-01 3.105754852294921875e-01 -3.620985895395278931e-02 -3.991956114768981934e-01 -1.103646308183670044e-01 -7.646227627992630005e-02 -1.549721956253051758e-01 -6.358336657285690308e-02 1.275615990161895752e-01 -4.102070629596710205e-01 -1.504655927419662476e-01 -1.156174838542938232e-01 -1.266947854310274124e-02 5.036798864603042603e-02 2.733659744262695312e-01 1.239323802292346954e-02
4.799433797597885132e-02 -2.137104719877243042e-01 -1.264640688896179199e-01 -5.812717974185943604e-02 2.620541304349899292e-02 3.588066250085830688e-02 1.947009116411209106e-01 -1.896970272064208984e-01 1.867699921131134033e-01 -1.524136029183864594e-02 -4.434641599655151367e-01 6.267780065536499023e-02 -2.155552059412002563e-02 5.908078048378229141e-03 -3.111937940120697021e-01 2.787770703434944153e-02 2.037602365016937256e-01 1.542555987834930420e-01 -1.845660954713821411e-01 -8.563316613435745239e-02 3.253740072250366211e-01 -5.341091193258762360e-03 2.271789461374282837e-01 1.637441217899322510e-01 9.633024036884307861e-02 7.780739665031433105e-02 -1.178002655506134033e-01 -2.697841227054595947e-01 6.529215606860816479e-04 3.170418441295623779e-01 1.396234482526779175e-01 9.963830560445785522e-02
7.720880955457687378e-02 -4.406141489744186401e-02 -1.952989250421524048e-01 1.961584240198135376e-01 -7.837023586034774780e-02 9.766069054603576660e-02 1.188106313347816467e-01 -1.536503154784440994e-02 2.349373400211334229e-01 1.632929146289825439e-01 -1.106995642185211182e-01 6.349670141935348511e-02 1.358270645141601562e-01 7.962413877248764038e-02 -2.435064315795898438e-01 -2.017466276884078979e-01 1.193398088216781616e-01 2.282632440328598022e-01 1.799039691686630249e-01 3.288004919886589050e-02 -5.565001815557479858e-02 -1.027903482317924500e-01 -8.662202209234237671e-02 7.200191169977188110e-02 1.085666790604591370e-01 -2.785667479038238525e-01 -3.029228150844573975e-01 -2.372766733169555664e-01 2.969653308391571045e-01 3.229115903377532959e-01 3.242849111557006836e-01 3.606884926557540894e-02
6.349023897200822830e-03 1.340050548315048218e-01 -1.804105788469314575e-01 9.985966235399246216e-02 -4.580034017562866211e-01 1.700249314308166504e-01 -1.794068068265914917e-01 -1.921524554491043091e-01 4.942206293344497681e-02 2.299996465444564819e-01 -5.790355149656534195e-03 -1.935268044471740723e-01 5.126583576202392578e-02 -7.628338783979415894e-02 -6.877252459526062012e-02 2.242380231618881226e-01 1.698146946728229523e-02 6.911998987197875977e-02 3.547248244285583496e-02 -3.863094151020050049e-01 2.594600990414619446e-02 -3.464058935642242432e-01 1.410062015056610107e-01 -5.383264273405075073e-02 9.038013219833374023e-02 -2.510753571987152100e-01 -2.979347482323646545e-02 -4.756763949990272522e-02 3.193584084510803223e-02 2.876559197902679443e-01 9.122894704341888428e-02 -9.976367652416229248e-02
2.096879482269287109e-01 -1.063236743211746216e-01 -1.015289425849914551e-01 1.303080022335052490e-01 -5.575222894549369812e-02 2.291535437107086182e-01 4.115293547511100769e-02 -1.465390175580978394e-01 -5.021247640252113342e-02 -4.159583896398544312e-02 -1.031830459833145142e-01 2.255942672491073608e-01 1.390927731990814209e-01 -1.724920272827148438e-01 -9.699526429176330566e-02 4.370681941509246826e-03 1.144169345498085022e-01 -1.689624041318893433e-01 2.477456778287887573e-01 -6.969918310642242432e-02 1.334905624389648438e-01 -3.874952718615531921e-02 9.083428978919982910e-02 1.133300885558128357e-01 5.025807619094848633e-01 1.051430329680442810e-01 -3.089249134063720703e-01 -1.318892557173967361e-02 -1.507721990346908569e-01 3.209794461727142334e-01 2.591682970523834229e-01 -1.177371591329574585e-01
-2.730973251163959503e-02 1.707911491394042969e-02 3.422923013567924500e-02 -1.786930412054061890e-01 1.404859572649002075e-01 2.995932102203369141e-02 1.233789250254631042e-01 -9.778470546007156372e-02 4.869239330291748047e-01 -3.436301834881305695e-03 -1.411723941564559937e-01 2.222972959280014038e-01 -1.471619307994842529e-01 -2.734883502125740051e-02 -8.333128690719604492e-02 -4.992876946926116943e-02 1.643227338790893555e-01 8.038070797920227051e-02 -4.084792360663414001e-02 -1.353765279054641724e-01 2.767438888549804688e-01 -8.092373609542846680e-02 1.757851243019104004e-01 1.996257752180099487e-01 1.389288604259490967e-01 -1.489733438938856125e-02 -2.401723265647888184e-01 -4.595072269439697266e-01 -2.953445725142955780e-02 2.127729952335357666e-01 1.760746985673904419e-01 -9.645021706819534302e-02
1.710494011640548706e-01 8.694788068532943726e-02 -3.171702027320861816e-01 -1.293829679489135742e-01 2.254434861242771149e-02 1.427804231643676758e-01 -2.316196560859680176e-01 -2.021187096834182739e-01 1.797536164522171021e-01 -1.795932203531265259e-01 8.457005769014358521e-02 -3.755282983183860779e-02 -2.046053670346736908e-02 -1.079340055584907532e-01 -3.118834197521209717e-01 8.367142081260681152e-02 4.206547886133193970e-02 1.722666174173355103e-01 6.727258861064910889e-02 -2.282883226871490479e-01 -1.574806421995162964e-01 -1.995945572853088379e-01 3.809114173054695129e-02 4.711849689483642578e-01 1.806247830390930176e-01 1.216081082820892334e-01 -7.607824355363845825e-02 -2.690180763602256775e-02 -2.126510590314865112e-01 1.944492608308792114e-01 9.174223244190216064e-02 -1.393527388572692871e-01
-1.554559543728828430e-02 -2.236169874668121338e-01 -7.632508873939514160e-02 -3.062879443168640137e-01 -2.354257972911000252e-03 6.754180043935775757e-02 1.240595430135726929e-02 -1.110352054238319397e-01 3.999516665935516357e-01 -1.129451580345630646e-02 1.541932970285415649e-01 4.773317277431488037e-02 6.313785910606384277e-02 -4.074310138821601868e-02 -6.296831369400024414e-02 1.430258005857467651e-01 2.223599106073379517e-01 6.966345012187957764e-02 -1.301920264959335327e-01 1.063826456665992737e-01 8.030521124601364136e-02 -1.842541545629501343e-01 -1.247299760580062866e-01 1.901736706495285034e-01 1.507400721311569214e-01 -2.384999990463256836e-01 1.939977519214153290e-02 -3.426987230777740479e-01 2.263641506433486938e-01 4.031961858272552490e-01 1.722117066383361816e-01 -3.578564524650573730e-02
-1.011091321706771851e-01 -2.312749773263931274e-01 -3.383280336856842041e-01 -9.374048560857772827e-02 1.577872782945632935e-01 4.082225635647773743e-02 -3.306524455547332764e-02 -3.120892681181430817e-02 -5.594787374138832092e-02 2.573967874050140381e-01 -1.159812361001968384e-01 -1.523760408163070679e-01 2.919577360153198242e-01 -3.068426251411437988e-02 -7.632821798324584961e-02 2.047317475080490112e-01 1.595169901847839355e-01 2.678926587104797363e-01 -4.538595676422119141e-02 -2.153002023696899414e-01 -1.033927574753761292e-01 -1.523223072290420532e-01 -1.141987070441246033e-01 1.539521664381027222e-01 2.420171648263931274e-01 -1.774806678295135498e-01 -3.404583334922790527e-01 -2.594065070152282715e-01 -3.607636084780097008e-03 1.349718570709228516e-01 1.464379299432039261e-02 -1.909156590700149536e-01
-5.014114081859588623e-02 -3.499914705753326416e-01 -2.434397935867309570e-01 -2.083697915077209473e-01 -5.451238248497247696e-03 1.063266247510910034e-01 -2.262261360883712769e-01 4.263730347156524658e-02 -2.213624678552150726e-02 1.206065565347671509e-01 -5.867394432425498962e-02 -4.115891829133033752e-02 2.488846182823181152e-01 -2.595116198062896729e-02 -3.724313527345657349e-02 1.689678728580474854e-01 1.035546287894248962e-01 3.500424921512603760e-01 4.700451716780662537e-02 -3.069424033164978027e-01 -2.019467055797576904e-01 -2.077046036720275879e-01 -2.688325475901365280e-03 1.399511098861694336e-01 2.115627676248550415e-01 -2.357962578535079956e-01 -2.792010307312011719e-01 -1.454885452985763550e-01 -3.599711507558822632e-02 2.422383576631546021e-01 7.305659237317740917e-04 -5.103557556867599487e-02
-9.013173729181289673e-02 1.149515509605407715e-01 -2.741700410842895508e-01 -9.935769438743591309e-02 2.350609153509140015e-01 6.169226393103599548e-02 -6.834914535284042358e-02 -1.362371593713760376e-01 -1.038558632135391235e-01 1.585281193256378174e-01 -5.461176857352256775e-02 2.816462516784667969e-01 -2.763869464397430420e-01 6.342783570289611816e-02 6.448262184858322144e-02 1.463646441698074341e-01 -5.407500639557838440e-02 1.477674692869186401e-01 -1.646533012390136719e-01 -2.142224758863449097e-01 -5.496434867382049561e-02 -2.136648744344711304e-01 7.367227226495742798e-02 2.323523163795471191e-01 2.155919075012207031e-01 -9.654265642166137695e-02 -1.983559727668762207e-01 -5.238693207502365112e-02 -5.475966632366180420e-02 4.578553736209869385e-01 2.628021836280822754e-01 -4.094644263386726379e-02
-1.365803182125091553e-01 -2.550227046012878418e-01 -2.014008015394210815e-01 -7.241415232419967651e-02 5.103499814867973328e-02 -4.473050311207771301e-02 -2.215260565280914307e-01 7.129714637994766235e-02 1.049785502254962921e-02 2.050021290779113770e-01 -1.490036100149154663e-01 -7.682088017463684082e-02 2.671155929565429688e-01 2.766961604356765747e-02 -2.874135039746761322e-03 1.695447117090225220e-01 2.108390033245086670e-01 2.476877272129058838e-01 -6.558910012245178223e-03 -3.392228186130523682e-01 -5.613966286182403564e-02 -1.376829743385314941e-01 -9.753035008907318115e-02 9.870633482933044434e-02 2.312525808811187744e-01 -2.098682373762130737e-01 -3.521960675716400146e-01 -2.819666862487792969e-01 2.951296791434288025e-02 2.639635801315307617e-01 2.750496938824653625e-02 -7.730674743652343750e-02
1.229625195264816284e-01 -1.452015787363052368e-01 1.159125417470932007e-01 -1.150360405445098877e-01 4.168272763490676880e-02 1.975210607051849365e-01 4.838394001126289368e-02 -1.354529261589050293e-01 2.418291568756103516e-02 -1.044716089963912964e-01 6.176916137337684631e-02 1.751187592744827271e-01 1.791663318872451782e-01 6.265728175640106201e-02 1.559465527534484863e-01 2.695417962968349457e-02 1.980833522975444794e-02 -6.542806327342987061e-02 -1.936683207750320435e-01 5.092509463429450989e-02 1.438601762056350708e-01 -1.718082278966903687e-01 1.768811233341693878e-02 1.634806394577026367e-01 3.356510400772094727e-01 -3.255838453769683838e-01 -3.788180053234100342e-01 1.110982988029718399e-02 9.992743283510208130e-02 3.479595184326171875e-01 2.206152081489562988e-01 -3.233910501003265381e-01
-1.721807122230529785e-01 -5.467235296964645386e-02 -1.132342591881752014e-01 -2.888922989368438721e-01 5.849086865782737732e-02 1.965519040822982788e-01 5.101448390632867813e-03 -4.285108670592308044e-02 4.166917800903320312e-01 -2.677196264266967773e-02 2.084654867649078369e-01 -5.876074545085430145e-03 -1.127744838595390320e-01 -3.270833194255828857e-02 -1.960559040307998657e-01 6.166286021471023560e-02 2.278121262788772583e-01 9.295624494552612305e-02 -9.748822078108787537e-03 -8.847878128290176392e-02 1.449044644832611084e-01 -1.819342225790023804e-01 -1.880824193358421326e-02 7.006777077913284302e-02 2.442542016506195068e-01 -2.399921715259552002e-01 -2.419586628675460815e-01 -3.133765980601310730e-02 1.987680494785308838e-01 4.418566823005676270e-01 7.816484570503234863e-02 8.852642774581909180e-02
4.533341899514198303e-02 -7.825711742043495178e-03 -8.186305314302444458e-02 -2.451529353857040405e-01 1.153438836336135864e-01 1.502939015626907349e-01 3.183758584782481194e-03 -1.566899754106998444e-02 2.891089618206024170e-01 5.612160637974739075e-02 7.969223894178867340e-03 5.454105883836746216e-02 -2.893030457198619843e-02 9.521378576755523682e-02 -2.365313656628131866e-02 -5.444071814417839050e-02 2.213834077119827271e-01 -4.604480415582656860e-02 -2.501998245716094971e-01 1.066228747367858887e-01 3.218881413340568542e-02 -9.763961285352706909e-02 -1.475001573562622070e-01 -6.698973476886749268e-02 2.529845535755157471e-01 -8.514967560768127441e-02 -3.799350261688232422e-01 -2.467532157897949219e-01 3.541215658187866211e-01 3.968993425369262695e-01 2.250669151544570923e-01 -1.405269205570220947e-01
9.929768741130828857e-02 -3.446702957153320312e-01 2.016116678714752197e-02 -2.166237831115722656e-01 2.139122635126113892e-01 3.051231801509857178e-01 -1.961503624916076660e-01 6.145418062806129456e-02 1.814510077238082886e-01 -7.971191406250000000e-02 3.096032189205288887e-03 2.349243164062500000e-01 -1.712264865636825562e-01 7.426653802394866943e-02 -9.655265510082244873e-02 -9.882298298180103302e-03 1.810530424118041992e-01 1.424365788698196411e-01 8.320137113332748413e-02 -1.714187115430831909e-01 2.437930107116699219e-01 8.851673454046249390e-03 4.511588066816329956e-02 6.016873195767402649e-02 2.472462952136993408e-01 -1.467464864253997803e-01 -1.116770878434181213e-01 -1.272396147251129150e-01 2.437636405229568481e-01 2.418509572744369507e-01 3.451640605926513672e-01 3.530218079686164856e-02
-3.613217175006866455e-02 1.244967356324195862e-01 -1.758153289556503296e-01 -2.472018599510192871e-01 2.493607699871063232e-01 1.043785810470581055e-01 -7.933752611279487610e-03 -1.296500712633132935e-01 2.731639146804809570e-01 -2.068392485380172729e-01 -5.501634255051612854e-02 2.604668140411376953e-01 1.497315429151058197e-02 -5.045015364885330200e-02 -5.457811988890171051e-03 3.755714893341064453e-01 2.678419053554534912e-01 -3.651165217161178589e-02 3.639800101518630981e-02 7.874215370975434780e-04 -1.116755753755569458e-01 -1.893607974052429199e-01 -2.853393852710723877e-01 9.457158297300338745e-02 2.370140552520751953e-01 1.184308668598532677e-03 -4.227901995182037354e-02 -1.526053100824356079e-01 2.025634199380874634e-01 2.652218341827392578e-01 2.456249892711639404e-01 -5.527571961283683777e-02
1.551213413476943970e-01 -1.861971914768218994e-01 -1.559852808713912964e-01 1.701610535383224487e-01 1.509688645601272583e-01 3.203703463077545166e-01 3.134194388985633850e-02 2.042990624904632568e-01 -2.580909058451652527e-02 2.221927512437105179e-03 1.515483111143112183e-01 -1.163354292511940002e-01 2.860425412654876709e-01 -1.804109066724777222e-01 -1.169769540429115295e-01 6.968427449464797974e-02 4.638633131980895996e-02 2.044334411621093750e-01 -2.668343670666217804e-02 -2.887772321701049805e-01 -1.895768791437149048e-01 -3.451518118381500244e-01 -9.535575658082962036e-02 -1.207650974392890930e-01 3.946033865213394165e-02 -5.102023854851722717e-02 -3.324222862720489502e-01 -2.175174653530120850e-01 1.051344349980354309e-01 9.988827258348464966e-02 1.732018738985061646e-01 -1.730587184429168701e-01
1.839176863431930542e-01 -8.080003410577774048e-02 -3.005815744400024414e-01 -6.693793833255767822e-02 1.001129150390625000e-01 1.972337812185287476e-01 -2.067643553018569946e-01 -1.382008492946624756e-01 3.604263812303543091e-02 -6.315487623214721680e-02 -1.234168186783790588e-01 -2.772532701492309570e-01 1.594368219375610352e-01 -3.216209411621093750e-01 -8.202521130442619324e-03 9.777324646711349487e-02 6.656944006681442261e-02 1.682351380586624146e-01 -1.567369997501373291e-01 -7.677180320024490356e-02 -7.788643985986709595e-02 -2.952697277069091797e-01 8.710836619138717651e-02 2.459519505500793457e-01 7.439645379781723022e-02 3.070222139358520508e-01 -1.779840588569641113e-01 -1.594189181923866272e-02 -2.068082392215728760e-01 3.042908906936645508e-01 1.323000192642211914e-01 -9.509941935539245605e-02
3.504117205739021301e-02 -1.196653246879577637e-01 1.271270513534545898e-01 1.789441853761672974e-01 1.320547759532928467e-01 2.460954189300537109e-01 -8.061099052429199219e-02 -1.953330338001251221e-01 -2.197264879941940308e-02 -1.165403276681900024e-01 8.506919443607330322e-02 6.666293740272521973e-02 -5.263221636414527893e-02 -3.340313211083412170e-02 -1.620537489652633667e-01 -4.213309660553932190e-02 1.099283248186111450e-01 2.217249572277069092e-01 -1.473771333694458008e-01 -1.076618880033493042e-01 -3.412236273288726807e-02 -1.301461905241012573e-01 -2.110175192356109619e-01 1.500412821769714355e-01 3.038777709007263184e-01 -1.851897686719894409e-01 -2.183953374624252319e-01 -2.498543858528137207e-01 3.590558767318725586e-01 4.164169430732727051e-01 1.900069713592529297e-01 3.255622088909149170e-02
1.061691418290138245e-01 3.166725039482116699e-01 3.436294570565223694e-02 -1.877703368663787842e-01 1.584704034030437469e-02 2.025415748357772827e-01 -2.766126533970236778e-03 -3.575632870197296143e-01 -2.128930576145648956e-02 3.368243575096130371e-02 -1.914971172809600830e-01 -2.151381671428680420e-01 2.528172731399536133e-01 4.951827228069305420e-02 -1.952830851078033447e-01 2.069484442472457886e-01 5.508016794919967651e-02 1.089843139052391052e-01 3.018333809450268745e-03 -3.444919586181640625e-01 -9.905857592821121216e-02 -1.435254365205764771e-01 1.128522753715515137e-01 1.439630538225173950e-01 6.270876526832580566e-02 -3.019986152648925781e-01 5.637010931968688965e-02 -1.033210307359695435e-01 3.912840411067008972e-02 3.321968615055084229e-01 1.622342318296432495e-01 7.960703969001770020e-02
1.404171586036682129e-01 2.072173729538917542e-02 -2.286725193262100220e-01 -1.469686478376388550e-01 8.887177705764770508e-02 8.689649403095245361e-02 -1.044088229537010193e-01 -2.154533863067626953e-01 1.296880692243576050e-01 3.319835364818572998e-01 2.986826747655868530e-02 3.412779271602630615e-01 -2.906357310712337494e-02 -1.171138137578964233e-01 -8.181123062968254089e-03 4.002713412046432495e-02 -2.703014910221099854e-01 1.174918338656425476e-01 -1.403951197862625122e-01 -1.027572900056838989e-01 7.751602679491043091e-02 -2.743431031703948975e-01 6.590003520250320435e-02 2.542521059513092041e-01 2.884419560432434082e-01 -1.664445735514163971e-02 3.676974773406982422e-02 6.123171746730804443e-02 -7.973654568195343018e-02 3.865672349929809570e-01 2.153290063142776489e-01 -1.201466843485832214e-01
-1.507231593132019043e-01 4.777571186423301697e-02 -1.726144254207611084e-01 6.931370496749877930e-02 8.212491869926452637e-02 1.662060171365737915e-01 -2.805369347333908081e-02 -8.896122127771377563e-02 2.170389741659164429e-01 -7.334198802709579468e-02 6.321971118450164795e-02 1.230273321270942688e-01 1.399719808250665665e-02 3.386796638369560242e-02 1.155653968453407288e-02 -7.804978638887405396e-02 2.322995066642761230e-01 1.670508831739425659e-02 -1.211323440074920654e-01 -2.216326072812080383e-02 5.757700279355049133e-02 -1.460989415645599365e-01 -3.219081833958625793e-02 3.468907177448272705e-01 2.009107619524002075e-01 -1.812797933816909790e-01 -1.302948892116546631e-01 -2.321438938379287720e-01 1.697223484516143799e-01 5.334998965263366699e-01 3.790477514266967773e-01 3.883961588144302368e-02
2.853199243545532227e-01 4.734177514910697937e-02 -1.102037057280540466e-01 -5.324370786547660828e-02 -1.559282466769218445e-02 2.729561626911163330e-01 -1.856939643621444702e-01 -1.130193918943405151e-01 1.186139285564422607e-01 6.023225560784339905e-02 -1.958365291357040405e-01 -1.939892321825027466e-01 1.853427141904830933e-01 -2.665244042873382568e-01 -5.693476274609565735e-02 6.170198693871498108e-02 1.670569181442260742e-01 1.407880038022994995e-01 -9.636223316192626953e-02 8.958587795495986938e-02 -8.850335329771041870e-02 -2.760871946811676025e-01 1.904725730419158936e-01 2.959641814231872559e-01 1.150359138846397400e-01 2.161456793546676636e-01 -2.428242266178131104e-01 -1.243634074926376343e-01 -3.011645078659057617e-01 1.813714057207107544e-01 2.048179954290390015e-01 -1.872165501117706299e-02
-4.189915582537651062e-02 1.765532642602920532e-01 -3.459464013576507568e-01 -3.612717613577842712e-02 1.772868037223815918e-01 3.398663923144340515e-02 4.452608898282051086e-02 -2.124165445566177368e-01 3.047514855861663818e-01 2.120565176010131836e-01 -9.695688635110855103e-02 2.111209034919738770e-01 2.100626975297927856e-01 -8.817719295620918274e-03 3.692938387393951416e-02 -8.528248220682144165e-02 -1.066415980458259583e-01 2.606812417507171631e-01 -1.413681060075759888e-01 -7.111593335866928101e-02 1.389012187719345093e-01 -1.224035844206809998e-01 1.339024901390075684e-01 -2.913995273411273956e-02 3.254015445709228516e-01 -5.167785659432411194e-02 -3.185351788997650146e-01 -1.084358338266611099e-02 -1.849787384271621704e-01 3.441926836967468262e-01 -3.817718848586082458e-02 -6.183850113302469254e-03
8.324678987264633179e-02 -1.257594376802444458e-01 -1.011638045310974121e-01 1.660263091325759888e-01 2.031022459268569946e-01 1.126318201422691345e-01 -1.005896925926208496e-02 1.753383502364158630e-02 3.125345110893249512e-01 1.966199725866317749e-01 -2.011889219284057617e-02 4.611092433333396912e-02 -6.863655149936676025e-02 1.193942222744226456e-02 8.439941331744194031e-03 6.521213054656982422e-02 1.796420067548751831e-01 4.669220373034477234e-02 1.667429804801940918e-01 -2.863226830959320068e-01 2.319388389587402344e-01 -2.570422589778900146e-01 1.070777177810668945e-01 -1.142360270023345947e-02 1.059476286172866821e-01 1.146704331040382385e-02 -1.383309364318847656e-01 3.008211730048060417e-03 3.429398536682128906e-01 4.901123642921447754e-01 -3.105585090816020966e-02 2.684845328330993652e-01
-1.460640924051403999e-03 -7.915522903203964233e-02 -1.944738924503326416e-01 5.354967713356018066e-02 9.780187159776687622e-02 2.118156403303146362e-01 5.721632763743400574e-02 -2.781619131565093994e-01 2.161612659692764282e-01 2.753567397594451904e-01 3.625091165304183960e-02 3.296183049678802490e-01 -2.265721410512924194e-01 1.114183217287063599e-01 6.456241011619567871e-02 1.761145144701004028e-01 8.466111123561859131e-02 -3.255083784461021423e-02 -1.306026875972747803e-01 -1.283240467309951782e-01 1.495926082134246826e-01 -2.308564782142639160e-01 2.135374583303928375e-02 2.466616630554199219e-01 2.317962944507598877e-01 -6.645853817462921143e-02 -4.828381165862083435e-02 -1.562180668115615845e-01 8.541082590818405151e-02 3.874734640121459961e-01 2.333738356828689575e-01 -1.050021573901176453e-01
-1.328570395708084106e-01 -1.320630609989166260e-01 -2.956554591655731201e-01 -4.490385949611663818e-02 1.829003095626831055e-01 1.762610524892807007e-01 -6.999097764492034912e-02 1.189380697906017303e-02 1.893154531717300415e-02 2.346002757549285889e-01 -2.037227153778076172e-01 -8.710302412509918213e-02 2.165527343750000000e-01 -4.180362820625305176e-02 7.659906055778264999e-03 1.711518764495849609e-01 1.470636725425720215e-01 2.646216154098510742e-01 -8.252444677054882050e-03 -2.500626742839813232e-01 -2.245697677135467529e-01 -9.171695262193679810e-02 -9.499090164899826050e-02 8.023279160261154175e-02 4.011395871639251709e-01 -2.427808493375778198e-01 -2.585796713829040527e-01 -2.532706260681152344e-01 -2.247560024261474609e-02 5.858352407813072205e-02 7.030986994504928589e-02 -1.874508708715438843e-01
1.675434857606887817e-01 -1.687235981225967407e-01 -1.486553400754928589e-01 -2.350305318832397461e-01 1.764314323663711548e-01 3.017784357070922852e-01 -1.032895222306251526e-01 -3.258662521839141846e-01 3.475349843502044678e-01 -7.161661982536315918e-02 -1.603891849517822266e-01 3.846129402518272400e-02 2.067057192325592041e-01 -3.257884085178375244e-02 -2.733073532581329346e-01 -8.941750228404998779e-02 -6.767526268959045410e-02 9.635781496763229370e-02 -2.991039492189884186e-02 -1.458495110273361206e-01 -1.436117198318243027e-02 -8.868052065372467041e-02 2.921132147312164307e-01 -4.903137311339378357e-02 -5.962821468710899353e-02 -1.282999962568283081e-01 -2.626151442527770996e-01 1.250227987766265869e-01 2.333366125822067261e-01 2.004030644893646240e-01 -3.086449019610881805e-02 -1.243524253368377686e-01
-1.561278253793716431e-01 -1.115303486585617065e-01 -2.726227343082427979e-01 4.170641303062438965e-02 -7.516272366046905518e-02 2.384968996047973633e-01 -2.067398726940155029e-01 -8.683039993047714233e-02 6.707532703876495361e-02 4.681037366390228271e-02 4.473203793168067932e-02 -2.100991904735565186e-01 1.170773990452289581e-02 -2.386092394590377808e-01 -2.997089922428131104e-02 4.783985018730163574e-02 1.794458478689193726e-01 2.789473831653594971e-01 3.921971842646598816e-02 -3.254356980323791504e-01 -5.032923817634582520e-02 -1.558553576469421387e-01 -5.673318356275558472e-02 1.048630923032760620e-01 3.190198242664337158e-01 -1.282766014337539673e-01 -4.440298378467559814e-01 -1.999167054891586304e-01 -1.062761023640632629e-01 1.363154202699661255e-01 1.317406147718429565e-01 -1.151220593601465225e-02
-2.192792249843478203e-03 -5.583540350198745728e-02 -2.373329550027847290e-01 -9.533247351646423340e-02 1.089224070310592651e-01 -3.904427215456962585e-02 2.886290252208709717e-01 -2.040298432111740112e-01 1.239194571971893311e-01 -1.331869512796401978e-01 -2.667954266071319580e-01 -3.454857319593429565e-02 7.998802512884140015e-02 -8.990311622619628906e-02 -1.873173415660858154e-01 -4.318544641137123108e-03 -4.401801899075508118e-02 -4.444898664951324463e-02 1.894783973693847656e-01 -1.464442461729049683e-01 -6.307230144739151001e-02 -1.100442856550216675e-01 -3.050129115581512451e-01 2.769770799204707146e-03 3.169952929019927979e-01 3.013467788696289062e-01 -1.282008141279220581e-01 -1.302578896284103394e-01 5.593352764844894409e-02 4.486123621463775635e-01 1.866265982389450073e-01 6.151617318391799927e-02
3.128072321414947510e-01 5.618363991379737854e-02 -1.363339871168136597e-01 -2.690002620220184326e-01 1.995906680822372437e-01 8.811046928167343140e-02 -8.986529707908630371e-02 -5.078338086605072021e-02 1.493506282567977905e-01 -5.860650166869163513e-02 -1.715005189180374146e-01 1.162899360060691833e-01 2.931106463074684143e-02 3.697379678487777710e-02 -1.504294425249099731e-01 2.571947686374187469e-02 -1.021421030163764954e-01 -4.027417674660682678e-02 2.451068535447120667e-02 2.367690950632095337e-01 6.512973457574844360e-02 -3.213971257209777832e-01 1.168183088302612305e-01 1.808113604784011841e-01 5.659006908535957336e-02 2.470660209655761719e-02 -2.308950424194335938e-01 -5.940153449773788452e-02 -1.338632255792617798e-01 4.793033301830291748e-01 2.807336449623107910e-01 -2.142202556133270264e-01
2.060631513595581055e-01 -4.242117702960968018e-01 -6.034478172659873962e-02 -2.069268971681594849e-01 2.720512077212333679e-02 3.272235095500946045e-01 4.733558371663093567e-02 8.460076898336410522e-02 2.600263953208923340e-01 7.784258574247360229e-02 -2.080258876085281372e-01 1.589640378952026367e-01 -2.316706813871860504e-02 -2.822637930512428284e-02 -1.425407230854034424e-01 1.235684826970100403e-01 1.144372671842575073e-01 1.096661463379859924e-01 9.215919300913810730e-03 -8.578464388847351074e-02 -9.427652508020401001e-02 3.828522190451622009e-02 1.660430580377578735e-01 1.357329487800598145e-01 2.377312779426574707e-01 -1.369187980890274048e-01 -1.944033056497573853e-01 -1.767244040966033936e-01 2.084875404834747314e-01 3.047657608985900879e-01 2.111485898494720459e-01 1.436550766229629517e-01
-1.043049916625022888e-01 -2.843804359436035156e-01 -2.043224871158599854e-01 -9.367326647043228149e-02 1.297020614147186279e-01 7.118335925042629242e-03 -1.974400728940963745e-01 5.235837027430534363e-02 -7.607527822256088257e-02 1.446372866630554199e-01 -1.384482830762863159e-01 -1.268728673458099365e-01 2.299503535032272339e-01 -8.486901968717575073e-02 -1.562729664146900177e-02 1.059360355138778687e-01 2.560524344444274902e-01 1.887233555316925049e-01 -8.065305650234222412e-02 -3.771103918552398682e-01 -1.249855533242225647e-01 -1.128752082586288452e-01 -1.109736487269401550e-01 4.698680341243743896e-02 3.193792700767517090e-01 -2.120557874441146851e-01 -2.336554974317550659e-01 -3.168322443962097168e-01 -2.379461377859115601e-02 2.494788467884063721e-01 5.730667710304260254e-02 -6.920967251062393188e-02
1.680204831063747406e-02 -2.096434384584426880e-01 -6.637290865182876587e-02 7.879079319536685944e-03 1.831893324851989746e-01 1.862830817699432373e-01 -2.321808189153671265e-01 8.503091335296630859e-02 -9.046926349401473999e-02 1.241459473967552185e-01 1.044331565499305725e-01 -1.745782047510147095e-01 1.501851230859756470e-01 -1.806077510118484497e-01 -1.581608951091766357e-01 -3.869035514071583748e-03 6.666826456785202026e-02 -3.067433275282382965e-02 6.976102292537689209e-02 -5.015411972999572754e-01 -1.912801712751388550e-01 -2.993276417255401611e-01 1.243152022361755371e-01 -5.143835395574569702e-02 2.048743814229965210e-01 -1.747069358825683594e-01 -1.223364248871803284e-01 -2.817831039428710938e-01 1.099419668316841125e-01 1.647760868072509766e-01 8.063509315252304077e-02 -2.408970743417739868e-01
2.303922772407531738e-01 -1.019431948661804199e-01 -2.032556086778640747e-01 -2.999003827571868896e-01 5.463457107543945312e-02 1.526428014039993286e-01 -1.377467364072799683e-01 -2.922599017620086670e-01 -7.274740189313888550e-02 1.107560023665428162e-01 -1.036367863416671753e-01 1.186908483505249023e-01 -2.424172461032867432e-01 2.291740849614143372e-02 -7.380684465169906616e-02 1.075879111886024475e-01 -6.848517805337905884e-02 2.066107541322708130e-01 -7.052931189537048340e-02 1.189710721373558044e-01 1.651469469070434570e-01 -3.434196710586547852e-01 1.489033550024032593e-01 6.566809862852096558e-02 1.605256050825119019e-01 9.111411124467849731e-02 1.184140443801879883e-01 -1.056443601846694946e-01 1.808294504880905151e-01 2.746232748031616211e-01 1.190669611096382141e-01 -3.689840734004974365e-01
1.072084829211235046e-01 1.156859919428825378e-01 -1.691568940877914429e-01 -2.104653716087341309e-01 2.191503047943115234e-01 1.415952891111373901e-01 -1.155739799141883850e-01 -2.334159612655639648e-01 -7.925995439291000366e-02 2.051304876804351807e-01 -3.352251648902893066e-02 2.531298696994781494e-01 2.692320346832275391e-01 -8.949361741542816162e-02 -1.457361280918121338e-01 -1.239541172981262207e-01 1.861858814954757690e-01 5.467216670513153076e-02 3.844185918569564819e-02 -1.388634089380502701e-02 -7.991256564855575562e-02 -4.212625622749328613e-01 1.252239942550659180e-01 -7.460305094718933105e-02 1.551237255334854126e-01 -1.766885071992874146e-01 -2.943467348814010620e-02 2.094501107931137085e-01 3.726823721081018448e-03 3.906036913394927979e-01 1.297032386064529419e-01 -1.476262658834457397e-01
-4.235474765300750732e-02 -2.311925590038299561e-01 -2.903412282466888428e-01 8.469435572624206543e-02 1.060458943247795105e-01 1.229340061545372009e-01 -1.411862224340438843e-01 1.140425503253936768e-01 6.850151717662811279e-02 1.503381878137588501e-01 -2.509110374376177788e-03 -2.297497987747192383e-01 3.202991783618927002e-01 -2.349920719861984253e-01 -1.293436158448457718e-03 -2.779005095362663269e-02 1.722303777933120728e-01 2.247906327247619629e-01 -2.810758352279663086e-02 -3.448246121406555176e-01 -1.036485955119132996e-01 -8.868756890296936035e-02 -1.220013052225112915e-01 1.651447862386703491e-01 2.368865162134170532e-01 -2.140529900789260864e-01 -2.554413080215454102e-01 -2.335541099309921265e-01 9.418378025293350220e-02 2.043833285570144653e-01 5.233611539006233215e-02 -1.398122161626815796e-01
-6.064192205667495728e-02 -6.040693446993827820e-02 -3.495580852031707764e-01 -4.383339360356330872e-02 1.432488858699798584e-01 1.474993824958801270e-01 -2.831742167472839355e-01 4.547153413295745850e-02 -5.805880203843116760e-02 9.652231633663177490e-02 -1.171336397528648376e-01 -1.609408855438232422e-01 1.763415932655334473e-01 -1.707844734191894531e-01 1.861023306846618652e-01 -1.947205886244773865e-02 1.886612325906753540e-01 3.361789584159851074e-01 -4.150531068444252014e-02 -4.111242592334747314e-01 -1.879979372024536133e-01 -1.084424331784248352e-01 -1.017022281885147095e-01 -2.902538143098354340e-02 2.596967220306396484e-01 -7.513400912284851074e-02 -2.671533226966857910e-01 -2.043245285749435425e-01 -1.223784522153437138e-03 9.289398789405822754e-02 1.520374119281768799e-01 -2.908974140882492065e-02
3.233011662960052490e-01 -4.481386020779609680e-02 -1.196105554699897766e-01 -1.639719158411026001e-01 6.417762488126754761e-02 1.356151551008224487e-01 -1.791402399539947510e-01 8.659733086824417114e-02 -6.884697079658508301e-02 -1.813183873891830444e-01 3.331134794279932976e-03 1.731656640768051147e-01 -1.381381303071975708e-01 4.338608682155609131e-02 -1.447458751499652863e-02 2.536902576684951782e-02 -4.302418604493141174e-02 1.873829364776611328e-01 1.925891637802124023e-01 9.228424727916717529e-02 2.426650524139404297e-01 -2.416147887706756592e-01 2.263643443584442139e-01 1.418121010065078735e-01 1.250888109207153320e-01 -1.554062217473983765e-01 -3.303971290588378906e-01 -3.247902393341064453e-01 -3.624270483851432800e-02 3.294699192047119141e-01 5.105188861489295959e-02 -2.502742111682891846e-01
-7.284675538539886475e-02 -8.102829754352569580e-02 -2.360470294952392578e-01 -1.289474666118621826e-01 2.596120834350585938e-01 -3.293013945221900940e-02 -1.911866217851638794e-01 -3.447324931621551514e-01 2.420356869697570801e-01 1.897328048944473267e-01 -8.905797451734542847e-02 1.898305118083953857e-01 1.781359873712062836e-02 9.306072443723678589e-02 3.609204292297363281e-02 -9.180434793233871460e-02 -1.982667893171310425e-01 7.084573060274124146e-02 3.977708145976066589e-02 -2.206302732229232788e-01 -4.033558536320924759e-03 -3.061372935771942139e-01 1.348129510879516602e-01 -4.225913807749748230e-02 2.009822577238082886e-01 2.266744524240493774e-02 -1.357298940420150757e-01 -9.145411849021911621e-02 -1.131654232740402222e-01 4.586493372917175293e-01 -1.218502521514892578e-01 -1.437312811613082886e-01
5.464997887611389160e-02 -1.186986565589904785e-01 -1.377605274319648743e-02 3.197053447365760803e-02 1.178022325038909912e-01 1.135350316762924194e-01 9.595362842082977295e-02 -8.827289193868637085e-02 2.949871718883514404e-01 2.742727845907211304e-02 3.202778846025466919e-02 3.086506761610507965e-02 -1.874459721148014069e-02 -7.185949385166168213e-02 1.151864230632781982e-01 1.357416212558746338e-01 2.638509273529052734e-01 3.340533748269081116e-02 -1.906767487525939941e-01 1.212485432624816895e-01 1.249671205878257751e-01 -2.605948448181152344e-01 -2.112501412630081177e-01 1.426140666007995605e-01 3.035950958728790283e-01 -2.716287374496459961e-01 -2.369419932365417480e-01 -2.078787237405776978e-01 2.134623080492019653e-01 4.439931213855743408e-01 1.254167109727859497e-01 1.302762180566787720e-01
-5.139124765992164612e-02 -1.915031224489212036e-01 -3.303286731243133545e-01 2.564703390817157924e-05 1.782180964946746826e-01 7.277569919824600220e-02 -1.442358940839767456e-01 -2.269743196666240692e-02 -1.914127171039581299e-02 2.997081279754638672e-01 -1.814205646514892578e-01 -7.165511697530746460e-02 2.772684395313262939e-01 -4.274003580212593079e-02 1.314573106355965137e-03 1.947568058967590332e-01 1.494062691926956177e-01 2.735211253166198730e-01 1.762390695512294769e-02 -3.005409538745880127e-01 -2.667194902896881104e-01 -1.281858235597610474e-01 -4.541059583425521851e-02 1.570526957511901855e-01 2.865678966045379639e-01 -1.075621396303176880e-01 -1.927426159381866455e-01 -2.217782437801361084e-01 2.476993389427661896e-02 1.898022592067718506e-01 1.399514228105545044e-01 9.997298568487167358e-02
1.106720641255378723e-01 -2.788399755954742432e-01 -7.052452117204666138e-02 1.606039851903915405e-01 2.245653420686721802e-01 1.107391268014907837e-01 -2.046683430671691895e-01 1.880441159009933472e-01 6.640771031379699707e-02 -8.803959935903549194e-03 -9.026549011468887329e-02 -9.462318569421768188e-02 1.811877191066741943e-01 -1.007794290781021118e-01 -1.415728777647018433e-01 1.619168668985366821e-01 2.653845958411693573e-02 2.494929879903793335e-01 4.998837783932685852e-02 -2.416161000728607178e-01 -2.224586904048919678e-01 -2.594544887542724609e-01 -1.522406041622161865e-01 7.361235469579696655e-02 3.738127052783966064e-01 -1.656793355941772461e-01 -3.704457581043243408e-01 -1.196801513433456421e-01 5.541747435927391052e-02 4.253898933529853821e-02 1.872688382863998413e-01 -2.319298125803470612e-02
1.695076674222946167e-01 -4.902999848127365112e-02 -4.031761586666107178e-01 -1.562647819519042969e-01 -1.910197734832763672e-02 2.471305280923843384e-01 -8.518293499946594238e-02 -1.965893357992172241e-01 8.715368807315826416e-02 -8.831511437892913818e-02 -7.157646864652633667e-02 -1.764980405569076538e-01 1.851178258657455444e-01 -3.246532678604125977e-01 -6.292030960321426392e-02 -4.143678769469261169e-02 5.940911546349525452e-02 8.595290780067443848e-02 -1.094666048884391785e-01 -1.020205095410346985e-01 -5.455382540822029114e-02 -2.444179505109786987e-01 2.265515178442001343e-01 2.774614393711090088e-01 1.448028385639190674e-01 1.472150981426239014e-01 -1.260826289653778076e-01 3.062658011913299561e-02 -1.230301558971405029e-01 2.389373779296875000e-01 3.037982285022735596e-01 -1.708981841802597046e-01
-1.523565035313367844e-02 -1.679239869117736816e-01 -4.858718067407608032e-02 -2.706785798072814941e-01 1.110871210694313049e-01 3.242702782154083252e-01 -9.217286854982376099e-02 -2.690040171146392822e-01 2.823318541049957275e-01 -3.672288358211517334e-02 -2.772633731365203857e-01 -2.814432978630065918e-01 9.633966721594333649e-03 7.138916850090026855e-02 -3.032124340534210205e-01 1.813217625021934509e-02 -5.919747799634933472e-02 -7.290753722190856934e-02 4.795748367905616760e-02 -3.814793378114700317e-02 1.622905768454074860e-02 -2.858949005603790283e-01 2.158407568931579590e-01 1.110126897692680359e-01 1.019632220268249512e-01 -3.135603666305541992e-01 -1.876522898674011230e-01 1.772973537445068359e-01 -4.449391737580299377e-02 1.590445041656494141e-01 -1.549890171736478806e-02 -8.139703422784805298e-02
3.693028092384338379e-01 2.008767277002334595e-01 -1.588013619184494019e-01 -1.277180463075637817e-01 2.549269422888755798e-02 5.562901869416236877e-02 -2.650762498378753662e-01 1.849228516221046448e-02 1.458707302808761597e-01 1.146184373646974564e-02 -3.316305205225944519e-02 7.546271383762359619e-02 -6.966973096132278442e-02 9.288771450519561768e-02 -2.392715662717819214e-01 2.509039044380187988e-01 2.374725192785263062e-01 2.330814749002456665e-01 1.921083629131317139e-01 -2.456788569688796997e-01 1.045028045773506165e-01 -3.602547049522399902e-01 -5.593730020336806774e-04 -9.529642015695571899e-02 2.566454708576202393e-01 2.326899021863937378e-01 2.289462368935346603e-03 4.764038696885108948e-02 7.206916064023971558e-02 -1.157684437930583954e-02 2.066456973552703857e-01 1.319319307804107666e-01
1.332376450300216675e-01 1.283103693276643753e-02 -3.230847120285034180e-01 1.050467789173126221e-01 -7.847414165735244751e-02 2.465533167123794556e-01 4.509765654802322388e-02 -1.485499087721109390e-02 -7.195191085338592529e-02 9.023786336183547974e-02 -1.392573863267898560e-02 1.530053168535232544e-01 2.712708711624145508e-01 -8.739139884710311890e-02 -1.245148405432701111e-01 5.871740169823169708e-03 6.669086217880249023e-02 1.550407558679580688e-01 -1.376097439788281918e-03 -3.222678005695343018e-01 3.134714812040328979e-02 4.508247599005699158e-02 -6.350355595350265503e-02 2.814550697803497314e-01 -3.708955645561218262e-02 -4.748049005866050720e-02 -3.758662045001983643e-01 -4.315699934959411621e-01 1.267153769731521606e-01 -2.712611109018325806e-02 2.961062788963317871e-01 -9.765896946191787720e-02
5.839515104889869690e-02 -1.863427162170410156e-01 -1.715368926525115967e-01 8.273905515670776367e-02 -1.053084502927958965e-03 1.400196701288223267e-01 -1.679091453552246094e-01 -1.626742780208587646e-01 -1.014718320220708847e-02 1.630113720893859863e-01 -9.996184147894382477e-03 -2.273998707532882690e-01 2.821292877197265625e-01 -2.045581489801406860e-01 6.317347753793001175e-03 1.694028526544570923e-01 7.267534732818603516e-02 2.961191236972808838e-01 1.630676835775375366e-01 -3.137891590595245361e-01 -1.325070708990097046e-01 -2.336714118719100952e-01 -2.050797343254089355e-01 1.630995571613311768e-01 2.792437374591827393e-01 -1.363520175218582153e-01 -1.513020843267440796e-01 -3.261792957782745361e-01 8.256197720766067505e-02 -1.436334289610385895e-02 1.292042136192321777e-01 -1.193943396210670471e-01
-2.133896201848983765e-02 -2.710488438606262207e-01 -2.547164857387542725e-01 3.626833483576774597e-02 1.505104601383209229e-01 1.986282467842102051e-01 -2.076105326414108276e-01 -4.723324626684188843e-02 5.043051019310951233e-02 2.081209719181060791e-01 -8.324493467807769775e-02 -6.701315194368362427e-02 2.732079327106475830e-01 -1.504474580287933350e-01 7.304936647415161133e-02 1.847479641437530518e-01 1.585490554571151733e-01 1.986953020095825195e-01 -6.167619954794645309e-03 -3.068327605724334717e-01 -2.018625140190124512e-01 -5.192478001117706299e-02 2.754675596952438354e-02 4.805071651935577393e-02 2.459145784378051758e-01 -2.180314809083938599e-01 -3.289740979671478271e-01 -2.902205884456634521e-01 8.418186008930206299e-02 1.678289771080017090e-01 -5.259017460048198700e-03 -1.317565292119979858e-01
3.959505259990692139e-02 1.296661561354994774e-03 -1.238851547241210938e-01 -1.946505308151245117e-01 -3.381669521331787109e-02 3.210020065307617188e-02 -1.834159046411514282e-01 2.851575613021850586e-03 3.105838000774383545e-01 1.961740106344223022e-02 1.910415738821029663e-01 1.984068602323532104e-01 -8.196939527988433838e-02 -2.216350287199020386e-01 -2.925306260585784912e-01 -4.654793441295623779e-02 5.769084766507148743e-02 -3.689813241362571716e-02 -5.427948664873838425e-03 1.169765144586563110e-01 1.665451079607009888e-01 -3.750663995742797852e-01 -9.828029572963714600e-02 1.071196496486663818e-01 3.200427293777465820e-01 1.173502132296562195e-01 -1.473575085401535034e-01 -2.344028055667877197e-01 1.723106354475021362e-01 3.853454589843750000e-01 7.218264788389205933e-02 -9.424162656068801880e-02
5.896974727511405945e-02 -3.764553964138031006e-01 -1.701110601425170898e-01 -1.405901461839675903e-01 1.822242587804794312e-01 2.289529591798782349e-01 -2.700297832489013672e-01 2.704049348831176758e-01 2.829455137252807617e-01 7.362035661935806274e-02 1.250901352614164352e-02 1.542255580425262451e-01 -4.647357016801834106e-02 -1.008697003126144409e-01 -1.796568557620048523e-02 1.614638045430183411e-02 2.087369710206985474e-01 1.977789700031280518e-01 2.927096374332904816e-02 -4.376909509301185608e-02 6.194256618618965149e-02 -9.787604212760925293e-02 7.043078541755676270e-02 1.677138358354568481e-02 2.115345001220703125e-01 -1.119622737169265747e-01 -1.407621707767248154e-02 -1.417405605316162109e-01 2.142497748136520386e-01 4.383639991283416748e-01 1.795079559087753296e-01 1.113008707761764526e-02
-2.645036391913890839e-02 -1.452905405312776566e-02 1.759098023176193237e-01 -2.094816267490386963e-01 2.826885581016540527e-01 1.538539081811904907e-01 -1.252521574497222900e-01 -1.238280609250068665e-01 1.967967301607131958e-01 -3.022615239024162292e-02 -1.435274630784988403e-01 -6.930285692214965820e-02 3.637805581092834473e-01 5.078826099634170532e-03 7.717975229024887085e-02 -3.134589269757270813e-02 2.530973851680755615e-01 2.573347091674804688e-01 -5.735338479280471802e-02 -1.434380114078521729e-01 2.465970963239669800e-01 -5.061701536178588867e-01 7.836472988128662109e-02 2.797401510179042816e-02 1.262474656105041504e-01 -1.330658495426177979e-01 -5.332976579666137695e-02 -1.774440519511699677e-02 1.150626391172409058e-01 8.453986048698425293e-02 -1.368867419660091400e-02 2.232656329870223999e-01
5.251027643680572510e-02 -3.244808018207550049e-01 -8.145644329488277435e-03 7.638324052095413208e-02 -2.377073653042316437e-02 6.893600523471832275e-02 -2.445651590824127197e-01 8.225689083337783813e-02 4.100955650210380554e-02 -6.095955148339271545e-02 2.224366366863250732e-02 -2.464018017053604126e-01 2.180688977241516113e-01 -1.469455361366271973e-01 2.041127346456050873e-02 2.127635665237903595e-02 1.333049684762954712e-01 1.416155546903610229e-01 -9.770887345075607300e-02 -3.057639896869659424e-01 -2.136157900094985962e-01 -3.471933007240295410e-01 -1.353415101766586304e-01 -6.708515435457229614e-02 1.912429332733154297e-01 -8.615700900554656982e-02 -1.254835724830627441e-01 -2.535641193389892578e-01 1.398561298847198486e-01 3.000788986682891846e-01 1.705952882766723633e-01 -2.914304435253143311e-01
-5.456364899873733521e-02 1.366736292839050293e-01 -2.929829247295856476e-02 -2.313442081212997437e-01 -1.609029807150363922e-02 3.166202604770660400e-01 3.662484511733055115e-02 -4.008886963129043579e-02 2.767506837844848633e-01 -6.973757594823837280e-02 -1.516305208206176758e-01 -2.109008468687534332e-02 1.880499571561813354e-01 -1.619475185871124268e-01 -8.735876530408859253e-02 3.062333762645721436e-01 -1.865286380052566528e-01 2.976490259170532227e-01 -8.681231737136840820e-02 -2.269792854785919189e-01 1.549654081463813782e-02 -2.104811072349548340e-01 3.039678037166595459e-01 7.126285135746002197e-02 -7.762746419757604599e-03 -7.008071243762969971e-02 -2.014373689889907837e-01 1.517226397991180420e-01 1.317761987447738647e-01 1.733695268630981445e-01 9.904007613658905029e-02 -3.199334740638732910e-01
1.514318734407424927e-01 9.860851615667343140e-02 3.448327630758285522e-02 -1.924087405204772949e-01 -1.196821630001068115e-01 1.277399994432926178e-02 -6.369411200284957886e-02 -1.446920186281204224e-01 2.869918048381805420e-01 1.809528172016143799e-01 1.619433425366878510e-02 -7.483272254467010498e-02 8.678829669952392578e-02 -2.771704792976379395e-01 4.156501218676567078e-02 -1.321460455656051636e-01 3.898567333817481995e-02 2.105450034141540527e-01 1.941796541213989258e-01 -8.055876940488815308e-03 -2.253594435751438141e-02 -2.163043320178985596e-01 -3.049794137477874756e-01 3.569031655788421631e-01 2.211068272590637207e-01 -1.857217401266098022e-01 -1.292065624147653580e-02 -1.871870607137680054e-01 2.629712037742137909e-02 2.433516532182693481e-01 -8.149578422307968140e-02 -3.587355911731719971e-01
3.597736731171607971e-02 -3.571740686893463135e-01 -1.882177144289016724e-01 -1.830388456583023071e-01 1.078861877322196960e-01 1.986523568630218506e-01 -1.649424433708190918e-01 2.760643661022186279e-01 2.585585415363311768e-01 1.407909840345382690e-01 -1.712492257356643677e-01 1.603179425001144409e-01 -1.792065054178237915e-01 -2.657739259302616119e-02 -1.903839260339736938e-01 7.656136900186538696e-02 7.168634235858917236e-02 6.717859953641891479e-02 6.308058276772499084e-03 -1.411124169826507568e-01 8.231078833341598511e-02 -2.506255209445953369e-01 2.592515386641025543e-02 -7.998195290565490723e-02 3.106849789619445801e-01 -7.572605460882186890e-02 -1.074064448475837708e-01 -3.630745783448219299e-02 2.163091301918029785e-01 3.750484287738800049e-01 1.488594263792037964e-01 -8.097196929156780243e-03
7.228260487318038940e-02 1.892140880227088928e-02 -1.254390776157379150e-01 -1.206564679741859436e-01 7.817075401544570923e-02 1.271260380744934082e-01 -1.306838542222976685e-01 8.088707178831100464e-02 2.870220839977264404e-01 2.243414968252182007e-01 -9.457280486822128296e-02 -2.981123328208923340e-01 6.541710346937179565e-02 -1.532181203365325928e-01 1.976947486400604248e-01 4.098458215594291687e-02 -6.055269017815589905e-02 4.160300791263580322e-01 6.301374733448028564e-02 -2.143407166004180908e-01 -1.762907803058624268e-01 -1.068274900317192078e-01 -1.337674558162689209e-01 -5.966143682599067688e-02 1.762971729040145874e-01 1.932893297635018826e-03 -2.811421751976013184e-01 -2.683663368225097656e-01 -2.250839769840240479e-01 2.532867789268493652e-01 1.754949092864990234e-01 -2.867474965751171112e-02
1.960274726152420044e-01 -8.964867144823074341e-02 -2.560626268386840820e-01 -1.437280029058456421e-01 4.358195886015892029e-02 1.935843378305435181e-01 -2.741231918334960938e-01 -1.701531857252120972e-01 1.687590628862380981e-01 -3.427037224173545837e-02 -1.695402711629867554e-01 -9.830439090728759766e-02 1.742080301046371460e-01 -3.488372862339019775e-01 -5.329918861389160156e-02 -7.213801890611648560e-02 5.186371505260467529e-02 8.909656852483749390e-02 -9.707888588309288025e-03 -1.561172455549240112e-01 -1.963828802108764648e-01 -3.419280052185058594e-01 1.967636942863464355e-01 1.753538101911544800e-01 1.250749379396438599e-01 1.226391270756721497e-01 -1.564247608184814453e-01 5.860813427716493607e-03 -2.673493623733520508e-01 1.948597878217697144e-01 2.372822761535644531e-01 -1.213326081633567810e-01
-1.424603909254074097e-01 1.409177780151367188e-01 -2.033485323190689087e-01 1.127007156610488892e-01 1.107451692223548889e-01 8.370127528905868530e-02 -5.935489758849143982e-02 8.254587650299072266e-03 5.338146686553955078e-01 1.420786976814270020e-02 -1.573048382997512817e-01 1.373222023248672485e-01 -1.666849013417959213e-03 -3.444817960262298584e-01 2.849788777530193329e-02 1.899252235889434814e-01 2.314997017383575439e-01 -9.571091271936893463e-03 -1.702745556831359863e-01 -1.510648578405380249e-01 8.705352433025836945e-03 -1.133756041526794434e-01 -5.545951053500175476e-02 9.638524055480957031e-02 1.748587936162948608e-01 1.875696033239364624e-01 -1.067909821867942810e-01 -4.230349324643611908e-03 -1.404709666967391968e-01 3.543350994586944580e-01 4.836080968379974365e-02 -2.074115425348281860e-01
1.384305506944656372e-01 2.023179829120635986e-01 -7.369104027748107910e-02 5.596525501459836960e-03 1.161394715309143066e-01 5.136338248848915100e-02 -7.108148187398910522e-02 -2.736022770404815674e-01 1.078306585550308228e-01 5.419395491480827332e-02 -1.630834490060806274e-02 6.244596093893051147e-02 3.804322183132171631e-01 -8.991532772779464722e-02 -3.129957616329193115e-01 1.256817672401666641e-02 -2.101676166057586670e-01 -1.457303646020591259e-03 -7.472401112318038940e-02 -1.700768172740936279e-01 1.617505252361297607e-01 -2.864844799041748047e-01 -2.031977772712707520e-01 -1.292849928140640259e-01 4.350921809673309326e-01 2.584350854158401489e-02 -8.559384942054748535e-02 -4.528077691793441772e-02 -1.275299936532974243e-01 2.395608276128768921e-01 1.488976832479238510e-02 -2.249227017164230347e-01
1.592612862586975098e-01 -2.965365946292877197e-01 -1.154037266969680786e-01 9.837776422500610352e-02 6.612017005681991577e-02 2.418050765991210938e-01 -2.625932693481445312e-01 -1.478003524243831635e-02 -7.387809455394744873e-02 2.338425815105438232e-01 1.273941397666931152e-01 -1.393322050571441650e-01 1.946925371885299683e-01 -1.237251758575439453e-01 -1.451233327388763428e-01 1.344319432973861694e-01 5.361048132181167603e-02 4.213975369930267334e-02 2.208192087709903717e-02 -2.135954350233078003e-01 -1.804157942533493042e-01 -3.327593505382537842e-01 -1.374211311340332031e-01 1.610958874225616455e-01 1.657000929117202759e-01 -2.123610973358154297e-01 -3.636977076530456543e-01 -9.454091638326644897e-02 6.883396953344345093e-02 2.400953620672225952e-01 7.669001817703247070e-02 -1.505089700222015381e-01
1.346864365041255951e-02 -3.724488019943237305e-01 -1.491731405258178711e-01 1.661280542612075806e-01 2.211780846118927002e-02 1.731312721967697144e-01 -1.639167964458465576e-02 1.503316462039947510e-01 6.939316540956497192e-02 1.964616924524307251e-01 -2.131528593599796295e-02 -8.841079473495483398e-02 2.311510443687438965e-01 -1.473919600248336792e-01 -1.034830957651138306e-01 1.998896896839141846e-02 -4.161817207932472229e-02 9.958564490079879761e-02 -6.889925897121429443e-02 -2.493376880884170532e-01 -2.054382711648941040e-01 -3.308322727680206299e-01 9.725564159452915192e-03 1.883582770824432373e-02 2.155774086713790894e-01 -8.726256899535655975e-03 -2.190511077642440796e-01 -1.168393641710281372e-01 2.357133328914642334e-01 2.726612687110900879e-01 1.334453374147415161e-01 -3.652441799640655518e-01
-9.937333315610885620e-02 2.247394248843193054e-02 -2.712707817554473877e-01 -7.011534180492162704e-03 2.053918242454528809e-01 1.600122079253196716e-02 -2.551979124546051025e-01 -9.483203291893005371e-03 1.125640943646430969e-01 -1.260620206594467163e-01 -2.067915052175521851e-01 -1.364841312170028687e-01 1.241678465157747269e-02 4.610933735966682434e-02 2.261769212782382965e-02 -1.699767112731933594e-01 1.491026729345321655e-01 -1.418472379446029663e-01 2.288497090339660645e-01 -1.818487495183944702e-01 7.264705374836921692e-03 -2.043811082839965820e-01 1.759095937013626099e-01 1.078610047698020935e-01 1.242660209536552429e-01 -2.192952670156955719e-03 2.766522020101547241e-02 -1.990231275558471680e-01 5.445857048034667969e-01 3.262085020542144775e-01 8.124384284019470215e-02 -9.530987590551376343e-02
-1.072325929999351501e-02 3.631214797496795654e-02 2.117165625095367432e-01 2.091702446341514587e-02 1.586506962776184082e-01 3.801852166652679443e-01 -1.776178479194641113e-01 -8.166774362325668335e-02 -5.669177696108818054e-02 5.038254708051681519e-02 -4.810423031449317932e-02 4.314121603965759277e-02 3.472464680671691895e-01 -1.880417694337666035e-04 -3.567018508911132812e-01 -1.395294964313507080e-01 5.517346784472465515e-02 3.951783291995525360e-03 -1.296597868204116821e-01 -1.204499378800392151e-01 -7.553999125957489014e-02 -3.645674288272857666e-01 1.346593052148818970e-01 2.259938269853591919e-01 5.401401594281196594e-02 -1.196185126900672913e-01 -2.554175257682800293e-01 -1.252698451280593872e-01 1.540965884923934937e-01 2.876695990562438965e-01 9.260664135217666626e-02 -1.128279790282249451e-01
-9.600521624088287354e-02 7.604603469371795654e-02 -8.172166347503662109e-02 1.417619138956069946e-01 1.773245073854923248e-02 1.671134680509567261e-01 -8.651140332221984863e-02 7.202686369419097900e-02 2.073516994714736938e-01 7.905550301074981689e-02 -1.535323215648531914e-03 1.265172511339187622e-01 2.604044377803802490e-01 2.248146235942840576e-01 4.722462035715579987e-03 -1.685050576925277710e-01 3.916392475366592407e-02 -1.022449806332588196e-01 7.047853618860244751e-02 -9.674833714962005615e-02 2.684873640537261963e-01 -2.835442125797271729e-01 3.371047601103782654e-02 1.837791204452514648e-01 7.424307614564895630e-02 3.203092887997627258e-02 5.099657177925109863e-02 -2.149471640586853027e-01 1.531358808279037476e-01 4.764612913131713867e-01 3.725675940513610840e-01 -2.167189121246337891e-01
7.166180014610290527e-02 -2.354564219713211060e-01 -1.174339428544044495e-01 1.287455707788467407e-01 1.384566724300384521e-01 1.613789647817611694e-01 -1.935437470674514771e-01 -2.010703831911087036e-02 8.183827251195907593e-02 1.470524352043867111e-02 4.141667485237121582e-02 -3.214146196842193604e-01 1.389804184436798096e-01 -2.102577537298202515e-01 -5.121856555342674255e-02 1.141448765993118286e-01 -4.377163201570510864e-02 1.170747205615043640e-01 7.296766620129346848e-03 -2.443807870149612427e-01 -2.594812512397766113e-01 -3.665527999401092529e-01 -3.637726604938507080e-02 2.151122316718101501e-02 3.013801574707031250e-01 -2.199278473854064941e-01 -2.383870482444763184e-01 -2.125934660434722900e-01 2.565371394157409668e-01 1.848170608282089233e-01 5.938465893268585205e-02 -1.061886623501777649e-01
-8.637272566556930542e-02 -1.042026188224554062e-02 -1.644959896802902222e-01 1.610096395015716553e-01 1.063438281416893005e-01 1.855296492576599121e-01 -1.528422683477401733e-01 -1.372798979282379150e-01 1.536789685487747192e-01 7.602084428071975708e-02 -2.303665690124034882e-02 1.583189070224761963e-01 1.723721064627170563e-02 5.815400928258895874e-02 -1.147597655653953552e-01 -2.138784527778625488e-01 4.018969535827636719e-01 -6.910809874534606934e-02 -2.099938504397869110e-02 -5.323778092861175537e-02 9.936212003231048584e-02 -2.571454942226409912e-01 -7.463396340608596802e-02 3.068102598190307617e-01 1.818635612726211548e-01 -1.349465548992156982e-01 3.557861223816871643e-02 -1.922223418951034546e-01 2.888581752777099609e-01 3.695743083953857422e-01 2.727074325084686279e-01 -6.900069117546081543e-02
1.935894042253494263e-01 -1.612722575664520264e-01 -7.584348320960998535e-02 -2.205729484558105469e-01 5.393842235207557678e-02 3.527611121535301208e-02 -7.154378294944763184e-02 -6.057984381914138794e-02 2.127399742603302002e-01 -6.139511242508888245e-02 6.376345455646514893e-02 1.077737212181091309e-01 -7.820903509855270386e-02 -2.077026814222335815e-01 -4.160452485084533691e-01 -1.520709097385406494e-01 2.083788812160491943e-01 -7.916656881570816040e-02 8.268710970878601074e-02 9.205727279186248779e-02 2.041296362876892090e-01 -2.616521120071411133e-01 -2.174686640501022339e-02 3.849439695477485657e-02 2.035879939794540405e-01 6.168531626462936401e-02 -1.164871305227279663e-01 -2.433533519506454468e-01 1.965152323246002197e-01 4.424891173839569092e-01 1.473208963871002197e-01 8.794881403446197510e-02
-1.302589625120162964e-01 -1.962767541408538818e-01 -2.056963741779327393e-01 -1.051443517208099365e-01 9.864557534456253052e-02 2.108664065599441528e-01 -1.767469495534896851e-01 3.126107156276702881e-02 -5.218145623803138733e-02 1.822209507226943970e-01 -9.448016434907913208e-02 -7.342049479484558105e-02 3.655527234077453613e-01 -1.345777958631515503e-01 1.037125512957572937e-01 2.824601233005523682e-01 1.194137781858444214e-01 1.976426690816879272e-01 1.500242855399847031e-02 -2.704741954803466797e-01 -8.059895038604736328e-02 -4.778787493705749512e-02 -8.952607959508895874e-02 2.342581190168857574e-02 2.882947027683258057e-01 -2.008125483989715576e-01 -3.515349030494689941e-01 -2.534264028072357178e-01 2.431851997971534729e-02 9.304375946521759033e-02 7.468206435441970825e-02 -2.051599323749542236e-01
-7.609713077545166016e-02 -1.444017291069030762e-01 -2.721701264381408691e-01 1.683193892240524292e-01 -7.425863295793533325e-02 3.584394752979278564e-01 -1.830506026744842529e-01 -1.813940703868865967e-01 2.012677937746047974e-01 -1.728690229356288910e-02 -4.179543256759643555e-02 -1.420872472226619720e-02 9.652867913246154785e-02 -5.190974101424217224e-03 -1.829019337892532349e-01 -1.317610591650009155e-01 -1.509744906798005104e-03 1.436523497104644775e-01 2.931199073791503906e-01 -3.297784626483917236e-01 1.325195431709289551e-01 3.819625079631805420e-02 -9.940966218709945679e-02 6.117806583642959595e-02 2.261928021907806396e-01 -2.644744142889976501e-02 -3.823421597480773926e-01 -1.588252484798431396e-01 1.686592586338520050e-02 -5.931436270475387573e-02 3.025666773319244385e-01 -3.240417316555976868e-02
-1.042676391080021858e-03 2.782820910215377808e-02 -2.504916191101074219e-01 -2.453430891036987305e-01 1.657315045595169067e-01 -2.561138477176427841e-03 1.178271919488906860e-01 -3.584726154804229736e-02 3.268789052963256836e-01 -2.215263620018959045e-02 -3.234545886516571045e-01 5.580100044608116150e-02 1.079835072159767151e-01 1.011035665869712830e-01 -2.324957251548767090e-01 -7.049365341663360596e-02 1.511235535144805908e-01 3.664411604404449463e-02 2.068132907152175903e-01 6.242956593632698059e-02 -1.166781857609748840e-01 -1.469711214303970337e-01 -3.438349068164825439e-01 -1.142343133687973022e-01 5.354965850710868835e-02 1.974453777074813843e-01 -1.923130899667739868e-01 -1.108037456870079041e-01 -8.657518774271011353e-03 4.218867421150207520e-01 1.504936963319778442e-01 -9.218461811542510986e-02
2.042445987462997437e-01 -8.401992917060852051e-02 -1.209735497832298279e-01 1.102712899446487427e-01 1.955815851688385010e-01 3.686049953103065491e-02 -3.108608424663543701e-01 5.436740349978208542e-03 2.322946041822433472e-01 2.517941296100616455e-01 -1.403367966413497925e-01 1.162721887230873108e-01 -1.373669952154159546e-01 6.313235312700271606e-02 6.272161006927490234e-02 -2.360451407730579376e-02 1.114867404103279114e-01 1.457653287798166275e-02 -5.965198576450347900e-02 -7.940956950187683105e-02 3.923214599490165710e-02 -2.558246552944183350e-01 -6.147823482751846313e-02 -2.300951816141605377e-02 2.735826969146728516e-01 1.341640949249267578e-01 -1.453469395637512207e-01 -5.882265791296958923e-02 3.994627296924591064e-01 3.924955427646636963e-01 2.437376081943511963e-01 1.611495018005371094e-01
-9.586255252361297607e-02 -1.395529806613922119e-01 -2.566584050655364990e-01 -2.265759110450744629e-01 1.070883646607398987e-01 1.438557654619216919e-01 8.027411252260208130e-02 -2.558363676071166992e-01 1.218338608741760254e-01 1.877669841051101685e-01 -2.576573006808757782e-02 3.521611094474792480e-01 2.107447944581508636e-02 1.039770767092704773e-01 5.728228390216827393e-02 -8.331014961004257202e-02 2.847465276718139648e-01 2.598834410309791565e-02 3.598000481724739075e-02 -3.266963660717010498e-01 -7.175726350396871567e-03 -2.019844949245452881e-01 -1.658222675323486328e-01 1.588639616966247559e-01 2.307314723730087280e-01 1.151831075549125671e-01 -5.842769145965576172e-02 -3.788471594452857971e-02 3.601418435573577881e-02 2.928539812564849854e-01 3.293544054031372070e-01 -5.962393432855606079e-02
-1.037549525499343872e-01 -1.330376118421554565e-01 -2.355675846338272095e-01 -1.156381294131278992e-01 1.167856007814407349e-01 1.332598328590393066e-01 -1.705484986305236816e-01 -3.140402585268020630e-02 -4.302019625902175903e-02 2.373551577329635620e-01 -1.623870730400085449e-01 -1.214783936738967896e-01 2.338278293609619141e-01 -1.527353469282388687e-02 -9.146650321781635284e-03 1.396768093109130859e-01 8.592980355024337769e-02 1.950351297855377197e-01 5.911298096179962158e-02 -3.453172743320465088e-01 -1.648057252168655396e-01 -2.772354185581207275e-01 -6.309591233730316162e-02 1.167963370680809021e-01 3.807043433189392090e-01 -2.092218846082687378e-01 -3.557806015014648438e-01 -2.141654044389724731e-01 2.158913575112819672e-02 1.016288399696350098e-01 -6.083336845040321350e-02 4.392514377832412720e-02
-5.670359823852777481e-03 2.083125151693820953e-02 -1.971865147352218628e-01 -2.712433636188507080e-01 2.042400538921356201e-01 1.497405767440795898e-01 1.996248364448547363e-01 -1.947155445814132690e-01 1.088479682803153992e-01 1.602265983819961548e-02 1.071465015411376953e-02 5.614367127418518066e-02 -1.008632555603981018e-01 -1.949322596192359924e-02 -9.567492455244064331e-02 2.673608064651489258e-01 3.461971879005432129e-01 -7.569684833288192749e-02 1.244269087910652161e-01 -3.864140808582305908e-02 -1.371126919984817505e-01 -2.948508262634277344e-01 -2.434990555047988892e-01 9.991871565580368042e-02 1.267786771059036255e-01 -1.200848445296287537e-01 3.550420701503753662e-02 -1.128593385219573975e-01 1.226701140403747559e-01 4.019493162631988525e-01 3.063994348049163818e-01 7.787609100341796875e-02
9.699223190546035767e-02 -3.898058831691741943e-01 -9.865117818117141724e-02 -2.215076684951782227e-01 7.682524621486663818e-02 2.726694047451019287e-01 -1.246626228094100952e-01 9.779880940914154053e-02 1.798795312643051147e-01 6.194562837481498718e-02 3.818779019638895988e-03 2.498094886541366577e-01 -9.882321953773498535e-02 -5.550620332360267639e-02 -9.966786950826644897e-03 9.950734674930572510e-02 -7.506716996431350708e-02 -3.073418512940406799e-02 -6.803867965936660767e-02 -9.769865870475769043e-02 1.399900764226913452e-01 -2.914286255836486816e-01 -5.630752071738243103e-02 6.367155909538269043e-02 3.439080715179443359e-01 -7.223409414291381836e-02 -1.564605236053466797e-01 -5.560359358787536621e-02 2.260069847106933594e-01 3.517692387104034424e-01 3.048526048660278320e-01 4.128395020961761475e-02
2.016434669494628906e-01 1.815591380000114441e-02 2.325854301452636719e-01 -2.046373337507247925e-01 8.628193289041519165e-02 3.087201416492462158e-01 1.277497857809066772e-01 9.721783921122550964e-03 2.028030157089233398e-01 -5.513522401452064514e-02 6.073452159762382507e-02 1.618786007165908813e-01 1.065451130270957947e-01 1.838914901018142700e-01 -2.307519083842635155e-03 -1.787092685699462891e-01 9.585101157426834106e-02 7.910510897636413574e-02 -2.443050732836127281e-03 -1.130942031741142273e-01 1.709938347339630127e-01 -1.189331039786338806e-01 -1.845327317714691162e-01 -9.537062048912048340e-02 2.423895597457885742e-01 -3.736472129821777344e-02 -1.417555566877126694e-02 -3.600370883941650391e-01 2.623996734619140625e-01 4.166590869426727295e-01 1.492066830396652222e-01 -1.524064093828201294e-01
2.108906768262386322e-02 8.971227705478668213e-02 -2.364308685064315796e-01 5.012042820453643799e-02 1.696051061153411865e-01 1.609032899141311646e-01 1.209966000169515610e-02 -2.160831242799758911e-01 1.139535456895828247e-01 -1.499855984002351761e-02 2.339182794094085693e-02 2.971101999282836914e-01 1.498702466487884521e-01 -5.715332925319671631e-02 2.849601209163665771e-01 -1.196962222456932068e-01 1.634162291884422302e-02 1.546366512775421143e-02 1.209490969777107239e-01 -2.211945950984954834e-01 5.265578627586364746e-02 -1.744880229234695435e-01 4.408629983663558960e-02 1.359922885894775391e-01 3.149739503860473633e-01 7.312010042369365692e-03 6.901794672012329102e-02 -1.029774025082588196e-01 -5.195960775017738342e-02 3.652821481227874756e-01 4.893209636211395264e-01 -1.996175199747085571e-02
-1.488544419407844543e-02 -2.166417092084884644e-01 -2.522189319133758545e-01 -2.639609277248382568e-01 2.397485971450805664e-01 3.451093733310699463e-01 6.097507104277610779e-02 7.951393723487854004e-02 2.534311711788177490e-01 -1.312898993492126465e-01 1.901362650096416473e-02 1.762195825576782227e-01 1.859745234251022339e-01 -4.382928088307380676e-02 5.696586892008781433e-02 2.156804203987121582e-01 6.311392784118652344e-02 -2.030730433762073517e-02 -1.791986972093582153e-01 -1.172470152378082275e-01 1.226256713271141052e-01 5.193790420889854431e-02 -1.514525115489959717e-01 -6.240069493651390076e-02 1.661814153194427490e-01 -7.861765474081039429e-02 -2.399390041828155518e-01 -4.137797281146049500e-02 2.423110157251358032e-01 3.739125132560729980e-01 2.144197970628738403e-01 3.718459978699684143e-02
1.602236777544021606e-01 1.714224368333816528e-01 1.412593945860862732e-02 -3.104738891124725342e-01 -1.229643747210502625e-01 2.306108623743057251e-01 -3.791423514485359192e-02 -7.496868073940277100e-02 1.298860907554626465e-01 6.168678775429725647e-02 3.739988058805465698e-02 -8.486104011535644531e-02 2.551661618053913116e-02 -2.619820833206176758e-01 -1.916459649801254272e-01 -1.107517033815383911e-01 4.187904298305511475e-02 3.118956089019775391e-01 1.313115470111370087e-02 -1.949792057275772095e-01 -1.147690564393997192e-01 -3.369952142238616943e-01 -3.284609317779541016e-01 3.008356690406799316e-01 2.445119321346282959e-01 -7.377868145704269409e-02 1.235907524824142456e-01 -1.506676077842712402e-01 -4.191080108284950256e-02 7.976619899272918701e-02 2.134486138820648193e-01 -7.874828577041625977e-02
-5.517121753655374050e-04 1.482734531164169312e-01 1.757769659161567688e-02 -1.846508085727691650e-01 3.939309343695640564e-02 -1.432694941759109497e-01 -2.597668170928955078e-01 5.046846345067024231e-02 1.946147382259368896e-01 7.778295129537582397e-02 -3.355322033166885376e-02 -1.109711304306983948e-01 9.165228158235549927e-02 -1.811275333166122437e-01 -1.851217299699783325e-01 5.784817785024642944e-02 1.638448387384414673e-01 1.673037409782409668e-01 1.010165140032768250e-01 -3.090635836124420166e-01 -5.987621098756790161e-02 -2.817010879516601562e-01 1.934554427862167358e-01 1.968906819820404053e-01 1.572600603103637695e-01 2.751808464527130127e-01 -3.148276507854461670e-01 8.576074987649917603e-02 -6.178529933094978333e-02 3.190449178218841553e-01 1.931277960538864136e-01 -2.139923423528671265e-01
1.942926794290542603e-01 5.347908660769462585e-02 2.822913229465484619e-03 -5.043817684054374695e-03 1.878756582736968994e-01 8.971668034791946411e-02 -4.592327866703271866e-03 -2.546104192733764648e-01 4.798365756869316101e-02 2.852348983287811279e-01 -3.984966501593589783e-02 2.537271976470947266e-01 1.603829860687255859e-01 -1.902048438787460327e-01 5.474379286170005798e-02 -7.744976133108139038e-02 4.417300969362258911e-02 2.699078023433685303e-01 9.575336426496505737e-02 -9.434539824724197388e-02 8.521820604801177979e-02 -1.612369865179061890e-01 2.126052528619766235e-01 -1.103268861770629883e-01 1.648260653018951416e-01 2.007132768630981445e-01 -2.229680866003036499e-01 -3.741534426808357239e-02 -1.134343910962343216e-02 5.261471271514892578e-01 7.879097014665603638e-02 -2.130748629570007324e-01
1.184546276926994324e-01 -3.153713643550872803e-01 -2.244943380355834961e-01 8.126174099743366241e-03 1.611208915710449219e-01 2.087205797433853149e-01 -2.023539692163467407e-01 6.935533881187438965e-02 -1.541434414684772491e-02 9.487607330083847046e-02 1.530444771051406860e-01 -1.773434728384017944e-01 1.767112165689468384e-01 -2.812339458614587784e-03 -1.996124684810638428e-01 4.783912003040313721e-02 4.834528267383575439e-02 2.662386596202850342e-01 1.303595025092363358e-02 -3.273567259311676025e-01 -2.584961056709289551e-01 -2.104347348213195801e-01 -2.348569780588150024e-02 7.901246100664138794e-02 2.331559956073760986e-01 -2.145339399576187134e-01 -3.091889619827270508e-01 -1.231329366564750671e-01 1.127168834209442139e-01 1.434827148914337158e-01 1.382646560668945312e-01 -1.458684951066970825e-01
8.111608214676380157e-03 1.463974863290786743e-01 -1.852747648954391479e-01 -7.022057473659515381e-02 3.403776288032531738e-01 1.159778535366058350e-01 1.013481691479682922e-01 -1.970694512128829956e-01 -5.839343066327273846e-04 5.846722424030303955e-02 -3.349083941429853439e-03 -2.337129600346088409e-02 3.774357438087463379e-01 -5.055338889360427856e-02 -3.193516731262207031e-01 1.141378358006477356e-01 -1.069852784276008606e-01 -7.272074371576309204e-02 6.428399682044982910e-02 -1.417378485202789307e-01 2.372238636016845703e-01 -2.346629053354263306e-01 -2.161550819873809814e-01 2.258333116769790649e-01 2.068149149417877197e-01 4.915215540677309036e-03 -2.117213308811187744e-01 1.308071315288543701e-01 -2.411311715841293335e-01 1.828761547803878784e-01 3.917761892080307007e-02 -2.212435603141784668e-01
1.480996757745742798e-01 3.257438242435455322e-01 -4.013967216014862061e-01 -6.283549219369888306e-02 2.742069540545344353e-03 2.950458228588104248e-01 -1.676417291164398193e-01 -2.769401669502258301e-01 2.270698249340057373e-01 -1.293910145759582520e-01 -2.100967317819595337e-01 -7.838560640811920166e-02 2.031554877758026123e-01 -2.078170329332351685e-01 2.636903338134288788e-02 -5.958418920636177063e-02 -7.354491949081420898e-02 -1.129822582006454468e-01 -3.247201442718505859e-02 1.014384701848030090e-01 1.937515735626220703e-01 -4.590184614062309265e-02 -6.376878917217254639e-02 2.063391059637069702e-01 1.734590232372283936e-01 5.577347427606582642e-02 1.431109197437763214e-02 -2.423137873411178589e-01 1.136214286088943481e-01 2.269032299518585205e-01 1.403720527887344360e-01 -1.253458559513092041e-01
1.856136694550514221e-02 -1.299594193696975708e-01 -1.253407448530197144e-01 -1.321235448122024536e-01 9.672698378562927246e-02 2.515315115451812744e-01 -5.555915832519531250e-02 1.593883335590362549e-01 -1.591353714466094971e-01 4.348232969641685486e-02 -2.867429144680500031e-02 3.887349963188171387e-01 2.355771660804748535e-01 -6.230529863387346268e-03 1.211188640445470810e-02 1.213503181934356689e-01 -2.562449872493743896e-02 2.467641048133373260e-02 -8.308500051498413086e-03 -5.349825322628021240e-02 8.237461745738983154e-02 -4.405286535620689392e-02 1.166701763868331909e-01 7.583970576524734497e-02 4.898379445075988770e-01 1.677556335926055908e-01 -2.331163883209228516e-01 -1.457339674234390259e-01 8.861592411994934082e-02 3.257647156715393066e-01 3.277537524700164795e-01 -3.967899084091186523e-02
2.289089746773242950e-02 7.778834551572799683e-02 -2.049588859081268311e-01 -1.412110328674316406e-01 1.624495536088943481e-01 2.607465982437133789e-01 6.812914460897445679e-02 -1.582352221012115479e-01 7.328239083290100098e-02 -1.125647202134132385e-01 -7.445923238992691040e-02 3.151921033859252930e-01 2.507360577583312988e-01 -9.111472964286804199e-02 1.519033163785934448e-01 -2.059527337551116943e-01 1.334615796804428101e-01 1.313632726669311523e-02 8.801545202732086182e-02 -3.558120429515838623e-01 1.913931220769882202e-01 -1.560802757740020752e-01 -5.868834629654884338e-02 1.823512315750122070e-01 -6.005887687206268311e-02 -8.172529190778732300e-02 -4.482922330498695374e-02 1.003357693552970886e-01 1.381882466375827789e-02 3.100987076759338379e-01 4.227687120437622070e-01 -1.880913414061069489e-02
-2.884610928595066071e-02 2.383842878043651581e-02 -1.155258193612098694e-01 -3.204311430454254150e-01 1.171331331133842468e-01 1.792739927768707275e-01 1.620983183383941650e-01 -1.700783818960189819e-01 2.466090619564056396e-01 1.770301014184951782e-01 -2.328887879848480225e-01 2.849102020263671875e-01 1.955565214157104492e-01 -7.675754278898239136e-02 -7.803329825401306152e-02 3.562631085515022278e-02 1.177587956190109253e-01 1.651121526956558228e-01 5.274225026369094849e-02 -1.250918209552764893e-01 5.707648582756519318e-03 -2.964958250522613525e-01 6.198301538825035095e-02 3.928551971912384033e-01 5.389000102877616882e-02 -9.469010680913925171e-02 9.204695001244544983e-03 1.086126361042261124e-02 2.107324004173278809e-01 2.222747802734375000e-01 2.909213602542877197e-01 7.909050583839416504e-02
1.853266358375549316e-01 3.453419506549835205e-01 1.868448406457901001e-01 -7.983285188674926758e-02 5.919429287314414978e-02 5.891475826501846313e-02 -7.075285166501998901e-02 -8.827751129865646362e-02 3.777646124362945557e-01 -2.094587534666061401e-01 -1.108725816011428833e-01 -1.744845509529113770e-01 2.070908695459365845e-01 5.201188474893569946e-02 -4.918092116713523865e-02 1.531623899936676025e-01 2.195777930319309235e-02 1.856922805309295654e-01 4.073460586369037628e-03 -1.381586641073226929e-01 1.164448410272598267e-01 -1.941325664520263672e-01 5.792241543531417847e-02 -1.124877184629440308e-01 1.528362631797790527e-01 -4.436532557010650635e-01 -2.021533101797103882e-01 -1.946619749069213867e-01 -3.890128433704376221e-02 2.272346466779708862e-01 6.263485550880432129e-02 8.489447832107543945e-02
1.993643864989280701e-02 2.873482182621955872e-02 7.585837692022323608e-02 -3.333425521850585938e-02 5.766042694449424744e-02 8.962482959032058716e-02 -4.699342697858810425e-02 -1.146680563688278198e-01 4.262302443385124207e-02 1.583897620439529419e-01 -1.533473581075668335e-01 -1.203944012522697449e-01 4.489559531211853027e-01 8.460669219493865967e-02 -3.711442649364471436e-01 -5.579914525151252747e-02 -1.789773851633071899e-01 1.792443543672561646e-01 -1.030016019940376282e-01 -2.367563098669052124e-01 -1.034244447946548462e-01 -3.377691209316253662e-01 1.587918996810913086e-01 1.861115358769893646e-02 2.514569163322448730e-01 -1.128543093800544739e-01 1.388325095176696777e-01 -7.475194334983825684e-02 8.471691608428955078e-02 2.796555161476135254e-01 2.456251680850982666e-01 -1.516114920377731323e-01
3.092083632946014404e-01 -6.598676741123199463e-02 -3.725472390651702881e-01 -3.451243788003921509e-02 -1.833887188695371151e-03 9.058347344398498535e-02 -2.864702343940734863e-01 -3.503922000527381897e-02 1.401952058076858521e-01 -1.927708834409713745e-01 8.180213719606399536e-02 8.591379970312118530e-02 -2.474216045811772346e-03 3.144726157188415527e-02 -1.650085151195526123e-01 1.724004447460174561e-01 -2.191555052995681763e-01 -7.897011190652847290e-02 -2.159221656620502472e-02 1.051695868372917175e-01 9.880125522613525391e-02 -4.261312484741210938e-01 4.277968779206275940e-02 5.626445636153221130e-02 9.762588888406753540e-02 -1.748933345079421997e-01 -5.355013906955718994e-02 3.797475621104240417e-02 2.118869870901107788e-01 3.156315684318542480e-01 2.957437336444854736e-01 3.419759497046470642e-02
1.605264283716678619e-02 -1.380155384540557861e-01 -1.004569679498672485e-01 -2.072819620370864868e-01 6.597914546728134155e-02 8.674773573875427246e-02 -1.651103049516677856e-01 1.412382274866104126e-01 1.916963160037994385e-01 1.731150150299072266e-01 -4.939419031143188477e-02 -1.440907567739486694e-01 4.447610378265380859e-01 1.087078601121902466e-01 -8.025546558201313019e-03 1.860589385032653809e-01 -8.199614286422729492e-02 1.005211323499679565e-01 -2.396626770496368408e-01 -2.342609763145446777e-01 -1.780206859111785889e-01 -1.608518511056900024e-01 2.002108246088027954e-01 7.301367074251174927e-02 1.301590204238891602e-01 -9.284814819693565369e-03 -1.858540326356887817e-01 -1.069073081016540527e-01 3.478311747312545776e-02 4.848890304565429688e-01 -6.193933077156543732e-03 5.319687724113464355e-02
6.300055235624313354e-02 -1.432970613241195679e-01 -2.809931933879852295e-01 -2.737740874290466309e-01 1.867394596338272095e-01 3.880451619625091553e-01 4.073494672775268555e-02 1.216816306114196777e-01 3.495166897773742676e-01 -2.845809049904346466e-02 1.254612654447555542e-01 2.692233324050903320e-01 1.136510148644447327e-01 1.055283099412918091e-01 -2.908827923238277435e-02 2.276043891906738281e-01 1.055257171392440796e-01 3.611637651920318604e-02 -1.155943870544433594e-01 -9.272180497646331787e-02 4.491450637578964233e-02 -2.220151759684085846e-02 9.735481441020965576e-02 -1.424290835857391357e-01 2.341441810131072998e-01 -8.136063069105148315e-02 -1.769580990076065063e-01 -7.069703936576843262e-02 9.618077427148818970e-02 3.612022399902343750e-01 1.455637663602828979e-01 -8.024544268846511841e-02
-4.055689647793769836e-02 -5.745673179626464844e-02 -2.059274762868881226e-01 -2.274084091186523438e-01 5.724571272730827332e-02 2.384339421987533569e-01 -5.385633558034896851e-02 -2.981940805912017822e-01 7.030863314867019653e-02 4.931080713868141174e-02 -2.336835265159606934e-01 4.293220043182373047e-01 8.762802928686141968e-02 -2.135877013206481934e-01 -1.010926067829132080e-01 -1.539234630763530731e-02 1.028999835252761841e-01 1.099965795874595642e-01 1.373134702444076538e-01 -2.836093008518218994e-01 1.248591318726539612e-01 -2.750620245933532715e-01 -1.302853599190711975e-02 2.810246944427490234e-01 5.083866789937019348e-02 -3.948809206485748291e-02 1.032302007079124451e-01 -1.035332866013050079e-02 2.723455727100372314e-01 1.661387830972671509e-01 8.992759138345718384e-02 -1.476169824600219727e-01
1.891333609819412231e-01 1.983820348978042603e-01 -2.252879925072193146e-02 -7.657713443040847778e-02 1.245118081569671631e-01 1.632824987173080444e-01 4.441204294562339783e-02 -2.395116835832595825e-01 7.578092813491821289e-02 3.053656220436096191e-02 2.205645292997360229e-02 -1.158286351710557938e-03 2.566842138767242432e-01 -1.696972250938415527e-01 -1.960495412349700928e-01 3.080282593145966530e-03 -5.634004250168800354e-02 1.143155843019485474e-01 -4.675867408514022827e-02 -1.418969184160232544e-01 1.333953719586133957e-02 -4.543125331401824951e-01 7.445259392261505127e-02 -6.943760812282562256e-02 -1.151792258024215698e-01 6.452820729464292526e-03 -2.501741647720336914e-01 -9.612860530614852905e-02 -1.102709025144577026e-01 -1.812128350138664246e-02 5.596163272857666016e-01 -1.020140573382377625e-01
3.239333629608154297e-01 -6.368794292211532593e-02 -2.957490086555480957e-02 -2.430531084537506104e-01 9.977141022682189941e-02 4.610704779624938965e-01 1.788104772567749023e-01 -1.833470910787582397e-01 1.799692660570144653e-01 -1.887987107038497925e-01 -6.578555703163146973e-02 -1.152812689542770386e-02 -6.539361178874969482e-02 -2.581455111503601074e-01 -1.527622491121292114e-01 1.597537845373153687e-02 -2.478365153074264526e-01 8.718695491552352905e-02 -9.545279666781425476e-03 -1.881979852914810181e-01 5.698040500283241272e-02 -2.263620197772979736e-01 2.673075497150421143e-01 1.355555951595306396e-01 1.791271008551120758e-02 -3.321522101759910583e-02 -2.225276082754135132e-01 8.666561543941497803e-02 7.814829051494598389e-02 1.693963408470153809e-01 1.080512776970863342e-01 -1.488296836614608765e-01
1.008927971124649048e-01 -4.253038391470909119e-02 1.990911811590194702e-01 -1.084213629364967346e-01 4.058624207973480225e-01 5.733592063188552856e-02 1.185240745544433594e-01 -2.131538838148117065e-01 1.392853111028671265e-01 -8.702813833951950073e-02 -2.322953194379806519e-02 -7.914568483829498291e-02 1.543438285589218140e-01 -4.078342579305171967e-03 -7.166631519794464111e-02 -8.623261004686355591e-03 2.588886022567749023e-01 1.331067979335784912e-01 -1.883801072835922241e-02 -1.810158491134643555e-01 2.257548421621322632e-01 -4.882933199405670166e-01 9.667748212814331055e-02 4.418212175369262695e-02 2.698487043380737305e-01 -1.649506986141204834e-01 -1.741466075181961060e-01 -1.329063326120376587e-01 1.224731579422950745e-01 1.217544302344322205e-01 -8.780530095100402832e-02 2.054011523723602295e-01
3.302400410175323486e-01 8.317523449659347534e-02 -2.140364944934844971e-01 2.032296657562255859e-01 8.767273277044296265e-02 6.717309355735778809e-02 -2.167749591171741486e-02 -2.554098963737487793e-01 2.886814251542091370e-02 7.230834662914276123e-02 -1.241941973567008972e-01 -1.638138145208358765e-01 4.100541025400161743e-02 -9.602370113134384155e-02 -4.296049177646636963e-01 8.124838769435882568e-02 1.051490902900695801e-01 -6.943748146295547485e-02 -2.896627224981784821e-02 -2.749925851821899414e-01 -1.632959991693496704e-01 -2.306493073701858521e-01 2.217544987797737122e-02 -2.954134941101074219e-01 9.681338816881179810e-02 -2.536857873201370239e-02 2.287341468036174774e-02 -2.695370614528656006e-01 1.491072475910186768e-01 2.449588775634765625e-01 1.975805908441543579e-01 6.475146859884262085e-02
-7.229457050561904907e-02 -3.904793784022331238e-02 -1.218051835894584656e-01 9.296214580535888672e-02 3.326584100723266602e-01 3.584803342819213867e-01 3.316691890358924866e-02 -2.478436827659606934e-01 2.022187784314155579e-02 -1.052291169762611389e-01 -2.751154601573944092e-01 2.408772855997085571e-01 1.103037670254707336e-01 -2.363074943423271179e-02 1.039378270506858826e-01 -9.142764844000339508e-03 8.074580132961273193e-02 3.716924414038658142e-02 7.827886939048767090e-02 -1.122907325625419617e-01 2.339008599519729614e-01 2.587608247995376587e-02 1.399351358413696289e-01 1.310056596994400024e-01 1.708811819553375244e-01 8.174779266119003296e-02 -2.621456608176231384e-02 -1.422517150640487671e-01 -9.972166270017623901e-02 4.213313162326812744e-01 3.648307919502258301e-01 -5.600022524595260620e-02
4.075332358479499817e-02 1.161527410149574280e-01 -3.962024450302124023e-01 -5.707823857665061951e-02 1.634832471609115601e-01 1.171069741249084473e-01 2.014902681112289429e-01 -1.797292381525039673e-01 5.262225866317749023e-03 2.072781026363372803e-01 -6.325432658195495605e-02 3.063516020774841309e-01 -6.130955740809440613e-02 -5.698226019740104675e-02 -4.280810058116912842e-02 -1.570309139788150787e-02 3.981997445225715637e-02 2.061000466346740723e-02 6.419468671083450317e-02 -3.309737443923950195e-01 2.401396445930004120e-02 -2.825973331928253174e-01 1.006930992007255554e-01 2.124826908111572266e-01 3.361236155033111572e-01 1.140276119112968445e-01 1.324794590473175049e-01 -3.659084066748619080e-02 9.917378425598144531e-02 2.790963649749755859e-01 2.571604549884796143e-01 -1.058710291981697083e-01
-2.385758049786090851e-02 -9.723658673465251923e-03 -1.460010856389999390e-01 -2.775312960147857666e-01 1.670954674482345581e-01 -1.157954260706901550e-01 6.288323551416397095e-02 -2.324638813734054565e-01 1.071280241012573242e-01 6.284142285585403442e-02 -7.449345290660858154e-02 2.021621614694595337e-01 1.672151833772659302e-01 -1.073440834879875183e-01 -6.017123535275459290e-02 2.914248220622539520e-02 1.017777398228645325e-01 1.522105634212493896e-01 -3.821338713169097900e-01 -1.108731850981712341e-01 -5.334558431059122086e-03 -3.427462577819824219e-01 -2.394276410341262817e-01 -4.825447872281074524e-02 1.402826905250549316e-01 5.372948944568634033e-02 -3.335056900978088379e-01 -1.341796517372131348e-01 2.153280228376388550e-01 2.994412481784820557e-01 -3.057828173041343689e-02 -1.952156126499176025e-01
2.450540661811828613e-01 -1.068067178130149841e-01 -2.124509662389755249e-01 -2.111416459083557129e-01 4.256062209606170654e-02 2.177818119525909424e-01 -2.712351679801940918e-01 -3.768924996256828308e-02 1.428327411413192749e-01 -9.447012096643447876e-02 -2.818565964698791504e-01 -1.463974565267562866e-01 9.241473674774169922e-02 -5.126445889472961426e-01 -1.143927723169326782e-01 3.477974608540534973e-02 -1.014668419957160950e-01 9.631498903036117554e-02 2.614369057118892670e-02 -9.704930335283279419e-02 5.710529908537864685e-02 -2.444671839475631714e-01 1.000745147466659546e-01 1.368796080350875854e-01 3.095842599868774414e-01 1.221167072653770447e-01 -1.006877124309539795e-01 1.044637756422162056e-03 -6.113856285810470581e-02 7.068357616662979126e-02 1.902411729097366333e-01 1.071621924638748169e-01
-6.416817009449005127e-02 -1.754299700260162354e-01 -1.352809220552444458e-01 -2.433575242757797241e-01 2.652581930160522461e-01 9.277507662773132324e-02 -1.248166337609291077e-01 -1.745455861091613770e-01 1.373716145753860474e-01 -1.820793002843856812e-01 -3.358312845230102539e-01 -6.871117278933525085e-03 2.188958227634429932e-01 1.193178370594978333e-01 6.670714914798736572e-02 2.123108655214309692e-01 -2.884878814220428467e-01 -8.247397840023040771e-02 -1.614936999976634979e-02 -2.254635393619537354e-01 3.418445587158203125e-01 -6.547679007053375244e-02 -1.999371498823165894e-01 1.078332886099815369e-01 1.442844271659851074e-01 3.152902424335479736e-02 -9.260667487978935242e-03 -2.368144989013671875e-01 -5.312000215053558350e-02 6.144747883081436157e-02 2.649658024311065674e-01 -1.318486779928207397e-01
1.000252217054367065e-01 -1.872727870941162109e-01 2.053208649158477783e-02 -1.903459057211875916e-02 1.622149907052516937e-02 -1.229630131274461746e-02 -1.843996345996856689e-02 -1.309588551521301270e-01 3.312284052371978760e-01 -8.837506920099258423e-02 2.925725579261779785e-01 1.483611464500427246e-01 -7.053388655185699463e-02 -1.812537908554077148e-01 -2.941173315048217773e-01 1.138284876942634583e-01 1.090636942535638809e-02 1.334152929484844208e-02 5.078807473182678223e-02 -1.048570219427347183e-02 1.175862029194831848e-01 -3.463149666786193848e-01 -4.449141025543212891e-02 3.647245168685913086e-01 3.371863663196563721e-01 3.305149450898170471e-02 4.608716443181037903e-02 -1.940671205520629883e-01 -1.911404430866241455e-01 3.040778040885925293e-01 1.335326284170150757e-01 2.571163885295391083e-02
6.148562952876091003e-02 -2.506822943687438965e-01 -2.872085869312286377e-01 -2.574703991413116455e-01 1.640642732381820679e-01 2.940113246440887451e-01 5.545951798558235168e-02 7.170969992876052856e-02 2.250795662403106689e-01 -1.322460770606994629e-01 3.102301955223083496e-01 1.609787344932556152e-01 6.134794652462005615e-02 3.873906284570693970e-02 1.415184587240219116e-01 1.034950017929077148e-01 2.700843848288059235e-03 -1.612036079168319702e-01 -1.577174812555313110e-01 -2.030265182256698608e-01 2.501537278294563293e-02 -2.140194177627563477e-01 1.892126537859439850e-02 -9.774761646986007690e-02 2.330798953771591187e-01 5.648164823651313782e-02 -2.722217440605163574e-01 -2.269641011953353882e-01 8.037355542182922363e-02 2.027686983346939087e-01 2.123779803514480591e-01 1.116518899798393250e-01
5.317484587430953979e-02 2.368493080139160156e-01 -1.692999154329299927e-01 -4.132116585969924927e-02 1.437923908233642578e-01 -2.459522150456905365e-02 -5.961010232567787170e-02 6.489323079586029053e-02 2.866440713405609131e-01 -4.603549093008041382e-02 -1.695284545421600342e-01 -1.691109091043472290e-01 4.442147538065910339e-02 -4.308090358972549438e-02 -3.041113615036010742e-01 -8.347343653440475464e-02 -4.091434180736541748e-02 1.761646270751953125e-01 7.529594749212265015e-02 -3.143318891525268555e-01 1.604110300540924072e-01 -3.198504149913787842e-01 7.934632897377014160e-02 2.467557191848754883e-01 1.638765633106231689e-01 1.888067573308944702e-01 -2.195965945720672607e-01 7.068444043397903442e-02 -1.481618583202362061e-01 3.037449419498443604e-01 3.888989239931106567e-02 -2.700112164020538330e-01
1.369333565235137939e-01 -2.590314112603664398e-02 -1.272417604923248291e-01 3.306531533598899841e-02 2.861486971378326416e-01 1.226588934659957886e-01 -1.097588092088699341e-01 -1.838390678167343140e-01 -8.404283970594406128e-02 9.011560678482055664e-02 -2.536109462380409241e-02 2.724116742610931396e-01 2.729929387569427490e-01 3.396685793995857239e-02 9.844630956649780273e-02 1.270968317985534668e-01 2.495471090078353882e-01 -1.146814227104187012e-01 9.387005120515823364e-02 2.963799610733985901e-02 2.433206439018249512e-01 -2.728073000907897949e-01 1.103465911000967026e-02 -5.558767542243003845e-02 2.057250887155532837e-01 1.192740648984909058e-01 -6.942823529243469238e-02 -1.118224933743476868e-01 -2.840718924999237061e-01 4.201531708240509033e-01 2.330611199140548706e-01 -1.469424664974212646e-01
2.036335021257400513e-01 -2.347701489925384521e-01 6.152549386024475098e-02 -2.259189635515213013e-01 2.342071980237960815e-01 4.159316122531890869e-01 -3.516937419772148132e-02 -2.430928200483322144e-01 4.093687981367111206e-02 2.223784802481532097e-03 6.296350806951522827e-02 3.323369473218917847e-02 -4.965575411915779114e-02 -7.817404717206954956e-02 -5.523991584777832031e-02 5.682412534952163696e-02 5.765968933701515198e-02 2.382070720195770264e-01 -6.207785755395889282e-02 -1.875222772359848022e-01 1.627132445573806763e-01 -2.028956562280654907e-01 2.789608836174011230e-01 1.869576573371887207e-01 -7.769084721803665161e-02 1.135370135307312012e-01 -2.528809010982513428e-01 8.321086317300796509e-02 2.892196774482727051e-01 2.670847773551940918e-01 -9.571436792612075806e-02 -7.320239394903182983e-02
2.508687078952789307e-01 1.610454469919204712e-01 -7.961578667163848877e-02 5.265798419713973999e-02 2.203731536865234375e-01 2.730242535471916199e-02 -3.692725002765655518e-01 1.802240870893001556e-02 1.276378780603408813e-01 -2.724555507302284241e-02 -2.429364621639251709e-02 -2.300440073013305664e-01 2.491596043109893799e-01 -9.061846882104873657e-02 6.373075395822525024e-02 -1.056790873408317566e-01 8.847623318433761597e-02 2.009439915418624878e-01 -1.343438476324081421e-01 -1.311489492654800415e-01 -9.343008697032928467e-02 -2.689430713653564453e-01 9.848831593990325928e-02 4.404707346111536026e-03 3.014518022537231445e-01 5.924350768327713013e-02 -5.236075818538665771e-02 1.058845072984695435e-01 -3.092906475067138672e-01 2.360634654760360718e-01 3.051611781120300293e-01 -1.813143491744995117e-01
2.011045366525650024e-01 1.838633567094802856e-01 -3.282382786273956299e-01 7.382612675428390503e-02 1.338362395763397217e-01 1.108497381210327148e-01 -1.597172915935516357e-01 -1.158391684293746948e-01 1.932525336742401123e-01 -1.634884327650070190e-01 1.029382571578025818e-01 -7.832971960306167603e-02 1.081420630216598511e-01 -2.372492849826812744e-01 -2.516019642353057861e-01 9.900352358818054199e-02 -2.034079283475875854e-02 3.745506405830383301e-01 1.225561723113059998e-01 -1.702416837215423584e-01 -6.657886505126953125e-02 -3.299969732761383057e-01 9.083281457424163818e-02 3.264874219894409180e-01 1.144903711974620819e-02 2.807619050145149231e-02 6.315423548221588135e-02 3.630124777555465698e-02 -5.864843353629112244e-02 8.811213076114654541e-02 2.505224645137786865e-01 -1.687258034944534302e-01
2.036095261573791504e-01 2.803781628608703613e-02 -2.288489229977130890e-02 -9.777110069990158081e-02 1.602375507354736328e-01 1.650433987379074097e-01 -6.951707601547241211e-02 -1.464307606220245361e-01 3.905247151851654053e-02 -1.056137531995773315e-01 -1.948253661394119263e-01 5.841124057769775391e-02 1.484376844018697739e-02 -1.973168402910232544e-01 1.288572549819946289e-01 1.590852290391921997e-01 3.689867258071899414e-02 1.954784058034420013e-02 5.857203155755996704e-02 1.015497148036956787e-01 1.750015020370483398e-01 -2.314298227429389954e-02 2.793955206871032715e-01 2.637036740779876709e-01 2.983990609645843506e-01 -5.051312968134880066e-02 -2.710483074188232422e-01 -8.907764405012130737e-02 4.909224510192871094e-01 3.090278506278991699e-01 5.829926207661628723e-02 -1.619346886873245239e-01
1.590164303779602051e-01 1.666211336851119995e-01 -3.187072575092315674e-01 -3.139474391937255859e-01 -2.400633133947849274e-02 3.223873302340507507e-02 -5.502308532595634460e-02 -1.389427185058593750e-01 2.317353188991546631e-01 -1.588014662265777588e-01 4.241344332695007324e-02 5.607579951174557209e-04 8.812660723924636841e-02 -5.339794233441352844e-02 -2.279791533946990967e-01 9.809357672929763794e-02 -4.821731150150299072e-02 2.375802248716354370e-01 1.381644420325756073e-02 -1.555610448122024536e-01 8.724042028188705444e-02 -4.472652375698089600e-01 7.047756761312484741e-02 1.805564612150192261e-01 6.962855905294418335e-02 1.873030364513397217e-01 -1.059235855937004089e-01 -1.883861422538757324e-02 -1.934567689895629883e-01 9.873850643634796143e-02 1.122740507125854492e-01 -3.609195649623870850e-01
6.238616630434989929e-02 -7.463081181049346924e-02 5.800267681479454041e-02 3.959251940250396729e-01 -9.197207167744636536e-03 1.792687028646469116e-01 -1.051606424152851105e-02 3.078997321426868439e-02 6.104140728712081909e-02 1.597605994902551174e-03 -4.109064117074012756e-02 -1.514409929513931274e-01 1.639745533466339111e-01 1.945953443646430969e-02 -2.759397923946380615e-01 -5.376861081458628178e-04 5.082980915904045105e-02 1.525420844554901123e-01 4.135848488658666611e-03 -3.023586273193359375e-01 -1.840152889490127563e-01 -4.143285453319549561e-01 -5.621510092169046402e-03 9.881893545389175415e-02 1.903290152549743652e-01 -9.259217977523803711e-02 -8.813598006963729858e-02 -8.368676900863647461e-02 1.776037961244583130e-01 2.701252102851867676e-01 2.415094673633575439e-01 -3.321917057037353516e-01
9.447906166315078735e-02 -6.953299790620803833e-02 -1.042257994413375854e-01 -1.166091882623732090e-03 -5.807713419198989868e-02 -4.410214722156524658e-03 -2.122588306665420532e-01 -2.723207175731658936e-01 2.714076340198516846e-01 -1.819049715995788574e-01 -7.660125941038131714e-02 -1.415864974260330200e-01 2.076437324285507202e-01 -2.371395230293273926e-01 -6.413982063531875610e-02 2.520818449556827545e-02 -1.022790595889091492e-01 1.012760996818542480e-01 -2.064383625984191895e-01 -3.076419830322265625e-01 -7.386450469493865967e-02 2.180927665904164314e-03 1.902467161417007446e-01 1.524836122989654541e-01 3.169365227222442627e-01 1.718984246253967285e-01 -1.822395473718643188e-01 3.556765243411064148e-02 -4.290514811873435974e-02 3.811788558959960938e-01 2.040553838014602661e-01 -1.996704488992691040e-01
-2.475871331989765167e-02 5.359084531664848328e-02 2.247002534568309784e-02 3.307227194309234619e-01 1.066649779677391052e-01 3.068128824234008789e-01 -1.639470756053924561e-01 -9.789609909057617188e-02 8.970388770103454590e-02 5.036655068397521973e-02 -4.323113337159156799e-02 -5.510785616934299469e-03 2.735658586025238037e-01 1.064577028155326843e-01 -3.318254351615905762e-01 -1.779282279312610626e-02 3.361588343977928162e-02 9.272699803113937378e-02 -1.166509240865707397e-01 -1.391075998544692993e-01 -9.068118035793304443e-02 -3.698577880859375000e-01 -6.675664335489273071e-02 3.163742125034332275e-01 1.790942549705505371e-01 -2.794505357742309570e-01 5.677830055356025696e-02 -7.704906910657882690e-02 7.547286897897720337e-02 2.083762288093566895e-01 1.672826260328292847e-01 -2.165589630603790283e-01
3.285195231437683105e-01 4.227335005998611450e-02 -1.947419494390487671e-01 -1.661441638134419918e-03 1.026676073670387268e-01 6.860892474651336670e-02 -8.475631475448608398e-02 -1.231638565659523010e-01 -6.160536408424377441e-02 3.455369472503662109e-01 -1.110307872295379639e-01 3.203068673610687256e-01 4.710695892572402954e-02 -8.751321583986282349e-03 1.979978233575820923e-01 -1.139578595757484436e-01 -4.488680884242057800e-02 6.779101677238941193e-04 -2.029214956564828753e-04 -3.622608482837677002e-01 3.476071357727050781e-02 -2.206763178110122681e-01 2.893056571483612061e-01 2.012156993150711060e-01 2.389656603336334229e-01 6.290244311094284058e-02 -1.957256197929382324e-01 -8.436847478151321411e-02 4.602587968111038208e-02 1.506238132715225220e-01 2.507472932338714600e-01 -1.437055915594100952e-01
1.095890719443559647e-02 -1.915998011827468872e-01 5.742425099015235901e-02 -1.030967608094215393e-01 -3.847670927643775940e-02 -1.381530165672302246e-01 -1.592439115047454834e-01 3.619201481342315674e-02 1.954434812068939209e-01 -1.802630349993705750e-02 1.275446712970733643e-01 1.435421686619520187e-02 -4.333690553903579712e-02 -1.880191266536712646e-01 -2.273395806550979614e-01 1.889156848192214966e-01 1.870838850736618042e-01 1.733215153217315674e-01 4.353010281920433044e-02 -9.625695645809173584e-02 1.739125549793243408e-01 -4.705675318837165833e-02 6.716710329055786133e-02 1.179881393909454346e-01 3.036877810955047607e-01 -1.147008985280990601e-01 -2.355264425277709961e-01 -3.895198404788970947e-01 1.484697759151458740e-01 4.926107227802276611e-01 7.574770599603652954e-02 1.108528822660446167e-01
1.314426865428686142e-02 -2.611179947853088379e-01 -1.782023608684539795e-01 2.651055715978145599e-02 1.182999312877655029e-01 7.193429023027420044e-02 -2.237675935029983521e-01 8.987995237112045288e-02 -1.010977700352668762e-01 2.062467932701110840e-01 -1.822731271386146545e-02 -8.363566547632217407e-02 3.589358627796173096e-01 -1.094712540507316589e-01 -1.056150794029235840e-01 1.948984265327453613e-01 2.244557738304138184e-01 2.030389755964279175e-01 -1.556523889303207397e-02 -2.621425390243530273e-01 -7.772535830736160278e-02 -9.858897328376770020e-02 -6.266406923532485962e-02 1.028307303786277771e-01 3.070564866065979004e-01 -1.754153668880462646e-01 -3.358412086963653564e-01 -3.160814642906188965e-01 -7.318411767482757568e-02 1.541615277528762817e-01 1.096965074539184570e-01 -4.568607360124588013e-02
-1.011788845062255859e-01 2.229337394237518311e-01 -2.786151170730590820e-01 1.838806830346584320e-02 2.771170437335968018e-01 8.995109051465988159e-02 -1.682912707328796387e-01 -1.621888484805822372e-03 1.902623325586318970e-01 -4.955630749464035034e-02 -7.001079618930816650e-02 -9.646943956613540649e-02 4.755303263664245605e-02 4.999050870537757874e-04 -2.869984805583953857e-01 -1.232728362083435059e-01 -3.428949043154716492e-02 1.285038292407989502e-01 -8.988633006811141968e-02 -3.355932235717773438e-01 2.199412882328033447e-01 -3.121970593929290771e-01 9.418434649705886841e-02 2.642888128757476807e-01 -5.177640821784734726e-03 7.399437483400106430e-03 -1.304625868797302246e-01 8.939874172210693359e-02 -1.542356014251708984e-01 2.963146567344665527e-01 8.761364221572875977e-02 -2.981387674808502197e-01
-3.681134805083274841e-02 -3.324568271636962891e-01 -3.317306041717529297e-01 3.589179739356040955e-02 1.634477078914642334e-01 5.074607953429222107e-02 -1.048953533172607422e-01 -1.197113171219825745e-01 1.388603001832962036e-01 2.278031408786773682e-01 -3.309554979205131531e-02 -1.979234255850315094e-02 2.177764475345611572e-01 2.972066635265946388e-03 1.116174384951591492e-01 2.593963444232940674e-01 2.501974999904632568e-01 6.873659044504165649e-02 -1.900724023580551147e-01 -3.366715610027313232e-01 -2.267362549901008606e-02 -1.449132114648818970e-01 -1.560793370008468628e-01 5.241782963275909424e-02 1.275024265050888062e-01 -1.820942759513854980e-01 -2.466567158699035645e-01 -3.983030095696449280e-02 -1.944938302040100098e-01 3.235821723937988281e-01 -4.962429404258728027e-02 7.608134765177965164e-03
-6.510552763938903809e-02 4.840698838233947754e-02 -2.658822238445281982e-01 -1.520701050758361816e-01 1.044385284185409546e-01 -1.404543220996856689e-02 -2.475476711988449097e-01 1.521173771470785141e-02 3.405628502368927002e-01 1.960346549749374390e-01 -1.103967353701591492e-01 -2.367335408926010132e-01 8.293528854846954346e-02 -7.643165439367294312e-02 3.426772058010101318e-01 2.767398394644260406e-02 8.758522570133209229e-02 4.692403078079223633e-01 -1.094645541161298752e-02 -1.388864517211914062e-01 -1.435889452695846558e-01 -2.429054230451583862e-01 -1.276766322553157806e-02 3.203372657299041748e-02 3.107126615941524506e-02 -2.424817532300949097e-02 -1.510157138109207153e-01 -2.175715714693069458e-01 -6.295873969793319702e-02 2.436175197362899780e-01 8.626888692378997803e-02 -5.383205413818359375e-02
-1.095941569656133652e-02 2.371065132319927216e-02 -1.734954863786697388e-01 -1.030204296112060547e-01 1.487096250057220459e-01 2.462427765130996704e-01 4.028020054101943970e-02 -5.290375277400016785e-02 -2.377975434064865112e-01 7.790073752403259277e-02 -3.440370261669158936e-01 -1.269147396087646484e-01 1.928409337997436523e-01 -1.803847700357437134e-01 2.025768772000446916e-04 -7.944848388433456421e-02 1.331161241978406906e-02 1.843761503696441650e-01 -2.157126367092132568e-02 -1.089058890938758850e-01 4.392306208610534668e-01 -1.706006079912185669e-01 -6.742502748966217041e-02 8.143237978219985962e-02 4.071998298168182373e-01 -3.260608911514282227e-01 -1.097990721464157104e-01 -6.552497297525405884e-02 4.654737561941146851e-02 1.339213252067565918e-01 -9.705872088670730591e-02 -2.464240789413452148e-02
-1.236167326569557190e-01 -2.546519041061401367e-01 -3.012468516826629639e-01 -8.908052742481231689e-02 3.186360374093055725e-02 3.518253937363624573e-02 -1.195138543844223022e-01 -5.685447528958320618e-02 1.416683755815029144e-02 2.558122575283050537e-01 -8.691385388374328613e-02 7.885039784014225006e-03 2.743117213249206543e-01 -5.568205937743186951e-02 -3.088082559406757355e-02 1.716355979442596436e-01 1.308818757534027100e-01 1.941202133893966675e-01 2.707557193934917450e-02 -3.742721080780029297e-01 -1.617552787065505981e-01 -1.582002937793731689e-01 -7.531766593456268311e-02 5.430130288004875183e-02 2.675329446792602539e-01 -1.548594385385513306e-01 -3.136218190193176270e-01 -3.053332865238189697e-01 1.054369062185287476e-01 2.558263838291168213e-01 -1.461470220237970352e-02 -6.452542264014482498e-03
2.656254768371582031e-01 1.642025448381900787e-02 -7.997299730777740479e-02 -2.567596733570098877e-01 -1.048818901181221008e-01 1.428185999393463135e-01 -1.765438914299011230e-01 -2.217713557183742523e-02 8.329041302204132080e-02 5.316851660609245300e-02 -5.539019405841827393e-02 -1.636618673801422119e-01 5.150572955608367920e-02 1.892600953578948975e-01 1.696838289499282837e-01 8.044777810573577881e-02 -8.400939404964447021e-03 1.597638130187988281e-01 1.026129573583602905e-01 -1.282200366258621216e-01 5.150417089462280273e-01 -2.010676562786102295e-01 5.405691638588905334e-02 5.982683598995208740e-02 -9.059646725654602051e-02 -3.977502882480621338e-01 3.506237268447875977e-02 -1.718124449253082275e-01 -1.528017520904541016e-01 2.160965502262115479e-01 1.403759270906448364e-01 -1.696037203073501587e-01
1.664150506258010864e-01 1.024452149868011475e-01 -4.425481706857681274e-02 -1.866024881601333618e-01 2.213885188102722168e-01 2.650624886155128479e-02 1.725004166364669800e-01 -7.371634244918823242e-02 3.073222637176513672e-01 1.684092432260513306e-01 6.159996241331100464e-02 -2.811288833618164062e-01 5.000182390213012695e-01 -4.249485954642295837e-02 -2.260058522224426270e-01 1.505047529935836792e-01 -3.064537048339843750e-02 1.281621009111404419e-01 2.809094078838825226e-02 -1.889749318361282349e-01 4.871828947216272354e-03 -1.854320466518402100e-01 2.466965168714523315e-01 -1.425641328096389771e-01 1.570052802562713623e-01 -7.198714464902877808e-02 -9.120526164770126343e-02 -6.991105526685714722e-02 6.371703464537858963e-03 2.685848176479339600e-01 1.471278965473175049e-01 5.112177878618240356e-02
9.518349170684814453e-02 -9.302630275487899780e-02 -2.181946635246276855e-01 -1.389708463102579117e-02 3.717444464564323425e-02 2.156863510608673096e-01 -9.469211846590042114e-02 -2.066500484943389893e-01 2.530381269752979279e-02 1.022893115878105164e-01 7.075522840023040771e-02 1.185885742306709290e-01 2.015708088874816895e-01 8.933147788047790527e-02 -2.855592668056488037e-01 -3.211149871349334717e-01 1.399321109056472778e-01 2.570854127407073975e-01 2.344370633363723755e-01 -2.417113929986953735e-01 2.339151315391063690e-02 2.153086103498935699e-02 -2.344147413969039917e-01 2.860048711299896240e-01 1.637765765190124512e-01 -5.472349002957344055e-02 -7.256240397691726685e-02 -3.335071206092834473e-01 1.825496554374694824e-01 9.705086052417755127e-02 1.940673589706420898e-01 -8.907491713762283325e-02
-5.711431428790092468e-02 8.213826268911361694e-02 -5.955457687377929688e-02 2.045302540063858032e-01 1.476768255233764648e-01 -2.654243260622024536e-02 4.538441076874732971e-02 -1.212844774127006531e-01 3.172771036624908447e-01 3.095910698175430298e-02 -1.155648082494735718e-01 -1.683670282363891602e-01 -1.302611082792282104e-01 -3.321847617626190186e-01 1.322696059942245483e-01 1.272153556346893311e-01 9.003879874944686890e-02 6.353426724672317505e-02 8.044807612895965576e-02 -1.371441632509231567e-01 2.280466817319393158e-02 -1.618987172842025757e-01 8.085026592016220093e-02 1.467514634132385254e-01 1.485933363437652588e-01 1.550303250551223755e-01 -3.319732546806335449e-01 -2.714666426181793213e-01 -3.024715483188629150e-01 3.962984383106231689e-01 1.364529281854629517e-01 -1.077312082052230835e-01
1.183365434408187866e-01 -6.272523850202560425e-02 -2.331477999687194824e-01 -1.680052652955055237e-02 5.430989712476730347e-02 1.467143297195434570e-01 -1.842609643936157227e-01 2.428882867097854614e-01 2.057897448539733887e-01 -1.063941717147827148e-01 1.571878194808959961e-01 1.588809117674827576e-02 3.419847786426544189e-02 -9.127936512231826782e-02 -2.744313180446624756e-01 1.043911427259445190e-01 -7.588606327772140503e-02 2.118555158376693726e-01 2.212124764919281006e-01 -2.466598451137542725e-01 -1.014057099819183350e-01 2.226711809635162354e-02 -1.020520180463790894e-01 3.211568892002105713e-01 1.530639678239822388e-01 -1.330294758081436157e-01 -1.519984751939773560e-01 -3.327684104442596436e-01 -2.557089626789093018e-01 9.464357793331146240e-02 3.025252223014831543e-01 1.003836467862129211e-01
-2.895955145359039307e-01 -4.356030747294425964e-02 -1.925828009843826294e-01 1.400819867849349976e-01 1.676155477762222290e-01 1.891345977783203125e-01 4.957667738199234009e-02 -2.563332021236419678e-01 2.920767664909362793e-01 7.592164725065231323e-02 -3.306534886360168457e-02 1.664102673530578613e-01 1.240500248968601227e-02 2.117461152374744415e-02 -2.562328614294528961e-02 -1.232635881751775742e-02 2.706822156906127930e-01 5.714875832200050354e-02 -7.561017572879791260e-02 -2.842056453227996826e-01 1.931649595499038696e-01 -1.368699967861175537e-01 1.576281897723674774e-02 3.946878910064697266e-01 9.433273226022720337e-02 -1.935034841299057007e-01 -1.070992574095726013e-01 -7.543342560529708862e-02 1.449418663978576660e-01 3.453786373138427734e-01 1.574094146490097046e-01 -2.350524812936782837e-02
3.362147510051727295e-01 -3.590270504355430603e-02 -1.520060151815414429e-01 -1.356773227453231812e-01 1.473668366670608521e-01 -8.776666969060897827e-02 -2.147052884101867676e-01 -3.955212980508804321e-02 5.766205117106437683e-02 3.109201192855834961e-01 -2.429896220564842224e-02 2.249914854764938354e-01 2.643167227506637573e-02 -1.486540213227272034e-02 4.380958154797554016e-02 -2.623988091945648193e-01 1.089808791875839233e-01 -8.572755753993988037e-02 1.854093819856643677e-01 -3.833149969577789307e-01 1.667717844247817993e-01 -2.007467895746231079e-01 2.212745696306228638e-01 1.164806410670280457e-01 1.583851724863052368e-01 1.062051951885223389e-01 -1.709704995155334473e-01 -1.902684122323989868e-01 -2.456384152173995972e-02 2.797696292400360107e-01 1.380351483821868896e-01 -1.152040734887123108e-01
-2.523261308670043945e-02 2.115798443555831909e-01 -3.549484014511108398e-01 -1.148532554507255554e-01 3.704184666275978088e-02 1.506950855255126953e-01 -1.362757980823516846e-01 -2.336854040622711182e-01 2.191321998834609985e-01 5.257633328437805176e-02 -1.360973268747329712e-01 8.136460185050964355e-02 1.743332743644714355e-01 -3.889590268954634666e-03 -4.338261112570762634e-02 -3.621260449290275574e-02 -1.015126407146453857e-01 9.674877673387527466e-02 2.558182477951049805e-01 -1.937623918056488037e-01 -8.226136118173599243e-02 -7.909859716892242432e-02 6.400215625762939453e-02 6.369688361883163452e-02 2.816708981990814209e-01 2.088411003351211548e-01 -1.257392615079879761e-01 -4.442601278424263000e-02 -1.911849677562713623e-01 3.962137997150421143e-01 3.557441830635070801e-01 -6.303003430366516113e-02
-1.778584867715835571e-01 -1.890087872743606567e-01 -2.252961099147796631e-01 -1.156597808003425598e-01 1.872830390930175781e-01 1.379909813404083252e-01 -9.905976057052612305e-02 2.416527457535266876e-02 -8.231706917285919189e-02 2.132705897092819214e-01 -1.170907840132713318e-01 -3.832428157329559326e-02 1.470631361007690430e-01 3.506651148200035095e-02 -1.082856133580207825e-01 2.405387610197067261e-01 1.944598853588104248e-01 2.875377833843231201e-01 1.804900728166103363e-02 -3.490435183048248291e-01 -1.415930986404418945e-01 -7.126835733652114868e-02 -6.214460730552673340e-02 1.369965672492980957e-01 3.285768032073974609e-01 -1.322230249643325806e-01 -3.456209599971771240e-01 -2.980710566043853760e-01 5.369434598833322525e-03 8.242763578891754150e-02 6.959118694067001343e-02 -9.106340259313583374e-02
-4.016368091106414795e-02 7.729547470808029175e-02 -1.635894924402236938e-01 -1.258619725704193115e-01 1.627106964588165283e-01 1.826399117708206177e-01 1.703067719936370850e-01 -1.012357771396636963e-01 8.151848614215850830e-02 1.284459531307220459e-01 -2.088370174169540405e-01 -5.393084883689880371e-02 1.109963580965995789e-01 -7.926560193300247192e-02 -2.564299702644348145e-01 3.392061293125152588e-01 1.138155069202184677e-02 9.290422499179840088e-02 -4.298231005668640137e-02 -3.800561428070068359e-01 3.330307602882385254e-01 -3.540948927402496338e-01 -5.578818917274475098e-02 -1.047533527016639709e-01 -4.777431115508079529e-02 2.062177360057830811e-01 -1.918068230152130127e-01 -5.002718418836593628e-02 7.556247711181640625e-02 -1.594761200249195099e-02 5.482221022248268127e-02 -2.883394956588745117e-01
-1.539021581411361694e-01 1.255445033311843872e-01 -6.989779323339462280e-02 4.656749963760375977e-02 8.781465142965316772e-02 3.067156486213207245e-02 -9.137671440839767456e-02 -1.225339993834495544e-01 2.700513005256652832e-01 2.361343055963516235e-01 9.837248176336288452e-02 2.221333682537078857e-01 1.309092193841934204e-01 3.709027767181396484e-01 -1.356419920921325684e-01 -4.296588152647018433e-02 2.484575062990188599e-01 2.122540175914764404e-01 2.790948189795017242e-02 -2.201156616210937500e-01 6.101671978831291199e-02 -1.697917580604553223e-01 -6.506374478340148926e-02 3.435110747814178467e-01 2.843254618346691132e-02 -1.144476681947708130e-01 -1.877086311578750610e-01 -2.419666498899459839e-01 1.505481451749801636e-01 5.430653318762779236e-02 2.410348504781723022e-01 -2.379591763019561768e-01
1.238241121172904968e-01 -7.518155872821807861e-02 -2.627954185009002686e-01 -2.501823008060455322e-02 -9.853014349937438965e-02 1.638339608907699585e-01 -3.059743046760559082e-01 -1.267241835594177246e-01 6.889168173074722290e-02 -1.739994138479232788e-01 -2.201680243015289307e-01 -2.250575274229049683e-01 1.188754811882972717e-01 -2.591838240623474121e-01 -1.056315228343009949e-01 5.378540605306625366e-02 1.029980480670928955e-01 7.334735244512557983e-02 -8.731148205697536469e-03 -1.602543890476226807e-01 -1.147614866495132446e-01 -1.757619380950927734e-01 1.394885480403900146e-01 1.710247695446014404e-01 1.294619888067245483e-01 1.366518288850784302e-01 -2.870687544345855713e-01 -2.541784644126892090e-01 -2.827287018299102783e-01 3.082648217678070068e-01 1.988853663206100464e-01 -4.594660177826881409e-02
-1.281743347644805908e-01 -2.355453521013259888e-01 -1.893295049667358398e-01 1.073874300345778465e-03 4.941563308238983154e-02 1.038867309689521790e-01 -2.079453021287918091e-01 9.415142983198165894e-02 4.866284877061843872e-02 2.665044963359832764e-01 -5.009670928120613098e-02 -8.331198245286941528e-02 3.007369041442871094e-01 -7.745933532714843750e-02 -3.062221221625804901e-02 1.493388116359710693e-01 1.843947917222976685e-01 1.982046812772750854e-01 5.275005009025335312e-03 -3.820744156837463379e-01 3.674102714285254478e-03 -1.531904935836791992e-01 -2.145797014236450195e-01 1.908948421478271484e-01 3.005294799804687500e-01 -7.727009803056716919e-02 -3.352094590663909912e-01 -2.490268647670745850e-01 -8.987373113632202148e-02 1.316032558679580688e-01 3.724312782287597656e-02 4.078890383243560791e-02
2.022563964128494263e-01 4.670428112149238586e-02 -2.660335898399353027e-01 -4.582023918628692627e-01 1.597243398427963257e-01 1.590059399604797363e-01 -4.731512069702148438e-02 -9.885262697935104370e-02 5.669691041111946106e-02 1.594120450317859650e-02 -1.659237295389175415e-01 1.170154511928558350e-01 -3.060020506381988525e-01 -5.146619305014610291e-02 -1.185606420040130615e-01 -2.134108357131481171e-02 -1.287514269351959229e-01 1.649291664361953735e-01 5.955072119832038879e-02 1.228097528219223022e-01 1.492588967084884644e-01 -2.187683135271072388e-01 8.450692892074584961e-02 2.548126578330993652e-01 2.271454781293869019e-01 2.720711007714271545e-02 -1.026250347495079041e-01 -4.101568460464477539e-02 1.448591053485870361e-01 2.798508107662200928e-01 2.065161168575286865e-01 -2.162818163633346558e-01
2.192234434187412262e-02 -1.902504414319992065e-01 1.146362200379371643e-01 2.160038566216826439e-03 5.222891643643379211e-02 6.151050329208374023e-02 9.214366972446441650e-02 9.682533890008926392e-02 2.574414908885955811e-01 -1.525443047285079956e-01 4.613062739372253418e-02 1.102224513888359070e-01 3.071312606334686279e-02 -1.083229035139083862e-01 -2.517638504505157471e-01 1.503093540668487549e-01 1.460516154766082764e-01 1.880709081888198853e-01 -1.643880642950534821e-02 -2.361765354871749878e-01 2.761559784412384033e-01 -1.180066019296646118e-01 -3.054883778095245361e-01 -9.181064553558826447e-03 2.656954526901245117e-01 -3.474554792046546936e-02 -1.610487848520278931e-01 -3.575398325920104980e-01 1.004084199666976929e-01 3.603135943412780762e-01 1.875688433647155762e-01 1.622159779071807861e-01
1.152870878577232361e-01 1.163095608353614807e-01 -3.372937142848968506e-01 -7.355890423059463501e-02 2.157383114099502563e-01 5.226383358240127563e-02 -1.062065213918685913e-01 -2.054097205400466919e-01 1.534006446599960327e-01 -1.178127452731132507e-01 1.310799568891525269e-01 5.329987779259681702e-02 -4.761400073766708374e-02 -1.171784475445747375e-01 -2.995832860469818115e-01 7.225828617811203003e-02 -1.055349707603454590e-01 2.590009868144989014e-01 1.057215034961700439e-01 -1.214495152235031128e-01 6.566067785024642944e-02 -2.521052956581115723e-01 5.578498169779777527e-02 4.142225086688995361e-01 2.638193666934967041e-01 1.620177626609802246e-01 1.530305598862469196e-03 2.559824148193001747e-03 -1.596195250749588013e-01 1.833802461624145508e-01 2.362364530563354492e-01 -1.592835783958435059e-01
3.198026716709136963e-01 -3.034591674804687500e-03 -3.423370420932769775e-01 7.411387562751770020e-02 7.187826186418533325e-02 -5.971375107765197754e-02 2.335054278373718262e-01 -2.223906852304935455e-02 2.287640571594238281e-01 -1.486849784851074219e-01 -2.822065167129039764e-02 -2.199404388666152954e-01 5.146417021751403809e-02 4.747236892580986023e-02 1.155378147959709167e-01 3.594619408249855042e-02 6.314562261104583740e-02 8.895993232727050781e-02 2.854771614074707031e-01 -1.285467445850372314e-01 2.473876178264617920e-01 -7.729796320199966431e-02 -1.159364450722932816e-02 1.336893737316131592e-01 -1.782740146154537797e-04 -1.990803480148315430e-01 -1.128969043493270874e-01 -1.007785797119140625e-01 3.883204758167266846e-01 3.145228624343872070e-01 2.199558615684509277e-01 -1.112909764051437378e-01
1.427468359470367432e-01 5.152416601777076721e-02 -3.109506703913211823e-02 6.503893435001373291e-02 1.618027128279209137e-02 7.269280403852462769e-02 -4.235506430268287659e-02 -1.663789451122283936e-01 2.183719277381896973e-01 4.929686710238456726e-02 7.506521046161651611e-02 -1.889394968748092651e-01 2.665106356143951416e-01 -2.285349667072296143e-01 -3.715698719024658203e-01 2.471988461911678314e-02 1.907156705856323242e-01 3.051158785820007324e-01 -9.069871902465820312e-02 -2.845947742462158203e-01 -1.001275330781936646e-01 -1.442220509052276611e-01 2.917297780513763428e-01 -1.075474778190255165e-03 7.101555168628692627e-02 -3.266293704509735107e-01 -1.637976914644241333e-01 2.771690674126148224e-02 -7.343791890889406204e-03 2.189937531948089600e-01 2.469159513711929321e-01 -2.096771635115146637e-02
1.053410470485687256e-01 5.357890948653221130e-02 -3.636039793491363525e-02 -8.119208365678787231e-02 6.189108267426490784e-02 -4.135193303227424622e-02 -4.592958986759185791e-01 -1.242671236395835876e-01 7.350464910268783569e-02 -9.543253108859062195e-03 -2.991528809070587158e-01 1.959770917892456055e-02 1.925505995750427246e-01 -1.231570690870285034e-01 -8.205319195985794067e-02 2.203787863254547119e-01 3.060950338840484619e-02 2.069188356399536133e-01 -1.565751992166042328e-02 -6.075512990355491638e-02 4.712146520614624023e-01 -7.068830728530883789e-02 -1.120513677597045898e-01 2.351121008396148682e-01 1.788687109947204590e-01 2.087104916572570801e-01 4.960177093744277954e-02 8.930817712098360062e-04 2.622047662734985352e-01 1.227452605962753296e-01 1.417698711156845093e-01 -1.370241940021514893e-01
2.634843587875366211e-01 -1.630337676033377647e-03 -1.584315598011016846e-01 -2.134328782558441162e-01 -3.433975577354431152e-02 7.388397306203842163e-02 -1.070828884840011597e-01 -8.770864456892013550e-02 5.354879051446914673e-02 3.204784989356994629e-01 5.126059427857398987e-02 -2.075311690568923950e-01 4.374347254633903503e-02 3.666527196764945984e-02 -2.867903411388397217e-01 -4.890139028429985046e-02 2.332575852051377296e-03 3.891499936580657959e-01 2.912479341030120850e-01 -3.034634888172149658e-01 -5.616516992449760437e-02 -1.369858086109161377e-01 1.355259716510772705e-01 -3.426123037934303284e-02 3.773279255256056786e-03 -2.690587937831878662e-01 -8.598835766315460205e-02 -1.200914084911346436e-01 -2.042993754148483276e-01 2.529633343219757080e-01 3.814767301082611084e-02 1.540350914001464844e-01
2.876896858215332031e-01 -1.278135031461715698e-01 5.707785859704017639e-02 -1.653773486614227295e-01 1.173231005668640137e-01 1.204614341259002686e-01 -4.542392492294311523e-02 -2.685950994491577148e-01 -1.601996272802352905e-01 -8.030401170253753662e-02 -1.888114511966705322e-01 -2.690698765218257904e-02 9.418388456106185913e-02 -1.571016609668731689e-01 2.259954810142517090e-01 2.256687432527542114e-01 -9.249093383550643921e-02 -5.583347007632255554e-02 1.450002193450927734e-01 -2.935954332351684570e-01 3.942089676856994629e-01 -1.080026030540466309e-01 -2.062431424856185913e-01 1.544857174158096313e-01 2.848941273987293243e-02 -1.968994438648223877e-01 -6.253380328416824341e-02 -1.040510386228561401e-01 1.317520290613174438e-01 2.414096891880035400e-01 1.938893347978591919e-01 -2.094254046678543091e-01
1.397062391042709351e-01 -2.482905685901641846e-01 -1.683327257633209229e-01 -2.277347147464752197e-01 1.025283262133598328e-01 1.489287465810775757e-01 -2.356861531734466553e-01 2.834224700927734375e-01 3.451857864856719971e-01 2.737790159881114960e-02 1.206843089312314987e-02 1.896693259477615356e-01 -5.394514650106430054e-02 -1.165283843874931335e-01 -1.425031125545501709e-01 1.567437350749969482e-01 5.022766068577766418e-02 -5.035828053951263428e-02 -1.738636754453182220e-02 -1.458843648433685303e-01 6.023410335183143616e-02 -2.235885709524154663e-02 6.147237122058868408e-02 -9.388460963964462280e-02 2.313395142555236816e-01 -3.640748932957649231e-02 -1.052254214882850647e-01 -8.689215779304504395e-02 2.809181809425354004e-01 4.806908667087554932e-01 1.493889987468719482e-01 -5.960673466324806213e-02
-1.548040956258773804e-01 -7.871912419795989990e-02 -4.505643844604492188e-01 1.152424663305282593e-01 1.225888356566429138e-02 2.793527245521545410e-01 -5.369732901453971863e-02 -1.894158124923706055e-01 8.420629799365997314e-02 3.879263252019882202e-02 2.117369510233402252e-02 1.787167042493820190e-01 6.870406866073608398e-02 1.870298832654953003e-01 -1.616700589656829834e-01 -2.138404250144958496e-01 6.040738150477409363e-02 1.063967123627662659e-01 3.543857038021087646e-01 -2.683945596218109131e-01 1.350139379501342773e-01 -9.572561830282211304e-02 1.020752415060997009e-01 7.858673483133316040e-02 1.247336044907569885e-01 -1.931391358375549316e-01 -8.274864405393600464e-02 -3.009024262428283691e-01 9.644988924264907837e-02 8.816060423851013184e-02 2.148278504610061646e-01 -1.182914674282073975e-01
6.775923073291778564e-02 -2.700343430042266846e-01 -2.041451036930084229e-01 7.192261517047882080e-02 2.475368976593017578e-02 1.601628512144088745e-01 -2.653970122337341309e-01 2.207095623016357422e-01 2.476891130208969116e-01 3.139825463294982910e-01 -9.297549724578857422e-02 -1.050798818469047546e-01 7.892000675201416016e-02 6.795055698603391647e-03 3.452516347169876099e-02 1.840796470642089844e-01 1.823062747716903687e-01 1.661327034235000610e-01 -3.001827001571655273e-02 -4.074281752109527588e-01 -7.799872010946273804e-02 -7.478035986423492432e-02 6.642805784940719604e-02 9.063152223825454712e-02 2.617788612842559814e-01 -1.258978433907032013e-02 -1.704382747411727905e-01 -2.626333013176918030e-02 -1.412506997585296631e-01 1.460727155208587646e-01 -1.273657232522964478e-01 -3.182483017444610596e-01
8.028341084718704224e-02 3.188554570078849792e-02 -1.058718413114547729e-01 -1.019896268844604492e-01 4.671762511134147644e-02 2.542785704135894775e-01 -3.114191293716430664e-01 2.098176032304763794e-01 9.684573113918304443e-02 3.503808975219726562e-01 7.451938837766647339e-02 -2.386373579502105713e-01 6.956569850444793701e-02 -1.593059748411178589e-01 1.233975812792778015e-01 -1.195690110325813293e-01 3.733825683593750000e-02 3.099872469902038574e-01 -1.153858155012130737e-01 -1.776530444622039795e-01 -9.187667816877365112e-02 -1.156318262219429016e-01 1.845481246709823608e-02 5.164799466729164124e-02 8.759510517120361328e-02 -1.484367996454238892e-01 -3.467331081628799438e-02 9.421662986278533936e-02 -1.880747377872467041e-01 4.224981069564819336e-01 2.022434026002883911e-01 -2.166748791933059692e-01
1.389944553375244141e-01 -1.025260835886001587e-01 -4.310349468141794205e-03 -1.184050515294075012e-01 1.329874396324157715e-01 3.417878877371549606e-03 3.743144124746322632e-02 -1.733343899250030518e-01 1.772807836532592773e-01 1.664277017116546631e-01 -2.600842118263244629e-01 -1.059290617704391479e-01 1.160087659955024719e-01 4.635090008378028870e-02 1.984870433807373047e-01 -4.890577495098114014e-02 4.573860391974449158e-02 -9.419199079275131226e-02 -1.870263516902923584e-01 -3.166073262691497803e-01 2.843102514743804932e-01 -1.411767005920410156e-01 -7.809361815452575684e-02 2.986124753952026367e-01 3.379459381103515625e-01 -1.200030967593193054e-01 -3.148085176944732666e-01 -3.265614807605743408e-02 3.492831587791442871e-01 1.514285523444414139e-02 5.784851033240556717e-03 1.354457437992095947e-01
4.277336876839399338e-03 7.994437590241432190e-03 -2.940324246883392334e-01 -3.984945267438888550e-02 2.633207440376281738e-01 -1.372794657945632935e-01 -1.642607748508453369e-01 -1.052509341388940811e-02 8.427064120769500732e-02 1.912512332201004028e-01 3.350766003131866455e-02 2.064831107854843140e-01 1.496425718069076538e-01 8.572936058044433594e-02 -2.591703236103057861e-01 1.158673539757728577e-01 1.002214252948760986e-01 2.808428741991519928e-02 -8.048297464847564697e-02 -1.291213184595108032e-01 -9.383118152618408203e-02 -2.242282181978225708e-01 2.237545400857925415e-01 1.006214395165443420e-01 1.453347951173782349e-01 -1.178033351898193359e-01 -3.200399279594421387e-01 -5.851890146732330322e-02 -3.494116961956024170e-01 4.255411028861999512e-01 3.889515623450279236e-02 -5.722929723560810089e-03
6.071097776293754578e-02 7.234071940183639526e-02 -2.480341047048568726e-01 4.516546800732612610e-02 2.526697516441345215e-01 6.268658488988876343e-02 1.332259774208068848e-01 -5.487740784883499146e-02 2.369223535060882568e-01 1.359922140836715698e-01 -1.582274027168750763e-02 2.741538584232330322e-01 -1.419814676046371460e-02 2.099926173686981201e-01 -2.420225292444229126e-01 1.615102291107177734e-01 -1.602338999509811401e-01 1.188498958945274353e-01 -1.044026091694831848e-01 -2.675197124481201172e-01 -1.255677174776792526e-02 -1.903769373893737793e-02 1.319055557250976562e-01 8.808884024620056152e-02 1.563252061605453491e-01 8.530591428279876709e-02 -2.080584317445755005e-01 -1.107238754630088806e-01 -2.238416373729705811e-01 3.119249641895294189e-01 2.434278428554534912e-01 -3.436921536922454834e-01
1.489447951316833496e-01 -2.536412477493286133e-01 3.126645169686526060e-04 2.074260730296373367e-03 -2.091775648295879364e-02 3.951888158917427063e-02 3.895899280905723572e-02 -4.954916238784790039e-02 1.922293454408645630e-01 -8.835205435752868652e-02 1.238631308078765869e-01 2.758052945137023926e-01 -7.597909774631261826e-03 -1.541018635034561157e-01 -3.224549293518066406e-01 -1.290257275104522705e-01 9.270511567592620850e-02 -8.385693281888961792e-02 5.470348894596099854e-02 9.910728782415390015e-03 2.498282343149185181e-01 -3.790333867073059082e-01 -2.324091270565986633e-02 2.425863295793533325e-01 2.423805743455886841e-01 -2.764943987131118774e-02 -7.770013064146041870e-02 -2.228533327579498291e-01 1.641246862709522247e-02 4.368720948696136475e-01 1.876402348279953003e-01 3.422344848513603210e-02
-1.535956282168626785e-02 2.125735133886337280e-01 -1.728760451078414917e-01 -3.302858471870422363e-01 -2.343169599771499634e-02 3.030355870723724365e-01 -3.257552534341812134e-02 1.964312940835952759e-01 1.923550069332122803e-01 1.932603307068347931e-02 -5.514263641089200974e-03 -9.854981303215026855e-02 -8.800829760730266571e-03 -1.453169882297515869e-01 -7.243757694959640503e-02 -3.021048605442047119e-01 -3.656297549605369568e-02 3.150749504566192627e-01 -1.900228112936019897e-01 -3.159576654434204102e-01 2.594315074384212494e-02 -2.075272649526596069e-01 -1.401608623564243317e-02 3.512161672115325928e-01 3.077744506299495697e-02 -2.005738615989685059e-01 -6.164759397506713867e-02 -1.876163482666015625e-01 1.472503505647182465e-02 1.822155267000198364e-01 -3.223788365721702576e-02 1.665417850017547607e-02
1.104691922664642334e-01 -6.705126911401748657e-02 -1.023919954895973206e-01 -2.471030950546264648e-01 2.807044088840484619e-01 4.807421565055847168e-01 4.485332965850830078e-02 -4.582870751619338989e-02 1.987046189606189728e-02 3.170770942233502865e-04 3.083471953868865967e-02 2.950615286827087402e-01 -1.725378185510635376e-01 2.148017473518848419e-02 -1.426426023244857788e-01 -4.223567992448806763e-02 9.412883222103118896e-02 1.161040812730789185e-01 -4.598777741193771362e-03 -1.973767876625061035e-01 1.428835093975067139e-01 -1.574507951736450195e-01 9.045992791652679443e-02 -7.966112345457077026e-02 1.709229052066802979e-01 -1.935039311647415161e-01 3.394113481044769287e-02 -2.070112228393554688e-01 3.498790562152862549e-01 1.524198651313781738e-01 2.768292129039764404e-01 5.447911471128463745e-02
7.992138713598251343e-02 -1.732340082526206970e-02 -1.459305882453918457e-01 1.208660453557968140e-01 6.624207645654678345e-02 -1.051414944231510162e-02 -5.754661560058593750e-02 1.112883761525154114e-01 9.399151802062988281e-02 1.239704862236976624e-01 -1.122814491391181946e-01 7.382030785083770752e-02 -1.279371231794357300e-01 -2.033917419612407684e-02 1.362341344356536865e-01 1.897209137678146362e-01 1.173213198781013489e-01 2.388948798179626465e-01 -2.134558409452438354e-01 -2.576621174812316895e-01 5.102857574820518494e-02 -2.429538369178771973e-01 -1.109101623296737671e-01 6.635393947362899780e-02 1.470112949609756470e-01 6.185358017683029175e-02 1.672371178865432739e-01 -1.284029930830001831e-01 4.024025797843933105e-01 4.864675104618072510e-01 2.695749998092651367e-01 1.461242735385894775e-01
-4.991129413247108459e-02 1.403978765010833740e-01 -1.613813787698745728e-01 4.024641960859298706e-02 1.489571630954742432e-01 9.414263814687728882e-02 -1.977617442607879639e-01 2.386376960203051567e-03 1.397025585174560547e-01 -9.667472541332244873e-02 -1.628371179103851318e-01 -8.762507140636444092e-02 6.416288763284683228e-02 1.934764906764030457e-03 -3.459053933620452881e-01 -1.179343163967132568e-01 -1.023062616586685181e-01 2.395417392253875732e-01 7.239630818367004395e-02 -3.496103584766387939e-01 5.124558135867118835e-02 -2.332695275545120239e-01 8.519481867551803589e-02 2.452336847782135010e-01 1.210982874035835266e-01 -4.060334339737892151e-02 -8.937116712331771851e-02 7.829288393259048462e-02 -1.908483505249023438e-01 4.035695493221282959e-01 -2.903383225202560425e-02 -3.590427041053771973e-01
3.900534212589263916e-01 1.293415427207946777e-01 1.549165975302457809e-02 -4.163175076246261597e-02 1.733570396900177002e-01 -3.020452708005905151e-02 -1.670235022902488708e-02 -2.274125665426254272e-01 -6.003703176975250244e-02 7.322082668542861938e-02 2.403467521071434021e-02 3.141196966171264648e-01 -1.333955861628055573e-02 -5.200222134590148926e-02 1.514023821800947189e-02 5.799766629934310913e-03 7.993188500404357910e-02 7.287335395812988281e-02 -8.646370470523834229e-02 1.698341779410839081e-02 9.055126458406448364e-02 -4.388397634029388428e-01 2.647915109992027283e-02 8.277921378612518311e-02 1.715070903301239014e-01 -4.101035371422767639e-02 -3.237234652042388916e-01 -1.245233044028282166e-01 -6.920232623815536499e-02 3.734640479087829590e-01 1.304453611373901367e-01 -3.071783483028411865e-01
1.615628302097320557e-01 -3.180168569087982178e-01 -1.668277978897094727e-01 7.872952520847320557e-02 1.119919270277023315e-01 -2.638042345643043518e-02 -1.165788099169731140e-01 1.420607883483171463e-02 -4.970524832606315613e-02 1.279133558273315430e-01 -5.710369348526000977e-02 -1.661983579397201538e-01 9.571712464094161987e-02 -8.468531072139739990e-02 -1.656104773283004761e-01 2.201113477349281311e-02 -1.818668656051158905e-02 1.944792419672012329e-01 -1.413189172744750977e-01 -4.655323326587677002e-01 -1.957992166280746460e-01 -4.952667057514190674e-01 1.144599467515945435e-01 -3.505576029419898987e-02 1.296039018779993057e-02 -7.293105870485305786e-02 -7.097166776657104492e-02 -2.606344223022460938e-01 1.160396933555603027e-01 1.081230789422988892e-01 7.480984553694725037e-03 -2.031644284725189209e-01
-3.270757943391799927e-02 -7.074141502380371094e-02 -1.515312641859054565e-01 8.613036014139652252e-03 4.436215013265609741e-02 7.105603814125061035e-02 -3.731730282306671143e-01 2.058733850717544556e-01 2.815276980400085449e-01 -3.495235368609428406e-02 -1.541591733694076538e-01 -6.027907505631446838e-02 2.557848691940307617e-01 -1.912742853164672852e-01 -1.067795753479003906e-01 5.074583739042282104e-02 3.894850611686706543e-02 2.068477869033813477e-01 -3.248334676027297974e-02 -1.878469884395599365e-01 1.003548279404640198e-01 -1.731271594762802124e-01 7.938905805349349976e-02 2.866052091121673584e-01 4.661604296416044235e-03 3.492543399333953857e-01 -1.050781086087226868e-01 5.121916159987449646e-02 1.336334273219108582e-02 1.920031458139419556e-01 3.490865826606750488e-01 -2.337948381900787354e-01
3.950428664684295654e-01 3.959691524505615234e-02 -1.108276098966598511e-01 -3.216927647590637207e-01 1.208017766475677490e-01 2.023807018995285034e-01 -4.851579293608665466e-02 -1.190330982208251953e-01 -1.173081919550895691e-01 6.764519214630126953e-02 -2.353548109531402588e-01 -1.230535805225372314e-01 -8.494696766138076782e-02 -1.616361783817410469e-03 3.700346872210502625e-02 9.144955128431320190e-02 2.686446905136108398e-01 2.553280591964721680e-01 1.408589035272598267e-01 -1.663978695869445801e-01 6.754391640424728394e-02 -2.968183159828186035e-01 8.032111823558807373e-02 2.702145278453826904e-02 1.929874420166015625e-01 -3.052738010883331299e-01 1.612406820058822632e-01 1.229992657899856567e-01 -1.123347803950309753e-01 1.483542770147323608e-01 2.065940797328948975e-01 1.228782236576080322e-01
7.046994566917419434e-02 3.012074530124664307e-02 -2.714123427867889404e-01 -3.288057148456573486e-01 1.546687185764312744e-01 -1.898715645074844360e-02 -1.207442488521337509e-02 -2.310275733470916748e-01 9.438264369964599609e-02 -7.790887262672185898e-03 3.669729456305503845e-02 1.708741337060928345e-01 7.256283611059188843e-02 1.154265031218528748e-01 -5.529716610908508301e-02 9.843128174543380737e-02 1.676571369171142578e-01 3.081167489290237427e-02 -2.352544814348220825e-01 1.643632911145687103e-02 4.202066361904144287e-02 -2.370810210704803467e-01 -2.207158058881759644e-01 -4.662505164742469788e-02 3.703516125679016113e-01 -1.650137710385024548e-03 -2.687147259712219238e-01 -2.098349183797836304e-01 5.864692479372024536e-02 4.540037512779235840e-01 -4.365858808159828186e-02 -7.277267426252365112e-02
4.083144962787628174e-01 1.563548296689987183e-01 -2.437253892421722412e-01 -8.512399345636367798e-02 1.313370317220687866e-01 -3.227547183632850647e-02 4.344007372856140137e-02 -5.018683522939682007e-02 2.159820944070816040e-01 -1.543243378400802612e-01 -2.138660550117492676e-01 -1.761192232370376587e-01 2.031059265136718750e-01 -8.319462835788726807e-02 1.692912876605987549e-01 1.850980520248413086e-01 2.231047302484512329e-02 1.079368069767951965e-01 2.562523484230041504e-01 -4.668524116277694702e-02 1.298310756683349609e-01 -2.787201702594757080e-01 7.912013679742813110e-02 1.716672629117965698e-01 1.080909073352813721e-01 -1.329141017049551010e-02 7.646464556455612183e-02 -8.490247279405593872e-02 3.348883092403411865e-01 2.958941161632537842e-01 -1.350313872098922729e-01 -8.975591510534286499e-02
1.586522161960601807e-01 -8.321218937635421753e-02 2.757866084575653076e-01 -4.075067862868309021e-02 2.437596172094345093e-01 9.158426523208618164e-02 -1.128797680139541626e-01 -3.220484256744384766e-01 2.072822302579879761e-01 1.577812433242797852e-01 -2.571550309658050537e-01 -2.263071686029434204e-01 7.710065692663192749e-02 -1.776928454637527466e-01 1.131474878638982773e-02 1.430871523916721344e-02 1.267105489969253540e-01 1.135393790900707245e-02 -8.991280198097229004e-02 -1.385761946439743042e-01 1.701696366071701050e-01 -1.913986504077911377e-01 1.605554483830928802e-02 2.458309978246688843e-01 2.644553780555725098e-01 -4.598605632781982422e-02 -2.513567209243774414e-01 -8.183677494525909424e-02 3.667809665203094482e-01 1.465351134538650513e-01 6.347814947366714478e-02 1.056087315082550049e-01
4.264787733554840088e-01 5.820486322045326233e-02 -2.434202432632446289e-01 -2.088360339403152466e-01 2.430062741041183472e-01 2.460337430238723755e-01 -2.201452255249023438e-01 -6.647448241710662842e-02 8.539144694805145264e-02 9.903176873922348022e-02 -7.207653671503067017e-02 3.234065324068069458e-02 -9.593617171049118042e-02 -1.636159420013427734e-02 8.882838487625122070e-02 -7.170180976390838623e-02 1.803044080734252930e-01 -7.923332601785659790e-02 1.963162720203399658e-01 1.814474165439605713e-01 1.728727221488952637e-01 -2.554620206356048584e-01 2.756977379322052002e-01 -3.277689591050148010e-02 1.907059848308563232e-01 -5.804285779595375061e-02 -1.847393363714218140e-01 -4.708873108029365540e-03 4.912911728024482727e-02 -3.265127167105674744e-02 3.287721276283264160e-01 -1.600385308265686035e-01
1.085405349731445312e-01 2.108834087848663330e-01 2.503844350576400757e-02 -2.017446011304855347e-01 1.366634219884872437e-01 2.209618920460343361e-03 6.883114576339721680e-02 -1.732304878532886505e-02 3.001216650009155273e-01 1.326169222593307495e-01 -7.586539536714553833e-02 -1.114165410399436951e-01 3.791346848011016846e-01 4.735261946916580200e-02 -3.106614351272583008e-01 1.885679066181182861e-01 -8.298426866531372070e-03 2.584327161312103271e-01 2.892769873142242432e-02 -3.510546386241912842e-01 1.521269441582262516e-03 -1.908054351806640625e-01 2.684807777404785156e-01 3.245009109377861023e-02 1.459732204675674438e-01 -1.215083450078964233e-01 4.559438675642013550e-02 5.988820642232894897e-02 -1.497113406658172607e-01 2.862016856670379639e-01 1.668711751699447632e-01 2.076693251729011536e-02
-1.776051335036754608e-02 -3.969862684607505798e-02 -1.119203865528106689e-01 7.406790740787982941e-03 2.545280940830707550e-02 1.360954046249389648e-01 -5.519122257828712463e-02 -1.871420592069625854e-01 9.970227628946304321e-02 3.222329020500183105e-01 -1.075448561459779739e-02 -1.317601352930068970e-01 1.156572550535202026e-01 -5.424306169152259827e-02 -6.746670603752136230e-02 1.658412069082260132e-01 1.714629381895065308e-01 3.350955247879028320e-01 1.004839595407247543e-02 -4.355451166629791260e-01 -1.645361334085464478e-01 -1.562617570161819458e-01 -1.256018579006195068e-01 7.282127439975738525e-02 1.333646625280380249e-01 -1.110964864492416382e-01 -4.124641120433807373e-01 -2.507784366607666016e-01 -1.342469900846481323e-01 2.276192046701908112e-02 2.502924799919128418e-01 -1.659631915390491486e-02
1.450461000204086304e-01 6.119921337813138962e-03 -1.672925502061843872e-01 2.994588203728199005e-02 -1.739296466112136841e-01 2.188200503587722778e-01 3.957355022430419922e-02 -9.543441981077194214e-02 2.393522411584854126e-01 7.138973474502563477e-02 -2.069022879004478455e-02 2.671803832054138184e-01 -6.512885540723800659e-02 -1.700374782085418701e-01 1.968289464712142944e-01 6.591536104679107666e-02 2.536877095699310303e-01 2.599644660949707031e-01 1.205680146813392639e-01 -8.457674086093902588e-02 -8.678157813847064972e-03 -1.538619548082351685e-01 -6.907352060079574585e-02 -6.472273916006088257e-02 9.341294318437576294e-02 3.482365608215332031e-02 -1.045507863163948059e-01 -4.400330483913421631e-01 2.069647163152694702e-01 3.973586559295654297e-01 1.690123826265335083e-01 1.437459141016006470e-01
1.438519507646560669e-01 2.098130881786346436e-01 -1.936099082231521606e-01 8.806885033845901489e-02 -5.950031429529190063e-02 2.200789749622344971e-01 -1.724507063627243042e-01 -7.938335835933685303e-02 -8.465714752674102783e-02 1.016575768589973450e-01 1.179506778717041016e-01 -1.649566441774368286e-01 -4.821291193366050720e-02 7.227063179016113281e-02 5.148979369550943375e-03 -1.730968654155731201e-01 5.690374225378036499e-02 2.672216854989528656e-02 -1.730088442564010620e-01 -3.460837900638580322e-01 2.214293330907821655e-01 -1.237016990780830383e-01 -1.232451573014259338e-01 -2.286372706294059753e-02 2.338876724243164062e-01 -1.913484036922454834e-01 4.498098045587539673e-02 8.380224928259849548e-03 -1.461414247751235962e-01 5.005388855934143066e-01 8.324292302131652832e-02 -3.161126971244812012e-01
2.123368680477142334e-01 -6.973686069250106812e-02 -4.144028723239898682e-01 1.023792400956153870e-01 1.011659204959869385e-01 9.457964450120925903e-02 -2.961970306932926178e-02 -1.286447234451770782e-02 2.748809456825256348e-01 -1.612301766872406006e-01 1.899104565382003784e-01 1.793425157666206360e-02 9.945129603147506714e-02 -1.345566101372241974e-02 -4.645697772502899170e-02 -1.838573813438415527e-01 1.723499745130538940e-01 4.962768554687500000e-01 7.665758579969406128e-02 -2.432238310575485229e-01 1.329285465180873871e-02 7.671342790126800537e-02 -8.846787363290786743e-02 7.561587542295455933e-02 3.728397935628890991e-02 -5.689394846558570862e-02 -1.561504006385803223e-01 -2.647559642791748047e-01 2.404418401420116425e-02 1.570172049105167389e-02 3.043813705444335938e-01 -1.021099761128425598e-01
1.233985722064971924e-01 -1.408627778291702271e-01 -2.697727084159851074e-01 -2.877405583858489990e-01 -1.550262123346328735e-01 1.400829106569290161e-01 -5.269226804375648499e-02 -3.248821571469306946e-02 1.325163096189498901e-01 -2.753193117678165436e-02 -7.367271929979324341e-02 -2.288688868284225464e-01 1.670127958059310913e-01 -3.649588525295257568e-01 -1.052709817886352539e-01 -6.860189884901046753e-02 1.951549202203750610e-01 3.702495992183685303e-02 1.870076954364776611e-01 -1.099777147173881531e-01 -9.039845317602157593e-02 -3.423227667808532715e-01 4.177327826619148254e-02 1.072524711489677429e-01 1.901432275772094727e-01 2.700690329074859619e-01 -1.558166593313217163e-01 -4.052595421671867371e-02 -1.146199777722358704e-01 1.617419272661209106e-01 3.278252780437469482e-01 4.425007849931716919e-02
-2.432588785886764526e-01 -9.779353439807891846e-02 -2.187402248382568359e-01 1.963396556675434113e-02 -2.856955863535404205e-02 1.325480788946151733e-01 -4.721760377287864685e-02 -2.297421097755432129e-01 -1.930930018424987793e-01 -1.320251673460006714e-01 -1.905997842550277710e-02 -8.890152722597122192e-02 2.397961728274822235e-02 1.527985036373138428e-01 -1.855168640613555908e-01 1.729162633419036865e-01 6.801447272300720215e-02 2.148294895887374878e-01 -3.274433687329292297e-02 -7.596518844366073608e-02 1.747066825628280640e-01 -2.732518911361694336e-01 -2.031106352806091309e-01 3.156306445598602295e-01 -1.179484352469444275e-01 -5.781237781047821045e-02 -2.883160710334777832e-01 -1.622332930564880371e-01 2.431519627571105957e-01 3.815654814243316650e-01 1.003907322883605957e-01 -1.150299534201622009e-01
-2.462468668818473816e-02 3.855525702238082886e-02 6.808798015117645264e-02 -2.312795491889119148e-03 2.153967767953872681e-01 2.096995711326599121e-01 5.162865668535232544e-02 -1.717043668031692505e-01 1.545549780130386353e-01 -5.974987894296646118e-02 1.505021303892135620e-01 1.161668449640274048e-01 3.401458263397216797e-01 3.128385543823242188e-01 -2.220902740955352783e-01 -5.233365669846534729e-02 -6.458166241645812988e-02 1.757820844650268555e-01 -2.483792155981063843e-01 -3.195986449718475342e-01 1.388932317495346069e-01 -2.363915927708148956e-02 -1.445028781890869141e-01 9.692973643541336060e-02 6.505079567432403564e-02 -3.184036538004875183e-02 -1.708569824695587158e-01 -5.097579210996627808e-02 -2.698710421100258827e-03 3.261094689369201660e-01 2.586396634578704834e-01 -2.867017388343811035e-01
1.035130992531776428e-01 4.991702735424041748e-02 -2.039919048547744751e-01 1.079729869961738586e-01 2.965781651437282562e-02 1.076902225613594055e-01 1.902722865343093872e-01 -1.051390096545219421e-01 -4.617256671190261841e-02 -1.881380826234817505e-01 -7.252646982669830322e-02 2.652191519737243652e-01 1.836119592189788818e-01 5.226276814937591553e-02 -9.332171827554702759e-02 1.252199411392211914e-01 6.597233563661575317e-02 2.080454826354980469e-01 -3.116398863494396210e-02 -1.884598582983016968e-01 2.858673632144927979e-01 -2.798199653625488281e-01 -7.668468356132507324e-02 9.967374056577682495e-02 1.945983171463012695e-01 1.882264018058776855e-01 1.291819065809249878e-01 -1.903525292873382568e-01 -1.628793179988861084e-01 2.290208935737609863e-01 2.134026587009429932e-01 -4.348864853382110596e-01
3.380742967128753662e-01 -1.575778573751449585e-01 -4.244393482804298401e-02 -1.138842329382896423e-01 5.463968589901924133e-02 4.004404842853546143e-01 -1.017414554953575134e-01 -3.908266723155975342e-01 -1.195518970489501953e-01 9.466938674449920654e-02 -1.687883883714675903e-01 -1.010769009590148926e-01 1.351729631423950195e-01 -1.978983916342258453e-02 1.664853990077972412e-01 1.461847126483917236e-01 -1.245639473199844360e-01 1.161279007792472839e-01 2.054590266197919846e-03 -1.639758795499801636e-01 1.887033283710479736e-01 -1.625985354185104370e-01 -3.168429732322692871e-01 6.205957010388374329e-02 -1.873401701450347900e-01 5.571652203798294067e-02 -1.391000151634216309e-01 -2.243898063898086548e-01 -9.674681350588798523e-03 1.881576478481292725e-01 1.292335689067840576e-01 -8.761637657880783081e-02
1.000859811902046204e-01 4.116095660720020533e-04 -1.542592197656631470e-01 -1.432783901691436768e-01 1.831939071416854858e-01 1.787424683570861816e-01 1.826947629451751709e-01 -2.716227173805236816e-01 -1.901419758796691895e-01 1.339315325021743774e-01 1.311740279197692871e-01 2.597649097442626953e-01 4.560559242963790894e-02 -7.167389243841171265e-02 1.406105905771255493e-01 9.167081862688064575e-02 -9.207049384713172913e-03 6.442236155271530151e-02 -9.353431314229965210e-02 2.842925256118178368e-03 2.243163585662841797e-01 -3.499949276447296143e-01 6.852758117020130157e-03 5.508953705430030823e-02 1.894555687904357910e-01 -8.485839515924453735e-02 -2.693955302238464355e-01 -3.039527535438537598e-01 1.933336853981018066e-01 3.644434213638305664e-01 1.472109705209732056e-01 -1.000669300556182861e-01
1.903186291456222534e-01 7.261812686920166016e-02 -1.790268272161483765e-01 -2.169440984725952148e-01 -1.079172044992446899e-01 1.541922986507415771e-01 -1.031121462583541870e-01 -1.839385330677032471e-01 3.077517449855804443e-01 -2.937464043498039246e-02 -2.262952737510204315e-02 -1.891487389802932739e-01 3.414601832628250122e-02 -3.796666264533996582e-01 -1.564744561910629272e-01 6.020157411694526672e-02 -4.322857409715652466e-02 1.834936589002609253e-01 1.045092716813087463e-01 -1.466845422983169556e-01 -8.956710249185562134e-02 -3.778928816318511963e-01 -2.601525187492370605e-01 2.507399618625640869e-01 1.956043541431427002e-01 2.515289001166820526e-02 2.868837863206863403e-02 -1.429877728223800659e-01 -2.178321927785873413e-01 1.311966031789779663e-01 6.862942874431610107e-02 -1.238174885511398315e-01
1.818510293960571289e-01 2.292122095823287964e-01 -7.393424212932586670e-02 -2.119777053594589233e-01 -1.362591832876205444e-01 2.013925313949584961e-01 5.484948866069316864e-03 -7.112900912761688232e-02 3.281281590461730957e-01 8.460789918899536133e-02 9.454063326120376587e-02 -2.344861626625061035e-01 -8.806818723678588867e-02 -9.421619772911071777e-02 -1.443717181682586670e-01 -1.619105190038681030e-01 -8.290332555770874023e-02 6.151219829916954041e-02 3.895343840122222900e-02 -1.191561743617057800e-01 -3.759941319003701210e-03 -2.721723020076751709e-01 -2.241457551717758179e-01 4.259782433509826660e-01 2.998689413070678711e-01 -8.748316764831542969e-02 -3.177845478057861328e-02 -2.287641167640686035e-01 -4.221358895301818848e-02 2.461351007223129272e-01 1.045686677098274231e-01 -3.094155341386795044e-02
4.263327270746231079e-02 1.245226562023162842e-01 1.228513866662979126e-01 3.736473619937896729e-02 2.086816132068634033e-01 2.365669608116149902e-01 6.218732893466949463e-02 -1.553473323583602905e-01 1.833322942256927490e-01 -2.473645061254501343e-01 -1.550065428018569946e-01 2.062516957521438599e-01 1.248042881488800049e-01 -4.676340520381927490e-02 1.618969440460205078e-01 9.849894046783447266e-02 -1.291080191731452942e-02 2.352929562330245972e-01 2.455037534236907959e-01 -1.048554629087448120e-01 1.841018050909042358e-01 -2.628334164619445801e-01 -1.987100094556808472e-01 1.605090945959091187e-01 -6.140711903572082520e-02 -1.153872609138488770e-01 -4.171181917190551758e-01 -1.044145822525024414e-01 -1.857053935527801514e-01 1.974547952413558960e-01 1.777323186397552490e-01 -1.468842029571533203e-01
1.804247125983238220e-02 1.327952295541763306e-01 -8.742838352918624878e-02 -1.656442582607269287e-01 1.573168933391571045e-01 8.423437923192977905e-02 -2.758714742958545685e-02 -1.852976381778717041e-01 -2.222833782434463501e-01 -1.218896359205245972e-01 -4.414448142051696777e-02 -1.307518780231475830e-01 -8.551299571990966797e-02 -1.346143484115600586e-01 -1.947872042655944824e-01 -1.737415343523025513e-01 1.163554266095161438e-01 1.197378858923912048e-01 -3.444713354110717773e-02 -1.635110825300216675e-01 2.043307721614837646e-01 6.769289821386337280e-02 1.555809229612350464e-01 2.499720156192779541e-01 -5.178392305970191956e-02 -2.670685648918151855e-01 -1.614511609077453613e-01 -1.760324686765670776e-01 -5.730835348367691040e-02 2.233427315950393677e-01 4.694917201995849609e-01 -3.311667144298553467e-01
-2.370708994567394257e-02 3.569271788001060486e-02 -1.726155728101730347e-01 1.034857407212257385e-01 1.913000941276550293e-01 3.022400438785552979e-01 1.859136521816253662e-01 -1.312696039676666260e-01 -9.029877930879592896e-02 8.277453482151031494e-02 -2.988596260547637939e-02 1.350322067737579346e-01 1.493506282567977905e-01 6.014708429574966431e-02 -7.979499548673629761e-02 2.799930796027183533e-02 -2.359829843044281006e-03 -1.128266081213951111e-01 1.785376220941543579e-01 -1.096533089876174927e-01 1.728180795907974243e-01 -5.741955339908599854e-02 5.499692261219024658e-02 -1.387934088706970215e-01 3.792149424552917480e-01 1.199521571397781372e-01 -1.925791651010513306e-01 -9.868579357862472534e-02 -9.742949903011322021e-02 3.678395152091979980e-01 4.648975431919097900e-01 -1.807724982500076294e-01
7.059647887945175171e-02 -1.068158745765686035e-01 -2.578203976154327393e-01 -9.310992062091827393e-02 -7.002692669630050659e-02 1.911224573850631714e-01 -8.962677419185638428e-02 1.217702254652976990e-01 2.772201895713806152e-01 2.922160625457763672e-01 -1.295479089021682739e-01 -1.471363008022308350e-01 -1.002983376383781433e-02 -1.415401548147201538e-01 -9.978536516427993774e-02 1.028900146484375000e-01 8.254323154687881470e-02 2.958898544311523438e-01 2.209025472402572632e-01 -4.869532883167266846e-01 -2.068278342485427856e-01 -1.522811502218246460e-01 4.161445423960685730e-02 -6.112552434206008911e-02 2.573516368865966797e-01 1.169496327638626099e-01 -9.801777452230453491e-02 6.928680092096328735e-02 -2.662614174187183380e-02 1.356159895658493042e-01 4.772809520363807678e-02 -1.881687939167022705e-01
2.035574018955230713e-01 5.134248360991477966e-02 -4.803165793418884277e-01 -9.479757398366928101e-02 -1.511822640895843506e-01 3.411142230033874512e-01 -8.246172219514846802e-02 -4.861276224255561829e-02 1.766934245824813843e-01 -2.441036999225616455e-01 -2.361437976360321045e-01 2.860437147319316864e-02 1.907600313425064087e-01 -2.744561433792114258e-01 -1.418560445308685303e-01 -5.284186080098152161e-02 6.973022967576980591e-02 3.511852771043777466e-02 -2.757738158106803894e-02 -2.640643119812011719e-01 -5.363120883703231812e-02 -1.445188522338867188e-01 1.538851708173751831e-01 1.529299914836883545e-01 1.457254141569137573e-01 6.186864525079727173e-02 1.305015757679939270e-02 -1.806743890047073364e-01 -1.577780544757843018e-01 8.482591807842254639e-02 2.005401849746704102e-01 -9.077486395835876465e-02
1.405118107795715332e-01 6.551044434309005737e-02 -1.360685676336288452e-01 -1.281456947326660156e-01 2.409128844738006592e-01 2.033582031726837158e-01 3.462551906704902649e-02 -2.449094653129577637e-01 -4.651219025254249573e-02 1.461198627948760986e-01 -2.431239187717437744e-01 -2.964710295200347900e-01 2.889098599553108215e-02 1.169689148664474487e-01 -2.208575606346130371e-02 -3.361534327268600464e-02 4.608462378382682800e-02 3.142744004726409912e-01 1.579129248857498169e-01 -1.161257736384868622e-02 2.605989277362823486e-01 -2.122911065816879272e-02 2.847372293472290039e-01 1.788080632686614990e-01 2.254383862018585205e-01 -6.507953256368637085e-02 1.226892843842506409e-01 -1.060039326548576355e-01 3.384267389774322510e-01 2.592490315437316895e-01 9.684107452630996704e-02 -1.181572377681732178e-01
1.346198171377182007e-01 -9.172519296407699585e-02 2.430180758237838745e-01 -1.211630776524543762e-01 2.628498077392578125e-01 4.185176640748977661e-02 -9.832204133272171021e-02 -2.201877385377883911e-01 5.839547608047723770e-03 -5.717758089303970337e-02 -1.368792802095413208e-01 -1.502791941165924072e-01 1.286002993583679199e-01 -2.152552157640457153e-01 1.415749341249465942e-01 1.228660121560096741e-01 2.455743104219436646e-01 -6.401031278073787689e-03 6.427384167909622192e-02 -2.280622422695159912e-01 2.318064123392105103e-01 -2.225349694490432739e-01 1.144882291555404663e-01 2.198269665241241455e-01 3.154302537441253662e-01 -1.330896615982055664e-01 -9.168652445077896118e-02 -4.551557078957557678e-02 2.760008573532104492e-01 3.312938213348388672e-01 4.304025694727897644e-02 1.773364841938018799e-01
3.780665397644042969e-01 1.759832724928855896e-03 -1.134021133184432983e-01 2.558054625988006592e-01 -1.164660323411226273e-02 -5.730941891670227051e-03 8.605253882706165314e-03 -1.564324051141738892e-01 4.149780049920082092e-02 2.030922621488571167e-01 -1.075752750039100647e-01 -1.356972306966781616e-01 9.317316859960556030e-02 5.374044924974441528e-02 -2.439938783645629883e-01 1.890332847833633423e-01 9.466869384050369263e-02 -5.519165471196174622e-02 -6.322999298572540283e-02 -3.576198220252990723e-01 -1.344580054283142090e-01 -3.380183279514312744e-01 1.784005612134933472e-01 -1.382102221250534058e-01 1.767709255218505859e-01 -1.523448526859283447e-01 1.742530465126037598e-01 -2.240904271602630615e-01 -2.471750602126121521e-02 2.226681560277938843e-01 1.493710130453109741e-01 -1.988922059535980225e-01
1.689648032188415527e-01 -9.265505522489547729e-02 1.448348723351955414e-02 -3.504905700683593750e-01 1.419996023178100586e-01 2.594256699085235596e-01 1.565439626574516296e-02 -3.177838325500488281e-01 -2.550889551639556885e-01 3.537642955780029297e-01 -1.231101304292678833e-01 1.949804872274398804e-01 3.113590879365801811e-03 -1.696205697953701019e-02 -1.486073583364486694e-01 1.842391192913055420e-01 1.699049919843673706e-01 5.992021039128303528e-02 -1.153400689363479614e-01 -1.182106882333755493e-01 2.391447573900222778e-01 -1.501546204090118408e-01 9.694338589906692505e-02 1.047798842191696167e-01 1.018849015235900879e-01 -1.006358023732900620e-02 -3.180142045021057129e-01 -1.078036651015281677e-01 1.087541282176971436e-01 1.723433136940002441e-01 4.536819830536842346e-02 -1.572373807430267334e-01
3.099194765090942383e-01 1.748308241367340088e-01 -4.330916702747344971e-02 -8.670925348997116089e-02 -1.901127398014068604e-02 1.963251680135726929e-01 -2.995002865791320801e-01 -7.361563295125961304e-02 -7.809079438447952271e-02 -2.374633401632308960e-01 -3.160884678363800049e-01 -1.235979646444320679e-01 7.168608903884887695e-02 1.396907866001129150e-02 -3.581479191780090332e-02 2.297475486993789673e-01 -2.464127540588378906e-01 1.893070526421070099e-02 -2.382061444222927094e-02 -1.916127651929855347e-01 3.417642116546630859e-01 -2.266397029161453247e-01 -1.763219535350799561e-01 1.952707469463348389e-01 3.387729227542877197e-01 -2.858009887859225273e-03 -1.036135479807853699e-01 -7.514504343271255493e-02 -9.102697670459747314e-02 5.028499290347099304e-02 1.179584786295890808e-01 3.540788963437080383e-02
1.514317351393401623e-03 1.812931895256042480e-01 -6.384724378585815430e-02 -1.633869484066963196e-02 2.594155967235565186e-01 1.932082176208496094e-01 -4.501708596944808960e-02 -2.267952449619770050e-02 1.792646944522857666e-01 -8.830198645591735840e-02 -2.210555970668792725e-02 -9.228944033384323120e-02 5.434957891702651978e-02 -1.069751232862472534e-01 -3.813027739524841309e-01 1.947866380214691162e-02 -1.515047699213027954e-01 1.438847780227661133e-01 5.606959760189056396e-02 -3.190928101539611816e-01 1.262634843587875366e-01 -3.228305280208587646e-01 1.571211963891983032e-01 2.973311245441436768e-01 6.661038845777511597e-02 1.833407729864120483e-01 -2.023180723190307617e-01 6.277899444103240967e-02 -1.496583223342895508e-01 3.304731249809265137e-01 8.196209557354450226e-03 -2.236853390932083130e-01
-1.483090519905090332e-01 9.322091937065124512e-02 -1.400690525770187378e-01 2.862598747014999390e-02 2.130552083253860474e-01 8.635520935058593750e-02 -3.306051716208457947e-02 -1.578026711940765381e-01 2.166580706834793091e-01 1.074944809079170227e-01 -1.091316565871238708e-01 1.901175677776336670e-01 -7.655449956655502319e-02 3.862157464027404785e-02 1.340052462182939053e-03 -1.454802006483078003e-01 3.956532478332519531e-01 1.225098893046379089e-01 1.068681711331009865e-03 -2.414595782756805420e-01 1.674672514200210571e-01 -1.478887200355529785e-01 2.602430433034896851e-02 3.756313621997833252e-01 2.199637740850448608e-01 -8.533192425966262817e-02 -7.211808115243911743e-02 -1.670396775007247925e-01 2.097795158624649048e-01 3.431306183338165283e-01 2.504940629005432129e-01 1.239031553268432617e-02
1.829060465097427368e-01 8.697897195816040039e-02 -2.532855570316314697e-01 -3.452239334583282471e-01 -8.621156215667724609e-02 2.175430208444595337e-01 3.280409425497055054e-02 -8.966795355081558228e-02 2.986990809440612793e-01 -5.224503204226493835e-02 -3.529281541705131531e-02 -2.535872161388397217e-01 5.096457898616790771e-02 -1.659269183874130249e-01 -1.403436511754989624e-01 -1.324175447225570679e-01 -1.258218884468078613e-01 1.501372307538986206e-01 2.308809757232666016e-02 -1.212971433997154236e-01 -1.863291561603546143e-01 -3.288130462169647217e-01 -2.426150888204574585e-01 1.902964860200881958e-01 3.656317889690399170e-01 6.808181107044219971e-02 1.738619804382324219e-02 -1.732571274042129517e-01 -4.102073982357978821e-02 1.530173718929290771e-01 -1.928001828491687775e-02 -3.563241660594940186e-02
1.618377417325973511e-01 -1.518913209438323975e-01 -3.903946876525878906e-01 -2.132841944694519043e-01 1.459442377090454102e-01 2.936000227928161621e-01 2.044844180345535278e-01 1.909258216619491577e-02 1.283817291259765625e-01 -1.783604770898818970e-01 8.330146968364715576e-02 1.720918715000152588e-01 -3.294135257601737976e-02 -1.139417141675949097e-01 1.046709492802619934e-01 1.547835022211074829e-01 1.171631962060928345e-01 -4.329386726021766663e-02 -1.589767485857009888e-01 -6.225925311446189880e-02 6.033060140907764435e-03 -1.752121597528457642e-01 -7.177773118019104004e-02 -3.186297044157981873e-02 2.517512142658233643e-01 4.386493004858493805e-03 -4.296686947345733643e-01 -1.205554977059364319e-01 8.971027284860610962e-02 2.882780134677886963e-01 1.471386104822158813e-01 1.110244840383529663e-01
3.204660415649414062e-01 6.873966008424758911e-02 -2.805698513984680176e-01 -2.590827047824859619e-01 1.156719177961349487e-01 1.069370582699775696e-01 1.747279167175292969e-01 -2.359968572854995728e-01 1.437421888113021851e-01 1.346741709858179092e-02 -1.156873106956481934e-01 7.117535173892974854e-02 -1.926331520080566406e-01 -1.408728361129760742e-01 -1.130171120166778564e-01 2.265459746122360229e-01 1.393934786319732666e-01 -6.270086765289306641e-02 8.801358193159103394e-02 1.338096559047698975e-01 1.603756449185311794e-03 -2.005750834941864014e-01 -2.991010546684265137e-01 1.251268088817596436e-01 3.065083734691143036e-02 -5.650453642010688782e-02 8.134581893682479858e-02 -1.491717062890529633e-02 1.751591712236404419e-01 3.403836190700531006e-01 2.730491161346435547e-01 -2.211735546588897705e-01
1.659776121377944946e-01 6.381809711456298828e-03 -2.960500307381153107e-02 -4.891676455736160278e-02 -2.532337307929992676e-01 2.048263102769851685e-01 -6.690546125173568726e-02 -9.047716110944747925e-02 8.229461312294006348e-02 3.509027659893035889e-01 6.696508824825286865e-02 -1.406754702329635620e-01 -2.223540470004081726e-02 1.653074026107788086e-01 -2.830872237682342529e-01 -1.486882418394088745e-01 2.348890714347362518e-02 2.498096972703933716e-01 9.522499889135360718e-02 -4.249911308288574219e-01 -1.513698250055313110e-01 -5.557939037680625916e-02 2.010819688439369202e-02 1.904527395963668823e-01 1.022854298353195190e-01 -1.924552917480468750e-01 -2.180280089378356934e-01 -1.337857544422149658e-01 -1.048259660601615906e-01 2.368230670690536499e-01 2.168089449405670166e-01 -1.543215215206146240e-01
2.087538391351699829e-01 2.324761599302291870e-01 -1.622852534055709839e-01 -2.244818061590194702e-01 -8.338333666324615479e-02 2.602659761905670166e-01 8.136182278394699097e-02 -3.023840114474296570e-02 1.805726587772369385e-01 1.158165857195854187e-01 -3.171531856060028076e-02 -9.140507131814956665e-02 -3.588021919131278992e-02 -3.037291467189788818e-01 -1.358623057603836060e-01 -9.603089839220046997e-02 6.010355055332183838e-02 2.085445821285247803e-01 -1.883397623896598816e-02 -1.101103127002716064e-01 -1.829429864883422852e-01 -2.822220623493194580e-01 -2.174678295850753784e-01 3.238623142242431641e-01 3.539085090160369873e-01 -1.953148543834686279e-01 -4.696461185812950134e-02 -1.862879842519760132e-01 -1.438898444175720215e-01 1.060848087072372437e-01 6.611710041761398315e-02 -7.284358143806457520e-02
5.030160024762153625e-02 -3.257196769118309021e-02 -6.246834620833396912e-02 -3.061600923538208008e-01 2.561161220073699951e-01 2.124326974153518677e-01 1.161401644349098206e-01 -4.404790401458740234e-01 -1.013801842927932739e-01 1.456774324178695679e-01 2.757177129387855530e-02 1.455298066139221191e-01 4.703402146697044373e-02 -2.583838626742362976e-02 -4.794821143150329590e-02 1.744670718908309937e-01 4.943485930562019348e-02 -7.624571770429611206e-02 -1.239083036780357361e-01 -1.243529766798019409e-01 2.883569896221160889e-01 -2.395104914903640747e-01 1.071276441216468811e-01 1.043970584869384766e-01 9.933988004922866821e-02 4.457113519310951233e-02 -3.343747556209564209e-01 -2.421779930591583252e-01 9.642189741134643555e-02 2.836965918540954590e-01 8.306138962507247925e-02 -1.025983393192291260e-01
3.986081108450889587e-02 5.408928915858268738e-02 -1.049153227359056473e-02 -6.619828194379806519e-02 7.110982388257980347e-02 1.603604853153228760e-01 9.616694599390029907e-02 -1.860841214656829834e-01 3.292250633239746094e-01 -1.175972633063793182e-03 -2.423391640186309814e-01 1.742682754993438721e-01 -1.327830702066421509e-01 -1.872149407863616943e-01 -1.053248867392539978e-01 1.539896707981824875e-03 2.839230895042419434e-01 -5.173066630959510803e-02 -1.058407798409461975e-01 -1.258542388677597046e-01 1.420346647500991821e-01 -1.685497164726257324e-01 1.064591705799102783e-01 2.848026454448699951e-01 2.528347373008728027e-01 -7.054471969604492188e-02 8.564215153455734253e-02 -3.583414554595947266e-01 1.327510476112365723e-01 3.405510485172271729e-01 2.420332580804824829e-01 -8.305981010198593140e-02
1.962251067161560059e-01 -2.077413722872734070e-02 -1.186887994408607483e-01 -2.026510685682296753e-01 2.123583555221557617e-01 2.867256999015808105e-01 -1.390925496816635132e-01 1.230569928884506226e-01 7.574293017387390137e-02 9.757710248231887817e-02 1.689652353525161743e-01 1.993051618337631226e-01 4.386320337653160095e-02 1.996926963329315186e-02 -3.636706769466400146e-01 -1.967580914497375488e-01 5.999479442834854126e-02 -1.845913827419281006e-01 4.648236930370330811e-02 -9.756083786487579346e-02 1.751775741577148438e-01 -1.958477348089218140e-01 4.081555455923080444e-02 2.864506244659423828e-01 1.849789172410964966e-01 -1.886228471994400024e-01 -7.958644628524780273e-02 -7.878021895885467529e-02 1.956733167171478271e-01 2.954154908657073975e-01 1.967467665672302246e-01 1.963927596807479858e-01
2.672487795352935791e-01 -1.168119162321090698e-02 -1.613106727600097656e-01 1.756274849176406860e-01 -2.201893031597137451e-01 8.958712220191955566e-02 -1.007130816578865051e-01 -6.133010983467102051e-02 8.989784866571426392e-02 1.987804770469665527e-01 1.110799163579940796e-01 -1.796857714653015137e-01 7.530101388692855835e-02 -1.194387897849082947e-01 -1.477825343608856201e-01 8.208136260509490967e-02 1.545158475637435913e-01 -3.663816675543785095e-02 -2.583221793174743652e-01 -1.816457360982894897e-01 -7.873228192329406738e-02 -4.644984900951385498e-01 2.394832819700241089e-01 -1.043478772044181824e-01 3.111917674541473389e-01 -1.387841552495956421e-01 1.211838349699974060e-01 -1.377875059843063354e-01 1.529902126640081406e-02 3.738478943705558777e-02 2.946543097496032715e-01 -8.403251320123672485e-02
1.429393589496612549e-01 8.522334694862365723e-02 -1.050050705671310425e-01 -2.227687835693359375e-02 2.583875320851802826e-02 -1.090988293290138245e-01 -2.788720428943634033e-01 4.928618296980857849e-02 3.944192230701446533e-01 -1.073956117033958435e-01 1.365372538566589355e-01 9.665293991565704346e-02 -1.432532444596290588e-03 -2.305175513029098511e-01 -3.381904959678649902e-02 1.775897108018398285e-02 -3.647004067897796631e-02 2.673304080963134766e-01 -6.750451028347015381e-02 1.505750417709350586e-02 1.013716459274291992e-01 -7.298164069652557373e-02 8.586482144892215729e-03 2.642396390438079834e-01 3.885335922241210938e-01 -4.145198687911033630e-02 -1.279480010271072388e-01 -1.164150331169366837e-02 -2.715055644512176514e-01 1.483502835035324097e-01 3.246659040451049805e-01 -2.914413213729858398e-01
1.539390683174133301e-01 -8.753678947687149048e-02 -8.516722172498703003e-02 -2.965525984764099121e-01 4.458788037300109863e-02 3.362621068954467773e-01 -2.396650314331054688e-01 1.705195009708404541e-01 7.696788758039474487e-02 1.415073573589324951e-01 1.387888938188552856e-01 1.460656672716140747e-01 3.061184100806713104e-02 2.709799632430076599e-02 -6.589730829000473022e-02 -1.547129601240158081e-01 1.991866976022720337e-01 7.382322847843170166e-02 5.934746470302343369e-03 -1.899790614843368530e-01 1.184598058462142944e-01 -2.544016242027282715e-01 9.912982583045959473e-02 2.358559221029281616e-01 9.241400659084320068e-02 -1.250503063201904297e-01 -1.204742863774299622e-01 -1.569788157939910889e-01 3.627636134624481201e-01 2.311370521783828735e-01 1.438001692295074463e-01 2.843875288963317871e-01
1.407778114080429077e-01 -3.734122514724731445e-01 -1.113784760236740112e-01 -2.215376049280166626e-01 -1.480294507928192616e-03 1.774232834577560425e-01 -1.771209239959716797e-01 2.353926450014114380e-01 3.575335741043090820e-01 3.194897249341011047e-02 -1.889556944370269775e-01 5.455681681632995605e-02 -1.007941290736198425e-01 1.926105469465255737e-02 -5.083961039781570435e-02 2.205611318349838257e-01 7.765989005565643311e-02 7.321421802043914795e-02 -9.892098605632781982e-03 -6.362416595220565796e-02 9.978388994932174683e-02 -1.514358818531036377e-01 5.822375416755676270e-02 -1.207609847187995911e-01 2.153045982122421265e-01 -1.429743170738220215e-01 -1.608596146106719971e-01 -1.202074363827705383e-01 3.035552501678466797e-01 3.540436327457427979e-01 2.014957517385482788e-01 9.355442598462104797e-03
3.263796567916870117e-01 1.161133870482444763e-01 -2.262438982725143433e-01 -3.394552469253540039e-01 3.030612170696258545e-01 -9.857679158449172974e-02 3.460095077753067017e-02 6.955002248287200928e-02 1.615570932626724243e-01 1.124043166637420654e-01 3.527763858437538147e-02 5.825080722570419312e-02 1.494325101375579834e-01 -2.282557040452957153e-01 -1.096051111817359924e-01 7.083454634994268417e-03 8.543495088815689087e-02 -1.281661391258239746e-01 9.317449480295181274e-02 -9.526048600673675537e-02 1.322153955698013306e-01 -9.211167693138122559e-03 -3.427197039127349854e-02 1.912194937467575073e-01 2.473436892032623291e-01 -2.843911647796630859e-01 3.466546162962913513e-02 -3.193446397781372070e-01 3.143889009952545166e-01 1.046245917677879333e-01 1.491770446300506592e-01 4.522291943430900574e-02
3.409130871295928955e-02 -3.493846952915191650e-02 -1.588844954967498779e-01 -1.848983019590377808e-01 1.220358535647392273e-01 2.314889580011367798e-01 -2.807488478720188141e-02 -1.154838055372238159e-01 1.860741376876831055e-01 -1.695909164845943451e-02 -1.089728102087974548e-01 -5.110879987478256226e-02 1.906782388687133789e-01 -2.255204319953918457e-01 -2.265961915254592896e-01 1.326025873422622681e-01 -1.550373136997222900e-01 2.446256875991821289e-01 -9.663954377174377441e-02 1.102083548903465271e-02 4.619868472218513489e-02 -2.366793304681777954e-01 2.952307760715484619e-01 8.410459756851196289e-02 1.335677951574325562e-01 1.295616626739501953e-01 -2.908700406551361084e-01 5.259160324931144714e-02 -1.765679568052291870e-01 2.615723907947540283e-01 3.274489939212799072e-01 -2.747603952884674072e-01
7.044921815395355225e-02 -6.877338141202926636e-02 6.447807699441909790e-02 -1.087962538003921509e-01 -3.085876069962978363e-02 -5.550036579370498657e-02 2.139991968870162964e-01 -1.103637143969535828e-01 1.231539249420166016e-01 4.532932490110397339e-02 -1.358194053173065186e-01 1.358585953712463379e-01 1.269946694374084473e-01 -1.481268089264631271e-03 -9.049595892429351807e-02 -1.822337508201599121e-01 1.610010713338851929e-01 5.309162288904190063e-02 -1.057208776473999023e-01 -3.395821750164031982e-01 3.100310862064361572e-01 -4.074718058109283447e-02 -6.694179773330688477e-02 2.747022211551666260e-01 2.380953542888164520e-02 1.411349605768918991e-02 7.414195686578750610e-03 -1.195826604962348938e-01 -3.473110124468803406e-02 5.639931559562683105e-01 3.383590877056121826e-01 -1.370867490768432617e-01
-5.863298848271369934e-02 8.195497840642929077e-02 4.055500775575637817e-02 -2.262028157711029053e-01 1.736418344080448151e-02 3.758020401000976562e-01 3.566119819879531860e-02 -8.630888164043426514e-02 1.551378071308135986e-01 -1.122523695230484009e-01 -3.243964165449142456e-02 -2.396610230207443237e-01 1.847092658281326294e-01 1.030492112040519714e-01 -3.123660683631896973e-01 2.884284853935241699e-01 -8.204814791679382324e-02 2.112394571304321289e-02 -1.456942595541477203e-02 -3.222738504409790039e-01 3.406165633350610733e-03 -2.093023061752319336e-01 3.368952274322509766e-01 -8.738195896148681641e-02 2.922570109367370605e-01 -4.584454745054244995e-02 -8.869208395481109619e-02 -6.281223148107528687e-02 1.044638603925704956e-01 1.637218296527862549e-01 2.264260798692703247e-01 -4.009493440389633179e-02
1.761909127235412598e-01 1.524593383073806763e-01 -3.983226120471954346e-01 4.758672416210174561e-02 -3.959358483552932739e-02 2.097529023885726929e-01 -2.166609838604927063e-02 -1.421068161725997925e-01 2.636282145977020264e-01 -3.575375676155090332e-01 -8.321121335029602051e-02 1.092414483428001404e-01 1.355153694748878479e-02 -1.083764806389808655e-01 -1.289694160223007202e-01 -1.013625226914882660e-02 1.392246931791305542e-01 1.315565854310989380e-01 -1.152575761079788208e-01 -4.905162006616592407e-02 1.145877763628959656e-01 -2.752284705638885498e-01 6.222111172974109650e-03 3.657675683498382568e-01 2.339437603950500488e-01 -8.357958495616912842e-02 -5.535019189119338989e-02 -1.086275652050971985e-01 -1.665708869695663452e-01 -1.688150875270366669e-02 1.577375531196594238e-01 -2.629192471504211426e-01
2.529566586017608643e-01 -1.639149636030197144e-01 -2.079260200262069702e-01 -1.006377860903739929e-01 7.078299671411514282e-02 2.084000557661056519e-01 2.479014098644256592e-01 -1.146074458956718445e-01 3.044291585683822632e-02 -6.719353049993515015e-02 7.175412774085998535e-02 2.576701045036315918e-01 1.904203146696090698e-01 3.404713422060012817e-02 6.536485627293586731e-03 2.633492350578308105e-01 2.990942215546965599e-03 -1.434892863035202026e-01 -1.166007518768310547e-01 -1.214994415640830994e-01 -1.359309628605842590e-02 -4.055742919445037842e-01 -3.667254000902175903e-02 1.152043715119361877e-01 -8.670600131154060364e-03 1.843860596418380737e-01 -2.993302047252655029e-01 -1.307820975780487061e-01 6.829144060611724854e-02 3.717976212501525879e-01 1.795036941766738892e-01 6.936182081699371338e-02
3.981125652790069580e-01 -4.049168899655342102e-02 -4.579162970185279846e-02 -2.576078772544860840e-01 8.598883450031280518e-02 1.509859412908554077e-01 -9.358958899974822998e-02 -2.118373364210128784e-01 2.938044257462024689e-02 2.081639170646667480e-01 -1.126326993107795715e-01 -1.354317069053649902e-01 2.807022817432880402e-02 1.827581822872161865e-01 -1.282449066638946533e-01 1.223268657922744751e-01 6.834094226360321045e-02 5.001780390739440918e-01 -5.449046939611434937e-02 -9.122034907341003418e-02 9.747774899005889893e-02 4.825206473469734192e-02 1.562365740537643433e-01 2.974867820739746094e-02 3.263813555240631104e-01 -1.261018365621566772e-01 1.332999020814895630e-01 -1.762522906064987183e-01 -1.805905066430568695e-02 1.121656596660614014e-01 2.144302278757095337e-01 1.155384927988052368e-01
2.643142454326152802e-02 1.484831124544143677e-01 -3.866518437862396240e-01 5.326465517282485962e-02 -2.287671528756618500e-02 3.958414494991302490e-01 -1.364870220422744751e-01 -1.452956199645996094e-01 1.553036719560623169e-01 -1.368684172630310059e-01 -2.181626111268997192e-01 -5.146962776780128479e-02 2.031716555356979370e-01 -1.206814125180244446e-01 -9.259308874607086182e-02 -1.671424806118011475e-01 1.119319796562194824e-01 7.776709645986557007e-02 6.286068260669708252e-02 -1.265947520732879639e-01 8.511915057897567749e-02 -1.022292822599411011e-01 -7.268944382667541504e-02 -2.604463323950767517e-02 1.445232927799224854e-01 3.048834800720214844e-01 3.732952848076820374e-02 -7.605797797441482544e-02 2.791115045547485352e-01 2.323636412620544434e-01 6.379238516092300415e-02 -3.511667549610137939e-01
1.266346424818038940e-01 2.080527395009994507e-01 8.375241304747760296e-04 -8.673218637704849243e-02 1.708136200904846191e-01 -1.353397667407989502e-01 -1.841422170400619507e-01 6.411352008581161499e-02 2.911189198493957520e-01 5.108805000782012939e-02 -1.968836337327957153e-01 -1.120364964008331299e-01 4.452632367610931396e-02 -1.454287171363830566e-01 -1.605522781610488892e-01 1.319931298494338989e-01 4.566075652837753296e-02 1.398137062788009644e-01 1.381900757551193237e-01 -2.722878456115722656e-01 -1.641242057085037231e-01 -1.969054341316223145e-01 1.616455316543579102e-01 5.565238744020462036e-02 2.116356045007705688e-01 2.707087099552154541e-01 -2.993717789649963379e-01 -5.026870220899581909e-02 -1.435626298189163208e-01 3.362761437892913818e-01 1.841143518686294556e-01 -2.345557361841201782e-01
1.842682957649230957e-01 2.728350162506103516e-01 -3.672034740447998047e-01 4.897394776344299316e-02 -9.690096974372863770e-02 1.153823286294937134e-01 -2.914523147046566010e-02 2.157685309648513794e-01 -5.742298439145088196e-02 1.944570243358612061e-01 -1.061278134584426880e-01 -1.599602252244949341e-01 -1.618509441614151001e-01 1.786085814237594604e-01 5.337650701403617859e-02 -7.669027149677276611e-02 2.942810654640197754e-01 3.577916184440255165e-03 -3.270999342203140259e-02 -1.412613987922668457e-01 7.526876777410507202e-02 -2.793852686882019043e-01 9.771904349327087402e-02 7.165686786174774170e-02 3.982634544372558594e-01 -2.206613272428512573e-01 1.840407401323318481e-02 -1.319698840379714966e-01 -8.572243899106979370e-02 -1.430400926619768143e-02 2.346421480178833008e-01 -2.139123678207397461e-01
-2.133569121360778809e-01 -1.691194176673889160e-01 -2.491040974855422974e-01 -1.703609824180603027e-01 2.068928480148315430e-01 2.437577992677688599e-01 1.058877781033515930e-01 -1.635692864656448364e-01 1.646603494882583618e-01 2.285591326653957367e-02 9.362278506159782410e-04 1.217508781701326370e-02 -2.247064746916294098e-02 1.849252283573150635e-01 -6.888554990291595459e-02 1.553769260644912720e-01 3.181006908416748047e-01 -2.054969817399978638e-01 -1.575002074241638184e-01 -2.239185273647308350e-01 -2.547806687653064728e-02 -8.048705011606216431e-02 -7.091297209262847900e-02 2.210640907287597656e-01 9.807189553976058960e-02 -7.296573370695114136e-02 -2.197493314743041992e-01 -1.347311586141586304e-01 1.628052145242691040e-01 2.427185326814651489e-01 3.722944855690002441e-01 1.358107179403305054e-01
2.570629417896270752e-01 -8.441703021526336670e-02 8.387865126132965088e-02 -9.993816167116165161e-02 2.294711619615554810e-01 2.577654719352722168e-01 -2.061516046524047852e-02 -2.593891918659210205e-01 1.198332011699676514e-01 1.656509637832641602e-01 3.403436765074729919e-02 -1.486499011516571045e-01 2.871417105197906494e-01 -2.251321226358413696e-01 -2.003436535596847534e-02 1.621909141540527344e-01 -2.627842314541339874e-02 8.561570942401885986e-02 -1.358086913824081421e-01 -5.818272754549980164e-02 2.811354696750640869e-01 -1.457985788583755493e-01 2.377392202615737915e-01 1.577527821063995361e-01 2.291483990848064423e-02 -6.257372349500656128e-02 -2.815115451812744141e-01 1.978253945708274841e-03 4.328792691230773926e-01 5.191496759653091431e-02 1.105231642723083496e-01 -2.292600646615028381e-02
-4.277501255273818970e-02 -3.013884276151657104e-02 -2.083041518926620483e-01 6.533607840538024902e-02 -2.075721323490142822e-01 3.214364051818847656e-01 -2.263655811548233032e-01 3.077912144362926483e-02 1.350093185901641846e-01 1.614625304937362671e-01 -8.901843428611755371e-02 5.556388199329376221e-02 1.935013830661773682e-01 -1.014073099941015244e-02 -2.261696457862854004e-01 -1.993092447519302368e-01 5.075148493051528931e-02 2.272053360939025879e-01 1.851603388786315918e-01 -2.156926691532135010e-01 1.772052347660064697e-01 -1.507008820772171021e-01 -1.583035886287689209e-01 2.549829781055450439e-01 2.510210573673248291e-01 -3.201809823513031006e-01 -2.063638120889663696e-01 -2.323986887931823730e-01 3.378822654485702515e-02 -7.718734443187713623e-02 1.328713148832321167e-01 3.468306735157966614e-02
1.253875344991683960e-01 1.112106218934059143e-01 -4.480405449867248535e-01 -1.733903028070926666e-02 -1.853941679000854492e-01 3.181998729705810547e-01 -1.880570501089096069e-01 -8.283130824565887451e-02 2.838717103004455566e-01 -2.049598991870880127e-01 -2.407169491052627563e-01 -1.643828153610229492e-01 1.145319193601608276e-01 -1.821610033512115479e-01 -3.406099230051040649e-02 4.542800784111022949e-02 1.030968278646469116e-01 1.143402382731437683e-01 -1.840812526643276215e-02 -8.854860812425613403e-02 7.367072999477386475e-02 -1.828224658966064453e-01 4.971249401569366455e-02 1.932283937931060791e-01 3.679259866476058960e-02 2.032073885202407837e-01 8.675127476453781128e-02 -1.356017887592315674e-01 1.951132267713546753e-01 1.033894494175910950e-01 2.657563984394073486e-01 -1.935209184885025024e-01
2.916772663593292236e-01 3.143106997013092041e-01 -2.916114628314971924e-01 -1.014408990740776062e-01 2.388967573642730713e-01 1.808781921863555908e-01 -2.401069104671478271e-01 -2.539335936307907104e-02 4.447875171899795532e-02 1.236884444952011108e-01 4.670257866382598877e-02 6.019734591245651245e-02 -6.262443214654922485e-02 3.575673326849937439e-02 -3.119962215423583984e-01 3.184600472450256348e-01 2.591548860073089600e-01 -1.692235842347145081e-02 1.165450140833854675e-01 -2.989866435527801514e-01 8.346493542194366455e-02 -1.011826470494270325e-02 3.363113617524504662e-03 1.689082086086273193e-01 2.745789587497711182e-01 -1.835234579630196095e-03 -1.189551874995231628e-01 1.507183611392974854e-01 7.431315630674362183e-02 1.475353166460990906e-02 1.471017897129058838e-01 -2.056825673207640648e-03
1.515604648739099503e-02 -1.346734762191772461e-01 -1.870323121547698975e-01 1.074745804071426392e-01 -7.813593372702598572e-03 8.407477289438247681e-02 -3.026508688926696777e-01 -1.578138321638107300e-01 9.448245167732238770e-02 -4.016019776463508606e-02 -6.462224572896957397e-02 3.186557907611131668e-03 2.988318502902984619e-01 -1.805954873561859131e-01 -2.312695533037185669e-01 -1.308454871177673340e-01 -3.144339844584465027e-02 3.131663501262664795e-01 1.641961634159088135e-01 -3.099136948585510254e-01 8.640307933092117310e-03 -1.688162386417388916e-01 8.333128690719604492e-02 -2.444450557231903076e-02 7.739469408988952637e-02 -3.340435028076171875e-02 -3.147186040878295898e-01 -2.777970731258392334e-01 -9.196490049362182617e-02 6.786238867789506912e-03 3.294551670551300049e-01 -2.137028276920318604e-01
3.700951933860778809e-01 2.193122506141662598e-01 -1.295195668935775757e-01 -2.374879270792007446e-01 1.796425879001617432e-01 6.672800332307815552e-02 -2.190948575735092163e-01 6.770151853561401367e-02 1.990118436515331268e-02 4.155515506863594055e-02 5.746222287416458130e-02 1.691944599151611328e-01 1.179914698004722595e-01 -1.914518922567367554e-01 -1.655533313751220703e-01 1.768573671579360962e-01 -1.422553956508636475e-01 1.194117031991481781e-02 8.687047660350799561e-02 -3.392488658428192139e-01 2.718538232147693634e-02 -4.744525998830795288e-02 -1.161371916532516479e-01 1.341271698474884033e-01 4.093452692031860352e-01 1.020138636231422424e-01 1.449842602014541626e-01 1.013826057314872742e-01 1.742609888315200806e-01 1.016031578183174133e-01 2.262291163206100464e-01 -1.746698021888732910e-01
2.125205546617507935e-01 -1.636223793029785156e-01 -1.857245564460754395e-01 -3.809174522757530212e-02 -2.057717647403478622e-03 2.164097130298614502e-01 4.319034516811370850e-03 3.323550149798393250e-02 1.822501122951507568e-01 4.787624627351760864e-02 -1.359990239143371582e-01 1.810864955186843872e-01 -2.672184109687805176e-01 4.533874988555908203e-02 -8.504111319780349731e-02 1.557740122079849243e-01 1.820636862248647958e-05 4.309217259287834167e-02 3.399159908294677734e-01 -9.766507148742675781e-02 -7.465387880802154541e-02 -4.062724411487579346e-01 -3.283046931028366089e-02 1.791137605905532837e-01 -6.736092269420623779e-03 -1.172929629683494568e-02 -2.225712239742279053e-01 -4.102743789553642273e-02 2.883679568767547607e-01 1.008712202310562134e-01 3.772719204425811768e-01 -1.860256940126419067e-01
2.012090235948562622e-01 7.881718687713146210e-03 -2.092208415269851685e-01 -3.191372454166412354e-01 1.921580918133258820e-02 1.918619275093078613e-01 6.103675812482833862e-02 -9.960426390171051025e-02 3.149272501468658447e-01 2.044556140899658203e-01 1.105203106999397278e-01 -7.383483648300170898e-02 3.426257148385047913e-02 -2.309436500072479248e-01 -2.222933620214462280e-01 -1.697876602411270142e-01 1.750464737415313721e-02 1.977500319480895996e-01 5.938998609781265259e-02 -1.208297759294509888e-01 2.410574816167354584e-03 -2.095187157392501831e-01 -3.286062479019165039e-01 2.385180592536926270e-01 1.044362112879753113e-01 5.842955037951469421e-02 8.609940856695175171e-02 -3.346858918666839600e-01 -1.471267361193895340e-02 2.044915407896041870e-01 -1.110477298498153687e-01 -1.310594677925109863e-01
2.599831223487854004e-01 -1.755044981837272644e-02 -3.334497511386871338e-01 1.810214109718799591e-02 -7.077219337224960327e-02 -2.933641150593757629e-02 -1.078666374087333679e-01 1.983483284711837769e-01 1.904266327619552612e-01 -2.743561193346977234e-02 2.061690837144851685e-01 -2.946913838386535645e-01 -7.943439483642578125e-02 1.547010894864797592e-02 2.060514241456985474e-01 4.983714967966079712e-02 -5.875043198466300964e-02 1.158060654997825623e-01 1.948787569999694824e-01 -8.901988714933395386e-02 2.704422771930694580e-01 -2.379777729511260986e-01 3.242454305291175842e-02 2.444550395011901855e-01 -3.566599683836102486e-03 -7.517468929290771484e-02 -1.133062597364187241e-02 -1.630828827619552612e-01 2.464916110038757324e-01 2.191364318132400513e-01 3.142907619476318359e-01 -2.293275296688079834e-01
9.101723134517669678e-02 -6.642278283834457397e-02 1.284186355769634247e-02 1.920025609433650970e-02 -2.562313713133335114e-02 3.094308674335479736e-01 -1.879235915839672089e-02 -5.305779725313186646e-02 2.050641477108001709e-01 -2.284780330955982208e-02 -1.003934442996978760e-01 7.897982746362686157e-02 -3.361608684062957764e-01 1.142376214265823364e-01 4.985326528549194336e-02 1.675747781991958618e-01 2.648147940635681152e-01 4.921077191829681396e-02 9.546963497996330261e-03 -1.260826289653778076e-01 -4.146172106266021729e-02 -3.641456961631774902e-01 6.797381490468978882e-02 1.704812645912170410e-01 1.608729213476181030e-01 -2.284760773181915283e-02 -1.244101226329803467e-01 -1.015957593917846680e-01 2.813704609870910645e-01 2.118486166000366211e-01 4.853535890579223633e-01 5.767184495925903320e-02
8.253317326307296753e-02 1.294848173856735229e-01 -1.226429641246795654e-02 -2.656828165054321289e-01 1.269329804927110672e-02 1.713179401122033596e-03 -3.631231142207980156e-03 5.181969329714775085e-02 4.277160167694091797e-01 5.151521041989326477e-02 -9.494890458881855011e-03 -1.238718777894973755e-01 4.581690728664398193e-01 3.682810068130493164e-02 -3.212249577045440674e-01 1.373210549354553223e-01 -1.955879665911197662e-02 3.282618522644042969e-02 -2.955944836139678955e-02 -2.675052881240844727e-01 2.199105545878410339e-02 -2.102403044700622559e-01 2.194811701774597168e-01 -6.252838671207427979e-02 1.930351257324218750e-01 -1.389835923910140991e-01 -2.025782167911529541e-01 -8.103688806295394897e-02 -7.571238279342651367e-02 2.951613664627075195e-01 2.790093980729579926e-02 -6.535833235830068588e-04
1.544299870729446411e-01 2.787339687347412109e-01 -3.404508531093597412e-01 1.855705119669437408e-02 2.208085656166076660e-01 9.476112574338912964e-02 -1.037965118885040283e-01 -2.694944143295288086e-01 2.224698811769485474e-01 -1.558473855257034302e-01 4.661127552390098572e-02 -1.425433252006769180e-02 6.446675211191177368e-02 -9.476420283317565918e-02 -2.857219278812408447e-01 1.082586720585823059e-01 1.219686865806579590e-01 1.635839790105819702e-01 1.168198063969612122e-01 -8.310466259717941284e-02 -1.267865858972072601e-02 -2.459007054567337036e-01 -3.795765712857246399e-02 4.095907211303710938e-01 8.635126799345016479e-02 -6.794134154915809631e-03 7.469969242811203003e-02 4.204084351658821106e-02 -1.302527636289596558e-01 2.060059458017349243e-01 1.363787502050399780e-01 -2.711903750896453857e-01
4.210857152938842773e-01 2.744113206863403320e-01 -8.962721377611160278e-02 -1.065751984715461731e-01 2.015105038881301880e-01 1.615306884050369263e-01 -2.557603120803833008e-01 -1.281600892543792725e-01 1.169557645916938782e-01 -1.725844293832778931e-02 -6.461933953687548637e-04 4.708786681294441223e-02 -6.833536177873611450e-02 -7.146307826042175293e-02 -3.367209136486053467e-01 2.571727149188518524e-03 2.291668057441711426e-01 1.423947364091873169e-01 -2.182158641517162323e-02 -3.872849941253662109e-01 7.006373256444931030e-02 -1.246298253536224365e-01 3.703201562166213989e-02 1.955547481775283813e-01 7.136829942464828491e-02 2.317939996719360352e-01 -5.710888653993606567e-02 4.560775309801101685e-02 -4.422160238027572632e-02 2.238188311457633972e-02 2.999655604362487793e-01 1.361621730029582977e-02
3.517167270183563232e-01 -1.501015722751617432e-01 5.669087171554565430e-02 -2.483640313148498535e-01 3.087318502366542816e-02 8.643007278442382812e-02 -1.417181342840194702e-01 -3.120678663253784180e-01 -2.251619696617126465e-01 -6.993535161018371582e-02 -2.005974948406219482e-01 -2.662076242268085480e-02 3.772960603237152100e-02 2.344275824725627899e-02 1.664778143167495728e-01 1.582925021648406982e-01 -1.283205151557922363e-01 -3.985651955008506775e-02 6.982840597629547119e-02 -1.681108176708221436e-01 1.882069408893585205e-01 -2.941080629825592041e-01 -2.173724174499511719e-01 2.405195832252502441e-01 -5.752684175968170166e-02 -1.461027413606643677e-01 2.097112312912940979e-02 -2.314249873161315918e-01 1.172303408384323120e-01 1.949941217899322510e-01 1.808718889951705933e-01 -2.652255296707153320e-01
7.878129929304122925e-02 -2.846288122236728668e-02 -2.055260539054870605e-01 2.203447371721267700e-01 -9.096449613571166992e-02 2.896724939346313477e-01 2.694284915924072266e-02 -1.639896035194396973e-01 2.747232094407081604e-02 4.682103544473648071e-02 -3.016273491084575653e-02 2.002953784540295601e-03 1.257204562425613403e-01 1.646983623504638672e-02 -2.243072241544723511e-01 1.320496946573257446e-01 -1.758849322795867920e-01 2.502082884311676025e-01 1.828099787235260010e-01 -3.652226626873016357e-01 8.898851275444030762e-02 -2.337455898523330688e-01 -1.604415476322174072e-01 2.066841274499893188e-01 1.994259208440780640e-01 -3.894657790660858154e-01 -9.293550252914428711e-02 -1.333542466163635254e-01 -4.979955032467842102e-02 -1.105472594499588013e-01 2.659010887145996094e-01 -7.600426208227872849e-03
3.005087375640869141e-01 -1.440483778715133667e-01 -1.830699145793914795e-01 -2.505917549133300781e-01 1.201379857957363129e-02 1.092545092105865479e-01 -1.498215645551681519e-01 -5.029539391398429871e-02 5.425600800663232803e-03 -1.388991922140121460e-01 1.995030343532562256e-01 1.779008284211158752e-02 -7.976003736257553101e-02 1.075650304555892944e-01 -8.130206167697906494e-02 -1.210708618164062500e-01 5.135239288210868835e-02 -5.557856336236000061e-02 1.790239959955215454e-01 1.236367300152778625e-01 2.649541497230529785e-01 -3.692086338996887207e-01 1.507385671138763428e-01 6.159178912639617920e-02 1.849362999200820923e-01 -1.049149110913276672e-01 -2.753951847553253174e-01 -1.426623016595840454e-01 -4.045546427369117737e-02 2.748173475265502930e-01 2.490230947732925415e-01 -3.004429042339324951e-01
2.940832376480102539e-01 -8.466651290655136108e-02 4.487558081746101379e-02 -2.956512868404388428e-01 1.099633332341909409e-02 2.508209645748138428e-01 -1.123781409114599228e-02 -1.898765377700328827e-02 -1.583234816789627075e-01 1.925704926252365112e-01 -2.749497294425964355e-01 -2.665619365870952606e-02 4.098701849579811096e-02 2.152477502822875977e-01 -7.112922519445419312e-02 3.346618264913558960e-02 2.898585498332977295e-01 4.065075814723968506e-01 2.160875871777534485e-02 -2.259501256048679352e-02 9.616273641586303711e-02 -1.768665313720703125e-01 1.548389494419097900e-01 -7.599575817584991455e-02 1.251834481954574585e-01 -1.724478155374526978e-01 1.677763648331165314e-02 -1.828249990940093994e-01 2.088964879512786865e-01 2.684071958065032959e-01 1.865868568420410156e-01 1.030625253915786743e-01
-3.996806964278221130e-02 -9.417694061994552612e-02 -4.102807957679033279e-03 -1.131042912602424622e-01 5.182358250021934509e-02 -3.022048622369766235e-02 -9.475224465131759644e-02 9.800746291875839233e-02 2.011002749204635620e-01 2.033539861440658569e-02 -4.435796141624450684e-01 1.348366737365722656e-01 5.046378076076507568e-02 -7.193445414304733276e-02 -7.166431844234466553e-02 -5.143160000443458557e-02 2.788730561733245850e-01 1.827927827835083008e-01 -1.345024723559617996e-02 -1.158721297979354858e-01 3.513784110546112061e-01 2.569720847532153130e-03 -7.209214568138122559e-02 2.976605594158172607e-01 5.875916406512260437e-02 -8.121798187494277954e-02 4.671715572476387024e-02 -3.403346538543701172e-01 -1.969906389713287354e-01 3.640214204788208008e-01 9.483048319816589355e-02 -1.811315417289733887e-01
1.133592724800109863e-01 -2.139544636011123657e-01 -6.445577309932559729e-05 6.475349422544240952e-03 1.750568598508834839e-01 1.061437465250492096e-02 -1.031209230422973633e-01 1.095302328467369080e-01 -1.416601520031690598e-02 1.687533557415008545e-01 -2.331807017326354980e-01 -1.613491773605346680e-01 -5.086905881762504578e-02 -2.935477495193481445e-01 -2.637374699115753174e-01 2.029113769531250000e-01 8.205535262823104858e-02 2.396020740270614624e-01 -2.853399813175201416e-01 -3.839878439903259277e-01 -7.722157239913940430e-02 -2.088558226823806763e-01 8.838486671447753906e-02 9.378504753112792969e-02 1.712912917137145996e-01 -3.878106176853179932e-02 -3.643732145428657532e-02 -2.609030306339263916e-01 5.613052472472190857e-02 -1.834791153669357300e-02 -1.888804323971271515e-02 -3.407103121280670166e-01
3.586167842149734497e-02 1.133530437946319580e-01 -2.376388609409332275e-01 8.524441719055175781e-02 3.127087950706481934e-01 2.358818054199218750e-01 1.180416122078895569e-01 -3.754813596606254578e-02 -9.779853373765945435e-02 -3.902299702167510986e-02 -2.731807231903076172e-01 1.245069503784179688e-01 1.379634290933609009e-01 6.601049751043319702e-02 1.137406900525093079e-01 -8.568328619003295898e-02 -5.127480626106262207e-02 -2.789770625531673431e-02 -1.597147434949874878e-01 -8.873314410448074341e-02 2.056782990694046021e-01 -3.002930283546447754e-01 -6.291191279888153076e-02 1.870099604129791260e-01 -1.120257079601287842e-01 -1.510510295629501343e-01 -1.983967870473861694e-01 -2.524765729904174805e-01 2.392763048410415649e-01 3.671432435512542725e-01 2.618013024330139160e-01 3.478495404124259949e-02
9.877947717905044556e-02 1.063948646187782288e-01 -1.825191974639892578e-01 -6.124269217252731323e-02 3.605232015252113342e-02 1.942404359579086304e-01 -1.087517589330673218e-01 -1.393236070871353149e-01 1.052339375019073486e-01 -6.375046074390411377e-02 -7.759005576372146606e-02 -1.967163532972335815e-01 1.996084451675415039e-01 -2.441722005605697632e-01 -2.139061987400054932e-01 -5.774133838713169098e-03 -9.112898260354995728e-02 2.144833058118820190e-01 1.426064074039459229e-01 -2.255636602640151978e-01 4.686948284506797791e-02 -2.555544972419738770e-01 4.095894098281860352e-02 3.207909762859344482e-01 1.982264667749404907e-01 2.503230869770050049e-01 -1.559326350688934326e-01 5.292152985930442810e-02 -2.926050424575805664e-01 2.889178693294525146e-01 2.214973717927932739e-01 -1.471302807331085205e-01
2.499305009841918945e-01 -7.788593322038650513e-02 -1.892195343971252441e-01 4.634478315711021423e-02 2.029149979352951050e-01 -3.319504857063293457e-02 -3.528575226664543152e-02 -7.743518054485321045e-02 2.901475527323782444e-04 5.421810224652290344e-02 -7.116053253412246704e-02 1.570277810096740723e-01 -2.445506304502487183e-02 3.550824895501136780e-02 9.878232330083847046e-02 -1.588851213455200195e-01 -6.837809458374977112e-03 -1.403005719184875488e-01 2.404008060693740845e-01 -3.133707940578460693e-01 1.339741349220275879e-01 -2.010932266712188721e-01 1.917227655649185181e-01 2.588750123977661133e-01 3.567649126052856445e-01 6.730691343545913696e-02 -1.685695946216583252e-01 -1.816890388727188110e-01 3.275184631347656250e-01 3.576526641845703125e-01 -8.970766514539718628e-02 1.099439710378646851e-02
1.697575896978378296e-01 -8.059637993574142456e-02 -3.713593780994415283e-01 -5.195968225598335266e-02 1.590183824300765991e-01 2.437722682952880859e-01 -1.068425700068473816e-01 -1.260967925190925598e-02 -1.623682491481304169e-02 2.638124525547027588e-01 -3.244436532258987427e-02 2.195741832256317139e-01 -1.393521130084991455e-01 -4.362282902002334595e-02 1.256777048110961914e-01 -2.211791276931762695e-01 3.631476312875747681e-02 7.390747219324111938e-02 2.003357708454132080e-01 -2.617893815040588379e-01 7.685256749391555786e-02 -2.205481827259063721e-01 2.707889378070831299e-01 1.073153465986251831e-01 3.271463215351104736e-01 1.809337884187698364e-01 -4.368698224425315857e-02 -7.352338731288909912e-02 -1.039906293153762817e-01 2.458247244358062744e-01 1.282857209444046021e-01 -1.816932708024978638e-01
4.085752964019775391e-01 6.826305296272039413e-03 -7.460073567926883698e-03 8.283302932977676392e-02 1.465426683425903320e-01 7.983593270182609558e-03 -2.377762049436569214e-01 -1.864610314369201660e-01 2.696220874786376953e-01 1.488438844680786133e-01 -4.907003417611122131e-02 8.963113650679588318e-03 3.516645431518554688e-01 -1.275675892829895020e-01 -2.739751935005187988e-01 1.681533157825469971e-01 1.769934892654418945e-01 -8.068245649337768555e-02 -5.241890624165534973e-02 -2.444649934768676758e-01 -1.947695575654506683e-02 -5.322602763772010803e-02 8.137997239828109741e-02 3.843827545642852783e-02 -1.816644147038459778e-02 6.261770427227020264e-02 -1.220529451966285706e-01 -2.082794308662414551e-01 -9.626539796590805054e-02 -1.003891527652740479e-01 4.230552315711975098e-01 1.149075757712125778e-02
-8.885833434760570526e-03 -2.848247587680816650e-01 -2.138894200325012207e-01 -5.626093223690986633e-02 -9.883935004472732544e-02 2.182210534811019897e-01 -6.326366681605577469e-03 -1.005906760692596436e-01 1.138212010264396667e-01 2.014535963535308838e-01 2.396408766508102417e-01 8.899770677089691162e-02 1.081751659512519836e-01 6.566697359085083008e-02 -1.922010779380798340e-01 1.451684068888425827e-02 -5.676313117146492004e-02 4.023016691207885742e-01 8.000861108303070068e-02 -4.895128682255744934e-02 1.656156629323959351e-01 -2.030238211154937744e-01 -9.180567227303981781e-03 1.835740208625793457e-01 -3.743913769721984863e-02 -9.548199176788330078e-02 -3.854604661464691162e-01 -3.836485147476196289e-01 -3.302287682890892029e-02 -1.072894409298896790e-02 2.067794501781463623e-01 -6.111725047230720520e-02
8.479427546262741089e-02 -2.541722357273101807e-01 -4.533792138099670410e-01 8.098191022872924805e-02 4.520375281572341919e-02 8.176685869693756104e-02 -8.698503673076629639e-02 3.253314644098281860e-02 5.959547311067581177e-02 2.626994550228118896e-01 -8.056656271219253540e-02 1.718398928642272949e-02 2.919381856918334961e-01 -3.504994884133338928e-02 9.188430756330490112e-02 3.020402491092681885e-01 1.745978742837905884e-01 1.008360534906387329e-01 -2.522844970226287842e-01 -2.107303291559219360e-01 -5.324597284197807312e-02 -2.459446713328361511e-02 -4.419776797294616699e-02 6.237723305821418762e-02 3.289241194725036621e-01 -1.422539502382278442e-01 -2.228421568870544434e-01 4.381021135486662388e-04 -1.124510467052459717e-01 2.904122173786163330e-01 1.369429472833871841e-02 3.945237491279840469e-03
3.501535952091217041e-01 -1.422720402479171753e-01 -5.725045129656791687e-02 -1.137178689241409302e-01 2.807227969169616699e-01 1.705924980342388153e-02 8.869741857051849365e-02 5.514613166451454163e-02 -6.136706843972206116e-02 1.473875194787979126e-01 -4.795865118503570557e-01 -5.160093307495117188e-02 5.379877239465713501e-02 -2.608818374574184418e-02 1.708023846149444580e-01 -5.677636712789535522e-02 5.888362973928451538e-02 5.505565181374549866e-02 -1.959109753370285034e-01 -1.785825937986373901e-01 1.878413707017898560e-01 -2.361645698547363281e-01 -4.254146292805671692e-02 3.921140916645526886e-03 -6.399901956319808960e-02 -2.246783860027790070e-02 -2.177729904651641846e-01 -3.408376872539520264e-01 3.083263933658599854e-01 1.391783803701400757e-01 5.613188818097114563e-02 -3.705675154924392700e-02
8.306156843900680542e-03 -3.445896878838539124e-02 -2.826371788978576660e-01 5.391346663236618042e-02 3.778748959302902222e-02 2.336295098066329956e-01 6.801004707813262939e-02 -1.555826961994171143e-01 8.573079854249954224e-02 3.570746630430221558e-02 -7.287749648094177246e-02 1.189603880047798157e-01 3.631311655044555664e-01 -8.646158128976821899e-02 -1.994589567184448242e-01 -1.310115009546279907e-01 6.360196322202682495e-02 3.505253195762634277e-01 1.618103682994842529e-01 -1.967706978321075439e-01 1.452569514513015747e-01 -2.551247738301753998e-02 1.337969582527875900e-02 3.196649253368377686e-01 2.281771153211593628e-01 -1.548708826303482056e-01 -2.235027253627777100e-01 -2.741474807262420654e-01 2.018855512142181396e-01 -1.306270956993103027e-01 1.446648836135864258e-01 -1.043884679675102234e-01
3.974626213312149048e-02 1.475258320569992065e-01 -2.563619315624237061e-01 6.104963272809982300e-02 5.908332020044326782e-02 2.514019906520843506e-01 -9.029208868741989136e-02 -2.168578952550888062e-01 2.468395829200744629e-01 1.730263815261423588e-03 -2.406551390886306763e-01 3.347154855728149414e-01 2.231357097625732422e-01 -6.883461959660053253e-03 1.106317043304443359e-01 -1.052735373377799988e-01 1.644844375550746918e-02 -6.300226598978042603e-02 5.971091240644454956e-02 -2.618332505226135254e-01 1.426375191658735275e-02 -7.035877555608749390e-02 -2.984989993274211884e-02 9.717401117086410522e-02 2.450288981199264526e-01 2.262019217014312744e-01 -9.479099512100219727e-02 -6.480010924860835075e-04 2.960065146908164024e-03 1.998240053653717041e-01 4.562043249607086182e-01 -1.455701142549514771e-01
2.470806837081909180e-01 3.206399679183959961e-01 2.309098653495311737e-02 -7.875175774097442627e-02 -6.113807857036590576e-02 1.969812661409378052e-01 1.395619474351406097e-02 -3.172712624073028564e-01 1.155485734343528748e-01 -7.829478383064270020e-02 -2.236172407865524292e-01 -4.940101504325866699e-02 2.416239231824874878e-01 -3.210894390940666199e-02 -3.250921890139579773e-02 1.160752177238464355e-01 8.048132807016372681e-02 1.484736204147338867e-01 9.634654223918914795e-02 -2.412852495908737183e-01 1.611509323120117188e-01 -4.486675560474395752e-02 1.726310849189758301e-01 -4.912372212857007980e-03 8.762101829051971436e-02 -3.555923104286193848e-01 1.999939382076263428e-01 -2.363466769456863403e-01 -7.700083404779434204e-02 3.532098531723022461e-01 1.097161248326301575e-01 1.166403815150260925e-01
9.819006919860839844e-02 -1.214904710650444031e-01 -2.514975890517234802e-02 -1.856935620307922363e-01 -3.908777609467506409e-02 -3.872326388955116272e-02 -1.803555786609649658e-01 -2.405121177434921265e-01 9.744371473789215088e-02 4.008461833000183105e-01 -1.117390468716621399e-01 -2.931200563907623291e-01 -2.199440002441406250e-01 -2.511080205440521240e-01 -3.244146406650543213e-01 1.048634573817253113e-01 -4.855848476290702820e-02 1.603025943040847778e-01 -1.332096457481384277e-01 -2.806443274021148682e-01 -5.813151970505714417e-02 -1.439207345247268677e-01 -1.143088266253471375e-01 1.128430571407079697e-02 2.624942362308502197e-01 -1.149279996752738953e-01 1.706300117075443268e-02 -2.250500619411468506e-01 -2.004648186266422272e-02 1.162920221686363220e-01 1.291331201791763306e-01 -1.591672450304031372e-01
-1.050351932644844055e-01 -2.545265555381774902e-01 -3.972131609916687012e-01 -3.507665693759918213e-01 1.807659566402435303e-01 3.811122477054595947e-01 1.744069457054138184e-01 2.656580321490764618e-02 6.631685048341751099e-02 3.176251053810119629e-02 1.497650891542434692e-01 1.829919070005416870e-01 -5.531382933259010315e-02 -8.524953573942184448e-02 1.454339325428009033e-01 1.357241570949554443e-01 1.544372439384460449e-01 8.962849527597427368e-02 -3.799261525273323059e-02 -1.074638143181800842e-01 7.053494453430175781e-02 -1.734649389982223511e-01 -1.193255186080932617e-01 -1.174351349472999573e-01 2.511710822582244873e-01 6.285609211772680283e-03 -8.952209353446960449e-02 -1.341151446104049683e-01 5.518117547035217285e-02 3.368008136749267578e-01 4.978051036596298218e-02 -8.393010497093200684e-02
-6.567073520272970200e-03 -3.588563203811645508e-02 -2.652258612215518951e-02 1.650034934282302856e-01 8.387049287557601929e-02 1.061685085296630859e-01 -1.860409080982208252e-01 -3.293801546096801758e-01 2.878834009170532227e-01 2.273296713829040527e-01 -1.073524802923202515e-01 2.014306932687759399e-01 -7.500541210174560547e-02 4.986909031867980957e-02 5.975173786282539368e-02 1.645877957344055176e-02 2.971218824386596680e-01 1.899427473545074463e-01 -2.044877260923385620e-01 -9.762149304151535034e-02 7.974353432655334473e-02 -2.441582977771759033e-01 -5.313159152865409851e-02 2.504747509956359863e-01 1.399024575948715210e-01 -9.358421713113784790e-02 -1.184487715363502502e-01 -1.052149236202239990e-01 1.321204006671905518e-01 3.581639528274536133e-01 2.558742761611938477e-01 1.970913410186767578e-01
-7.976622134447097778e-02 -3.104667961597442627e-01 -2.721495926380157471e-01 7.739805430173873901e-02 1.269141137599945068e-01 7.763928268104791641e-03 -1.765131503343582153e-01 -1.347680836915969849e-01 1.639134138822555542e-01 3.073959350585937500e-01 -8.357718586921691895e-02 -1.740281842648983002e-02 1.473737210035324097e-01 -7.269252836704254150e-02 1.666747778654098511e-01 1.235416382551193237e-01 2.352750301361083984e-01 -1.025582570582628250e-02 -1.738132089376449585e-01 -3.565206527709960938e-01 -1.697081513702869415e-02 -1.329475939273834229e-01 -1.255608052015304565e-01 7.966253161430358887e-02 3.266645967960357666e-01 -4.855724796652793884e-02 -2.774415314197540283e-01 -4.341369494795799255e-02 -8.100776374340057373e-02 3.237466514110565186e-01 -1.064936723560094833e-02 -2.729549072682857513e-02
1.211395487189292908e-01 -7.312924414873123169e-02 -1.443326324224472046e-01 -3.291323781013488770e-02 9.993772208690643311e-02 8.231335133314132690e-02 -5.987326428294181824e-02 -1.884121894836425781e-01 3.386288583278656006e-01 -3.074049577116966248e-02 2.401056736707687378e-01 5.836005322635173798e-03 -1.859727203845977783e-01 -1.728379875421524048e-01 -2.907708287239074707e-01 -1.503929197788238525e-01 1.169680133461952209e-01 1.448501646518707275e-01 8.656025677919387817e-02 -3.790890797972679138e-03 1.160852611064910889e-01 -3.178761601448059082e-01 -1.301275044679641724e-01 3.363898694515228271e-01 3.666803836822509766e-01 1.557885855436325073e-01 -5.210162699222564697e-02 -1.292437911033630371e-01 -1.311915665864944458e-01 2.411455363035202026e-01 3.673244267702102661e-02 1.251168996095657349e-01
1.144562140107154846e-01 -1.831809878349304199e-01 -3.979769051074981689e-01 4.266933724284172058e-02 5.344570800662040710e-02 4.996108636260032654e-02 -1.789518743753433228e-01 -8.711434900760650635e-02 7.423625141382217407e-02 1.972860544919967651e-01 -3.317881841212511063e-03 6.174777820706367493e-02 2.387463152408599854e-01 8.734104782342910767e-02 1.786830425262451172e-01 2.745602130889892578e-01 1.820765882730484009e-01 6.385634094476699829e-02 -2.009133994579315186e-01 -4.265837371349334717e-01 -1.001451238989830017e-01 -7.765956968069076538e-02 -2.670882456004619598e-02 8.407025784254074097e-02 2.535025775432586670e-01 -5.579948052763938904e-02 -2.795437574386596680e-01 -1.483277827501296997e-01 -7.433163374662399292e-02 2.615944743156433105e-01 5.465935915708541870e-02 -9.955322369933128357e-03
1.935596615076065063e-01 8.068032562732696533e-02 7.798150181770324707e-02 1.846051663160324097e-01 -4.141413792967796326e-02 3.296633809804916382e-02 1.807693094015121460e-01 -1.935246437788009644e-01 2.214357107877731323e-01 3.133170306682586670e-02 5.826111137866973877e-02 4.827269539237022400e-02 1.511956602334976196e-01 2.623115107417106628e-02 -1.672296226024627686e-02 -2.291628718376159668e-01 5.856975167989730835e-02 4.417140036821365356e-02 -1.568080931901931763e-01 -1.802652329206466675e-01 6.497266888618469238e-02 -1.771673262119293213e-01 -2.257394343614578247e-01 1.212824210524559021e-01 3.287398517131805420e-01 8.020633459091186523e-02 -1.359728574752807617e-01 -7.944609224796295166e-02 -2.312729367986321449e-03 4.529319405555725098e-01 3.878513872623443604e-01 -2.285223007202148438e-01
-6.226878240704536438e-02 -2.951450943946838379e-01 -8.859787136316299438e-02 -1.745950877666473389e-01 1.826140731573104858e-01 -2.439833246171474457e-03 -9.158378094434738159e-02 -9.393101930618286133e-02 1.354254633188247681e-01 -1.453197896480560303e-01 -1.880874633789062500e-01 2.650050632655620575e-02 1.223806589841842651e-01 -1.593293100595474243e-01 -1.586078554391860962e-01 -1.875550895929336548e-01 7.944752275943756104e-02 1.925013773143291473e-02 -3.208378553390502930e-01 -3.646089434623718262e-01 2.652597427368164062e-02 -1.827529072761535645e-01 2.706976532936096191e-01 5.669217556715011597e-02 6.564585119485855103e-02 1.283445358276367188e-01 -3.607932850718498230e-02 -3.788496851921081543e-01 -2.458831816911697388e-01 1.900953799486160278e-01 1.688880920410156250e-01 -1.631517661735415459e-04
4.101500809192657471e-01 -1.505755037069320679e-01 -1.334455162286758423e-01 -2.957039475440979004e-01 1.893531344830989838e-02 1.409209072589874268e-01 -8.151674270629882812e-02 -4.516759514808654785e-02 3.373519983142614365e-03 -8.694101870059967041e-02 -1.291681360453367233e-02 1.518991123884916306e-02 4.077425110153853893e-04 1.752692610025405884e-01 -2.376294508576393127e-02 1.422543730586767197e-02 4.123835638165473938e-02 1.209608372300863266e-02 2.401805073022842407e-01 1.147419810295104980e-01 1.530091911554336548e-01 -3.420815169811248779e-01 2.339920103549957275e-01 9.181728214025497437e-02 1.218064129352569580e-01 5.846060067415237427e-02 -3.197489082813262939e-01 -2.449017465114593506e-01 2.263566851615905762e-02 1.528475880622863770e-01 2.890512347221374512e-01 -2.670007050037384033e-01
9.600681811571121216e-02 -3.567731752991676331e-02 -1.126141473650932312e-01 -3.013775050640106201e-01 -8.685153722763061523e-02 3.338380753993988037e-01 -1.100838854908943176e-01 -8.179861307144165039e-02 -1.472794860601425171e-01 -9.295902214944362640e-03 1.378646641969680786e-01 -1.805588603019714355e-01 -4.973497707396745682e-03 1.479263454675674438e-01 -4.861538764089345932e-03 5.838482454419136047e-02 2.281271815299987793e-01 2.512892782688140869e-01 -2.355846576392650604e-02 -3.169951587915420532e-02 6.860363483428955078e-02 -6.370598077774047852e-02 2.961553931236267090e-01 -1.451414078474044800e-01 4.007636010646820068e-01 -1.639993041753768921e-01 6.048597022891044617e-02 -2.505490481853485107e-01 1.306664943695068359e-01 1.545950174331665039e-01 2.889702618122100830e-01 -1.917521804571151733e-01
-4.390366375446319580e-02 -2.171966880559921265e-01 -1.914827525615692139e-01 1.355384737253189087e-01 2.396666109561920166e-01 2.543313503265380859e-01 -2.202734649181365967e-01 6.057913228869438171e-02 -1.164119765162467957e-01 -8.622957020998001099e-02 1.921744644641876221e-02 -2.885374128818511963e-01 5.396804213523864746e-02 -1.011832207441329956e-01 -2.160664647817611694e-01 1.045217737555503845e-01 1.617882400751113892e-01 1.983037292957305908e-01 -2.521493136882781982e-01 -2.805744409561157227e-01 -1.677546948194503784e-01 -2.426789700984954834e-01 1.899943687021732330e-02 -3.384609892964363098e-02 1.206077635288238525e-01 -3.372730314731597900e-02 -9.321436285972595215e-02 -1.368155479431152344e-01 1.888078302145004272e-01 2.225600183010101318e-01 6.419842690229415894e-02 -3.426953852176666260e-01
2.452503889799118042e-01 -1.384967714548110962e-01 1.447195373475551605e-02 -4.090302810072898865e-02 1.094004735350608826e-01 -1.372414976358413696e-01 -8.946590125560760498e-02 -2.001919746398925781e-01 2.793385684490203857e-01 9.938102960586547852e-02 -3.565545678138732910e-01 -1.594481468200683594e-01 1.425144076347351074e-01 -5.845959112048149109e-02 3.342862799763679504e-02 2.166464775800704956e-01 -5.691413953900337219e-02 -1.655685016885399818e-03 -2.497573196887969971e-01 -2.822117507457733154e-01 2.179610878229141235e-01 -1.181853115558624268e-01 5.047656968235969543e-02 1.677611768245697021e-01 6.707675755023956299e-02 -1.507898569107055664e-01 -2.039322555065155029e-01 -9.672188758850097656e-02 4.528730213642120361e-01 4.566671326756477356e-02 -6.233941297978162766e-03 -6.951197236776351929e-02
1.609205752611160278e-01 -3.895324096083641052e-02 8.021584153175354004e-02 -4.949157685041427612e-02 2.527427971363067627e-01 2.022740244865417480e-01 1.762411445379257202e-01 -1.561038643121719360e-01 1.053831577301025391e-01 -4.800870642066001892e-02 -1.042872443795204163e-01 -7.726486027240753174e-02 2.846937179565429688e-01 -5.017345026135444641e-02 -1.953207999467849731e-01 2.914302051067352295e-01 -1.148226857185363770e-01 1.357619315385818481e-01 1.192366778850555420e-01 -2.742851972579956055e-01 -2.247305959463119507e-01 -2.503784894943237305e-01 1.846745908260345459e-01 -3.205990185961127281e-03 1.075089499354362488e-01 -8.205232769250869751e-02 -1.006531044840812683e-01 -1.134621948003768921e-01 -3.165650665760040283e-01 3.216186761856079102e-01 9.554886817932128906e-02 -2.100566327571868896e-01
-2.360025048255920410e-02 -1.735270768404006958e-01 -3.900714814662933350e-01 1.302303820848464966e-01 9.755759686231613159e-02 -7.374964654445648193e-02 -1.573120653629302979e-01 4.026660323143005371e-02 7.031899690628051758e-02 2.254765629768371582e-01 -6.123704090714454651e-02 6.625851988792419434e-02 2.715316712856292725e-01 -7.583648711442947388e-02 1.856912970542907715e-01 2.874675691127777100e-01 9.036912769079208374e-02 8.851832896471023560e-02 -1.353582143783569336e-01 -4.165874123573303223e-01 -2.590667270123958588e-02 -2.531576752662658691e-01 -1.271124184131622314e-01 1.034535393118858337e-01 2.271145284175872803e-01 -1.227609366178512573e-01 -2.387416213750839233e-01 1.496883109211921692e-03 -8.790022134780883789e-02 2.587101459503173828e-01 -8.235628483816981316e-04 -2.384066395461559296e-02
1.386672854423522949e-01 -3.518562763929367065e-02 -1.174131855368614197e-01 -1.421464383602142334e-01 1.549267172813415527e-01 6.337627768516540527e-02 1.658597439527511597e-01 -1.209355667233467102e-01 1.179367378354072571e-01 1.396847814321517944e-01 1.769977211952209473e-01 2.599495053291320801e-01 1.464359164237976074e-01 3.845416381955146790e-02 7.335770130157470703e-02 4.628053680062294006e-02 -5.234369635581970215e-02 -1.154395565390586853e-01 -1.716465651988983154e-01 -1.428889390081167221e-02 1.017616912722587585e-01 -3.245615959167480469e-01 -1.466325670480728149e-01 -1.928740413859486580e-03 2.278975844383239746e-01 -1.319786161184310913e-01 -3.886812031269073486e-01 -3.126204609870910645e-01 1.135883107781410217e-01 3.999739289283752441e-01 -8.980978280305862427e-03 -1.963774710893630981e-01
1.946184933185577393e-01 -1.846590489149093628e-01 -1.330839544534683228e-01 -6.244630366563796997e-02 8.655638992786407471e-02 9.157647937536239624e-02 1.064022704958915710e-01 -2.964069694280624390e-02 2.056839466094970703e-01 1.811846792697906494e-01 -4.829016700387001038e-02 -3.194784820079803467e-01 3.577527403831481934e-01 1.148706227540969849e-01 4.073741380125284195e-03 2.308695912361145020e-01 -3.357234969735145569e-02 1.184673905372619629e-01 -1.744980067014694214e-01 -1.471678316593170166e-01 -2.879679501056671143e-01 -9.154419600963592529e-02 -3.582115285098552704e-03 2.315088063478469849e-01 1.464252620935440063e-01 1.475183069705963135e-01 -1.019449904561042786e-01 -9.184760600328445435e-02 -5.834159627556800842e-02 4.252634942531585693e-01 2.085135430097579956e-01 -4.855594411492347717e-02
-9.741360694169998169e-02 -3.499324992299079895e-02 -8.337184786796569824e-02 -2.231665253639221191e-01 -1.995936036109924316e-02 2.339556515216827393e-01 5.709470808506011963e-02 -1.014883890748023987e-01 -1.714666783809661865e-01 -8.603829145431518555e-02 -1.348574608564376831e-01 5.030672036809846759e-05 -2.015042454004287720e-01 -6.650179624557495117e-02 -4.677790403366088867e-01 1.531032100319862366e-02 8.422077447175979614e-02 2.647709287703037262e-02 -1.295072492212057114e-02 -3.913699090480804443e-01 1.877211183309555054e-01 1.028451845049858093e-01 8.341862261295318604e-02 1.586462259292602539e-01 3.526483848690986633e-02 -1.263571828603744507e-01 -1.570216566324234009e-01 -2.492070198059082031e-01 -9.812756627798080444e-02 2.041166573762893677e-01 2.180323451757431030e-01 -3.207715451717376709e-01
2.319167554378509521e-01 -1.255527138710021973e-01 -1.414520889520645142e-01 -9.368584305047988892e-02 1.507424116134643555e-01 4.664591327309608459e-02 -2.321203984320163727e-02 -6.638278812170028687e-02 -8.333391696214675903e-02 2.529732286930084229e-01 -6.281367689371109009e-02 2.469090074300765991e-01 -7.096721231937408447e-02 7.096891850233078003e-02 -7.959543290780857205e-05 -1.313869357109069824e-01 8.111797273159027100e-02 -6.768843531608581543e-02 2.267723232507705688e-01 -4.591997265815734863e-01 2.896065078675746918e-02 -1.647030562162399292e-01 1.558611243963241577e-01 2.173055410385131836e-01 3.150196373462677002e-01 3.047518059611320496e-02 -1.643811911344528198e-01 -2.694426104426383972e-03 -7.766449451446533203e-02 3.085469007492065430e-01 2.002219557762145996e-01 -2.592048048973083496e-01
6.747741252183914185e-02 3.516454622149467468e-02 4.771151393651962280e-02 -1.411453187465667725e-01 3.073576986789703369e-01 3.551660776138305664e-01 -3.932787850499153137e-02 -4.131653159856796265e-02 -1.184736490249633789e-01 1.848411113023757935e-01 -2.472157776355743408e-01 -4.131615459918975830e-01 -1.160690709948539734e-01 4.469260456971824169e-04 -9.653598070144653320e-02 1.307946443557739258e-01 8.448041975498199463e-03 2.428656071424484253e-01 -4.845580831170082092e-02 2.012878656387329102e-02 2.618095874786376953e-01 -3.773680701851844788e-02 -2.850637771189212799e-02 8.512436598539352417e-02 2.396609187126159668e-01 -5.861030519008636475e-02 1.312366575002670288e-01 -6.889622658491134644e-02 2.204501256346702576e-02 2.679379880428314209e-01 3.646941483020782471e-01 1.646763831377029419e-02
5.705853551626205444e-02 -5.117198824882507324e-02 -1.448558922857046127e-02 -2.265107929706573486e-01 -1.173941940069198608e-01 1.351898461580276489e-01 4.106247425079345703e-02 6.672900170087814331e-02 2.886670529842376709e-01 -8.380865305662155151e-02 8.513186126947402954e-02 1.247263550758361816e-01 -2.548364922404289246e-02 -3.033154308795928955e-01 -1.812397390604019165e-01 1.438087522983551025e-01 1.908102184534072876e-01 9.273380041122436523e-02 1.175881996750831604e-01 -4.935103654861450195e-02 2.948962152004241943e-01 -2.230443209409713745e-01 -9.501242637634277344e-02 5.887139961123466492e-02 2.821568250656127930e-01 -1.016521304845809937e-01 -1.105321422219276428e-01 -3.487960994243621826e-01 9.665870666503906250e-02 4.058340489864349365e-01 2.464619092643260956e-02 1.900722533464431763e-01
5.640437081456184387e-02 -7.015515118837356567e-02 -1.170310527086257935e-01 -1.883500814437866211e-01 1.130415126681327820e-01 -7.480366039089858532e-04 7.282781880348920822e-03 7.806648313999176025e-02 1.405130773782730103e-01 1.811420172452926636e-02 -2.794450521469116211e-01 -1.142716854810714722e-01 5.712702870368957520e-02 5.370972305536270142e-02 1.060986071825027466e-01 1.023439615964889526e-01 -1.588998436927795410e-01 -1.789036840200424194e-01 -2.154863998293876648e-02 -2.851306200027465820e-01 5.286149382591247559e-01 -3.334084451198577881e-01 -2.565707266330718994e-01 -3.433624282479286194e-02 3.622179478406906128e-02 -2.050671959295868874e-03 -1.470638811588287354e-02 -2.477560937404632568e-01 5.054591596126556396e-02 3.868651762604713440e-02 3.392527699470520020e-01 7.757513225078582764e-02
1.197049766778945923e-01 6.879319250583648682e-02 -1.271806508302688599e-01 -3.254463672637939453e-01 3.953879699110984802e-02 2.843590825796127319e-02 -5.448878183960914612e-02 -1.888512521982192993e-01 3.533116728067398071e-02 2.507309615612030029e-02 4.433419555425643921e-02 3.254648149013519287e-01 1.913343667984008789e-01 -6.366466730833053589e-02 -1.528091430664062500e-01 9.535096585750579834e-02 1.671869307756423950e-01 2.155131660401821136e-02 -3.122364580631256104e-01 -6.113377213478088379e-02 1.066856309771537781e-01 -3.494822978973388672e-01 -2.979288101196289062e-01 -1.381867285817861557e-02 2.561792135238647461e-01 -7.089105248451232910e-02 -1.678432673215866089e-01 -1.007108315825462341e-01 6.803201884031295776e-02 3.915013670921325684e-01 -9.545642882585525513e-02 -8.288441598415374756e-02
1.383855491876602173e-01 2.087032943964004517e-01 5.870224907994270325e-02 -3.611274063587188721e-01 4.274679720401763916e-02 1.564400047063827515e-01 -5.935895815491676331e-02 7.763634622097015381e-02 3.994939103722572327e-02 3.078406453132629395e-01 -4.444559663534164429e-02 -1.449475884437561035e-01 -1.881586313247680664e-01 -6.680377572774887085e-02 -3.124135732650756836e-01 1.239405497908592224e-01 1.028953567147254944e-01 2.434538602828979492e-01 1.623394787311553955e-01 -9.398845722898840904e-04 1.051866486668586731e-01 -2.431418895721435547e-01 1.306072920560836792e-01 6.634604185819625854e-02 3.059007525444030762e-01 -6.497029215097427368e-02 1.950678080320358276e-01 -8.267632126808166504e-02 1.821547299623489380e-01 2.303624004125595093e-01 1.723040938377380371e-01 -2.212041467428207397e-01
2.264363467693328857e-01 3.206739202141761780e-02 -4.084002077579498291e-01 -9.727379679679870605e-02 1.514648050069808960e-01 7.153039798140525818e-03 -1.268201023340225220e-01 -9.421325474977493286e-02 1.678665429353713989e-01 1.194955874234437943e-02 -1.286654770374298096e-01 1.162016466259956360e-01 -1.270944625139236450e-01 4.982091113924980164e-02 4.067618399858474731e-02 1.149845346808433533e-01 7.175860460847616196e-03 4.203722998499870300e-02 2.365527600049972534e-01 3.497428819537162781e-02 -1.249635778367519379e-02 -2.427098900079727173e-01 1.556851714849472046e-01 3.133902847766876221e-01 4.631249979138374329e-02 -6.360872834920883179e-02 -2.276053093373775482e-02 -1.044193655252456665e-02 4.563569724559783936e-01 3.948845267295837402e-01 1.368507593870162964e-01 -3.668896481394767761e-02
2.912555122748017311e-03 -2.195398807525634766e-01 -2.186550647020339966e-01 1.901040971279144287e-01 1.517782807350158691e-01 1.206325218081474304e-01 -5.161248520016670227e-02 1.266359239816665649e-01 -7.644684612751007080e-02 5.535661056637763977e-02 7.666349411010742188e-04 1.635067760944366455e-01 1.345053464174270630e-01 -5.548289790749549866e-02 -2.686815895140171051e-02 2.082380354404449463e-01 7.663684338331222534e-02 -2.661333978176116943e-01 1.492862105369567871e-01 1.589420996606349945e-02 2.195572108030319214e-01 -2.971739470958709717e-01 -8.679938316345214844e-02 4.093517661094665527e-01 2.215847522020339966e-01 5.818884074687957764e-02 -2.849583625793457031e-01 -1.873729526996612549e-01 1.739549338817596436e-01 2.302145063877105713e-01 2.183982282876968384e-01 6.627966649830341339e-03
-5.562692508101463318e-02 -2.399088293313980103e-01 -3.806564211845397949e-01 -2.472299896180629730e-02 4.211105778813362122e-02 6.119403615593910217e-02 -7.228545844554901123e-02 -1.076716557145118713e-01 4.632280394434928894e-02 2.568440437316894531e-01 1.640591956675052643e-02 -1.501694321632385254e-01 3.768301010131835938e-01 -8.786538243293762207e-02 7.281532138586044312e-02 2.088476270437240601e-01 1.403084546327590942e-01 1.475779265165328979e-01 -1.590162217617034912e-01 -3.259794414043426514e-01 1.215447299182415009e-02 -1.057219803333282471e-01 2.085998095571994781e-02 -8.853713050484657288e-03 1.864960789680480957e-01 -8.285644464194774628e-03 -2.150489091873168945e-01 1.025053411722183228e-01 -4.328722134232521057e-02 4.469587802886962891e-01 3.448264673352241516e-02 -5.134835094213485718e-02
-8.932041004300117493e-03 -2.139100059866905212e-02 1.217366978526115417e-01 2.209627777338027954e-01 -7.331544160842895508e-02 4.357500374317169189e-01 -8.974350988864898682e-02 7.525298744440078735e-02 1.603277921676635742e-01 -7.211496680974960327e-02 -1.145592406392097473e-01 -4.458224773406982422e-02 1.780907958745956421e-01 3.207679465413093567e-02 -3.098686337471008301e-01 -1.074414327740669250e-01 4.232306382618844509e-04 -1.462882198393344879e-02 -1.559862792491912842e-01 -1.409778594970703125e-01 -1.046369224786758423e-01 -2.437279373407363892e-01 -8.221132308244705200e-02 2.521051466464996338e-01 3.826352655887603760e-01 -2.319400608539581299e-01 -7.263606786727905273e-02 -1.642039269208908081e-01 1.644580252468585968e-02 2.724192142486572266e-01 1.476694792509078979e-01 -1.634059995412826538e-01
-7.031128555536270142e-02 2.160044610500335693e-01 -4.353487491607666016e-02 -1.150134429335594177e-01 2.563355863094329834e-01 2.240248396992683411e-02 -4.777678474783897400e-02 -2.862040102481842041e-01 6.121242418885231018e-02 -1.216002628207206726e-01 -7.204736769199371338e-02 -3.502447307109832764e-01 9.467203915119171143e-02 8.037539571523666382e-02 -4.042179323732852936e-03 5.442669615149497986e-02 1.848566234111785889e-01 6.511179357767105103e-02 -3.225207561627030373e-03 -1.744002997875213623e-01 1.927108019590377808e-01 -4.025081396102905273e-01 1.713287830352783203e-01 1.325028538703918457e-01 3.677253723144531250e-01 -3.433722853660583496e-01 -3.994181007146835327e-02 -6.920585781335830688e-02 -5.836512893438339233e-03 2.011163085699081421e-01 2.930237725377082825e-02 4.819381609559059143e-02
2.572263777256011963e-01 -1.636272519826889038e-01 -1.492388546466827393e-01 8.953985758125782013e-03 8.153996616601943970e-02 3.493698239326477051e-01 -5.378814041614532471e-02 6.372993439435958862e-02 3.452096879482269287e-02 9.972969070076942444e-03 1.256084293127059937e-01 1.000587865710258484e-01 4.066315665841102600e-02 -1.357563491910696030e-02 -8.337491750717163086e-02 -2.350015491247177124e-01 1.200528070330619812e-01 1.502227485179901123e-01 -7.840944826602935791e-02 -1.505076140165328979e-01 1.145902425050735474e-01 -2.138461470603942871e-01 1.857086271047592163e-01 2.873854935169219971e-01 6.614541262388229370e-02 -2.269878238439559937e-01 -1.579710245132446289e-01 -9.633599221706390381e-02 4.503131806850433350e-01 1.983210593461990356e-01 2.172506004571914673e-01 1.917961090803146362e-01
2.823081612586975098e-02 -1.528953909873962402e-01 -3.222572505474090576e-01 7.010441273450851440e-02 -7.033138722181320190e-02 -2.258374728262424469e-02 3.260094672441482544e-02 -2.322105616331100464e-01 1.342125684022903442e-01 4.016117453575134277e-01 9.886531531810760498e-02 9.689266234636306763e-02 1.794123500585556030e-01 1.777550131082534790e-01 -1.897923052310943604e-01 -2.060418948531150818e-02 -7.334005087614059448e-02 2.326090037822723389e-01 8.654556237161159515e-03 -1.739402860403060913e-01 4.436768218874931335e-02 -2.011023648083209991e-02 -1.936788856983184814e-01 2.556965649127960205e-01 3.753548115491867065e-02 -1.591807752847671509e-01 -2.634822726249694824e-01 -1.351442039012908936e-01 4.988371953368186951e-02 1.331356614828109741e-01 3.829046487808227539e-01 -1.776987761259078979e-01
1.373640596866607666e-01 5.142780765891075134e-02 -2.234014570713043213e-01 -1.471435129642486572e-01 2.675680220127105713e-01 1.470978409051895142e-01 -3.460900187492370605e-01 -9.595791250467300415e-02 5.675888806581497192e-02 6.328441947698593140e-02 -5.280364677309989929e-02 -2.248042374849319458e-01 1.333709657192230225e-01 -3.428801894187927246e-01 1.526699662208557129e-01 -2.103291004896163940e-01 6.667212396860122681e-02 2.535965740680694580e-01 -9.873891621828079224e-02 -4.233331233263015747e-02 -4.053016379475593567e-02 -1.460165977478027344e-01 4.202789440751075745e-02 2.089245989918708801e-02 1.844213008880615234e-01 1.870279610157012939e-01 -2.596619129180908203e-01 -1.153788194060325623e-01 -2.715784907341003418e-01 2.106189429759979248e-01 1.832457184791564941e-01 -1.198820099234580994e-01
1.870587319135665894e-01 -1.053482741117477417e-01 -2.110273391008377075e-01 2.078604996204376221e-01 1.505726575851440430e-01 1.835460960865020752e-01 -1.353613883256912231e-01 9.229321032762527466e-02 -7.077317684888839722e-02 7.637530565261840820e-02 1.419970244169235229e-01 9.925813972949981689e-02 5.490982532501220703e-02 -6.146920472383499146e-02 -5.281423404812812805e-02 7.589151710271835327e-02 4.327583592385053635e-03 -2.111810743808746338e-01 4.674945026636123657e-02 -9.390611946582794189e-02 1.880205720663070679e-01 -4.642196595668792725e-01 -6.934833526611328125e-02 2.140497714281082153e-01 1.566254049539566040e-01 7.007382810115814209e-02 -1.749950647354125977e-01 -1.487944275140762329e-01 2.664784789085388184e-01 3.508980870246887207e-01 1.641634255647659302e-01 2.576383948326110840e-01
4.271341264247894287e-01 1.371158510446548462e-01 7.901733368635177612e-02 -3.301201462745666504e-01 -4.006192088127136230e-02 6.661289930343627930e-02 -1.746778041124343872e-01 -2.134871929883956909e-01 -4.167502000927925110e-02 1.723465472459793091e-01 -2.221707068383693695e-02 -5.377934128046035767e-02 7.605609297752380371e-02 1.584492027759552002e-01 -2.054835259914398193e-01 -4.337653890252113342e-02 1.510858088731765747e-01 2.636860907077789307e-01 -7.320448011159896851e-02 -2.203990519046783447e-01 1.054954975843429565e-01 -7.883904129266738892e-02 2.294803708791732788e-01 8.203639090061187744e-02 1.256676316261291504e-01 -2.546176314353942871e-01 1.169581189751625061e-01 -1.345874667167663574e-01 4.794811829924583435e-03 2.565182149410247803e-01 2.972654104232788086e-01 4.409931972622871399e-02
-1.194344609975814819e-01 -3.854036331176757812e-02 -9.698937833309173584e-02 2.884339690208435059e-01 -1.969877071678638458e-02 3.201960027217864990e-01 -9.400530904531478882e-02 9.635469317436218262e-02 4.483485594391822815e-02 -1.689039766788482666e-01 -1.151278764009475708e-01 2.658905275166034698e-02 3.329401612281799316e-01 6.652905140072107315e-03 -2.001880705356597900e-01 4.703458398580551147e-02 5.804189946502447128e-03 1.286573857069015503e-01 -1.935850679874420166e-01 -2.078195959329605103e-01 -1.438994258642196655e-01 -2.991601228713989258e-01 6.829849630594253540e-02 1.071934103965759277e-01 3.238317966461181641e-01 -1.768362969160079956e-01 -4.190383478999137878e-03 -1.432016640901565552e-01 9.628407657146453857e-02 3.351316452026367188e-01 6.674930453300476074e-02 -2.581123411655426025e-01
2.140030711889266968e-01 9.485991299152374268e-02 -1.132489088922739029e-02 -2.165988460183143616e-02 7.713523507118225098e-02 1.585488617420196533e-01 -2.080558985471725464e-01 2.527298033237457275e-01 7.574956119060516357e-02 -1.706548151560127735e-03 -4.074649140238761902e-02 -5.621996149420738220e-02 1.640148311853408813e-01 -2.305525243282318115e-01 -1.021021604537963867e-01 1.405395660549402237e-02 1.917216181755065918e-01 1.043512299656867981e-01 6.593901664018630981e-03 -6.041920557618141174e-02 6.930651515722274780e-02 -4.415358603000640869e-02 -3.227790892124176025e-01 -2.662257254123687744e-01 2.054325789213180542e-01 1.526351720094680786e-01 -1.177791208028793335e-01 1.051887124776840210e-01 -3.944947570562362671e-02 4.266310036182403564e-01 3.176412582397460938e-01 -3.115469515323638916e-01
1.173240095376968384e-01 -3.062703013420104980e-01 1.172188147902488708e-01 -2.666341364383697510e-01 9.203089028596878052e-02 3.828997910022735596e-01 -1.248780861496925354e-01 2.120006829500198364e-01 1.799950003623962402e-01 2.811723761260509491e-02 -7.134623825550079346e-02 2.180343866348266602e-01 -1.473223417997360229e-02 -6.382538378238677979e-02 -4.481463506817817688e-02 1.284444779157638550e-01 2.377940863370895386e-01 -2.597977779805660248e-02 -9.042720310389995575e-03 -9.186065942049026489e-02 -5.392381548881530762e-02 -2.383949905633926392e-01 2.679108381271362305e-01 -5.818746984004974365e-02 2.446692883968353271e-01 -5.567306652665138245e-02 -1.346013545989990234e-01 8.696035481989383698e-03 -1.289583556354045868e-02 3.687384128570556641e-01 2.326594889163970947e-01 -1.063020527362823486e-01
2.166699916124343872e-01 -1.397091895341873169e-01 2.180397212505340576e-01 -5.802411586046218872e-02 2.988799810409545898e-01 7.088561356067657471e-02 -1.285710781812667847e-01 -2.363765090703964233e-01 1.688700914382934570e-01 1.245511174201965332e-01 -2.961109206080436707e-02 -1.964585483074188232e-01 1.241785064339637756e-01 -6.560710072517395020e-02 2.851556753739714622e-03 1.752100139856338501e-01 1.888196356594562531e-02 -8.860106021165847778e-02 -1.248219832777976990e-01 -2.353718727827072144e-01 3.737532496452331543e-01 -1.920062601566314697e-01 1.020538732409477234e-01 1.700180321931838989e-01 1.326757520437240601e-01 -1.533805131912231445e-01 -2.921518385410308838e-01 1.709626521915197372e-03 3.763192296028137207e-01 1.042007207870483398e-01 6.595932692289352417e-02 -5.966728180646896362e-02
3.543327376246452332e-02 -2.894071936607360840e-01 -1.082907393574714661e-01 1.285789459943771362e-01 1.254870295524597168e-01 1.636214405298233032e-01 -1.128451079130172729e-01 5.482867360115051270e-03 -1.068420708179473877e-02 9.179110638797283173e-03 8.432723581790924072e-02 -2.631572186946868896e-01 2.135632485151290894e-01 -1.759214848279953003e-01 -2.460803240537643433e-01 1.142218243330717087e-02 1.927224360406398773e-02 6.188718974590301514e-02 2.954196883365511894e-03 -1.334730088710784912e-01 -2.430579662322998047e-01 -4.399040937423706055e-01 -4.385922476649284363e-02 9.813270717859268188e-02 2.852170467376708984e-01 -1.864925920963287354e-01 -2.761658132076263428e-01 -1.452148705720901489e-01 -7.848862558603286743e-02 3.141602277755737305e-01 8.559852838516235352e-02 -7.616832107305526733e-02
1.078441888093948364e-01 -1.592588424682617188e-01 -1.642762720584869385e-01 -2.347205728292465210e-01 -6.901218742132186890e-02 -8.979030698537826538e-02 -8.489871770143508911e-02 -1.519281566143035889e-01 1.475303173065185547e-01 -6.038020551204681396e-02 -1.470242738723754883e-01 -2.940752506256103516e-01 2.682848870754241943e-01 -2.352501600980758667e-01 2.474579960107803345e-02 2.712503671646118164e-01 -2.068628966808319092e-01 5.666949227452278137e-02 -1.470213532447814941e-01 -1.294992119073867798e-01 1.902289874851703644e-02 -6.421971321105957031e-02 9.976104833185672760e-03 5.764632951468229294e-03 4.097393155097961426e-01 7.896553725004196167e-02 -1.166180334985256195e-02 1.787276193499565125e-02 6.749186431989073753e-04 4.848358035087585449e-01 5.055263638496398926e-02 -3.985140845179557800e-02
1.287665218114852905e-01 3.634692728519439697e-02 7.565217465162277222e-02 -5.449470877647399902e-02 -7.668297737836837769e-02 2.652840316295623779e-01 1.307670027017593384e-01 -6.567736715078353882e-02 2.202530056238174438e-01 -6.153458729386329651e-03 1.500841081142425537e-01 1.894802153110504150e-01 6.555315852165222168e-02 -2.718120515346527100e-01 -5.745589360594749451e-02 1.219794303178787231e-01 1.633827947080135345e-02 2.288883477449417114e-01 1.927271485328674316e-01 -1.762678623199462891e-01 2.773117721080780029e-01 -3.899830579757690430e-02 -4.964762553572654724e-02 1.862925142049789429e-01 2.975971698760986328e-01 -1.481551676988601685e-01 3.961032629013061523e-02 -2.186767160892486572e-01 1.554066836833953857e-01 4.188258349895477295e-01 1.462104171514511108e-01 2.347117811441421509e-01
1.887554526329040527e-01 1.526925433427095413e-02 -2.696683704853057861e-01 -8.661075681447982788e-02 -2.239343374967575073e-01 2.543314099311828613e-01 -3.372215628623962402e-01 -1.238660439848899841e-01 1.079687848687171936e-01 -2.013965994119644165e-01 -7.372304052114486694e-02 -9.758025407791137695e-02 2.262648791074752808e-01 -2.059252560138702393e-01 -1.272627562284469604e-01 5.511818453669548035e-02 6.684040278196334839e-02 3.503394424915313721e-01 -8.965870738029479980e-02 -1.201141104102134705e-01 -3.468054160475730896e-02 -1.844382435083389282e-01 3.204328417778015137e-01 1.667970865964889526e-01 5.278963223099708557e-02 1.256417036056518555e-01 -3.873061854392290115e-03 -7.551221549510955811e-02 -5.090136826038360596e-02 2.126840502023696899e-01 1.337046325206756592e-01 -2.337341606616973877e-01
2.191160619258880615e-01 -6.344380229711532593e-02 -7.144103944301605225e-02 -2.442672103643417358e-01 2.565460503101348877e-01 1.255325078964233398e-01 1.331951022148132324e-01 -3.149518370628356934e-01 2.208487838506698608e-01 -1.454337835311889648e-01 -1.930050104856491089e-01 4.341324418783187866e-02 -9.016795456409454346e-02 1.009146943688392639e-01 2.233503200113773346e-02 2.710464000701904297e-01 2.016921043395996094e-01 -2.663103640079498291e-01 6.798858195543289185e-02 -1.376814693212509155e-01 6.551270931959152222e-02 -2.375060915946960449e-01 -2.946250438690185547e-01 9.692498296499252319e-02 -9.844315052032470703e-02 -5.903709679841995239e-02 7.820385694503784180e-02 -9.412742219865322113e-03 9.765365719795227051e-02 3.815214931964874268e-01 1.205424889922142029e-01 -4.751563817262649536e-02
2.550752460956573486e-01 -9.787860326468944550e-03 -8.991773426532745361e-02 -2.081755846738815308e-01 3.049262762069702148e-01 1.188979819416999817e-01 -8.750554919242858887e-02 1.268717199563980103e-01 1.423173397779464722e-01 -1.347171366214752197e-01 1.150242313742637634e-01 7.037685066461563110e-02 1.375538259744644165e-01 -2.530319690704345703e-01 -8.237171918153762817e-03 -1.425642222166061401e-01 1.416858583688735962e-01 -1.223241165280342102e-02 6.277254223823547363e-02 -1.555418409407138824e-02 1.543701440095901489e-01 -1.397413313388824463e-01 7.536139339208602905e-02 1.752669364213943481e-01 2.172643691301345825e-01 -2.641811072826385498e-01 -1.522961109876632690e-01 -1.307252049446105957e-01 4.925520420074462891e-01 2.501683235168457031e-01 8.318952471017837524e-02 1.380932778120040894e-01
1.805486381053924561e-01 -1.405001617968082428e-02 -1.752111762762069702e-01 1.060337349772453308e-01 -1.220960542559623718e-02 -6.909846514463424683e-02 -2.064455002546310425e-01 -1.794804036617279053e-01 1.372286230325698853e-01 3.889224305748939514e-02 -2.242297530174255371e-01 -2.763640582561492920e-01 1.340516656637191772e-01 -4.577816277742385864e-02 4.808350652456283569e-02 4.536212235689163208e-02 5.250042676925659180e-02 4.079232364892959595e-02 -7.076302915811538696e-02 5.704458430409431458e-02 -6.267911940813064575e-02 -4.279125332832336426e-01 9.365402162075042725e-02 8.913186937570571899e-02 2.460383772850036621e-01 1.780567169189453125e-01 -2.471346855163574219e-01 -3.085761703550815582e-02 -1.974147558212280273e-01 3.484982252120971680e-01 2.213925272226333618e-01 -3.064804673194885254e-01
-1.473325788974761963e-01 -3.109709173440933228e-02 -1.340531557798385620e-01 8.895063400268554688e-02 2.803688943386077881e-01 -7.039435207843780518e-02 -2.114148437976837158e-01 -3.012427687644958496e-01 1.564446687698364258e-01 4.135838896036148071e-02 1.439026296138763428e-01 2.268190830945968628e-01 2.283831685781478882e-01 2.609297037124633789e-01 -1.627016514539718628e-01 1.739280065521597862e-03 1.019813790917396545e-01 1.938613653182983398e-01 -1.707249581813812256e-01 -9.606124460697174072e-02 -3.502722457051277161e-02 -3.638235926628112793e-01 7.809218019247055054e-02 1.534439623355865479e-01 4.372095223516225815e-03 -1.215980276465415955e-01 -2.057396918535232544e-01 -1.650819778442382812e-01 -4.282745718955993652e-02 1.548677980899810791e-01 3.459178507328033447e-01 8.900181204080581665e-02
1.131796240806579590e-01 -8.284246176481246948e-02 -5.497790500521659851e-02 9.136375039815902710e-02 2.742944359779357910e-01 2.042061239480972290e-01 -8.765292912721633911e-02 -1.345589309930801392e-01 5.619043484330177307e-02 3.399727120995521545e-02 -3.859795331954956055e-01 -6.101820990443229675e-02 7.527829706668853760e-02 -2.998792380094528198e-02 2.096822559833526611e-01 6.184831261634826660e-02 -2.816418744623661041e-02 5.555173382163047791e-02 -1.864375770092010498e-01 -1.311030089855194092e-01 5.697817727923393250e-02 -3.771408200263977051e-01 -3.054453991353511810e-03 -1.092515587806701660e-01 2.738921344280242920e-01 -2.602414786815643311e-02 -1.198334991931915283e-01 -1.509395688772201538e-01 5.000130534172058105e-01 1.257146149873733521e-01 5.795873329043388367e-02 1.399629861116409302e-01
3.528919070959091187e-02 2.991303503513336182e-01 -2.029903233051300049e-01 -2.043960690498352051e-01 1.830747872591018677e-01 7.866130769252777100e-02 -6.236807629466056824e-02 -2.583566606044769287e-01 1.223106384277343750e-01 -5.467981472611427307e-02 1.044097170233726501e-01 1.159984339028596878e-02 1.346505433320999146e-01 -1.508582681417465210e-01 -3.350467979907989502e-01 8.067510277032852173e-02 -4.278697818517684937e-02 2.741523683071136475e-01 1.181175634264945984e-01 -2.754808962345123291e-01 -1.106011960655450821e-02 -2.830648422241210938e-01 -1.150474697351455688e-02 1.967045813798904419e-01 1.896529197692871094e-01 6.508782505989074707e-02 -1.723613739013671875e-01 6.384884566068649292e-02 -3.031024634838104248e-01 2.161032259464263916e-01 1.076291576027870178e-01 -1.313816457986831665e-01
2.504731900990009308e-02 -2.137862294912338257e-01 -3.637689650058746338e-01 -1.717213839292526245e-01 5.122749879956245422e-02 3.353409767150878906e-01 -1.674579083919525146e-01 2.605792284011840820e-01 2.892356514930725098e-01 -6.029882654547691345e-02 5.150942504405975342e-02 1.129817217588424683e-01 -1.136595848947763443e-02 -9.148210287094116211e-02 -9.632731229066848755e-02 1.659326255321502686e-01 1.264286041259765625e-01 8.312172442674636841e-02 -2.001017779111862183e-01 -1.348673105239868164e-01 6.308830529451370239e-02 -6.302195787429809570e-02 6.771600246429443359e-02 -1.488333791494369507e-01 2.136308252811431885e-01 -2.086552530527114868e-01 -1.368097066879272461e-01 1.375218108296394348e-02 2.243863344192504883e-01 3.346857428550720215e-01 2.057591825723648071e-01 -6.492068618535995483e-02
-1.227905694395303726e-02 -2.546708285808563232e-01 -2.053246349096298218e-01 5.270546674728393555e-02 1.859358996152877808e-01 -2.236396074295043945e-02 -1.164509356021881104e-01 -1.422336250543594360e-01 1.142642572522163391e-01 1.800051331520080566e-01 2.365623600780963898e-02 -3.531196853145956993e-03 2.100544869899749756e-01 -1.959444582462310791e-02 1.170530021190643311e-01 2.183891981840133667e-01 2.394696772098541260e-01 4.909935593605041504e-02 -1.563836336135864258e-01 -3.744210004806518555e-01 -1.565004736185073853e-01 -1.565916836261749268e-01 -8.981782197952270508e-02 2.114751487970352173e-01 2.852230668067932129e-01 -1.294683665037155151e-01 -3.240235447883605957e-01 -9.883744269609451294e-02 -1.345573365688323975e-01 3.290964365005493164e-01 -5.670529976487159729e-02 2.354380674660205841e-02
-6.104036048054695129e-02 3.924537450075149536e-02 1.769565045833587646e-02 2.927841842174530029e-01 1.188449002802371979e-02 4.494270980358123779e-01 -6.551842391490936279e-02 -1.223450712859630585e-02 1.266089975833892822e-01 -1.838905811309814453e-01 -7.912772893905639648e-02 -1.666607335209846497e-02 1.579522639513015747e-01 -7.124982029199600220e-02 -3.057423532009124756e-01 -8.043271303176879883e-02 -4.826780036091804504e-02 5.543370544910430908e-02 -1.438927557319402695e-02 -2.749248743057250977e-01 -1.119233444333076477e-01 -2.335094660520553589e-01 -8.772437274456024170e-02 1.536537408828735352e-01 3.492969274520874023e-01 -2.959946691989898682e-01 4.329411685466766357e-02 -5.298190563917160034e-02 8.975751698017120361e-03 2.564410269260406494e-01 1.344970315694808960e-01 -1.948982626199722290e-01
2.292158454656600952e-01 -5.244834721088409424e-02 -1.048689112067222595e-01 -2.051576972007751465e-01 1.774059385061264038e-01 1.703647524118423462e-01 7.093553245067596436e-02 -1.628018915653228760e-01 -6.284870207309722900e-02 3.487806320190429688e-01 1.156553924083709717e-01 2.587332129478454590e-01 -1.647828333079814911e-02 1.091141030192375183e-01 5.921692028641700745e-02 -1.384504586458206177e-01 1.307095140218734741e-01 3.525101393461227417e-02 6.958390772342681885e-02 -2.227641493082046509e-01 1.583839505910873413e-01 -1.027759909629821777e-01 2.240916192531585693e-01 1.729262918233871460e-01 3.166773319244384766e-01 -5.681804195046424866e-02 -3.446953296661376953e-01 -3.118789196014404297e-02 5.826326087117195129e-03 3.377873599529266357e-01 8.979324996471405029e-02 1.573514491319656372e-01
3.813775181770324707e-01 2.773891389369964600e-01 -2.133145183324813843e-01 4.143308475613594055e-02 5.485537275671958923e-02 -4.643162712454795837e-02 -1.190209165215492249e-01 -8.018505573272705078e-02 1.791719496250152588e-01 -1.456959545612335205e-01 -1.175415888428688049e-01 -3.551580011844635010e-02 -1.229959279298782349e-01 -7.544463127851486206e-02 -2.572259008884429932e-01 1.260145902633666992e-01 3.801357746124267578e-01 3.982734978199005127e-01 -7.571520749479532242e-03 -3.115116953849792480e-01 8.935866504907608032e-02 -1.559347566217184067e-02 4.752780497074127197e-02 5.661680176854133606e-02 9.144925326108932495e-02 1.036727428436279297e-01 -8.128244429826736450e-02 9.702811390161514282e-02 2.984450198709964752e-03 1.992633491754531860e-01 2.030651718378067017e-01 -5.793987959623336792e-02
1.053671464323997498e-01 -2.405374683439731598e-02 -1.441700756549835205e-01 -3.592208325862884521e-01 1.606567651033401489e-01 2.113012224435806274e-01 7.411556690931320190e-02 -3.236478865146636963e-01 -2.383012175559997559e-01 1.490123420953750610e-01 7.424956560134887695e-02 1.659381240606307983e-01 -2.287788875401020050e-02 6.907103117555379868e-03 -3.728129342198371887e-02 9.143445640802383423e-02 1.336893141269683838e-01 -1.132474280893802643e-02 -1.931487768888473511e-01 -1.517588496208190918e-01 1.887739896774291992e-01 -1.885809302330017090e-01 6.589581817388534546e-02 1.793326437473297119e-01 2.819477207958698273e-02 -9.196855127811431885e-02 -4.177157580852508545e-01 -1.667940169572830200e-01 6.175019219517707825e-02 3.558490276336669922e-01 7.377706468105316162e-02 -4.415077343583106995e-02
7.717347890138626099e-02 -2.360809445381164551e-01 -1.869558691978454590e-01 -6.500381231307983398e-02 2.007119357585906982e-01 3.659387230873107910e-01 1.368329823017120361e-01 1.802814751863479614e-01 -9.499653428792953491e-02 -2.461473830044269562e-02 -5.997120216488838196e-02 2.677949368953704834e-01 1.727537661790847778e-01 -9.796519577503204346e-02 1.494809389114379883e-01 1.806319952011108398e-01 4.112323746085166931e-02 -6.487261271104216576e-04 6.009927485138177872e-03 -5.136133730411529541e-02 3.067948482930660248e-02 -6.411678344011306763e-02 1.730569005012512207e-01 -2.124036848545074463e-02 4.410312473773956299e-01 1.009085401892662048e-01 -3.075292520225048065e-02 -8.618949353694915771e-02 -8.648662269115447998e-02 4.105244278907775879e-01 2.455936968326568604e-01 -7.174284011125564575e-02
-4.446718469262123108e-02 -7.801001891493797302e-03 -7.977570593357086182e-02 -1.038310825824737549e-01 6.303355097770690918e-02 1.585108637809753418e-01 -8.146627806127071381e-03 -5.164635181427001953e-02 -7.734995335340499878e-03 3.852335214614868164e-01 -2.152532488107681274e-01 -2.713724672794342041e-01 -5.489266663789749146e-02 -2.851234078407287598e-01 3.208986669778823853e-02 2.159743756055831909e-01 1.984015852212905884e-02 4.265339672565460205e-02 -1.239380240440368652e-01 -3.775239884853363037e-01 -1.747954487800598145e-01 -2.108211070299148560e-01 -1.981585025787353516e-01 9.384259581565856934e-02 1.307467222213745117e-01 -2.480136901140213013e-01 -9.264184162020683289e-03 -3.041270673274993896e-01 -6.570546329021453857e-02 4.948486015200614929e-02 2.948805093765258789e-01 2.200046554207801819e-02
1.600981131196022034e-02 2.067834138870239258e-01 1.359012629836797714e-02 -7.649780809879302979e-02 1.382420510053634644e-01 1.515047252178192139e-02 -2.050410360097885132e-01 1.124081164598464966e-01 3.411211967468261719e-01 1.198555380105972290e-01 -1.432039588689804077e-01 -9.284137934446334839e-02 1.122758239507675171e-01 -1.707626879215240479e-01 -1.532140672206878662e-01 1.804139465093612671e-01 7.114174216985702515e-02 1.069685742259025574e-01 1.307201832532882690e-01 -2.670202553272247314e-01 -6.865999847650527954e-02 -3.111778497695922852e-01 1.742801070213317871e-01 1.024648398160934448e-01 2.606156468391418457e-01 2.831256687641143799e-01 -2.772204279899597168e-01 1.435680873692035675e-02 -7.312627136707305908e-02 2.374945729970932007e-01 1.293110549449920654e-01 -2.614663839340209961e-01
1.770348101854324341e-02 -5.413796007633209229e-02 -6.368003040552139282e-02 2.347022145986557007e-01 1.340759992599487305e-01 9.661948680877685547e-02 -1.356931775808334351e-01 -3.079107999801635742e-01 9.018382430076599121e-02 -3.403252363204956055e-02 -1.812181062996387482e-02 1.955740451812744141e-01 3.138262927532196045e-01 3.313715159893035889e-01 -2.113538980484008789e-01 -9.795325994491577148e-02 1.261435896158218384e-01 -4.595361649990081787e-02 -2.007053941488265991e-01 -1.839456260204315186e-01 -6.125180050730705261e-02 -1.776937395334243774e-01 -4.565058648586273193e-02 3.464710116386413574e-01 1.168639808893203735e-01 -1.669842898845672607e-01 -9.130718559026718140e-02 -2.244945913553237915e-01 1.001677960157394409e-01 2.968725264072418213e-01 7.635186612606048584e-02 -1.810689419507980347e-01
9.056012332439422607e-02 1.210924685001373291e-01 -1.326654404401779175e-01 -2.071421444416046143e-01 1.340841799974441528e-01 2.490823343396186829e-02 -2.644740641117095947e-01 -3.731669113039970398e-02 2.724667489528656006e-01 1.005795523524284363e-01 -7.472310215234756470e-02 -2.005642950534820557e-01 6.261049956083297729e-02 -2.130903750658035278e-01 2.733861505985260010e-01 4.763275757431983948e-02 4.963869601488113403e-02 4.199746847152709961e-01 -6.132626533508300781e-02 -2.404051870107650757e-01 -2.014567404985427856e-01 -1.176987737417221069e-01 -1.430550962686538696e-01 -2.591123804450035095e-02 1.421913802623748779e-01 2.973257377743721008e-02 -2.933250367641448975e-01 -2.723608911037445068e-01 -7.677347958087921143e-02 2.360662221908569336e-01 1.061389967799186707e-01 -2.704157959669828415e-03
3.417553901672363281e-01 2.223617769777774811e-02 -1.332354359328746796e-02 2.147974520921707153e-01 4.376839473843574524e-02 3.715071082115173340e-01 -2.520694434642791748e-01 -5.549428611993789673e-02 -3.117236495018005371e-02 9.453760087490081787e-02 -4.357457756996154785e-01 -1.572452783584594727e-01 -4.833218117710202932e-04 1.229872629046440125e-01 2.226888015866279602e-02 1.726108044385910034e-01 1.165365427732467651e-01 -1.261982619762420654e-01 5.105628445744514465e-02 -2.597588598728179932e-01 -2.103533782064914703e-02 -2.437622286379337311e-02 3.064550645649433136e-02 1.197659894824028015e-01 1.217538714408874512e-01 -2.185040116310119629e-01 -3.160983026027679443e-01 -3.609704226255416870e-02 -9.546972811222076416e-02 1.602320969104766846e-01 1.908007413148880005e-01 9.499866515398025513e-02
3.133443742990493774e-02 1.461709104478359222e-02 -1.969901025295257568e-01 -2.154920101165771484e-01 1.660748422145843506e-01 2.293034642934799194e-01 1.147679314017295837e-01 -1.443850994110107422e-01 1.262312829494476318e-01 1.123817861080169678e-01 -7.531599700450897217e-02 3.198755085468292236e-01 1.399274468421936035e-01 -3.645775094628334045e-02 -7.677125930786132812e-02 -1.209333986043930054e-01 1.967042684555053711e-01 2.142177224159240723e-01 2.812887132167816162e-01 -3.113882839679718018e-01 1.831876784563064575e-01 -1.976320594549179077e-01 7.945521920919418335e-02 2.818181812763214111e-01 -1.725138537585735321e-02 3.633592650294303894e-02 -1.233466938138008118e-01 -1.355413813143968582e-02 1.833123862743377686e-01 3.779222369194030762e-01 5.616268143057823181e-02 7.603301107883453369e-02
1.815900653600692749e-01 -6.820549815893173218e-02 -1.831923797726631165e-02 3.553714975714683533e-02 -4.829629510641098022e-02 6.389306485652923584e-02 -2.713144421577453613e-01 1.714604794979095459e-01 1.718601398169994354e-02 2.513056062161922455e-02 -1.638548374176025391e-01 6.306269019842147827e-02 2.200672775506973267e-02 5.266043171286582947e-02 -2.452672719955444336e-01 -4.027977213263511658e-02 1.974120438098907471e-01 1.694067865610122681e-01 -2.538985013961791992e-01 -8.677937835454940796e-02 1.737096309661865234e-01 -1.618737429380416870e-01 -3.227058649063110352e-01 2.389223277568817139e-01 1.501474976539611816e-01 -1.942232996225357056e-02 2.869634144008159637e-02 -3.477678298950195312e-01 -5.456513538956642151e-02 3.645964562892913818e-01 -1.554286628961563110e-01 -3.042066097259521484e-01
1.642026007175445557e-01 3.102360069751739502e-01 -2.313146740198135376e-02 1.056151390075683594e-01 2.391321659088134766e-01 5.461336299777030945e-02 1.532450020313262939e-01 -7.610835880041122437e-02 -1.997497826814651489e-01 5.354223772883415222e-02 5.771579965949058533e-02 -6.023404374718666077e-02 2.440095841884613037e-01 -4.377532377839088440e-02 -2.433847449719905853e-02 1.448180228471755981e-01 -8.365251868963241577e-02 6.135610118508338928e-02 5.092162266373634338e-02 -2.333849072456359863e-01 -2.838177233934402466e-02 -3.354332447052001953e-01 -8.316006511449813843e-02 -2.124347090721130371e-01 7.183889299631118774e-02 7.429712265729904175e-02 -3.845583796501159668e-01 -6.481456756591796875e-02 -8.810699731111526489e-02 3.840038478374481201e-01 2.900709509849548340e-01 -8.713159710168838501e-02
4.370740354061126709e-01 1.243427768349647522e-01 -3.640969395637512207e-01 -5.541171133518218994e-02 1.890444457530975342e-01 1.179219633340835571e-01 -1.858163475990295410e-01 -8.591063320636749268e-02 3.076916337013244629e-01 -2.070276439189910889e-01 -7.538222521543502808e-02 -8.308570086956024170e-02 1.021691830828785896e-03 -1.099743531085550785e-03 5.563337728381156921e-02 5.283328518271446228e-02 -3.300674259662628174e-02 7.859539240598678589e-02 2.402492910623550415e-01 -7.278396189212799072e-02 1.218002587556838989e-01 -1.355854719877243042e-01 1.442128270864486694e-01 2.901261150836944580e-01 1.226366758346557617e-01 1.995172798633575439e-01 1.459637135267257690e-01 -1.243937015533447266e-01 8.161109685897827148e-02 2.802544534206390381e-01 5.478956922888755798e-02 1.483359187841415405e-01
1.483424752950668335e-01 -2.726259827613830566e-01 -3.006542921066284180e-01 -1.588420122861862183e-01 9.213465452194213867e-02 1.095834225416183472e-01 -4.734520241618156433e-02 -5.958799272775650024e-03 8.610180020332336426e-02 3.563209250569343567e-02 1.484310328960418701e-01 3.697365522384643555e-01 -3.329571336507797241e-02 8.817613124847412109e-02 -1.625418663024902344e-01 2.343176752328872681e-01 2.630437612533569336e-01 7.071443647146224976e-02 2.486402541399002075e-02 -2.995494604110717773e-01 -8.948235213756561279e-02 -1.265109181404113770e-01 -1.261513084173202515e-01 -1.260900404304265976e-02 1.581783145666122437e-01 -1.026953533291816711e-01 -6.928835809230804443e-02 -2.721751341596245766e-03 1.480568349361419678e-01 2.952796518802642822e-01 3.760291039943695068e-01 1.101522743701934814e-01
3.552561253309249878e-02 1.753772422671318054e-02 -2.042837813496589661e-02 -3.259850740432739258e-01 1.682048141956329346e-01 2.058815807104110718e-01 -3.014934808015823364e-02 -8.054243028163909912e-02 1.249519288539886475e-01 5.340756848454475403e-02 -2.666327357292175293e-01 8.194605261087417603e-02 -9.277880191802978516e-02 1.890283077955245972e-01 -2.705612778663635254e-01 2.068463265895843506e-01 5.616696923971176147e-02 5.138961970806121826e-02 -2.628065645694732666e-01 -3.923778235912322998e-01 1.389999836683273315e-01 -3.060146868228912354e-01 -1.273608207702636719e-01 -6.307980418205261230e-02 4.362517222762107849e-02 1.833752542734146118e-01 -1.615935266017913818e-01 -1.470762640237808228e-01 2.392011508345603943e-02 -1.735822409391403198e-01 1.451205015182495117e-01 -2.450371682643890381e-01
7.395571470260620117e-02 -4.385270178318023682e-02 -2.065590769052505493e-01 -2.185841053724288940e-01 1.606839895248413086e-01 2.126601189374923706e-01 -3.936490043997764587e-02 -2.154673486948013306e-01 2.297687828540802002e-01 9.420747309923171997e-02 7.202573865652084351e-02 1.777288168668746948e-01 2.421390563249588013e-01 7.892340421676635742e-02 -1.243812516331672668e-01 1.342250555753707886e-01 2.127112001180648804e-01 5.380700528621673584e-02 -3.744664788246154785e-01 3.516045957803726196e-02 1.128902658820152283e-01 -1.261115670204162598e-01 -3.122490644454956055e-01 -1.028171256184577942e-01 2.223197370767593384e-01 1.909679919481277466e-02 -2.681661546230316162e-01 3.839828073978424072e-02 1.458798348903656006e-01 2.347732335329055786e-01 -3.122036904096603394e-02 -2.438791245222091675e-01
1.894682645797729492e-01 -1.142093315720558167e-01 -9.721418470144271851e-02 3.547048196196556091e-02 -8.482336252927780151e-02 5.571985989809036255e-02 -3.119609355926513672e-01 -1.802400648593902588e-01 1.801648437976837158e-01 -5.387184023857116699e-02 -1.033100485801696777e-01 -1.817346364259719849e-01 8.767730742692947388e-02 -3.140676915645599365e-01 5.785514414310455322e-02 6.842402368783950806e-02 -8.921931497752666473e-03 1.039334312081336975e-01 6.485009938478469849e-02 -2.776231169700622559e-01 -2.312371507287025452e-02 -1.959681063890457153e-01 1.686742901802062988e-01 2.348656505346298218e-01 1.699350178241729736e-01 1.463330388069152832e-01 -2.349559217691421509e-01 -8.701628074049949646e-03 -2.921324372291564941e-01 2.651433646678924561e-01 3.398937880992889404e-01 -1.239839941263198853e-01
1.318634599447250366e-01 5.981535464525222778e-02 -4.446556866168975830e-01 -3.475518822669982910e-01 1.907008141279220581e-01 2.141005545854568481e-02 -1.170686408877372742e-01 -1.162896230816841125e-01 1.020643338561058044e-01 1.201846729964017868e-02 -1.457818746566772461e-01 1.191959455609321594e-01 -1.993824243545532227e-01 5.983732640743255615e-03 -3.958551585674285889e-01 -1.149528753012418747e-02 1.460534613579511642e-02 2.917303703725337982e-02 9.352775663137435913e-02 8.845619112253189087e-02 -2.813939936459064484e-03 -2.483679056167602539e-01 1.599597036838531494e-01 1.694403439760208130e-01 3.297191113233566284e-02 -1.531703583896160126e-02 -1.986149102449417114e-01 8.824425190687179565e-02 1.227607298642396927e-02 2.214610576629638672e-01 2.911114096641540527e-01 -1.941627711057662964e-01
1.340738981962203979e-01 -2.820832133293151855e-01 -2.426590919494628906e-01 -4.157456383109092712e-02 3.154336288571357727e-02 4.258010089397430420e-01 -2.024360001087188721e-02 1.370784044265747070e-01 1.164199262857437134e-01 -7.591993361711502075e-02 -6.069624330848455429e-03 2.730513811111450195e-01 1.010880991816520691e-01 -6.759879179298877716e-03 -1.009047776460647583e-02 1.685806959867477417e-01 -9.025678038597106934e-02 -1.316887587308883667e-01 -3.299254924058914185e-02 -1.174190863966941833e-01 8.132641762495040894e-02 -2.133353352546691895e-01 2.701963856816291809e-02 -5.967208370566368103e-02 1.399857103824615479e-01 -1.304730772972106934e-01 -2.501577436923980713e-01 -5.690003558993339539e-02 1.654234379529953003e-01 4.281545579433441162e-01 3.125131130218505859e-01 8.958090096712112427e-03
4.555014073848724365e-01 2.036622911691665649e-01 -2.032945901155471802e-01 -1.298780441284179688e-01 1.815043836832046509e-01 1.347723752260208130e-01 6.107144057750701904e-02 1.013866588473320007e-01 8.429916948080062866e-02 -1.273359507322311401e-01 -1.360302716493606567e-01 -3.342650085687637329e-02 4.247887805104255676e-02 -6.222196295857429504e-02 -6.181109324097633362e-02 1.046726331114768982e-01 -1.657649129629135132e-01 -1.486585587263107300e-01 3.162519335746765137e-01 -1.321446746587753296e-01 1.133743673563003540e-02 -2.208773195743560791e-01 2.671077288687229156e-02 1.203381046652793884e-01 2.672925293445587158e-01 7.550984621047973633e-02 9.707686491310596466e-03 -2.008136510848999023e-01 4.198036491870880127e-01 1.790961921215057373e-01 5.037765577435493469e-02 -6.892512738704681396e-02
-1.194502562284469604e-01 -2.439667433500289917e-01 -2.170257419347763062e-01 4.534219205379486084e-02 2.833277583122253418e-01 1.094231083989143372e-01 -2.567970566451549530e-02 -9.032032638788223267e-02 3.714498877525329590e-02 1.477235108613967896e-01 -7.639089226722717285e-02 -6.861772853881120682e-03 2.266898304224014282e-01 -5.358580127358436584e-02 2.189004153478890657e-04 1.760998815298080444e-01 2.354349195957183838e-01 -7.254686951637268066e-02 -1.322123110294342041e-01 -4.330652356147766113e-01 -1.685775071382522583e-01 -8.340272307395935059e-02 -1.105458065867424011e-01 1.554343998432159424e-01 2.277117073535919189e-01 4.891018569469451904e-02 -2.705582380294799805e-01 -5.792046710848808289e-02 -2.565786242485046387e-01 3.531571626663208008e-01 1.622512750327587128e-02 5.044697597622871399e-02
4.180837571620941162e-01 2.767367959022521973e-01 -2.335930913686752319e-01 -1.476522088050842285e-01 5.792419239878654480e-02 -2.838818542659282684e-02 -2.082848399877548218e-01 -1.433306634426116943e-01 1.556340605020523071e-01 -9.818125516176223755e-02 -5.606870353221893311e-02 8.713312447071075439e-02 3.259853646159172058e-02 -1.182181388139724731e-02 -3.861286938190460205e-01 2.312688529491424561e-01 3.327619135379791260e-01 9.996896237134933472e-02 1.275865733623504639e-01 -3.281502127647399902e-01 6.077329069375991821e-02 -5.673372372984886169e-02 1.767523959279060364e-02 1.179083287715911865e-01 7.337807118892669678e-02 3.677983582019805908e-02 5.978883802890777588e-02 1.089337747544050217e-02 1.310956757515668869e-02 1.121236011385917664e-01 2.419816404581069946e-01 -9.081170707941055298e-02
3.165270686149597168e-01 1.519894003868103027e-01 -2.649169228971004486e-02 4.711113125085830688e-02 -7.268487662076950073e-02 1.880052089691162109e-01 1.163251176476478577e-01 -2.024786472320556641e-01 1.010453179478645325e-01 -1.377555876970291138e-01 -1.007630899548530579e-01 -1.528341919183731079e-01 2.138926237821578979e-01 -1.406372338533401489e-01 -1.980600506067276001e-01 1.916317343711853027e-01 1.508411765098571777e-01 3.023374974727630615e-01 1.224096342921257019e-01 -3.671837747097015381e-01 8.169507235288619995e-02 -9.241736680269241333e-02 1.515590101480484009e-01 1.559602618217468262e-01 -2.997394837439060211e-02 -2.619006037712097168e-01 7.951004803180694580e-02 -1.173106431961059570e-01 -2.687569558620452881e-01 2.650460898876190186e-01 1.149549335241317749e-01 5.202314257621765137e-02
1.275678724050521851e-01 -2.568297274410724640e-02 -1.325147300958633423e-01 -3.967456519603729248e-02 -4.335999861359596252e-02 3.079022765159606934e-01 -8.588887006044387817e-02 -6.529740989208221436e-02 4.118100106716156006e-01 -1.696562976576387882e-03 2.612192882224917412e-03 -5.494925379753112793e-02 -2.141906917095184326e-01 -3.138517737388610840e-01 -7.474099099636077881e-02 -4.671222716569900513e-02 7.170073688030242920e-02 9.764439612627029419e-02 3.808691725134849548e-02 -2.067143768072128296e-01 -1.939961127936840057e-02 -2.661046385765075684e-01 -4.592118561267852783e-01 1.738998740911483765e-01 2.571783959865570068e-01 -1.110452115535736084e-01 -4.326752573251724243e-02 -1.453770399093627930e-01 -6.720267981290817261e-02 -9.456569701433181763e-02 4.064067825675010681e-02 -2.075866311788558960e-01
-1.629554927349090576e-01 -2.645885050296783447e-01 -2.654304802417755127e-01 -9.069761633872985840e-02 1.366053670644760132e-01 6.647387146949768066e-02 -1.241192892193794250e-01 -2.813204890117049217e-03 5.152973905205726624e-02 2.843883335590362549e-01 -3.681434690952301025e-02 -1.168133094906806946e-01 2.965064048767089844e-01 -7.170094549655914307e-02 -8.283318020403385162e-03 5.548702552914619446e-02 1.479942351579666138e-01 1.396992057561874390e-01 -3.370598703622817993e-02 -3.132379055023193359e-01 -1.910359263420104980e-01 -1.747187972068786621e-01 -2.441086471080780029e-01 1.940595209598541260e-01 2.870263457298278809e-01 -1.000007987022399902e-01 -2.485560774803161621e-01 -2.433280348777770996e-01 8.464400470256805420e-02 1.812476217746734619e-01 1.101546734571456909e-01 -1.451361924409866333e-01
-1.075065061450004578e-01 1.608698517084121704e-01 -3.362900018692016602e-01 -1.807102859020233154e-01 -6.278969347476959229e-02 2.440767139196395874e-01 -1.491818428039550781e-01 -1.908108144998550415e-01 -9.540636837482452393e-02 3.180278092622756958e-02 -2.213561534881591797e-01 2.651874907314777374e-02 1.243019327521324158e-01 3.941974788904190063e-02 -2.475510537624359131e-01 2.558015286922454834e-01 -6.132510676980018616e-02 -9.466438554227352142e-03 9.175674989819526672e-03 -4.895631968975067139e-02 9.002634882926940918e-02 -3.396995663642883301e-01 -1.485075354576110840e-01 6.296674907207489014e-02 -2.538872957229614258e-01 2.572136372327804565e-02 -2.115183621644973755e-01 -2.402745783329010010e-01 -1.091136224567890167e-02 3.027298450469970703e-01 6.847354769706726074e-02 -2.668394744396209717e-01
1.046712920069694519e-01 2.646311931312084198e-02 9.759051026776432991e-04 -7.221777737140655518e-02 7.732296735048294067e-02 -2.611782401800155640e-02 8.189818263053894043e-02 -2.314729988574981689e-01 -2.757995389401912689e-02 -4.870200529694557190e-02 -7.699809968471527100e-03 2.386021055281162262e-02 3.046468198299407959e-01 1.481398344039916992e-01 -4.674035012722015381e-01 -3.543857950717210770e-03 -1.783052384853363037e-01 -5.856602452695369720e-03 -1.493298728018999100e-02 -2.483949810266494751e-01 2.023389637470245361e-01 -9.915276616811752319e-02 -1.440271735191345215e-01 2.733037993311882019e-02 3.454748392105102539e-01 -1.922907680273056030e-01 -1.768475323915481567e-01 -4.640457034111022949e-02 -7.349728047847747803e-02 3.676388263702392578e-01 1.691031455993652344e-01 -2.329337596893310547e-01
7.633855938911437988e-02 -1.868946850299835205e-01 -3.658876717090606689e-01 -7.512608170509338379e-02 2.627187781035900116e-02 1.634134650230407715e-01 2.824767529964447021e-01 -1.636780984699726105e-02 5.047256126999855042e-02 6.700547784566879272e-02 -2.472517453134059906e-02 1.753107458353042603e-01 2.122980356216430664e-01 -8.806117624044418335e-02 9.768046438694000244e-02 2.965318858623504639e-01 1.365448534488677979e-01 -3.078383579850196838e-02 -1.068255305290222168e-01 4.727302864193916321e-02 1.054943129420280457e-01 -2.935160398483276367e-01 -1.045533688738942146e-03 1.631783246994018555e-01 8.685541898012161255e-02 9.875638037919998169e-02 -4.750603735446929932e-01 -1.207505688071250916e-01 1.718513518571853638e-01 2.413369566202163696e-01 1.277962923049926758e-01 -6.909527629613876343e-02
-5.832403525710105896e-02 -5.777956917881965637e-02 -1.096698716282844543e-01 1.585016101598739624e-01 9.429209865629673004e-03 7.120399177074432373e-02 -6.977450847625732422e-02 -1.752113699913024902e-01 4.574356600642204285e-02 2.451793104410171509e-01 -5.657487781718373299e-04 1.716373413801193237e-01 4.233772680163383484e-02 1.745404303073883057e-01 -1.362367570400238037e-01 7.699020206928253174e-02 1.412348747253417969e-01 -6.436582189053297043e-04 2.453986257314682007e-01 -6.975263357162475586e-02 -1.022042939439415932e-03 -4.061496257781982422e-01 -1.697126030921936035e-01 3.197647333145141602e-01 1.056061089038848877e-01 -7.947487384080886841e-02 -2.543140053749084473e-01 -3.739363849163055420e-01 1.962378174066543579e-01 -1.880504563450813293e-02 3.536824584007263184e-01 -1.517293043434619904e-03
2.893342673778533936e-01 -1.074557751417160034e-01 -2.541033029556274414e-01 -8.119292557239532471e-02 1.198779493570327759e-01 6.150079518556594849e-02 -2.367153316736221313e-01 -9.234897792339324951e-02 2.449708878993988037e-01 1.005718261003494263e-01 -2.728279829025268555e-01 -1.537288874387741089e-01 1.771599650382995605e-01 -1.814495027065277100e-01 -1.415081620216369629e-01 -3.932644799351692200e-02 6.960833817720413208e-02 1.452158242464065552e-01 -1.013338342308998108e-01 1.956546157598495483e-01 -5.888766422867774963e-02 -2.509183883666992188e-01 2.657430991530418396e-02 8.441628515720367432e-02 1.563563942909240723e-01 3.018662035465240479e-01 -1.687996536493301392e-01 -7.900757715106010437e-03 -1.573051512241363525e-01 2.855405509471893311e-01 1.798179894685745239e-01 -2.555531561374664307e-01
-3.438858687877655029e-02 1.727912276983261108e-01 -1.884135752916336060e-01 1.442273557186126709e-01 2.106021046638488770e-01 1.797247529029846191e-01 -6.002797931432723999e-02 7.066627591848373413e-02 1.627235412597656250e-01 1.808145828545093536e-02 -5.747181177139282227e-02 -1.101646572351455688e-01 -2.662057615816593170e-02 -1.756476424634456635e-02 -1.590081453323364258e-01 -1.453363299369812012e-01 -1.326118707656860352e-01 3.683642670512199402e-02 -5.463829636573791504e-02 -2.677578926086425781e-01 3.335564434528350830e-01 -3.170585632324218750e-01 5.877178162336349487e-02 2.872070968151092529e-01 1.561174988746643066e-01 -3.588657453656196594e-02 -5.998580530285835266e-02 -4.276916850358247757e-03 -2.394212931394577026e-01 4.075009226799011230e-01 -1.195836663246154785e-01 -2.818367779254913330e-01
1.905216090381145477e-02 4.729048907756805420e-02 -8.762292563915252686e-02 -2.202553898096084595e-01 8.255158364772796631e-02 3.175978958606719971e-01 -5.216699093580245972e-02 -3.319795057177543640e-02 2.479545958340167999e-02 -7.522574160248041153e-03 -7.169227302074432373e-02 -8.078734576702117920e-02 2.009884417057037354e-01 -1.660878807306289673e-01 -2.889772951602935791e-01 3.030528081580996513e-03 -4.976433888077735901e-02 1.090821772813796997e-01 2.198995053768157959e-01 4.221873357892036438e-02 2.274909764528274536e-01 -1.464414745569229126e-01 2.009008526802062988e-01 8.977377414703369141e-02 2.217387855052947998e-01 1.329185068607330322e-01 -4.974069595336914062e-01 2.860670210793614388e-03 -1.463057547807693481e-01 2.307543009519577026e-01 1.911246031522750854e-01 -2.330179214477539062e-01
1.720055043697357178e-01 4.997018352150917053e-02 -3.065173327922821045e-01 -4.182757064700126648e-02 7.398658990859985352e-02 1.560567468404769897e-01 -9.908083826303482056e-02 -5.787336453795433044e-02 3.039791882038116455e-01 -9.766800701618194580e-02 1.939019411802291870e-01 -6.220157444477081299e-02 1.912926137447357178e-01 -1.942952275276184082e-01 -1.859446763992309570e-01 1.947698891162872314e-01 1.422838419675827026e-01 3.650282323360443115e-01 1.641156375408172607e-01 -2.429880350828170776e-01 4.453286156058311462e-02 -1.049561053514480591e-01 1.782569736242294312e-01 1.843614727258682251e-01 -6.138461455702781677e-02 -1.534304618835449219e-01 1.425449550151824951e-01 -8.536214381456375122e-02 -1.961770355701446533e-01 1.414630413055419922e-01 2.468350231647491455e-01 -2.153751105070114136e-01
2.213876843452453613e-01 1.817499250173568726e-01 -2.316555380821228027e-01 -1.976836174726486206e-01 -1.496610697358846664e-02 2.959805428981781006e-01 -2.408396899700164795e-01 -1.252836287021636963e-01 -7.968742400407791138e-02 5.185088142752647400e-02 -1.533645391464233398e-01 1.498394608497619629e-01 7.261180132627487183e-02 1.828939095139503479e-02 -5.997629463672637939e-02 1.246842592954635620e-01 -8.521035313606262207e-03 1.125182062387466431e-01 -1.054857298731803894e-02 1.104603894054889679e-02 1.493950039148330688e-01 -3.087529540061950684e-01 3.811549767851829529e-02 -2.234723418951034546e-03 -2.432319670915603638e-01 -6.462752074003219604e-02 -4.758550226688385010e-01 -3.067547380924224854e-01 -3.889398649334907532e-02 2.008195817470550537e-01 1.454282999038696289e-01 -7.060439884662628174e-02
7.021209597587585449e-02 -1.496206969022750854e-01 -3.217812478542327881e-01 6.279759109020233154e-02 5.138958245515823364e-02 -1.489395946264266968e-01 -1.465108096599578857e-01 -5.742133036255836487e-02 3.003002330660820007e-02 2.583973705768585205e-01 4.565950483083724976e-02 -5.569478124380111694e-02 2.529895305633544922e-01 7.365260273218154907e-02 9.525068849325180054e-02 3.150623738765716553e-01 7.772447168827056885e-02 1.278612613677978516e-01 -1.179670467972755432e-01 -2.815573215484619141e-01 -1.732988096773624420e-02 -1.340751945972442627e-01 -1.892314553260803223e-01 9.188240021467208862e-02 3.532868325710296631e-01 -1.260519921779632568e-01 -2.325553148984909058e-01 5.515502765774726868e-02 -1.109846904873847961e-01 4.163212478160858154e-01 -2.639698237180709839e-02 -5.212929099798202515e-02
1.487618684768676758e-01 -1.197437867522239685e-01 -6.643396615982055664e-02 2.650297880172729492e-01 1.330813020467758179e-01 7.256310433149337769e-02 -2.307914644479751587e-01 1.909784525632858276e-01 1.499711908400058746e-02 7.472407817840576172e-02 1.871414929628372192e-01 -5.849077366292476654e-03 2.404062263667583466e-02 -1.822889745235443115e-01 -9.536416828632354736e-02 -1.085770968347787857e-02 1.467992365360260010e-01 1.512223482131958008e-01 1.682146787643432617e-01 -4.277028143405914307e-01 -1.889276057481765747e-01 -3.267643749713897705e-01 -1.476133763790130615e-01 -6.680849194526672363e-02 2.867083847522735596e-01 -2.050794363021850586e-01 -1.983795613050460815e-01 -1.879340559244155884e-01 6.084032356739044189e-02 1.926410645246505737e-01 8.184821903705596924e-02 -1.465251296758651733e-01
1.208966001868247986e-01 4.075202718377113342e-02 -7.421538233757019043e-02 -7.565601915121078491e-02 -5.518459156155586243e-02 1.380852311849594116e-01 -5.832907184958457947e-02 -6.486885249614715576e-02 6.668837368488311768e-02 6.245953962206840515e-02 -3.363793715834617615e-02 3.078618347644805908e-01 -7.994771748781204224e-02 -1.591808348894119263e-01 -2.953355200588703156e-02 7.430239766836166382e-02 -2.687351591885089874e-02 2.760301530361175537e-01 2.432748824357986450e-01 -1.610381007194519043e-01 1.815959066152572632e-01 -1.510580927133560181e-01 -2.681634128093719482e-01 4.867974296212196350e-02 3.238375186920166016e-01 -7.318799942731857300e-02 9.087380766868591309e-02 -3.186558485031127930e-01 3.635523468255996704e-02 5.009203553199768066e-01 5.565301701426506042e-02 1.814157217741012573e-01
5.662945657968521118e-02 2.731088921427726746e-02 -6.409568339586257935e-02 -2.447156310081481934e-01 1.652820706367492676e-01 1.594376564025878906e-01 1.352599859237670898e-01 -1.642825156450271606e-01 4.053943976759910583e-02 -1.951035261154174805e-01 -2.514773309230804443e-01 1.767230592668056488e-02 -5.565200746059417725e-02 -5.193292722105979919e-02 -5.198143422603607178e-02 3.217396438121795654e-01 2.558668851852416992e-01 -1.562552452087402344e-01 1.053194701671600342e-01 -1.010231450200080872e-01 1.552090048789978027e-01 -2.255556732416152954e-01 -3.263673484325408936e-01 1.219100505113601685e-01 1.209890544414520264e-01 1.024890691041946411e-01 -2.316039055585861206e-02 8.177196234464645386e-02 1.512137055397033691e-01 3.558214604854583740e-01 2.640708684921264648e-01 -2.442503124475479126e-01
-3.681262582540512085e-02 3.423771858215332031e-01 -3.202263414859771729e-01 8.272026665508747101e-03 7.863520085811614990e-02 2.226844131946563721e-01 6.679899990558624268e-03 -3.700884059071540833e-03 -4.733025655150413513e-02 1.119742169976234436e-01 -5.135956406593322754e-02 -1.218180060386657715e-01 5.949672684073448181e-02 7.910595834255218506e-02 -2.687697857618331909e-02 -2.032012790441513062e-01 -6.201131618581712246e-04 3.497008681297302246e-01 -1.141520142555236816e-01 -4.230547249317169189e-01 2.609175145626068115e-01 -2.453263998031616211e-01 1.001829728484153748e-01 7.615139707922935486e-03 1.600268185138702393e-01 2.945831231772899628e-02 7.276277244091033936e-02 -1.972054839134216309e-01 -2.367103286087512970e-02 2.537882924079895020e-01 -1.688346862792968750e-01 -1.487388312816619873e-01
5.635185241699218750e-01 -1.372559368610382080e-01 -2.057939469814300537e-01 -1.286889761686325073e-01 1.826854348182678223e-01 2.083192020654678345e-02 -6.391675025224685669e-02 -6.432570517063140869e-02 -4.887742921710014343e-02 3.234840333461761475e-01 -5.681369081139564514e-02 2.011506855487823486e-01 -1.781009137630462646e-01 -2.207107841968536377e-02 -2.192301116883754730e-02 -1.290843784809112549e-01 4.878635704517364502e-02 2.447401732206344604e-02 1.330201029777526855e-01 -3.104178905487060547e-01 2.269380725920200348e-02 -1.021608188748359680e-01 4.202522337436676025e-02 2.182506173849105835e-01 1.167034208774566650e-01 9.936098754405975342e-02 -3.003045022487640381e-01 -2.088244855403900146e-01 -2.486528828740119934e-02 9.818789362907409668e-02 9.878596663475036621e-02 -8.893423527479171753e-02
2.097581028938293457e-01 2.084498703479766846e-01 -4.272342324256896973e-01 -1.946672052145004272e-02 -9.622109681367874146e-02 2.480790466070175171e-01 -1.938928514719009399e-01 -1.272290050983428955e-01 1.670708209276199341e-01 -2.607898116111755371e-01 -1.697622537612915039e-01 -8.441095799207687378e-02 8.069676160812377930e-02 -1.629025638103485107e-01 -3.591873217374086380e-03 -4.048333689570426941e-02 -4.269229993224143982e-02 9.667476266622543335e-02 -4.773082956671714783e-02 -9.506906569004058838e-02 1.968180984258651733e-01 -1.809337288141250610e-01 8.874338865280151367e-02 2.545518577098846436e-01 -1.491693314164876938e-02 1.053308248519897461e-01 9.987101703882217407e-02 -1.830282807350158691e-01 2.007786631584167480e-01 1.902167499065399170e-01 2.435917258262634277e-01 -2.850192785263061523e-01
7.447724044322967529e-02 -1.123959496617317200e-01 -5.338741093873977661e-02 -5.848972871899604797e-02 -6.729325652122497559e-02 9.396427124738693237e-02 -2.043770998716354370e-01 -2.258431017398834229e-01 1.437247991561889648e-01 -1.973996907472610474e-01 -2.629587892442941666e-03 -2.753211855888366699e-01 2.334003895521163940e-01 -3.160992860794067383e-01 3.001064527779817581e-03 1.312782764434814453e-01 2.711970545351505280e-02 2.013805508613586426e-01 -6.424227356910705566e-02 -2.752210497856140137e-01 -4.160104785114526749e-03 -9.210499376058578491e-02 1.246794983744621277e-01 1.793261617422103882e-01 2.725900113582611084e-01 1.750419288873672485e-01 -2.473940700292587280e-01 7.173562794923782349e-02 -1.260670572519302368e-01 3.959811925888061523e-01 2.013091742992401123e-01 -2.157601900398731232e-02
-1.016799211502075195e-01 1.639101356267929077e-01 4.958999808877706528e-03 1.432602107524871826e-01 1.119713857769966125e-01 4.593866765499114990e-01 -4.353944584727287292e-02 5.677251145243644714e-02 -8.648359030485153198e-02 8.013160899281501770e-03 -1.461199373006820679e-01 2.976487018167972565e-02 1.366653442382812500e-01 -3.409605100750923157e-02 -5.859297886490821838e-02 1.066871806979179382e-01 2.046851515769958496e-01 4.017501324415206909e-02 -1.135981753468513489e-01 -6.316837854683399200e-03 1.707857847213745117e-01 -3.043932914733886719e-01 1.239169836044311523e-01 1.444779187440872192e-01 2.097655683755874634e-01 -2.703902423381805420e-01 -3.263825774192810059e-01 -1.948800981044769287e-01 3.144764900207519531e-02 2.569561637938022614e-02 3.715701103210449219e-01 1.824323236942291260e-01
1.092093065381050110e-01 5.899864807724952698e-02 -2.416457831859588623e-01 2.850405871868133545e-02 2.147392332553863525e-01 -1.827514320611953735e-01 2.478999793529510498e-01 -1.671932041645050049e-01 2.138846218585968018e-01 1.366694867610931396e-01 6.705857813358306885e-02 2.284021377563476562e-01 1.203437522053718567e-01 1.433563381433486938e-01 -5.834784731268882751e-02 1.308148801326751709e-01 -1.724705249071121216e-01 5.980158224701881409e-02 -2.217537350952625275e-02 -2.473195195198059082e-01 1.078961230814456940e-02 -3.175630569458007812e-01 1.306403875350952148e-01 4.755637049674987793e-02 1.184508427977561951e-01 -1.634172648191452026e-01 -3.374515473842620850e-01 -1.096782088279724121e-01 -2.540004253387451172e-01 2.820467650890350342e-01 1.669836342334747314e-01 -1.611430048942565918e-01
1.162836477160453796e-01 -2.183655975386500359e-03 -4.626371338963508606e-02 -2.545930445194244385e-01 2.974513173103332520e-01 -1.876610890030860901e-02 -2.377659268677234650e-02 1.140454187989234924e-01 2.155219614505767822e-01 5.700795352458953857e-02 -3.281029164791107178e-01 -5.978075787425041199e-02 1.432333141565322876e-01 2.384228110313415527e-01 9.610512107610702515e-02 1.239411532878875732e-01 2.484243661165237427e-01 -1.012063175439834595e-01 -3.805440664291381836e-02 -1.609772741794586182e-01 1.612880676984786987e-01 -2.396730482578277588e-01 1.155461743474006653e-01 2.063440531492233276e-01 1.652506887912750244e-01 -2.394869625568389893e-01 1.497180163860321045e-01 -7.235876470804214478e-02 3.806127905845642090e-01 1.595398634672164917e-01 -5.507137253880500793e-02 -1.728022545576095581e-01
3.942142054438591003e-02 3.393284231424331665e-02 -1.610690504312515259e-01 1.057576984167098999e-01 1.587793678045272827e-01 1.710009574890136719e-01 6.442917883396148682e-02 2.224597381427884102e-03 8.842987567186355591e-02 -2.714520879089832306e-02 -2.716889083385467529e-01 5.393796041607856750e-02 2.069977968931198120e-01 1.887492090463638306e-01 2.852471359074115753e-02 -8.740441501140594482e-02 -3.560599684715270996e-02 -7.165107876062393188e-02 -1.119835376739501953e-01 -7.018915563821792603e-02 3.344966471195220947e-01 -3.298125565052032471e-01 -8.084058016538619995e-02 2.614746689796447754e-01 -1.322968751192092896e-01 -1.615358591079711914e-01 -2.770126163959503174e-01 -2.686219513416290283e-01 2.734296321868896484e-01 3.191073238849639893e-01 1.916585713624954224e-01 -6.400533765554428101e-02
1.915056705474853516e-01 7.411267724819481373e-04 -2.071231603622436523e-02 1.503276377916336060e-01 -1.037572845816612244e-01 3.565269708633422852e-01 9.797296673059463501e-02 -2.187107689678668976e-02 7.580906152725219727e-02 -8.735082298517227173e-02 1.521933078765869141e-02 1.923019438982009888e-01 -1.976616829633712769e-01 -2.303268760442733765e-01 6.838510185480117798e-02 2.316387742757797241e-01 8.252710103988647461e-02 3.241032063961029053e-01 1.870732903480529785e-01 -1.153479069471359253e-01 1.115509495139122009e-02 -2.025728374719619751e-01 -5.393562465906143188e-02 -7.439614832401275635e-02 3.170444965362548828e-01 3.445390239357948303e-02 1.150743756443262100e-02 -3.766663968563079834e-01 9.303489327430725098e-02 3.593724071979522705e-01 4.772872198373079300e-03 7.779354345984756947e-04
2.290070652961730957e-01 1.312047690153121948e-01 -1.995809823274612427e-01 -1.711645275354385376e-01 1.613848209381103516e-01 1.564544998109340668e-02 -2.792733311653137207e-01 5.789068341255187988e-02 8.665516972541809082e-02 -1.258586347103118896e-01 6.954392790794372559e-02 1.983383484184741974e-02 1.073541194200515747e-01 2.088112682104110718e-01 -3.574818372726440430e-01 7.285125553607940674e-02 2.985273897647857666e-01 1.377402059733867645e-02 7.396907359361648560e-02 -4.266482889652252197e-01 1.251511275768280029e-01 -1.524365842342376709e-01 1.289875656366348267e-01 6.184324249625205994e-02 9.711132943630218506e-02 -1.992611400783061981e-02 -1.971518695354461670e-01 1.431552022695541382e-01 1.465814560651779175e-01 -9.745127521455287933e-03 3.295662999153137207e-01 3.484272956848144531e-02
3.498159721493721008e-02 -5.065529048442840576e-02 7.031071931123733521e-02 -3.535572905093431473e-03 1.297357231378555298e-01 2.373436093330383301e-01 1.896433532238006592e-01 7.272791117429733276e-02 2.700662612915039062e-01 1.199605092406272888e-01 -2.509401440620422363e-01 6.020360067486763000e-02 -1.846457421779632568e-01 -1.327200978994369507e-01 -6.766719371080398560e-02 1.971558332443237305e-01 1.848218142986297607e-01 -7.082314044237136841e-02 -5.486896261572837830e-02 -8.334665745496749878e-02 2.115861624479293823e-01 -1.888039559125900269e-01 8.491294831037521362e-02 4.448044896125793457e-01 7.800528407096862793e-02 1.720046438276767731e-02 -1.464011613279581070e-02 -3.331395983695983887e-01 -2.114200741052627563e-01 3.381328880786895752e-01 2.795409224927425385e-02 -1.255288273096084595e-01
-1.351450476795434952e-02 9.543419629335403442e-02 -1.144612878561019897e-01 -6.746587902307510376e-02 2.590379677712917328e-02 1.903591603040695190e-01 7.506993133574724197e-03 -2.422336041927337646e-01 1.127819344401359558e-01 -1.234871800988912582e-02 -1.160023882985115051e-01 2.513078451156616211e-01 3.202998042106628418e-01 -1.439551711082458496e-01 6.687998026609420776e-02 -2.669779025018215179e-02 1.908363550901412964e-01 -7.484295219182968140e-02 1.962971501052379608e-02 -4.179096817970275879e-01 3.690306097269058228e-02 -9.619217365980148315e-02 8.109280467033386230e-02 1.109229773283004761e-01 5.977472662925720215e-02 4.802557826042175293e-02 1.598179489374160767e-01 7.354056835174560547e-02 7.666508108377456665e-02 4.246457517147064209e-01 4.278167486190795898e-01 -8.260475099086761475e-02
6.391033530235290527e-02 -1.858440041542053223e-01 -1.835498958826065063e-01 -3.547754585742950439e-01 9.138514846563339233e-02 3.835742771625518799e-01 -2.891276963055133820e-02 1.482117325067520142e-01 -4.216529428958892822e-02 -1.360878497362136841e-01 1.123846247792243958e-01 2.093027234077453613e-01 -9.628473967313766479e-02 4.834935814142227173e-02 6.988847255706787109e-02 1.094801798462867737e-01 1.965286880731582642e-01 2.455820143222808838e-02 5.464698374271392822e-02 -3.640792891383171082e-02 -1.340483780950307846e-02 -2.340750843286514282e-01 9.034809470176696777e-02 9.169895946979522705e-02 5.090299248695373535e-02 -1.130521669983863831e-02 -3.848831951618194580e-01 -1.443095058202743530e-01 2.001868337392807007e-01 3.711786866188049316e-01 2.149685025215148926e-01 -8.662364631891250610e-02
6.383367627859115601e-02 -1.064004227519035339e-01 -2.052643299102783203e-01 -1.950140595436096191e-01 1.555360704660415649e-01 1.085738316178321838e-01 -1.826102584600448608e-01 -2.361400276422500610e-01 1.274835020303726196e-01 -7.268203794956207275e-02 8.434213697910308838e-02 -2.395553886890411377e-01 9.484002739191055298e-02 3.588649630546569824e-01 -1.359417289495468140e-01 1.600091159343719482e-01 4.107185453176498413e-02 1.308760046958923340e-01 -4.138816520571708679e-02 -1.343295872211456299e-01 4.175092875957489014e-01 -4.382404983043670654e-01 -1.066134795546531677e-01 -3.066408447921276093e-02 6.539428234100341797e-02 -1.621557027101516724e-01 -4.397316370159387589e-03 -3.146117553114891052e-02 -1.589434891939163208e-01 1.375062763690948486e-01 1.194655895233154297e-01 -6.468365341424942017e-02
8.954922109842300415e-02 -4.075642675161361694e-02 -1.669994294643402100e-01 1.045472472906112671e-01 1.533638965338468552e-02 1.530297696590423584e-01 1.170251891016960144e-02 -6.402247399091720581e-02 -1.054548770189285278e-01 1.926085948944091797e-01 4.216533154249191284e-02 1.077495738863945007e-01 8.521270751953125000e-02 1.012714058160781860e-01 -1.353918612003326416e-01 -9.079638123512268066e-02 3.133307211101055145e-03 1.386633813381195068e-01 2.441013306379318237e-01 -1.275235861539840698e-01 2.007237970829010010e-01 1.958210021257400513e-02 -2.128786295652389526e-01 2.240437269210815430e-01 2.680612802505493164e-01 -2.005086392164230347e-01 -4.065064489841461182e-01 -3.583039045333862305e-01 -1.298038810491561890e-01 7.039964944124221802e-02 3.967011570930480957e-01 -4.213046282529830933e-02
2.250285446643829346e-02 -3.368280827999114990e-01 -2.890980839729309082e-01 -1.813383549451828003e-01 3.543051332235336304e-02 3.188776671886444092e-01 -7.507895678281784058e-02 2.925537228584289551e-01 3.773314058780670166e-01 1.006363928318023682e-01 -4.949760437011718750e-02 1.632315218448638916e-01 3.462632000446319580e-02 -1.743763536214828491e-01 -1.422579400241374969e-02 2.479574233293533325e-01 -6.905518472194671631e-02 5.457329750061035156e-02 -9.706331789493560791e-02 -1.417899131774902344e-01 1.162831857800483704e-01 -1.108852028846740723e-01 1.753323338925838470e-02 -1.183546781539916992e-01 2.412306219339370728e-01 -1.025022193789482117e-01 -2.721649035811424255e-02 -4.889015108346939087e-03 1.139148026704788208e-01 3.350495100021362305e-01 1.515025496482849121e-01 -7.394085079431533813e-02
-1.006915196776390076e-01 2.146572917699813843e-01 -1.939110010862350464e-01 1.080802828073501587e-01 3.163080811500549316e-01 2.399530410766601562e-01 -1.406443119049072266e-01 5.219889804720878601e-02 2.789039611816406250e-01 8.050300180912017822e-02 -3.235792741179466248e-02 -1.067215204238891602e-01 -5.565635487437248230e-02 -1.629486493766307831e-02 -1.643178611993789673e-01 -2.784826755523681641e-01 -1.267767101526260376e-01 -1.653696224093437195e-02 -2.371326386928558350e-01 -2.649506926536560059e-01 1.869408637285232544e-01 -2.763344049453735352e-01 2.240068465471267700e-02 1.403642594814300537e-01 1.266220360994338989e-01 -6.831004470586776733e-02 3.650774806737899780e-02 4.004228115081787109e-02 -1.575090736150741577e-01 3.458182811737060547e-01 1.751568540930747986e-02 -2.590678930282592773e-01
5.597861483693122864e-02 -1.817673593759536743e-01 -2.297361940145492554e-01 -3.395116031169891357e-01 1.780513823032379150e-01 2.754624783992767334e-01 1.890135407447814941e-01 2.747665159404277802e-02 1.533656120300292969e-01 -2.501676380634307861e-01 9.587139636278152466e-02 4.343062266707420349e-02 1.285488903522491455e-01 3.197542950510978699e-02 -1.376895457506179810e-01 1.126218512654304504e-01 2.663867175579071045e-01 -2.376939654350280762e-01 -2.413903623819351196e-01 -1.311901658773422241e-01 -6.574521213769912720e-02 -1.949990540742874146e-01 -1.495617628097534180e-01 -2.454523462802171707e-03 2.073393762111663818e-01 -2.098555415868759155e-01 -1.269742399454116821e-01 8.561459928750991821e-02 1.148813143372535706e-01 3.025710880756378174e-01 1.481324136257171631e-01 2.262115292251110077e-02
2.024780064821243286e-01 -6.204553321003913879e-02 -1.717205494642257690e-01 -2.665569782257080078e-01 1.918108463287353516e-01 3.446866869926452637e-01 -5.065246298909187317e-02 -3.196038603782653809e-01 6.232123821973800659e-02 -6.654737889766693115e-02 -1.140889525413513184e-01 1.253117769956588745e-01 -8.088322728872299194e-02 -4.358973354101181030e-02 2.078965008258819580e-01 -9.075779467821121216e-02 -6.458234041929244995e-02 4.752337187528610229e-02 2.648211717605590820e-01 9.785048663616180420e-02 6.999467313289642334e-02 -8.000223338603973389e-02 4.226436838507652283e-02 1.360734403133392334e-01 2.618470191955566406e-01 -8.272691816091537476e-02 -2.170221805572509766e-01 -4.229778647422790527e-01 1.292484253644943237e-01 2.273010164499282837e-01 -1.317002577707171440e-03 -9.920965880155563354e-02
7.730595767498016357e-02 -1.749384105205535889e-01 -3.025888204574584961e-01 -2.757352590560913086e-01 1.383776068687438965e-01 1.621397137641906738e-01 2.932838499546051025e-01 -1.389404200017452240e-02 1.315700858831405640e-01 -6.583353877067565918e-02 1.596073955297470093e-01 1.501648277044296265e-01 -1.351006608456373215e-02 2.245717123150825500e-02 2.149913758039474487e-01 1.690548807382583618e-01 8.486905694007873535e-02 3.701406344771385193e-02 -1.168119460344314575e-01 -8.116897195577621460e-02 1.279234141111373901e-01 -4.549897611141204834e-01 -5.569941550493240356e-02 -1.222647055983543396e-01 1.556068211793899536e-01 1.246314346790313721e-01 -2.070831358432769775e-01 -1.227117553353309631e-01 3.016282059252262115e-02 3.769098818302154541e-01 -6.095109879970550537e-02 -6.645829975605010986e-02
1.447607725858688354e-01 -3.789346814155578613e-01 -2.189344465732574463e-01 -2.398788928985595703e-01 1.979139596223831177e-01 1.712953150272369385e-01 -8.884460479021072388e-02 3.536847233772277832e-01 3.015974462032318115e-01 -8.628411218523979187e-03 5.995104089379310608e-02 2.186621725559234619e-02 -1.420809514820575714e-02 -1.256397962570190430e-01 4.245117679238319397e-02 1.264210343360900879e-01 3.231569379568099976e-02 1.033852472901344299e-01 -2.452233880758285522e-01 -1.304778307676315308e-01 1.665297895669937134e-01 -1.122398003935813904e-01 1.681490987539291382e-02 -1.034577414393424988e-01 1.845289319753646851e-01 -1.409233063459396362e-01 -2.195217162370681763e-01 4.375446215271949768e-02 7.137142121791839600e-02 2.857806980609893799e-01 2.507965266704559326e-01 7.559860497713088989e-02
1.258809864521026611e-01 -8.912960439920425415e-02 -3.659307062625885010e-01 -2.304323017597198486e-01 9.700802713632583618e-02 1.962531358003616333e-01 3.117065727710723877e-01 -3.038428537547588348e-02 8.089748024940490723e-02 -4.482856020331382751e-02 1.768825650215148926e-01 2.283501774072647095e-01 1.419208645820617676e-01 4.084607586264610291e-02 1.761799454689025879e-01 1.387700289487838745e-01 4.765701293945312500e-02 3.819419443607330322e-02 -1.513316631317138672e-01 -6.353902071714401245e-02 1.206685081124305725e-01 -3.285914063453674316e-01 -4.452401399612426758e-02 -5.766570568084716797e-02 2.974356710910797119e-02 -1.299217641353607178e-01 -2.700446844100952148e-01 -2.131170183420181274e-01 6.691755354404449463e-02 4.158872663974761963e-01 -5.053235217928886414e-02 -6.703217327594757080e-02
3.123707771301269531e-01 6.351399235427379608e-03 -1.932613551616668701e-01 6.502986699342727661e-02 1.809174865484237671e-01 1.038951277732849121e-01 -7.294140756130218506e-02 -1.306822150945663452e-01 6.640388816595077515e-02 2.060156017541885376e-01 -1.042007580399513245e-01 2.033309638500213623e-01 -8.182926476001739502e-02 3.908976167440414429e-02 1.275639981031417847e-01 -1.692010611295700073e-01 1.648807711899280548e-02 -1.392006874084472656e-01 1.844723373651504517e-01 -3.657928705215454102e-01 -5.710266530513763428e-02 -2.870638966560363770e-01 1.799369752407073975e-01 2.665898799896240234e-01 1.633056998252868652e-01 1.591384708881378174e-01 -1.631332784891128540e-01 -7.709190994501113892e-02 -8.410099893808364868e-02 2.739699780941009521e-01 2.194655388593673706e-01 -2.264040261507034302e-01
3.142455965280532837e-02 -1.653801202774047852e-01 1.335868984460830688e-01 -6.538479030132293701e-02 1.674558222293853760e-01 -6.650726497173309326e-02 1.510567516088485718e-01 -1.635448783636093140e-01 2.917301356792449951e-01 8.601041138172149658e-02 -1.922399699687957764e-01 -2.021980136632919312e-01 1.663967370986938477e-01 4.583553597331047058e-02 4.818905889987945557e-02 -3.726817434653639793e-03 7.406426966190338135e-02 7.056135684251785278e-02 -1.482213884592056274e-01 -2.245680391788482666e-01 2.689255475997924805e-01 -3.995689749717712402e-01 5.666270386427640915e-03 2.148310542106628418e-01 2.502826154232025146e-01 1.499278005212545395e-02 -2.091240286827087402e-01 -2.838398888707160950e-02 3.689138591289520264e-01 4.543982818722724915e-02 1.998697817325592041e-01 1.360212266445159912e-01
5.305144190788269043e-02 -1.361262947320938110e-01 -1.181799545884132385e-01 -1.981179118156433105e-01 3.597049787640571594e-02 2.088190764188766479e-01 1.811976581811904907e-01 5.019568279385566711e-02 2.942573130130767822e-01 -3.617912158370018005e-02 -1.365245878696441650e-01 9.538649022579193115e-02 -3.892562910914421082e-02 3.710828348994255066e-02 5.355806276202201843e-02 2.439038753509521484e-01 3.683802485466003418e-01 -1.445089876651763916e-01 2.039211988449096680e-02 -1.313408315181732178e-01 -2.363081574440002441e-01 -3.216713666915893555e-01 1.452059205621480942e-02 1.030551567673683167e-01 1.757992357015609741e-01 -7.483900990337133408e-03 -9.989482164382934570e-02 -8.399241417646408081e-02 2.787607312202453613e-01 2.671527564525604248e-01 3.496553301811218262e-01 2.392773516476154327e-02
2.286597639322280884e-01 -7.843093574047088623e-02 -1.491060703992843628e-01 -7.047667354345321655e-02 1.298280209302902222e-01 1.616885960102081299e-01 -1.160970926284790039e-01 -8.392826654016971588e-03 2.691354155540466309e-01 3.384131193161010742e-02 -5.902396142482757568e-02 -2.069120109081268311e-01 2.003006339073181152e-01 -1.996265649795532227e-01 -7.806754112243652344e-02 -1.234595756977796555e-02 1.511598825454711914e-01 4.222160577774047852e-01 2.330548465251922607e-01 -1.846392303705215454e-01 -1.222546249628067017e-01 -1.655292510986328125e-02 3.845305740833282471e-02 2.338895797729492188e-01 -1.509025394916534424e-01 5.135244224220514297e-03 7.494672387838363647e-02 5.979443714022636414e-02 -7.435756176710128784e-02 4.387104809284210205e-01 1.672333925962448120e-01 -1.812298148870468140e-01
5.561413988471031189e-02 -2.100460678339004517e-01 -1.571131795644760132e-01 8.357585966587066650e-02 2.730839252471923828e-01 2.775863111019134521e-01 -2.025199234485626221e-01 2.112613916397094727e-01 8.163402229547500610e-02 1.479327082633972168e-01 4.621327668428421021e-02 1.558079570531845093e-01 -9.206257015466690063e-02 -7.442609220743179321e-02 2.452119812369346619e-02 2.699495553970336914e-01 -3.877494484186172485e-02 -3.517366573214530945e-02 -3.036818280816078186e-02 -1.299918442964553833e-01 2.030430436134338379e-01 -2.309881299734115601e-01 -9.217586368322372437e-02 4.076847434043884277e-02 1.383146047592163086e-01 1.750533096492290497e-02 3.456315491348505020e-03 -8.182201534509658813e-02 3.301239609718322754e-01 4.460337460041046143e-01 2.790749371051788330e-01 6.433214247226715088e-02
8.492213487625122070e-02 2.629196345806121826e-01 -2.532255649566650391e-01 -2.800910770893096924e-01 8.486948907375335693e-02 2.799192667007446289e-01 1.777610778808593750e-01 6.951384246349334717e-02 2.330671697854995728e-01 2.145690321922302246e-01 -1.272334754467010498e-01 -1.001524478197097778e-01 5.959361791610717773e-02 -2.036305963993072510e-01 -7.794491015374660492e-03 -2.907526493072509766e-01 2.050432935357093811e-02 1.358229219913482666e-01 -2.202156484127044678e-01 -2.577973306179046631e-01 -6.358808279037475586e-02 -1.095280647277832031e-01 -1.640152186155319214e-01 2.629952132701873779e-01 3.036313652992248535e-01 -2.002784013748168945e-01 -9.048885107040405273e-02 -1.172947585582733154e-01 3.573936969041824341e-02 3.338545188307762146e-02 -7.188776042312383652e-03 1.677755638957023621e-02
-5.846701189875602722e-02 -1.376786231994628906e-01 -4.219521582126617432e-01 -1.014938578009605408e-01 -1.108938083052635193e-01 4.963339492678642273e-02 -7.774864137172698975e-02 6.072646006941795349e-03 2.377444356679916382e-01 -1.672150008380413055e-02 7.055037468671798706e-02 -3.392084836959838867e-01 3.023680746555328369e-01 -1.399381458759307861e-01 -1.536135077476501465e-01 -1.247035190463066101e-01 1.692047901451587677e-02 9.776826947927474976e-03 5.480632185935974121e-02 -8.042203634977340698e-02 -1.621273458003997803e-01 -3.122319579124450684e-01 1.952224969863891602e-01 1.805208325386047363e-01 1.698101758956909180e-01 3.907839581370353699e-02 -1.499045491218566895e-01 -1.188534423708915710e-01 -1.262679249048233032e-01 2.664139270782470703e-01 2.516693472862243652e-01 -1.410513669252395630e-01
2.975722253322601318e-01 1.394245624542236328e-01 -1.014509573578834534e-01 -3.229769170284271240e-01 2.303287237882614136e-01 1.848012357950210571e-01 -3.406004235148429871e-02 -2.280056662857532501e-02 -1.882218942046165466e-02 9.457125514745712280e-02 -5.217742174863815308e-02 2.119808048009872437e-01 2.464859485626220703e-01 -7.568346709012985229e-02 9.835548698902130127e-02 1.337359547615051270e-01 4.084227606654167175e-02 -2.000769823789596558e-01 -4.022530466318130493e-02 -1.445295065641403198e-01 1.513611674308776855e-01 -1.239002645015716553e-01 6.572661548852920532e-02 2.149534225463867188e-01 9.634032100439071655e-02 -9.796489775180816650e-02 1.733762174844741821e-01 -2.721263170242309570e-01 4.451949596405029297e-01 1.068283990025520325e-01 1.450159549713134766e-01 -1.757848858833312988e-01
1.188536137342453003e-01 -4.168106243014335632e-02 -1.837300062179565430e-01 -1.369845122098922729e-01 1.287417113780975342e-01 2.382162511348724365e-01 -3.005795478820800781e-01 -9.262474626302719116e-02 2.033559679985046387e-01 3.794101774692535400e-01 -2.554443106055259705e-02 -3.476062715053558350e-01 1.928333193063735962e-02 1.392543129622936249e-02 2.083795517683029175e-01 -9.542585164308547974e-02 -6.011016294360160828e-02 2.180349379777908325e-01 -1.425144970417022705e-01 -2.778779566287994385e-01 -1.434427350759506226e-01 -1.208062656223773956e-02 -4.250828176736831665e-02 -3.591860830783843994e-02 1.851797252893447876e-01 5.526386573910713196e-02 5.198529362678527832e-02 3.641768544912338257e-02 -6.756122410297393799e-02 3.114248514175415039e-01 1.748728305101394653e-01 -2.312603741884231567e-01
1.808057725429534912e-01 1.859489642083644867e-02 1.731819808483123779e-01 -2.602865993976593018e-01 1.888566836714744568e-02 1.349555552005767822e-01 3.224313550163060427e-04 7.502287626266479492e-02 4.470585659146308899e-02 4.206536412239074707e-01 -4.762148484587669373e-02 -3.329360485076904297e-01 -1.367525756359100342e-01 -1.683283746242523193e-01 -1.351296156644821167e-01 1.784856319427490234e-01 2.207912951707839966e-01 1.771062761545181274e-01 7.420074194669723511e-02 -4.277097433805465698e-02 2.062515914440155029e-01 -7.799226790666580200e-02 -6.956852227449417114e-02 1.350953727960586548e-01 2.704789638519287109e-01 -1.566161960363388062e-01 1.488269120454788208e-01 -1.316179335117340088e-01 1.584710031747817993e-01 3.038724958896636963e-01 9.978799521923065186e-02 -1.790978312492370605e-01
-1.092969104647636414e-01 -1.475943624973297119e-01 5.070262029767036438e-02 2.593249082565307617e-01 2.349491976201534271e-02 3.230885565280914307e-01 1.302547380328178406e-02 -4.891752451658248901e-02 -3.169502317905426025e-02 -3.094360791146755219e-02 -1.365643888711929321e-01 -1.782642006874084473e-01 3.646888732910156250e-01 -3.194565325975418091e-02 -2.673387229442596436e-01 1.929407268762588501e-01 7.831908017396926880e-02 9.949112683534622192e-02 -6.757932156324386597e-02 -2.525355815887451172e-01 -3.262216597795486450e-02 -3.327640593051910400e-01 -4.895329102873802185e-02 3.108217716217041016e-01 5.267072468996047974e-02 -1.100593432784080505e-01 -1.060569435358047485e-01 -2.645082771778106689e-01 -1.389554888010025024e-01 2.726387977600097656e-01 3.285380452871322632e-02 8.859111368656158447e-02
-1.369721721857786179e-02 1.424394845962524414e-01 -4.722180217504501343e-02 2.264304272830486298e-02 -1.868445575237274170e-01 1.135982125997543335e-01 -1.859850436449050903e-01 9.028206020593643188e-02 -3.793019428849220276e-02 2.573437094688415527e-01 -2.716142535209655762e-01 -1.102325618267059326e-01 2.236579954624176025e-01 -1.150810346007347107e-01 -1.634359657764434814e-01 -8.546518161892890930e-03 -5.696568638086318970e-02 -1.485366187989711761e-02 -2.413658350706100464e-01 -3.518217206001281738e-01 4.372403025627136230e-02 -2.476362884044647217e-01 1.977242380380630493e-01 6.214783713221549988e-02 1.649055629968643188e-01 -1.338064223527908325e-01 1.022184565663337708e-01 -3.631369471549987793e-01 -1.212158054113388062e-01 1.789736747741699219e-01 3.204965889453887939e-01 -1.184512972831726074e-01
-3.817075118422508240e-02 -1.302724182605743408e-01 -1.583102196455001831e-01 -2.407113611698150635e-01 -2.021181583404541016e-02 5.653228610754013062e-02 -4.704956337809562683e-02 -9.514386951923370361e-02 3.927000164985656738e-01 -7.416718453168869019e-02 4.599175602197647095e-02 8.949116617441177368e-02 -2.243005856871604919e-02 -8.996063470840454102e-02 -2.235302627086639404e-01 3.313292935490608215e-02 2.370940297842025757e-01 -8.860313147306442261e-02 3.348793834447860718e-02 -3.555691242218017578e-02 1.700305938720703125e-01 -9.458752721548080444e-02 -1.568721532821655273e-01 1.418900638818740845e-01 4.193574190139770508e-01 -2.516846954822540283e-01 -7.343624532222747803e-02 -1.519706249237060547e-01 1.781642436981201172e-01 4.423646032810211182e-01 6.789866089820861816e-02 -7.360950112342834473e-02
3.441749513149261475e-01 -2.754170298576354980e-01 -3.712513744831085205e-01 -1.051298342645168304e-02 3.244004771113395691e-02 8.260797709226608276e-02 -2.201616466045379639e-01 -2.007199265062808990e-02 1.421812027692794800e-01 -6.211279332637786865e-02 -9.600831568241119385e-02 2.425465881824493408e-01 1.217538043856620789e-01 1.602220721542835236e-02 -2.143726050853729248e-01 2.144145518541336060e-01 -2.480786293745040894e-01 -1.409116983413696289e-01 -1.137880459427833557e-01 -6.823640316724777222e-03 1.334423571825027466e-01 -3.524161577224731445e-01 -5.483741313219070435e-02 2.637122571468353271e-01 1.721808463335037231e-01 -3.374457731842994690e-02 -1.027470305562019348e-01 -4.910139739513397217e-02 1.691315472126007080e-01 1.676278859376907349e-01 2.714214287698268890e-02 -4.156564176082611084e-02
6.103563308715820312e-02 2.762765064835548401e-02 7.969504594802856445e-02 -3.181492686271667480e-01 2.023455128073692322e-02 1.181518509984016418e-01 2.906433492898941040e-02 -1.826148927211761475e-01 5.399778857827186584e-02 5.557859316468238831e-02 -8.364558219909667969e-02 8.988109230995178223e-02 -2.174496352672576904e-01 -4.545528069138526917e-02 -1.365255266427993774e-01 3.067564964294433594e-02 2.464427947998046875e-01 4.273258894681930542e-02 2.753961980342864990e-01 -3.582906424999237061e-01 1.893241405487060547e-01 -1.506215184926986694e-01 3.893978148698806763e-02 -1.535351127386093140e-01 4.047093987464904785e-01 -2.769207060337066650e-01 1.233257055282592773e-01 -1.273110657930374146e-01 -1.899346411228179932e-01 6.237809360027313232e-02 1.551238894462585449e-01 -2.511003613471984863e-01
8.926694095134735107e-02 -6.202467530965805054e-02 3.131831437349319458e-02 -3.659557998180389404e-01 -1.811034679412841797e-01 2.927600145339965820e-01 5.665761977434158325e-02 -2.468815892934799194e-01 1.196723710745573044e-02 -2.215230092406272888e-02 -1.032717972993850708e-01 -1.287280470132827759e-01 -2.680896520614624023e-01 -8.376325666904449463e-02 -1.052301079034805298e-01 -7.252109050750732422e-02 3.077406585216522217e-01 2.929635159671306610e-02 -4.598334804177284241e-02 -2.940244078636169434e-01 2.820613980293273926e-02 -2.308404445648193359e-01 -1.349136978387832642e-01 -2.614523656666278839e-02 1.431136876344680786e-01 -3.574865162372589111e-01 -4.607537761330604553e-02 -1.481797397136688232e-01 -1.316777020692825317e-01 6.641721725463867188e-02 6.997918337583541870e-02 -3.023577332496643066e-01
3.654405102133750916e-02 -1.681306511163711548e-01 -4.511914849281311035e-01 -2.019967734813690186e-01 2.431343346834182739e-01 1.928787231445312500e-01 -3.912857547402381897e-02 2.042328417301177979e-01 1.464193314313888550e-01 -2.070053070783615112e-01 1.139195114374160767e-01 1.881540268659591675e-01 -3.719614818692207336e-02 -1.347376853227615356e-01 6.812112033367156982e-02 1.082288548350334167e-01 1.018838435411453247e-01 -7.702260464429855347e-02 -1.477608978748321533e-01 -2.325657010078430176e-01 1.634102910757064819e-01 -1.071017533540725708e-01 4.005540162324905396e-02 1.966109266504645348e-03 1.790614724159240723e-01 -1.821261197328567505e-01 -3.519460856914520264e-01 -9.600767865777015686e-03 1.031492054462432861e-01 2.289749681949615479e-01 1.676404923200607300e-01 1.597550660371780396e-01
2.707292437553405762e-01 2.208838611841201782e-01 -1.209039315581321716e-01 -1.811116635799407959e-01 -8.071026951074600220e-02 2.411413341760635376e-01 -3.284825980663299561e-01 1.177100464701652527e-01 1.395158022642135620e-01 3.167335689067840576e-01 -4.965262021869421005e-03 7.569493353366851807e-02 1.261991411447525024e-01 -3.390892744064331055e-01 4.133722931146621704e-02 1.164364814758300781e-01 2.694228291511535645e-01 1.738365590572357178e-01 7.623891532421112061e-02 -1.735232770442962646e-01 -1.237441971898078918e-02 -3.599091172218322754e-01 -1.210789661854505539e-02 2.437216043472290039e-02 2.559242770075798035e-02 4.362882301211357117e-02 2.090974450111389160e-01 -1.415675729513168335e-01 -8.050292730331420898e-02 4.907447844743728638e-02 1.408884376287460327e-01 -9.024859219789505005e-02
4.065212309360504150e-01 -1.480218172073364258e-01 -7.740759104490280151e-02 -2.464451491832733154e-01 -7.774000614881515503e-02 2.121064364910125732e-01 -9.761379100382328033e-03 4.430132918059825897e-03 8.098963648080825806e-03 -1.449891477823257446e-01 -2.821978740394115448e-02 -6.249705329537391663e-02 1.786161512136459351e-01 1.093755662441253662e-01 -2.766337990760803223e-02 -1.655659377574920654e-01 8.469719439744949341e-02 9.007261693477630615e-02 1.555368900299072266e-01 1.227010339498519897e-01 2.332299649715423584e-01 -2.223841995000839233e-01 4.612419381737709045e-02 1.775475218892097473e-02 7.651297748088836670e-02 1.570571511983871460e-01 -2.765966057777404785e-01 -2.952644526958465576e-01 2.986365929245948792e-02 2.161899060010910034e-01 1.476443856954574585e-01 -4.155204594135284424e-01
3.260504305362701416e-01 4.469642043113708496e-02 1.807155013084411621e-01 -6.770443916320800781e-02 2.470592111349105835e-01 4.042609632015228271e-01 -6.882339715957641602e-02 -1.213735993951559067e-02 9.244636446237564087e-02 5.232016742229461670e-02 -2.286056429147720337e-01 -3.720628321170806885e-01 4.388420842587947845e-03 1.839058697223663330e-01 5.264960601925849915e-02 1.121080294251441956e-01 -2.302849441766738892e-01 -1.177878398448228836e-02 1.319132000207901001e-01 -1.053276062011718750e-01 1.919677406549453735e-01 -1.148915737867355347e-01 -6.172621250152587891e-02 1.381462961435317993e-01 1.916030198335647583e-01 -1.609140932559967041e-01 7.104076445102691650e-03 -1.444530040025711060e-01 2.199463732540607452e-02 5.377847328782081604e-02 3.361250758171081543e-01 -1.394890546798706055e-01
2.133392691612243652e-01 -2.331118434667587280e-01 -6.164285168051719666e-02 1.111924350261688232e-01 3.967981934547424316e-01 -2.081882208585739136e-02 -2.220028266310691833e-02 2.812677621841430664e-02 2.399324439465999603e-02 1.472242772579193115e-01 -3.325522243976593018e-01 -1.166478618979454041e-01 3.734886273741722107e-02 -1.697432696819305420e-01 7.292362395673990250e-03 1.967443339526653290e-02 5.370848253369331360e-02 -6.043500080704689026e-02 -3.883427381515502930e-02 -4.148790985345840454e-02 2.418974936008453369e-01 -9.549963474273681641e-02 3.330421401187777519e-03 8.278022706508636475e-02 1.385473757982254028e-01 -8.194432407617568970e-02 -2.268729060888290405e-01 -3.558287322521209717e-01 2.896969020366668701e-01 4.076126813888549805e-01 -4.394010081887245178e-02 8.634603768587112427e-02
8.755346387624740601e-02 8.660004287958145142e-02 -1.918619275093078613e-01 -1.042435020208358765e-01 1.263194680213928223e-01 3.318411111831665039e-01 -1.440516859292984009e-01 2.114397436380386353e-01 9.052024222910404205e-03 -7.274027913808822632e-02 -1.326127350330352783e-01 3.079261779785156250e-01 9.031885862350463867e-02 -1.289632823318243027e-02 -5.072131380438804626e-02 6.603373214602470398e-03 -1.011697854846715927e-02 2.445935010910034180e-01 -1.090390011668205261e-01 -3.348407521843910217e-02 2.898782491683959961e-01 -1.708678603172302246e-01 1.034992933273315430e-01 4.469440504908561707e-02 8.257354050874710083e-02 -1.462353616952896118e-01 -2.166070938110351562e-01 -2.014218121767044067e-01 4.333414137363433838e-01 2.729543745517730713e-01 1.850996017456054688e-01 7.608644664287567139e-02
1.619071662425994873e-01 1.354154795408248901e-01 -2.302450239658355713e-01 2.201106958091259003e-02 -3.454620484262704849e-03 1.755127608776092529e-01 1.944288425147533417e-02 -8.189163357019424438e-02 -8.956668525934219360e-02 -1.125928908586502075e-01 5.152442306280136108e-02 3.398088514804840088e-01 2.855969071388244629e-01 1.540615409612655640e-01 -5.082355439662933350e-02 -9.626695886254310608e-03 7.112636417150497437e-02 1.122392490506172180e-01 2.426248043775558472e-01 -3.713142871856689453e-01 -2.663819305598735809e-02 -1.799303740262985229e-01 -3.015411086380481720e-03 2.707182466983795166e-01 1.017197370529174805e-01 -5.350642278790473938e-02 1.023300178349018097e-02 -2.526491880416870117e-01 4.223134741187095642e-02 2.746370136737823486e-01 3.370392620563507080e-01 1.688777208328247070e-01
1.603908091783523560e-01 2.277348935604095459e-02 -1.430121511220932007e-01 -2.260058671236038208e-01 1.063187718391418457e-01 8.087836205959320068e-02 2.706776140257716179e-03 -2.811421453952789307e-01 1.140690296888351440e-01 -1.312793344259262085e-01 -2.314936667680740356e-01 1.044570207595825195e-01 -2.789625823497772217e-01 6.501845270395278931e-02 1.370747089385986328e-01 -8.134478330612182617e-02 -2.123815715312957764e-01 4.892648011445999146e-02 1.338133513927459717e-01 -5.121138691902160645e-02 -2.602736651897430420e-02 -3.181507289409637451e-01 1.679060906171798706e-01 1.332353800535202026e-01 2.881428003311157227e-01 -1.048714816570281982e-01 -1.732434183359146118e-01 -4.256157577037811279e-01 1.254248172044754028e-01 1.821532100439071655e-01 1.799382567405700684e-01 2.803968638181686401e-02
3.300052881240844727e-01 -1.725022047758102417e-01 -1.477197650820016861e-02 6.015163287520408630e-02 1.064278334379196167e-01 2.391574531793594360e-02 -7.042702287435531616e-02 -1.157182306051254272e-01 2.917292118072509766e-01 6.609038263559341431e-02 1.718941181898117065e-01 3.296708166599273682e-01 -1.166514679789543152e-01 -8.541022427380084991e-03 -8.719152957201004028e-02 2.649192698299884796e-03 2.420565932989120483e-01 3.234341144561767578e-01 -7.519862614572048187e-03 -2.423719316720962524e-01 1.007435470819473267e-01 -9.184382855892181396e-02 5.717117339372634888e-02 1.092568114399909973e-01 3.601478338241577148e-01 5.862640216946601868e-02 1.681908220052719116e-01 8.186595514416694641e-03 3.388661891222000122e-02 3.978287577629089355e-01 3.671258315443992615e-02 -1.431629247963428497e-02
2.629826962947845459e-01 1.265900433063507080e-01 -9.249445050954818726e-02 -4.853638112545013428e-01 3.111641108989715576e-01 1.591277122497558594e-01 -2.720963358879089355e-01 1.027409732341766357e-01 -1.013267934322357178e-01 1.138996928930282593e-01 2.636509248986840248e-03 2.654528915882110596e-01 1.323482692241668701e-01 -1.611674875020980835e-01 4.287431761622428894e-02 4.410124197602272034e-02 1.120281144976615906e-01 -2.773684449493885040e-02 5.330647528171539307e-02 -2.489681392908096313e-01 5.248036980628967285e-02 -1.744243353605270386e-01 -6.206532567739486694e-02 2.493818700313568115e-01 2.440048456192016602e-01 5.804070085287094116e-02 1.902091652154922485e-01 -1.087480634450912476e-01 8.020544797182083130e-02 1.316155493259429932e-01 1.036785244941711426e-01 1.314777508378028870e-02
2.532502114772796631e-01 -6.797210127115249634e-02 -5.824330076575279236e-02 -7.131087034940719604e-02 2.265321910381317139e-01 1.754709184169769287e-01 -7.082494348287582397e-02 -3.868013322353363037e-01 -1.332860141992568970e-01 8.538484573364257812e-02 -1.768541932106018066e-01 -7.255066931247711182e-02 -5.111286416649818420e-02 -1.002835631370544434e-01 7.222415506839752197e-02 2.412454932928085327e-01 2.713589463382959366e-03 -7.483877241611480713e-02 1.442714035511016846e-01 -2.447276711463928223e-01 2.481419593095779419e-01 -9.011117368936538696e-02 -3.587525486946105957e-01 9.820376336574554443e-02 -1.320781856775283813e-01 -1.766303032636642456e-01 -1.076112985610961914e-01 -1.199563741683959961e-01 1.549045443534851074e-01 2.941471040248870850e-01 1.273464113473892212e-01 -2.294404208660125732e-01
-3.450660407543182373e-02 -2.397604882717132568e-01 -2.580710053443908691e-01 1.060974299907684326e-01 2.288922965526580811e-01 -1.121738925576210022e-01 -1.101515442132949829e-01 -9.005392342805862427e-02 1.814270913600921631e-01 1.020103916525840759e-01 5.128659307956695557e-02 -2.856995351612567902e-02 3.228936195373535156e-01 -2.818365581333637238e-02 6.963244080543518066e-02 1.869889795780181885e-01 1.793045401573181152e-01 1.179877594113349915e-01 -1.761939078569412231e-01 -3.487372100353240967e-01 -1.370855569839477539e-01 -1.601870059967041016e-01 -8.895983337424695492e-04 1.168112009763717651e-01 3.199701905250549316e-01 -1.243684738874435425e-01 -2.210446894168853760e-01 2.806284837424755096e-02 -1.216689795255661011e-01 3.644251823425292969e-01 1.001937687397003174e-01 -6.809432059526443481e-02
-1.254019886255264282e-01 -2.854509651660919189e-01 -2.101005464792251587e-01 -9.921532124280929565e-02 5.000459402799606323e-02 2.203349024057388306e-01 2.499171905219554901e-02 -5.291911959648132324e-02 2.154429703950881958e-01 -1.508484631776809692e-01 9.086275845766067505e-02 1.776505112648010254e-01 1.957259327173233032e-02 -1.632690280675888062e-01 -1.771143823862075806e-01 2.023995518684387207e-01 1.930166482925415039e-01 -1.466212421655654907e-01 2.194687537848949432e-02 -4.550142213702201843e-02 1.486350744962692261e-01 -1.102297976613044739e-01 -1.901742517948150635e-01 1.270423829555511475e-01 3.482487201690673828e-01 -2.114119529724121094e-01 -3.279929459095001221e-01 -1.598564684391021729e-01 1.519934535026550293e-01 3.292537331581115723e-01 7.434963434934616089e-02 4.442720115184783936e-02
-1.623210906982421875e-01 1.418053209781646729e-01 -3.220170140266418457e-01 -2.734076082706451416e-01 1.192302405834197998e-01 2.436017990112304688e-01 -1.235548332333564758e-01 -1.208433285355567932e-01 1.186051890254020691e-01 9.097433090209960938e-02 -3.071198165416717529e-01 -4.018807411193847656e-02 5.413473024964332581e-02 -7.348281331360340118e-03 -2.503130435943603516e-01 4.112429022789001465e-01 -3.143169358372688293e-02 -1.639326335862278938e-03 2.516524121165275574e-02 -9.278020262718200684e-02 1.225930452346801758e-01 -1.619424670934677124e-01 -9.260168671607971191e-02 3.978777676820755005e-03 -1.876585632562637329e-01 7.657078653573989868e-02 -2.718913257122039795e-01 -1.794665902853012085e-01 -1.242789849638938904e-01 2.537866830825805664e-01 6.261783093214035034e-02 -1.660223156213760376e-01
1.329131126403808594e-01 7.688741385936737061e-02 1.058720797300338745e-01 -1.408780515193939209e-01 2.607143521308898926e-01 2.367135435342788696e-01 -2.997695207595825195e-01 1.897192187607288361e-02 -6.314951926469802856e-02 1.954255104064941406e-01 -2.449198067188262939e-01 -3.181470334529876709e-01 3.263816609978675842e-02 1.729849874973297119e-01 5.026071146130561829e-02 9.528178721666336060e-02 -2.285019755363464355e-01 -3.587503731250762939e-02 7.890139706432819366e-03 -2.829267829656600952e-02 1.339375078678131104e-01 -1.598929911851882935e-01 6.460984703153371811e-03 -4.334266111254692078e-02 2.064488083124160767e-01 3.999565169215202332e-02 -1.448041014373302460e-02 -3.819043338298797607e-01 1.322873085737228394e-01 1.073627173900604248e-01 3.952709138393402100e-01 -9.913834184408187866e-02
5.001246929168701172e-02 -2.269401997327804565e-01 -2.644189596176147461e-01 -1.512376070022583008e-01 1.597716659307479858e-01 6.955340504646301270e-02 -1.294730976223945618e-02 -2.869022823870182037e-02 2.852704226970672607e-01 -2.065393514931201935e-02 2.212643921375274658e-01 3.027584552764892578e-01 4.811008647084236145e-02 1.284055709838867188e-01 -6.220894306898117065e-02 3.046793043613433838e-01 3.007608056068420410e-01 1.556403040885925293e-01 -1.266019884496927261e-02 -2.069042026996612549e-01 1.448220759630203247e-02 -2.703952491283416748e-01 -1.357267796993255615e-02 2.221263386309146881e-02 1.683432161808013916e-01 -1.004023998975753784e-01 3.417987003922462463e-02 -3.703360632061958313e-02 1.144957542419433594e-01 2.435969710350036621e-01 3.267031908035278320e-01 1.792420744895935059e-01
2.661352455615997314e-01 6.592404097318649292e-02 1.058123260736465454e-01 -2.144613564014434814e-01 -8.291129022836685181e-02 1.569197177886962891e-01 -1.998060345649719238e-01 -1.693399250507354736e-01 -6.139328237622976303e-03 1.501530855894088745e-01 -1.768827736377716064e-01 -1.108861640095710754e-01 -1.191192027181386948e-02 6.990941613912582397e-02 -1.666827350854873657e-01 1.260355859994888306e-01 2.640043385326862335e-02 4.895415306091308594e-01 2.826322568580508232e-03 -2.323901802301406860e-01 1.381731182336807251e-01 -1.914744675159454346e-01 1.896336078643798828e-01 -7.145383954048156738e-02 2.420692443847656250e-01 -1.093947291374206543e-01 1.435301154851913452e-01 -1.391397118568420410e-01 -5.691857077181339264e-03 2.399435490369796753e-01 2.602852880954742432e-01 1.600440144538879395e-01
2.700574696063995361e-01 7.220396399497985840e-02 -5.232534185051918030e-02 -7.403115183115005493e-02 9.422416239976882935e-02 -8.279324509203433990e-03 2.546275854110717773e-01 -2.156223207712173462e-01 1.449414938688278198e-01 4.315732717514038086e-01 1.327997297048568726e-01 1.261719763278961182e-01 7.946856319904327393e-02 8.663274347782135010e-02 5.588167160749435425e-02 4.572108015418052673e-02 2.863568440079689026e-02 1.045770794153213501e-01 2.178574055433273315e-01 -2.823720276355743408e-01 -3.211589902639389038e-02 -8.651932328939437866e-02 9.361597150564193726e-02 1.087076961994171143e-01 1.815646588802337646e-01 1.663907989859580994e-02 -2.165319919586181641e-01 -1.019546613097190857e-01 -1.754041612148284912e-01 1.819729357957839966e-01 3.264778554439544678e-01 -3.232137858867645264e-01
3.154830634593963623e-01 -8.983969688415527344e-02 -1.974669694900512695e-01 -1.473515778779983521e-01 1.033004298806190491e-01 3.336869776248931885e-01 -9.607086330652236938e-02 -1.774468719959259033e-01 -8.873193711042404175e-02 -1.550359465181827545e-02 -2.854048609733581543e-01 -1.952640265226364136e-01 3.068330697715282440e-02 4.354967549443244934e-02 -1.474085301160812378e-01 9.437415748834609985e-02 -7.847201079130172729e-02 5.147643387317657471e-02 1.034276261925697327e-01 -8.556646108627319336e-02 2.229069769382476807e-01 -1.033972352743148804e-01 -3.547397553920745850e-01 -5.680775735527276993e-03 -1.940173059701919556e-01 -1.085829138755798340e-01 -2.284603714942932129e-01 -6.211592629551887512e-02 1.894829124212265015e-01 2.909910082817077637e-01 1.210558414459228516e-01 -2.323571741580963135e-01
1.576066203415393829e-02 5.788340419530868530e-02 -1.907016634941101074e-01 1.699321419000625610e-01 2.663153409957885742e-01 2.485263347625732422e-01 1.318134069442749023e-01 8.285191655158996582e-02 1.762922555208206177e-01 -8.268614113330841064e-02 -1.015667617321014404e-01 -4.708926007151603699e-02 2.563627660274505615e-01 2.112182825803756714e-01 9.973558597266674042e-03 -1.498844623565673828e-01 6.957591325044631958e-02 -2.916870638728141785e-02 -1.500998288393020630e-01 -4.134285077452659607e-02 3.135759532451629639e-01 -1.969625353813171387e-01 -1.927816867828369141e-01 2.175192236900329590e-01 -6.316867470741271973e-02 4.876516014337539673e-02 -1.137174889445304871e-01 -1.675233393907546997e-01 1.983678489923477173e-01 4.278699159622192383e-01 2.528909146785736084e-01 -7.486673444509506226e-02
1.110169813036918640e-01 -1.755351014435291290e-02 -2.476875782012939453e-01 -7.020925730466842651e-02 2.089951336383819580e-01 1.950646787881851196e-01 -9.297007322311401367e-02 -1.416846085339784622e-02 5.798612907528877258e-02 -1.074995845556259155e-01 1.508707553148269653e-01 5.973708466626703739e-04 1.546419411897659302e-01 1.669109463691711426e-01 2.362337894737720490e-02 -2.323767095804214478e-01 7.301931083202362061e-02 2.104168757796287537e-02 -1.867693066596984863e-01 1.163191422820091248e-01 1.038188859820365906e-01 -1.130307167768478394e-01 2.275096774101257324e-01 -5.944251082837581635e-03 7.765685021877288818e-02 -1.379400305449962616e-02 -4.234541356563568115e-01 -2.080553621053695679e-01 1.380342394113540649e-01 3.346777558326721191e-01 1.454257965087890625e-01 -4.194444715976715088e-01
2.515547275543212891e-01 -1.503789573907852173e-01 -5.344787612557411194e-02 -2.795709669589996338e-01 1.019246652722358704e-01 4.418430030345916748e-01 5.669773742556571960e-02 -3.684751987457275391e-01 2.905271481722593307e-03 2.951890602707862854e-02 -7.635773718357086182e-02 9.547453373670578003e-02 1.358899474143981934e-01 6.429581344127655029e-02 6.040632352232933044e-02 2.610233845189213753e-03 2.239379733800888062e-01 7.174090947955846786e-03 -5.234480276703834534e-02 9.971769154071807861e-02 6.651068478822708130e-02 1.478456251788884401e-04 -1.342008821666240692e-03 -2.062807418406009674e-02 2.145088165998458862e-01 -1.213977038860321045e-01 -4.017574787139892578e-01 -2.323882877826690674e-01 1.073818951845169067e-01 2.801802456378936768e-01 2.414826117455959320e-02 -1.090491041541099548e-01
-1.812660396099090576e-01 -2.465129345655441284e-01 -2.816294133663177490e-01 -9.001959115266799927e-02 1.858296096324920654e-01 1.654756963253021240e-01 -1.167539358139038086e-01 -1.554512325674295425e-02 7.064732909202575684e-02 2.921115159988403320e-01 -3.236902877688407898e-02 -8.483285456895828247e-02 3.263703882694244385e-01 -1.509655117988586426e-01 1.132675036787986755e-01 8.800380676984786987e-02 9.291662275791168213e-02 1.207021344453096390e-02 1.923022605478763580e-02 -3.518471717834472656e-01 -1.675127595663070679e-01 -2.181664258241653442e-01 -1.487350016832351685e-01 -3.147049574181437492e-04 3.411702215671539307e-01 -1.845610588788986206e-01 -1.747933030128479004e-01 -1.648575961589813232e-01 1.188990250229835510e-01 1.623801887035369873e-01 2.943161875009536743e-02 -1.201433688402175903e-01
1.341035664081573486e-01 -8.501970022916793823e-02 -1.117855310440063477e-01 -4.881485179066658020e-02 4.980647563934326172e-02 -5.854671448469161987e-02 -3.514648228883743286e-02 -6.445649266242980957e-02 -4.582997411489486694e-02 2.800476849079132080e-01 9.467481076717376709e-02 -2.575778663158416748e-01 -9.356118738651275635e-03 -2.386931031942367554e-01 -7.932932674884796143e-02 -1.113042514771223068e-02 2.004708051681518555e-01 8.958653360605239868e-02 -1.322326809167861938e-01 -3.798026442527770996e-01 -1.922859996557235718e-01 -3.377228975296020508e-01 -1.479321345686912537e-02 -1.027166545391082764e-01 7.073166966438293457e-02 -1.340901255607604980e-01 -2.996753156185150146e-01 -4.737128913402557373e-01 -1.463030092418193817e-02 1.296542435884475708e-01 4.586887732148170471e-02 -3.498937934637069702e-02
3.371016681194305420e-01 -2.138059586286544800e-01 4.060768336057662964e-02 -9.050913900136947632e-02 1.423111408948898315e-01 2.515441551804542542e-02 6.461638212203979492e-02 -1.395162791013717651e-01 2.013377249240875244e-01 -1.472944170236587524e-01 -2.789671123027801514e-01 -1.889390200376510620e-01 2.307649552822113037e-01 -6.931657344102859497e-02 1.907107532024383545e-01 1.027911342680454254e-02 -4.015040025115013123e-02 -1.695440523326396942e-02 -3.091725409030914307e-01 -3.273597657680511475e-01 3.240255713462829590e-01 -1.418427824974060059e-01 -2.614216320216655731e-02 2.596559524536132812e-01 1.181306689977645874e-02 -1.407772302627563477e-01 -5.358945205807685852e-02 -1.599951535463333130e-01 5.421591550111770630e-02 -1.099699549376964569e-02 2.187844216823577881e-01 -1.370163410902023315e-01
3.433474600315093994e-01 -4.992920160293579102e-02 -2.245624959468841553e-01 6.761733442544937134e-02 2.772204875946044922e-01 3.790166601538658142e-02 -2.188403159379959106e-01 -2.176635414361953735e-01 1.036706790328025818e-01 2.363430857658386230e-01 -5.197676643729209900e-02 2.631844580173492432e-01 -3.332485854625701904e-01 -1.194605976343154907e-01 9.139937348663806915e-03 -4.822447896003723145e-02 -4.955887421965599060e-02 9.552539139986038208e-02 -1.286093983799219131e-02 -1.654630601406097412e-01 2.936852164566516876e-02 -1.159955635666847229e-01 1.631281375885009766e-01 2.744187116622924805e-01 2.088920176029205322e-01 -2.308137342333793640e-02 -3.098560264334082603e-03 -6.142996624112129211e-02 -8.317884802818298340e-02 4.138105511665344238e-01 3.781828284263610840e-02 4.308947175741195679e-02
1.370369046926498413e-01 -1.573358029127120972e-01 -2.030893266201019287e-01 1.095085144042968750e-01 2.875271439552307129e-01 2.255310490727424622e-02 -5.115960165858268738e-02 -2.220534235239028931e-01 1.060209646821022034e-01 -1.126325502991676331e-01 -1.609638780355453491e-01 -2.652149274945259094e-02 2.032493352890014648e-01 -1.790856719017028809e-01 2.135559469461441040e-01 -3.424653783440589905e-02 1.743530780076980591e-01 -5.036831647157669067e-02 -1.104253157973289490e-01 -1.563680917024612427e-01 1.371968537569046021e-01 -3.578516542911529541e-01 1.906178891658782959e-02 1.133720874786376953e-01 3.117385804653167725e-01 -1.051453724503517151e-01 8.042924106121063232e-02 -1.281646490097045898e-01 4.804280400276184082e-01 5.305286869406700134e-02 1.647635363042354584e-02 5.211944878101348877e-02
1.137688681483268738e-01 -5.619458854198455811e-02 -2.524203620851039886e-02 4.339812323451042175e-02 3.990920633077621460e-02 -1.567868329584598541e-02 -2.398234903812408447e-01 -2.525920271873474121e-01 1.860181242227554321e-01 -3.734292089939117432e-02 1.440704613924026489e-02 -2.489792853593826294e-01 3.190789222717285156e-01 -2.370129078626632690e-01 6.848426163196563721e-02 -5.548457428812980652e-02 -6.820204854011535645e-02 1.105624323827214539e-04 7.976620458066463470e-03 -3.539479672908782959e-01 -1.862639765022322536e-04 6.382718682289123535e-02 -4.437209572643041611e-04 1.921358853578567505e-01 2.078958451747894287e-01 7.461957633495330811e-02 -1.506244838237762451e-01 -3.133246442303061485e-03 -1.050198823213577271e-01 4.349541962146759033e-01 3.427241146564483643e-01 -1.847319155931472778e-01
-1.475660828873515129e-03 1.309536099433898926e-01 -1.599028259515762329e-01 -1.450495421886444092e-01 -8.915564976632595062e-03 3.208701908588409424e-01 -2.739759981632232666e-01 -5.898301489651203156e-03 1.900733411312103271e-01 3.241134583950042725e-01 2.529439888894557953e-02 -2.894763350486755371e-01 6.075116619467735291e-02 -1.321235150098800659e-01 1.137180849909782410e-01 -1.696740686893463135e-01 8.080853521823883057e-02 2.670686244964599609e-01 -1.055694296956062317e-01 -3.082209527492523193e-01 1.346489787101745605e-02 -2.224008552730083466e-02 -1.872135251760482788e-01 3.843959048390388489e-02 1.307080984115600586e-01 7.213677465915679932e-02 1.060682162642478943e-01 9.906837344169616699e-02 -3.761598840355873108e-02 3.687280714511871338e-01 1.556855589151382446e-01 -2.084558308124542236e-01
2.043135762214660645e-01 9.318018704652786255e-02 1.956221312284469604e-01 -1.353929638862609863e-01 2.338669449090957642e-01 2.936613857746124268e-01 -4.138543084263801575e-02 -5.440742149949073792e-02 1.099525541067123413e-01 -6.112431362271308899e-02 6.800910085439682007e-02 1.341855078935623169e-01 2.231966517865657806e-02 2.352132201194763184e-01 -1.726836897432804108e-02 -1.941702887415885925e-02 1.845127493143081665e-01 1.458129137754440308e-01 -2.440830916166305542e-01 -1.048843562602996826e-01 1.986243426799774170e-01 -1.426932811737060547e-01 8.903421461582183838e-02 -7.252445816993713379e-02 2.152643501758575439e-01 -2.278323918581008911e-01 -9.315853565931320190e-02 -2.673515081405639648e-01 3.602134585380554199e-01 2.834122180938720703e-01 2.545892596244812012e-01 1.542967557907104492e-02
4.148101061582565308e-02 2.028504610061645508e-01 -1.101419851183891296e-01 -2.114521563053131104e-01 2.506363093852996826e-01 4.286592006683349609e-01 -7.888261228799819946e-02 -8.678912371397018433e-02 1.179780587553977966e-01 3.604352474212646484e-02 -2.985969185829162598e-01 -1.222456768155097961e-01 3.441029191017150879e-01 -2.540455013513565063e-02 -2.397586405277252197e-01 4.686078056693077087e-02 1.539169698953628540e-01 1.314810384064912796e-02 5.648435652256011963e-02 -8.058638125658035278e-02 1.810457408428192139e-01 -1.818532645702362061e-01 -1.348222345113754272e-01 -5.645791813731193542e-02 -1.552703380584716797e-01 4.908271878957748413e-02 -1.326178163290023804e-01 -2.383232712745666504e-01 -1.501743048429489136e-01 1.013382598757743835e-01 7.731624692678451538e-02 -2.853902578353881836e-01
1.957500129938125610e-01 1.987220495939254761e-01 -3.521324992179870605e-01 1.596502773463726044e-02 1.080645695328712463e-01 7.779878377914428711e-02 -7.409941870719194412e-03 -1.268751919269561768e-02 2.010746598243713379e-01 -3.121666908264160156e-01 6.775475293397903442e-02 1.273737698793411255e-01 4.229838773608207703e-02 -1.877508610486984253e-01 -2.465437650680541992e-01 9.254351258277893066e-02 1.174534335732460022e-01 2.067179530858993530e-01 8.135843090713024139e-04 -5.142068117856979370e-02 1.191418021917343140e-01 -2.878240346908569336e-01 4.703513532876968384e-02 3.163455724716186523e-01 1.664464026689529419e-01 4.440177977085113525e-02 6.962264329195022583e-02 -2.426491491496562958e-02 -2.480973601341247559e-01 1.815344840288162231e-01 2.021383792161941528e-01 -2.931479811668395996e-01
-1.522404253482818604e-01 1.243809536099433899e-01 -1.734469085931777954e-01 1.901426315307617188e-01 4.935264214873313904e-02 1.915957480669021606e-01 -7.386616617441177368e-02 -2.275698035955429077e-01 3.174888342618942261e-02 3.262732028961181641e-01 -1.152405440807342529e-01 2.282643318176269531e-01 -9.945756942033767700e-02 -6.513969507068395615e-03 7.039054762572050095e-03 6.833059340715408325e-02 2.887494862079620361e-01 9.852246195077896118e-02 2.922138012945652008e-02 -1.170433461666107178e-01 -3.100034035742282867e-02 -2.289722263813018799e-01 -1.343524008989334106e-01 2.023246139287948608e-01 3.819771111011505127e-01 -1.116272285580635071e-01 -3.087044879794120789e-02 -2.579340636730194092e-01 2.165621668100357056e-01 2.885826230049133301e-01 1.831183731555938721e-01 4.065047949552536011e-02
1.756180375814437866e-01 5.870768427848815918e-02 -1.190907135605812073e-01 -1.342981308698654175e-01 2.624119445681571960e-02 1.954149603843688965e-01 -7.361017167568206787e-02 -8.543988317251205444e-02 1.630339771509170532e-01 6.751359906047582626e-03 -1.914481967687606812e-01 2.965046167373657227e-01 2.054037451744079590e-01 -1.971199810504913330e-01 -1.338363885879516602e-01 2.010807394981384277e-01 -9.889521449804306030e-02 1.036222204566001892e-01 -2.356982976198196411e-01 -7.092124782502651215e-03 8.424951881170272827e-02 -3.079533874988555908e-01 -5.234579555690288544e-03 -5.263532511889934540e-03 -1.623300462961196899e-01 -1.421148031949996948e-01 -3.435240685939788818e-01 1.089348644018173218e-02 -2.199825644493103027e-01 9.198554605245590210e-02 3.296532630920410156e-01 -2.881025075912475586e-01
-1.772184967994689941e-01 -2.780248597264289856e-02 -3.686488047242164612e-02 1.478963047266006470e-01 2.608354091644287109e-01 1.851128190755844116e-01 5.403912067413330078e-02 4.091160371899604797e-02 7.449567317962646484e-02 2.035314142704010010e-01 5.760790407657623291e-02 5.294524878263473511e-02 1.911289840936660767e-01 2.936494303867220879e-03 -1.863278597593307495e-01 -2.178640514612197876e-01 2.103385478258132935e-01 8.032647520303726196e-02 1.491618305444717407e-01 -2.364205010235309601e-02 -7.868325337767601013e-03 -2.580164074897766113e-01 2.402402013540267944e-01 2.310545742511749268e-01 1.915746480226516724e-01 8.823264390230178833e-02 -6.473088264465332031e-02 -1.642187833786010742e-01 -7.937200367450714111e-02 4.849764704704284668e-01 3.077099919319152832e-01 -5.295393988490104675e-02
1.885610669851303101e-01 1.974934339523315430e-01 -2.199399769306182861e-01 -2.385130822658538818e-01 -1.143212616443634033e-01 2.797896265983581543e-01 1.422909945249557495e-01 -2.161327749490737915e-01 2.391566634178161621e-01 6.748269498348236084e-02 9.125000983476638794e-02 -1.101069375872612000e-01 6.857228279113769531e-02 -2.380221486091613770e-01 -1.020459830760955811e-01 -1.031715273857116699e-01 -1.985815316438674927e-01 1.968979090452194214e-01 -1.743897497653961182e-01 -2.223345339298248291e-01 -2.242783643305301666e-02 -2.181897163391113281e-01 -1.416000425815582275e-01 2.156083583831787109e-01 3.167392015457153320e-01 -2.191507518291473389e-01 -1.745760254561901093e-02 -2.350201457738876343e-01 9.212514013051986694e-02 8.790772408246994019e-02 -4.543335735797882080e-02 -4.887483268976211548e-02
5.082637444138526917e-02 -3.922089636325836182e-01 -4.196558892726898193e-01 -2.434614598751068115e-01 8.374068140983581543e-02 2.453348487615585327e-01 -3.627634420990943909e-02 2.362229079008102417e-01 2.175684720277786255e-01 -2.424008958041667938e-02 6.824797391891479492e-02 8.920840173959732056e-02 5.994077771902084351e-02 -4.916236177086830139e-02 6.221990287303924561e-02 2.530462443828582764e-01 3.391496837139129639e-02 -6.608512252569198608e-02 -8.880971372127532959e-02 -7.262500375509262085e-02 1.960948854684829712e-01 -1.648334562778472900e-01 -4.234671220183372498e-02 -1.083767488598823547e-01 1.577514261007308960e-01 -3.268034011125564575e-02 -1.632227599620819092e-01 -9.531073272228240967e-02 8.229034394025802612e-02 3.144978284835815430e-01 2.774779498577117920e-01 8.507212996482849121e-02
1.541034281253814697e-01 2.952214777469635010e-01 -5.027478337287902832e-01 -1.305854786187410355e-02 2.909330837428569794e-02 2.928175330162048340e-01 -1.973876655101776123e-01 -1.201847642660140991e-01 2.041598856449127197e-01 -3.331550657749176025e-01 -1.595816761255264282e-01 2.093166671693325043e-02 2.096164375543594360e-01 -1.547066718339920044e-01 -1.274129599332809448e-01 -4.737070202827453613e-02 3.152402862906455994e-02 5.604397971183061600e-03 6.511309742927551270e-02 -2.148308008909225464e-01 4.927717521786689758e-02 3.363306750543415546e-04 4.845142364501953125e-02 1.237296164035797119e-01 3.177488967776298523e-02 5.771638453006744385e-02 2.573852799832820892e-02 -1.866703182458877563e-01 4.689121991395950317e-02 2.543351650238037109e-01 1.328949779272079468e-01 -1.880136728286743164e-01
1.494726538658142090e-01 1.127162128686904907e-01 -4.135036468505859375e-02 -7.582211494445800781e-02 1.621378213167190552e-01 4.707128405570983887e-01 6.873683631420135498e-02 -1.709731668233871460e-01 5.097544193267822266e-02 -2.403791248798370361e-01 -4.715100303292274475e-02 -2.086896002292633057e-01 2.212828695774078369e-01 9.415502846240997314e-02 1.558954417705535889e-01 5.237827822566032410e-02 8.312130346894264221e-03 7.742116600275039673e-02 1.410485655069351196e-01 -3.386254310607910156e-01 1.097485944628715515e-01 -2.088919281959533691e-01 -1.846127584576606750e-02 2.564183175563812256e-01 3.116712570190429688e-01 -2.001864761114120483e-01 2.679687924683094025e-02 -9.297704696655273438e-02 -4.165522381663322449e-02 6.002922356128692627e-02 -2.651936709880828857e-01 -2.333253389224410057e-03
1.504100263118743896e-01 -2.660363018512725830e-01 -1.089909523725509644e-01 1.161605026572942734e-02 2.281710207462310791e-01 2.126874625682830811e-01 -1.950256377458572388e-01 -2.095492370426654816e-02 1.206246297806501389e-02 1.712638139724731445e-01 1.796183362603187561e-02 -2.357400357723236084e-01 2.848342657089233398e-01 -2.060465067625045776e-01 -1.348799467086791992e-01 1.105461120605468750e-01 1.739676892757415771e-01 -5.340888630598783493e-03 1.439669281244277954e-01 -6.048291176557540894e-02 -3.140228390693664551e-01 -1.649368256330490112e-01 -2.827269211411476135e-02 1.080328449606895447e-01 2.351631671190261841e-01 -1.651029586791992188e-01 -4.054301381111145020e-01 -6.510984152555465698e-02 9.672448039054870605e-02 1.969808638095855713e-01 1.325218528509140015e-01 -9.791969507932662964e-02
-1.149765029549598694e-02 -2.485623955726623535e-01 -5.476589128375053406e-02 -1.384056545794010162e-02 1.225723028182983398e-01 1.032946109771728516e-01 -8.591876924037933350e-02 1.900226473808288574e-01 9.937878698110580444e-02 -1.913272216916084290e-02 -3.244020342826843262e-01 1.687986254692077637e-01 -1.060915067791938782e-01 -4.711872711777687073e-02 -1.105642840266227722e-01 2.737834863364696503e-02 3.083488643169403076e-01 1.680079251527786255e-01 -1.963894814252853394e-02 -2.062673568725585938e-01 3.221536576747894287e-01 -4.111361503601074219e-02 -6.713921576738357544e-02 3.342842757701873779e-01 1.400518119335174561e-01 4.134870693087577820e-02 -2.900747023522853851e-02 -3.973409831523895264e-01 -2.728275358676910400e-01 2.188446819782257080e-01 7.014210522174835205e-02 -5.465402267873287201e-03
1.790741682052612305e-01 -3.408958911895751953e-01 -2.254749983549118042e-01 -1.949368864297866821e-01 4.958590492606163025e-02 9.306847304105758667e-02 -1.217686012387275696e-01 2.753799557685852051e-01 2.895256578922271729e-01 -6.048223003745079041e-03 -1.285426616668701172e-01 1.446458846330642700e-01 -7.348165661096572876e-02 -4.381242021918296814e-02 -6.562037020921707153e-02 1.425926536321640015e-01 1.987958252429962158e-01 -1.010108273476362228e-03 -1.475591957569122314e-01 -1.512936204671859741e-01 1.192527115345001221e-01 -1.705710142850875854e-01 1.676865071058273315e-01 -5.162638612091541290e-03 1.322467327117919922e-01 -2.544089853763580322e-01 -9.666903316974639893e-02 -6.281788647174835205e-02 1.068521216511726379e-01 4.852775037288665771e-01 9.454461932182312012e-02 2.891256287693977356e-02
1.257730722427368164e-01 -2.247382551431655884e-01 -1.749873459339141846e-01 1.119265705347061157e-01 1.828949004411697388e-01 2.741394937038421631e-01 -1.442605555057525635e-01 3.149999380111694336e-01 1.666246354579925537e-01 2.077968567609786987e-01 1.048913225531578064e-01 2.426814734935760498e-01 4.884972237050533295e-03 1.936416327953338623e-02 1.693431660532951355e-02 2.062247544527053833e-01 -3.126973751932382584e-03 -5.824814364314079285e-02 -3.297979012131690979e-02 -9.741836786270141602e-02 1.554451733827590942e-01 -3.206381499767303467e-01 -6.777173280715942383e-02 5.269870907068252563e-02 -9.780355729162693024e-03 -1.477164961397647858e-02 5.116052925586700439e-02 -2.085129618644714355e-01 3.225418925285339355e-01 3.644550442695617676e-01 2.150173634290695190e-01 2.775560365989804268e-03
2.199276350438594818e-02 2.589450962841510773e-02 -9.180922806262969971e-02 -1.282033473253250122e-01 4.185353592038154602e-02 3.347711861133575439e-01 -3.973831236362457275e-02 -3.290125131607055664e-01 1.443758308887481689e-01 2.499083057045936584e-02 -1.071696877479553223e-01 2.377578020095825195e-01 2.361003607511520386e-01 -1.817183196544647217e-01 1.527460850775241852e-02 -1.116497367620468140e-01 1.142469644546508789e-01 1.914282441139221191e-01 1.612459719181060791e-01 -2.273413985967636108e-01 1.054406836628913879e-01 -3.497590124607086182e-01 2.159104682505130768e-02 2.759673595428466797e-01 1.169937625527381897e-01 7.639700919389724731e-02 6.097480654716491699e-02 5.532959476113319397e-02 2.653100490570068359e-01 1.474432051181793213e-01 3.066181838512420654e-01 9.736544638872146606e-02
2.835724130272865295e-02 -2.752747535705566406e-01 -8.142221719026565552e-03 -2.626029253005981445e-01 2.430487871170043945e-01 2.556003928184509277e-01 -1.263920515775680542e-01 -1.328236609697341919e-01 3.633264899253845215e-01 -4.747228324413299561e-02 2.994601055979728699e-02 7.508175075054168701e-02 2.732198536396026611e-01 -2.402646541595458984e-01 -8.728560805320739746e-02 4.907786473631858826e-02 -1.181656271219253540e-01 1.685691028833389282e-01 -1.215640306472778320e-01 -1.458144187927246094e-01 5.338451638817787170e-02 -2.049068808555603027e-01 3.678011596202850342e-01 4.742713645100593567e-02 -2.671486698091030121e-03 -7.323465496301651001e-02 -2.186324000358581543e-01 4.075478762388229370e-02 1.027463097125291824e-02 8.876062184572219849e-02 4.386334121227264404e-02 -2.960619032382965088e-01
3.200127184391021729e-01 9.684011340141296387e-03 3.360771015286445618e-02 9.956382960081100464e-02 3.422672748565673828e-01 2.616211175918579102e-01 -1.122238785028457642e-01 9.606134891510009766e-02 5.864848196506500244e-02 2.232934534549713135e-01 -2.387916594743728638e-01 -2.509445548057556152e-01 2.362974546849727631e-02 3.003092706203460693e-01 2.811990492045879364e-02 1.711641252040863037e-01 -8.697690069675445557e-02 1.799421608448028564e-01 6.637591868638992310e-02 -1.441830247640609741e-01 2.599474191665649414e-01 -3.408774361014366150e-02 -3.008696436882019043e-02 -1.792660057544708252e-01 1.667029857635498047e-01 5.397224798798561096e-02 -6.053565070033073425e-02 -2.263261228799819946e-01 1.030522286891937256e-01 1.333120465278625488e-01 2.860461473464965820e-01 -1.489800661802291870e-01
3.515089452266693115e-01 3.180363476276397705e-01 4.332710057497024536e-02 9.630948305130004883e-02 2.467685639858245850e-01 3.286821022629737854e-02 1.293717920780181885e-01 -8.942405879497528076e-02 2.204410582780838013e-01 -1.426612436771392822e-01 -3.241591155529022217e-02 2.041224576532840729e-02 -9.885511547327041626e-02 -2.014560848474502563e-01 -1.910036951303482056e-01 7.462590932846069336e-02 -1.792117767035961151e-02 1.390766352415084839e-01 -5.195594206452369690e-02 -2.735496163368225098e-01 6.428042799234390259e-02 -8.541696518659591675e-02 -2.165857106447219849e-01 7.484517991542816162e-02 1.661636233329772949e-01 2.233440577983856201e-01 2.681317739188671112e-02 -4.387867823243141174e-02 -7.973786443471908569e-02 4.090463817119598389e-01 2.671001851558685303e-01 -1.682922989130020142e-01
1.944061517715454102e-01 -3.044156916439533234e-02 -5.458478257060050964e-02 2.154210805892944336e-01 -7.546442002058029175e-02 3.511923551559448242e-01 1.265321224927902222e-01 -7.333718240261077881e-02 1.004922538995742798e-01 3.027924597263336182e-01 -1.511758118867874146e-01 -1.714715063571929932e-01 1.782504320144653320e-01 -1.218257769942283630e-01 -2.130625396966934204e-01 2.219952046871185303e-01 6.265891343355178833e-02 1.862898617982864380e-01 -2.125002890825271606e-01 -2.221673727035522461e-01 -7.303437590599060059e-02 -3.497877418994903564e-01 1.948118060827255249e-01 2.095264792442321777e-01 1.642658114433288574e-01 -1.615047156810760498e-01 3.613915294408798218e-02 -4.283699393272399902e-02 -1.817348599433898926e-01 6.396012753248214722e-02 1.596978604793548584e-01 -6.804590672254562378e-02
2.411138731986284256e-03 -6.535077095031738281e-02 -5.797821655869483948e-02 5.083825066685676575e-02 2.899938523769378662e-01 3.158278465270996094e-01 5.331172049045562744e-02 -1.653469204902648926e-01 -7.721203565597534180e-02 1.968535780906677246e-01 1.344327181577682495e-01 2.792425751686096191e-01 2.851140499114990234e-01 4.354374110698699951e-02 1.086408365517854691e-02 -1.857952773571014404e-01 2.117207795381546021e-01 1.118323728442192078e-01 6.079368665814399719e-02 -8.469493687152862549e-02 1.685379147529602051e-01 -3.897414803504943848e-01 2.032438516616821289e-01 1.190910488367080688e-01 1.132802963256835938e-01 -3.256318345665931702e-02 -1.623686254024505615e-01 -6.460259109735488892e-02 3.067323751747608185e-02 2.698333561420440674e-01 2.587152719497680664e-01 -1.675014495849609375e-01
1.668938249349594116e-01 1.062650904059410095e-01 -1.315172165632247925e-01 -1.097059994935989380e-01 1.342744976282119751e-01 2.216774523258209229e-01 -1.420610100030899048e-01 -8.913354575634002686e-02 1.384816169738769531e-01 -1.557993236929178238e-02 -2.147307544946670532e-01 -2.158523201942443848e-01 1.602497845888137817e-01 -4.192739725112915039e-01 -2.878507412970066071e-02 1.179688721895217896e-01 1.141500025987625122e-01 1.150550320744514465e-01 1.831366494297981262e-02 2.284236438572406769e-02 -8.278373628854751587e-02 -2.304695397615432739e-01 1.967700421810150146e-01 6.519661843776702881e-02 1.573237925767898560e-01 1.889061778783798218e-01 -2.804232537746429443e-01 -1.146963313221931458e-01 -3.048347234725952148e-01 2.441055178642272949e-01 2.678550779819488525e-01 -3.657770156860351562e-02
2.908402979373931885e-01 5.974375829100608826e-02 -1.133204847574234009e-01 1.615561097860336304e-01 -1.539563536643981934e-01 2.425156086683273315e-01 6.515420228242874146e-02 -1.272470410913228989e-02 8.840865455567836761e-03 -6.924492865800857544e-02 6.438151746988296509e-02 -2.601764798164367676e-01 1.461551040410995483e-01 9.621390141546726227e-03 5.603994429111480713e-02 1.579424440860748291e-01 1.618356108665466309e-01 1.583581864833831787e-01 -1.230131760239601135e-01 -3.008107841014862061e-01 1.943885236978530884e-01 -3.530900180339813232e-01 8.510038256645202637e-02 2.151877731084823608e-01 2.938269078731536865e-01 -2.859980165958404541e-01 1.485071629285812378e-01 -1.619720607995986938e-01 -2.065898180007934570e-01 1.382406651973724365e-01 -3.258815780282020569e-02 -8.696166425943374634e-02
-4.224256798624992371e-02 -1.965760439634323120e-02 -1.305508315563201904e-01 -2.206791639328002930e-01 1.574973165988922119e-01 1.217059642076492310e-01 -2.421423196792602539e-01 -2.204962074756622314e-03 2.888114154338836670e-01 2.469752430915832520e-01 -5.303163081407546997e-02 -1.983462423086166382e-01 1.760898530483245850e-01 -2.579579949378967285e-01 1.940086036920547485e-01 -5.619585886597633362e-02 1.313545107841491699e-01 4.177275598049163818e-01 -4.175169765949249268e-02 -3.299846947193145752e-01 -1.531627476215362549e-01 -9.187349677085876465e-02 6.446443498134613037e-02 6.461530923843383789e-02 1.488658934831619263e-01 3.273729234933853149e-02 -2.769424915313720703e-01 -1.449036151170730591e-01 -5.247701704502105713e-02 1.941385865211486816e-01 7.014320790767669678e-02 -4.103238694369792938e-03
1.990798860788345337e-02 -2.259148508310317993e-01 -1.719064414501190186e-01 -2.129587680101394653e-01 -5.664220824837684631e-02 6.478896737098693848e-02 -2.470820844173431396e-01 1.912107765674591064e-01 3.970732092857360840e-01 3.946730867028236389e-03 -1.417476683855056763e-01 3.865727409720420837e-02 -7.170770317316055298e-02 -4.530477151274681091e-02 -1.252780705690383911e-01 1.092796474695205688e-01 6.225922331213951111e-02 2.354913949966430664e-02 2.648219000548124313e-03 3.749888855963945389e-03 1.774599552154541016e-01 -8.344241231679916382e-02 -2.090921625494956970e-02 5.977412685751914978e-02 2.967862784862518311e-01 -3.288871347904205322e-01 -1.922593712806701660e-01 -1.055308654904365540e-01 2.641620635986328125e-01 4.002685546875000000e-01 1.822294890880584717e-01 -8.677299134433269501e-03
2.953845262527465820e-01 1.156047061085700989e-01 -6.758931279182434082e-02 1.635975390672683716e-01 -1.680369675159454346e-01 1.920061111450195312e-01 3.621273860335350037e-02 -1.076677218079566956e-01 3.750934824347496033e-02 -1.113533973693847656e-01 -2.235546894371509552e-02 -1.066529080271720886e-01 1.283822506666183472e-01 -1.416354789398610592e-03 5.678244400769472122e-03 1.723876148462295532e-01 1.355111449956893921e-01 -3.354591131210327148e-02 3.283206373453140259e-02 -3.466312885284423828e-01 5.683615431189537048e-02 -3.440855443477630615e-01 9.616373479366302490e-02 1.414583623409271240e-01 3.027556240558624268e-01 -2.947247624397277832e-01 2.225263714790344238e-01 -2.702251672744750977e-01 -2.909840345382690430e-01 1.289094388484954834e-01 7.557024806737899780e-02 -1.358796209096908569e-01
2.835780382156372070e-01 1.026234254240989685e-01 -2.752610146999359131e-01 -4.192851856350898743e-02 1.072200909256935120e-01 1.716706305742263794e-01 -1.005255430936813354e-02 -6.474251300096511841e-02 3.793762996792793274e-02 2.707712054252624512e-01 -9.994448721408843994e-02 2.261484563350677490e-01 -5.448872968554496765e-02 5.509717855602502823e-03 3.473709896206855774e-02 -2.060135267674922943e-02 -1.839854568243026733e-01 -3.098041191697120667e-02 5.732410028576850891e-02 -3.626480400562286377e-01 7.698438130319118500e-03 -2.220766618847846985e-03 3.401967585086822510e-01 2.114729732275009155e-01 3.168652355670928955e-01 1.464783996343612671e-01 -2.220221310853958130e-01 -1.449523121118545532e-01 -2.448315173387527466e-02 1.522420197725296021e-01 2.334393113851547241e-01 -2.125616669654846191e-01
1.548793613910675049e-01 -6.578698009252548218e-02 -2.447782754898071289e-01 6.908899638801813126e-03 2.722083032131195068e-01 1.198429837822914124e-01 -8.354850858449935913e-02 -2.634416818618774414e-01 3.688550367951393127e-02 8.387909829616546631e-02 -6.954441964626312256e-02 2.466313913464546204e-02 5.709985271096229553e-02 8.336362987756729126e-02 -3.681038320064544678e-02 -8.944200724363327026e-02 1.201819926500320435e-01 -1.618499308824539185e-01 1.505882441997528076e-01 -1.832882314920425415e-01 8.116064965724945068e-02 -2.823133766651153564e-01 1.684726476669311523e-01 3.586796522140502930e-01 1.416020840406417847e-01 1.040675565600395203e-01 1.597966998815536499e-01 -8.951853960752487183e-02 3.912022411823272705e-01 3.558060824871063232e-01 1.129653677344322205e-01 1.281113028526306152e-01
5.021079257130622864e-02 4.118045791983604431e-02 -1.391737461090087891e-01 3.142838180065155029e-02 -3.526076674461364746e-02 3.474940657615661621e-01 1.111703831702470779e-02 -1.008965224027633667e-01 2.107202261686325073e-01 1.678358018398284912e-01 -1.256334036588668823e-02 3.042191639542579651e-02 -2.518291398882865906e-02 -2.934330403804779053e-01 -2.113682329654693604e-01 -2.274297773838043213e-01 9.036513417959213257e-02 2.396302074193954468e-01 -8.475359529256820679e-03 -2.092869430780410767e-01 -5.089749023318290710e-02 -1.120576560497283936e-01 -1.594629883766174316e-01 3.628310561180114746e-01 3.541477322578430176e-01 -2.277965247631072998e-01 -2.002754658460617065e-01 -2.784204483032226562e-01 -2.595666795969009399e-02 -5.732584744691848755e-02 7.565825432538986206e-02 -5.077736917883157730e-03
-1.390723604708909988e-02 -1.057547107338905334e-01 -2.863929271697998047e-01 -2.919765114784240723e-01 7.366374135017395020e-02 1.064136903733015060e-02 -2.646807134151458740e-01 2.019641734659671783e-02 1.441640257835388184e-01 -2.702534794807434082e-01 -3.477216958999633789e-01 -5.037961527705192566e-03 -1.406613085418939590e-02 -1.371333152055740356e-01 -1.097044497728347778e-01 -6.031380966305732727e-02 -9.751719981431961060e-02 2.504207007586956024e-02 -9.764336049556732178e-02 -2.492545992136001587e-01 4.118697643280029297e-01 -1.448150426149368286e-01 1.365112662315368652e-01 1.276315748691558838e-01 -1.016291305422782898e-01 2.697932161390781403e-02 -6.456679198890924454e-03 -3.369139432907104492e-01 -1.431149840354919434e-01 1.099900081753730774e-01 1.673591285943984985e-01 -5.819122493267059326e-02
1.186965778470039368e-01 -5.591943394392728806e-03 -5.385509878396987915e-02 -6.271469593048095703e-02 4.760717973113059998e-02 2.851069867610931396e-01 1.207006350159645081e-01 -3.312841057777404785e-01 1.633399724960327148e-02 3.736070394515991211e-01 1.072962284088134766e-01 2.106394618749618530e-01 -7.010752707719802856e-02 1.301450431346893311e-01 -4.159042611718177795e-02 1.505864858627319336e-01 8.899274468421936035e-02 -1.467005014419555664e-01 1.396838277578353882e-01 -2.789281606674194336e-01 2.855590283870697021e-01 -1.218240559101104736e-01 1.570793390274047852e-01 1.998819112777709961e-01 -8.319018408656120300e-03 4.211696982383728027e-02 -3.599962890148162842e-01 -1.222824007272720337e-01 -3.700912743806838989e-02 2.057793736457824707e-01 1.526424884796142578e-01 -1.673738062381744385e-01
2.967130243778228760e-01 -1.938544213771820068e-01 -9.808342158794403076e-02 -3.453251421451568604e-01 8.102749288082122803e-02 2.019020318984985352e-01 -2.317392826080322266e-01 -8.911494165658950806e-03 -9.970024228096008301e-02 -2.838681451976299286e-02 -2.058032304048538208e-01 -3.292879788205027580e-03 1.563333719968795776e-01 -2.560917735099792480e-01 -1.027996391057968140e-01 5.704382434487342834e-02 -9.106427431106567383e-02 1.085227727890014648e-01 2.600860595703125000e-01 9.217280894517898560e-02 5.312513560056686401e-02 -3.128456175327301025e-01 8.155538141727447510e-02 5.338640417903661728e-03 2.479887902736663818e-01 1.769760996103286743e-01 -2.633329331874847412e-01 1.656976412050426006e-03 1.463648583739995956e-02 7.744382321834564209e-02 3.157002031803131104e-01 -1.257532089948654175e-01
1.324315667152404785e-01 -1.149467453360557556e-01 8.777909725904464722e-02 -1.067208871245384216e-01 -7.406520843505859375e-02 6.678828503936529160e-03 -5.999320372939109802e-02 2.093024551868438721e-02 3.676044642925262451e-01 4.312862455844879150e-02 2.014184445142745972e-01 1.758651137351989746e-01 -3.561349585652351379e-02 -7.682214677333831787e-02 -2.437796294689178467e-01 6.193053722381591797e-02 1.876400709152221680e-01 1.709475219249725342e-01 -1.457961369305849075e-02 -1.857405453920364380e-01 3.691403865814208984e-01 -1.235556006431579590e-01 -7.861892133951187134e-02 1.397248804569244385e-01 1.185010448098182678e-01 -4.466659203171730042e-02 -8.039457350969314575e-02 -3.652679622173309326e-01 7.527588307857513428e-02 4.513937532901763916e-01 8.693540096282958984e-02 1.112727895379066467e-01
5.175498872995376587e-02 -4.266795516014099121e-01 -1.929373443126678467e-01 -1.863426715135574341e-01 4.686009138822555542e-02 2.342022061347961426e-01 -3.101791739463806152e-01 2.663781344890594482e-01 1.906134784221649170e-01 -1.082995980978012085e-01 -1.529549509286880493e-01 8.906220644712448120e-02 -5.513204634189605713e-02 -6.743161380290985107e-02 -6.270010769367218018e-02 2.680777609348297119e-01 3.243971616029739380e-02 8.850638568401336670e-02 -1.553441137075424194e-01 -1.304734200239181519e-01 6.821253150701522827e-02 -7.751808315515518188e-02 5.321929231286048889e-02 -2.642379887402057648e-02 2.135208696126937866e-01 -1.842335239052772522e-02 -1.728511303663253784e-01 -8.327816426753997803e-02 2.647047638893127441e-01 3.431254625320434570e-01 1.338699162006378174e-01 -6.023152172565460205e-02
3.825266361236572266e-01 2.132121175527572632e-01 -1.811584085226058960e-01 4.922939836978912354e-02 4.472931474447250366e-02 5.357396230101585388e-02 3.875431418418884277e-02 9.998873807489871979e-03 9.586391597986221313e-02 1.954776495695114136e-01 8.536845445632934570e-02 4.353624582290649414e-02 1.835486888885498047e-01 -1.092692017555236816e-01 4.896557331085205078e-02 1.625647842884063721e-01 5.728906393051147461e-01 -1.660737991333007812e-01 1.410343796014785767e-01 -6.989180296659469604e-02 2.382893487811088562e-02 -2.763435542583465576e-01 -5.598159134387969971e-02 7.455397397279739380e-02 2.642594277858734131e-01 -1.116593703627586365e-01 -9.649695456027984619e-02 -1.386766582727432251e-01 1.088869050145149231e-01 -1.052585765719413757e-01 8.795224875211715698e-02 -1.666108816862106323e-01
1.703728884458541870e-01 2.082530409097671509e-02 -3.055022060871124268e-01 -5.203153565526008606e-02 -5.951542034745216370e-02 1.506844162940979004e-01 -3.664321079850196838e-02 -1.665935963392257690e-01 2.347001880407333374e-01 1.389944702386856079e-01 -1.470982730388641357e-01 -4.256042465567588806e-02 -6.918767094612121582e-02 -3.122988343238830566e-01 -1.356621980667114258e-01 5.450722575187683105e-02 2.172780036926269531e-02 2.542779147624969482e-01 -3.997413441538810730e-03 -1.966266185045242310e-01 -6.490901112556457520e-02 -4.704409539699554443e-01 -3.773022294044494629e-01 3.068648576736450195e-01 3.102222830057144165e-02 -4.687668010592460632e-02 8.020896464586257935e-02 -8.798614889383316040e-02 -9.636788070201873779e-02 -5.978129804134368896e-03 -1.036450825631618500e-02 -7.062388956546783447e-02
2.554075717926025391e-01 1.872190386056900024e-01 6.226755678653717041e-02 -1.322293132543563843e-01 1.993003338575363159e-01 5.187567695975303650e-02 8.061011880636215210e-02 1.170774921774864197e-02 2.853725254535675049e-01 4.163768142461776733e-03 2.833210863173007965e-03 -2.159692496061325073e-01 2.738363146781921387e-01 -7.067213952541351318e-02 -2.059098035097122192e-01 2.255481034517288208e-01 -1.688244938850402832e-01 1.627681851387023926e-01 -1.025461480021476746e-01 -3.989425897598266602e-01 -7.798182219266891479e-02 -1.973008066415786743e-01 1.921914070844650269e-01 -7.083677500486373901e-02 7.833438366651535034e-02 5.126473959535360336e-03 -1.901853531599044800e-01 -1.084141880273818970e-01 -2.020350396633148193e-01 2.973398566246032715e-01 1.317767351865768433e-01 1.250555962324142456e-01
2.577355504035949707e-01 -2.403617352247238159e-01 -3.357447385787963867e-01 -7.291746139526367188e-02 2.842486798763275146e-01 2.957782242447137833e-03 -5.796122923493385315e-02 -1.626944690942764282e-01 1.271438747644424438e-01 -1.018714159727096558e-01 8.691111952066421509e-02 -7.732380926609039307e-02 -4.703904315829277039e-02 -5.672783125191926956e-03 -1.534858942031860352e-01 -2.059912495315074921e-02 -1.427414268255233765e-01 3.541470468044281006e-01 1.642637848854064941e-01 -1.683014184236526489e-01 -4.354791715741157532e-02 6.039536371827125549e-02 -1.646912423893809319e-03 2.057352215051651001e-01 -1.123479008674621582e-01 -2.297652512788772583e-01 2.433957532048225403e-03 -3.021763265132904053e-01 -4.049146175384521484e-02 1.977692395448684692e-01 3.641014695167541504e-01 4.230306670069694519e-02
5.111396908760070801e-01 1.267008185386657715e-01 -8.053508400917053223e-02 3.437143936753273010e-02 9.994011372327804565e-02 1.026359498500823975e-01 -6.163288652896881104e-02 1.158180683851242065e-01 5.298918113112449646e-02 2.999344766139984131e-01 5.416122078895568848e-02 -5.570170283317565918e-02 2.524213790893554688e-01 -3.133341372013092041e-01 -9.562360122799873352e-03 1.680011600255966187e-01 2.638702690601348877e-01 1.330180615186691284e-01 -6.180289760231971741e-02 -1.412409991025924683e-01 -2.122702449560165405e-01 -3.837224841117858887e-01 -1.247081998735666275e-02 -7.319330424070358276e-02 -5.233164131641387939e-02 8.889838308095932007e-02 5.863731354475021362e-02 -2.021626830101013184e-01 5.312491208314895630e-02 1.148016601800918579e-01 3.728150576353073120e-02 -8.378774672746658325e-02
1.773479878902435303e-01 -4.025903716683387756e-02 -2.967462837696075439e-01 -9.090508334338665009e-03 3.357623815536499023e-01 -4.023410752415657043e-02 2.090209275484085083e-01 -7.663990557193756104e-02 4.493659734725952148e-01 2.535218298435211182e-01 -9.480804949998855591e-02 1.561975032091140747e-01 1.601956784725189209e-02 1.839747577905654907e-01 -3.816518560051918030e-02 -3.934352472424507141e-02 -2.282055318355560303e-01 1.698124259710311890e-01 -4.713687673211097717e-02 -1.148881241679191589e-01 -7.031601667404174805e-02 -1.656338572502136230e-01 -6.498484313488006592e-02 7.619193941354751587e-02 6.923824548721313477e-02 1.016794294118881226e-01 -1.792966276407241821e-01 -1.471447572112083435e-02 -1.900727301836013794e-01 2.025738358497619629e-01 2.930866181850433350e-01 -1.699052453041076660e-01
2.281315326690673828e-01 -5.505605787038803101e-02 2.700532376766204834e-01 -9.707499295473098755e-02 1.729929447174072266e-01 8.333595097064971924e-02 -7.438065949827432632e-03 -1.943563371896743774e-01 2.390327900648117065e-01 1.631135195493698120e-01 -2.207596898078918457e-01 -1.233458742499351501e-01 2.543097138404846191e-01 -2.241500169038772583e-01 8.997330069541931152e-02 1.268499940633773804e-01 -2.249614708125591278e-02 1.240687072277069092e-01 -4.383390769362449646e-02 -2.101021260023117065e-01 3.302081227302551270e-01 -2.211362570524215698e-01 5.351589620113372803e-02 1.168980896472930908e-01 8.623603731393814087e-02 -1.085828170180320740e-01 -3.426635563373565674e-01 -5.744940042495727539e-02 3.008167147636413574e-01 1.514603942632675171e-01 -6.420695781707763672e-02 8.453781157732009888e-02
-2.513164281845092773e-02 7.750608026981353760e-03 -5.523283034563064575e-02 3.018871322274208069e-02 1.338641196489334106e-01 8.023448288440704346e-02 2.167483568191528320e-01 -7.189517468214035034e-02 3.925291895866394043e-01 1.602902635931968689e-02 -4.741659015417098999e-02 1.791348159313201904e-01 -3.491334244608879089e-02 -1.316199451684951782e-01 -9.968179464340209961e-02 -2.729604020714759827e-02 2.655538916587829590e-01 2.219007723033428192e-02 -2.389722317457199097e-01 -4.254722967743873596e-02 1.895664036273956299e-01 -1.364611983299255371e-01 1.848229616880416870e-01 2.783854603767395020e-01 2.711526155471801758e-01 -2.186951600015163422e-02 -4.495669528841972351e-02 -3.616069257259368896e-01 3.288112580776214600e-02 3.694086670875549316e-01 2.454224228858947754e-01 1.546854432672262192e-02
-8.538255840539932251e-02 -2.077149413526058197e-02 -2.116413861513137817e-01 -7.382553815841674805e-02 -1.152652800083160400e-01 -1.864908635616302490e-01 8.013558387756347656e-02 -1.529757678508758545e-01 3.810059130191802979e-01 1.957928389310836792e-02 -1.613499671220779419e-01 -6.986844539642333984e-02 2.174763679504394531e-01 -7.470417767763137817e-02 7.648818939924240112e-02 -1.310576945543289185e-01 1.826093196868896484e-01 -1.120907366275787354e-01 -2.205649018287658691e-02 -3.405951559543609619e-01 7.137249410152435303e-02 -2.091301679611206055e-01 -1.108599975705146790e-01 1.764674484729766846e-01 2.514499723911285400e-01 -6.174744293093681335e-02 -1.155818998813629150e-01 7.049530744552612305e-02 -2.197892218828201294e-01 4.126105308532714844e-01 1.132822483777999878e-01 -2.009031772613525391e-01
3.600466996431350708e-02 8.913743495941162109e-02 -3.056303858757019043e-01 -6.497435388155281544e-04 4.541218578815460205e-01 -9.456883370876312256e-02 2.576015889644622803e-01 -2.369368970394134521e-01 2.979372143745422363e-01 1.499898582696914673e-01 4.816645383834838867e-02 1.068721339106559753e-01 3.032716736197471619e-02 2.029949426651000977e-01 5.191105976700782776e-02 1.848034560680389404e-01 -3.615447133779525757e-02 6.951528042554855347e-02 1.381751429289579391e-02 -2.108314037322998047e-01 1.774713769555091858e-02 -3.071490228176116943e-01 2.176009304821491241e-02 -3.138330578804016113e-02 4.993214458227157593e-02 4.106719419360160828e-02 -1.152047291398048401e-01 -3.301586583256721497e-02 -1.544488966464996338e-01 9.872716665267944336e-02 3.410701453685760498e-01 -2.008354365825653076e-01
2.935021817684173584e-01 -1.720285117626190186e-01 -1.470094770193099976e-01 -6.804671138525009155e-02 4.929360002279281616e-02 4.141472578048706055e-01 -8.574248105287551880e-02 -2.936450541019439697e-01 -1.514921188354492188e-01 1.944605410099029541e-01 -1.452796459197998047e-01 -1.033030748367309570e-01 1.463087648153305054e-01 -9.383656829595565796e-02 5.361685529351234436e-03 1.401504427194595337e-01 -1.145453900098800659e-01 3.919046372175216675e-02 2.631168439984321594e-02 -1.065985634922981262e-01 2.381118386983871460e-01 -1.876216530799865723e-01 -2.362589389085769653e-01 2.127787917852401733e-01 -2.440787851810455322e-01 -5.792938917875289917e-02 -1.571353673934936523e-01 -2.149089425802230835e-02 8.213133364915847778e-02 2.078725099563598633e-01 1.108757033944129944e-01 -2.793399095535278320e-01
7.396411895751953125e-02 6.449377536773681641e-02 -4.248510673642158508e-02 -8.486448973417282104e-02 1.318271011114120483e-01 1.330788135528564453e-01 1.237748414278030396e-01 -7.543694972991943359e-02 3.023471832275390625e-01 8.332870900630950928e-02 -1.221593171358108521e-01 1.449533849954605103e-01 -2.020876109600067139e-01 -1.610789149999618530e-01 -1.214420497417449951e-01 7.792735006660223007e-03 2.679139375686645508e-01 -2.622494846582412720e-02 -2.063707709312438965e-01 -1.518077850341796875e-01 1.588306874036788940e-01 -1.872887760400772095e-01 1.206892132759094238e-01 3.408614993095397949e-01 1.172265931963920593e-01 6.223811581730842590e-02 3.918550908565521240e-02 -3.895111382007598877e-01 4.350472241640090942e-02 3.397071659564971924e-01 2.961929738521575928e-01 6.577321887016296387e-02
-4.146746918559074402e-02 -2.439960241317749023e-01 -7.503218203783035278e-02 -1.928319633007049561e-01 2.001915872097015381e-01 3.792139887809753418e-01 1.650146022439002991e-02 1.835485547780990601e-01 6.576602160930633545e-02 8.460434526205062866e-02 -1.249537244439125061e-01 2.480639517307281494e-01 6.686676293611526489e-02 -1.184527948498725891e-01 8.653671294450759888e-02 1.379227191209793091e-01 1.080923750996589661e-01 1.356765776872634888e-01 3.713005408644676208e-02 3.654984757304191589e-02 1.672187820076942444e-02 -7.976307719945907593e-02 1.133903041481971741e-01 -4.154059290885925293e-02 4.152803122997283936e-01 -3.238892182707786560e-02 -2.361317425966262817e-01 9.986800141632556915e-03 5.158745683729648590e-03 3.517628312110900879e-01 3.442319035530090332e-01 -1.370730400085449219e-01
7.602921873331069946e-02 -1.970032602548599243e-01 -3.209899365901947021e-01 -6.055108830332756042e-02 1.595412939786911011e-01 8.130867779254913330e-02 -2.699017059057950974e-03 -8.683627098798751831e-02 1.387982964515686035e-01 1.479479670524597168e-01 -1.207736432552337646e-01 -2.192033529281616211e-01 3.639071583747863770e-01 8.309775590896606445e-02 8.446750789880752563e-02 2.812014520168304443e-01 -7.139632850885391235e-02 1.904245316982269287e-01 -1.911501735448837280e-01 -3.404858112335205078e-01 -1.623800098896026611e-01 -5.021867528557777405e-02 -1.800736784934997559e-02 1.471510380506515503e-01 1.130764037370681763e-01 -1.020389348268508911e-01 -1.783994138240814209e-01 7.299885153770446777e-03 -8.011170476675033569e-02 4.108817279338836670e-01 -6.836417317390441895e-02 -8.687273599207401276e-03
4.082144498825073242e-01 -1.628266125917434692e-01 -1.107064485549926758e-01 -2.041259109973907471e-01 1.692158281803131104e-01 6.242825090885162354e-02 1.027691289782524109e-01 -5.252180248498916626e-02 -6.204846873879432678e-02 3.457690179347991943e-01 -6.823699176311492920e-02 2.864607274532318115e-01 -8.975328505039215088e-02 -3.966387733817100525e-02 -1.762253977358341217e-02 -7.169315218925476074e-02 -2.712634764611721039e-02 8.322446048259735107e-02 2.297192662954330444e-01 -3.604254126548767090e-01 6.366959959268569946e-02 -2.157728075981140137e-01 1.277735084295272827e-01 1.448855549097061157e-01 2.361051291227340698e-01 2.881752327084541321e-02 -3.118674755096435547e-01 -9.635493159294128418e-02 1.498950738459825516e-02 1.551166623830795288e-01 -2.254254557192325592e-02 -1.252490580081939697e-01
1.078544482588768005e-01 6.237131729722023010e-02 5.918232351541519165e-02 -4.228544607758522034e-02 9.882005304098129272e-02 -6.960361450910568237e-02 -3.919781744480133057e-01 -6.123750284314155579e-02 3.681978285312652588e-01 7.939229160547256470e-02 -9.562339633703231812e-02 -1.786823868751525879e-01 6.676235049962997437e-02 -1.765942722558975220e-01 -7.135955244302749634e-02 2.830424346029758453e-02 1.940633729100227356e-02 -1.848718523979187012e-02 1.297730803489685059e-01 -2.972163259983062744e-01 -6.112156808376312256e-02 -1.348493099212646484e-01 5.894070491194725037e-02 2.146717458963394165e-01 2.112712264060974121e-01 3.365470170974731445e-01 -2.124437689781188965e-01 -1.037423312664031982e-01 -4.743754863739013672e-02 3.554546833038330078e-01 7.760545611381530762e-02 -2.385568767786026001e-01
-3.498447537422180176e-01 -1.162683144211769104e-01 -1.161719262599945068e-01 -2.025918662548065186e-01 1.554544270038604736e-01 -1.551599428057670593e-02 -1.850734204053878784e-01 -1.094691976904869080e-01 6.046077981591224670e-02 5.423274263739585876e-02 -2.262116074562072754e-01 -1.162025704979896545e-01 2.022094279527664185e-01 5.132281780242919922e-02 -8.612596988677978516e-02 -2.217121422290802002e-01 5.972377955913543701e-02 2.061858028173446655e-02 -1.300023943185806274e-01 -2.295816391706466675e-01 2.198919206857681274e-01 -6.026058644056320190e-02 1.568792611360549927e-01 1.071911454200744629e-01 2.379710972309112549e-01 1.381148695945739746e-01 -1.387334764003753662e-01 -3.236924111843109131e-01 -1.773431152105331421e-01 4.034152925014495850e-01 4.337280243635177612e-02 -1.002481579780578613e-01
[truncated: 3,270,246 more chars]
