# Supplementary material for: The Language of Innovation
Source: PLoS One. 2020 Apr 30;15(4):e0230107. doi: 10.1371/journal.pone.0230107 (PMC7194493; doi:10.1371/journal.pone.0230107)
Supplement: S23 File — (GZ) [file pone.0230107.s023.tar.gz › 2001-2005/V2Run_9_VS_4500_embeddings2001-2005ED32.txt]

5.914609879255294800e-02 2.455275356769561768e-01 -1.625303295440971851e-03 -2.775534093379974365e-01 -1.706972718238830566e-03 6.645776331424713135e-02 1.046332791447639465e-01 1.023806035518646240e-01 -1.365907117724418640e-02 1.021541208028793335e-01 -3.594356775283813477e-01 -3.902015686035156250e-01 1.531407982110977173e-01 -1.127713024616241455e-01 2.217700630426406860e-01 1.402749717235565186e-01 3.962216675281524658e-01 3.282222896814346313e-02 2.365477383136749268e-02 3.775686323642730713e-01 -1.449084281921386719e-01 -3.142065368592739105e-03 8.135664463043212891e-02 -6.113971397280693054e-02 -1.079795211553573608e-01 4.610117152333259583e-02 5.451321229338645935e-02 -1.266759354621171951e-03 -1.966497860848903656e-02 -1.504289507865905762e-01 7.456243038177490234e-02 -2.415431737899780273e-01
-2.593141980469226837e-02 2.344624251127243042e-01 -1.213436424732208252e-01 1.037588529288768768e-02 -5.592016968876123428e-03 1.792308390140533447e-01 -2.184595614671707153e-01 3.410862758755683899e-02 2.927490696310997009e-02 -1.744384914636611938e-01 -4.083302617073059082e-02 -1.262545883655548096e-01 -1.000532582402229309e-01 -2.269154042005538940e-01 3.077018558979034424e-01 1.320426315069198608e-01 5.335876345634460449e-01 -1.440464705228805542e-01 1.184267401695251465e-01 2.540264725685119629e-01 -2.315410785377025604e-02 -3.134715184569358826e-02 -1.654533296823501587e-01 -8.552213758230209351e-02 7.213772833347320557e-02 -1.681940853595733643e-01 8.195294439792633057e-02 2.414937317371368408e-01 2.966861426830291748e-01 9.867752343416213989e-02 -8.778888150118291378e-04 -9.722844511270523071e-02
-1.792010478675365448e-02 8.224935829639434814e-02 -3.562502935528755188e-02 -5.843424424529075623e-02 -9.651995450258255005e-02 -1.914801597595214844e-01 -9.629111737012863159e-03 5.597161874175071716e-02 -9.205516427755355835e-02 -2.036689668893814087e-01 -1.533966958522796631e-01 -5.410221219062805176e-02 -4.921094328165054321e-02 7.706753909587860107e-03 8.420584350824356079e-02 2.918640710413455963e-02 3.553242981433868408e-01 -3.496932983398437500e-01 -1.060696318745613098e-01 4.353765547275543213e-01 -1.013896539807319641e-01 3.480745553970336914e-01 -3.359388560056686401e-02 -2.412942983210086823e-02 2.664341330528259277e-01 -2.711289003491401672e-02 -1.776106208562850952e-01 3.549274755641818047e-03 3.031218051910400391e-01 -7.525809109210968018e-02 2.561807036399841309e-01 -5.693232640624046326e-02
1.745254248380661011e-01 2.603192329406738281e-01 -2.507419586181640625e-01 -5.867675319314002991e-02 -2.699741721153259277e-01 -2.500635012984275818e-02 8.862388879060745239e-02 1.277466565370559692e-01 -9.283615648746490479e-02 1.986096501350402832e-01 -6.840222328901290894e-02 -2.352180182933807373e-01 -1.254299134016036987e-01 -7.830984145402908325e-02 9.113242477178573608e-02 -1.770236790180206299e-01 3.195239603519439697e-01 2.292372658848762512e-02 7.866912335157394409e-02 -2.432205155491828918e-02 2.764293365180492401e-02 1.455386579036712646e-01 8.612200617790222168e-02 9.245063364505767822e-02 -3.649662062525749207e-02 2.571586966514587402e-01 -3.145984709262847900e-01 1.147949472069740295e-01 2.699412703514099121e-01 -2.746907770633697510e-01 5.022005736827850342e-02 -3.007124066352844238e-01
1.316505223512649536e-01 3.337792754173278809e-01 -1.186411380767822266e-01 4.009129852056503296e-02 -1.284123957157135010e-01 -2.716998159885406494e-01 -1.665091514587402344e-01 2.106444537639617920e-01 -3.221592605113983154e-01 -2.413609772920608521e-01 4.620967060327529907e-02 -7.136091589927673340e-02 7.305378466844558716e-02 -1.362009644508361816e-01 8.479192107915878296e-02 -2.078664153814315796e-01 2.595292627811431885e-01 2.712604589760303497e-03 -8.798027783632278442e-02 1.453258842229843140e-01 -2.514546811580657959e-01 3.050289116799831390e-02 -1.482592225074768066e-01 -3.215667009353637695e-01 1.222142577171325684e-01 1.551128178834915161e-01 1.191378757357597351e-01 -1.298877447843551636e-01 2.723245024681091309e-01 -1.071923673152923584e-01 -1.449049264192581177e-02 8.901724219322204590e-02
2.290169447660446167e-01 1.170419603586196899e-01 -2.740852162241935730e-02 2.853886224329471588e-02 -3.339622708153910935e-05 -1.984164565801620483e-01 1.849407888948917389e-02 4.385657608509063721e-01 -5.348370596766471863e-02 3.347187489271163940e-02 6.650082767009735107e-02 -2.447411417961120605e-01 1.088749393820762634e-01 6.507525593042373657e-02 1.292974650859832764e-01 -1.835377514362335205e-01 2.691955864429473877e-01 -1.143694147467613220e-01 -1.397028863430023193e-01 4.104726612567901611e-01 -1.094288751482963562e-01 1.528684645891189575e-01 -2.200514227151870728e-01 -8.462151139974594116e-02 1.396337896585464478e-01 -9.032641351222991943e-02 1.038047447800636292e-01 -2.370847389101982117e-02 2.418420463800430298e-01 -3.150100409984588623e-01 6.515800952911376953e-02 -2.284565242007374763e-03
2.523945569992065430e-01 2.109588533639907837e-01 1.278327554464340210e-01 -5.478201434016227722e-02 -1.483760029077529907e-01 4.775144904851913452e-02 8.641926199197769165e-02 1.249388381838798523e-01 6.948193907737731934e-02 -1.189416050910949707e-01 -1.448532044887542725e-01 -1.254757214337587357e-02 8.464247733354568481e-02 -1.564363241195678711e-01 -6.014968454837799072e-02 -2.987397909164428711e-01 2.333289831876754761e-01 -1.962829381227493286e-01 -2.265642955899238586e-02 2.416454553604125977e-01 -3.129109740257263184e-01 -9.909696131944656372e-02 -1.077359169721603394e-01 -8.210687339305877686e-02 1.803820133209228516e-01 1.387531161308288574e-01 3.927110508084297180e-02 1.858793385326862335e-02 5.588744878768920898e-01 -1.233674660325050354e-01 -1.983712427318096161e-02 2.955931425094604492e-02
1.975156925618648529e-02 1.445665210485458374e-01 4.132264852523803711e-02 -1.722542792558670044e-01 1.495690178126096725e-02 2.244929783046245575e-02 -3.862007334828376770e-02 -1.993649452924728394e-01 -1.759200543165206909e-01 -2.391646355390548706e-01 -1.221958771347999573e-01 -7.893116772174835205e-02 2.203237861394882202e-01 -8.059690892696380615e-02 -1.297579854726791382e-01 -2.875662744045257568e-01 3.802885115146636963e-01 -3.252432346343994141e-01 1.096737012267112732e-01 2.417760938405990601e-01 5.914765596389770508e-02 -6.640436500310897827e-02 -1.505876984447240829e-02 -1.732775568962097168e-01 1.774990931153297424e-02 -7.983234524726867676e-02 2.051031291484832764e-01 2.072672694921493530e-01 3.453393578529357910e-01 -1.478765606880187988e-01 7.667374610900878906e-02 -2.090912014245986938e-01
3.955919444561004639e-01 1.395877897739410400e-01 1.281200945377349854e-01 -5.788280442357063293e-02 -3.299496173858642578e-01 -1.846781522035598755e-01 -1.295927464962005615e-01 5.670760199427604675e-02 7.362288236618041992e-02 -1.287124454975128174e-01 8.706998080015182495e-02 3.989452868700027466e-02 3.766825795173645020e-02 -2.066438943147659302e-01 5.347622931003570557e-02 -5.982388556003570557e-02 2.741062939167022705e-01 -2.853302471339702606e-02 -2.654925286769866943e-01 4.207082390785217285e-01 -2.862062454223632812e-01 -2.491108514368534088e-02 -1.284346431493759155e-01 -5.607094988226890564e-02 -1.239758431911468506e-01 1.171640232205390930e-01 7.880527526140213013e-03 1.041117031127214432e-02 2.536689043045043945e-01 -1.937407404184341431e-01 3.882671520113945007e-02 -3.594764694571495056e-02
1.016857922077178955e-01 3.692373633384704590e-01 -1.620328873395919800e-01 1.539649516344070435e-01 -3.402157453820109367e-03 -9.723834693431854248e-02 -5.082160979509353638e-02 3.521696031093597412e-01 6.241065263748168945e-02 -2.473270446062088013e-01 5.926723405718803406e-02 8.395887166261672974e-02 -7.634554058313369751e-02 9.608732908964157104e-02 1.650205627083778381e-02 -8.999405056238174438e-02 4.521988034248352051e-01 -7.989365607500076294e-02 -7.071558386087417603e-02 3.717466294765472412e-01 -1.578507721424102783e-01 5.243698135018348694e-02 1.544349938631057739e-01 -1.543200314044952393e-01 1.864647865295410156e-01 -1.917626895010471344e-02 8.089395612478256226e-02 5.511702969670295715e-02 1.428498476743698120e-01 -1.323503851890563965e-01 1.930716037750244141e-01 -1.375441104173660278e-01
1.434878110885620117e-01 2.653193101286888123e-02 -2.351408600807189941e-01 -9.237484633922576904e-02 -2.079496085643768311e-01 2.525204420089721680e-02 -1.001091524958610535e-01 6.416671723127365112e-02 -1.464653313159942627e-01 -8.700648322701454163e-03 -2.315147593617439270e-02 -3.241047561168670654e-01 -2.879162505269050598e-02 -1.117728427052497864e-01 -1.845352933742105961e-03 -2.942902147769927979e-01 4.668686985969543457e-01 -1.953911036252975464e-01 1.214314103126525879e-01 3.180196285247802734e-01 -7.571261376142501831e-02 2.423271685838699341e-01 -5.353755876421928406e-02 -2.423118799924850464e-01 4.553762823343276978e-02 -2.468387186527252197e-01 6.857536733150482178e-02 -6.279383599758148193e-02 6.603505462408065796e-02 -5.599644035100936890e-02 -2.293597310781478882e-01 -3.150349715724587440e-03
1.569270789623260498e-01 2.788856327533721924e-01 -2.946766465902328491e-02 -8.765885978937149048e-02 -2.023638337850570679e-01 -1.755002290010452271e-01 8.984116464853286743e-02 1.810670942068099976e-01 -4.566780850291252136e-02 -1.625410318374633789e-01 -2.338939607143402100e-01 -7.402502000331878662e-02 -5.161643028259277344e-02 -8.609074354171752930e-02 1.456984132528305054e-01 -2.360060513019561768e-01 2.720430493354797363e-01 3.525727242231369019e-02 -4.013236612081527710e-02 3.117860555648803711e-01 6.383278872817754745e-03 1.251292377710342407e-01 1.894021779298782349e-01 6.394094973802566528e-02 2.086814343929290771e-01 -1.938637904822826385e-02 2.622077241539955139e-02 -2.409190237522125244e-01 2.564732730388641357e-01 -3.023528456687927246e-01 2.825195193290710449e-01 1.770438402891159058e-01
1.893575638532638550e-01 -2.921722270548343658e-02 8.483758568763732910e-02 -2.399476915597915649e-01 -1.823697686195373535e-01 -5.571725219488143921e-02 -1.485986113548278809e-01 3.755390346050262451e-01 -1.398009508848190308e-01 -1.825767308473587036e-01 6.008236855268478394e-02 -2.042701989412307739e-01 -1.410727053880691528e-01 -4.337181448936462402e-01 -1.259013079106807709e-03 -1.056526228785514832e-01 2.863276600837707520e-01 -4.032109281979501247e-04 1.720415502786636353e-01 2.151769958436489105e-02 -9.455960988998413086e-02 -9.956796467304229736e-02 -9.809948824113234878e-05 -8.243989199399948120e-02 -5.772224441170692444e-02 2.491678297519683838e-01 4.015595465898513794e-02 -5.543674156069755554e-02 1.848256587982177734e-01 -7.450907677412033081e-02 1.585745364427566528e-01 -3.301440477371215820e-01
1.963118910789489746e-01 1.799623817205429077e-01 -3.021799400448799133e-02 -2.763108015060424805e-01 -3.050180375576019287e-01 1.255585998296737671e-01 -4.989778157323598862e-03 2.572480738162994385e-01 1.198938954621553421e-02 2.460036426782608032e-02 -6.960687786340713501e-02 -3.489644825458526611e-01 -3.025254011154174805e-01 -1.836477369070053101e-01 6.013381108641624451e-02 -1.158894598484039307e-01 1.984271109104156494e-01 1.015828829258680344e-02 1.237248107790946960e-01 4.075191915035247803e-02 -5.321415513753890991e-02 -2.072254568338394165e-01 -3.788737207651138306e-02 -2.067108452320098877e-01 -3.206156566739082336e-02 1.133892801590263844e-03 8.798918873071670532e-02 -2.007189765572547913e-02 2.478041201829910278e-01 -3.782502710819244385e-01 1.584488302469253540e-01 -1.483330577611923218e-01
3.387102186679840088e-01 9.398530423641204834e-02 1.951290294528007507e-02 -6.995892524719238281e-02 8.861701004207134247e-03 -3.215567469596862793e-01 -6.786345690488815308e-02 2.447217106819152832e-01 1.391001231968402863e-02 -1.434652060270309448e-01 -2.849142439663410187e-02 -1.031551286578178406e-01 1.134041845798492432e-01 -1.362706720829010010e-01 1.958679109811782837e-01 -7.683619856834411621e-02 4.516258835792541504e-01 4.695963859558105469e-02 -5.230884067714214325e-03 2.498993426561355591e-01 -1.542162597179412842e-01 -1.354550104588270187e-02 3.701061382889747620e-02 -2.358720898628234863e-01 2.872793376445770264e-01 8.709806948900222778e-02 -3.311511874198913574e-02 -6.759493052959442139e-02 3.428699374198913574e-01 -1.495491117238998413e-01 -8.457435667514801025e-02 5.282622203230857849e-02
2.273001819849014282e-01 2.940761744976043701e-01 -1.530779600143432617e-01 1.153226755559444427e-02 -5.881511420011520386e-02 -1.404043138027191162e-01 1.437551826238632202e-01 1.048811897635459900e-01 6.603927165269851685e-02 -1.525295674800872803e-01 -1.076600700616836548e-01 -1.683469116687774658e-01 9.176661074161529541e-02 -3.518789634108543396e-02 2.486152052879333496e-01 -6.859003752470016479e-02 1.803754866123199463e-01 -2.451518364250659943e-02 -4.553554952144622803e-02 3.797800242900848389e-01 -3.346647620201110840e-01 2.394414991140365601e-01 -3.965505212545394897e-02 -2.841095328330993652e-01 2.322010248899459839e-01 1.167915016412734985e-02 2.398660592734813690e-02 -4.898150637745857239e-02 3.419311940670013428e-01 -1.730118244886398315e-01 -5.580784007906913757e-02 4.073595255613327026e-02
1.483236551284790039e-01 -1.844503581523895264e-01 -5.631334334611892700e-02 -1.634166240692138672e-01 2.225348353385925293e-02 -2.751430682837963104e-02 -3.487154543399810791e-01 3.074559196829795837e-02 -1.697987765073776245e-01 -1.762797534465789795e-01 -9.560880064964294434e-02 -9.807741641998291016e-02 1.080526858568191528e-01 -9.110076725482940674e-02 7.493662834167480469e-02 2.726946026086807251e-02 4.430956542491912842e-01 -1.102709025144577026e-01 -4.680803790688514709e-02 2.010139226913452148e-01 -1.971866935491561890e-01 2.627626657485961914e-01 3.430753573775291443e-02 9.756366163492202759e-02 3.038346171379089355e-01 -1.835323125123977661e-01 -2.582982555031776428e-02 3.078232109546661377e-01 1.882044970989227295e-01 -9.186830371618270874e-02 -1.577197164297103882e-01 -1.594678163528442383e-01
3.555425107479095459e-01 3.339491486549377441e-01 6.514619290828704834e-02 2.732391282916069031e-02 -1.773462891578674316e-01 -1.835743933916091919e-01 2.119445949792861938e-01 1.624448597431182861e-01 -1.301082372665405273e-01 4.813688341528177261e-03 -5.868286825716495514e-03 -9.819909930229187012e-02 5.494708567857742310e-02 -1.987498849630355835e-01 8.792547509074211121e-03 -1.807187944650650024e-01 2.386800348758697510e-01 -6.603125482797622681e-02 -4.313956946134567261e-02 4.079178869724273682e-01 -2.238817512989044189e-01 5.679582431912422180e-02 5.300953239202499390e-02 -1.432011127471923828e-01 2.084110081195831299e-01 6.497102230787277222e-02 -1.283941417932510376e-01 6.177229434251785278e-02 3.362199664115905762e-01 -9.351658821105957031e-02 -1.450140178203582764e-01 4.127215221524238586e-02
1.607143878936767578e-01 5.762500688433647156e-02 -3.261344134807586670e-01 3.212523460388183594e-02 -4.863095283508300781e-02 1.642790623009204865e-03 -4.205681849271059036e-03 1.421757787466049194e-01 -4.559997022151947021e-01 -1.425070464611053467e-01 1.522086746990680695e-02 -2.918942570686340332e-01 6.549406796693801880e-02 -4.455810487270355225e-01 2.030950784683227539e-02 -1.391883194446563721e-01 3.075562417507171631e-01 2.922193147242069244e-03 2.198355738073587418e-03 2.153818905353546143e-01 -3.543850034475326538e-03 1.609615981578826904e-01 2.080358751118183136e-02 -9.978090971708297729e-02 2.831181287765502930e-01 -1.441475003957748413e-01 7.255254685878753662e-02 1.083730310201644897e-01 -2.533718012273311615e-03 -7.232000678777694702e-02 -3.125390037894248962e-02 -5.567169934511184692e-02
-7.280754297971725464e-02 1.620248556137084961e-01 -1.254400331526994705e-02 -7.425192743539810181e-02 -4.025312662124633789e-01 -6.714767217636108398e-02 -1.545960605144500732e-01 1.267797350883483887e-01 -6.677854806184768677e-02 2.396716773509979248e-01 -1.684151738882064819e-01 -1.758500118739902973e-03 9.311050176620483398e-02 -2.755465209484100342e-01 -3.271822584792971611e-03 -3.449191525578498840e-02 3.473791182041168213e-01 -1.107481196522712708e-01 2.386853992938995361e-01 1.392858475446701050e-01 2.203039079904556274e-02 -1.407444179058074951e-01 2.467243559658527374e-02 -7.599659264087677002e-02 1.161005720496177673e-01 3.523996472358703613e-01 -1.800214499235153198e-01 1.064362302422523499e-01 -9.985744021832942963e-03 -3.220185935497283936e-01 1.449539661407470703e-01 -1.949431002140045166e-01
-5.548339337110519409e-02 3.728555142879486084e-01 -2.388151735067367554e-02 -1.808282583951950073e-01 -7.911761850118637085e-02 1.325987577438354492e-01 -1.621956937015056610e-02 1.702284365892410278e-01 -3.190611302852630615e-02 -5.437467247247695923e-02 -5.195548385381698608e-02 2.099084481596946716e-02 2.643175423145294189e-01 -5.975387617945671082e-02 4.175325855612754822e-02 -1.753229647874832153e-01 2.730417251586914062e-01 -1.141241416335105896e-01 -1.165134981274604797e-01 3.269939720630645752e-01 5.897589400410652161e-02 1.528681665658950806e-01 9.545226395130157471e-02 -2.359301447868347168e-01 3.639688193798065186e-01 -5.776800215244293213e-02 -1.176266744732856750e-01 -1.760607957839965820e-02 3.606649637222290039e-01 -1.892364025115966797e-01 -1.974534690380096436e-01 6.313735246658325195e-02
1.256468892097473145e-01 3.585474789142608643e-01 -9.096637368202209473e-02 -1.187632977962493896e-01 6.597821414470672607e-02 -4.846692085266113281e-02 1.666027903556823730e-01 1.462042331695556641e-02 2.029945552349090576e-01 3.506978973746299744e-02 -9.648001939058303833e-02 -5.059742182493209839e-02 2.918097078800201416e-01 -1.250484436750411987e-01 1.285936590284109116e-02 -3.093171864748001099e-02 2.599627077579498291e-01 1.837163791060447693e-02 -1.042816564440727234e-01 4.458386301994323730e-01 -2.125862427055835724e-02 2.066840976476669312e-01 -4.087432846426963806e-02 8.286216855049133301e-02 2.521198093891143799e-01 1.565692126750946045e-01 -9.646819904446601868e-03 1.147532090544700623e-01 4.113124608993530273e-01 -1.258229911327362061e-01 1.416991353034973145e-01 -8.177720755338668823e-02
2.570642828941345215e-01 1.037416234612464905e-01 1.007582321763038635e-01 7.779865711927413940e-02 -1.647245585918426514e-01 -4.165810719132423401e-02 -9.300812333822250366e-02 2.215123921632766724e-01 -1.641388386487960815e-01 -2.399948090314865112e-01 1.821007579565048218e-02 9.436454623937606812e-02 9.385339170694351196e-02 -2.227105945348739624e-01 2.012179046869277954e-01 -4.098949953913688660e-03 1.417125910520553589e-01 -2.225578576326370239e-02 -1.017181873321533203e-01 3.306110501289367676e-01 -1.488992422819137573e-01 1.820701956748962402e-01 -2.319529056549072266e-01 -1.697541326284408569e-01 3.922367468476295471e-02 2.359205186367034912e-01 -2.072326540946960449e-01 2.769365347921848297e-02 4.197459518909454346e-01 -2.344698160886764526e-01 1.164782270789146423e-01 -6.218729913234710693e-02
4.056673645973205566e-01 1.481735408306121826e-01 -2.488712407648563385e-02 6.504650413990020752e-02 -2.089777290821075439e-01 -1.045381203293800354e-01 -7.798842270858585835e-04 2.904034554958343506e-01 6.970025599002838135e-02 -2.145705074071884155e-01 -8.300743065774440765e-03 -1.960240676999092102e-02 1.974069029092788696e-01 -1.404968500137329102e-01 1.385757476091384888e-01 4.802446812391281128e-02 1.362737864255905151e-01 -1.038572117686271667e-01 1.110065281391143799e-01 3.760578930377960205e-01 -1.624017804861068726e-01 1.603840440511703491e-01 -1.512103676795959473e-01 -1.453452110290527344e-01 1.118558868765830994e-01 3.258444070816040039e-01 6.819670647382736206e-02 -1.474322527647018433e-01 2.637192308902740479e-01 -2.007509320974349976e-01 6.900715641677379608e-03 -6.298822909593582153e-02
3.399708867073059082e-01 3.101452589035034180e-01 -4.652881249785423279e-02 -1.462881863117218018e-01 -9.325341135263442993e-02 4.498888552188873291e-02 6.211459636688232422e-02 6.954505294561386108e-02 -1.216170415282249451e-01 -2.343288362026214600e-01 -1.254743039608001709e-01 -3.981145471334457397e-02 6.751678138971328735e-02 -1.211545988917350769e-01 -8.994106203317642212e-02 -3.207197487354278564e-01 2.249829471111297607e-01 3.875391557812690735e-02 -2.115888297557830811e-01 1.783087551593780518e-01 -1.451730579137802124e-01 2.585906386375427246e-01 -3.298240900039672852e-02 -7.029426097869873047e-02 3.785706162452697754e-01 1.660966128110885620e-01 -1.350133121013641357e-01 -1.414609253406524658e-01 2.772264182567596436e-01 -8.145704120397567749e-02 -1.069173216819763184e-01 3.621513396501541138e-02
-1.835119277238845825e-01 -1.635720953345298767e-02 -3.089728653430938721e-01 -2.154811471700668335e-02 1.578864455223083496e-01 3.400287777185440063e-02 -2.624375745654106140e-02 1.457577645778656006e-01 -1.891919374465942383e-01 -1.249082293361425400e-02 -9.864825755357742310e-02 -1.416320633143186569e-02 -2.479418963193893433e-01 4.285458009690046310e-03 -7.999029010534286499e-02 1.256532818078994751e-01 2.796491682529449463e-01 -1.514731198549270630e-01 -2.964760661125183105e-01 3.975749611854553223e-01 -2.440547645092010498e-01 -1.002130657434463501e-01 2.100362628698348999e-01 -1.474478542804718018e-01 -8.022137731313705444e-02 9.760843962430953979e-02 2.771628787741065025e-03 6.027221307158470154e-02 3.558787703514099121e-01 -2.284145206212997437e-01 1.033515632152557373e-01 -2.942282333970069885e-02
-5.760355666279792786e-02 2.004197686910629272e-01 -9.961704164743423462e-02 -2.315244972705841064e-01 -4.370717406272888184e-01 1.156526133418083191e-01 -1.101713553071022034e-01 2.748082578182220459e-01 -9.612894803285598755e-02 -6.141725927591323853e-02 1.474909931421279907e-01 -1.324406564235687256e-01 -1.448404043912887573e-01 -7.254184037446975708e-02 1.562318205833435059e-01 4.016182944178581238e-02 3.184440732002258301e-01 -4.631976038217544556e-02 1.882642358541488647e-01 8.819009363651275635e-02 -1.728786975145339966e-01 -2.013447582721710205e-01 -7.652467489242553711e-02 -3.746496886014938354e-02 9.214840829372406006e-02 1.059543639421463013e-01 2.445889823138713837e-02 1.230094023048877716e-02 2.212010324001312256e-01 -2.065137773752212524e-01 6.465496122837066650e-02 -3.945477604866027832e-01
8.200094848871231079e-02 2.085082381963729858e-01 -1.402485221624374390e-01 -1.700900346040725708e-01 -2.473142445087432861e-01 8.676446974277496338e-02 -9.721382521092891693e-04 2.889618873596191406e-01 -1.244135200977325439e-01 5.069556459784507751e-02 -1.767089031636714935e-02 1.373002026230096817e-02 -2.091601341962814331e-01 -2.366066128015518188e-01 6.335414201021194458e-02 -7.895241677761077881e-02 3.665535151958465576e-01 3.507351130247116089e-02 -3.269116207957267761e-02 1.992256194353103638e-02 5.107100307941436768e-02 -1.141728013753890991e-01 4.345506802201271057e-02 -1.784363985061645508e-01 8.376883715391159058e-02 1.271097064018249512e-01 -2.113462537527084351e-01 5.072792619466781616e-02 1.188995689153671265e-01 -4.923447072505950928e-01 -9.930071420967578888e-03 -3.271049559116363525e-01
-2.897911332547664642e-02 1.528839170932769775e-01 -2.810740768909454346e-01 -8.626803010702133179e-02 1.743866056203842163e-01 -1.438664346933364868e-01 -1.933933198451995850e-01 4.013937115669250488e-01 -1.488532274961471558e-01 -1.189809516072273254e-01 -8.445706218481063843e-03 -5.739394575357437134e-02 -2.342589795589447021e-01 -5.493266880512237549e-02 6.969243288040161133e-02 -3.055024445056915283e-01 2.506159842014312744e-01 -2.767627835273742676e-01 -1.166972145438194275e-01 4.900463297963142395e-02 9.678079932928085327e-02 2.078823745250701904e-01 -2.455571293830871582e-02 -2.049606740474700928e-01 -1.229985877871513367e-01 1.792118251323699951e-01 1.039186939597129822e-01 1.250464767217636108e-01 2.958292961120605469e-01 -1.130757927894592285e-01 7.061750441789627075e-02 -1.198527589440345764e-01
1.029245257377624512e-01 2.155761569738388062e-01 -2.301378175616264343e-02 1.355120241641998291e-01 -7.289911806583404541e-02 -2.077862918376922607e-01 -2.257781103253364563e-02 1.242657378315925598e-01 -3.488038107752799988e-02 5.380009114742279053e-02 2.727933786809444427e-02 -2.882589995861053467e-01 2.568463422358036041e-02 -1.707778573036193848e-01 2.293599396944046021e-01 5.251985974609851837e-03 3.012450933456420898e-01 -1.113866865634918213e-01 1.674513667821884155e-01 4.387802779674530029e-01 -6.571374088525772095e-02 3.598704934120178223e-02 4.948037862777709961e-02 -1.080005690455436707e-01 2.092505544424057007e-01 1.431987136602401733e-01 1.689216238446533680e-03 -3.970589861273765564e-02 4.830839931964874268e-01 -1.638190597295761108e-01 -5.554018169641494751e-02 1.287642419338226318e-01
3.876259028911590576e-01 3.045628368854522705e-01 -3.485708730295300484e-03 5.942413583397865295e-03 -5.779808387160301208e-02 -2.265239208936691284e-01 -3.461198136210441589e-02 2.446673214435577393e-01 -1.160358265042304993e-01 -2.053080946207046509e-01 -2.611452154815196991e-02 -8.362491428852081299e-02 5.870483815670013428e-02 -1.339941099286079407e-02 2.033457010984420776e-01 -1.137356013059616089e-01 2.324982881546020508e-01 -3.142931684851646423e-02 1.183353289961814880e-01 2.928802967071533203e-01 -2.720530629158020020e-01 1.020358055830001831e-01 -5.847603455185890198e-02 -4.001637548208236694e-02 8.440284430980682373e-02 5.638978257775306702e-02 1.256313621997833252e-01 3.333618119359016418e-02 4.735364317893981934e-01 -6.889851391315460205e-02 -1.373679488897323608e-01 2.650149539113044739e-02
1.418640762567520142e-01 2.493591606616973877e-01 -3.090626597404479980e-01 -1.028119549155235291e-01 -4.031540825963020325e-02 -1.651407480239868164e-01 -1.213117241859436035e-01 -1.695846021175384521e-02 -8.205328881740570068e-02 -2.747322060167789459e-02 1.220240071415901184e-02 1.109933182597160339e-01 2.977305836975574493e-02 -4.303156957030296326e-02 -5.193809047341346741e-02 -6.668861210346221924e-02 1.550462394952774048e-01 -5.532265082001686096e-02 1.935699731111526489e-01 4.027709066867828369e-01 -3.552361950278282166e-02 4.022944718599319458e-02 -2.456879476085305214e-03 -2.559604346752166748e-01 3.669040501117706299e-01 4.157600551843643188e-02 3.590790554881095886e-02 1.591301560401916504e-01 4.493785202503204346e-01 -2.670246958732604980e-01 1.079249195754528046e-02 7.968765497207641602e-02
1.265189945697784424e-01 3.118462562561035156e-01 3.393368795514106750e-02 -1.080840006470680237e-01 -2.742014825344085693e-01 1.023035869002342224e-01 -2.855458483099937439e-02 2.498464435338973999e-01 -2.790917456150054932e-02 -3.981651738286018372e-02 -2.167131565511226654e-02 -1.793840378522872925e-01 -2.440736591815948486e-01 -1.622636765241622925e-01 3.947417065501213074e-02 -8.873838931322097778e-02 3.185669183731079102e-01 -3.696418553590774536e-02 1.325657367706298828e-01 -3.476265072822570801e-02 -2.140413969755172729e-01 -1.913168132305145264e-01 -4.400075972080230713e-02 1.802452802658081055e-01 -6.616464816033840179e-04 3.114832639694213867e-01 -2.036281488835811615e-02 -7.085289061069488525e-02 1.574488729238510132e-01 -4.192630946636199951e-01 -6.714872270822525024e-02 -2.205947637557983398e-01
-1.289205104112625122e-01 -5.475061479955911636e-03 5.188227817416191101e-02 -1.327987611293792725e-01 -2.425931394100189209e-01 1.103949174284934998e-01 -1.599867790937423706e-01 1.157373562455177307e-01 -2.226602882146835327e-01 2.839451432228088379e-01 -1.542142182588577271e-01 -1.210471168160438538e-01 -7.916247099637985229e-02 -2.592038130387663841e-03 1.951031833887100220e-01 -2.969764471054077148e-01 3.984287977218627930e-01 -2.122302800416946411e-01 -8.973785489797592163e-02 8.682382851839065552e-02 1.015345901250839233e-01 -4.305933043360710144e-02 -1.025181729346513748e-02 -1.209130063652992249e-01 -8.054820448160171509e-02 3.140704929828643799e-01 -7.816307246685028076e-02 -1.318748891353607178e-01 2.971886396408081055e-01 -1.982560902833938599e-01 -1.491058617830276489e-01 -1.645223796367645264e-01
1.136021241545677185e-01 2.069561630487442017e-01 1.905183121562004089e-02 -1.573326587677001953e-01 -2.243843972682952881e-01 -8.372132480144500732e-02 1.831354945898056030e-02 1.433155387639999390e-01 -2.434916645288467407e-01 1.434746980667114258e-01 3.039354458451271057e-02 -2.485775798559188843e-01 -1.075152680277824402e-01 -1.681682765483856201e-01 6.744601577520370483e-02 -8.605303615331649780e-02 4.052344858646392822e-01 -7.585360202938318253e-03 9.188228100538253784e-02 2.033830285072326660e-01 1.765865087509155273e-02 -8.333651721477508545e-02 -4.647385329008102417e-02 -5.735131725668907166e-02 -1.619090884923934937e-02 2.993946373462677002e-01 -2.960210144519805908e-01 1.261266171932220459e-01 9.667778760194778442e-02 -3.128221631050109863e-01 7.756410539150238037e-02 -3.362905681133270264e-01
-1.628774031996726990e-02 -8.821024559438228607e-03 -2.148990333080291748e-01 -1.314440928399562836e-02 -3.768005371093750000e-01 1.940760463476181030e-01 6.607943028211593628e-02 2.294296175241470337e-01 -1.918502002954483032e-01 1.462891697883605957e-01 1.071259230375289917e-01 -3.639681935310363770e-01 -7.309373468160629272e-03 -1.612960249185562134e-01 1.306654661893844604e-01 8.385966718196868896e-02 6.984819471836090088e-02 -1.243223473429679871e-01 9.667145460844039917e-02 1.596757173538208008e-01 7.273843884468078613e-02 4.963850229978561401e-02 1.829363852739334106e-01 -1.481654942035675049e-01 1.775013208389282227e-01 3.982157409191131592e-01 1.003309190273284912e-01 -1.029474567621946335e-02 3.764423727989196777e-02 -2.668968737125396729e-01 -2.428469359874725342e-01 -1.187089085578918457e-01
-4.103971645236015320e-02 -1.205714344978332520e-01 -6.665594130754470825e-02 -2.481315732002258301e-01 -1.143061146140098572e-01 6.764640659093856812e-02 -5.690641701221466064e-02 3.010823726654052734e-01 -3.844613730907440186e-01 -3.831453323364257812e-01 -8.035477250814437866e-02 -1.045572236180305481e-01 -7.184164971113204956e-02 7.709644734859466553e-02 1.231080219149589539e-01 3.528706356883049011e-02 2.298086583614349365e-01 -3.212554454803466797e-01 -2.394737489521503448e-02 1.839889287948608398e-01 1.356460154056549072e-01 4.365413263440132141e-02 -3.532956168055534363e-02 -7.307121902704238892e-02 2.744865370914340019e-03 8.050802350044250488e-02 2.108643949031829834e-01 1.881342530250549316e-01 2.727080285549163818e-01 -4.510217159986495972e-02 -1.609114259481430054e-01 -2.464751303195953369e-01
2.026780843734741211e-01 7.242191582918167114e-02 -2.881439961493015289e-02 -6.660502403974533081e-02 -1.718463897705078125e-01 -1.319423913955688477e-01 -1.573325395584106445e-01 3.064921498298645020e-01 -1.249249204993247986e-01 -2.848741710186004639e-01 -1.697438657283782959e-01 -1.050414238125085831e-02 5.131649598479270935e-02 7.071900367736816406e-02 5.418185144662857056e-02 -1.328468024730682373e-01 2.323847264051437378e-01 -2.264031022787094116e-02 -9.810841083526611328e-02 3.814629018306732178e-01 -1.503479182720184326e-01 1.685726344585418701e-01 1.339257508516311646e-01 -1.064868271350860596e-01 -1.313895285129547119e-01 -1.407815963029861450e-01 1.674736142158508301e-01 -2.649461328983306885e-01 3.232458829879760742e-01 -2.003278434276580811e-01 1.385355889797210693e-01 -1.994717717170715332e-01
-4.246848076581954956e-02 1.272226721048355103e-01 -1.452324539422988892e-01 -1.164266616106033325e-01 -1.999646797776222229e-02 -2.936650440096855164e-02 1.087018996477127075e-01 1.546679735183715820e-01 -1.159130632877349854e-01 -3.550877273082733154e-01 -2.319121211767196655e-01 -4.645626991987228394e-02 1.892511993646621704e-01 -2.827826738357543945e-01 1.311774551868438721e-01 -1.621635705232620239e-01 4.343338608741760254e-01 -2.861566245555877686e-01 3.892771899700164795e-02 1.248248815536499023e-01 1.194976866245269775e-01 5.123329907655715942e-02 -6.136180832982063293e-02 1.192557215690612793e-01 6.245149672031402588e-02 8.482306450605392456e-02 1.344436407089233398e-01 1.574761718511581421e-01 9.410627931356430054e-02 -2.970270216464996338e-01 2.573749423027038574e-01 -1.256971210241317749e-01
8.170030266046524048e-02 -2.046515978872776031e-02 -1.749704480171203613e-01 -1.411791443824768066e-01 -4.510257020592689514e-02 2.225525826215744019e-01 -3.449190557003021240e-01 2.193589210510253906e-01 2.738305926322937012e-02 -1.150895357131958008e-01 -1.894214153289794922e-01 1.839548200368881226e-01 3.607172146439552307e-02 -2.220143377780914307e-01 8.584562689065933228e-03 -1.227999329566955566e-01 3.612595200538635254e-01 -1.303321123123168945e-01 1.088670343160629272e-01 3.687878549098968506e-01 5.076313018798828125e-02 1.149084791541099548e-01 1.056699082255363464e-01 7.837801426649093628e-02 4.809857532382011414e-02 -1.287207603454589844e-01 2.391976267099380493e-01 1.577524095773696899e-01 3.160187005996704102e-01 -9.746726602315902710e-02 -1.756803542375564575e-01 -6.776097416877746582e-02
3.973730653524398804e-02 2.277996242046356201e-01 -6.158626824617385864e-02 -1.455467492341995239e-01 -1.222163811326026917e-01 5.818216875195503235e-02 2.004229277372360229e-02 8.459512889385223389e-02 -2.489901930093765259e-01 1.107876151800155640e-01 -8.945193141698837280e-02 -2.492622435092926025e-01 -2.551926076412200928e-01 -2.053453028202056885e-01 8.481071144342422485e-02 1.243649609386920929e-02 2.893466055393218994e-01 7.338611874729394913e-03 2.458933144807815552e-01 1.795971244573593140e-01 -8.192247152328491211e-02 -8.195895701646804810e-02 -3.061358816921710968e-03 9.269424714148044586e-03 -6.504652649164199829e-02 1.749692112207412720e-01 -3.194158375263214111e-01 -3.211470539099536836e-05 1.611465811729431152e-01 -3.892038762569427490e-01 2.664327435195446014e-02 -3.627439737319946289e-01
8.595644682645797729e-02 1.043045222759246826e-01 -4.700445756316184998e-02 -2.110273241996765137e-01 -1.723905056715011597e-01 -2.844980657100677490e-01 4.789307713508605957e-02 3.305209875106811523e-01 -2.009231597185134888e-01 -2.176108658313751221e-01 6.776239722967147827e-02 -1.128777563571929932e-01 -3.622503206133842468e-02 -1.358645558357238770e-01 1.288812458515167236e-01 9.594316035509109497e-02 5.924171209335327148e-01 -6.602981686592102051e-02 5.753561854362487793e-02 -1.339278370141983032e-01 -2.296251058578491211e-01 1.210976392030715942e-01 7.438653707504272461e-02 -4.493729025125503540e-02 -7.041361927986145020e-02 -6.116977334022521973e-02 1.239765211939811707e-01 -4.929124936461448669e-02 4.995865002274513245e-02 -2.438937723636627197e-01 3.074623830616474152e-02 -1.456535309553146362e-01
2.090395689010620117e-01 1.373668909072875977e-01 -1.402610540390014648e-01 -1.629558205604553223e-01 -3.499979376792907715e-01 1.680349409580230713e-01 1.123669296503067017e-01 1.334544867277145386e-01 -2.263152897357940674e-01 3.128364980220794678e-01 -8.066347986459732056e-02 -1.490712910890579224e-01 5.145808309316635132e-02 -1.348008662462234497e-01 -3.879670798778533936e-02 -3.142602443695068359e-01 2.344077825546264648e-01 1.972497701644897461e-01 3.083820082247257233e-02 1.432662010192871094e-01 -2.671562507748603821e-02 7.224096357822418213e-02 -2.483352087438106537e-03 -1.059366837143898010e-01 -2.990567870438098907e-02 3.012343645095825195e-01 1.292716246098279953e-02 -2.835448272526264191e-02 -9.363783150911331177e-02 -3.312258720397949219e-01 -1.602651029825210571e-01 -2.046291232109069824e-01
2.057540714740753174e-01 2.482539415359497070e-01 -2.925884425640106201e-01 5.089815706014633179e-02 2.803437113761901855e-01 -6.082645151764154434e-03 -1.889181882143020630e-01 1.091708317399024963e-01 1.027383003383874893e-02 -3.193610534071922302e-02 -3.238454926759004593e-03 -1.021974533796310425e-01 -2.077045738697052002e-01 -1.899217814207077026e-01 1.080750524997711182e-01 -1.617936342954635620e-01 2.883631289005279541e-01 -7.369548082351684570e-02 -2.330565303564071655e-01 3.158286809921264648e-01 -1.313909441232681274e-01 -7.313018292188644409e-02 2.524657845497131348e-01 -1.501173526048660278e-01 -2.114948928356170654e-01 -1.483666989952325821e-02 -9.245720691978931427e-03 7.878258824348449707e-02 3.376895785331726074e-01 -1.760817319154739380e-01 -2.796219289302825928e-02 6.597812473773956299e-02
-1.534569710493087769e-01 2.950917482376098633e-01 -6.723951548337936401e-02 -3.642669692635536194e-02 -1.940665990114212036e-01 -7.988295704126358032e-02 3.112977556884288788e-02 1.168590560555458069e-01 -3.091142512857913971e-02 7.029720395803451538e-02 -1.578039377927780151e-01 4.503101855516433716e-02 -5.248121172189712524e-02 -3.834931552410125732e-01 1.304182410240173340e-01 -2.149528264999389648e-02 2.894679307937622070e-01 2.587211132049560547e-01 1.515037119388580322e-01 2.458572387695312500e-01 -1.590184271335601807e-01 1.674942821264266968e-01 -2.651084586977958679e-02 -2.352512329816818237e-01 -2.830006415024399757e-03 -5.770203191787004471e-03 -3.030410222709178925e-02 -2.317578345537185669e-01 1.811308711767196655e-01 -1.801400184631347656e-01 3.918461799621582031e-01 -8.802387118339538574e-02
8.729651570320129395e-02 2.564736902713775635e-01 -4.923612345010042191e-03 -1.993185877799987793e-01 -3.391288220882415771e-01 2.075011283159255981e-01 8.731434494256973267e-02 -8.700194209814071655e-02 -3.636938333511352539e-01 -1.545765902847051620e-03 -1.084313169121742249e-01 -1.883658766746520996e-01 1.662737429141998291e-01 -9.372785687446594238e-02 3.166112005710601807e-01 -1.185562759637832642e-01 2.073304206132888794e-01 -6.605426315218210220e-03 1.323143094778060913e-01 -2.603364288806915283e-01 -6.197080388665199280e-02 1.149237900972366333e-01 1.460693180561065674e-01 -3.254764378070831299e-01 2.032698541879653931e-01 1.225933283567428589e-01 1.250825673341751099e-01 7.787610869854688644e-03 -2.305081300437450409e-02 -9.749128669500350952e-02 1.687077581882476807e-01 1.274665258824825287e-02
2.150014340877532959e-01 2.033891677856445312e-01 -2.276088893413543701e-01 -1.244548037648200989e-01 1.220855675637722015e-02 -6.788909435272216797e-02 1.674839705228805542e-01 9.625485539436340332e-02 -7.177548948675394058e-03 -1.299940198659896851e-01 -1.286699920892715454e-01 -1.052486151456832886e-01 3.360944613814353943e-02 -2.638857066631317139e-01 -1.936119943857192993e-01 -1.923506148159503937e-02 4.613169729709625244e-01 -2.023813575506210327e-01 -1.096272766590118408e-01 -9.442608803510665894e-03 -1.246770322322845459e-01 7.930165529251098633e-02 -3.389880992472171783e-03 2.487306147813796997e-01 1.321016103029251099e-01 -2.054548859596252441e-01 1.650187820196151733e-01 3.105148077011108398e-01 1.956123858690261841e-01 -1.374981701374053955e-01 2.993081323802471161e-02 -2.426213771104812622e-01
1.932741403579711914e-01 5.961176753044128418e-02 -2.192171812057495117e-01 -4.329424723982810974e-02 1.364049911499023438e-01 -1.981576979160308838e-01 -1.738475449383258820e-02 2.746604382991790771e-01 9.611075371503829956e-02 -7.682119309902191162e-02 1.103612221777439117e-02 1.966203749179840088e-02 -2.509005926549434662e-02 -3.512259945273399353e-02 1.334332376718521118e-01 7.651426829397678375e-03 2.106925547122955322e-01 2.109124138951301575e-02 -8.230349421501159668e-02 3.412305116653442383e-01 -4.364886879920959473e-02 1.105502769351005554e-01 3.434601426124572754e-01 -1.412934362888336182e-01 6.854277104139328003e-02 2.627201676368713379e-01 2.246993929147720337e-01 5.696221441030502319e-02 4.329693913459777832e-01 -2.739676237106323242e-01 1.439971774816513062e-01 -9.674862772226333618e-02
1.463814266026020050e-02 1.836208850145339966e-01 -3.965302407741546631e-01 -2.846900373697280884e-02 -2.360735088586807251e-02 3.699984867125749588e-03 -1.641143709421157837e-01 -6.809005886316299438e-02 -1.824088692665100098e-01 7.643561065196990967e-02 -2.579913735389709473e-01 -1.821797341108322144e-01 1.157148182392120361e-01 -2.463240474462509155e-01 1.384711414575576782e-01 1.054533794522285461e-01 3.832642734050750732e-01 -3.529253229498863220e-02 -2.848671376705169678e-01 -3.125976771116256714e-02 9.394694864749908447e-02 1.645027995109558105e-01 -1.614407598972320557e-01 -8.807057887315750122e-02 -8.419765532016754150e-02 8.568847924470901489e-02 2.507689297199249268e-01 2.376451157033443451e-02 1.319684833288192749e-01 -3.394863605499267578e-01 1.033272221684455872e-01 -1.070615202188491821e-01
5.775102600455284119e-02 1.599528640508651733e-01 1.614536857232451439e-03 1.985324770212173462e-01 -9.893529117107391357e-02 -9.793243557214736938e-02 -5.517930909991264343e-02 2.670761048793792725e-01 -1.623013168573379517e-01 -1.500367820262908936e-01 -1.616619080305099487e-01 -1.652880460023880005e-01 1.387892216444015503e-01 2.964538149535655975e-02 6.028729956597089767e-03 -5.923181027173995972e-02 2.140721231698989868e-01 5.468722432851791382e-02 -2.784397639334201813e-02 3.950059115886688232e-01 -4.015709161758422852e-01 1.392239332199096680e-01 5.055888090282678604e-03 -9.430693835020065308e-02 1.575728654861450195e-01 2.118665128946304321e-01 2.866671048104763031e-02 -9.190694987773895264e-02 3.552506864070892334e-01 -2.810488045215606689e-01 -1.161602288484573364e-01 1.380618363618850708e-01
1.137281134724617004e-01 2.001535147428512573e-01 -8.359026163816452026e-02 -3.010018728673458099e-02 -2.110030055046081543e-01 -4.075585398823022842e-03 -2.951396629214286804e-02 9.735158830881118774e-02 -2.610654234886169434e-01 1.916608810424804688e-01 -1.001397669315338135e-01 -2.792445421218872070e-01 -2.167454361915588379e-01 -1.294686496257781982e-01 1.444846838712692261e-01 -2.269967272877693176e-02 1.627674400806427002e-01 1.255379915237426758e-01 1.583311110734939575e-01 2.549242377281188965e-01 6.259579211473464966e-02 3.910619392991065979e-02 -2.535348385572433472e-02 -3.636748716235160828e-02 4.591627046465873718e-02 3.008652329444885254e-01 -1.720449924468994141e-01 5.746271461248397827e-02 1.230716332793235779e-01 -3.195727467536926270e-01 7.976006716489791870e-02 -4.661670625209808350e-01
1.709035784006118774e-01 1.730599254369735718e-01 -9.398901462554931641e-02 -1.719008758664131165e-02 -1.321895718574523926e-01 6.551069021224975586e-02 8.091687411069869995e-02 1.862148642539978027e-01 -1.951626986265182495e-01 2.028472423553466797e-01 -9.065610915422439575e-02 -2.313005775213241577e-01 -1.862903833389282227e-01 -1.440427750349044800e-01 1.112559661269187927e-01 6.727021932601928711e-02 3.277493417263031006e-01 -8.919544517993927002e-02 2.479585111141204834e-01 1.677847057580947876e-01 -5.266353115439414978e-02 -1.108728051185607910e-01 -1.509976536035537720e-01 -1.474858224391937256e-01 -8.196847885847091675e-02 1.988985389471054077e-01 -3.609259724617004395e-01 -1.237109210342168808e-02 9.425719082355499268e-02 -3.212543427944183350e-01 -2.375909499824047089e-02 -3.184832930564880371e-01
7.049813866615295410e-02 2.202294915914535522e-01 -1.730416268110275269e-01 5.013499408960342407e-02 4.367202520370483398e-02 3.118289634585380554e-02 1.518040448427200317e-01 -5.946440249681472778e-02 -1.381736695766448975e-01 -2.434090226888656616e-01 4.510028660297393799e-02 7.509682327508926392e-02 -9.160515666007995605e-02 2.558912849053740501e-03 2.281423658132553101e-01 -3.381901383399963379e-01 4.259660840034484863e-01 -1.315123885869979858e-01 5.722132697701454163e-02 2.695318758487701416e-01 1.183980423957109451e-02 2.623881995677947998e-01 1.086022052913904190e-02 -1.413323730230331421e-01 3.220067322254180908e-01 -5.297906696796417236e-02 1.181780919432640076e-01 1.007422432303428650e-02 1.411022394895553589e-01 -2.407326549291610718e-01 -1.430633068084716797e-01 -2.028354853391647339e-01
2.108991146087646484e-02 2.573460340499877930e-01 -7.761986553668975830e-02 -5.106651782989501953e-02 -7.472162693738937378e-02 -3.633690252900123596e-02 1.394352614879608154e-01 6.050398200750350952e-02 -3.379186093807220459e-01 1.757455319166183472e-01 -1.651764810085296631e-01 -2.656031250953674316e-01 -2.164250314235687256e-01 -1.386127322912216187e-01 -1.888147741556167603e-02 -3.755337372422218323e-02 2.680381834506988525e-01 -5.716587183997035027e-04 2.295467406511306763e-01 1.795202940702438354e-01 -3.681994229555130005e-02 -1.436814069747924805e-01 1.954270713031291962e-02 -1.333006918430328369e-01 1.891020312905311584e-02 2.516313791275024414e-01 -2.685542702674865723e-01 1.806992664933204651e-02 1.848064363002777100e-01 -2.867478430271148682e-01 4.233530163764953613e-02 -3.643574714660644531e-01
1.003472656011581421e-01 -3.565274924039840698e-02 -1.770994812250137329e-01 -2.855747640132904053e-01 3.837330266833305359e-03 -2.973355539143085480e-02 1.646655797958374023e-01 2.239022105932235718e-01 -3.356608152389526367e-01 -3.001748956739902496e-02 -1.790942996740341187e-01 -1.187655255198478699e-01 1.207143813371658325e-01 -2.586291134357452393e-01 -1.779192499816417694e-02 4.350627213716506958e-02 3.328926265239715576e-01 1.700451374053955078e-01 1.717510670423507690e-01 3.061973154544830322e-01 -1.764284670352935791e-01 6.778237223625183105e-02 -1.264521479606628418e-01 -5.286430194973945618e-02 2.651863694190979004e-01 -8.925054967403411865e-02 1.060535311698913574e-01 -7.822863757610321045e-03 3.267251551151275635e-01 -7.428423315286636353e-02 4.410608112812042236e-02 1.813054233789443970e-01
2.393053770065307617e-01 2.672232985496520996e-01 6.358473002910614014e-02 -5.136129260063171387e-02 -1.398951411247253418e-01 -2.079492509365081787e-01 -6.831081956624984741e-02 2.901392877101898193e-01 -5.843587219715118408e-02 -1.731773465871810913e-01 -1.634759902954101562e-01 -3.682793676853179932e-01 1.074085459113121033e-01 1.356481462717056274e-01 -4.764848202466964722e-02 9.303641854785382748e-05 1.164154931902885437e-01 1.219865307211875916e-01 9.738930314779281616e-02 2.975792884826660156e-01 -1.230662316083908081e-01 8.036470413208007812e-02 -7.282681181095540524e-04 -1.759366989135742188e-01 2.738255560398101807e-01 1.416178047657012939e-01 -8.881772309541702271e-02 1.147274160757660866e-03 3.959042429924011230e-01 -2.134782373905181885e-01 -2.493902482092380524e-02 -1.122308243066072464e-02
1.247796714305877686e-01 9.219335764646530151e-02 8.018627017736434937e-02 -7.144085317850112915e-02 -1.059081852436065674e-01 -2.398424446582794189e-01 2.312123924493789673e-01 1.232430785894393921e-01 -1.578729450702667236e-01 -1.497250199317932129e-01 7.087787613272666931e-03 -2.415905743837356567e-01 -5.688108876347541809e-02 -2.055680602788925171e-01 1.171720251441001892e-01 -1.861726641654968262e-01 3.102231621742248535e-01 -3.472999110817909241e-02 -1.639376953244209290e-02 3.511713743209838867e-01 -2.673473060131072998e-01 3.545176237821578979e-02 -8.132583647966384888e-02 -1.958231478929519653e-01 2.198402881622314453e-01 3.047034144401550293e-01 1.276761591434478760e-01 6.184702739119529724e-02 3.009202480316162109e-01 -1.884216628968715668e-02 -1.751354932785034180e-01 7.589215040206909180e-02
4.464568793773651123e-01 1.430202722549438477e-01 1.672615557909011841e-01 -1.810847073793411255e-01 -1.305004358291625977e-01 -1.404319703578948975e-01 5.043712630867958069e-02 1.744372993707656860e-01 -8.151916787028312683e-03 6.575030088424682617e-02 -7.881455123424530029e-02 -8.128421753644943237e-02 2.789668142795562744e-01 -7.778181135654449463e-02 -3.024125238880515099e-03 -1.559327840805053711e-01 1.584022641181945801e-01 -1.141261458396911621e-01 -1.153220534324645996e-01 3.068779408931732178e-01 -5.255678296089172363e-02 2.176471799612045288e-01 -3.388613089919090271e-02 -2.508950829505920410e-01 7.487738132476806641e-02 1.174262091517448425e-01 -6.317929178476333618e-02 -9.782993048429489136e-02 4.241932928562164307e-01 -1.412358880043029785e-01 1.687833219766616821e-01 5.632807314395904541e-02
-3.477194905281066895e-02 3.375400900840759277e-01 -1.795038729906082153e-01 -2.450179904699325562e-01 -2.410202771425247192e-01 -3.845525979995727539e-01 -1.336199194192886353e-01 1.604664623737335205e-01 2.935150265693664551e-02 -9.172198176383972168e-02 -9.290512651205062866e-02 -9.666904807090759277e-02 1.058090329170227051e-01 -9.364623576402664185e-02 2.255197465419769287e-01 -9.685793519020080566e-02 1.493076384067535400e-01 -2.670322656631469727e-01 6.822527199983596802e-02 2.975007891654968262e-01 -1.030018329620361328e-01 6.634625792503356934e-02 2.449230402708053589e-01 -4.784990847110748291e-02 1.837500780820846558e-01 1.466003060340881348e-01 -1.512302756309509277e-01 -9.608157910406589508e-03 1.657897830009460449e-01 -6.706208735704421997e-02 -2.081427425146102905e-01 1.341501325368881226e-01
4.672265425324440002e-02 2.315174192190170288e-01 -8.435683697462081909e-02 -2.078304588794708252e-01 -3.216270506381988525e-01 2.996011078357696533e-01 -1.144335567951202393e-01 3.459206819534301758e-01 -1.108229309320449829e-01 -1.050460487604141235e-01 2.306486293673515320e-02 -1.417743861675262451e-01 -2.066594660282135010e-01 -1.455706357955932617e-01 9.084606915712356567e-02 -4.573484137654304504e-02 1.054747626185417175e-01 -7.873143255710601807e-02 1.768416613340377808e-01 1.557266898453235626e-02 -6.019981577992439270e-02 6.204086914658546448e-02 -1.490570418536663055e-02 -5.582799762487411499e-02 -5.913528427481651306e-02 1.474778503179550171e-01 -1.810191571712493896e-02 -2.208175510168075562e-02 7.759056985378265381e-02 -5.232977867126464844e-01 1.896524131298065186e-01 -2.195728719234466553e-01
-2.124212123453617096e-02 -2.559214457869529724e-02 -5.443944334983825684e-01 -2.405645847320556641e-01 -1.081974878907203674e-01 5.384939163923263550e-02 -1.559745669364929199e-01 -7.008929550647735596e-02 -1.493258774280548096e-01 9.341253340244293213e-02 -1.766663789749145508e-01 -1.223788484930992126e-01 5.360249057412147522e-02 -5.806101113557815552e-02 2.827242016792297363e-01 9.134755469858646393e-03 1.802993565797805786e-01 -3.409826457500457764e-01 -4.819124564528465271e-02 1.731523573398590088e-01 -1.074079349637031555e-01 2.123280800879001617e-02 -8.356986939907073975e-02 -9.257127344608306885e-02 -3.101450391113758087e-02 1.793757975101470947e-01 -3.185598179697990417e-02 1.183991059660911560e-01 6.959734112024307251e-02 -3.761899769306182861e-01 -5.823163315653800964e-02 -1.754759997129440308e-01
1.832808107137680054e-01 1.818369179964065552e-01 1.271436214447021484e-01 -1.202985364943742752e-02 -1.162783205509185791e-01 -1.525625586509704590e-01 2.041476219892501831e-02 2.477846890687942505e-01 -1.323428303003311157e-01 -1.643445342779159546e-01 1.129626110196113586e-01 -1.456083655357360840e-01 -5.865851044654846191e-02 -2.317568957805633545e-01 2.565531134605407715e-01 -1.444582343101501465e-01 3.480590581893920898e-01 2.599057257175445557e-01 1.472069472074508667e-01 2.035696804523468018e-01 -3.541375100612640381e-01 -1.200897619128227234e-02 1.685632579028606415e-02 -1.692921966314315796e-01 -7.705957628786563873e-03 -3.026587143540382385e-02 1.031109616160392761e-01 -2.028914242982864380e-01 1.230632513761520386e-01 -3.428531587123870850e-01 -6.209960207343101501e-02 2.162599936127662659e-02
2.652555406093597412e-01 1.513206511735916138e-01 -2.452104687690734863e-01 -1.320757567882537842e-01 -1.394210606813430786e-01 1.882805973291397095e-01 -1.663409471511840820e-01 2.188315391540527344e-01 -3.430720567703247070e-01 1.543507277965545654e-01 -8.643952757120132446e-02 -1.912595331668853760e-01 2.819558680057525635e-01 1.740328818559646606e-01 1.568200141191482544e-01 -2.983676269650459290e-02 3.086945116519927979e-01 2.184366881847381592e-01 2.768543921411037445e-02 -5.316943302750587463e-02 -1.680644154548645020e-01 -2.641452476382255554e-02 -1.424550861120223999e-01 -1.857889294624328613e-01 1.067731752991676331e-01 2.319587171077728271e-01 1.965505629777908325e-01 -1.168593540787696838e-01 -1.067433599382638931e-02 1.149613931775093079e-01 1.095515415072441101e-01 -6.856556236743927002e-02
1.568528413772583008e-01 1.134965270757675171e-01 -1.716182529926300049e-01 -3.178030997514724731e-02 5.478004366159439087e-02 3.930322080850601196e-02 9.812693297863006592e-02 -2.349289059638977051e-01 -1.682839393615722656e-01 -3.133329451084136963e-01 -1.539246588945388794e-01 4.274696111679077148e-02 1.652023792266845703e-01 1.105683743953704834e-01 1.153241619467735291e-01 -1.121208071708679199e-01 4.345919191837310791e-01 2.765476889908313751e-02 7.779047638177871704e-02 2.949826717376708984e-01 -1.229150220751762390e-01 3.527462482452392578e-01 -5.711137875914573669e-02 -9.701322764158248901e-02 9.593192487955093384e-02 2.464067749679088593e-02 3.310981690883636475e-01 7.638839632272720337e-02 1.526314914226531982e-01 -1.884669065475463867e-01 4.608776420354843140e-02 -1.554286479949951172e-01
1.153568737208843231e-03 2.022775709629058838e-01 5.563202127814292908e-02 -6.231504306197166443e-02 -1.223858520388603210e-01 -9.853742271661758423e-02 -1.251743584871292114e-01 3.007209300994873047e-01 -8.848186582326889038e-02 -2.940029501914978027e-01 -7.475216686725616455e-02 -8.602719008922576904e-02 3.015450946986675262e-02 -1.036418378353118896e-01 3.979838266968727112e-02 -1.707441806793212891e-01 3.246024847030639648e-01 -5.437179654836654663e-02 -2.421143930405378342e-03 3.633030354976654053e-01 -1.165429130196571350e-01 7.756221294403076172e-02 9.741655737161636353e-02 -2.128843516111373901e-01 -8.163432776927947998e-02 -1.401194781064987183e-01 4.160691425204277039e-02 -3.326204419136047363e-01 3.520137369632720947e-01 -2.317219674587249756e-01 -9.636272490024566650e-02 -1.771596223115921021e-01
9.268574416637420654e-02 6.302607059478759766e-02 -4.946843683719635010e-01 -1.349059045314788818e-01 -1.911986917257308960e-01 1.459855586290359497e-01 -2.110346406698226929e-01 -1.055875495076179504e-01 -1.791366487741470337e-01 5.917890742421150208e-02 -2.247430831193923950e-01 -1.893094629049301147e-01 1.457886695861816406e-01 -6.803651154041290283e-02 3.353625237941741943e-01 -2.572368085384368896e-01 1.574401110410690308e-01 -2.002917379140853882e-01 -1.801793426275253296e-01 1.327451765537261963e-01 -8.856715261936187744e-02 1.553992182016372681e-02 -7.750395685434341431e-02 -3.012768924236297607e-02 -5.382481589913368225e-02 1.139945164322853088e-01 6.755382567644119263e-02 2.245926111936569214e-01 2.185842841863632202e-01 -1.720913350582122803e-01 4.014400392770767212e-02 -6.794526427984237671e-02
5.561759695410728455e-02 1.086147353053092957e-01 -2.368413060903549194e-01 6.542979925870895386e-02 1.021969988942146301e-01 5.392286553978919983e-02 -4.400061815977096558e-02 -1.668640971183776855e-01 -4.253498315811157227e-01 -2.887250483036041260e-01 -3.883698210120201111e-02 -1.876256167888641357e-01 -3.002088330686092377e-02 -3.985322266817092896e-02 6.868658959865570068e-02 -2.480443269014358521e-01 3.378950059413909912e-01 -2.016470581293106079e-01 2.652653753757476807e-01 9.677912294864654541e-02 -1.012426689267158508e-01 6.240702420473098755e-02 1.005672961473464966e-01 3.381510451436042786e-02 -6.604416668415069580e-02 1.064538862556219101e-02 8.405241370201110840e-02 1.147752031683921814e-01 3.944494724273681641e-01 -2.215623110532760620e-01 8.465880528092384338e-03 -1.497985720634460449e-01
3.877269476652145386e-02 4.673210382461547852e-01 1.316992491483688354e-01 -1.184116974472999573e-01 2.404917590320110321e-02 8.457390218973159790e-02 1.009017452597618103e-01 1.494255512952804565e-01 -1.286191344261169434e-01 -9.639886766672134399e-02 -3.216064302250742912e-03 -1.626098304986953735e-01 -4.523990303277969360e-02 -1.544761061668395996e-01 1.220329403877258301e-01 1.093180254101753235e-01 2.106171101331710815e-01 -2.295346371829509735e-02 -1.897782981395721436e-01 2.686459720134735107e-01 -1.667402870953083038e-02 1.254254728555679321e-01 -2.221434712409973145e-01 -6.026904284954071045e-02 2.667458057403564453e-01 -4.202319681644439697e-02 1.896879225969314575e-01 -3.041480779647827148e-01 1.806180477142333984e-01 -3.035368919372558594e-01 2.350134551525115967e-01 1.854185829870402813e-03
9.886769205331802368e-02 2.390189319849014282e-01 -1.067632902413606644e-02 7.343160361051559448e-02 -3.122901171445846558e-02 -9.863029420375823975e-02 1.948875337839126587e-01 4.131582099944353104e-03 -1.287314295768737793e-01 -9.213379584252834320e-03 -5.096481367945671082e-02 -7.033219933509826660e-02 -7.996056973934173584e-02 8.471809327602386475e-02 2.373129725456237793e-01 -9.167224913835525513e-02 4.583988189697265625e-01 -6.544359028339385986e-02 8.223586529493331909e-02 3.935340046882629395e-01 -1.502090599387884140e-02 3.278479874134063721e-01 -5.104038491845130920e-02 -2.012329101562500000e-01 5.096589401364326477e-02 -4.431318491697311401e-03 2.778029441833496094e-01 -1.264694929122924805e-01 3.580923378467559814e-01 -1.427985131740570068e-01 7.034330070018768311e-02 -1.360622420907020569e-02
7.679961621761322021e-02 1.594901531934738159e-01 -3.850927576422691345e-02 -1.732204295694828033e-02 -2.951452434062957764e-01 1.287282705307006836e-01 8.746320754289627075e-02 8.101675659418106079e-02 -2.905612289905548096e-01 9.986890852451324463e-02 -1.185607761144638062e-01 -2.269870191812515259e-01 -2.319135367870330811e-01 -2.531132102012634277e-01 4.272326827049255371e-03 -6.139887869358062744e-02 3.310918211936950684e-01 1.337867081165313721e-01 1.360747516155242920e-01 2.984042167663574219e-01 8.148126304149627686e-02 1.304074842482805252e-02 5.488901515491306782e-04 1.217647343873977661e-01 3.493041545152664185e-02 3.310330510139465332e-01 -1.819079965353012085e-01 1.056830361485481262e-01 1.383603736758232117e-02 -2.664641141891479492e-01 2.854274399578571320e-02 -2.891003787517547607e-01
-1.422798335552215576e-01 -1.085686832666397095e-01 1.430854797363281250e-01 -2.394017875194549561e-01 1.562629491090774536e-01 9.110404178500175476e-03 -2.589007616043090820e-01 -5.230370536446571350e-02 -4.269516095519065857e-02 1.466338988393545151e-02 -9.654252231121063232e-02 -4.445995204150676727e-03 3.918290883302688599e-02 -2.304033935070037842e-01 6.800740212202072144e-02 -2.566457688808441162e-01 3.671034872531890869e-01 -1.808342635631561279e-01 2.412613332271575928e-01 2.081369012594223022e-01 -2.246417999267578125e-01 6.200659275054931641e-02 -7.856468856334686279e-02 2.798303961753845215e-02 4.389718770980834961e-01 3.256828784942626953e-01 1.489706616848707199e-02 7.689380645751953125e-02 7.980932295322418213e-02 -1.303700953722000122e-01 -2.979443967342376709e-02 3.597925649955868721e-03
1.407522410154342651e-01 -1.054916381835937500e-01 -7.646397501230239868e-02 4.179301857948303223e-02 -2.415218353271484375e-01 1.866031885147094727e-01 -1.728019267320632935e-01 1.879083812236785889e-01 -1.138847470283508301e-01 2.290030866861343384e-01 -1.583402752876281738e-01 -2.687844932079315186e-01 -8.887060731649398804e-02 -2.152537852525711060e-01 2.023199573159217834e-02 -1.480136513710021973e-01 3.604032695293426514e-01 4.330697655677795410e-02 8.226520381867885590e-03 1.266520321369171143e-01 -8.727482706308364868e-02 -9.780640900135040283e-02 -7.342008501291275024e-02 -4.416026175022125244e-02 8.160243928432464600e-02 1.924733221530914307e-01 -2.115954756736755371e-01 9.932462871074676514e-02 1.521322280168533325e-01 -3.478076457977294922e-01 -1.999003626406192780e-02 -3.854996562004089355e-01
-1.672082245349884033e-01 2.895433902740478516e-01 -2.508982419967651367e-01 2.771857893094420433e-03 -2.981184720993041992e-01 -2.679316997528076172e-01 -1.555987149477005005e-01 2.130464762449264526e-01 -1.647085398435592651e-01 -1.059557124972343445e-02 -1.302290260791778564e-01 -1.296793073415756226e-01 -1.484719514846801758e-01 -9.494321793317794800e-02 8.058474399149417877e-03 -1.234679073095321655e-01 2.024367600679397583e-01 -3.572340607643127441e-01 -9.267961978912353516e-02 2.030535936355590820e-01 9.809271991252899170e-02 2.353854291141033173e-02 -1.880571544170379639e-01 6.841747462749481201e-02 1.063041165471076965e-01 1.238640993833541870e-01 2.572699189186096191e-01 2.406506240367889404e-01 2.399398982524871826e-01 3.335834015160799026e-03 -2.816783823072910309e-02 -9.921064972877502441e-02
-4.342769831418991089e-02 7.518983632326126099e-02 -1.824585944414138794e-01 -3.051593303680419922e-01 -6.339793652296066284e-02 -1.600096188485622406e-02 -3.373201191425323486e-01 1.484951972961425781e-01 -1.411814838647842407e-01 -6.322557479143142700e-02 2.551470510661602020e-02 -6.839273869991302490e-02 1.544743180274963379e-01 -2.039147615432739258e-01 1.024390161037445068e-01 -1.117839515209197998e-01 3.615068793296813965e-01 -3.829095512628555298e-02 4.141381755471229553e-02 2.515866756439208984e-01 -7.138308137655258179e-02 1.900684684514999390e-01 -5.937293544411659241e-02 -8.768020197749137878e-03 1.953003704547882080e-01 -1.985288411378860474e-01 9.808828681707382202e-02 3.340222239494323730e-01 8.916620165109634399e-02 -3.907552659511566162e-01 5.072431266307830811e-02 6.554111838340759277e-02
4.219337105751037598e-01 4.171736240386962891e-01 8.150468766689300537e-02 -1.429435238242149353e-02 4.545697569847106934e-02 -2.426178194582462311e-03 -3.936097025871276855e-02 2.629366815090179443e-01 1.585110425949096680e-01 -3.674981370568275452e-02 -5.508306249976158142e-02 -3.481359779834747314e-02 1.253165900707244873e-01 -4.517779126763343811e-02 5.677277967333793640e-02 -2.031686455011367798e-01 2.116398662328720093e-01 -8.684223145246505737e-02 -6.678953021764755249e-02 1.766345202922821045e-01 -2.933600246906280518e-01 1.751905381679534912e-01 -1.849591173231601715e-02 -1.452871561050415039e-01 1.803624033927917480e-01 -1.100176293402910233e-02 -2.586880922317504883e-01 3.611786291003227234e-02 3.463144302368164062e-01 -1.680145114660263062e-01 1.716200611554086208e-03 1.132660172879695892e-02
6.497048586606979370e-02 2.996702790260314941e-01 -6.077584344893693924e-03 -7.331190258264541626e-02 -2.781080901622772217e-01 -1.174794393591582775e-03 3.110676072537899017e-02 1.276211589574813843e-01 -3.255093097686767578e-01 1.570293903350830078e-01 -1.924583464860916138e-01 -2.842127978801727295e-01 -1.877578198909759521e-01 -1.807938367128372192e-01 1.061246842145919800e-01 -9.755444526672363281e-02 1.956922411918640137e-01 6.587191671133041382e-02 1.241267323493957520e-01 1.982770711183547974e-01 -1.919145882129669189e-02 -7.040596008300781250e-02 4.753721877932548523e-02 -1.287482827901840210e-01 -4.189143329858779907e-02 2.738412022590637207e-01 -3.448141515254974365e-01 6.686018407344818115e-02 9.560928493738174438e-02 -2.477618008852005005e-01 -9.945340454578399658e-02 -2.583955228328704834e-01
1.901038289070129395e-01 1.883802860975265503e-01 -1.920495182275772095e-02 -2.982112467288970947e-01 -3.110121190547943115e-01 1.559315919876098633e-01 6.226518005132675171e-02 3.996945321559906006e-01 -8.879818022251129150e-03 -1.026987209916114807e-01 -4.445443674921989441e-02 -3.413010835647583008e-01 -7.434957474470138550e-02 -1.962847113609313965e-01 1.985027790069580078e-01 7.278707344084978104e-04 4.621640592813491821e-02 2.930948510766029358e-02 -5.512684583663940430e-02 8.707021176815032959e-02 -1.077340170741081238e-01 -1.513290703296661377e-01 2.070634514093399048e-01 1.008846098557114601e-03 9.492881596088409424e-03 2.410219758749008179e-01 -1.256371587514877319e-01 3.182183206081390381e-02 1.957458071410655975e-02 -2.683649361133575439e-01 1.897655874490737915e-01 -2.597293257713317871e-01
2.679792344570159912e-01 2.743299007415771484e-01 -1.809676438570022583e-01 -2.515487074851989746e-01 -2.879177965223789215e-02 3.499384224414825439e-02 -1.329960078001022339e-01 8.576378226280212402e-02 -5.688698217272758484e-02 -3.628344088792800903e-02 -7.459796965122222900e-03 8.956031873822212219e-03 -1.559312269091606140e-02 2.032543867826461792e-01 -1.327653378248214722e-01 -4.912457242608070374e-02 3.923822045326232910e-01 2.113986387848854065e-02 1.535505522042512894e-02 3.298558592796325684e-01 -9.224227815866470337e-02 1.956656575202941895e-01 -1.389545649290084839e-01 -2.284052036702632904e-02 2.370018064975738525e-01 1.547617651522159576e-02 2.809236943721771240e-01 3.353539705276489258e-01 9.468334913253784180e-02 -1.764832139015197754e-01 -6.840778049081563950e-03 2.133088111877441406e-01
2.216907888650894165e-01 2.365465909242630005e-01 -3.678566813468933105e-01 -2.524582147598266602e-01 -6.432889401912689209e-02 -1.738714873790740967e-01 -1.994444280862808228e-01 -4.035700857639312744e-02 -1.971736550331115723e-01 -2.089121788740158081e-01 -1.041551530361175537e-01 -2.177913188934326172e-01 1.384752541780471802e-01 -1.850308924913406372e-01 3.790012374520301819e-02 -2.867415547370910645e-01 2.362164258956909180e-01 -1.499926894903182983e-01 2.349404692649841309e-01 2.967579476535320282e-02 -1.587164103984832764e-01 3.106041252613067627e-01 -4.210370406508445740e-02 -1.409794688224792480e-01 1.994268409907817841e-02 -9.795281291007995605e-02 5.111826956272125244e-02 7.115457206964492798e-03 1.150327771902084351e-01 9.793793410062789917e-02 1.651928424835205078e-01 -4.171827435493469238e-02
1.257187575101852417e-01 2.039508968591690063e-01 3.529553115367889404e-02 1.966159977018833160e-02 -3.145149946212768555e-01 -4.582471773028373718e-02 -1.559774018824100494e-02 1.705655455589294434e-01 -1.772654652595520020e-01 1.256330907344818115e-01 -1.702053993940353394e-01 -2.796027362346649170e-01 -2.715438231825828552e-02 -2.097127288579940796e-01 1.257266849279403687e-01 -6.320273876190185547e-02 3.388018608093261719e-01 4.068201035261154175e-02 1.482047587633132935e-01 6.658994406461715698e-02 -2.533429116010665894e-02 -4.609291628003120422e-02 -7.275619544088840485e-03 -3.435053303837776184e-02 -2.687200531363487244e-02 1.338608711957931519e-01 -2.213451862335205078e-01 -2.266834117472171783e-02 1.272487938404083252e-01 -4.795126020908355713e-01 -2.118601463735103607e-03 -3.614151477813720703e-01
1.105973348021507263e-01 1.407942268997430801e-02 -1.039892509579658508e-01 -1.065890192985534668e-01 -3.469482660293579102e-01 6.467784196138381958e-02 4.792306944727897644e-02 1.411875337362289429e-01 -2.438918501138687134e-01 1.876774281263351440e-01 -1.713082641363143921e-01 -1.878762990236282349e-01 -6.514805555343627930e-02 -2.164978533983230591e-01 9.481841698288917542e-03 -5.051081627607345581e-02 3.529338240623474121e-01 -1.787663088180124760e-03 7.182067632675170898e-02 2.933106720447540283e-01 9.262680262327194214e-02 -1.745420880615711212e-02 1.007825657725334167e-01 1.132874935865402222e-02 -3.109143115580081940e-02 2.508579492568969727e-01 -3.436682224273681641e-01 -4.587197676301002502e-02 1.065605357289314270e-01 -3.975260555744171143e-01 -1.649533957242965698e-02 -1.296673417091369629e-01
-3.482748195528984070e-02 1.482350528240203857e-01 -4.319921508431434631e-02 -3.047494888305664062e-01 1.488589588552713394e-02 1.037095114588737488e-01 3.525278996676206589e-03 1.604176908731460571e-01 -1.850235611200332642e-01 1.441130787134170532e-01 -5.982252210378646851e-02 -4.596680030226707458e-02 6.394360680133104324e-03 -1.326414495706558228e-01 -4.613017290830612183e-02 -9.787219017744064331e-02 6.936433166265487671e-02 -1.193297952413558960e-01 1.269839052110910416e-02 2.676934003829956055e-01 -2.482317686080932617e-01 3.346967697143554688e-01 4.402219131588935852e-02 -6.613145023584365845e-02 8.969595655798912048e-03 -1.175683438777923584e-01 1.106273904442787170e-01 3.196679055690765381e-01 3.390826284885406494e-01 -4.329106211662292480e-01 -1.258653998374938965e-01 1.947613805532455444e-01
3.677152395248413086e-01 -4.771315958350896835e-03 -1.933568865060806274e-01 -1.101544406265020370e-02 1.204789206385612488e-01 5.024613812565803528e-02 -1.136188209056854248e-01 -1.422915756702423096e-01 -2.841072082519531250e-01 -2.333046942949295044e-01 -4.320466890931129456e-02 -1.373767256736755371e-01 -1.078787967562675476e-01 -1.864164024591445923e-01 -4.464262723922729492e-02 -2.973431348800659180e-01 3.106964230537414551e-01 -1.096172630786895752e-01 2.302881628274917603e-01 2.645444273948669434e-01 1.267013996839523315e-01 7.233598828315734863e-02 -7.773390412330627441e-02 -2.340651489794254303e-02 4.778547957539558411e-02 7.564311474561691284e-02 2.796719670295715332e-01 7.721534371376037598e-02 2.162978053092956543e-01 -5.110487714409828186e-02 7.142085582017898560e-02 -2.797401547431945801e-01
1.048400402069091797e-01 1.685718446969985962e-01 3.606437519192695618e-02 -1.045630779117345810e-02 -7.912861555814743042e-02 -8.882816880941390991e-02 6.867933273315429688e-02 2.251520156860351562e-01 -1.297923922538757324e-01 -1.716499924659729004e-01 -9.645467996597290039e-02 -7.629542052745819092e-02 -3.768919780850410461e-02 -3.872237354516983032e-02 2.616063058376312256e-01 -5.394569784402847290e-02 2.757230699062347412e-01 1.867133378982543945e-01 -1.172959525138139725e-02 4.620172083377838135e-01 -2.402005940675735474e-01 -1.546967774629592896e-01 -2.610864304006099701e-02 -4.544287547469139099e-02 2.696365416049957275e-01 4.935657978057861328e-02 1.313990950584411621e-01 -2.221298366785049438e-01 3.377418518066406250e-01 -1.640455424785614014e-01 -2.383136600255966187e-01 -7.443127781152725220e-02
1.557589173316955566e-01 2.422254532575607300e-01 -1.398711204528808594e-01 -6.551748514175415039e-02 -2.159409373998641968e-01 2.124797552824020386e-02 1.004567742347717285e-01 1.241124644875526428e-01 -2.471771240234375000e-01 2.050316780805587769e-01 3.643065318465232849e-02 -1.608414798974990845e-01 -1.921022832393646240e-01 -2.600813210010528564e-01 2.779796719551086426e-01 -1.542625725269317627e-01 2.983525693416595459e-01 6.430094689130783081e-02 1.260781884193420410e-01 2.481472790241241455e-01 4.213440418243408203e-02 -8.028421550989151001e-02 6.818404421210289001e-03 -5.079317372292280197e-03 7.182028610259294510e-03 3.169600069522857666e-01 -2.058165371417999268e-01 5.898667126893997192e-02 -9.812169708311557770e-03 -2.720698118209838867e-01 -7.899986207485198975e-02 -2.811689972877502441e-01
1.937421709299087524e-01 2.464708834886550903e-01 -4.959176480770111084e-02 -1.055320948362350464e-01 -2.738958299160003662e-01 1.209989488124847412e-01 -1.176860556006431580e-01 1.833691596984863281e-01 -1.262724697589874268e-01 1.201891750097274780e-01 9.074717760086059570e-02 -2.155324369668960571e-01 -3.277190327644348145e-01 -2.186875939369201660e-01 1.225732490420341492e-01 -1.332786399871110916e-02 3.852749764919281006e-01 2.234177105128765106e-02 1.478945612907409668e-01 6.602328736335039139e-03 -4.194619506597518921e-02 -7.897023111581802368e-02 1.337928771972656250e-01 -6.767322868108749390e-02 1.819712668657302856e-01 1.103268787264823914e-01 -9.436205029487609863e-02 -1.481053680181503296e-01 -5.743845831602811813e-04 -4.200561344623565674e-01 4.504467546939849854e-02 -1.988731175661087036e-01
-5.567679554224014282e-02 -2.681707497686147690e-03 -3.923202753067016602e-01 -2.016412168741226196e-01 6.835340708494186401e-02 1.482593715190887451e-01 -6.545332074165344238e-02 -1.276399940252304077e-01 -2.144587486982345581e-01 -3.721869364380836487e-02 -3.482349514961242676e-01 -1.354812234640121460e-01 1.012649759650230408e-01 -2.576993107795715332e-01 2.304483205080032349e-01 -1.228089556097984314e-01 2.870217859745025635e-01 -1.667696982622146606e-01 -1.829672753810882568e-01 5.478313192725181580e-02 -3.306258469820022583e-02 1.501996070146560669e-01 -2.809577807784080505e-02 -6.522410362958908081e-02 1.540533155202865601e-01 2.145985364913940430e-01 1.129890456795692444e-01 2.226191610097885132e-01 8.590323477983474731e-02 -2.606955766677856445e-01 -7.111319154500961304e-02 -1.880399733781814575e-01
-1.872186064720153809e-01 1.522522792220115662e-02 -7.463727891445159912e-02 -4.288534820079803467e-01 3.589064255356788635e-02 4.934841021895408630e-02 -1.802725642919540405e-01 3.921698033809661865e-02 -8.843562752008438110e-02 -6.132390699349343777e-04 -1.015029847621917725e-01 -3.024337580427527428e-03 -1.816037669777870178e-02 2.999780001118779182e-03 3.912763893604278564e-01 2.387191914021968842e-02 4.150732755661010742e-01 -9.000700712203979492e-02 1.644214242696762085e-01 6.759205460548400879e-02 -2.281028032302856445e-01 5.497979372739791870e-02 -2.271114662289619446e-02 1.059762611985206604e-01 3.137744963169097900e-01 3.075885772705078125e-01 7.051496207714080811e-02 1.976570785045623779e-01 5.110495258122682571e-03 -4.744973033666610718e-02 2.164732068777084351e-01 1.725928112864494324e-02
2.365705072879791260e-01 3.037949502468109131e-01 -2.738239467144012451e-01 -1.226114258170127869e-01 -1.856045126914978027e-01 2.785789072513580322e-01 -2.008923441171646118e-01 -1.805925369262695312e-02 -3.208101987838745117e-01 -1.138687878847122192e-01 -2.278499603271484375e-01 3.958383202552795410e-02 2.224243283271789551e-01 1.073780655860900879e-01 -4.791577160358428955e-02 7.072137203067541122e-03 -3.685045987367630005e-02 4.408611729741096497e-02 -1.361896395683288574e-01 2.808055877685546875e-01 -2.415452711284160614e-02 8.053646981716156006e-02 1.091680824756622314e-01 2.164318710565567017e-01 -1.104309111833572388e-01 2.327586263418197632e-01 1.841001957654953003e-01 -9.397223591804504395e-03 1.186568886041641235e-01 -2.292930930852890015e-01 2.050328701734542847e-01 -2.640902251005172729e-02
-2.897822484374046326e-02 9.122475981712341309e-02 7.132472842931747437e-02 1.542864441871643066e-01 -2.004868388175964355e-01 1.379904896020889282e-01 -1.044737696647644043e-01 6.275939196348190308e-02 2.600195258855819702e-02 3.620609641075134277e-02 -1.803916096687316895e-01 1.487779766321182251e-01 -7.625731825828552246e-02 -3.694647848606109619e-01 1.456267833709716797e-01 -1.483324915170669556e-01 1.287390887737274170e-01 -5.707227438688278198e-02 1.890366524457931519e-01 1.785232871770858765e-01 -1.294776946306228638e-01 3.115198016166687012e-01 2.831270396709442139e-01 -7.148663699626922607e-02 -3.646232560276985168e-02 5.327650811523199081e-03 -1.177835538983345032e-01 1.551452744752168655e-02 2.797986567020416260e-01 -2.788249552249908447e-01 1.714550554752349854e-01 -3.978056013584136963e-01
6.263128668069839478e-02 2.879702448844909668e-01 5.849453061819076538e-02 1.503576617687940598e-02 -2.827667593955993652e-01 1.748660206794738770e-01 3.339200094342231750e-02 2.916799485683441162e-01 9.774171561002731323e-02 2.216984182596206665e-01 -9.833507984876632690e-02 -2.197563201189041138e-01 -4.114434123039245605e-02 -3.137873113155364990e-01 2.557508647441864014e-01 -1.231748238205909729e-01 3.770505487918853760e-01 7.281906157732009888e-02 7.617927342653274536e-02 6.003595143556594849e-02 8.291562646627426147e-02 -1.567623461596667767e-03 -1.244839653372764587e-02 -3.684082999825477600e-02 -3.297275304794311523e-02 2.356759309768676758e-01 -6.730366498231887817e-02 1.157169789075851440e-02 9.290947020053863525e-02 -2.615451216697692871e-01 -1.779493503272533417e-02 -3.338524103164672852e-01
1.634308844804763794e-01 2.927255630493164062e-01 -2.871701866388320923e-02 -1.394874453544616699e-01 -2.105811238288879395e-01 4.898275062441825867e-02 1.579894423484802246e-01 1.762784719467163086e-01 -1.411328464746475220e-01 1.624923646450042725e-01 -1.687561273574829102e-01 -2.280776500701904297e-01 -1.877443790435791016e-01 -1.305884420871734619e-01 8.133550174534320831e-03 -4.905562847852706909e-02 2.996305823326110840e-01 -1.990946941077709198e-02 1.934450417757034302e-01 1.475900113582611084e-01 2.662103064358234406e-02 -4.272113367915153503e-02 -1.017442196607589722e-01 -2.317480556666851044e-02 5.837897211313247681e-02 2.856686115264892578e-01 -2.451952695846557617e-01 1.036667451262474060e-01 5.085415393114089966e-02 -3.486388921737670898e-01 8.418776839971542358e-02 -3.647488951683044434e-01
-1.992566883563995361e-02 1.400277465581893921e-01 -1.509604156017303467e-01 -1.195520758628845215e-01 -1.595025956630706787e-01 -1.724507361650466919e-01 -1.061824858188629150e-01 1.405681073665618896e-01 -9.246735274791717529e-02 -2.829965353012084961e-01 -1.116189062595367432e-01 -7.872276008129119873e-02 1.446617841720581055e-01 -1.570580899715423584e-01 -9.476663917303085327e-02 -2.494948357343673706e-02 2.084283530712127686e-01 1.963377743959426880e-01 -9.181820601224899292e-02 4.420288503170013428e-01 -4.616606514900922775e-03 1.792400032281875610e-01 -1.678336858749389648e-01 -2.159249037504196167e-01 1.217147111892700195e-01 1.873932778835296631e-01 7.822334766387939453e-02 1.292170733213424683e-01 2.738752961158752441e-01 -3.862570226192474365e-01 -6.556527316570281982e-02 1.447437051683664322e-02
3.906660377979278564e-01 3.320866525173187256e-01 1.565430462360382080e-01 4.887871444225311279e-02 -2.452621906995773315e-01 9.855646640062332153e-02 4.867476597428321838e-02 9.147931635379791260e-02 -4.859072715044021606e-02 -8.130069822072982788e-02 -9.916716068983078003e-02 5.145582556724548340e-02 2.244531959295272827e-01 -2.107184678316116333e-01 1.408309093676507473e-03 -1.540577262639999390e-01 1.936898082494735718e-01 1.634990982711315155e-02 -1.034820303320884705e-01 2.848469913005828857e-01 -9.537965804338455200e-02 9.485165774822235107e-02 -1.138925850391387939e-01 -1.531820148229598999e-01 4.370244443416595459e-01 6.748709082603454590e-02 -5.507813394069671631e-02 -5.656772479414939880e-02 2.282374948263168335e-01 -1.842211484909057617e-01 1.328434795141220093e-01 3.685096977278590202e-03
3.809981942176818848e-01 -7.473838329315185547e-02 1.719539463520050049e-01 4.353098943829536438e-02 2.064172476530075073e-01 1.302282363176345825e-01 5.254440382122993469e-02 8.637250959873199463e-02 -2.293249815702438354e-01 1.090964861214160919e-02 -1.750679761171340942e-01 -4.393766820430755615e-02 -2.078400105237960815e-01 -2.035962045192718506e-01 2.249269038438796997e-01 3.248983621597290039e-02 2.700514793395996094e-01 -5.219694599509239197e-02 -7.130441814661026001e-02 2.316443324089050293e-01 -2.575466334819793701e-01 9.380168467760086060e-02 1.370216719806194305e-02 -4.704422503709793091e-02 1.838400810956954956e-01 1.688758283853530884e-01 1.535684913396835327e-01 -6.218932196497917175e-02 3.406453728675842285e-01 1.851194351911544800e-01 1.751991510391235352e-01 -2.090980857610702515e-01
-1.818451471626758575e-02 2.034378796815872192e-01 1.072633340954780579e-01 -2.111319601535797119e-01 -2.030268460512161255e-01 2.022835165262222290e-01 4.562632367014884949e-02 4.336008131504058838e-01 -1.115019097924232483e-01 -2.832896634936332703e-02 -1.192952692508697510e-01 -4.119392335414886475e-01 -8.052383363246917725e-02 -2.570680528879165649e-02 1.650647073984146118e-01 -1.223072409629821777e-01 2.639530003070831299e-01 -3.654981032013893127e-02 2.200851403176784515e-02 5.851035006344318390e-03 -4.762984067201614380e-02 -1.858268976211547852e-01 -6.622916460037231445e-02 5.856012925505638123e-02 1.606673449277877808e-01 1.862098127603530884e-01 -1.104160994291305542e-01 -4.694157466292381287e-02 1.014035642147064209e-01 -3.808220624923706055e-01 1.095890924334526062e-01 -1.584826558828353882e-01
-8.416750282049179077e-02 1.666104346513748169e-01 -2.073526531457901001e-01 -2.133400440216064453e-01 1.740372329950332642e-01 1.704949438571929932e-01 -2.182177305221557617e-01 1.758292466402053833e-01 -2.295039892196655273e-01 1.856250613927841187e-01 -2.377693802118301392e-01 -1.684448122978210449e-01 -7.414630800485610962e-02 -2.868481576442718506e-01 -2.411299198865890503e-02 -2.227759808301925659e-01 2.596464455127716064e-01 -6.320843845605850220e-02 2.028051018714904785e-01 2.342698164284229279e-02 1.535832285881042480e-01 2.094464562833309174e-02 2.294153533875942230e-02 1.802673749625682831e-02 2.214303165674209595e-01 3.759599328041076660e-01 2.658386826515197754e-01 -2.994527667760848999e-02 1.338563263416290283e-01 -2.281344123184680939e-02 -2.276283688843250275e-02 9.929847717285156250e-02
2.979330718517303467e-02 -8.615791052579879761e-02 -1.184457764029502869e-01 -1.452581435441970825e-01 -3.579141497611999512e-01 1.442911475896835327e-02 -2.917978353798389435e-02 4.435514286160469055e-02 -1.455301642417907715e-01 1.166876330971717834e-01 -2.154352962970733643e-01 -7.847341895103454590e-02 1.250694394111633301e-01 -5.183706060051918030e-02 -2.284699231386184692e-01 2.361270040273666382e-01 1.631845384836196899e-01 -1.280940622091293335e-01 -5.370783433318138123e-02 2.733756303787231445e-01 1.066594198346138000e-02 3.584337234497070312e-01 -3.049377351999282837e-03 -3.936724066734313965e-01 1.712866872549057007e-02 3.310436010360717773e-01 1.524586081504821777e-01 9.732026606798171997e-02 1.343736797571182251e-01 -2.136133760213851929e-01 1.720855198800563812e-02 -3.111238405108451843e-02
4.040635824203491211e-01 3.561077415943145752e-01 5.471855401992797852e-02 5.989109352231025696e-02 -9.255768358707427979e-02 8.781906962394714355e-02 -2.546392753720283508e-02 9.154772013425827026e-02 9.551247209310531616e-02 -2.904667146503925323e-02 -8.781681209802627563e-02 -1.689487695693969727e-01 4.813478142023086548e-02 -2.354208827018737793e-01 -1.011764779686927795e-01 -2.148118764162063599e-01 2.307623624801635742e-01 -7.219448685646057129e-02 -1.534244716167449951e-01 2.051694840192794800e-01 -1.074650958180427551e-01 1.924031376838684082e-01 5.370174720883369446e-02 -1.287343204021453857e-01 3.755943775177001953e-01 5.705855041742324829e-02 -8.234810829162597656e-02 -1.290019005537033081e-01 3.305299282073974609e-01 -1.966092288494110107e-01 8.014550060033798218e-02 5.906635150313377380e-02
4.102767561562359333e-04 -1.700446382164955139e-02 -4.470734670758247375e-02 -8.222436532378196716e-03 -3.299295008182525635e-01 1.981527656316757202e-01 1.841093897819519043e-01 1.304623186588287354e-01 -2.482738494873046875e-01 6.782888621091842651e-02 -3.084265291690826416e-01 -9.296558052301406860e-02 -3.783635795116424561e-02 -1.543959323316812515e-02 2.634066939353942871e-01 -1.359153985977172852e-01 3.069200515747070312e-01 -2.133302986621856689e-01 -1.901822537183761597e-02 1.243535205721855164e-01 -8.983874320983886719e-02 -2.716999314725399017e-02 -8.988081663846969604e-02 -1.784779727458953857e-01 -4.786350205540657043e-02 3.543185591697692871e-01 -2.497321814298629761e-01 4.557475075125694275e-02 9.244987368583679199e-02 -3.583785891532897949e-01 -1.782076060771942139e-02 -7.225292176008224487e-02
2.240339666604995728e-02 -9.581840783357620239e-02 -4.850552678108215332e-01 -2.354620993137359619e-01 -1.018209978938102722e-01 1.553251892328262329e-01 -9.025704860687255859e-02 3.503146395087242126e-02 -1.741720139980316162e-01 8.596905320882797241e-02 -2.404475212097167969e-01 -1.445523053407669067e-01 2.429052889347076416e-01 -1.792525798082351685e-01 1.024009361863136292e-01 -1.748428195714950562e-01 2.470366954803466797e-01 -1.679910719394683838e-01 -1.115249991416931152e-01 1.752153038978576660e-01 2.242092601954936981e-02 -5.453796312212944031e-02 -8.363546431064605713e-02 -1.459809839725494385e-01 -4.220785945653915405e-02 1.692999154329299927e-01 9.690417349338531494e-02 1.128107011318206787e-01 4.004058614373207092e-02 -3.158463239669799805e-01 3.575119003653526306e-02 -2.961951494216918945e-01
1.295838505029678345e-01 1.267177313566207886e-01 -9.690290689468383789e-02 1.477071642875671387e-01 2.260718792676925659e-01 -2.552909255027770996e-01 -2.803564369678497314e-01 2.705805301666259766e-01 -2.519118599593639374e-02 -2.135953903198242188e-01 -3.503551483154296875e-01 -1.792156845331192017e-01 1.203167065978050232e-01 -7.337106764316558838e-02 -1.503910589963197708e-02 -1.177820563316345215e-01 3.209904730319976807e-01 -2.285154908895492554e-01 4.496100172400474548e-02 1.286248117685317993e-01 1.055966690182685852e-01 -1.121255829930305481e-01 1.108472868800163269e-01 1.008747145533561707e-02 5.918842926621437073e-02 8.945932984352111816e-02 -7.032732479274272919e-03 2.116888761520385742e-01 7.616835087537765503e-02 -3.755413591861724854e-01 -7.085043471306562424e-03 -1.399360001087188721e-01
9.103801101446151733e-02 -8.345128037035465240e-03 -1.602226495742797852e-01 1.015669014304876328e-02 -9.284854866564273834e-03 1.456586718559265137e-01 -1.032307595014572144e-01 6.656093895435333252e-02 -5.305357575416564941e-01 -8.544585108757019043e-02 -3.117492198944091797e-01 -2.845135033130645752e-01 -1.928737200796604156e-02 2.744614332914352417e-02 -1.195128425024449825e-03 2.564316987991333008e-02 3.353702127933502197e-01 -2.062056660652160645e-01 1.860320866107940674e-01 2.206678874790668488e-02 -6.884648650884628296e-02 2.102172523736953735e-01 -1.185138970613479614e-01 -2.660708129405975342e-01 -9.246942400932312012e-02 7.613421231508255005e-02 2.736434899270534515e-02 2.667387127876281738e-01 1.903788000345230103e-01 1.006782129406929016e-01 -2.309671044349670410e-02 -6.141053885221481323e-02
1.494803428649902344e-01 2.943319976329803467e-01 -1.360543519258499146e-01 -2.156515419483184814e-01 -2.389526963233947754e-01 9.226284921169281006e-02 8.236484229564666748e-02 1.393772214651107788e-01 4.030903428792953491e-02 -5.107769370079040527e-02 9.097987785935401917e-03 -2.380823791027069092e-01 -2.156108170747756958e-01 -2.209191024303436279e-01 8.207668550312519073e-03 -3.908717259764671326e-02 3.885378539562225342e-01 2.403583750128746033e-02 6.805977225303649902e-02 1.204621642827987671e-01 -1.592503041028976440e-01 -2.196944952011108398e-01 -4.173343628644943237e-02 -5.685193464159965515e-02 9.560472518205642700e-02 1.127113252878189087e-01 -8.949781954288482666e-02 -8.288656920194625854e-02 8.398909866809844971e-02 -4.259112477302551270e-01 1.270866692066192627e-01 -2.927223145961761475e-01
1.569960862398147583e-01 1.034191772341728210e-01 6.980235129594802856e-02 -2.002027481794357300e-01 -2.095260322093963623e-01 1.536473780870437622e-01 5.435753241181373596e-02 2.173728495836257935e-01 -8.933981508016586304e-02 -1.936332136392593384e-01 1.457650307565927505e-02 -3.726335465908050537e-01 -2.237222343683242798e-01 -1.870119422674179077e-01 9.129053354263305664e-02 3.007088787853717804e-02 2.544429898262023926e-01 -4.260800033807754517e-02 1.386027038097381592e-01 2.006155811250209808e-02 -1.428169310092926025e-01 -7.264767587184906006e-02 -4.545643553137779236e-02 -9.250824898481369019e-02 1.576876044273376465e-01 1.268484443426132202e-01 -7.931900769472122192e-02 1.326380670070648193e-01 2.253151237964630127e-01 -4.309204816818237305e-01 1.122346371412277222e-01 -2.946476042270660400e-01
-1.011269390583038330e-01 3.284367322921752930e-01 1.942289248108863831e-02 -9.074844419956207275e-02 1.003289669752120972e-01 -9.015828371047973633e-03 -2.745620012283325195e-01 7.185715436935424805e-02 -1.279637217521667480e-01 1.029848903417587280e-01 -1.705460995435714722e-01 2.524332404136657715e-01 -1.047628372907638550e-01 -5.384448915719985962e-02 -3.877523541450500488e-02 -7.619895786046981812e-02 3.441779315471649170e-01 -3.451747819781303406e-02 -1.165964454412460327e-01 1.985070109367370605e-01 -1.545802950859069824e-01 -3.043362312018871307e-02 -2.460003644227981567e-01 -7.896388880908489227e-03 2.690474689006805420e-01 1.731859892606735229e-02 1.796310693025588989e-01 -3.927668631076812744e-01 8.533228933811187744e-02 -1.594495177268981934e-01 -1.035691201686859131e-01 -2.844651043415069580e-01
2.937125042080879211e-02 8.556398749351501465e-02 -1.206980645656585693e-01 -2.205983698368072510e-01 5.275902897119522095e-02 -1.061006262898445129e-01 1.259958092123270035e-02 1.212234944105148315e-01 -2.743790447711944580e-01 -1.045037955045700073e-01 -2.372944727540016174e-02 -2.905571758747100830e-01 1.288068387657403946e-02 -2.653701007366180420e-01 -2.113672532141208649e-02 1.185685396194458008e-01 4.758726656436920166e-01 2.895380854606628418e-01 9.585846960544586182e-02 -6.801519542932510376e-02 -4.431737363338470459e-01 -6.891222298145294189e-02 6.300288438796997070e-02 -1.195886135101318359e-01 -4.723081830888986588e-03 9.239573031663894653e-03 1.165818274021148682e-01 -4.457584023475646973e-02 2.150382697582244873e-01 -1.136428788304328918e-01 3.951129317283630371e-02 -1.532248258590698242e-01
-3.713698685169219971e-02 2.759768068790435791e-01 -1.985231228172779083e-02 -2.513116896152496338e-01 2.302335016429424286e-02 -2.555633783340454102e-01 -8.550585247576236725e-03 2.655203342437744141e-01 -2.644874453544616699e-01 -2.248142361640930176e-01 -1.415965557098388672e-01 7.272752374410629272e-02 1.558491438627243042e-01 -2.988524436950683594e-01 -6.953601539134979248e-02 6.794413924217224121e-02 3.590870797634124756e-01 1.212508976459503174e-02 2.101848833262920380e-02 2.226714938879013062e-01 -1.556020323187112808e-02 8.346548676490783691e-02 1.027723774313926697e-01 -2.331921607255935669e-01 -2.481741271913051605e-02 -1.125489827245473862e-03 2.935444712638854980e-01 -2.594566047191619873e-01 2.600383386015892029e-02 1.917349174618721008e-02 -3.247740864753723145e-02 -2.147920727729797363e-01
1.158542484045028687e-01 3.191564381122589111e-01 2.976824529469013214e-02 -3.710508644580841064e-01 -2.813677489757537842e-01 1.436885744333267212e-01 -1.436676271259784698e-02 3.794435262680053711e-01 1.456082612276077271e-02 2.729892358183860779e-02 -1.898154616355895996e-02 -2.694196105003356934e-01 -1.593658328056335449e-01 -2.116846889257431030e-01 8.116163313388824463e-02 -1.035153046250343323e-01 2.998943030834197998e-01 -4.624405130743980408e-02 6.800021231174468994e-02 -7.522516697645187378e-02 -7.549212872982025146e-02 -1.251976341009140015e-01 -4.638861492276191711e-02 -3.832955285906791687e-02 9.516979008913040161e-02 8.495371788740158081e-02 -1.144147217273712158e-01 5.050732195377349854e-02 3.885476663708686829e-02 -3.169413208961486816e-01 -6.977702677249908447e-02 -2.732030153274536133e-01
9.837690740823745728e-02 2.745352685451507568e-01 -6.775190681219100952e-02 -1.679675728082656860e-01 -1.778853386640548706e-01 -2.860724925994873047e-01 -4.198427870869636536e-02 2.711620628833770752e-01 -1.816321462392807007e-01 -2.281350940465927124e-01 -9.138425439596176147e-02 3.933990001678466797e-02 -3.501788899302482605e-02 -1.114302203059196472e-01 -6.293416768312454224e-02 -8.776632696390151978e-02 3.476653993129730225e-01 2.827013470232486725e-02 2.705069072544574738e-02 4.474481940269470215e-01 -1.051997691392898560e-01 1.810915321111679077e-01 3.666832298040390015e-02 -6.562995165586471558e-02 -1.249785572290420532e-01 -2.630075067281723022e-02 4.368219524621963501e-03 -3.511222004890441895e-01 1.188157871365547180e-01 -1.618149578571319580e-01 -4.645624011754989624e-02 -1.376011222600936890e-01
1.744521558284759521e-01 1.823202818632125854e-01 -9.563115239143371582e-02 -9.964609891176223755e-02 -1.022275760769844055e-01 -8.645783364772796631e-02 -1.474747806787490845e-01 2.596066892147064209e-01 1.200970932841300964e-01 -1.707606911659240723e-01 -6.317068636417388916e-02 -7.456284016370773315e-02 -1.017583236098289490e-01 -2.277414351701736450e-01 -6.367997080087661743e-02 -1.565989255905151367e-01 1.575230956077575684e-01 6.637892127037048340e-02 6.288239359855651855e-02 3.522684872150421143e-01 -6.488262116909027100e-02 3.223216533660888672e-01 -1.441688686609268188e-01 -2.111602341756224632e-03 4.473236575722694397e-02 2.111407220363616943e-01 1.819366067647933960e-01 -2.344588190317153931e-02 3.418009281158447266e-01 -3.943855464458465576e-01 -1.425238549709320068e-01 8.473122119903564453e-02
4.600099474191665649e-02 2.191655933856964111e-01 -9.651672095060348511e-02 -1.467166841030120850e-01 -1.986622810363769531e-01 7.746645808219909668e-02 1.736212521791458130e-02 1.824782490730285645e-01 -2.682732641696929932e-01 2.133889645338058472e-01 -2.714928388595581055e-01 -2.499628514051437378e-01 -1.904975771903991699e-01 -1.589463204145431519e-01 -4.172854870557785034e-02 -5.343239009380340576e-02 2.796766757965087891e-01 -3.216950688511133194e-03 1.478558927774429321e-01 1.600370854139328003e-01 9.735262393951416016e-02 8.642256259918212891e-02 1.663567312061786652e-02 6.380857434123754501e-03 -1.465750671923160553e-02 2.285035252571105957e-01 -2.829935252666473389e-01 1.895627006888389587e-02 -3.831046167761087418e-03 -3.113001585006713867e-01 -2.141258865594863892e-02 -3.832440972328186035e-01
-1.071456074714660645e-01 1.795176863670349121e-01 -1.187524572014808655e-01 9.869953989982604980e-02 -2.365736961364746094e-01 4.803378507494926453e-02 -2.251010984182357788e-01 1.754956245422363281e-01 -1.529082357883453369e-01 2.616502344608306885e-01 -7.399009540677070618e-03 8.385437726974487305e-02 -3.625352680683135986e-02 -4.986657202243804932e-01 1.001847684383392334e-01 -1.913268417119979858e-01 1.599376648664474487e-01 -1.457941234111785889e-01 5.365329980850219727e-02 9.943696111440658569e-02 -1.932024508714675903e-01 -2.741575241088867188e-02 1.734035909175872803e-01 1.470800489187240601e-02 -1.603411138057708740e-01 -3.688957542181015015e-02 1.421394497156143188e-01 -8.512757718563079834e-03 2.054473012685775757e-01 -3.075122237205505371e-01 1.880677975714206696e-02 -2.910573184490203857e-01
-1.279201656579971313e-01 1.524388492107391357e-01 -1.652400642633438110e-01 8.228696882724761963e-02 -1.806633621454238892e-01 -2.025859653949737549e-01 -3.670310676097869873e-01 2.568987607955932617e-01 2.470077946782112122e-02 -4.041770473122596741e-02 -3.349380493164062500e-01 -3.007914721965789795e-01 -4.123163968324661255e-02 -2.464225292205810547e-01 7.990217208862304688e-02 -6.731903553009033203e-02 2.218774259090423584e-01 -2.202175855636596680e-01 1.283837556838989258e-01 3.007775843143463135e-01 -4.393950104713439941e-02 -6.544302403926849365e-02 -1.369958370923995972e-01 -3.267611563205718994e-02 3.030982613563537598e-01 -3.936595842242240906e-02 1.846453696489334106e-01 -1.355667877942323685e-02 7.250982522964477539e-02 -9.539176523685455322e-02 -2.787682414054870605e-02 1.170300878584384918e-02
2.730231583118438721e-01 3.718099594116210938e-01 1.737230718135833740e-01 -6.754251569509506226e-02 5.453411955386400223e-03 -6.951122544705867767e-03 -9.863447397947311401e-02 -4.818052053451538086e-02 -2.246301621198654175e-01 -1.997309774160385132e-01 -3.009475953876972198e-02 -2.625307627022266388e-02 -3.853442519903182983e-02 -2.844955921173095703e-01 1.956840157508850098e-01 -1.727315187454223633e-01 2.460680156946182251e-01 -1.154566556215286255e-02 -1.274398118257522583e-01 3.431884944438934326e-01 -9.083522111177444458e-02 2.280356287956237793e-01 -1.818892806768417358e-01 7.276939600706100464e-02 1.499723792076110840e-01 1.146323680877685547e-01 6.334585696458816528e-02 -3.681223094463348389e-01 1.632259935140609741e-01 -3.325075283646583557e-02 3.737668693065643311e-02 -1.456013880670070648e-02
-3.493684530258178711e-02 3.407451808452606201e-01 -2.108415216207504272e-01 1.055553648620843887e-02 -5.556072667241096497e-02 -1.771838665008544922e-01 1.828766167163848877e-01 2.194076627492904663e-01 -2.325893938541412354e-01 -1.221657544374465942e-01 -1.247366890311241150e-01 -1.783624142408370972e-01 5.290576070547103882e-02 6.442066282033920288e-02 -6.735031027346849442e-03 -4.418502375483512878e-02 2.452044486999511719e-01 -2.924776077270507812e-01 8.005150407552719116e-02 3.254561424255371094e-01 1.085016056895256042e-01 2.258548587560653687e-01 8.091695606708526611e-03 4.510276392102241516e-02 3.150516152381896973e-01 4.297712817788124084e-03 7.503229379653930664e-02 -1.286732852458953857e-01 2.754551172256469727e-01 -1.292021423578262329e-01 2.066261321306228638e-01 -1.307423859834671021e-01
1.193931549787521362e-01 2.032864391803741455e-01 -1.228236630558967590e-01 -6.250650435686111450e-02 -1.067335307598114014e-01 -1.875992305576801300e-02 4.757374152541160583e-02 1.289802193641662598e-01 -2.534357905387878418e-01 3.206413090229034424e-01 -6.098765879869461060e-02 -3.174892961978912354e-01 -1.736641675233840942e-01 -1.589623242616653442e-01 4.424638673663139343e-02 -2.701107878237962723e-03 3.634240329265594482e-01 6.430156528949737549e-02 2.032323032617568970e-01 2.403370589017868042e-01 2.713913563638925552e-04 -3.924917429685592651e-02 3.822351619601249695e-02 7.565442472696304321e-02 8.252563327550888062e-02 2.078055888414382935e-01 -2.267936915159225464e-01 3.052714280784130096e-02 1.869383384473621845e-03 -3.529344201087951660e-01 -3.773970529437065125e-02 -3.057414293289184570e-01
-3.946987539529800415e-02 2.319191843271255493e-01 2.640023641288280487e-02 -1.030773222446441650e-01 -3.557768166065216064e-01 -2.881963551044464111e-01 -8.527321368455886841e-02 1.876741349697113037e-01 5.881873518228530884e-02 3.180612577125430107e-03 -1.887194961309432983e-01 -2.307722568511962891e-01 8.272361755371093750e-02 1.185285523533821106e-01 3.268125951290130615e-01 -1.339932829141616821e-01 1.291592419147491455e-01 -2.497278153896331787e-01 -4.813539236783981323e-02 3.580163419246673584e-01 -7.934504747390747070e-02 7.787527889013290405e-02 1.851941347122192383e-01 -1.346925646066665649e-01 2.235135585069656372e-01 3.717248141765594482e-02 1.681874245405197144e-01 -4.885857552289962769e-02 2.357869744300842285e-01 -1.553725153207778931e-01 -7.414120435714721680e-02 -4.034147784113883972e-02
2.172427624464035034e-01 2.826762199401855469e-01 1.056733950972557068e-01 -3.694081306457519531e-02 -9.090168774127960205e-02 3.431901708245277405e-02 5.739855021238327026e-02 1.041332557797431946e-01 -3.264446510002017021e-03 -7.721911370754241943e-02 -1.394246220588684082e-01 -5.995737388730049133e-02 2.997196465730667114e-02 -2.070719152688980103e-01 9.588440880179405212e-03 -2.726218700408935547e-01 2.919929921627044678e-01 6.945553235709667206e-03 -1.026141494512557983e-01 2.594268918037414551e-01 -8.164428174495697021e-02 3.203280270099639893e-01 -9.474502503871917725e-02 -2.182703316211700439e-01 3.502627313137054443e-01 1.024935320019721985e-01 -1.110245883464813232e-01 -1.479505468159914017e-02 4.324310719966888428e-01 -1.552444249391555786e-01 -6.093977391719818115e-02 -3.161541186273097992e-03
1.260667145252227783e-01 1.588070541620254517e-01 2.824725396931171417e-02 -1.335553973913192749e-01 -1.637732088565826416e-01 -1.238693669438362122e-02 8.248110115528106689e-02 2.919110953807830811e-01 -1.898607015609741211e-01 -1.562065184116363525e-01 -9.104422060772776604e-04 1.051331087946891785e-01 1.046554520726203918e-01 -1.598818600177764893e-01 2.660264968872070312e-01 1.920806593261659145e-03 1.497735083103179932e-01 2.551199868321418762e-02 1.859528124332427979e-01 4.598908126354217529e-01 -2.661229968070983887e-01 3.567432612180709839e-02 -6.374032795429229736e-02 -3.936681449413299561e-01 9.098812192678451538e-02 -2.662950940430164337e-02 2.114728540182113647e-01 -2.531974948942661285e-02 6.587976217269897461e-02 -1.535715162754058838e-01 7.645770907402038574e-02 2.325077652931213379e-01
2.348323166370391846e-02 3.517020642757415771e-01 -8.465009182691574097e-02 -9.756293892860412598e-02 -9.782592952251434326e-02 -2.112306803464889526e-01 1.849881857633590698e-01 1.978824660181999207e-02 -1.929171979427337646e-01 -2.457202076911926270e-01 -1.916768997907638550e-01 4.919626936316490173e-02 1.539251804351806641e-01 -6.947497278451919556e-02 1.033419072628021240e-01 -8.240354061126708984e-02 3.520973324775695801e-01 -2.556432187557220459e-01 -5.403554812073707581e-02 2.673403024673461914e-01 8.894648402929306030e-02 9.353755414485931396e-02 5.276234075427055359e-02 -2.827319204807281494e-01 7.997322082519531250e-02 -1.736911684274673462e-01 1.786466836929321289e-01 2.680223435163497925e-02 6.880682706832885742e-02 -1.887984126806259155e-01 2.254121005535125732e-01 -2.530576884746551514e-01
2.491636574268341064e-01 3.513526618480682373e-01 -8.866002410650253296e-02 -1.194475218653678894e-01 -2.303915470838546753e-01 -8.547986298799514771e-02 2.811182662844657898e-02 1.719292700290679932e-01 -4.227168485522270203e-02 1.372699886560440063e-01 -2.860294878482818604e-01 4.563464596867561340e-02 -8.293717354536056519e-02 -1.080969050526618958e-01 7.293671835213899612e-03 -1.408436596393585205e-01 3.499049246311187744e-01 -1.564641855657100677e-02 -1.023177653551101685e-01 8.250100165605545044e-02 -2.366355992853641510e-02 7.172983139753341675e-02 -1.106179580092430115e-01 -9.185214340686798096e-02 2.488621622323989868e-01 7.435638457536697388e-02 -7.713138591498136520e-03 2.307071164250373840e-02 5.072526335716247559e-01 1.334169209003448486e-01 -1.651617586612701416e-01 1.478375494480133057e-01
8.763076364994049072e-02 -4.556082189083099365e-03 -6.185159087181091309e-03 -1.090293377637863159e-02 -3.656164109706878662e-01 4.436436295509338379e-02 -2.637263834476470947e-01 1.123800221830606461e-02 -1.329016834497451782e-01 8.563403040170669556e-02 -3.797044605016708374e-02 -7.818505167961120605e-02 8.911652863025665283e-02 -1.231099441647529602e-01 -8.586135506629943848e-02 1.942869126796722412e-01 4.089969098567962646e-01 -2.200926654040813446e-02 -2.865959405899047852e-01 -5.242579802870750427e-02 1.454758364707231522e-02 2.026107907295227051e-01 1.848391443490982056e-01 -2.360330969095230103e-01 9.613045305013656616e-02 2.141766101121902466e-01 2.299644201993942261e-01 1.502584815025329590e-01 7.733710110187530518e-02 -2.734330892562866211e-01 -7.012400776147842407e-02 -2.933035194873809814e-01
1.387286037206649780e-01 -5.790735408663749695e-02 -2.561459243297576904e-01 -6.179249286651611328e-02 -1.819800734519958496e-01 6.414028257131576538e-02 -1.760448366403579712e-01 -1.747178658843040466e-02 -2.989758551120758057e-01 9.090507775545120239e-02 -3.095159232616424561e-01 -2.941235005855560303e-01 1.522609889507293701e-01 1.797351837158203125e-01 1.432489603757858276e-01 -7.406456768512725830e-02 2.996315658092498779e-01 -5.891588702797889709e-02 -1.983757875859737396e-02 9.770584851503372192e-02 9.107170253992080688e-02 -9.682708233594894409e-02 1.634656935930252075e-01 4.693895205855369568e-02 3.951978310942649841e-02 5.924944579601287842e-02 3.803756237030029297e-01 6.656370311975479126e-02 1.964768320322036743e-01 -3.514127731323242188e-01 8.158437162637710571e-02 -7.258432358503341675e-02
3.024986088275909424e-01 9.251499921083450317e-02 -2.451363056898117065e-01 -1.855140030384063721e-01 -4.755694046616554260e-02 -2.166331931948661804e-02 -4.859282076358795166e-02 -1.067249756306409836e-02 -2.661979198455810547e-01 -2.630128562450408936e-01 -5.650108680129051208e-02 -3.469245880842208862e-02 7.639446854591369629e-02 -1.392562091350555420e-01 -6.672783941030502319e-02 -3.031359314918518066e-01 3.266644477844238281e-01 -3.083484470844268799e-01 1.894441246986389160e-01 2.740720510482788086e-01 -2.570717334747314453e-01 -1.664661616086959839e-02 -9.532549232244491577e-02 2.204163186252117157e-02 -6.414305418729782104e-02 -2.492294311523437500e-01 -3.047657944262027740e-02 1.845567673444747925e-01 6.136596947908401489e-02 -1.507202982902526855e-01 1.077463030815124512e-01 -7.859266549348831177e-02
7.358120381832122803e-02 1.547733098268508911e-01 -6.328370422124862671e-02 -1.730439513921737671e-01 -2.629066705703735352e-01 1.782439500093460083e-01 -9.653801098465919495e-03 3.031155765056610107e-01 -5.412818863987922668e-03 5.890560150146484375e-02 3.096098080277442932e-03 -2.646176218986511230e-01 -1.361113935708999634e-01 -2.399667203426361084e-01 -2.735088765621185303e-02 -1.079689413309097290e-01 2.887543737888336182e-01 -1.499627381563186646e-01 1.178846955299377441e-01 9.156517684459686279e-02 -2.142331004142761230e-01 -6.265524029731750488e-02 1.006824374198913574e-01 -4.883374646306037903e-02 6.523516774177551270e-02 1.002652198076248169e-01 -1.224354803562164307e-01 -4.628088325262069702e-02 1.706673204898834229e-02 -4.665212333202362061e-01 3.181960433721542358e-02 -3.753570020198822021e-01
-1.138620302081108093e-01 7.007862627506256104e-02 -1.999144554138183594e-01 6.622865796089172363e-02 -2.638040669262409210e-02 -4.732957482337951660e-02 -2.750489860773086548e-02 -4.666335415095090866e-03 -4.658481180667877197e-01 3.969877585768699646e-02 -3.607412874698638916e-01 -2.548774182796478271e-01 1.173375844955444336e-01 4.388718307018280029e-02 1.951772421598434448e-01 4.593351855874061584e-02 3.132694065570831299e-01 -1.064720749855041504e-01 2.196921557188034058e-01 1.681655347347259521e-01 -6.383927166461944580e-02 3.431583344936370850e-01 -1.068501546978950500e-02 -2.666876316070556641e-01 -1.788722909986972809e-02 6.091588176786899567e-03 1.727808117866516113e-01 1.151297986507415771e-01 -6.783854216337203979e-02 8.125048130750656128e-03 6.849765777587890625e-02 -1.804428100585937500e-01
-1.548531800508499146e-01 1.515535414218902588e-01 5.775325000286102295e-02 -1.809296756982803345e-01 -1.212668046355247498e-02 -4.586230963468551636e-02 -1.072644814848899841e-01 1.139502525329589844e-01 -1.192004978656768799e-01 1.729742437601089478e-01 -3.817029595375061035e-01 6.141142174601554871e-02 3.620362877845764160e-01 -5.214464664459228516e-02 6.752993911504745483e-02 2.331603690981864929e-02 2.624938786029815674e-01 -3.412214517593383789e-01 -1.383312046527862549e-01 1.951472014188766479e-01 -2.174301892518997192e-01 3.442936018109321594e-02 -1.623868383467197418e-02 -2.208479791879653931e-01 5.589210987091064453e-02 -3.152793273329734802e-02 3.544552624225616455e-01 1.977741122245788574e-01 8.943836390972137451e-02 -1.864958703517913818e-01 3.004418686032295227e-02 -7.172401249408721924e-02
1.397822499275207520e-01 3.195929825305938721e-01 -2.514888159930706024e-02 -2.222673296928405762e-01 -1.041627954691648483e-02 -9.390185028314590454e-02 3.207348585128784180e-01 2.124405652284622192e-01 -8.385122567415237427e-02 -8.534711599349975586e-02 -1.868351399898529053e-01 1.023727431893348694e-01 1.473058611154556274e-01 5.868212133646011353e-02 -6.432731170207262039e-03 -1.830458492040634155e-01 5.513184070587158203e-01 5.542462691664695740e-03 -1.003750041127204895e-01 1.105530411005020142e-01 -2.881081309169530869e-03 1.782586574554443359e-01 -1.393583416938781738e-01 -1.137788221240043640e-01 1.528414636850357056e-01 -5.362392216920852661e-02 -6.899204850196838379e-02 2.594549059867858887e-01 2.196108251810073853e-01 6.209248676896095276e-02 5.372950062155723572e-02 -9.618150442838668823e-02
2.676683291792869568e-02 2.155975550413131714e-01 -1.431669294834136963e-02 -1.265946477651596069e-01 8.330573141574859619e-02 -1.540416777133941650e-01 -4.398156702518463135e-02 1.369620561599731445e-01 -7.040803134441375732e-02 -1.061550453305244446e-01 -3.057282567024230957e-01 -3.713341057300567627e-02 1.681527793407440186e-01 -2.974080443382263184e-01 -7.238867878913879395e-02 -1.601973026990890503e-01 3.125171065330505371e-01 -3.910205662250518799e-01 7.587062567472457886e-02 3.037008345127105713e-01 1.356743425130844116e-01 1.590984761714935303e-01 2.952937185764312744e-01 -9.606066346168518066e-02 1.331842541694641113e-01 -1.046911105513572693e-01 1.681872755289077759e-01 -9.004627168178558350e-02 3.541192412376403809e-02 2.034519799053668976e-02 1.292306482791900635e-01 -2.331111133098602295e-01
2.020357847213745117e-01 2.089492082595825195e-01 -1.626682877540588379e-01 -1.767980307340621948e-01 -1.189058721065521240e-01 -8.797905594110488892e-02 -1.710645668208599091e-02 1.659606844186782837e-01 1.900078356266021729e-01 -2.598090767860412598e-01 -7.788240909576416016e-02 -1.779342591762542725e-01 -5.119595676660537720e-02 -1.279240250587463379e-01 8.792341500520706177e-02 -1.520674079656600952e-01 2.087956368923187256e-01 -2.469397485256195068e-01 -2.481806091964244843e-02 4.242559969425201416e-01 5.430107936263084412e-02 3.662709593772888184e-01 1.474640071392059326e-01 -1.547474116086959839e-01 2.292430698871612549e-01 9.438357502222061157e-02 8.199684321880340576e-02 -1.208835765719413757e-01 6.540173292160034180e-02 -4.902410879731178284e-02 2.037149369716644287e-01 -1.340193897485733032e-01
8.015263825654983521e-02 1.699583977460861206e-01 5.206716805696487427e-02 2.018923498690128326e-02 -4.020963795483112335e-03 3.377120196819305420e-01 -9.064622968435287476e-02 1.342038661241531372e-01 -2.842128574848175049e-01 7.032199203968048096e-02 -3.060731887817382812e-01 8.308831602334976196e-02 3.763174265623092651e-02 7.960123568773269653e-02 8.275096118450164795e-02 -6.345850974321365356e-02 2.647992372512817383e-01 8.866729587316513062e-02 -7.646518945693969727e-02 1.638075895607471466e-02 -2.198261320590972900e-01 -1.338403820991516113e-01 -7.139678299427032471e-02 3.922937065362930298e-02 4.490276277065277100e-01 1.321914494037628174e-01 1.073976755142211914e-01 8.629026263952255249e-02 2.136960625648498535e-01 1.528175622224807739e-01 3.132509291172027588e-01 -2.327002435922622681e-01
3.942887485027313232e-02 1.268917024135589600e-01 -1.602728515863418579e-01 -1.205604597926139832e-01 4.473521187901496887e-02 1.688929349184036255e-01 -1.110957711935043335e-01 2.047123759984970093e-01 -2.657695114612579346e-01 -1.348208189010620117e-01 -2.056021541357040405e-01 -1.221451461315155029e-01 -5.846598185598850250e-03 -1.779480837285518646e-02 5.722528323531150818e-03 -9.510057419538497925e-02 5.884061455726623535e-01 6.412028521299362183e-02 1.983646303415298462e-01 -1.961719244718551636e-01 -2.049991637468338013e-01 -1.463065594434738159e-01 6.373415142297744751e-02 -2.975632548332214355e-01 -4.516130313277244568e-02 1.092135086655616760e-01 -5.228337273001670837e-02 1.391620934009552002e-01 2.228530943393707275e-01 -3.225069260224699974e-03 1.462149918079376221e-01 -1.029365435242652893e-01
1.313902530819177628e-02 3.416202962398529053e-01 2.169016934931278229e-02 -2.067254036664962769e-01 -1.193395256996154785e-02 1.954354196786880493e-01 -2.513867616653442383e-01 4.435334727168083191e-02 -3.098843060433864594e-02 -1.591831594705581665e-01 -2.165894657373428345e-01 -1.460077017545700073e-01 -4.056129232048988342e-02 -1.780519932508468628e-01 -1.636001169681549072e-01 -6.379414349794387817e-02 9.222754091024398804e-02 -1.341197639703750610e-01 -2.887121215462684631e-02 1.419055461883544922e-01 -7.330861687660217285e-02 4.371066093444824219e-01 -2.750052511692047119e-01 7.846674881875514984e-03 3.028353452682495117e-01 1.434670574963092804e-02 -9.474091231822967529e-02 4.547588527202606201e-02 3.202960193157196045e-01 -2.169270217418670654e-01 -3.707596287131309509e-02 -6.430425494909286499e-02
1.673616021871566772e-01 1.236770451068878174e-01 -2.920132577419281006e-01 -2.673106193542480469e-01 -9.305132925510406494e-02 8.716751635074615479e-02 -1.315184980630874634e-01 2.236285209655761719e-01 -1.921660304069519043e-01 -1.168779432773590088e-01 -2.766305804252624512e-01 -1.201920062303543091e-01 -1.148096695542335510e-01 1.556226760149002075e-01 2.959873080253601074e-01 -1.115014553070068359e-01 2.038558423519134521e-01 -3.205651789903640747e-02 2.969608902931213379e-01 1.428102403879165649e-01 1.236243396997451782e-01 -1.490034610033035278e-01 -8.767566829919815063e-02 2.664965810254216194e-03 1.386808007955551147e-01 2.752879559993743896e-01 -1.771427094936370850e-01 -1.379568427801132202e-01 1.583910286426544189e-01 -4.756421223282814026e-02 -2.352025732398033142e-02 -2.602481842041015625e-01
2.188292890787124634e-01 4.964119791984558105e-01 -3.940204530954360962e-02 -6.161260604858398438e-02 -1.749519407749176025e-01 -9.063097834587097168e-02 2.471742182970046997e-01 1.453845053911209106e-01 1.939642801880836487e-02 3.359528630971908569e-02 -1.238344311714172363e-01 -1.376777440309524536e-01 -2.682235836982727051e-02 -1.035077199339866638e-01 -2.421890385448932648e-02 -1.438871175050735474e-01 3.326977491378784180e-01 -1.583832353353500366e-01 3.263745456933975220e-02 4.200122505426406860e-02 -1.631581038236618042e-01 1.409132480621337891e-01 -6.201360002160072327e-02 -2.323741018772125244e-01 3.349083065986633301e-01 1.105691716074943542e-01 -2.568079531192779541e-02 9.189894795417785645e-02 3.309867382049560547e-01 9.294311702251434326e-02 -7.304470054805278778e-03 1.269141584634780884e-01
1.162498295307159424e-01 5.415164306759834290e-02 -1.539177894592285156e-01 -2.574253678321838379e-01 3.789090737700462341e-02 -3.991150110960006714e-02 -1.861127093434333801e-02 2.677038609981536865e-01 1.083297058939933777e-01 -9.911191463470458984e-02 -1.392704248428344727e-01 2.152506075799465179e-02 1.206037625670433044e-01 1.176867038011550903e-01 2.937334403395652771e-02 -4.225207492709159851e-02 2.792336344718933105e-01 -2.659453749656677246e-01 9.139250963926315308e-02 3.262162804603576660e-01 1.023706570267677307e-01 4.168606698513031006e-01 1.648879647254943848e-01 -6.731032580137252808e-02 2.674584388732910156e-01 1.993071436882019043e-01 2.419060766696929932e-01 -2.071001529693603516e-01 7.213630527257919312e-02 -1.040075421333312988e-01 1.501228511333465576e-01 -1.242154762148857117e-01
1.239324733614921570e-01 -2.438122965395450592e-02 -1.354353725910186768e-01 9.035028517246246338e-03 -1.472067236900329590e-01 3.152369558811187744e-01 -2.546020150184631348e-01 1.008969247341156006e-01 -2.335723191499710083e-01 1.084740981459617615e-01 -2.813175618648529053e-01 -4.066079258918762207e-01 1.692668199539184570e-01 -1.576160788536071777e-01 1.634654402732849121e-01 -2.104479670524597168e-01 1.261310279369354248e-01 -1.233705580234527588e-01 1.074060723185539246e-01 1.243551373481750488e-01 -2.656644582748413086e-01 2.966295778751373291e-01 -1.149750724434852600e-01 -2.301189675927162170e-02 -5.594419687986373901e-02 3.169537335634231567e-02 7.306725531816482544e-02 1.621590107679367065e-01 9.394305944442749023e-02 7.477183640003204346e-02 2.286779135465621948e-01 3.682571649551391602e-02
7.386850565671920776e-02 1.488014310598373413e-01 -1.545199453830718994e-01 -7.576979696750640869e-02 2.930402159690856934e-01 -1.397421001456677914e-03 -1.905915737152099609e-01 -9.905079752206802368e-02 6.024646572768688202e-03 1.643859297037124634e-01 -1.550291925668716431e-01 5.772102624177932739e-02 6.221357360482215881e-02 -3.062908351421356201e-01 1.176341101527214050e-01 -2.367122769355773926e-01 3.922072350978851318e-01 -8.816363662481307983e-02 1.479725539684295654e-01 1.581792980432510376e-01 -9.999065101146697998e-02 2.087909728288650513e-01 -7.784522324800491333e-02 1.167912036180496216e-01 1.460442245006561279e-01 3.356210291385650635e-01 1.997887939214706421e-01 7.978981733322143555e-02 2.197371721267700195e-01 -1.282074004411697388e-01 1.124339327216148376e-01 2.221949100494384766e-01
3.822935223579406738e-01 -2.692689560353755951e-02 1.503594219684600830e-01 -1.326533257961273193e-01 1.951906532049179077e-01 8.368807286024093628e-02 2.895372919738292694e-02 7.592143118381500244e-02 -3.243623971939086914e-01 -1.875758916139602661e-01 -6.224562600255012512e-02 -5.697029829025268555e-02 -2.051998823881149292e-01 -3.635624796152114868e-02 1.951643079519271851e-01 -1.391487866640090942e-01 1.794346868991851807e-01 1.054412126541137695e-01 -9.697070717811584473e-02 1.785164773464202881e-01 -3.255804181098937988e-01 -1.302714832127094269e-02 -1.693010479211807251e-01 -5.221408605575561523e-02 2.270776331424713135e-01 2.426017671823501587e-01 3.027952313423156738e-01 3.850682079792022705e-02 1.648421287536621094e-01 -5.752939730882644653e-02 1.837176680564880371e-01 -1.511632800102233887e-01
3.345887735486030579e-02 2.952452301979064941e-01 -1.133937239646911621e-01 -4.948943480849266052e-02 -1.389915049076080322e-01 3.006403446197509766e-01 1.726911403238773346e-02 -1.256903707981109619e-01 -1.231081485748291016e-01 -1.452843993902206421e-01 2.359312213957309723e-02 -3.955639302730560303e-01 2.935530841350555420e-01 -1.088012903928756714e-01 1.348491460084915161e-01 4.285621270537376404e-02 1.916213184595108032e-01 -8.756593614816665649e-02 1.127289757132530212e-01 1.167016327381134033e-01 -3.479612767696380615e-01 -2.353839725255966187e-01 3.960309550166130066e-02 -1.094486862421035767e-01 4.213839024305343628e-02 3.071603775024414062e-01 -4.406813159584999084e-02 1.153775602579116821e-01 1.683243215084075928e-01 -1.177223771810531616e-01 1.983291804790496826e-01 7.506186515092849731e-02
2.189356982707977295e-01 1.370619982481002808e-02 -8.906771987676620483e-02 -4.127351194620132446e-02 -1.286748647689819336e-01 -1.131604760885238647e-01 1.724547445774078369e-01 4.019649624824523926e-01 -8.705374598503112793e-02 -3.604548051953315735e-02 -2.935695052146911621e-01 -9.722638875246047974e-02 6.179900839924812317e-02 -6.667806208133697510e-02 -2.895850921049714088e-03 -2.208619266748428345e-01 1.675756275653839111e-01 -2.185786813497543335e-01 -5.220251530408859253e-02 2.732669711112976074e-01 7.916813343763351440e-02 9.908138215541839600e-02 6.656498461961746216e-02 -1.329590976238250732e-01 -5.338951945304870605e-02 -3.218828141689300537e-01 2.025711238384246826e-01 1.752814948558807373e-01 1.921507269144058228e-01 -1.031632870435714722e-01 2.606127858161926270e-01 -2.735752761363983154e-01
2.270615249872207642e-01 3.723934590816497803e-01 -1.158264130353927612e-01 -8.537451177835464478e-02 -1.676522642374038696e-01 -8.558033406734466553e-02 2.495530694723129272e-01 -5.948069319128990173e-02 -5.368436872959136963e-02 -1.653483211994171143e-01 1.160176750272512436e-02 -5.509406328201293945e-02 -3.340752050280570984e-02 1.083218604326248169e-01 1.467903256416320801e-01 -1.317558139562606812e-01 3.296709954738616943e-01 -3.995060324668884277e-01 -5.133994296193122864e-02 2.575287818908691406e-01 5.387980490922927856e-02 2.474854439496994019e-01 7.411614805459976196e-02 -9.169643372297286987e-02 4.321675375103950500e-02 -1.081417873501777649e-01 2.715604007244110107e-01 1.327801346778869629e-01 9.008005261421203613e-02 -1.409972161054611206e-01 2.127360999584197998e-01 -9.580782055854797363e-02
1.801654845476150513e-01 6.895105540752410889e-02 -3.270824849605560303e-01 3.346071019768714905e-02 -1.547016501426696777e-01 -1.317798942327499390e-01 -1.643437296152114868e-01 6.099640950560569763e-02 -2.270509004592895508e-01 -1.209701523184776306e-01 1.178670898079872131e-01 -4.203976392745971680e-01 -1.352506130933761597e-01 -8.979122340679168701e-02 -4.397251829504966736e-02 -7.139640860259532928e-03 3.007609546184539795e-01 -1.729275137186050415e-01 1.136760935187339783e-01 1.575706154108047485e-01 -2.072973698377609253e-01 1.583776921033859253e-01 -7.620021235197782516e-03 -1.504601538181304932e-01 3.471415340900421143e-01 9.980523586273193359e-02 -3.426761180162429810e-02 7.291642576456069946e-02 2.541386187076568604e-01 9.119267761707305908e-02 -1.965246051549911499e-01 -1.246376708149909973e-02
1.619108617305755615e-01 -3.204268217086791992e-02 -2.348639518022537231e-01 -2.682452499866485596e-01 -1.266712099313735962e-01 7.291484624147415161e-02 -1.699511259794235229e-01 -1.159413978457450867e-01 4.665049165487289429e-02 8.503530919551849365e-02 -2.886117398738861084e-01 1.545403897762298584e-02 9.836636483669281006e-02 -5.710981786251068115e-02 1.779514104127883911e-01 -1.258663535118103027e-01 2.180836647748947144e-01 -1.373699158430099487e-01 -1.857525408267974854e-01 8.835835754871368408e-02 -2.193785905838012695e-01 -4.654761776328086853e-02 -2.259803414344787598e-01 -9.266325086355209351e-02 1.490846741944551468e-02 3.574293255805969238e-01 1.434952616691589355e-01 3.445302546024322510e-01 1.010715514421463013e-01 -3.497964143753051758e-01 -2.955215051770210266e-02 -9.570010751485824585e-02
1.659415066242218018e-01 2.065861523151397705e-01 -2.822049260139465332e-01 -9.917317330837249756e-02 -1.166298910975456238e-01 -2.354809939861297607e-01 -6.113389506936073303e-02 1.179326325654983521e-01 -2.782780230045318604e-01 2.097979635000228882e-01 -3.350058197975158691e-01 4.625605046749114990e-02 -2.799871861934661865e-01 -1.928960382938385010e-01 -1.693338155746459961e-02 -7.061184942722320557e-02 1.119453981518745422e-01 -2.192336022853851318e-01 7.669657468795776367e-02 2.073193192481994629e-01 -2.122464329004287720e-01 -2.277013380080461502e-03 1.891431957483291626e-01 6.155626848340034485e-02 9.718512743711471558e-02 1.321453899145126343e-01 2.817877233028411865e-01 7.904455810785293579e-02 -9.827718883752822876e-02 6.206437200307846069e-02 -2.557292580604553223e-01 -1.066313534975051880e-01
7.069370150566101074e-02 2.069071978330612183e-01 -1.110179871320724487e-01 8.363639563322067261e-02 -1.823099851608276367e-01 -3.752059862017631531e-02 -1.725136637687683105e-01 1.428653448820114136e-01 -8.225803077220916748e-02 -3.361426889896392822e-01 8.331418037414550781e-02 -2.919893860816955566e-01 1.813707351684570312e-01 -1.925409883260726929e-01 6.842947751283645630e-02 -4.049626737833023071e-02 7.670961320400238037e-02 5.734339728951454163e-02 -1.822423189878463745e-01 3.068424761295318604e-01 7.794719934463500977e-02 2.765116691589355469e-01 -4.405733570456504822e-02 -5.776678770780563354e-02 -2.816562540829181671e-02 1.438008993864059448e-01 1.737990826368331909e-01 1.845232397317886353e-01 2.201484292745590210e-01 -4.377370774745941162e-01 -1.192892622202634811e-02 -9.752147644758224487e-02
1.832520216703414917e-01 2.963079810142517090e-01 1.127244606614112854e-01 -3.124592304229736328e-01 -3.758566975593566895e-01 1.626866757869720459e-01 9.324230998754501343e-02 2.298672199249267578e-01 5.027619749307632446e-02 -1.250450015068054199e-01 -1.555261015892028809e-01 -9.506476670503616333e-02 -6.700693070888519287e-02 1.048326119780540466e-02 1.396266520023345947e-01 -2.737557590007781982e-01 3.080870509147644043e-01 6.748327985405921936e-03 -9.935414791107177734e-02 2.353612482547760010e-01 -4.039862658828496933e-03 1.097654402256011963e-01 6.725458055734634399e-02 -6.010166183114051819e-02 3.409804105758666992e-01 2.404768764972686768e-02 3.577592596411705017e-02 6.609204411506652832e-02 2.374214231967926025e-01 1.110994517803192139e-01 -1.279794573783874512e-01 2.393785491585731506e-02
8.015979081392288208e-02 4.292823746800422668e-02 -2.015497088432312012e-01 3.677150979638099670e-02 -5.292870849370956421e-02 -3.176035359501838684e-02 -2.128637135028839111e-01 2.665961394086480141e-03 -3.176184892654418945e-01 -4.534705949481576681e-04 -2.031466066837310791e-01 -7.057447731494903564e-02 3.171368688344955444e-02 3.903755545616149902e-02 3.257333934307098389e-01 5.145649239420890808e-02 4.727856516838073730e-01 -1.033433824777603149e-01 7.464076578617095947e-02 1.064093559980392456e-01 1.327936071902513504e-02 -6.814786233007907867e-03 1.347434371709823608e-01 5.891737993806600571e-03 -7.890388369560241699e-02 1.339415162801742554e-01 4.265357851982116699e-01 1.488887518644332886e-01 3.506791254039853811e-04 -2.914851009845733643e-01 2.438592910766601562e-01 2.632190939038991928e-03
1.508914381265640259e-01 2.604640126228332520e-01 -1.574590504169464111e-01 -2.015804499387741089e-01 1.447774767875671387e-01 -5.987888202071189880e-02 2.225697189569473267e-01 9.750048071146011353e-02 -1.332367807626724243e-01 -1.963642984628677368e-01 -1.465334594249725342e-01 -3.520223498344421387e-01 2.249525338411331177e-01 -1.943866312503814697e-01 -3.023785352706909180e-02 -8.112832158803939819e-02 3.523173034191131592e-01 -1.276673972606658936e-01 1.458636373281478882e-01 1.851233094930648804e-01 -6.200530380010604858e-02 1.571776419878005981e-01 1.401617527008056641e-01 -1.010964661836624146e-01 -1.879835501313209534e-02 -2.116492390632629395e-01 9.974194318056106567e-02 2.910286486148834229e-01 4.755619913339614868e-02 -1.961001893505454063e-03 -1.604092866182327271e-01 -2.015040516853332520e-01
9.482474625110626221e-02 2.029142230749130249e-01 -6.725256890058517456e-02 -2.365868389606475830e-01 1.972564756870269775e-01 5.201074108481407166e-02 1.740166917443275452e-02 5.620894953608512878e-02 -6.238588690757751465e-02 1.113969162106513977e-01 7.781165838241577148e-02 -6.644246727228164673e-02 -2.789263129234313965e-01 -1.913053691387176514e-01 -3.273315355181694031e-02 -3.744679987430572510e-01 3.558060526847839355e-01 -7.691563665866851807e-02 5.679098516702651978e-02 2.597702145576477051e-01 -1.923668086528778076e-01 3.138161003589630127e-01 -9.230542927980422974e-02 -1.887577399611473083e-02 1.728613078594207764e-01 2.976393103599548340e-01 1.038745641708374023e-01 1.136325951665639877e-02 5.688127130270004272e-02 -6.216653808951377869e-02 7.002107799053192139e-02 2.698519825935363770e-01
8.517694473266601562e-02 5.539488792419433594e-02 -2.989143133163452148e-01 -6.637329608201980591e-02 -2.532357573509216309e-01 4.841265082359313965e-02 -2.310340404510498047e-01 -5.054121091961860657e-02 -4.813074767589569092e-01 -8.765136450529098511e-02 -2.803537547588348389e-01 -1.449645906686782837e-01 1.241846084594726562e-01 -2.621504478156566620e-02 3.222665190696716309e-01 1.373476348817348480e-02 4.000753760337829590e-01 -1.288134604692459106e-01 -1.456759870052337646e-01 -1.226821541786193848e-02 8.149905130267143250e-03 -1.051703318953514099e-01 4.602103680372238159e-02 -5.393542721867561340e-02 4.637795034795999527e-03 1.410166174173355103e-02 -3.763276338577270508e-02 -2.726280363276600838e-04 -9.947406500577926636e-02 -2.368580251932144165e-01 -1.542076468467712402e-01 -9.390898048877716064e-02
-4.459470883011817932e-02 1.467064172029495239e-01 -1.472845971584320068e-01 -1.530202925205230713e-01 -2.364020049571990967e-02 1.023653224110603333e-01 -3.726519346237182617e-01 -1.909567601978778839e-02 -1.593691110610961914e-01 -6.527854502201080322e-02 -4.257333576679229736e-01 4.477237537503242493e-02 1.939880996942520142e-01 -1.222975030541419983e-01 -3.976249601691961288e-03 -7.443272322416305542e-02 3.929091989994049072e-01 -5.442925170063972473e-02 -2.190709263086318970e-01 -1.238722726702690125e-02 -8.929490298032760620e-02 1.709364652633666992e-01 1.030893325805664062e-01 -1.712371362373232841e-03 1.185213867574930191e-02 1.632520854473114014e-01 1.361722052097320557e-01 -7.397510111331939697e-02 -1.146796718239784241e-01 -3.744817972183227539e-01 2.158061414957046509e-01 -7.730086892843246460e-02
1.191105246543884277e-01 3.092139959335327148e-01 -2.162713706493377686e-01 -1.937377303838729858e-01 2.326404303312301636e-01 -1.548611521720886230e-01 -5.813610181212425232e-02 -2.932030893862247467e-02 -2.372330576181411743e-01 1.615864932537078857e-01 -6.876870989799499512e-02 -5.176602303981781006e-02 5.168251693248748779e-02 -1.660180240869522095e-01 2.403286658227443695e-02 4.615539219230413437e-04 1.268488019704818726e-01 2.344480343163013458e-02 -9.301777929067611694e-02 1.856253892183303833e-01 -3.149183690547943115e-01 1.799351125955581665e-01 -1.881717294454574585e-01 -1.061410829424858093e-01 3.600624203681945801e-01 -6.311310827732086182e-02 2.417487651109695435e-01 -8.789762109518051147e-02 2.856889665126800537e-01 -2.763859927654266357e-01 5.177127197384834290e-02 6.693834066390991211e-02
1.091709136962890625e-01 5.499468371272087097e-02 -2.529222667217254639e-01 -1.560342609882354736e-01 -6.893117725849151611e-02 4.242543876171112061e-02 -3.640438914299011230e-01 -5.361066013574600220e-02 -2.238996326923370361e-01 8.819632977247238159e-02 -4.461678266525268555e-01 -9.572843462228775024e-02 4.074160475283861160e-03 -1.985396593809127808e-01 1.434837728738784790e-01 1.225946564227342606e-02 2.639132142066955566e-01 -3.573585301637649536e-02 -4.267843905836343765e-03 7.214359194040298462e-02 1.256267875432968140e-01 3.011825978755950928e-01 -3.243160992860794067e-02 -3.815950080752372742e-02 2.550425939261913300e-02 5.365893617272377014e-02 3.083870410919189453e-01 2.848398387432098389e-01 4.725725948810577393e-02 -2.385009229183197021e-01 6.526282429695129395e-02 -1.354495435953140259e-02
3.359641507267951965e-02 1.197096109390258789e-01 2.096174284815788269e-02 -2.273547351360321045e-01 -1.858938187360763550e-01 2.278552055358886719e-01 1.300417631864547729e-01 3.870576620101928711e-01 -1.582939550280570984e-02 -2.760629057884216309e-01 -1.523524522781372070e-02 -3.711268678307533264e-02 -1.857897453010082245e-02 -2.570116519927978516e-01 1.019154489040374756e-01 -6.474675983190536499e-02 4.068887531757354736e-01 1.354547590017318726e-01 1.807911545038223267e-01 -1.124002858996391296e-01 -2.397293299436569214e-01 -1.047084629535675049e-01 2.070694416761398315e-01 -1.130647063255310059e-01 5.938199535012245178e-02 1.535929143428802490e-01 1.025709733366966248e-01 3.488633316010236740e-03 8.772634714841842651e-02 -2.796080410480499268e-01 1.919363141059875488e-01 -8.046825975179672241e-02
1.497354209423065186e-01 -4.662514198571443558e-03 -3.614676594734191895e-01 -1.184241473674774170e-01 -8.209586888551712036e-02 -2.708480879664421082e-02 -3.085426613688468933e-02 8.659157902002334595e-02 -1.155151501297950745e-01 -8.601298183202743530e-02 -2.328449189662933350e-01 -9.219964593648910522e-02 1.940459311008453369e-01 -4.106710851192474365e-02 2.170618772506713867e-01 1.011160314083099365e-01 4.444734752178192139e-01 -1.140173226594924927e-01 8.083804696798324585e-02 -5.640393588691949844e-03 -6.715332716703414917e-02 -1.923648118972778320e-01 -2.342718243598937988e-01 3.236538171768188477e-02 -1.315792798995971680e-01 3.069002628326416016e-01 5.691278725862503052e-02 1.895145624876022339e-01 3.033171594142913818e-01 -1.589430123567581177e-01 -2.578904293477535248e-02 -2.316422015428543091e-01
5.842328071594238281e-02 7.835379987955093384e-02 -1.800058671506121755e-04 -2.513677254319190979e-02 -3.001922369003295898e-01 1.232689246535301208e-01 -7.939153909683227539e-02 1.946578025817871094e-01 -1.029070988297462463e-01 -2.991961538791656494e-01 -9.736196696758270264e-02 -6.316114217042922974e-02 -2.876330725848674774e-02 -1.578279584646224976e-01 7.124391198158264160e-02 6.069849058985710144e-02 5.323078036308288574e-01 1.991325318813323975e-01 1.274940967559814453e-01 -1.089459881186485291e-01 -3.975844979286193848e-01 5.104022566229104996e-03 1.463207006454467773e-01 -1.045213267207145691e-01 4.066890478134155273e-02 4.855556413531303406e-02 1.997503936290740967e-01 1.078452356159687042e-02 4.793188720941543579e-02 -8.506146818399429321e-02 1.449445784091949463e-01 -2.758680582046508789e-01
1.743817627429962158e-01 3.135999143123626709e-01 -1.026233658194541931e-01 -2.578644156455993652e-01 6.014784425497055054e-02 1.093006730079650879e-01 1.549645662307739258e-01 3.581748157739639282e-02 -9.987722337245941162e-02 -2.410352975130081177e-02 1.416534371674060822e-02 6.862641870975494385e-02 -1.223800051957368851e-02 -9.595810621976852417e-02 3.794198855757713318e-02 -1.817063689231872559e-01 3.287492394447326660e-01 -3.578370511531829834e-01 1.519990414381027222e-01 1.133579239249229431e-01 -7.252454012632369995e-02 3.134697377681732178e-01 -2.539563477039337158e-01 -2.224271893501281738e-01 8.368610590696334839e-02 -1.032971218228340149e-01 9.442626684904098511e-02 6.050359830260276794e-02 -4.229617491364479065e-02 -2.592448592185974121e-01 1.771583259105682373e-01 -2.718039453029632568e-01
3.581033945083618164e-01 2.934077680110931396e-01 1.789978705346584320e-02 2.050831168889999390e-01 -1.695953011512756348e-01 2.141749020665884018e-03 -1.254477053880691528e-01 2.270567268133163452e-01 7.439345121383666992e-02 -5.899694934487342834e-02 -1.727475821971893311e-01 -3.862862288951873779e-02 -8.624218404293060303e-02 -7.339993119239807129e-02 1.685514599084854126e-01 2.212008833885192871e-02 7.475968450307846069e-02 1.708034127950668335e-01 -6.838721223175525665e-03 4.089237153530120850e-01 -3.910895437002182007e-02 1.505403518676757812e-01 -1.143750026822090149e-01 -2.122147977352142334e-01 8.595184236764907837e-02 3.409928977489471436e-01 6.650076806545257568e-02 1.481878757476806641e-02 2.601734399795532227e-01 -2.708406746387481689e-01 -1.729475893080234528e-02 1.057139188051223755e-01
1.793788187205791473e-02 2.662852406501770020e-01 -9.301365911960601807e-02 -1.199909150600433350e-01 -2.081319093704223633e-01 8.283281326293945312e-02 -1.185980159789323807e-02 9.047868102788925171e-02 -2.476070374250411987e-01 1.638713032007217407e-01 -9.198139607906341553e-02 -2.364412844181060791e-01 -2.464325278997421265e-01 -2.628361284732818604e-01 4.252954944968223572e-02 -1.211565956473350525e-01 2.588288187980651855e-01 -1.213654968887567520e-02 1.916985213756561279e-01 1.655207425355911255e-01 -7.774280756711959839e-02 -5.067753791809082031e-02 1.347489468753337860e-02 -1.224482525140047073e-02 1.506732124835252762e-02 3.057938516139984131e-01 -2.366910427808761597e-01 7.614974677562713623e-02 1.421398371458053589e-01 -3.032200038433074951e-01 -5.670670047402381897e-02 -3.704558014869689941e-01
7.753988355398178101e-02 -1.761527173221111298e-02 -1.330846846103668213e-01 5.037586763501167297e-02 1.165028661489486694e-02 4.956593737006187439e-02 -2.114362269639968872e-01 1.217711195349693298e-01 -3.926097154617309570e-01 -7.725410908460617065e-02 -2.206573933362960815e-01 2.156483195722103119e-02 5.391179397702217102e-02 -2.298252284526824951e-02 3.003544509410858154e-01 -9.220781177282333374e-02 2.980062961578369141e-01 -1.844348162412643433e-01 1.376963406801223755e-01 1.697654128074645996e-01 7.185845077037811279e-02 4.390719905495643616e-02 1.537830829620361328e-01 -2.423895150423049927e-01 -2.291677445173263550e-01 1.040341705083847046e-01 4.012680053710937500e-01 4.365315288305282593e-02 2.341299690306186676e-02 -2.437051385641098022e-01 2.276098877191543579e-01 -4.218822345137596130e-02
3.187521398067474365e-01 1.472053527832031250e-01 -1.551311761140823364e-01 -4.174036532640457153e-02 -2.318024784326553345e-01 -2.026179246604442596e-02 -4.082566499710083008e-02 6.281188875436782837e-02 -2.750177681446075439e-01 5.514670163393020630e-02 -1.630637198686599731e-01 -1.764033138751983643e-01 -2.973596192896366119e-02 -1.574856489896774292e-01 6.449989974498748779e-02 -1.746428459882736206e-01 1.378023773431777954e-01 -2.000835984945297241e-01 2.449285238981246948e-01 2.543986141681671143e-01 7.331078499555587769e-02 -1.275981813669204712e-01 -5.224404390901327133e-03 -1.641188375651836395e-02 1.508377678692340851e-02 1.248033195734024048e-01 -2.034561932086944580e-01 1.321787089109420776e-01 1.438674479722976685e-01 -1.618155390024185181e-01 -1.367346942424774170e-01 -4.985009729862213135e-01
2.445897087454795837e-02 -1.776279211044311523e-01 -3.072175756096839905e-02 -1.159570962190628052e-01 -1.967514902353286743e-01 1.922879926860332489e-02 2.203633189201354980e-01 1.228400766849517822e-01 -1.965903490781784058e-01 1.026675999164581299e-01 -2.930348515510559082e-01 -5.727301351726055145e-03 -8.469794690608978271e-02 6.776293367147445679e-02 1.101723611354827881e-01 -2.291648834943771362e-01 5.026982426643371582e-01 -1.442231088876724243e-01 -1.207722276449203491e-01 2.466520816087722778e-01 -4.692469537258148193e-02 -1.806598156690597534e-01 -4.148391634225845337e-02 -9.875644743442535400e-02 8.591154962778091431e-02 3.276481330394744873e-01 -2.027615308761596680e-01 7.647432386875152588e-02 1.408849954605102539e-01 -2.205273807048797607e-01 4.975786432623863220e-02 -1.064175292849540710e-01
9.169692546129226685e-02 1.419807821512222290e-01 1.175490170717239380e-01 -1.325467675924301147e-01 -8.251430839300155640e-02 -5.794245749711990356e-03 -2.906249761581420898e-01 1.477183252573013306e-01 -3.265133202075958252e-01 4.087460041046142578e-01 -4.061869159340858459e-02 -5.268176645040512085e-02 -1.954980893060564995e-03 1.422911286354064941e-01 2.429596632719039917e-01 2.163168229162693024e-02 -7.460886240005493164e-02 -1.189531087875366211e-01 2.393650263547897339e-02 2.247439622879028320e-01 -1.935269832611083984e-01 2.048251405358314514e-02 5.939874798059463501e-02 -3.153066635131835938e-01 -6.313760578632354736e-02 1.009836792945861816e-01 1.864587962627410889e-01 7.505292445421218872e-02 3.629520535469055176e-01 6.574930995702743530e-02 1.124391332268714905e-01 -2.327276319265365601e-01
1.518178731203079224e-01 2.809097766876220703e-01 -1.770002990961074829e-01 -9.537414647638797760e-03 -1.497756987810134888e-01 -3.113152086734771729e-02 6.346467882394790649e-02 2.411789447069168091e-01 -2.486451417207717896e-01 1.874729990959167480e-01 -8.723929524421691895e-02 -2.055198699235916138e-01 -1.370522379875183105e-01 -2.665639817714691162e-01 4.271929711103439331e-02 -1.644662171602249146e-01 2.111254632472991943e-01 -3.182183206081390381e-02 2.568635642528533936e-01 2.319087982177734375e-01 7.754280231893062592e-03 -3.770983591675758362e-02 5.671421065926551819e-02 -6.583021581172943115e-02 -6.059148535132408142e-02 2.933824062347412109e-01 -2.422843575477600098e-01 1.598930545151233673e-02 4.209447279572486877e-02 -2.628143429756164551e-01 -5.679259193129837513e-04 -3.486625850200653076e-01
5.100952982902526855e-01 -8.522066473960876465e-02 -7.813089340925216675e-02 -4.975713323801755905e-03 -4.772796528413891792e-04 -5.711051821708679199e-02 -1.315582990646362305e-01 1.410997658967971802e-01 -4.124244153499603271e-01 2.575261890888214111e-01 -1.854388117790222168e-01 -5.779481679201126099e-02 1.173260137438774109e-01 1.752184629440307617e-01 4.758809227496385574e-03 8.497131615877151489e-02 7.203566282987594604e-02 -4.585829749703407288e-02 7.542920857667922974e-02 1.722404658794403076e-01 -2.660817205905914307e-01 3.108756840229034424e-01 2.931073606014251709e-01 2.350716851651668549e-03 1.705684959888458252e-01 4.415256157517433167e-02 -2.949147857725620270e-02 8.970481902360916138e-02 1.265169531106948853e-01 -4.080949351191520691e-02 7.452912628650665283e-02 2.976753748953342438e-02
1.250164955854415894e-01 1.502781212329864502e-01 -9.974958747625350952e-02 -1.841607093811035156e-01 1.872258335351943970e-01 2.043749094009399414e-01 -2.155090421438217163e-01 -1.849127747118473053e-02 -2.951852977275848389e-01 -1.800089329481124878e-01 -3.378120362758636475e-01 -1.577128767967224121e-01 -6.280747801065444946e-02 8.609024435281753540e-02 1.339831501245498657e-01 -1.958983093500137329e-01 3.633728325366973877e-01 8.227010071277618408e-02 2.031356394290924072e-01 1.023431941866874695e-01 -1.128367558121681213e-01 -1.179667655378580093e-02 7.329247891902923584e-02 -2.409441582858562469e-02 -3.990770131349563599e-02 4.058622419834136963e-01 1.451488817110657692e-03 -8.127543330192565918e-02 2.519607171416282654e-02 1.203092113137245178e-01 7.681391388177871704e-02 -2.545537650585174561e-01
2.902229875326156616e-02 1.106589362025260925e-01 6.062329187989234924e-02 2.289193496108055115e-02 -1.998241096735000610e-01 -1.285927891731262207e-01 -2.031777352094650269e-01 1.494939178228378296e-01 1.173404082655906677e-01 1.847136914730072021e-01 -8.321487903594970703e-02 1.922911405563354492e-02 1.422491669654846191e-01 -2.933248579502105713e-01 1.123202964663505554e-01 1.989321038126945496e-02 3.406203389167785645e-01 -1.553749442100524902e-01 1.820315122604370117e-01 1.233058124780654907e-01 -1.519608795642852783e-01 2.850632369518280029e-01 -4.919390752911567688e-02 -2.955790758132934570e-01 -1.740313470363616943e-01 -1.100045591592788696e-01 -2.531320042908191681e-02 -1.955180317163467407e-01 2.145265340805053711e-01 -2.076191306114196777e-01 1.975770741701126099e-01 -3.099771440029144287e-01
-1.570203714072704315e-02 -1.279140114784240723e-01 -1.786686293780803680e-02 6.369803845882415771e-02 8.189672231674194336e-02 -2.099093198776245117e-01 -1.726769357919692993e-01 2.275050133466720581e-01 -1.617721468210220337e-01 -1.810742914676666260e-02 -1.772164553403854370e-01 -2.588998079299926758e-01 1.281722635030746460e-01 1.631800234317779541e-01 1.483164820820093155e-02 -7.933633774518966675e-02 3.362916111946105957e-01 -1.798270046710968018e-01 -6.587523221969604492e-02 2.272474318742752075e-01 -1.076434478163719177e-01 -7.834520936012268066e-02 -2.701755613088607788e-03 1.857057362794876099e-01 -2.331617288291454315e-02 2.591407597064971924e-01 9.084715694189071655e-02 2.167300581932067871e-01 2.174837738275527954e-01 -2.834120094776153564e-01 1.010997965931892395e-01 -3.972052037715911865e-01
1.317959278821945190e-01 -5.139387771487236023e-02 -1.541052013635635376e-01 1.286561191082000732e-01 -2.109244316816329956e-01 1.020952239632606506e-01 -1.950514614582061768e-01 6.520799547433853149e-02 -7.075068354606628418e-02 2.384194545447826385e-02 -9.398376196622848511e-02 7.716806977987289429e-02 1.160231139510869980e-02 -4.539421796798706055e-01 1.039803922176361084e-01 -8.476673625409603119e-03 3.001006543636322021e-01 2.307292260229587555e-02 -1.464072614908218384e-01 1.598076373338699341e-01 -5.605463311076164246e-02 9.652832150459289551e-02 2.076782882213592529e-01 8.576661348342895508e-02 -7.224836945533752441e-02 2.904930114746093750e-01 -7.934498600661754608e-03 -5.897266417741775513e-02 -2.840850129723548889e-02 -4.023453295230865479e-01 2.055098116397857666e-01 -3.262694776058197021e-01
1.602911204099655151e-01 1.831839978694915771e-01 -4.109741747379302979e-02 6.827650219202041626e-02 -1.024630218744277954e-01 -2.211644798517227173e-01 -9.971073269844055176e-02 2.654067575931549072e-01 -1.081044152379035950e-01 -7.924221456050872803e-02 -2.103528529405593872e-01 -2.142437547445297241e-01 4.237385466694831848e-02 1.046377345919609070e-01 -5.432930588722229004e-02 -5.990403518080711365e-02 4.281640946865081787e-01 -1.420424040406942368e-02 -8.621182292699813843e-02 4.122664928436279297e-01 -4.208119958639144897e-02 6.753129512071609497e-02 1.290336996316909790e-01 -1.273384541273117065e-01 -7.109510153532028198e-02 -1.310357600450515747e-01 1.174758225679397583e-01 -2.630954980850219727e-01 2.225188910961151123e-01 -1.492017358541488647e-01 1.833512336015701294e-01 -2.375884503126144409e-01
1.579294502735137939e-01 1.801690310239791870e-01 -1.176937595009803772e-01 -3.501153588294982910e-01 -3.071130439639091492e-02 1.414673775434494019e-01 1.058199182152748108e-01 -2.397614717483520508e-02 -2.469909638166427612e-01 -7.699739933013916016e-02 5.222435668110847473e-02 -1.054183691740036011e-01 8.320038020610809326e-02 -6.232778355479240417e-02 -5.477892979979515076e-02 2.618237212300300598e-02 1.910373270511627197e-01 -3.026818931102752686e-01 2.401871085166931152e-01 1.396937370300292969e-01 -2.033322155475616455e-01 2.312739640474319458e-01 -1.781966686248779297e-01 5.439436063170433044e-02 2.250125408172607422e-01 -6.114928424358367920e-02 2.529906034469604492e-01 -3.858154267072677612e-02 -7.127793878316879272e-02 -3.258716166019439697e-01 1.151524558663368225e-01 -3.145047426223754883e-01
-3.702861443161964417e-02 9.827423840761184692e-02 -8.124548196792602539e-02 -5.642400681972503662e-02 -1.435638517141342163e-01 -4.958583787083625793e-02 1.672370173037052155e-02 5.353261251002550125e-03 -2.104978114366531372e-01 -1.442442387342453003e-01 -4.464029371738433838e-01 -1.543184369802474976e-01 1.405060738325119019e-01 -2.953494489192962646e-01 6.968767195940017700e-02 -2.567504942417144775e-01 3.739626109600067139e-01 -3.555197119712829590e-01 4.166620597243309021e-02 1.112327277660369873e-01 1.425830721855163574e-01 1.837959513068199158e-02 -1.242793276906013489e-01 2.348088286817073822e-02 2.320743538439273834e-02 -3.918927907943725586e-02 2.552196681499481201e-01 6.879869103431701660e-02 1.287989467382431030e-01 -1.700582504272460938e-01 1.686154305934906006e-01 -1.641720235347747803e-01
9.651244431734085083e-02 2.379692047834396362e-01 -1.602913141250610352e-01 -1.478564590215682983e-01 -1.542180627584457397e-01 -1.338697620667517185e-03 7.089681178331375122e-02 1.502801477909088135e-01 -3.018096685409545898e-01 2.485899329185485840e-01 -1.191527917981147766e-01 -2.232254445552825928e-01 -9.452582150697708130e-02 -2.600188255310058594e-01 -2.436753176152706146e-02 -1.250983186764642596e-04 1.973419636487960815e-01 8.977189660072326660e-02 1.790530830621719360e-01 2.907109558582305908e-01 -4.910374525934457779e-03 -3.584045544266700745e-02 5.754942446947097778e-02 6.612937152385711670e-02 6.123889237642288208e-03 2.186254262924194336e-01 -2.877591848373413086e-01 9.314418584108352661e-02 9.434861689805984497e-02 -3.143350481986999512e-01 -1.980508863925933838e-02 -3.479487299919128418e-01
8.304146677255630493e-02 1.645625531673431396e-01 5.089266970753669739e-02 8.181835711002349854e-02 -4.494917020201683044e-02 7.211793959140777588e-02 -1.659455150365829468e-01 -5.401694029569625854e-02 -1.231663748621940613e-01 1.831999570131301880e-01 -4.575036168098449707e-01 -2.167712450027465820e-01 -3.819976001977920532e-02 -2.257639020681381226e-01 2.053606212139129639e-01 -5.491574108600616455e-02 1.719552874565124512e-01 1.053686738014221191e-01 2.122707366943359375e-01 3.574495315551757812e-01 -7.727978378534317017e-02 2.243217527866363525e-01 3.376015126705169678e-01 -5.935203284025192261e-02 1.780212521553039551e-01 3.696060925722122192e-02 1.805806905031204224e-01 1.293461918830871582e-01 -1.787124723196029663e-01 5.772208422422409058e-02 1.018205732107162476e-01 -3.298763558268547058e-02
-6.328321248292922974e-02 2.103980630636215210e-01 -2.328906506299972534e-01 8.934784680604934692e-02 -1.559600383043289185e-01 -7.463839650154113770e-02 -1.495064496994018555e-01 2.314243167638778687e-01 -2.334161102771759033e-01 -3.201309591531753540e-02 1.637237370014190674e-01 -2.805225849151611328e-01 1.238202825188636780e-01 -1.365008503198623657e-01 9.174378216266632080e-02 4.629602655768394470e-02 2.010220587253570557e-01 -6.258253753185272217e-02 1.018548980355262756e-01 2.725011706352233887e-01 -1.774269938468933105e-01 3.137125670909881592e-01 1.311491429805755615e-01 -1.340177208185195923e-01 -5.015064030885696411e-02 -1.264212466776371002e-02 -5.986258387565612793e-02 -3.960197865962982178e-01 1.490568220615386963e-01 -2.853449434041976929e-02 1.458806991577148438e-01 -2.770460844039916992e-01
1.752064935863018036e-02 -3.222097083926200867e-02 -3.724397718906402588e-01 -2.116474956274032593e-01 -2.074539810419082642e-01 -1.509901601821184158e-03 -1.193647384643554688e-01 -5.597813427448272705e-02 -1.613390594720840454e-01 4.054764285683631897e-02 -1.723409891128540039e-01 -1.752173602581024170e-01 8.776264637708663940e-02 -2.280555516481399536e-01 1.952601522207260132e-01 -1.492671966552734375e-01 2.888826727867126465e-01 -2.714405655860900879e-01 -1.525963097810745239e-01 7.617048174142837524e-02 -1.889846473932266235e-01 -2.193277031183242798e-01 -6.096896249800920486e-03 -1.348125934600830078e-01 -8.273246884346008301e-02 2.754944562911987305e-01 6.933408975601196289e-02 2.100815474987030029e-01 2.331483066082000732e-01 -2.306988835334777832e-01 -6.016856059432029724e-03 -1.377682685852050781e-01
1.836141385138034821e-02 3.365992605686187744e-01 -3.669998794794082642e-02 3.310509398579597473e-02 -1.560373902320861816e-01 5.008003115653991699e-02 9.606976062059402466e-02 5.237815529108047485e-02 -2.344665229320526123e-01 1.963920444250106812e-01 -8.843709528446197510e-02 -1.965779513120651245e-01 -3.996261209249496460e-02 -2.562161386013031006e-01 7.715276628732681274e-02 -1.879246681928634644e-01 3.147149682044982910e-01 -6.748496741056442261e-02 1.679565608501434326e-01 1.876231580972671509e-01 9.260386228561401367e-02 -6.033864617347717285e-02 2.289763838052749634e-02 -3.887046501040458679e-02 -2.753680199384689331e-02 2.523635029792785645e-01 -2.201945334672927856e-01 3.937445208430290222e-02 1.187891736626625061e-01 -3.557611405849456787e-01 1.002807766199111938e-01 -3.874200284481048584e-01
2.181005775928497314e-01 2.115556746721267700e-01 -1.285020709037780762e-01 -1.430961787700653076e-01 6.120163574814796448e-02 -7.287961989641189575e-02 -1.773880422115325928e-01 2.167705632746219635e-02 -3.335886821150779724e-02 1.297558546066284180e-01 -2.428369969129562378e-02 -7.542119920253753662e-02 2.097188830375671387e-01 -1.499625737778842449e-03 -1.236471906304359436e-01 -9.031622856855392456e-02 2.253869026899337769e-01 -7.071187347173690796e-02 -5.815891176462173462e-02 4.661809206008911133e-01 -8.214151114225387573e-02 3.562341034412384033e-01 9.159505367279052734e-03 -2.493289671838283539e-02 1.922023445367813110e-01 -3.687383607029914856e-02 3.217842876911163330e-01 3.024537265300750732e-01 1.983890831470489502e-01 -2.252202183008193970e-01 -3.477656096220016479e-02 5.057188495993614197e-02
2.881388068199157715e-01 3.002695143222808838e-01 -5.735773593187332153e-02 1.629474945366382599e-02 -2.046777009963989258e-01 -1.299218088388442993e-01 -1.251320838928222656e-01 3.264214694499969482e-01 3.522835671901702881e-02 -1.262696683406829834e-01 -1.736154430545866489e-03 7.913199812173843384e-02 1.072893366217613220e-01 -1.789300292730331421e-01 1.918479502201080322e-01 -8.757302165031433105e-02 3.253826126456260681e-02 2.280435115098953247e-01 -8.602049201726913452e-04 4.919025003910064697e-01 -1.360014677047729492e-01 7.786286622285842896e-02 -6.600986421108245850e-02 -2.299176901578903198e-01 5.225006118416786194e-02 2.640683650970458984e-01 -5.956159159541130066e-02 5.911494046449661255e-02 6.234627962112426758e-02 -2.383839040994644165e-01 3.407840617001056671e-03 -1.174125447869300842e-01
-9.940979070961475372e-03 1.580341458320617676e-01 -3.683872222900390625e-01 1.275212317705154419e-02 -2.728715911507606506e-02 7.938206195831298828e-02 -1.845777928829193115e-01 -9.140396118164062500e-02 -1.884731054306030273e-01 -8.376838266849517822e-02 -3.653507828712463379e-01 -3.096596524119377136e-02 6.146310642361640930e-02 -1.014441177248954773e-01 9.589500725269317627e-02 1.111927162855863571e-02 4.216152727603912354e-01 -4.338727518916130066e-02 -1.840739697217941284e-01 4.116057232022285461e-02 8.633051812648773193e-02 3.720932006835937500e-01 -5.154495686292648315e-02 -8.068671077489852905e-02 -8.017478138208389282e-02 6.163108348846435547e-02 2.127796709537506104e-01 1.530437078326940536e-02 7.783935219049453735e-02 -3.140025734901428223e-01 1.509477794170379639e-01 -1.890687793493270874e-01
-8.352681994438171387e-02 2.463940531015396118e-01 -2.009601145982742310e-02 -3.232354521751403809e-01 5.798870325088500977e-02 -6.717942655086517334e-02 -2.200734019279479980e-01 -1.928370445966720581e-01 -7.849590480327606201e-02 2.343891710042953491e-01 7.269138097763061523e-02 -8.834393322467803955e-02 2.118881978094577789e-02 -2.130836546421051025e-01 1.820243000984191895e-01 1.605608165264129639e-01 2.250627726316452026e-01 -3.054519370198249817e-02 -1.633925139904022217e-01 3.611891269683837891e-01 -2.586704492568969727e-01 8.946868777275085449e-02 1.465499997138977051e-01 5.682381987571716309e-02 1.028516814112663269e-01 1.114946752786636353e-01 1.953525990247726440e-01 -2.945472002029418945e-01 -3.450594097375869751e-02 -2.267240583896636963e-01 2.280984818935394287e-02 -2.134768813848495483e-01
8.323195576667785645e-02 6.852719932794570923e-02 -3.073572516441345215e-01 -4.561481997370719910e-02 -6.904742121696472168e-02 2.469124197959899902e-01 -1.966184973716735840e-01 3.588154911994934082e-02 -6.185919791460037231e-02 -6.902121007442474365e-02 -1.015056110918521881e-02 -3.008300662040710449e-01 6.484464555978775024e-02 -1.581448763608932495e-01 2.318731248378753662e-01 1.087229922413825989e-01 4.869852662086486816e-01 8.564905077219009399e-02 2.065517939627170563e-02 -7.569193094968795776e-02 -2.304900735616683960e-01 -8.510503917932510376e-02 5.304886028170585632e-02 -1.595269702374935150e-02 1.112522929906845093e-01 4.028525352478027344e-01 1.067884545773267746e-02 -9.409610182046890259e-02 -6.646499782800674438e-02 -6.224204972386360168e-02 1.449019610881805420e-01 -2.552409470081329346e-01
3.275879621505737305e-01 2.985595166683197021e-01 -2.297864854335784912e-01 -7.976171374320983887e-02 -1.174435093998908997e-01 -2.196126878261566162e-01 -2.859989702701568604e-01 1.821728050708770752e-01 -2.139045298099517822e-01 7.363582402467727661e-02 -2.526551485061645508e-02 8.122609555721282959e-02 1.949675232172012329e-01 3.938128799200057983e-02 2.294634729623794556e-01 -5.867929011583328247e-02 4.974430799484252930e-02 -1.936698555946350098e-01 -1.566250473260879517e-01 2.511059641838073730e-01 -1.128451079130172729e-01 3.443199023604393005e-02 -1.039862185716629028e-01 1.781531721353530884e-01 1.529912948608398438e-01 2.287415564060211182e-01 3.015362620353698730e-01 1.160781458020210266e-01 -1.843322664499282837e-01 -9.082557260990142822e-02 -7.817228138446807861e-02 2.829759940505027771e-02
1.736054420471191406e-01 -2.108646184206008911e-02 -7.525418698787689209e-02 -1.197903007268905640e-01 -1.684004217386245728e-01 3.910193443298339844e-01 -1.111160367727279663e-01 -3.004243224859237671e-02 -3.365768194198608398e-01 1.112420856952667236e-01 -1.065149381756782532e-01 1.152077242732048035e-01 1.291361302137374878e-01 7.491142023354768753e-03 1.752049848437309265e-02 8.802628517150878906e-02 4.337594807147979736e-01 7.370856404304504395e-02 5.852318927645683289e-02 8.242224156856536865e-02 6.821649521589279175e-02 -5.368461459875106812e-02 -3.167448192834854126e-02 -4.026943445205688477e-01 6.559998542070388794e-02 1.222163885831832886e-01 -9.887710213661193848e-02 -9.020998328924179077e-02 -5.460505932569503784e-02 -2.163530588150024414e-01 3.087514936923980713e-01 -1.518615335226058960e-01
1.809869706630706787e-01 2.039847373962402344e-01 -6.369408965110778809e-02 -1.197437569499015808e-01 1.606062799692153931e-01 -1.287910938262939453e-01 2.684233523905277252e-02 1.237396076321601868e-01 -3.023284077644348145e-01 1.902836859226226807e-01 -2.773500382900238037e-01 -1.186214759945869446e-01 -1.444153338670730591e-01 5.166303366422653198e-02 -7.197435945272445679e-02 -1.090564504265785217e-01 -5.074036121368408203e-02 -4.294966459274291992e-01 -1.051685810089111328e-01 4.017241299152374268e-01 -3.354454040527343750e-01 1.971345543861389160e-01 1.293818056583404541e-01 -1.407411098480224609e-01 9.312762320041656494e-02 7.265663146972656250e-02 -8.657450228929519653e-02 1.349479407072067261e-01 3.714999556541442871e-02 -8.915281854569911957e-03 2.368585020303726196e-02 2.292674034833908081e-02
3.469541370868682861e-01 4.150050282478332520e-01 9.119439870119094849e-02 3.326858952641487122e-02 -1.146585121750831604e-01 7.532601803541183472e-02 1.457574665546417236e-01 -2.009036019444465637e-02 1.234045065939426422e-02 -3.846392408013343811e-02 -2.066522687673568726e-01 -4.995873197913169861e-02 7.676023989915847778e-02 -2.250078618526458740e-01 -1.888390630483627319e-02 -9.972894936800003052e-02 3.075748980045318604e-01 -1.531148143112659454e-02 -1.829021982848644257e-02 2.176159173250198364e-01 -1.504397243261337280e-01 2.068583816289901733e-01 -4.991693049669265747e-02 -1.780503988265991211e-01 2.914708256721496582e-01 1.417121440172195435e-01 -1.612213104963302612e-01 -6.764675676822662354e-02 3.200773298740386963e-01 -1.946932524442672729e-01 -4.360079020261764526e-02 1.543991565704345703e-01
-2.032850086688995361e-01 2.336347401142120361e-01 -2.317486852407455444e-01 -3.503469750285148621e-02 -2.565263211727142334e-01 -1.069079637527465820e-01 -8.948532491922378540e-02 1.329431235790252686e-01 2.416055276989936829e-02 7.701686024665832520e-02 -3.069039061665534973e-02 1.516858786344528198e-01 6.262924522161483765e-02 -1.085847094655036926e-01 -7.525154948234558105e-02 -2.548198103904724121e-01 2.212578058242797852e-01 -2.348144948482513428e-01 1.451925635337829590e-01 1.006112806499004364e-02 -2.762415111064910889e-01 2.425672709941864014e-01 6.671363860368728638e-02 -2.171874493360519409e-01 3.466413915157318115e-02 6.722498685121536255e-02 6.104738637804985046e-02 -1.526086479425430298e-01 2.433187663555145264e-01 -1.504402458667755127e-01 2.274864017963409424e-01 -3.887108564376831055e-01
3.428909182548522949e-01 2.668248489499092102e-02 7.915656268596649170e-02 5.820843204855918884e-02 -1.673657149076461792e-01 1.281810402870178223e-01 -5.021523311734199524e-02 1.139096617698669434e-01 -2.299567461013793945e-01 1.466337740421295166e-01 -1.366728842258453369e-01 -2.443816214799880981e-01 -7.950004935264587402e-02 1.024425178766250610e-01 1.346965432167053223e-01 4.612870886921882629e-02 2.998081743717193604e-01 -1.158375665545463562e-01 -4.263704176992177963e-03 2.261335551738739014e-01 9.903648495674133301e-02 -2.760570645332336426e-01 1.827385425567626953e-01 8.456201106309890747e-02 -8.154104650020599365e-02 1.053121238946914673e-01 -1.972620785236358643e-01 -1.160486787557601929e-01 1.976480334997177124e-01 -2.423171103000640869e-01 2.061407566070556641e-01 -3.617163002490997314e-01
9.070843458175659180e-02 -1.769825518131256104e-01 -6.028820946812629700e-02 -1.899874508380889893e-01 -3.552403450012207031e-01 2.670633792877197266e-01 -4.470036178827285767e-02 1.517791450023651123e-01 -1.999791711568832397e-01 -1.489150673151016235e-01 -1.029895693063735962e-01 -2.492721937596797943e-02 -1.194621771574020386e-01 -8.217291533946990967e-02 3.024015426635742188e-01 3.646736219525337219e-02 4.244112968444824219e-01 -1.417807191610336304e-01 -9.595634043216705322e-02 1.303732097148895264e-01 1.465190351009368896e-01 -9.189645200967788696e-02 2.518695890903472900e-01 -5.026911199092864990e-02 -4.043829441070556641e-02 1.461977213621139526e-01 -1.406301707029342651e-01 -8.262924104928970337e-02 2.204888761043548584e-01 -2.839848995208740234e-01 -6.080190464854240417e-02 7.802170515060424805e-02
1.493929624557495117e-01 2.941136360168457031e-01 8.326279371976852417e-02 -4.657223448157310486e-02 2.730047106742858887e-01 -2.583890780806541443e-02 1.807715445756912231e-01 2.354485392570495605e-01 -2.878548204898834229e-01 1.437687426805496216e-01 -6.985918432474136353e-02 -1.370264030992984772e-02 -2.075584083795547485e-01 -2.161066234111785889e-01 3.879257440567016602e-01 5.927979014813899994e-03 3.588605672121047974e-02 -2.490111887454986572e-01 -1.280780136585235596e-01 7.723616063594818115e-02 -1.255465298891067505e-01 2.072783373296260834e-02 -7.212428003549575806e-02 -3.392897546291351318e-01 2.997094094753265381e-01 1.497114170342683792e-02 2.678100764751434326e-02 1.454752869904041290e-02 8.008681982755661011e-02 -2.019361108541488647e-01 -5.356033146381378174e-02 -8.153090626001358032e-02
2.346044033765792847e-02 2.227892279624938965e-01 -3.780915141105651855e-01 2.030597031116485596e-01 5.483446270227432251e-02 1.638826727867126465e-01 -1.888663880527019501e-02 9.698884934186935425e-02 -3.373641371726989746e-01 -1.936823874711990356e-01 -3.590377420186996460e-02 -3.199693858623504639e-01 2.348402328789234161e-02 9.651988744735717773e-02 8.790048956871032715e-02 -3.314707577228546143e-01 3.025112450122833252e-01 -4.665961489081382751e-02 9.120729565620422363e-02 7.075880467891693115e-02 -5.322798341512680054e-02 1.265305876731872559e-01 -2.140724211931228638e-01 -3.521893545985221863e-02 6.151811406016349792e-02 3.296187147498130798e-02 -1.238161604851484299e-02 -4.290930181741714478e-02 1.660029962658882141e-02 -1.977537423372268677e-01 9.571829438209533691e-02 -3.394116461277008057e-01
-7.509550452232360840e-02 1.035829782485961914e-01 -2.327748537063598633e-01 3.133400380611419678e-01 -1.077387630939483643e-01 3.119624853134155273e-01 -7.340499758720397949e-02 1.565133929252624512e-01 -2.980063855648040771e-01 -1.946318335831165314e-02 -1.091585606336593628e-01 5.375826731324195862e-02 1.256735622882843018e-01 5.308909341692924500e-03 -5.395394191145896912e-02 -1.848710179328918457e-01 3.958604931831359863e-01 -2.600955367088317871e-01 2.300625741481781006e-01 2.979451119899749756e-01 -1.051440164446830750e-01 -2.498528547585010529e-02 -9.046610444784164429e-02 4.249575361609458923e-02 1.936850100755691528e-01 -3.649076074361801147e-02 2.131913453340530396e-01 3.850126639008522034e-02 9.041050076484680176e-02 -2.602864243090152740e-02 1.071786880493164062e-01 -2.042247056961059570e-01
1.347174197435379028e-01 1.995715200901031494e-01 1.732778735458850861e-02 -2.189955562353134155e-01 -1.410702764987945557e-01 -1.660126894712448120e-01 -3.502310067415237427e-02 2.841189801692962646e-01 7.021000981330871582e-02 -2.663367688655853271e-01 -2.762405388057231903e-02 -1.946006268262863159e-01 -9.000680409371852875e-03 -2.353276461362838745e-01 1.829750463366508484e-02 -4.038693010807037354e-02 2.871870100498199463e-01 1.298441141843795776e-01 -1.078552473336458206e-02 3.601015806198120117e-01 8.851054310798645020e-02 3.346232175827026367e-01 -4.944354761391878128e-03 -1.086144298315048218e-01 1.209644693881273270e-02 5.016556009650230408e-02 4.577453806996345520e-02 1.051435247063636780e-01 2.898682355880737305e-01 -3.485998511314392090e-01 -8.814003318548202515e-02 5.047312751412391663e-02
1.725392192602157593e-01 -1.757032237946987152e-02 -1.511686388403177261e-02 9.855600446462631226e-02 -1.520228087902069092e-01 -9.699268639087677002e-02 -3.957621753215789795e-02 1.659804582595825195e-01 3.808548673987388611e-03 3.237125277519226074e-01 -2.582510188221931458e-02 1.090401858091354370e-01 1.822454109787940979e-02 6.543698161840438843e-02 1.729904413223266602e-01 1.500729620456695557e-01 4.310860931873321533e-01 -1.243617609143257141e-01 -1.408656239509582520e-01 3.299866802990436554e-03 -2.177055180072784424e-02 1.677011251449584961e-01 2.385144084692001343e-01 -3.579263985157012939e-01 -4.703456163406372070e-02 2.285328507423400879e-01 2.007215619087219238e-01 1.225501820445060730e-01 1.784653514623641968e-01 -3.598296642303466797e-01 -7.116568833589553833e-02 -1.141511946916580200e-01
2.630484998226165771e-01 3.807445168495178223e-01 1.109831482172012329e-01 -3.511901795864105225e-01 -3.253096938133239746e-01 -1.480189710855484009e-01 1.455244570970535278e-01 -1.267965696752071381e-02 -5.113216117024421692e-02 3.140014410018920898e-02 2.083026170730590820e-01 1.569620147347450256e-02 1.042016074061393738e-01 -6.066106632351875305e-02 1.335940659046173096e-01 -1.883677393198013306e-01 1.367769986391067505e-01 -8.271765708923339844e-02 4.218769446015357971e-02 3.222987353801727295e-01 -1.474708020687103271e-01 1.697306036949157715e-01 1.087817177176475525e-01 -1.643029302358627319e-01 2.171719968318939209e-01 1.273238807916641235e-01 1.573738008737564087e-01 1.779220998287200928e-02 1.513105183839797974e-01 -1.275978386402130127e-01 1.346359103918075562e-01 1.402002573013305664e-01
3.156231939792633057e-01 2.548765540122985840e-01 -4.102650284767150879e-02 9.615561366081237793e-02 -5.780489742755889893e-02 -7.658191770315170288e-02 -1.006719097495079041e-01 3.668880090117454529e-02 -8.576186746358871460e-02 6.758465897291898727e-03 5.887418612837791443e-02 -8.034552447497844696e-03 1.262454316020011902e-02 -2.252821475267410278e-01 3.338780701160430908e-01 5.166611075401306152e-02 2.625238001346588135e-01 -9.497338533401489258e-02 -2.033410370349884033e-01 1.626546531915664673e-01 1.906244456768035889e-02 3.104498088359832764e-01 -1.356226354837417603e-01 -8.879030123353004456e-03 2.150591611862182617e-01 9.461400099098682404e-03 -8.006234653294086456e-03 -3.743336200714111328e-01 2.854765951633453369e-01 -2.444360256195068359e-01 -1.100330874323844910e-01 -1.642444431781768799e-01
2.267801575362682343e-02 -5.962537601590156555e-03 -9.647605568170547485e-02 -3.727379068732261658e-02 -7.599024474620819092e-02 7.624867558479309082e-02 -2.268726378679275513e-01 1.635679602622985840e-01 -3.331063389778137207e-01 -7.215899880975484848e-03 -1.567808091640472412e-01 -1.236808300018310547e-01 -9.818986058235168457e-02 -1.568445563316345215e-01 1.653290688991546631e-01 -3.044387511909008026e-02 4.926768243312835693e-01 -2.426128983497619629e-01 1.760302782058715820e-01 4.892693832516670227e-02 1.779149845242500305e-02 -1.056124493479728699e-01 1.017748713493347168e-01 -1.494621485471725464e-01 -1.681248992681503296e-01 3.731955960392951965e-02 3.448929488658905029e-01 1.778446882963180542e-01 4.247049242258071899e-02 -2.989666759967803955e-01 1.814604401588439941e-01 -4.535815119743347168e-02
1.730767488479614258e-01 1.520057618618011475e-01 -3.189194202423095703e-01 -2.598113119602203369e-01 -2.373724011704325676e-03 1.815988272428512573e-01 -1.737388372421264648e-01 8.839245885610580444e-02 -9.882159531116485596e-02 -2.373474389314651489e-01 2.674549585208296776e-03 -2.230809777975082397e-01 6.886962801218032837e-02 -1.976928263902664185e-01 -1.371601372957229614e-01 -5.938351526856422424e-02 2.883610427379608154e-01 -1.528299748897552490e-01 5.327926203608512878e-02 3.362194001674652100e-01 -1.855293363332748413e-01 2.146398425102233887e-01 -1.232339814305305481e-01 -2.241580635309219360e-01 1.661373078823089600e-01 -2.386921793222427368e-01 1.612579524517059326e-01 1.494831442832946777e-01 3.660767525434494019e-02 -1.431679576635360718e-01 -3.254292905330657959e-02 -2.390320971608161926e-02
7.938578724861145020e-02 2.890746891498565674e-01 2.227025479078292847e-02 -2.615937292575836182e-01 -1.422851830720901489e-01 2.508109211921691895e-01 1.677429080009460449e-01 3.185373842716217041e-01 -4.911559820175170898e-02 -1.026193499565124512e-01 -1.483952850103378296e-01 -4.519820213317871094e-01 1.589929684996604919e-02 -2.244470082223415375e-02 7.073731720447540283e-02 1.028939560055732727e-01 1.928782165050506592e-01 -4.625741392374038696e-03 9.261068701744079590e-02 -1.126094255596399307e-02 2.335771173238754272e-02 -8.859990537166595459e-02 1.144314482808113098e-01 -1.005536243319511414e-01 6.067106872797012329e-02 2.556312382221221924e-01 -2.100772783160209656e-02 3.126103430986404419e-02 8.121271431446075439e-02 -4.031907916069030762e-01 1.552116423845291138e-01 -1.778434365987777710e-01
-2.963207429274916649e-03 1.436809003353118896e-01 -4.463503658771514893e-01 -9.996940940618515015e-02 -1.874955892562866211e-01 1.486680507659912109e-01 -1.918478757143020630e-01 -5.809723865240812302e-03 4.450553655624389648e-02 -9.715751558542251587e-02 -1.504626125097274780e-01 3.178309276700019836e-02 2.309273928403854370e-02 -7.370981574058532715e-02 2.801867425441741943e-01 -1.572923511266708374e-01 3.816449940204620361e-01 -4.012858867645263672e-02 -1.272924095392227173e-01 1.326399296522140503e-01 1.282486133277416229e-02 -2.259755283594131470e-01 2.009675949811935425e-01 1.675061434507369995e-01 1.038295179605484009e-01 6.653216481208801270e-02 1.891591995954513550e-01 7.332071661949157715e-03 4.161484166979789734e-02 -3.947260677814483643e-01 -2.895433455705642700e-02 -1.469373106956481934e-01
3.452650308609008789e-01 4.284184277057647705e-01 -3.417969048023223877e-01 -2.354808710515499115e-02 -1.039267629384994507e-01 1.298142373561859131e-01 -1.051747333258390427e-02 -8.814441412687301636e-02 -3.981261253356933594e-01 9.369750320911407471e-02 -1.109396964311599731e-01 2.002569437026977539e-01 1.630456447601318359e-01 1.812456995248794556e-01 5.370150133967399597e-02 6.992390751838684082e-02 1.870843321084976196e-01 1.354158390313386917e-02 -7.329664379358291626e-02 1.090977042913436890e-01 -1.845840215682983398e-01 8.905317634344100952e-02 7.097020000219345093e-02 -2.569154798984527588e-01 2.897343412041664124e-02 6.276213377714157104e-02 1.370557863265275955e-02 9.232325851917266846e-02 1.244161948561668396e-01 -9.077524766325950623e-03 2.503103613853454590e-01 1.504847221076488495e-02
1.619808226823806763e-01 3.902928531169891357e-02 -1.924064308404922485e-01 7.090814411640167236e-02 -2.598433196544647217e-01 -1.459798216819763184e-01 -7.849992066621780396e-02 5.901661701500415802e-03 -1.336847394704818726e-01 -7.165414094924926758e-02 7.115081697702407837e-02 -3.390234112739562988e-01 -7.424978911876678467e-02 -2.398194074630737305e-01 1.001868396997451782e-01 -9.461651742458343506e-02 3.269411921501159668e-01 -1.007595434784889221e-01 -1.536797638982534409e-02 2.398563325405120850e-01 -2.640109062194824219e-01 5.208736658096313477e-02 1.210441440343856812e-01 3.307945653796195984e-02 3.707729279994964600e-01 -6.467290967702865601e-02 1.522359400987625122e-01 5.708032846450805664e-02 3.451423943042755127e-01 -1.270478814840316772e-01 -2.093116790056228638e-01 2.803191775456070900e-03
-8.353511244058609009e-02 3.805179595947265625e-01 -3.304661065340042114e-02 -1.774215847253799438e-01 -2.119952999055385590e-02 -7.061660289764404297e-02 -1.365273594856262207e-01 -8.003047853708267212e-02 -4.576514661312103271e-01 9.660661220550537109e-02 -9.796544909477233887e-02 5.237804353237152100e-02 1.234154179692268372e-01 1.704021706245839596e-03 1.277080923318862915e-01 2.280080914497375488e-01 1.417782306671142578e-01 -1.966456174850463867e-01 -1.098728328943252563e-01 1.162021458148956299e-01 -2.683648467063903809e-01 -1.239564493298530579e-01 2.807341516017913818e-02 1.019945144653320312e-01 2.538845837116241455e-01 -9.156695753335952759e-02 1.748413145542144775e-01 -1.024369150400161743e-01 1.587513536214828491e-01 -3.823410868644714355e-01 -4.261355474591255188e-02 2.232170291244983673e-02
2.963054478168487549e-01 1.489311009645462036e-01 4.641370102763175964e-02 2.027350245043635368e-03 2.752269208431243896e-01 6.980215013027191162e-02 -7.904842495918273926e-02 4.837217181921005249e-02 -3.971736729145050049e-01 8.300758898258209229e-02 -4.371398314833641052e-02 -5.837177112698554993e-02 -2.448994219303131104e-01 -3.075119853019714355e-01 2.772355973720550537e-01 -2.159382589161396027e-02 8.429192751646041870e-02 -9.386016428470611572e-02 4.545171931385993958e-02 2.954308688640594482e-01 -2.146063446998596191e-01 -4.706963524222373962e-02 -1.561684906482696533e-01 -1.269452869892120361e-01 3.121837973594665527e-01 1.168556138873100281e-01 5.798361822962760925e-02 -1.516286730766296387e-01 4.553113132715225220e-02 -2.146700024604797363e-01 1.281324028968811035e-01 2.749581821262836456e-02
3.361569344997406006e-01 1.153889670968055725e-01 -6.390514224767684937e-02 -3.268808722496032715e-01 5.355270951986312866e-02 2.110902592539787292e-02 -1.200203076004981995e-01 1.381780114024877548e-02 -9.285248070955276489e-02 3.293908536434173584e-01 -9.112443774938583374e-02 1.598227918148040771e-01 9.712180495262145996e-02 -1.879610493779182434e-02 1.859769225120544434e-02 -1.817043125629425049e-01 1.233862414956092834e-01 -6.760232150554656982e-02 7.378338370472192764e-03 1.025025993585586548e-01 -1.955235302448272705e-01 3.792496025562286377e-01 -6.266317516565322876e-02 9.673853218555450439e-02 2.676487714052200317e-02 -8.239479362964630127e-02 2.023502141237258911e-01 2.772369384765625000e-01 2.239866256713867188e-01 -3.807138800621032715e-01 2.922355895861983299e-03 -6.776063144207000732e-02
2.438476234674453735e-01 7.499913126230239868e-02 -1.210090667009353638e-01 -1.721769124269485474e-01 8.480947464704513550e-02 2.638421654701232910e-01 -3.008628785610198975e-01 -3.795329481363296509e-02 -1.518704146146774292e-01 -2.420328930020332336e-02 -2.854651212692260742e-01 -1.526130288839340210e-01 1.432418078184127808e-01 2.255409359931945801e-01 1.644498258829116821e-01 -6.295335292816162109e-02 5.005080699920654297e-01 -4.295003786683082581e-02 1.857877820730209351e-01 -4.253618046641349792e-02 -1.119165942072868347e-01 7.484556734561920166e-02 6.174764037132263184e-02 -6.473898887634277344e-02 3.075855784118175507e-02 1.828895509243011475e-01 1.704620271921157837e-01 -1.095482110977172852e-01 -1.197468023747205734e-02 5.035438388586044312e-02 2.187368273735046387e-01 -2.241602241992950439e-01
5.723495036363601685e-02 3.417634963989257812e-02 -5.361700430512428284e-02 -6.626292318105697632e-02 -3.076084852218627930e-01 2.007066309452056885e-01 -3.868773952126502991e-02 7.203164696693420410e-02 -1.630227267742156982e-01 3.606678545475006104e-01 -7.956089079380035400e-02 -1.319349557161331177e-01 -2.980905398726463318e-02 -2.474714368581771851e-01 -1.032109837979078293e-03 -2.153054177761077881e-01 3.870166838169097900e-01 -6.860685348510742188e-02 1.590510159730911255e-01 1.455785483121871948e-01 -5.393875390291213989e-02 -5.706655979156494141e-02 7.282966375350952148e-02 -1.014582961797714233e-01 -1.029927097260951996e-02 3.554684221744537354e-01 -8.519116044044494629e-02 2.916179969906806946e-02 5.713555589318275452e-02 -1.478089690208435059e-01 1.117469370365142822e-01 -4.036114811897277832e-01
6.790722161531448364e-02 2.915491461753845215e-01 2.334784120321273804e-01 -3.191430866718292236e-02 -5.762859806418418884e-02 -3.080386482179164886e-02 1.171071901917457581e-01 1.493224501609802246e-01 4.900277033448219299e-02 -2.011432349681854248e-01 3.537685796618461609e-02 -1.494840681552886963e-01 -5.325068533420562744e-02 1.268704831600189209e-01 3.871168196201324463e-01 -2.275593727827072144e-01 2.744117975234985352e-01 -9.682432562112808228e-02 -8.163403719663619995e-03 2.560627460479736328e-01 -1.283252537250518799e-01 2.139700502157211304e-01 -1.702347248792648315e-01 -1.307344138622283936e-01 -1.149833351373672485e-01 3.870882689952850342e-01 9.916701912879943848e-02 -1.466399729251861572e-01 2.395989298820495605e-01 -1.281201541423797607e-01 -9.066615020856261253e-04 2.630239352583885193e-02
1.797489225864410400e-01 -2.013775985687971115e-03 -8.083678036928176880e-02 -1.141660809516906738e-01 -1.343334019184112549e-01 1.853851079940795898e-01 1.184518188238143921e-01 2.194660753011703491e-01 -3.496404886245727539e-01 -1.040136516094207764e-01 -8.357898890972137451e-02 2.680275775492191315e-02 5.764785781502723694e-02 -1.647529751062393188e-01 2.941643595695495605e-01 9.749814867973327637e-02 3.579265773296356201e-01 -3.203685581684112549e-01 6.058875471353530884e-02 -1.018100157380104065e-01 3.867417201399803162e-02 1.325863897800445557e-01 3.248564004898071289e-01 -2.759776711463928223e-01 1.373819354921579361e-02 -6.412801891565322876e-02 2.158391848206520081e-02 6.368073076009750366e-02 2.198975235223770142e-01 -1.657851338386535645e-01 4.614518210291862488e-02 1.840841025114059448e-01
3.908325359225273132e-02 1.486942917108535767e-01 -4.410646110773086548e-02 8.276956528425216675e-02 -9.682553261518478394e-02 1.050822883844375610e-01 -1.243651807308197021e-01 -1.462399363517761230e-01 -5.827883630990982056e-02 1.307859867811203003e-01 -3.114264607429504395e-01 1.669059246778488159e-01 -5.416356772184371948e-02 -4.330176413059234619e-01 -9.927770122885704041e-03 -7.420650124549865723e-02 2.961593270301818848e-01 1.700364239513874054e-02 -1.410551816225051880e-01 6.922794133424758911e-02 -3.549288511276245117e-01 8.557234704494476318e-02 -3.256304934620857239e-02 -2.174441004171967506e-03 -2.236425429582595825e-01 2.537014782428741455e-01 -1.922887563705444336e-01 -1.284266114234924316e-01 1.896072477102279663e-01 -2.157441824674606323e-01 2.272074222564697266e-01 -1.410257220268249512e-01
8.687107823789119720e-03 1.367117092013359070e-02 -4.402442276477813721e-01 -2.367560267448425293e-01 -1.789084970951080322e-01 1.972397789359092712e-02 -1.404860913753509521e-01 -6.304571032524108887e-02 6.132921203970909119e-02 7.341685146093368530e-02 -3.494462668895721436e-01 -1.269299536943435669e-01 1.883105188608169556e-01 -1.850858330726623535e-01 1.968846619129180908e-01 -4.741777107119560242e-02 1.553839594125747681e-01 -9.908179938793182373e-02 -2.899887859821319580e-01 1.349232643842697144e-01 -4.821828007698059082e-02 -1.907605119049549103e-02 3.176750848069787025e-03 -2.098716199398040771e-01 1.669066101312637329e-01 7.855658233165740967e-02 5.532919988036155701e-02 1.962177902460098267e-01 5.349594354629516602e-02 -3.382650315761566162e-01 1.247775182127952576e-01 -2.102517187595367432e-01
-1.154101341962814331e-01 1.741567701101303101e-01 -1.782188564538955688e-02 -5.599539726972579956e-02 -1.609771549701690674e-01 -3.004580438137054443e-01 -3.360119462013244629e-01 5.676019564270973206e-02 -2.816446125507354736e-01 8.730119466781616211e-02 -9.648285806179046631e-02 -1.765802353620529175e-01 -2.206557840108871460e-01 -1.502171307802200317e-01 7.074820250272750854e-02 -2.073849588632583618e-01 3.803882896900177002e-01 2.260919213294982910e-01 -5.407037213444709778e-02 4.246047884225845337e-02 -1.912621855735778809e-01 3.395047485828399658e-01 6.264289468526840210e-02 -2.230767160654067993e-01 3.485591709613800049e-02 2.001700364053249359e-02 1.140271127223968506e-02 -1.206379309296607971e-01 7.296806573867797852e-02 4.936655983328819275e-02 -1.197452619671821594e-01 -1.714901477098464966e-01
1.641079336404800415e-01 -7.787864655256271362e-03 -1.309552192687988281e-01 7.827791571617126465e-02 -1.999558657407760620e-01 1.032001152634620667e-01 -5.194037035107612610e-02 2.686316370964050293e-01 -2.639038562774658203e-01 -4.275779053568840027e-02 -3.020795285701751709e-01 -1.711357086896896362e-01 4.615046828985214233e-02 -2.035429328680038452e-01 -1.371582299470901489e-01 1.989844590425491333e-01 3.839871585369110107e-01 -2.247465848922729492e-01 2.632052302360534668e-01 1.986890286207199097e-01 -1.371926516294479370e-01 3.086712211370468140e-02 -8.105946332216262817e-02 -2.148501724004745483e-01 -5.565652623772621155e-02 -1.162558272480964661e-01 1.234387382864952087e-01 -7.717918604612350464e-02 1.950590759515762329e-01 2.370003312826156616e-01 1.145228296518325806e-01 -7.682172954082489014e-02
1.234852243214845657e-04 3.200122117996215820e-01 4.482540860772132874e-02 -1.932156592374667525e-04 -5.292785936035215855e-04 -8.120660483837127686e-02 -6.155577301979064941e-02 1.717728227376937866e-01 -2.248600125312805176e-01 -3.013589084148406982e-01 -3.261376321315765381e-01 9.682109206914901733e-02 6.777167320251464844e-02 -1.332056075334548950e-01 -1.974821463227272034e-02 -8.648260682821273804e-02 3.679199814796447754e-01 -1.864438131451606750e-02 1.028920263051986694e-01 2.153854519128799438e-01 -1.453843712806701660e-01 2.893708944320678711e-01 6.501882523298263550e-02 -2.177358120679855347e-01 -1.405722796916961670e-01 -5.388146266341209412e-02 2.124963700771331787e-01 3.525388240814208984e-01 -7.663101702928543091e-02 -4.040332976728677750e-03 5.860179662704467773e-02 -1.332066655158996582e-01
2.570687234401702881e-01 7.154749333858489990e-02 5.230780318379402161e-02 -1.923416852951049805e-01 -2.709647640585899353e-02 -3.628560155630111694e-02 -2.110718339681625366e-01 2.095880359411239624e-01 -1.457022428512573242e-01 2.028051316738128662e-01 -3.051723241806030273e-01 -3.111851811408996582e-01 -1.899204105138778687e-01 -5.906503275036811829e-02 -2.435222119092941284e-01 -8.444114774465560913e-02 3.075976856052875519e-02 -2.239335924386978149e-01 -1.805910617113113403e-01 4.174331426620483398e-01 -1.634848415851593018e-01 2.109603583812713623e-01 1.840227283537387848e-02 -1.186233237385749817e-01 1.190944537520408630e-01 1.030406132340431213e-01 -1.484080404043197632e-01 1.970310658216476440e-01 -8.157479017972946167e-02 3.478156402707099915e-02 -5.241953581571578979e-02 -1.902257092297077179e-02
1.408062130212783813e-01 1.563873887062072754e-01 -1.223642453551292419e-01 -4.099825024604797363e-01 4.080493748188018799e-02 6.839375942945480347e-02 -7.975911721587181091e-04 -4.034253582358360291e-02 -1.970230191946029663e-01 -1.417008638381958008e-01 7.329165190458297729e-02 -3.215232491493225098e-01 -8.235184848308563232e-02 2.954420633614063263e-02 1.629982143640518188e-01 -1.545620858669281006e-01 2.712625563144683838e-01 4.509860649704933167e-02 4.619902465492486954e-03 3.775358796119689941e-01 -1.363852322101593018e-01 2.122788727283477783e-01 1.415604650974273682e-01 -2.080461084842681885e-01 1.843914091587066650e-01 -1.770056486129760742e-01 1.666833907365798950e-01 1.436201389878988266e-02 3.141452372074127197e-01 -3.643564879894256592e-02 4.072917625308036804e-03 2.045769058167934418e-02
1.341087520122528076e-01 3.960802778601646423e-02 -1.625370085239410400e-01 8.900259435176849365e-02 -1.392783671617507935e-01 7.793382275849580765e-03 -2.401520162820816040e-01 -1.605160385370254517e-01 -5.316181108355522156e-02 4.961790144443511963e-02 -3.728596866130828857e-01 -2.465699166059494019e-01 1.561682969331741333e-01 -1.936209201812744141e-01 -1.888073980808258057e-01 6.361991912126541138e-02 3.757930994033813477e-01 -5.892785266041755676e-02 -1.077721491456031799e-01 9.172299876809120178e-03 2.495512366294860840e-03 1.087758690118789673e-01 -4.040350764989852905e-02 -2.723076343536376953e-01 6.869825720787048340e-02 2.865854501724243164e-01 1.506165117025375366e-01 2.024042606353759766e-01 -2.126254886388778687e-02 -3.478685021400451660e-01 -3.023295290768146515e-02 -1.401066482067108154e-01
1.059186905622482300e-01 3.503301739692687988e-02 7.151611894369125366e-02 5.196268856525421143e-02 -1.554125994443893433e-01 2.234568819403648376e-02 -2.189088612794876099e-01 -3.193711489439010620e-02 -5.307199060916900635e-02 3.705024719238281250e-02 -1.330269575119018555e-01 -1.485280394554138184e-01 -1.381110865622758865e-03 -3.857474029064178467e-02 -1.474333107471466064e-01 2.651571333408355713e-01 3.953540027141571045e-01 -1.832684427499771118e-01 -1.076412722468376160e-01 2.369913039728999138e-03 -7.048103958368301392e-02 1.980810016393661499e-01 8.491763845086097717e-03 -4.143011868000030518e-01 5.950368195772171021e-02 1.911356896162033081e-01 2.367109507322311401e-01 1.489718258380889893e-01 2.585830986499786377e-01 -3.958387970924377441e-01 -2.492307312786579132e-02 -9.373474866151809692e-02
-8.687888085842132568e-02 4.626866802573204041e-02 2.738026343286037445e-02 -5.216607451438903809e-02 1.522762179374694824e-01 6.542117893695831299e-02 -3.022124767303466797e-01 1.693889796733856201e-01 -1.902966350317001343e-01 -1.660340875387191772e-01 -1.185058131814002991e-01 -2.082335352897644043e-01 3.240388631820678711e-02 -1.928801238536834717e-01 -1.585364341735839844e-01 -1.829392611980438232e-01 1.095717251300811768e-01 -1.727622449398040771e-01 -3.866597637534141541e-02 2.505417168140411377e-01 -3.203534185886383057e-01 -6.463719159364700317e-02 3.310920894145965576e-01 9.121773764491081238e-03 2.268414050340652466e-01 -1.368532478809356689e-01 1.924743950366973877e-01 2.293526232242584229e-01 2.067322731018066406e-01 -2.579555101692676544e-02 1.253164261579513550e-01 -2.823789715766906738e-01
1.971885114908218384e-01 1.161550451070070267e-02 -9.740215539932250977e-02 -5.404400452971458435e-02 -7.377600762993097305e-03 1.979248672723770142e-01 -7.680393755435943604e-02 1.638632416725158691e-01 -2.693345248699188232e-01 2.557517588138580322e-01 1.985438615083694458e-01 -1.200507879257202148e-01 1.640221923589706421e-01 -1.378092169761657715e-01 9.291323274374008179e-02 -5.728218238800764084e-03 4.447402060031890869e-01 6.960897892713546753e-02 -2.486827075481414795e-01 1.689859181642532349e-01 -2.613978981971740723e-01 2.234789729118347168e-01 1.412208378314971924e-01 -1.323105990886688232e-01 -9.828230738639831543e-02 -1.969864070415496826e-01 2.926797866821289062e-01 8.854252845048904419e-02 -1.359557360410690308e-01 -1.171761527657508850e-01 8.520597219467163086e-02 -7.386143319308757782e-03
2.264442741870880127e-01 2.269107252359390259e-01 -1.786599457263946533e-01 -1.448739320039749146e-01 -1.633182764053344727e-01 -1.029049977660179138e-01 2.350974529981613159e-01 1.752890050411224365e-01 -2.390244901180267334e-01 -1.663204729557037354e-01 -2.085780650377273560e-01 4.614190012216567993e-02 7.696584332734346390e-03 -2.647885084152221680e-01 4.384528845548629761e-02 -3.099828660488128662e-01 2.873121201992034912e-01 -2.127428799867630005e-01 8.621849119663238525e-02 5.782930925488471985e-02 1.650455035269260406e-02 2.512381374835968018e-01 1.104357391595840454e-01 -1.340064592659473419e-02 -5.661746114492416382e-02 -1.667624115943908691e-01 -1.807874813675880432e-02 3.021846413612365723e-01 1.647121310234069824e-01 7.494843751192092896e-02 1.009140089154243469e-01 -2.061828076839447021e-01
2.198220491409301758e-01 2.437356597511097789e-04 -1.312571018934249878e-01 -4.300276562571525574e-02 -2.971631586551666260e-01 3.553658425807952881e-01 -1.164160594344139099e-01 5.714152753353118896e-02 -2.300349175930023193e-01 2.149426788091659546e-01 -6.325186043977737427e-02 -9.657315164804458618e-02 1.907606609165668488e-02 2.113527245819568634e-02 1.417656689882278442e-01 3.343621641397476196e-02 3.723505437374114990e-01 -1.875869035720825195e-01 -2.086467891931533813e-01 4.884517751634120941e-03 2.338904514908790588e-02 -2.087377905845642090e-01 1.664689332246780396e-01 -4.996968433260917664e-02 -9.539478272199630737e-02 3.927788510918617249e-02 -5.458515882492065430e-02 -5.101500824093818665e-02 1.306222826242446899e-01 -2.471950799226760864e-01 5.743579566478729248e-02 -4.210846424102783203e-01
-5.852758139371871948e-02 3.292561769485473633e-01 -2.514042556285858154e-01 -1.026639714837074280e-01 -1.907693296670913696e-01 2.098753452301025391e-01 -1.221370324492454529e-01 5.936887487769126892e-02 -2.797032147645950317e-02 6.405632942914962769e-02 -2.442257255315780640e-01 -4.707508906722068787e-02 1.602221727371215820e-01 -2.189506739377975464e-01 1.245559453964233398e-01 -2.081204652786254883e-01 9.101262688636779785e-02 -2.838650047779083252e-01 -2.618181705474853516e-01 -2.432052232325077057e-02 -1.403095722198486328e-01 6.406503170728683472e-02 -2.559636905789375305e-02 -2.069527208805084229e-01 -4.725700989365577698e-02 2.443625628948211670e-01 2.919605374336242676e-01 3.076049983501434326e-01 3.623021766543388367e-02 -1.599519103765487671e-01 7.744256407022476196e-02 -1.279468387365341187e-01
1.382786780595779419e-01 1.961423605680465698e-01 -4.973515495657920837e-02 -3.893033862113952637e-01 2.749889492988586426e-01 -6.604080647230148315e-02 -2.410893440246582031e-01 -2.698100730776786804e-02 -2.560440897941589355e-01 1.154732406139373779e-01 5.194692686200141907e-02 1.099917665123939514e-01 -9.681800007820129395e-02 1.752754747867584229e-01 1.851121783256530762e-01 2.975825667381286621e-01 3.726605176925659180e-01 -9.751461446285247803e-03 -1.731202453374862671e-01 2.450430691242218018e-01 -2.083271890878677368e-01 1.835926063358783722e-02 5.085650086402893066e-02 -8.341716229915618896e-02 2.084515839815139771e-01 2.083323337137699127e-02 7.058451324701309204e-02 1.009339541196823120e-01 2.645857632160186768e-02 -1.335739642381668091e-01 1.400087475776672363e-01 -1.160502135753631592e-01
3.739505410194396973e-01 4.551688954234123230e-02 -1.804334856569766998e-02 -1.497230380773544312e-01 2.883393764495849609e-01 7.485277485102415085e-03 -4.006195813417434692e-02 1.341373175382614136e-01 -4.524969160556793213e-01 8.671080321073532104e-02 -2.647602558135986328e-02 -5.037806928157806396e-02 -1.448569893836975098e-01 -1.452073901891708374e-01 1.617850959300994873e-01 -3.212675824761390686e-02 9.948989003896713257e-02 -6.874652206897735596e-02 -1.575438827276229858e-01 1.461316645145416260e-01 -2.886855006217956543e-01 6.914204359054565430e-02 -6.909364461898803711e-02 -1.127612665295600891e-01 3.392512202262878418e-01 1.911328136920928955e-01 4.085289686918258667e-02 -2.663590013980865479e-01 1.556717604398727417e-01 -8.908053487539291382e-02 1.424568146467208862e-01 -6.824117153882980347e-02
2.403851896524429321e-01 1.966010481119155884e-01 6.108901649713516235e-02 -1.814324557781219482e-01 -1.665132679045200348e-02 2.889348566532135010e-01 -1.015915423631668091e-01 1.249084994196891785e-01 -1.964005529880523682e-01 -1.192370802164077759e-01 -4.590149223804473877e-02 -3.226425349712371826e-01 4.075622558593750000e-01 -2.769049704074859619e-01 2.539135813713073730e-01 -6.490186601877212524e-02 1.316331177949905396e-01 6.858782470226287842e-02 4.667809605598449707e-02 -3.409777209162712097e-02 -1.187753528356552124e-01 -2.758316397666931152e-01 2.048122584819793701e-01 -9.570354223251342773e-02 7.073195278644561768e-02 2.536264955997467041e-01 4.038938507437705994e-02 -2.225936390459537506e-02 9.365431219339370728e-02 -1.454223543405532837e-01 1.367958486080169678e-01 -2.692948561161756516e-03
1.204241588711738586e-01 8.154447376728057861e-02 -2.176064997911453247e-01 -2.734321653842926025e-01 1.419163495302200317e-01 1.790075451135635376e-01 -5.618073977530002594e-03 1.161084100604057312e-01 -1.941405981779098511e-01 1.294333785772323608e-01 6.136633455753326416e-02 4.537509754300117493e-02 -2.264554500579833984e-01 -1.175648793578147888e-01 5.839624255895614624e-02 -2.106356024742126465e-01 3.243155777454376221e-01 8.645588159561157227e-02 9.949309378862380981e-02 5.516743659973144531e-01 -1.476197242736816406e-01 3.460041061043739319e-02 1.570416390895843506e-01 -1.157162860035896301e-01 2.569372057914733887e-01 -8.528153598308563232e-02 -6.026664748787879944e-02 1.605160832405090332e-01 1.108552739024162292e-01 -4.528510570526123047e-02 1.112035065889358521e-01 2.349200658500194550e-02
2.843815982341766357e-01 2.264906913042068481e-01 -1.044263914227485657e-01 -8.426182717084884644e-02 3.851526975631713867e-02 -2.126406729221343994e-01 -1.363218128681182861e-01 -7.438731193542480469e-02 -2.679842412471771240e-01 1.474459618330001831e-01 -4.381828606128692627e-01 -1.352066695690155029e-01 4.519817605614662170e-02 3.981251269578933716e-02 2.781833708286285400e-01 1.806622743606567383e-01 4.447025433182716370e-02 -1.071338877081871033e-01 4.842365533113479614e-02 2.153454348444938660e-03 -2.994602024555206299e-01 1.988176815211772919e-02 6.703446805477142334e-02 -2.189456969499588013e-01 7.357323169708251953e-02 1.090144068002700806e-01 2.526154816150665283e-01 2.226703017950057983e-01 -8.977074176073074341e-02 -2.178856879472732544e-01 -1.292665749788284302e-01 1.643032208085060120e-02
7.157590985298156738e-02 1.899220608174800873e-02 -1.352758258581161499e-01 -8.324303478002548218e-02 1.578352749347686768e-01 -6.724561005830764771e-02 -2.509117424488067627e-01 -2.983259037137031555e-02 -2.409169375896453857e-01 -2.567133307456970215e-02 -2.340401560068130493e-01 -2.158989161252975464e-01 -3.443361446261405945e-02 -6.432113703340291977e-03 1.160091683268547058e-01 -7.266348600387573242e-02 5.425365567207336426e-01 -1.537064313888549805e-01 1.419368237257003784e-01 1.842010319232940674e-01 3.370112553238868713e-02 1.040195599198341370e-01 6.037752702832221985e-02 -4.057307913899421692e-02 -1.441728323698043823e-01 1.439189016819000244e-01 4.124539494514465332e-01 1.329291611909866333e-01 3.481549397110939026e-02 -2.135614156723022461e-01 1.742474585771560669e-01 -1.377856824547052383e-02
1.034436672925949097e-01 2.722367048263549805e-01 -3.184509649872779846e-02 2.153808064758777618e-02 -5.462441593408584595e-02 -1.902239322662353516e-01 -1.943723298609256744e-02 2.209146022796630859e-01 -1.800383329391479492e-01 -1.910381019115447998e-01 -7.614964246749877930e-02 -1.553842574357986450e-01 3.377026412636041641e-03 1.124260574579238892e-01 6.964040547609329224e-02 -9.895335137844085693e-02 3.138180375099182129e-01 -1.145134791731834412e-01 -1.660319864749908447e-01 3.991811275482177734e-01 -2.932068891823291779e-02 2.428185194730758667e-01 1.522984802722930908e-01 -1.386601477861404419e-01 1.127150654792785645e-02 -6.374444812536239624e-02 9.057102352380752563e-02 -3.221248388290405273e-01 2.185218334197998047e-01 -2.064391225576400757e-01 1.316526532173156738e-01 -2.731392383575439453e-01
4.115897789597511292e-02 7.697563618421554565e-02 -5.584604293107986450e-02 6.560122221708297729e-02 -3.201311826705932617e-01 8.199638128280639648e-02 -1.931120604276657104e-01 -1.264254003763198853e-02 -5.729379132390022278e-02 1.822407394647598267e-01 -2.948110401630401611e-01 -6.786950398236513138e-03 6.066980585455894470e-02 -1.585971713066101074e-01 -2.169739454984664917e-02 1.640965789556503296e-01 3.432868719100952148e-01 -1.914403289556503296e-01 -1.784919798374176025e-01 -2.889320254325866699e-02 -1.434496231377124786e-02 4.750214144587516785e-02 -1.029375791549682617e-01 -2.972523272037506104e-01 2.153860628604888916e-01 1.950831562280654907e-01 3.060682713985443115e-01 3.042068779468536377e-01 1.236754655838012695e-01 -2.494300007820129395e-01 -4.594358801841735840e-02 -1.404139548540115356e-01
4.532830417156219482e-02 3.218294084072113037e-01 -6.769450008869171143e-02 -2.565630078315734863e-01 -2.297196835279464722e-01 -2.631532493978738785e-03 -4.117807256989181042e-04 1.576910167932510376e-01 -1.303657442331314087e-01 2.459993399679660797e-02 -7.374888658523559570e-02 -2.057613134384155273e-01 -2.694358676671981812e-02 3.162971511483192444e-02 1.390668097883462906e-02 -2.865339815616607666e-01 3.985248506069183350e-01 -5.658370442688465118e-03 -2.422448545694351196e-01 2.309901118278503418e-01 -3.851944580674171448e-02 -8.670528978109359741e-02 4.946182295680046082e-02 -1.035394966602325439e-01 3.239876627922058105e-01 -8.698450401425361633e-03 1.822335645556449890e-02 1.067210212349891663e-01 4.221334457397460938e-01 3.599430993199348450e-02 -6.983408238738775253e-04 8.718694746494293213e-02
-3.751418367028236389e-02 2.664334774017333984e-01 -6.468003988265991211e-02 -9.557896852493286133e-02 -6.885816901922225952e-02 -2.817617952823638916e-01 -2.148675620555877686e-01 7.139445841312408447e-02 4.349897615611553192e-03 1.482082605361938477e-01 -5.553717724978923798e-03 -2.013946175575256348e-01 9.659639745950698853e-02 -6.354943616315722466e-04 3.383484855294227600e-02 1.652481257915496826e-01 2.493154257535934448e-01 -2.895547151565551758e-01 -1.425144672393798828e-01 3.633925616741180420e-01 2.489817328751087189e-02 1.144190132617950439e-01 2.446016818284988403e-01 7.420206815004348755e-02 2.652175128459930420e-01 4.358321055769920349e-02 2.310971021652221680e-01 2.115512937307357788e-01 2.373213320970535278e-01 -2.193434536457061768e-01 -1.260332316160202026e-01 1.019960716366767883e-01
1.201943159103393555e-01 2.314976416528224945e-02 -3.419459611177444458e-02 1.562091615051031113e-02 -3.967206478118896484e-01 2.713312804698944092e-01 -1.524398475885391235e-01 6.744686514139175415e-02 -1.386347711086273193e-01 1.031226739287376404e-01 8.920028060674667358e-02 -8.994924277067184448e-02 1.223227828741073608e-01 -8.259182423353195190e-02 2.173438072204589844e-01 1.686562150716781616e-01 5.040925145149230957e-01 -1.055523529648780823e-01 1.425064057111740112e-01 -2.056713216006755829e-02 -3.495765104889869690e-02 2.346307933330535889e-01 1.967461258172988892e-01 -1.896652430295944214e-01 -1.322051435708999634e-01 9.591110050678253174e-02 -2.178851701319217682e-02 -1.192100048065185547e-01 7.078988850116729736e-02 -1.726538389921188354e-01 2.285411059856414795e-01 -1.899696439504623413e-01
1.616018861532211304e-01 8.567991852760314941e-02 -7.344716042280197144e-02 1.746336966753005981e-01 -3.243346512317657471e-01 7.916165143251419067e-02 -1.598854511976242065e-01 -2.397642238065600395e-03 -4.692362155765295029e-03 4.576928168535232544e-02 -2.190326005220413208e-01 1.811681198887526989e-03 -5.306100845336914062e-02 -1.379738450050354004e-01 -8.011619001626968384e-02 1.051857396960258484e-01 3.797088861465454102e-01 -4.242471605539321899e-02 -1.755041629076004028e-01 -4.510704427957534790e-03 6.756819784641265869e-02 2.477878034114837646e-01 1.085343137383460999e-01 -3.987047076225280762e-01 9.443917870521545410e-02 2.531608641147613525e-01 2.159513533115386963e-01 4.759396985173225403e-02 1.712692975997924805e-01 -3.052374720573425293e-01 -1.533349901437759399e-01 -1.508621573448181152e-01
-5.520333070307970047e-03 -6.086607277393341064e-02 -2.564376890659332275e-01 -2.178074568510055542e-01 1.777329295873641968e-02 2.000133097171783447e-01 8.367022871971130371e-02 1.545952409505844116e-01 -1.907564550638198853e-01 5.535505712032318115e-02 1.093023419380187988e-01 -1.865711063146591187e-01 -7.989732176065444946e-02 -1.027650460600852966e-01 8.863350749015808105e-02 -1.783590912818908691e-01 1.952849179506301880e-01 -6.906772404909133911e-02 2.561927028000354767e-02 5.521644353866577148e-01 -1.945645064115524292e-01 3.129071891307830811e-01 1.897521615028381348e-01 -7.495710253715515137e-02 2.849101722240447998e-01 5.936917383223772049e-03 4.941314458847045898e-02 1.083710510283708572e-02 1.928598284721374512e-01 -9.977556765079498291e-03 1.458364427089691162e-01 2.920182980597019196e-02
1.406340450048446655e-01 1.618942320346832275e-01 -6.019759550690650940e-02 1.816677115857601166e-02 1.527504771947860718e-01 -1.857248991727828979e-01 -1.045883074402809143e-01 2.039064764976501465e-01 1.683338731527328491e-02 -8.210831880569458008e-02 1.127661094069480896e-01 -1.393804550170898438e-01 -4.761323332786560059e-02 -4.421235993504524231e-02 5.282424017786979675e-02 -6.310945749282836914e-02 2.562145888805389404e-01 -2.490778714418411255e-01 -5.109907314181327820e-02 4.995194077491760254e-01 -8.204359561204910278e-02 3.725966438651084900e-02 1.941096782684326172e-01 -2.554894387722015381e-01 -4.709580913186073303e-02 1.699799299240112305e-01 2.031651139259338379e-01 -4.676648974418640137e-02 2.786972224712371826e-01 -3.680972158908843994e-01 -2.200818806886672974e-02 -1.021593809127807617e-01
8.278505504131317139e-02 1.810561865568161011e-01 1.359356194734573364e-01 -3.861496746540069580e-01 -2.924225032329559326e-01 -5.844775214791297913e-02 5.361983180046081543e-02 -1.675288751721382141e-02 2.541168965399265289e-02 -1.464577168226242065e-01 -1.379399001598358154e-01 -1.845801770687103271e-01 8.122356235980987549e-02 -6.086822226643562317e-02 -1.859724372625350952e-01 8.201648294925689697e-02 1.819401681423187256e-01 4.219749197363853455e-02 1.739375293254852295e-02 3.270814716815948486e-01 -1.703612953424453735e-01 3.110395073890686035e-01 -6.160882860422134399e-02 -3.183713853359222412e-01 1.176308766007423401e-01 -6.571137160062789917e-02 5.821251496672630310e-02 -1.907132714986801147e-01 1.907477378845214844e-01 -3.217735290527343750e-01 -5.055644083768129349e-03 -5.412208288908004761e-02
2.372455745935440063e-01 2.498757690191268921e-01 6.805110722780227661e-02 -1.664319932460784912e-01 6.287249177694320679e-02 1.927924007177352905e-01 -1.131039187312126160e-01 1.735140234231948853e-01 -1.926184445619583130e-01 -5.014195293188095093e-02 1.185292676091194153e-01 -3.135007023811340332e-01 3.756236135959625244e-01 -1.171328723430633545e-01 2.596785724163055420e-01 -3.061890974640846252e-02 2.451119571924209595e-01 -7.626337558031082153e-02 -2.439169585704803467e-02 -2.677533328533172607e-01 -8.888158947229385376e-02 -1.321333497762680054e-01 7.596881687641143799e-02 -2.031168341636657715e-01 1.344387084245681763e-01 2.199090272188186646e-01 2.587762847542762756e-02 -5.979979410767555237e-02 3.847595304250717163e-02 -3.045150935649871826e-01 7.630987465381622314e-02 -9.225489944219589233e-02
1.037382781505584717e-01 -5.907506123185157776e-02 -2.075215131044387817e-01 -1.655956031754612923e-03 -7.192225754261016846e-02 1.409500837326049805e-01 -2.710320055484771729e-01 5.972611904144287109e-02 -2.824339270591735840e-01 -2.542138397693634033e-01 -2.892866730690002441e-01 4.542521014809608459e-02 1.590568013489246368e-02 -1.576015353202819824e-02 6.400221586227416992e-02 1.364339725114405155e-03 2.252523899078369141e-01 -1.353852748870849609e-01 -1.727833300828933716e-01 2.153138071298599243e-02 -2.534190891310572624e-03 2.151695936918258667e-01 2.834383212029933929e-02 -1.939775608479976654e-02 -1.126684397459030151e-01 3.072277829051017761e-02 -1.648429897613823414e-03 1.304173618555068970e-01 3.655716180801391602e-01 -5.293006896972656250e-01 -7.673987001180648804e-02 -9.307094663381576538e-02
1.919935792684555054e-01 1.827096641063690186e-01 1.388100087642669678e-01 -3.944374620914459229e-01 -2.192570716142654419e-01 -8.672524988651275635e-02 8.246934413909912109e-02 8.449202030897140503e-02 4.451536759734153748e-02 -3.196147829294204712e-02 7.922904938459396362e-02 -3.619606420397758484e-02 6.318525224924087524e-02 -1.273274421691894531e-01 -3.428545966744422913e-02 -9.103300981223583221e-03 1.670787185430526733e-01 -1.005460098385810852e-01 -9.702807292342185974e-03 1.605249196290969849e-01 -3.463062942028045654e-01 3.255106210708618164e-01 1.045795232057571411e-01 -1.206392496824264526e-01 2.085178345441818237e-01 1.266200989484786987e-01 -6.078491732478141785e-02 -2.086527049541473389e-01 2.766776978969573975e-01 -3.803621530532836914e-01 1.002172231674194336e-01 6.522745359688997269e-03
3.787678182125091553e-01 4.052055478096008301e-01 1.732354164123535156e-01 1.023815665394067764e-02 -4.790853708982467651e-02 -1.621567085385322571e-02 -4.938349872827529907e-02 -4.605589807033538818e-02 -2.398269996047019958e-02 -4.004617407917976379e-02 -1.585172563791275024e-01 -3.032456152141094208e-02 2.173443138599395752e-01 -1.811399310827255249e-01 -9.488651156425476074e-02 -1.783513873815536499e-01 3.029768764972686768e-01 4.061470180749893188e-02 -1.382122039794921875e-01 1.903120577335357666e-01 -2.037046253681182861e-01 -1.882429979741573334e-02 -3.872559964656829834e-02 -2.395664453506469727e-01 2.000015974044799805e-01 2.315438240766525269e-01 -1.461512893438339233e-01 -3.954589366912841797e-02 3.404556512832641602e-01 -1.387901604175567627e-01 4.497125744819641113e-02 5.273418128490447998e-02
2.314342856407165527e-01 1.824443191289901733e-01 6.700047850608825684e-02 -1.858675479888916016e-01 -2.686187922954559326e-01 1.023263186216354370e-01 -2.672114074230194092e-01 -1.566490978002548218e-01 5.315261706709861755e-02 5.536659061908721924e-02 4.333519563078880310e-02 -1.489129215478897095e-01 -2.496808767318725586e-02 1.524540185928344727e-01 7.393300533294677734e-02 1.226115971803665161e-01 7.617501914501190186e-02 -1.140959560871124268e-01 -1.380573809146881104e-01 3.902823030948638916e-01 -3.649370968341827393e-01 1.921581178903579712e-01 -1.070436909794807434e-01 -1.892861351370811462e-02 3.103031814098358154e-01 -6.504112971015274525e-04 6.382641941308975220e-02 -1.004918441176414490e-01 4.226505011320114136e-02 -3.150532841682434082e-01 -1.211713477969169617e-01 -1.514280587434768677e-01
-7.459354400634765625e-02 -6.967184133827686310e-03 -3.253243565559387207e-01 -2.254487127065658569e-01 1.415349245071411133e-01 6.211966648697853088e-02 -3.355925381183624268e-01 -4.087036103010177612e-02 -3.384716212749481201e-01 7.428710162639617920e-02 -1.542346775531768799e-01 -1.718509942293167114e-01 3.864217549562454224e-02 -2.616811394691467285e-01 1.339448243379592896e-01 -3.137100040912628174e-01 2.860926389694213867e-01 2.755691669881343842e-02 9.505802392959594727e-02 1.894860863685607910e-01 -6.245172396302223206e-02 4.659697040915489197e-02 -2.231402695178985596e-02 1.232177987694740295e-01 -4.714742675423622131e-02 2.275141328573226929e-01 1.057577356696128845e-01 2.124384194612503052e-01 2.545588612556457520e-01 -9.013894200325012207e-02 -6.628096848726272583e-02 -5.378066003322601318e-02
1.779621988534927368e-01 1.139042526483535767e-01 -3.254270255565643311e-01 -1.012372784316539764e-02 2.321934141218662262e-02 -1.428832113742828369e-01 -3.803886100649833679e-02 3.610938489437103271e-01 -6.852423399686813354e-02 -1.952806562185287476e-01 4.359662905335426331e-02 -4.851511865854263306e-02 1.580487936735153198e-01 -2.694160044193267822e-01 -2.887457236647605896e-02 1.686088293790817261e-01 2.709789574146270752e-01 -3.503940403461456299e-01 -6.160932406783103943e-02 3.173458576202392578e-01 3.924906998872756958e-02 2.374112457036972046e-01 1.363083571195602417e-01 -2.296654582023620605e-01 -1.170030385255813599e-01 7.235029246658086777e-03 5.913762375712394714e-02 -2.455568872392177582e-02 1.758157163858413696e-01 -4.250387195497751236e-03 8.593335747718811035e-02 -1.911845356225967407e-01
-1.334676612168550491e-02 1.734913289546966553e-01 -1.679647564888000488e-01 -2.333577275276184082e-01 8.474940061569213867e-02 3.587416410446166992e-01 -1.842063516378402710e-01 2.215102165937423706e-01 -2.361275851726531982e-01 1.130471602082252502e-01 -2.489799857139587402e-01 -5.798797681927680969e-02 -1.138066202402114868e-01 -6.147241964936256409e-02 1.013498976826667786e-01 -2.329267561435699463e-03 2.897484302520751953e-01 -6.788678001612424850e-03 2.732300162315368652e-01 -1.899697184562683105e-01 -2.021769434213638306e-01 7.178717106580734253e-02 1.249101459980010986e-01 -2.263491600751876831e-02 2.196573317050933838e-01 3.163848519325256348e-01 -7.333937287330627441e-02 2.945168502628803253e-02 2.951109409332275391e-01 8.883940428495407104e-02 2.622690051794052124e-02 1.129335723817348480e-02
-8.305994421243667603e-02 2.933524250984191895e-01 -1.685495078563690186e-01 1.287391036748886108e-02 -1.665239105932414532e-03 9.696013480424880981e-02 -1.995435059070587158e-01 4.776635020971298218e-02 -1.005585491657257080e-01 -6.973123550415039062e-02 -3.367189764976501465e-01 7.170473039150238037e-02 3.020065464079380035e-02 -2.273365259170532227e-01 1.164396256208419800e-01 2.616972476243972778e-02 1.978740096092224121e-01 -1.693660765886306763e-01 -1.616340577602386475e-01 -1.739978417754173279e-02 -2.662484943866729736e-01 3.178514838218688965e-01 4.631707444787025452e-02 -2.079816907644271851e-01 -1.346505731344223022e-01 4.448945075273513794e-02 3.216304779052734375e-01 2.225029319524765015e-01 1.251747906208038330e-01 -3.307436406612396240e-01 3.183079883456230164e-02 -1.261370480060577393e-01
-2.655387111008167267e-02 1.797065138816833496e-01 -9.028874337673187256e-02 -1.542268544435501099e-01 -1.864066720008850098e-01 5.342382565140724182e-02 -4.408231750130653381e-02 8.199386298656463623e-02 -2.702909708023071289e-01 -5.054844170808792114e-02 1.337639838457107544e-01 -2.696389555931091309e-01 7.265948504209518433e-02 -8.607822656631469727e-02 2.193593531847000122e-01 -3.973494172096252441e-01 2.832385003566741943e-01 -9.364861994981765747e-02 -2.102305591106414795e-01 1.555991768836975098e-01 -9.546954184770584106e-02 2.350651621818542480e-01 1.622863411903381348e-01 2.058649063110351562e-02 2.573638856410980225e-01 -2.730865590274333954e-02 -5.547120049595832825e-02 2.100754678249359131e-01 3.741452097892761230e-01 3.016292117536067963e-02 -1.573151536285877228e-02 -5.005565471947193146e-03
3.266531527042388916e-01 1.582655906677246094e-01 -2.087465822696685791e-01 -2.829046547412872314e-01 -1.070183143019676208e-01 2.063753157854080200e-01 -1.243154332041740417e-01 8.418489247560501099e-02 -2.229306101799011230e-01 7.977345585823059082e-02 1.873355545103549957e-02 1.644001007080078125e-01 1.466810256242752075e-01 2.995732724666595459e-01 2.277670241892337799e-02 2.361076325178146362e-02 2.848993241786956787e-01 -5.250795930624008179e-02 -2.832468971610069275e-02 1.663947999477386475e-01 -2.157313525676727295e-01 -8.334703743457794189e-02 1.641010195016860962e-01 -1.435948908329010010e-01 2.222449034452438354e-01 8.255336433649063110e-02 2.939067035913467407e-02 2.886371910572052002e-01 -1.971951127052307129e-02 -6.658029556274414062e-02 2.960891723632812500e-01 -1.611070185899734497e-01
-1.921852976083755493e-01 2.720283567905426025e-01 1.484118402004241943e-02 -4.924404621124267578e-02 -1.273464113473892212e-01 1.456326693296432495e-01 9.077244997024536133e-02 2.919628471136093140e-02 -1.963317543268203735e-01 4.561060667037963867e-02 -3.470548987388610840e-01 -1.179303377866744995e-01 1.824611723423004150e-01 -3.026538789272308350e-01 1.507659256458282471e-01 -3.384927287697792053e-02 1.863624453544616699e-01 -2.008936703205108643e-01 -7.118993252515792847e-02 1.230081990361213684e-01 -1.896473616361618042e-01 1.201725844293832779e-02 3.140517696738243103e-02 -1.391611546277999878e-01 -1.544510424137115479e-01 7.784518599510192871e-02 4.840048849582672119e-01 1.522316485643386841e-01 1.245821416378021240e-01 -1.032245308160781860e-01 -2.098073512315750122e-01 -8.280776441097259521e-02
1.801187545061111450e-01 1.411506347358226776e-02 -2.385229617357254028e-01 -1.371550187468528748e-02 -1.059264987707138062e-01 -1.618547737598419189e-02 -2.592860162258148193e-01 5.566433817148208618e-02 -2.213719189167022705e-01 1.669553667306900024e-01 -2.923780977725982666e-01 -3.183774948120117188e-01 1.690217554569244385e-01 2.213810980319976807e-01 1.739596426486968994e-01 -1.861516945064067841e-02 4.470831453800201416e-01 -1.419184654951095581e-01 -9.660641662776470184e-03 4.213687777519226074e-02 6.694273650646209717e-02 -1.714344918727874756e-01 9.822719544172286987e-02 7.018814980983734131e-02 2.470041252672672272e-02 8.660681545734405518e-02 2.067816853523254395e-01 8.094003051519393921e-02 1.266098618507385254e-01 -3.084000349044799805e-01 1.297643333673477173e-01 -2.849583886563777924e-02
2.871124148368835449e-01 2.713395059108734131e-01 2.000750154256820679e-01 -1.094523072242736816e-01 3.280174359679222107e-02 1.194628775119781494e-01 -1.217602342367172241e-01 1.075335592031478882e-01 -2.687163054943084717e-01 1.261924505233764648e-01 -1.322461813688278198e-01 -1.117998659610748291e-01 8.153608441352844238e-02 1.074172481894493103e-01 2.379732429981231689e-01 7.939217984676361084e-02 5.388792604207992554e-02 -2.019088566303253174e-01 -6.446281820535659790e-02 -1.799809187650680542e-01 -9.821592271327972412e-02 1.486043483018875122e-01 2.381992898881435394e-02 -4.173120856285095215e-01 -2.325326502323150635e-01 -7.958327233791351318e-02 -9.008959680795669556e-02 1.076889857649803162e-01 1.675345897674560547e-01 -3.352414369583129883e-01 2.049300968647003174e-01 4.144609719514846802e-02
-3.279745206236839294e-02 2.627170085906982422e-01 -1.448006927967071533e-01 -8.835779130458831787e-02 -1.334481984376907349e-01 -1.846618056297302246e-01 -5.200592800974845886e-02 2.201783955097198486e-01 4.744477104395627975e-03 7.418651878833770752e-02 -2.310901582241058350e-01 -2.396267205476760864e-01 1.427755206823348999e-01 1.416984498500823975e-01 1.084460914134979248e-01 -9.915818274021148682e-02 3.294809758663177490e-01 -8.335651457309722900e-02 -1.603505164384841919e-01 3.684689104557037354e-01 -9.220386296510696411e-02 1.485888008028268814e-02 4.069814458489418030e-02 -1.202250197529792786e-01 1.632791757583618164e-01 4.871496930718421936e-02 -2.041605710983276367e-01 -2.466786354780197144e-01 3.669410049915313721e-01 1.815670579671859741e-01 -1.479320321232080460e-02 -1.357039809226989746e-01
1.815510541200637817e-01 1.868875771760940552e-01 -9.628273546695709229e-02 -2.131530493497848511e-01 4.277220368385314941e-01 1.353901773691177368e-01 -7.829415053129196167e-02 6.146321073174476624e-02 -2.542999982833862305e-01 1.204795539379119873e-01 -1.521112173795700073e-01 4.387632384896278381e-02 -1.452338397502899170e-01 -3.234269917011260986e-01 2.265002578496932983e-02 -5.592563375830650330e-02 2.789536118507385254e-01 -8.256411179900169373e-03 -4.324076697230339050e-02 2.639209032058715820e-01 -1.954368501901626587e-01 -4.718216508626937866e-02 -1.066572666168212891e-01 -9.662397950887680054e-02 3.217670619487762451e-01 2.386876940727233887e-01 -2.436567656695842743e-02 -5.808768048882484436e-02 1.579333543777465820e-01 5.345912650227546692e-02 -1.683840304613113403e-01 3.833344951272010803e-02
8.979853987693786621e-02 -6.171416863799095154e-02 2.556557022035121918e-02 2.534365281462669373e-02 -1.940407454967498779e-01 1.017938647419214249e-02 -9.522303193807601929e-02 1.942073106765747070e-01 -1.376946121454238892e-01 2.945726215839385986e-01 -3.203504951670765877e-03 3.483303636312484741e-02 1.918428950011730194e-02 -3.345903754234313965e-01 8.627086132764816284e-02 7.279330492019653320e-02 1.042132005095481873e-01 5.146814882755279541e-02 1.864599138498306274e-01 -2.601624839007854462e-02 -2.357608377933502197e-01 3.485759198665618896e-01 2.892643213272094727e-02 -3.865999281406402588e-01 -5.366494879126548767e-03 1.104606166481971741e-01 7.574174553155899048e-02 2.248920500278472900e-02 2.427367269992828369e-01 -2.809301912784576416e-01 1.338389068841934204e-01 -3.459898829460144043e-01
-1.150870919227600098e-01 3.013533353805541992e-01 -1.995886862277984619e-01 -1.584428846836090088e-01 3.101355396211147308e-02 3.165173530578613281e-01 -1.105266883969306946e-01 6.414211541414260864e-02 -1.053563058376312256e-01 1.938839070498943329e-02 -2.163368761539459229e-01 5.599747598171234131e-02 2.170965969562530518e-01 -1.958403587341308594e-01 4.864265397191047668e-02 -9.312446415424346924e-02 1.923150122165679932e-01 -1.747266948223114014e-01 -3.413448631763458252e-01 1.087130233645439148e-01 -1.905094981193542480e-01 5.227615591138601303e-03 -1.062510628253221512e-02 -1.817352771759033203e-01 6.823047250509262085e-02 1.760607361793518066e-01 3.922184109687805176e-01 7.268457859754562378e-02 5.953376647084951401e-03 -2.447675168514251709e-01 -1.640577316284179688e-01 -9.298512339591979980e-02
2.882244586944580078e-01 5.082296729087829590e-01 -2.334693819284439087e-01 -5.237269401550292969e-02 -1.034236177802085876e-01 9.994541108608245850e-02 -2.459014058113098145e-01 -1.476928591728210449e-01 -9.037690609693527222e-02 6.424438953399658203e-02 -1.042065024375915527e-01 -2.893143594264984131e-01 2.281093895435333252e-01 1.107150036841630936e-02 -2.094107307493686676e-02 1.082200482487678528e-01 1.218676343560218811e-01 -8.734041452407836914e-02 -6.389593333005905151e-02 1.551387012004852295e-01 1.446693856269121170e-02 2.416295558214187622e-01 2.087655104696750641e-02 2.088300436735153198e-01 -2.337151765823364258e-02 2.459319829940795898e-01 -3.194629028439521790e-02 2.777864597737789154e-02 4.033278673887252808e-03 -2.692451477050781250e-01 1.850636005401611328e-01 6.632450968027114868e-02
-1.626706719398498535e-01 2.583440765738487244e-02 -2.281949482858181000e-02 -8.472660183906555176e-02 -2.326288670301437378e-01 1.740292012691497803e-01 -1.348383277654647827e-01 -1.119028590619564056e-02 -1.339777708053588867e-01 1.751450300216674805e-01 -1.818861812353134155e-01 -1.234039440751075745e-01 -3.622600063681602478e-02 -5.096901059150695801e-01 8.507704734802246094e-02 4.696172196418046951e-03 2.779603600502014160e-01 -2.182281911373138428e-01 9.774063527584075928e-02 -8.660174161195755005e-02 -1.009573563933372498e-01 5.675445124506950378e-02 2.512399666011333466e-02 1.464515626430511475e-01 -2.891567908227443695e-02 3.957916423678398132e-02 -2.708775363862514496e-02 1.467342823743820190e-01 3.014394640922546387e-01 -2.600161135196685791e-01 1.277919262647628784e-01 -3.467934727668762207e-01
2.889544367790222168e-01 4.697919785976409912e-01 -1.496990323066711426e-01 -2.574711665511131287e-02 -2.580877244472503662e-01 2.286610305309295654e-01 -2.886058092117309570e-01 -1.111182346940040588e-01 -9.441338479518890381e-02 1.770587265491485596e-01 -1.952786594629287720e-01 -7.618248462677001953e-02 -1.299817487597465515e-02 1.776974648237228394e-01 -4.203774034976959229e-02 -1.293199043720960617e-02 2.219426482915878296e-01 -2.240101695060729980e-01 -6.888422369956970215e-02 3.023502230644226074e-01 5.331472307443618774e-02 1.453100740909576416e-01 -1.056202203035354614e-01 -7.819742709398269653e-02 -1.176003441214561462e-01 -1.614431738853454590e-01 1.484323143959045410e-01 -3.515233099460601807e-02 5.752506852149963379e-02 -1.810807883739471436e-01 3.105777129530906677e-02 -5.708165094256401062e-02
6.800387054681777954e-02 3.249163925647735596e-01 8.647423237562179565e-02 -1.927983611822128296e-01 2.436836436390876770e-02 -9.661766141653060913e-02 -3.402046859264373779e-01 3.078784644603729248e-01 1.412311494350433350e-01 1.047158464789390564e-01 -7.949507981538772583e-02 -9.427409619092941284e-02 2.334973067045211792e-01 -1.042768508195877075e-01 1.804144866764545441e-02 -2.395320087671279907e-01 1.812570691108703613e-01 -1.676262915134429932e-01 -7.510830461978912354e-02 1.658255010843276978e-01 -7.055152952671051025e-02 2.720040380954742432e-01 1.031980141997337341e-01 1.938927769660949707e-01 2.651404142379760742e-01 -6.620167288929224014e-03 -2.366958372294902802e-02 2.173674665391445160e-02 1.757491827011108398e-01 -1.925566941499710083e-01 3.075816929340362549e-01 1.535763870924711227e-02
1.791818290948867798e-01 1.166351214051246643e-01 -2.937139198184013367e-02 2.613350749015808105e-01 -2.898721694946289062e-01 2.570808678865432739e-02 -1.672044396400451660e-01 -5.924903228878974915e-02 -6.078483071178197861e-03 6.273381412029266357e-02 -1.953127086162567139e-01 -7.211366295814514160e-02 -3.006432019174098969e-02 -4.375356808304786682e-02 -9.611126780509948730e-02 2.893986403942108154e-01 3.623858392238616943e-01 -1.212032288312911987e-01 -1.587224900722503662e-01 1.364045292139053345e-01 2.335020108148455620e-04 3.387322425842285156e-01 2.806677483022212982e-02 -1.552562266588211060e-01 1.330822855234146118e-01 3.568806648254394531e-01 2.898685038089752197e-01 5.246399715542793274e-02 5.406963825225830078e-02 -2.091027349233627319e-01 1.155841574072837830e-01 -6.743197143077850342e-02
1.304993629455566406e-01 1.561641693115234375e-01 1.466623395681381226e-01 -1.583806872367858887e-01 1.122178211808204651e-01 7.448387145996093750e-02 -3.231136798858642578e-01 -2.833440899848937988e-01 -8.081556856632232666e-02 3.537220060825347900e-01 -1.409280151128768921e-01 1.472789514809846878e-02 8.245368301868438721e-02 -1.889763772487640381e-01 -1.225147116929292679e-02 -1.224703267216682434e-01 2.754960954189300537e-01 -1.050681993365287781e-01 -2.253964692354202271e-01 3.228273987770080566e-01 -9.951947629451751709e-02 1.457010358572006226e-01 3.201884329319000244e-01 -7.836572080850601196e-02 3.371393308043479919e-02 9.155941754579544067e-02 4.180780425667762756e-02 -2.155442088842391968e-01 3.878172859549522400e-02 -7.422039657831192017e-02 -4.516163468360900879e-02 -2.263650447130203247e-01
1.542522758245468140e-01 3.610458970069885254e-01 1.760250478982925415e-01 4.396108165383338928e-02 -1.554582919925451279e-02 -1.711233556270599365e-01 -1.608762741088867188e-01 1.984587013721466064e-01 2.030058801174163818e-01 7.891649007797241211e-02 -1.625682264566421509e-01 -1.844850927591323853e-02 8.350300788879394531e-02 -1.689188778400421143e-01 3.665015697479248047e-01 -1.744690984487533569e-01 1.937453150749206543e-01 2.353018149733543396e-02 -3.374539315700531006e-02 3.924997448921203613e-01 -1.658009141683578491e-01 2.899131476879119873e-01 6.202986091375350952e-02 -1.280969530344009399e-01 1.511036008596420288e-01 -1.628415659070014954e-02 -1.141672767698764801e-02 -2.039167284965515137e-01 1.904396712779998779e-01 -2.567755803465843201e-02 4.751712828874588013e-02 -1.207862719893455505e-01
1.209729984402656555e-01 1.679994016885757446e-01 -8.346220850944519043e-02 -1.762617677450180054e-01 1.019632145762443542e-01 2.147352397441864014e-01 -3.881839215755462646e-01 7.260361453518271446e-04 -1.353725194931030273e-01 -3.161435201764106750e-02 -3.487998843193054199e-01 -1.067262841388583183e-03 -2.426024153828620911e-02 1.230201721191406250e-01 1.719454675912857056e-01 -1.571376174688339233e-01 4.688456952571868896e-01 -7.882545143365859985e-02 2.649156451225280762e-01 4.741482436656951904e-02 -8.485133945941925049e-02 -9.986638277769088745e-02 -1.126169785857200623e-02 -2.453674003481864929e-02 2.594738267362117767e-02 2.510555088520050049e-01 6.424957513809204102e-02 -1.179055497050285339e-01 4.314752668142318726e-02 1.592791825532913208e-01 5.571080371737480164e-02 -2.692913413047790527e-01
-2.035793475806713104e-02 2.343918681144714355e-01 -2.062743753194808960e-01 -4.095466807484626770e-02 3.779765218496322632e-02 -1.265682131052017212e-01 -2.894083857536315918e-01 9.015161544084548950e-03 -2.172449529170989990e-01 -7.793441414833068848e-02 -4.061322212219238281e-01 -1.123716831207275391e-01 2.244948893785476685e-01 -1.610179543495178223e-01 2.937593264505267143e-03 5.823744088411331177e-02 3.102954924106597900e-01 -5.737944692373275757e-02 -1.692976355552673340e-01 1.172169670462608337e-02 -6.248285993933677673e-02 3.029800057411193848e-01 8.050735294818878174e-02 -4.823257029056549072e-02 -7.821925729513168335e-02 1.862642467021942139e-01 1.876623034477233887e-01 -4.862384870648384094e-02 -1.050465479493141174e-01 -3.615960180759429932e-01 1.873134374618530273e-01 -2.043400518596172333e-02
2.964008450508117676e-01 1.935486644506454468e-01 -6.102843210101127625e-02 -6.077177822589874268e-03 -2.987279370427131653e-02 2.305509448051452637e-01 -4.882527589797973633e-01 9.610777348279953003e-02 -2.734990715980529785e-01 -2.021718211472034454e-02 -1.107194423675537109e-01 -2.041462361812591553e-01 1.551422178745269775e-01 3.216171637177467346e-02 -8.061782270669937134e-02 5.401986837387084961e-02 1.301862150430679321e-01 -2.730686962604522705e-01 -1.390559691935777664e-02 1.402791887521743774e-01 -3.258491307497024536e-02 9.551965445280075073e-02 -8.688652515411376953e-02 1.383299678564071655e-01 -1.308264285326004028e-01 1.239679381251335144e-01 1.798927187919616699e-01 2.773149125277996063e-02 5.150412907823920250e-04 -3.400079309940338135e-01 2.751111686229705811e-01 -2.054605819284915924e-02
3.416474461555480957e-01 2.285977154970169067e-01 -1.452387869358062744e-01 -2.704051136970520020e-01 8.632352948188781738e-02 -6.733556091785430908e-02 -1.179311871528625488e-01 2.369649261236190796e-01 -2.306446284055709839e-01 1.127863079309463501e-01 -2.970700860023498535e-01 -1.171860098838806152e-02 -2.078936100006103516e-01 1.603970080614089966e-01 -1.742616146802902222e-01 -2.065351009368896484e-01 5.769065581262111664e-03 -2.831082046031951904e-01 -1.962286420166492462e-02 2.891877591609954834e-01 -3.081904351711273193e-01 1.763446033000946045e-01 4.750659689307212830e-02 -1.011833921074867249e-01 1.333643049001693726e-01 -5.161178857088088989e-02 1.516080088913440704e-02 1.716172546148300171e-01 -3.189007937908172607e-02 -3.588761389255523682e-02 -5.722798407077789307e-02 7.477752515114843845e-04
1.530398726463317871e-01 1.255278736352920532e-01 -7.537758909165859222e-03 -2.209590934216976166e-02 -9.070575237274169922e-02 -2.644746191799640656e-02 -1.320399940013885498e-01 1.588226109743118286e-01 -5.697729066014289856e-02 2.265682220458984375e-01 -1.324482113122940063e-01 1.847892999649047852e-02 -3.886081278324127197e-02 -4.605571925640106201e-01 1.589012145996093750e-01 -8.285262435674667358e-02 1.210589855909347534e-01 7.942073792219161987e-02 2.837362289428710938e-01 -1.660112291574478149e-01 -1.072341278195381165e-01 2.827382087707519531e-01 2.018140852451324463e-01 -2.358218878507614136e-01 -5.502330511808395386e-02 2.700220346450805664e-01 8.683737367391586304e-02 -7.709048688411712646e-02 9.685626626014709473e-02 -2.097468376159667969e-01 2.637495994567871094e-01 -2.476244717836380005e-01
-8.343341760337352753e-03 1.579891741275787354e-01 -1.807074844837188721e-01 -8.030735701322555542e-02 -1.475398987531661987e-02 1.331155449151992798e-01 -7.175127416849136353e-02 2.889482378959655762e-01 -3.791834041476249695e-02 1.157015860080718994e-01 -1.693639308214187622e-01 6.777486205101013184e-02 1.485124379396438599e-01 -1.631484180688858032e-01 -7.168739289045333862e-02 1.062319800257682800e-02 2.781047523021697998e-01 9.956322610378265381e-02 4.698194563388824463e-02 2.960084676742553711e-01 -3.196305334568023682e-01 2.921268045902252197e-01 -1.225673332810401917e-01 1.298491470515727997e-02 1.008889302611351013e-01 -2.022215873003005981e-01 8.197058737277984619e-02 1.979508996009826660e-01 2.437223345041275024e-01 -3.997922837734222412e-01 -1.670390069484710693e-01 -5.807095021009445190e-02
3.906252980232238770e-01 1.546090096235275269e-01 -4.773289337754249573e-02 -3.282534480094909668e-01 -2.601267397403717041e-02 5.628617852926254272e-02 -1.769644767045974731e-01 4.109260812401771545e-02 -2.337569296360015869e-01 -1.299292594194412231e-01 1.711406111717224121e-01 8.802470564842224121e-02 1.402161568403244019e-01 1.015676930546760559e-01 1.494825631380081177e-01 -1.167831104248762131e-02 2.132945209741592407e-01 6.904452294111251831e-02 -1.345352530479431152e-01 3.021584451198577881e-01 -3.578038811683654785e-01 1.592688709497451782e-01 9.356514364480972290e-02 -2.937389314174652100e-01 7.233157008886337280e-02 -1.174747291952371597e-02 -1.198251098394393921e-01 6.782984733581542969e-02 5.801279097795486450e-02 4.793629422783851624e-02 2.453525811433792114e-01 -1.316493153572082520e-01
2.503400743007659912e-01 1.579328626394271851e-01 -2.381273061037063599e-01 9.989848732948303223e-02 1.937263607978820801e-01 4.336656630039215088e-02 -1.253306213766336441e-02 3.716148734092712402e-01 7.062115520238876343e-02 -6.679618358612060547e-02 -1.322876960039138794e-01 -1.059082224965095520e-01 -7.108332216739654541e-02 -8.423527702689170837e-03 1.584881395101547241e-01 1.352502703666687012e-01 2.772659063339233398e-01 -1.553518325090408325e-01 -1.841525435447692871e-01 4.599204063415527344e-01 -7.918915152549743652e-02 -3.224550932645797729e-02 8.991683274507522583e-02 -1.086825877428054810e-01 -2.972980737686157227e-01 2.232522964477539062e-01 1.908956617116928101e-01 3.194110840559005737e-02 1.492465585470199585e-01 -6.465350091457366943e-02 -4.237290471792221069e-02 -6.116077303886413574e-02
4.995706677436828613e-02 1.535558551549911499e-01 9.972967952489852905e-02 -3.152931630611419678e-01 -1.954630911350250244e-01 1.738037317991256714e-01 -7.947963476181030273e-02 4.410496950149536133e-01 -9.892793744802474976e-02 1.955411136150360107e-01 -1.124755069613456726e-01 -3.980984091758728027e-01 7.280048727989196777e-02 1.519299596548080444e-01 -5.777227226644754410e-03 -3.368787094950675964e-02 9.624171257019042969e-02 1.189145818352699280e-01 -1.504771858453750610e-01 4.827650263905525208e-02 3.505091741681098938e-02 -8.599267154932022095e-02 1.191237121820449829e-01 -1.323214918375015259e-01 -2.628691121935844421e-02 3.823542892932891846e-01 5.781203135848045349e-02 4.206685349345207214e-02 2.299935072660446167e-01 -1.599773615598678589e-01 1.033953800797462463e-01 -1.293394118547439575e-01
1.020583286881446838e-01 1.648921519517898560e-01 -1.003122515976428986e-02 -2.602484226226806641e-01 -5.166919901967048645e-02 -2.979764044284820557e-01 6.658323854207992554e-02 2.448944151401519775e-01 -2.809331119060516357e-01 2.463540136814117432e-01 -1.797683387994766235e-01 -8.714869618415832520e-02 -9.997163712978363037e-02 -9.157443046569824219e-02 -1.643973588943481445e-02 -1.088069472461938858e-02 2.931850552558898926e-01 3.826269507408142090e-02 -1.605413705110549927e-01 3.068856000900268555e-01 -9.974821656942367554e-02 5.671603232622146606e-02 -3.978724777698516846e-02 -1.603857874870300293e-01 1.378930211067199707e-01 -2.812889218330383301e-01 2.645451128482818604e-01 -2.381733432412147522e-02 8.855086565017700195e-02 1.198931932449340820e-01 -4.290779307484626770e-02 -3.159295618534088135e-01
-2.451596409082412720e-02 -2.084083855152130127e-02 -2.975981533527374268e-01 -1.447732597589492798e-01 -8.692292869091033936e-02 2.610933221876621246e-02 -2.022962123155593872e-01 1.106987427920103073e-02 -1.592978239059448242e-01 9.946457296609878540e-02 -3.244929015636444092e-01 -1.063475385308265686e-01 1.469282358884811401e-01 -1.765240132808685303e-01 2.429247796535491943e-01 -7.831457071006298065e-03 3.727633357048034668e-01 -2.240314483642578125e-01 -5.154944024980068207e-03 -9.262986481189727783e-02 -2.688649483025074005e-02 1.211986243724822998e-01 -3.798098117113113403e-02 -1.289921402931213379e-01 -6.650079786777496338e-02 7.857484370470046997e-02 3.179115355014801025e-01 1.503253430128097534e-01 1.269851475954055786e-01 -3.496333956718444824e-01 1.346638053655624390e-01 -2.333503216505050659e-01
7.116989046335220337e-02 2.951696813106536865e-01 4.716810956597328186e-02 -2.712203264236450195e-01 4.321098700165748596e-02 -3.671983024105429649e-03 -4.181809723377227783e-02 6.148508191108703613e-02 -3.164689540863037109e-01 2.635038644075393677e-02 -5.219963937997817993e-02 1.356385350227355957e-01 -4.212270304560661316e-02 -4.464776441454887390e-02 -1.682839170098304749e-02 -8.047318458557128906e-02 2.397288680076599121e-01 -2.971916794776916504e-01 1.201494038105010986e-01 1.344131976366043091e-01 -1.465887576341629028e-01 1.261860281229019165e-01 -3.008487820625305176e-01 3.585534915328025818e-02 2.660225033760070801e-01 -1.728902757167816162e-01 2.212189584970474243e-01 -2.453598976135253906e-01 1.946893930435180664e-01 -3.048066794872283936e-01 8.640315383672714233e-02 -1.911568343639373779e-01
1.922092288732528687e-01 1.096202284097671509e-01 -9.748046845197677612e-02 -2.683177292346954346e-01 -3.046617377549409866e-03 1.133518293499946594e-01 2.754830121994018555e-01 5.009360611438751221e-02 -2.139402329921722412e-01 7.964739203453063965e-02 -6.478251516819000244e-02 3.192738443613052368e-02 1.941389292478561401e-01 -1.340837776660919189e-01 1.334738284349441528e-01 -1.146401390433311462e-01 3.502377867698669434e-01 -2.477746456861495972e-01 2.634227462112903595e-02 7.630058377981185913e-02 2.500171214342117310e-02 3.060480356216430664e-01 -2.062702625989913940e-01 1.190411348943598568e-04 -3.483101353049278259e-02 -1.527765393257141113e-01 2.688307762145996094e-01 3.161356225609779358e-02 1.090890169143676758e-01 -3.013838827610015869e-01 2.585585415363311768e-01 -1.987631171941757202e-01
3.308958411216735840e-01 1.775059252977371216e-01 -1.270003169775009155e-01 -5.337005108594894409e-02 -2.057570517063140869e-01 3.812043964862823486e-01 -1.273885220289230347e-01 -1.094946190714836121e-01 -1.809508353471755981e-01 -8.001127094030380249e-02 -2.803101241588592529e-01 -4.430338442325592041e-01 2.447239682078361511e-02 -1.792986989021301270e-01 4.954142495989799500e-02 1.967552676796913147e-02 1.504538953304290771e-01 -1.642662137746810913e-01 -1.872482709586620331e-03 -1.993006281554698944e-02 -1.960025280714035034e-01 -2.165446802973747253e-02 6.307136267423629761e-02 2.895662784576416016e-01 -1.059289872646331787e-01 1.683836430311203003e-01 5.534636974334716797e-02 4.632554948329925537e-02 1.554470956325531006e-01 -1.580298990011215210e-01 2.590852556750178337e-03 6.249898672103881836e-02
-1.296568959951400757e-01 3.743893653154373169e-02 7.437971234321594238e-02 -6.031379103660583496e-02 -1.366057544946670532e-01 8.957940340042114258e-02 -1.745963841676712036e-01 1.727605462074279785e-01 -1.026863232254981995e-01 2.021970152854919434e-01 7.218344509601593018e-02 -6.125968322157859802e-02 1.103874742984771729e-01 -3.395847678184509277e-01 -2.148137055337429047e-02 -3.439118564128875732e-01 3.635605573654174805e-01 9.216094017028808594e-02 3.189773112535476685e-02 2.378893941640853882e-01 -2.810966372489929199e-01 2.770651280879974365e-01 -1.262485608458518982e-02 -2.350146882236003876e-02 -1.244897488504648209e-02 1.159010455012321472e-01 -1.596614569425582886e-01 1.140926871448755264e-02 9.765749424695968628e-02 -3.083983659744262695e-01 1.860535889863967896e-01 -2.138389199972152710e-01
3.162915408611297607e-01 2.301950156688690186e-01 -2.772032655775547028e-02 -2.613954804837703705e-02 -1.738978624343872070e-01 -1.150595694780349731e-01 1.785320055205374956e-04 8.466135710477828979e-03 -4.007443189620971680e-01 1.672226749360561371e-02 -9.106020629405975342e-02 -3.181112408638000488e-01 -4.040666297078132629e-02 -1.097153723239898682e-01 1.950429230928421021e-01 -1.293565332889556885e-01 1.773921996355056763e-01 -1.000688374042510986e-01 1.950340270996093750e-01 1.586241275072097778e-01 2.403194010257720947e-01 -2.553592249751091003e-02 8.031834661960601807e-02 -4.573615267872810364e-02 8.889352530241012573e-02 9.240919351577758789e-02 -1.525938510894775391e-01 1.124399378895759583e-01 4.296660050749778748e-02 -2.091686278581619263e-01 -7.111589610576629639e-02 -4.341724514961242676e-01
1.664182543754577637e-01 2.975581288337707520e-01 -1.115803569555282593e-01 -1.914728134870529175e-01 1.727760285139083862e-01 -1.076722145080566406e-01 -2.394762188196182251e-01 2.148822546005249023e-01 -2.356253117322921753e-01 3.080326616764068604e-01 -2.233316600322723389e-01 -4.532316699624061584e-02 -1.831901222467422485e-01 -1.359636634588241577e-01 1.868595629930496216e-01 -1.337728500366210938e-01 -6.906818598508834839e-02 5.907635018229484558e-02 2.204551920294761658e-02 3.751737177371978760e-01 -4.612268414348363876e-03 -9.976745396852493286e-02 1.122282370924949646e-01 -1.613585650920867920e-01 2.214493453502655029e-01 -9.768544882535934448e-02 8.527502417564392090e-02 -2.743989042937755585e-02 1.967741362750530243e-02 -1.927771270275115967e-01 -5.991214513778686523e-02 -2.768355309963226318e-01
-7.371962815523147583e-02 5.976442620158195496e-02 5.385820195078849792e-02 8.988619595766067505e-02 -2.254102975130081177e-01 3.766288235783576965e-02 -2.982024252414703369e-01 1.035874150693416595e-02 1.923221535980701447e-02 2.427483797073364258e-01 -6.555120646953582764e-02 -9.869132190942764282e-02 -1.300364267081022263e-02 -2.491008341312408447e-01 8.554720878601074219e-02 -6.388074159622192383e-02 1.435399502515792847e-01 -1.253196001052856445e-01 2.195876687765121460e-01 1.225059106945991516e-01 -3.206573724746704102e-01 2.931266129016876221e-01 1.460477411746978760e-01 -2.598682977259159088e-02 -3.886726871132850647e-02 2.944684959948062897e-02 1.451203972101211548e-02 9.134180098772048950e-02 2.875531315803527832e-01 -3.063513040542602539e-01 2.918488085269927979e-01 -3.299544155597686768e-01
-1.274580508470535278e-01 2.756550312042236328e-01 -1.057785674929618835e-01 -1.104680448770523071e-01 4.116011317819356918e-03 -7.247990369796752930e-02 1.113826259970664978e-01 9.792870283126831055e-02 -1.658150553703308105e-01 -2.400702536106109619e-01 -1.613126099109649658e-01 -7.321535050868988037e-02 2.895818650722503662e-01 -2.331486791372299194e-01 1.194853708148002625e-01 -7.525131851434707642e-02 2.853890657424926758e-01 -4.737175107002258301e-01 -1.226290781050920486e-02 3.377120494842529297e-01 2.363867685198783875e-02 -4.264733754098415375e-03 -6.539303064346313477e-02 7.609304040670394897e-02 4.817721620202064514e-02 -7.728006225079298019e-03 2.087932527065277100e-01 9.513951838016510010e-02 3.903594613075256348e-02 -4.803980514407157898e-02 2.075463980436325073e-01 -2.231850624084472656e-01
2.877631783485412598e-01 2.722136676311492920e-01 -2.178721725940704346e-01 -1.658389531075954437e-02 -1.405553519725799561e-02 2.867362499237060547e-01 -1.496133804321289062e-01 1.860678941011428833e-01 -2.239243090152740479e-01 9.260061383247375488e-02 -1.584177315235137939e-01 -4.036693647503852844e-02 2.083517014980316162e-01 -5.170994997024536133e-02 1.006524637341499329e-01 1.403538733720779419e-01 2.254925966262817383e-01 -1.061980263330042362e-03 1.975624635815620422e-02 -8.413646370172500610e-02 -3.319124579429626465e-01 2.253659442067146301e-02 -9.239499457180500031e-03 -1.987591534852981567e-01 1.783782690763473511e-01 6.020461022853851318e-02 3.049507439136505127e-01 -6.372543424367904663e-02 3.970110788941383362e-02 1.582182496786117554e-01 3.489481806755065918e-01 -7.152733206748962402e-02
-1.799529604613780975e-02 2.405150979757308960e-01 -9.586000442504882812e-02 -1.778164207935333252e-01 -3.527430593967437744e-01 2.690538763999938965e-01 -5.967800691723823547e-02 1.357534974813461304e-01 -3.233543932437896729e-01 9.386409819126129150e-02 1.157342921942472458e-02 -9.967476874589920044e-02 1.636621356010437012e-01 -3.110347874462604523e-02 -1.208580564707517624e-02 1.787758320569992065e-01 3.063214123249053955e-01 8.521553128957748413e-02 -1.639415770769119263e-01 3.000362776219844818e-02 1.792169213294982910e-01 2.628704346716403961e-02 2.336258143186569214e-01 -2.889142036437988281e-01 8.303233422338962555e-03 2.572576403617858887e-01 -4.237484186887741089e-02 2.360770851373672485e-01 1.570909172296524048e-01 -8.974019438028335571e-02 -4.273638874292373657e-02 -2.021043747663497925e-01
1.884489655494689941e-01 1.595211923122406006e-01 6.292403489351272583e-02 -1.647764444351196289e-01 -2.602708935737609863e-01 -1.309704035520553589e-01 7.708873599767684937e-02 1.458830237388610840e-01 6.731500849127769470e-03 1.034428030252456665e-01 -1.750108301639556885e-01 -1.421920061111450195e-01 5.599461030215024948e-03 2.181234303861856461e-03 -5.830578505992889404e-02 -1.002106294035911560e-01 4.464749693870544434e-01 -7.381076365709304810e-02 -1.102903932332992554e-01 1.587616652250289917e-01 -1.321402043104171753e-01 8.139082044363021851e-02 2.541647553443908691e-01 -2.013179287314414978e-02 4.295074641704559326e-01 -3.038523159921169281e-02 1.149539425969123840e-01 2.760143019258975983e-02 4.188769161701202393e-01 6.738116592168807983e-02 -8.507458120584487915e-02 5.366610735654830933e-02
2.305047810077667236e-01 2.459139376878738403e-01 1.007717326283454895e-01 1.001827791333198547e-01 2.743410691618919373e-02 -1.131352111697196960e-01 -5.819369480013847351e-02 1.578486561775207520e-01 -7.148075103759765625e-02 -2.655658125877380371e-01 -1.020058915019035339e-01 -2.165859043598175049e-01 -7.496736198663711548e-02 -5.832318589091300964e-02 2.591404020786285400e-01 -1.582971811294555664e-01 2.704159021377563477e-01 -1.422196999192237854e-02 -1.044905185699462891e-01 3.507984876632690430e-01 -7.547430694103240967e-02 2.025229781866073608e-01 -1.555515639483928680e-02 -2.624298930168151855e-01 -5.907915905117988586e-02 -5.970549210906028748e-02 1.275831013917922974e-01 -3.146392405033111572e-01 2.401489913463592529e-01 -2.121872454881668091e-01 6.264796108007431030e-02 -1.951571553945541382e-01
2.840942442417144775e-01 1.399828493595123291e-01 -1.069879978895187378e-01 -1.464352570474147797e-02 -2.540903389453887939e-01 -1.611211150884628296e-01 -1.236284598708152771e-01 4.792497679591178894e-02 -4.456678032875061035e-01 4.752046242356300354e-02 -8.425398170948028564e-02 -1.102706640958786011e-01 -4.660405591130256653e-02 7.436726242303848267e-02 -6.130218505859375000e-03 -2.183647751808166504e-01 2.230042219161987305e-01 -1.750411391258239746e-01 2.006200253963470459e-01 2.864592969417572021e-01 1.057316511869430542e-01 -1.895048469305038452e-01 -3.662920743227005005e-02 1.153742708265781403e-02 9.746863506734371185e-03 8.161794394254684448e-02 -1.865896433591842651e-01 8.982606232166290283e-02 7.296508550643920898e-02 -3.242766857147216797e-01 -4.273819923400878906e-02 -3.019633591175079346e-01
2.112346589565277100e-01 7.019323855638504028e-02 3.245793282985687256e-02 -1.051310333423316479e-03 -6.349351257085800171e-02 -1.311550289392471313e-01 -1.249125152826309204e-01 -6.621312350034713745e-03 -2.786903828382492065e-02 -9.273703396320343018e-02 -1.234458759427070618e-01 -1.509913206100463867e-01 3.018501214683055878e-02 -3.076506853103637695e-01 -5.912177264690399170e-02 -2.526031434535980225e-02 1.575994342565536499e-01 -9.494775533676147461e-02 -1.208328902721405029e-01 1.479155272245407104e-01 5.818695947527885437e-02 2.680567502975463867e-01 -2.212563306093215942e-01 -9.312547743320465088e-02 -1.073688343167304993e-01 1.505260765552520752e-01 2.614962756633758545e-01 2.283656895160675049e-01 2.979744672775268555e-01 -5.374062061309814453e-01 5.799478385597467422e-03 -1.728181242942810059e-01
2.907099723815917969e-01 2.024383544921875000e-01 -8.065952360630035400e-02 -1.640559360384941101e-02 -1.945742219686508179e-01 -6.995867192745208740e-02 -1.151972785592079163e-01 1.201051473617553711e-01 -2.963646054267883301e-01 5.072619393467903137e-02 -9.808710962533950806e-02 -1.218939274549484253e-01 -1.348165720701217651e-01 -4.177680239081382751e-02 5.863797292113304138e-02 -2.608476877212524414e-01 1.174263879656791687e-01 -2.521780729293823242e-01 2.201198637485504150e-01 2.575866878032684326e-01 1.182067468762397766e-01 -1.147543266415596008e-01 -3.464205190539360046e-03 5.096742883324623108e-02 5.054711923003196716e-02 1.170641407370567322e-01 -1.872555315494537354e-01 8.317939937114715576e-02 6.622298806905746460e-02 -2.327903360128402710e-01 -3.614206612110137939e-02 -5.009332299232482910e-01
9.233678132295608521e-02 -7.490913569927215576e-02 -8.912748843431472778e-02 -1.603431627154350281e-02 -1.216707229614257812e-01 -2.302437834441661835e-02 -1.232733726501464844e-01 3.452402949333190918e-01 -2.816126644611358643e-01 -1.676099002361297607e-01 -1.594320237636566162e-01 -3.769523650407791138e-02 1.853274405002593994e-01 -2.017885446548461914e-01 3.582960739731788635e-02 2.040295302867889404e-01 3.573988676071166992e-01 -1.887170225381851196e-01 1.612122505903244019e-01 3.476433157920837402e-01 1.795670837163925171e-01 1.259374320507049561e-01 -6.554858386516571045e-02 -1.731677353382110596e-01 2.035053633153438568e-02 -7.621283084154129028e-02 1.266476958990097046e-01 -4.987778887152671814e-02 2.825581729412078857e-01 4.329173639416694641e-02 -9.620140492916107178e-02 -2.596655488014221191e-01
-8.629581332206726074e-02 1.558156907558441162e-01 -4.863969087600708008e-01 -1.183789223432540894e-02 -1.492199138738214970e-03 6.383704394102096558e-02 -2.409755587577819824e-01 3.309833705425262451e-01 -1.087913587689399719e-01 1.095212176442146301e-01 -5.186653882265090942e-02 -1.075566634535789490e-01 5.158998817205429077e-02 1.304134726524353027e-01 2.478128969669342041e-01 -1.941996365785598755e-01 2.529152035713195801e-01 -1.493073254823684692e-01 -2.549731135368347168e-01 1.414852291345596313e-01 -1.040364848449826241e-03 -1.701463162899017334e-01 2.277777493000030518e-01 -2.771742939949035645e-01 4.967845976352691650e-02 4.305970668792724609e-02 9.182011708617210388e-03 3.669989481568336487e-02 1.585744768381118774e-01 -7.717956602573394775e-02 9.931647777557373047e-02 -1.652451604604721069e-01
1.369108855724334717e-01 9.294342249631881714e-02 -2.049284130334854126e-01 -2.997814416885375977e-01 3.755830228328704834e-02 9.553111344575881958e-02 -8.184792846441268921e-02 2.015972733497619629e-01 -1.632164865732192993e-01 1.892053335905075073e-01 -1.816653013229370117e-01 9.343831799924373627e-03 -8.375427871942520142e-02 -1.924442350864410400e-01 -6.385987251996994019e-02 -1.465168744325637817e-01 7.757675647735595703e-02 6.330493092536926270e-02 2.077734619379043579e-01 2.047395408153533936e-01 -2.268186211585998535e-01 3.608800172805786133e-01 -1.488007605075836182e-03 2.176837623119354248e-02 -4.177778214216232300e-02 -1.579104065895080566e-01 2.150329202413558960e-01 2.313987761735916138e-01 2.819017469882965088e-01 -3.316596448421478271e-01 -1.314631402492523193e-01 -8.524361252784729004e-02
3.141301274299621582e-01 9.353040903806686401e-02 1.335571855306625366e-01 -3.397547006607055664e-01 1.545972526073455811e-01 1.466903388500213623e-01 2.023585699498653412e-02 -2.384864492341876030e-03 -2.448872625827789307e-01 9.812860190868377686e-02 1.122902259230613708e-01 -1.602204293012619019e-01 -1.375456992536783218e-02 1.928126513957977295e-01 1.929739713668823242e-01 -3.573409840464591980e-02 2.954189479351043701e-01 5.274177528917789459e-03 -1.711339056491851807e-01 1.053139716386795044e-01 -1.101098731160163879e-01 2.707760334014892578e-01 1.701902449131011963e-01 -1.398328542709350586e-01 -2.177491635084152222e-01 1.793581247329711914e-01 -1.465987861156463623e-01 2.130655795335769653e-01 3.328318893909454346e-01 -7.772427797317504883e-02 -3.635643050074577332e-02 5.880232155323028564e-02
1.512663811445236206e-01 9.378059208393096924e-02 -5.247995257377624512e-02 -4.135809540748596191e-01 -1.354222595691680908e-01 5.184852331876754761e-02 1.539359390735626221e-01 5.011487007141113281e-01 -4.125234112143516541e-02 -5.592980980873107910e-02 2.048430731520056725e-03 -2.878870368003845215e-01 -1.198956295847892761e-01 -5.923128500580787659e-02 1.630209535360336304e-01 -7.936683297157287598e-02 2.342671304941177368e-01 1.609167642891407013e-02 1.051507964730262756e-01 5.426116404123604298e-04 -1.066736653447151184e-01 -3.419600054621696472e-02 1.647738069295883179e-01 -3.926982358098030090e-02 -1.472000926733016968e-01 2.479245662689208984e-01 -8.897109888494014740e-03 9.176957607269287109e-02 1.105125844478607178e-01 -3.528985977172851562e-01 -1.348717045038938522e-02 -1.554657816886901855e-01
2.926650345325469971e-01 3.165633976459503174e-01 -6.131307035684585571e-02 -3.053804114460945129e-02 5.916091427206993103e-02 7.779841776937246323e-03 1.231560297310352325e-02 8.697776496410369873e-02 -3.270851671695709229e-01 2.153133600950241089e-01 -5.203470587730407715e-02 -3.829032182693481445e-02 -1.130113452672958374e-01 -1.969401240348815918e-01 2.486171871423721313e-01 -2.187109291553497314e-01 5.988395586609840393e-02 -2.831768095493316650e-01 -2.125284373760223389e-01 2.317644208669662476e-01 -1.729161441326141357e-01 -2.030688077211380005e-01 -1.752148568630218506e-02 3.440724313259124756e-02 4.159858226776123047e-01 1.143849119544029236e-01 6.111949309706687927e-02 5.243601277470588684e-02 2.091697975993156433e-02 -1.640070825815200806e-01 -6.397111713886260986e-02 1.085636205971240997e-02
-3.957527503371238708e-02 2.460523135960102081e-02 -2.994523346424102783e-01 -1.580399423837661743e-01 4.175894707441329956e-02 2.823879420757293701e-01 -8.083292096853256226e-02 5.650560371577739716e-03 -2.139595150947570801e-01 9.443440358154475689e-04 -2.896826863288879395e-01 -2.355400621891021729e-01 -3.829121217131614685e-02 -2.983874082565307617e-01 -2.036852063611149788e-03 -5.777238681912422180e-02 5.288393497467041016e-01 -4.178580269217491150e-02 2.747938036918640137e-01 1.663341075181961060e-01 -1.990662068128585815e-01 -8.401133865118026733e-02 -7.678302377462387085e-02 -1.042604744434356689e-01 3.499386087059974670e-02 1.875585913658142090e-01 6.874296069145202637e-02 -7.912600040435791016e-02 -8.841244876384735107e-02 9.455250203609466553e-02 4.322408512234687805e-02 -4.525427147746086121e-02
2.791082561016082764e-01 2.294450849294662476e-01 -1.098616570234298706e-01 -4.688148573040962219e-02 -1.867258697748184204e-01 -1.249455139040946960e-01 5.699865520000457764e-02 1.231249868869781494e-01 -4.404951035976409912e-01 8.732251077890396118e-02 -8.038897067308425903e-02 -1.253744661808013916e-01 -5.893117189407348633e-02 -1.628608629107475281e-02 8.988013863563537598e-02 -1.728246062994003296e-01 7.612857967615127563e-02 -1.851231753826141357e-01 2.755142152309417725e-01 1.690292954444885254e-01 4.557998850941658020e-02 -5.711299553513526917e-02 5.625292658805847168e-02 2.789661288261413574e-02 8.170125633478164673e-02 1.105256229639053345e-01 -1.192534342408180237e-01 6.772185862064361572e-02 2.605274878442287445e-02 -2.853655219078063965e-01 -2.591748535633087158e-02 -4.964499175548553467e-01
2.980073094367980957e-01 1.283618900924921036e-02 -1.064857542514801025e-01 -2.067870646715164185e-02 -1.385201960802078247e-01 6.303408648818731308e-03 -1.093909218907356262e-01 1.998985856771469116e-01 -2.987931966781616211e-01 -7.541157305240631104e-02 1.500039547681808472e-01 -1.437402218580245972e-01 -1.441280450671911240e-02 -1.083360537886619568e-01 1.374830305576324463e-01 -2.176387608051300049e-01 2.601293027400970459e-01 -2.049210481345653534e-03 1.193864569067955017e-01 2.601174116134643555e-01 -1.230143830180168152e-01 1.731061786413192749e-01 1.479917168617248535e-01 -9.542136639356613159e-02 3.074475526809692383e-01 -1.083779558539390564e-01 2.738404273986816406e-02 9.153459966182708740e-02 4.759713411331176758e-01 8.716456592082977295e-02 -1.630773097276687622e-01 -9.968867897987365723e-02
1.381362080574035645e-01 4.328613355755805969e-02 -3.520246446132659912e-01 -2.097552865743637085e-01 -1.451639533042907715e-01 1.595999230630695820e-03 1.186154410243034363e-01 1.734392046928405762e-01 -1.005817204713821411e-01 -7.192776352167129517e-02 -4.580366015434265137e-01 -8.149398118257522583e-02 1.576018631458282471e-01 -5.225038900971412659e-02 2.129866778850555420e-01 -1.377624738961458206e-02 2.486964315176010132e-01 7.219242304563522339e-02 2.212950587272644043e-01 6.640274077653884888e-02 9.111113846302032471e-02 -1.252956688404083252e-01 8.750765025615692139e-02 -1.185732185840606689e-01 7.546205818653106689e-02 1.312748491764068604e-01 -1.230862364172935486e-02 -8.898954093456268311e-02 1.396464258432388306e-01 -1.397761255502700806e-01 -2.125884145498275757e-01 -3.995734155178070068e-01
2.182172685861587524e-01 4.489986598491668701e-02 -1.277404278516769409e-01 -6.816272437572479248e-02 -1.279786974191665649e-01 3.301510810852050781e-01 -9.858836978673934937e-02 1.667885333299636841e-01 -7.658741623163223267e-02 1.221878752112388611e-01 1.296607404947280884e-01 -2.805827260017395020e-01 6.363951601088047028e-03 -2.727316021919250488e-01 1.486386954784393311e-01 7.582026720046997070e-02 1.935459226369857788e-01 8.628311753273010254e-02 -2.536416351795196533e-01 3.051269650459289551e-01 -6.417736411094665527e-02 2.159475386142730713e-01 3.058139681816101074e-01 -1.573476791381835938e-01 -9.827041067183017731e-03 -1.228027865290641785e-01 2.003372907638549805e-01 2.590538561344146729e-01 -1.287362724542617798e-01 -3.939215093851089478e-02 1.895540803670883179e-01 -5.947205238044261932e-03
2.249229103326797485e-01 2.599152326583862305e-01 -1.616689562797546387e-01 -2.231217324733734131e-01 -3.187976777553558350e-02 1.791930049657821655e-01 1.974586993455886841e-01 8.203170448541641235e-02 -1.096596345305442810e-01 -3.798373416066169739e-02 7.895848155021667480e-02 5.785905197262763977e-02 1.134309396147727966e-01 -4.451103508472442627e-02 1.277768705040216446e-02 -5.399130657315254211e-02 3.754811882972717285e-01 -2.228443771600723267e-01 1.598972827196121216e-01 1.963004320859909058e-01 -4.486382007598876953e-02 1.588570028543472290e-01 -1.627085357904434204e-01 -2.183368615806102753e-02 2.231030762195587158e-01 -1.386605352163314819e-01 2.060754150152206421e-01 6.021085754036903381e-02 3.186508640646934509e-02 -2.189541310071945190e-01 2.638342082500457764e-01 -3.788228332996368408e-01
3.376849889755249023e-01 2.089104652404785156e-01 -1.669423878192901611e-01 -2.576214969158172607e-01 -3.715981543064117432e-02 -9.215345978736877441e-02 -1.184366121888160706e-01 5.349891260266304016e-03 -3.452366292476654053e-01 1.632313728332519531e-01 6.787420064210891724e-02 -3.129746764898300171e-02 -1.002009883522987366e-01 6.023542955517768860e-02 3.079522848129272461e-01 1.770444810390472412e-01 1.912992745637893677e-01 6.945501267910003662e-02 -6.229690089821815491e-02 2.456758022308349609e-01 -7.268812507390975952e-02 1.996155083179473877e-01 -1.184444408863782883e-02 -2.327522486448287964e-01 4.844484105706214905e-02 1.757749915122985840e-01 -8.832734823226928711e-02 3.210244178771972656e-01 -1.089009270071983337e-01 1.044277697801589966e-01 -9.705018252134323120e-02 -2.269460558891296387e-01
1.520986258983612061e-01 2.100408524274826050e-01 1.072759255766868591e-01 4.842354729771614075e-02 -1.751415282487869263e-01 2.311513759195804596e-02 -8.064216375350952148e-02 1.628889441490173340e-01 5.081092938780784607e-02 -3.323480486869812012e-01 -1.154517978429794312e-01 -2.055682800710201263e-02 -3.149999678134918213e-02 4.323357716202735901e-02 3.838339447975158691e-02 -2.400524914264678955e-03 7.380463927984237671e-02 1.270332932472229004e-01 9.149719960987567902e-03 4.792360365390777588e-01 -1.343204677104949951e-01 1.300529390573501587e-01 -1.039190441370010376e-01 -2.769566774368286133e-01 1.347130686044692993e-01 3.749426603317260742e-01 3.134329989552497864e-02 1.129389107227325439e-01 2.159308940172195435e-01 -3.184738755226135254e-01 -1.485577225685119629e-01 -8.448755741119384766e-02
1.336117684841156006e-01 2.247722744941711426e-01 1.176054216921329498e-02 -1.382859647274017334e-01 3.623984009027481079e-02 -2.148916274309158325e-01 1.049163490533828735e-01 1.211606189608573914e-01 -3.511111736297607422e-01 1.224134713411331177e-01 -2.718465924263000488e-01 -1.229528188705444336e-01 -3.524250090122222900e-01 1.196014229208230972e-03 1.576560288667678833e-01 -1.699572354555130005e-01 7.713194936513900757e-02 -5.300033092498779297e-02 -6.896601617336273193e-02 2.081997543573379517e-01 -2.470745593309402466e-01 2.240032553672790527e-01 2.711504399776458740e-01 -4.373210947960615158e-03 7.742898911237716675e-02 5.362786725163459778e-02 2.295431047677993774e-01 4.498476162552833557e-02 -8.711478859186172485e-02 -1.636660546064376831e-01 -3.071956336498260498e-01 -8.270546677522361279e-04
2.471068501472473145e-01 -4.816721379756927490e-02 -2.475475072860717773e-01 2.492507174611091614e-02 -1.019364744424819946e-01 -1.215304806828498840e-01 -4.343460872769355774e-02 -1.061518564820289612e-01 -1.679009795188903809e-01 -2.455016672611236572e-01 -7.753465324640274048e-02 -3.621600866317749023e-01 -2.079974561929702759e-01 -1.487634330987930298e-01 5.736144632101058960e-02 -3.356125578284263611e-02 2.664995491504669189e-01 -5.242490023374557495e-02 1.330048888921737671e-01 1.797634065151214600e-01 -3.038148283958435059e-01 2.152331471443176270e-01 9.767073392868041992e-02 -1.723647713661193848e-01 2.780155837535858154e-01 2.690316550433635712e-02 3.117492236196994781e-02 8.885561674833297729e-02 3.259285092353820801e-01 -6.565635651350021362e-02 -2.046478539705276489e-01 2.857819490600377321e-04
1.014818176627159119e-01 4.058753252029418945e-01 -1.955745369195938110e-01 -8.768466860055923462e-02 -2.438192367553710938e-01 1.022929474711418152e-01 -3.301895260810852051e-01 -1.505004167556762695e-01 -3.549731671810150146e-01 1.900925859808921814e-02 2.445154041051864624e-01 -7.467342168092727661e-02 -6.489779800176620483e-02 1.225388422608375549e-01 -7.373789697885513306e-02 1.688168644905090332e-01 2.803764939308166504e-01 9.758903644979000092e-03 -2.332588471472263336e-02 1.645699292421340942e-01 -2.952514886856079102e-01 4.012941196560859680e-02 -6.202766299247741699e-02 -2.074616253376007080e-01 -3.106218390166759491e-02 1.508214771747589111e-01 8.240291476249694824e-02 8.659393340349197388e-02 8.062633872032165527e-02 -1.634891629219055176e-01 -1.365541666746139526e-01 2.577117644250392914e-02
-7.177919149398803711e-02 3.830361962318420410e-01 6.858482956886291504e-02 -2.651778459548950195e-01 -8.464512415230274200e-03 -1.798955798149108887e-01 -2.061127722263336182e-01 -5.962108820676803589e-02 -1.731727570295333862e-01 8.223807811737060547e-02 -7.137481123208999634e-02 1.779302060604095459e-01 1.926114857196807861e-01 -5.955787375569343567e-02 4.791760072112083435e-02 -6.053537502884864807e-02 2.260439842939376831e-01 -2.221928834915161133e-01 -1.230975240468978882e-01 3.192050457000732422e-01 2.877996861934661865e-02 2.609457373619079590e-01 -9.456936269998550415e-02 8.171857148408889771e-02 3.473925590515136719e-01 5.778728052973747253e-02 1.271735578775405884e-01 -1.004798859357833862e-01 2.287263572216033936e-01 -2.496728897094726562e-01 6.570126861333847046e-02 -5.667605623602867126e-02
1.487015485763549805e-01 3.399476706981658936e-01 8.006644994020462036e-02 -3.102686703205108643e-01 -2.762704715132713318e-02 -1.282473355531692505e-01 -2.181507945060729980e-01 2.188846021890640259e-01 -1.502816677093505859e-01 -2.082103304564952850e-02 -1.313077807426452637e-01 -3.086870536208152771e-02 -1.645374856889247894e-02 -2.624332010746002197e-01 2.800712361931800842e-02 7.252173125743865967e-02 2.634473145008087158e-01 -4.746348131448030472e-04 -1.084656938910484314e-01 1.164025813341140747e-01 1.718674749135971069e-01 2.365964949131011963e-01 -5.244806781411170959e-02 1.275147646665573120e-01 2.172231823205947876e-01 -2.093228846788406372e-01 -1.649114489555358887e-01 -1.342911273241043091e-01 2.666755914688110352e-01 -5.008891224861145020e-02 1.817262172698974609e-01 -2.973373234272003174e-01
1.979438960552215576e-01 1.926584690809249878e-01 -1.129449829459190369e-01 -5.014144629240036011e-02 -1.158809885382652283e-01 -3.403135016560554504e-02 7.310659438371658325e-02 -4.867088049650192261e-02 -3.284178674221038818e-01 1.619012840092182159e-02 -2.257392853498458862e-01 -1.586185842752456665e-01 -4.135824367403984070e-02 6.264474987983703613e-02 3.680600225925445557e-02 -3.244332671165466309e-01 3.617330789566040039e-01 -1.265219599008560181e-01 2.877709269523620605e-01 1.432433575391769409e-01 7.569386810064315796e-02 -1.787825375795364380e-01 1.505008339881896973e-02 -7.417061924934387207e-02 1.873237490653991699e-01 1.924610733985900879e-01 -1.143885254859924316e-01 8.151141554117202759e-02 3.724352642893791199e-02 -1.723537892103195190e-01 1.802500453777611256e-03 -4.160274863243103027e-01
1.131021305918693542e-01 1.307533979415893555e-01 -3.790648654103279114e-02 -1.871642172336578369e-01 -2.128823846578598022e-01 -2.050406485795974731e-02 -4.259796813130378723e-02 4.149915874004364014e-01 8.350726217031478882e-02 -2.262831032276153564e-01 -1.288522779941558838e-01 -1.902005262672901154e-02 1.873882673680782318e-02 -1.310197263956069946e-01 9.013203531503677368e-02 1.969998478889465332e-01 4.381030201911926270e-01 5.521426722407341003e-02 1.729282140731811523e-01 -1.070484220981597900e-01 -3.397036194801330566e-01 -1.489738281816244125e-02 -3.017247840762138367e-02 -1.637560278177261353e-01 -5.593616515398025513e-02 1.151525378227233887e-01 2.427231520414352417e-01 8.909360319375991821e-02 1.933388710021972656e-01 -1.214294061064720154e-01 2.125034034252166748e-01 -1.185863763093948364e-01
2.283202707767486572e-01 1.934621185064315796e-01 9.559418261051177979e-02 -4.906668141484260559e-02 -7.589289452880620956e-03 5.206235870718955994e-02 1.777997910976409912e-01 1.341812908649444580e-01 -3.327909409999847412e-01 9.413112699985504150e-02 -1.254612356424331665e-01 -1.330012734979391098e-02 -5.982195585966110229e-02 4.723751172423362732e-02 2.382060289382934570e-01 6.097610667347908020e-02 3.195522129535675049e-01 -6.913037598133087158e-02 -1.355360634624958038e-02 -8.217230439186096191e-02 -4.018487632274627686e-01 9.909669309854507446e-02 -1.470604985952377319e-01 2.599912323057651520e-02 1.814937293529510498e-01 3.165719807147979736e-01 2.197644859552383423e-01 2.586357891559600830e-01 1.597162485122680664e-01 9.433728456497192383e-02 1.499227732419967651e-01 -1.790155470371246338e-01
1.339947432279586792e-01 1.805155575275421143e-01 3.199462592601776123e-01 -2.915874123573303223e-01 -1.639054119586944580e-01 -1.452651917934417725e-01 -5.815868265926837921e-03 -6.360287964344024658e-02 -1.019563302397727966e-01 5.663273110985755920e-02 7.580376416444778442e-02 -1.276252865791320801e-01 3.215438872575759888e-02 -2.782670259475708008e-01 3.125286847352981567e-02 5.393594130873680115e-02 2.589401304721832275e-01 1.064478158950805664e-01 1.096767857670783997e-01 1.117357611656188965e-01 -2.493841201066970825e-01 2.819465100765228271e-01 9.641665965318679810e-03 -1.120164021849632263e-01 2.205231934785842896e-01 6.467352062463760376e-02 1.590348631143569946e-01 -2.164719253778457642e-01 2.298063486814498901e-01 -3.179357051849365234e-01 2.365316152572631836e-01 2.622832544147968292e-03
-4.078214615583419800e-02 1.313782036304473877e-01 7.488881051540374756e-02 1.594197377562522888e-02 -1.227830797433853149e-01 2.132303714752197266e-01 8.924568071961402893e-03 1.760224550962448120e-01 -1.236011460423469543e-01 1.750096529722213745e-01 3.575562685728073120e-02 -1.271408647298812866e-01 1.918459087610244751e-01 -2.745169997215270996e-01 1.394751518964767456e-01 -1.599426269531250000e-01 3.780187964439392090e-01 -1.646659895777702332e-02 7.235644757747650146e-02 2.582647800445556641e-01 -2.233867719769477844e-02 2.703430354595184326e-01 -4.836326837539672852e-02 -2.692025601863861084e-01 -2.110929042100906372e-01 -1.775523722171783447e-01 -1.472626924514770508e-01 -1.057971864938735962e-01 -5.970485508441925049e-02 -1.934200674295425415e-01 2.269526869058609009e-01 -3.132294714450836182e-01
1.161423474550247192e-01 -1.653005480766296387e-01 -3.155233561992645264e-01 -2.227081805467605591e-01 -3.442681729793548584e-01 1.038984432816505432e-01 -3.450130298733711243e-02 -3.215419128537178040e-02 -1.358180046081542969e-01 1.209673285484313965e-01 -2.208770662546157837e-01 -1.048518121242523193e-01 2.013372629880905151e-01 4.420359060168266296e-02 3.447560071945190430e-01 -2.146812975406646729e-01 3.475950062274932861e-01 -4.552060365676879883e-02 -1.537455916404724121e-01 2.276233285665512085e-01 -3.834715858101844788e-02 7.611872255802154541e-02 -5.022459849715232849e-02 -1.639657765626907349e-01 -1.098745763301849365e-01 1.359377801418304443e-01 5.711437389254570007e-02 1.054489687085151672e-01 2.895117364823818207e-02 -2.706881761550903320e-01 -1.385461091995239258e-01 -7.030462473630905151e-02
4.911483824253082275e-02 3.056940138339996338e-01 1.946590095758438110e-01 -2.785514891147613525e-01 1.293547265231609344e-02 4.181945323944091797e-02 1.017183344811201096e-02 1.875424385070800781e-01 -3.597949147224426270e-01 -1.612760573625564575e-01 -1.997988075017929077e-01 -1.377602964639663696e-01 -9.326317161321640015e-02 -1.629526466131210327e-01 -1.622336357831954956e-02 -7.545093540102243423e-04 2.110061794519424438e-01 8.463933318853378296e-02 -1.264946609735488892e-01 8.262203633785247803e-02 -1.764437183737754822e-02 3.243152201175689697e-01 -1.301081627607345581e-01 8.790379762649536133e-02 7.916797697544097900e-02 -5.694732815027236938e-02 -8.031080663204193115e-02 -3.127001523971557617e-01 3.252195119857788086e-01 -2.254253476858139038e-01 -1.511788964271545410e-01 -6.120319291949272156e-02
3.829778134822845459e-01 1.550866663455963135e-01 -2.075636237859725952e-01 -2.459705322980880737e-01 -1.901962757110595703e-01 1.984140872955322266e-01 -1.848500669002532959e-01 8.585748076438903809e-02 -2.360820323228836060e-01 8.320920169353485107e-02 2.854365482926368713e-02 6.196757405996322632e-02 2.345615327358245850e-01 1.579903662204742432e-01 -1.184277422726154327e-02 1.171747818589210510e-01 3.616585433483123779e-01 -5.814991146326065063e-02 2.685089595615863800e-02 1.545876860618591309e-01 -2.095485031604766846e-01 -2.145737223327159882e-02 -5.694410949945449829e-02 -1.891058385372161865e-01 1.190170943737030029e-01 8.469282090663909912e-02 1.975446939468383789e-02 6.108807027339935303e-02 -4.422361776232719421e-02 -4.534171149134635925e-02 3.713022172451019287e-01 1.947728842496871948e-01
-2.784947678446769714e-02 1.676367521286010742e-01 9.216749668121337891e-02 -1.152355447411537170e-01 -2.758260965347290039e-01 -2.775955013930797577e-02 -1.410763245075941086e-02 3.160988390445709229e-01 -1.326851397752761841e-01 -3.840047717094421387e-01 -7.708498090505599976e-02 -1.628980785608291626e-01 -3.980495780706405640e-02 -1.564754396677017212e-01 9.404058754444122314e-02 -3.231406444683670998e-03 3.402604460716247559e-01 2.960739098489284515e-02 3.068213164806365967e-01 -1.224664598703384399e-02 -2.953011095523834229e-01 -1.238699108362197876e-01 7.245515007525682449e-03 -1.213900148868560791e-01 1.298370510339736938e-01 5.901860445737838745e-02 1.437986195087432861e-01 1.568657159805297852e-01 2.947759814560413361e-02 -2.068933993577957153e-01 2.296980619430541992e-01 -2.226565778255462646e-01
-6.561903655529022217e-02 8.193410933017730713e-02 9.714500606060028076e-02 -1.281630247831344604e-01 -2.357237190008163452e-01 1.184196621179580688e-01 -3.204444348812103271e-01 1.597065031528472900e-01 -3.742887675762176514e-01 -2.381426393985748291e-01 -8.725385367870330811e-02 -7.849219441413879395e-02 -1.539869140833616257e-02 -4.270452633500099182e-02 1.292983740568161011e-01 -7.303845137357711792e-02 4.455878734588623047e-01 -2.587171494960784912e-01 -1.035101115703582764e-01 1.182863265275955200e-01 -4.641580581665039062e-02 -1.878075115382671356e-02 -7.039577513933181763e-02 -8.404252678155899048e-02 1.390389800071716309e-01 6.204160302877426147e-02 8.066681027412414551e-02 -9.372484870254993439e-03 -1.475251764059066772e-01 -7.658065855503082275e-02 -3.988738059997558594e-01 9.709322452545166016e-02
2.779181599617004395e-01 2.215975075960159302e-01 1.578211337327957153e-01 -6.034295074641704559e-03 9.933892637491226196e-02 -8.467055857181549072e-02 2.167960852384567261e-01 3.022448420524597168e-01 5.428020656108856201e-02 -7.907811552286148071e-02 -1.849527060985565186e-01 2.212721621617674828e-03 1.397283673286437988e-01 -3.353298902511596680e-01 -1.666627451777458191e-02 -2.003224939107894897e-01 2.684854269027709961e-01 -1.220292970538139343e-02 -1.078610569238662720e-01 1.028744280338287354e-01 -1.693045645952224731e-01 1.202641874551773071e-01 7.386182993650436401e-02 -2.222980707883834839e-01 3.092041611671447754e-01 2.430346049368381500e-02 3.701208159327507019e-02 2.274879217147827148e-01 3.156445324420928955e-01 -1.532948911190032959e-01 7.099312543869018555e-02 -8.714361488819122314e-02
1.767323613166809082e-01 2.021000832319259644e-01 -1.043872907757759094e-01 -1.543411910533905029e-01 3.100373446941375732e-01 3.647279366850852966e-02 -4.773965571075677872e-03 1.954641789197921753e-01 -3.504794538021087646e-01 2.310468405485153198e-01 -1.652038656175136566e-02 -4.582978039979934692e-02 -1.197824776172637939e-01 -1.307381540536880493e-01 2.124728262424468994e-01 -7.349029183387756348e-03 2.127192914485931396e-01 -8.236119151115417480e-02 -1.668816059827804565e-01 2.658891379833221436e-01 -1.685974448919296265e-01 -6.169852614402770996e-02 -2.078939676284790039e-01 -1.778950542211532593e-02 4.287100732326507568e-01 2.914604246616363525e-01 2.146035619080066681e-02 -6.022427231073379517e-02 4.386263899505138397e-03 -1.958159031346440315e-03 -3.468335792422294617e-02 4.344524070620536804e-02
9.119861572980880737e-02 1.721818745136260986e-01 -1.329801082611083984e-01 -3.110339343547821045e-01 -2.964566946029663086e-01 6.426516920328140259e-02 -9.315327554941177368e-02 1.408138871192932129e-01 -3.368010744452476501e-02 -9.856268763542175293e-02 -2.005319483578205109e-02 -2.297334074974060059e-01 -3.211086094379425049e-01 -3.044472634792327881e-01 1.837245076894760132e-01 -9.312575310468673706e-02 3.307331502437591553e-01 -2.874819561839103699e-02 9.247495234012603760e-02 -2.292603254318237305e-02 -1.351944953203201294e-01 -1.437576115131378174e-01 -8.527359366416931152e-02 -2.024256289005279541e-01 8.369883894920349121e-02 2.894559502601623535e-01 -1.066852584481239319e-01 -9.049995802342891693e-03 2.831554412841796875e-02 -1.819615066051483154e-01 1.121289357542991638e-01 -2.638470232486724854e-01
9.968195855617523193e-02 2.197190970182418823e-01 -3.394332826137542725e-01 -2.647456526756286621e-01 -1.782598644495010376e-01 1.826659403741359711e-02 -1.141801103949546814e-01 -6.776648759841918945e-02 -1.101987063884735107e-01 -4.667122662067413330e-02 -2.035202682018280029e-01 -1.706880033016204834e-01 4.407833516597747803e-02 4.536207020282745361e-02 9.002821892499923706e-02 -6.428131461143493652e-02 2.933926582336425781e-01 -1.562714427709579468e-01 1.997845992445945740e-02 -2.700028754770755768e-02 -3.244309872388839722e-02 -1.095403134822845459e-01 -2.748927175998687744e-01 9.742396324872970581e-02 -1.076607592403888702e-02 3.750877380371093750e-01 1.072946786880493164e-01 8.683749288320541382e-02 3.082226812839508057e-01 2.622920554131269455e-03 -2.668283283710479736e-01 -2.642443180084228516e-01
2.141550183296203613e-01 2.489956766366958618e-01 1.450992077589035034e-01 6.489422172307968140e-02 -2.940795421600341797e-01 -1.778917014598846436e-01 1.549768634140491486e-02 1.073736399412155151e-01 -3.823741152882575989e-02 -1.230151876807212830e-01 1.132696345448493958e-01 -6.451186537742614746e-02 1.246211975812911987e-01 5.670658126473426819e-02 2.928890883922576904e-01 -1.124422103166580200e-01 1.604941934347152710e-01 -5.715223029255867004e-02 -4.627500101923942566e-02 4.758968949317932129e-01 1.034297607839107513e-02 2.751133143901824951e-01 -1.283627599477767944e-01 -2.527956664562225342e-01 -9.526306763291358948e-03 3.276650309562683105e-01 5.338644608855247498e-03 6.108456291258335114e-03 6.086081732064485550e-03 -2.482922524213790894e-01 6.269739009439945221e-03 -5.611435323953628540e-02
-1.849372386932373047e-01 1.949424296617507935e-01 -3.807217776775360107e-01 -2.158598601818084717e-01 -1.130936890840530396e-01 1.095222234725952148e-01 -2.020195275545120239e-01 -9.267637133598327637e-02 -1.400155723094940186e-01 5.365801043808460236e-03 -1.957294493913650513e-01 -9.772743284702301025e-02 3.451002528890967369e-03 -2.492509037256240845e-01 2.571796178817749023e-01 -1.462230235338211060e-01 2.999555170536041260e-01 -1.198859363794326782e-01 -1.698660105466842651e-01 -9.152490645647048950e-02 -1.749567538499832153e-01 4.210473597049713135e-02 7.174107432365417480e-02 -3.921271115541458130e-02 -3.667396306991577148e-02 3.345815539360046387e-01 1.367173045873641968e-01 7.285135984420776367e-02 -4.541330970823764801e-03 -3.409607410430908203e-01 -3.137922659516334534e-02 -9.858089685440063477e-02
-3.863537311553955078e-02 1.830410212278366089e-01 1.283845491707324982e-02 -3.022958040237426758e-01 -1.014114692807197571e-01 -3.071083724498748779e-01 -3.028218820691108704e-02 1.424988210201263428e-01 -2.229675464332103729e-02 1.565677113831043243e-02 -3.255024254322052002e-01 -2.673385441303253174e-01 -1.312910020351409912e-01 4.497653618454933167e-02 1.796073764562606812e-01 -1.141678169369697571e-01 1.528670266270637512e-02 -3.362064659595489502e-01 8.172410726547241211e-02 4.020812213420867920e-01 -1.579411625862121582e-01 5.164650082588195801e-02 2.064869999885559082e-01 -8.350532501935958862e-02 1.207695677876472473e-01 1.423365920782089233e-01 1.344828307628631592e-01 3.961667791008949280e-02 1.422712057828903198e-01 -6.439320743083953857e-02 4.084867238998413086e-02 2.559685111045837402e-01
4.854483902454376221e-02 2.096200436353683472e-01 1.497984677553176880e-01 -1.745816171169281006e-01 -5.486106872558593750e-02 2.789017185568809509e-02 8.634800906293094158e-04 -4.709421843290328979e-02 -3.034273684024810791e-01 5.181903392076492310e-02 -1.346776634454727173e-01 -3.175497055053710938e-02 7.275575771927833557e-03 8.442314714193344116e-02 5.215564370155334473e-02 -7.915122807025909424e-02 -9.714364260435104370e-02 4.355606622993946075e-03 -1.215991750359535217e-01 3.691530227661132812e-01 -3.217840194702148438e-01 2.284502983093261719e-01 -1.222704201936721802e-01 -5.795824900269508362e-02 2.688620090484619141e-01 6.182995438575744629e-02 4.074092954397201538e-02 -1.797610521316528320e-01 4.014197587966918945e-01 -3.735004663467407227e-01 -7.061386853456497192e-02 -1.201797649264335632e-01
9.113812446594238281e-02 -3.054358763620257378e-03 -3.561623096466064453e-01 -3.262318074703216553e-01 -1.690969765186309814e-01 1.366093307733535767e-01 -2.450333535671234131e-01 -5.091626569628715515e-02 4.810620471835136414e-02 -7.924786210060119629e-02 -2.260455936193466187e-01 -1.418344229459762573e-01 6.626931577920913696e-02 -1.027787774801254272e-01 3.092088401317596436e-01 -9.190210700035095215e-02 2.477875202894210815e-01 -1.053446158766746521e-01 4.744847863912582397e-02 3.229113519191741943e-01 8.127771317958831787e-02 -4.565012827515602112e-02 3.797325119376182556e-02 -4.889445006847381592e-02 -1.462187431752681732e-02 -5.590872466564178467e-02 9.843297302722930908e-02 3.135734498500823975e-01 1.166033446788787842e-01 -2.102831751108169556e-01 -1.900497078895568848e-01 -2.299213558435440063e-01
-5.624199658632278442e-02 2.500238418579101562e-01 -2.039554268121719360e-01 -5.849096551537513733e-02 -1.576654613018035889e-01 -2.167178504168987274e-02 -2.947119809687137604e-02 9.683267772197723389e-02 -2.098124027252197266e-01 -3.117384612560272217e-01 -4.333434253931045532e-02 -3.697747290134429932e-01 -5.160774290561676025e-02 -1.012662872672080994e-01 6.690476555377244949e-03 -1.578011810779571533e-01 2.946303188800811768e-01 -5.903108790516853333e-02 1.792571246623992920e-01 1.906246244907379150e-01 -2.474794089794158936e-01 3.553223311901092529e-01 1.697395443916320801e-01 9.559607505798339844e-02 -1.649974733591079712e-01 1.106479689478874207e-01 -3.002419881522655487e-02 -2.587944865226745605e-01 1.461385637521743774e-01 5.412806198000907898e-02 1.338087171316146851e-01 -4.804324731230735779e-02
2.648552656173706055e-01 1.893689185380935669e-01 2.596820890903472900e-01 -2.104105353355407715e-01 -6.773891858756542206e-03 -8.698040246963500977e-02 -4.750782251358032227e-02 4.023628309369087219e-02 -3.373336791992187500e-01 9.928465634584426880e-02 -2.725354135036468506e-01 -4.430961236357688904e-02 -4.291118979454040527e-01 -6.019953638315200806e-02 1.722170859575271606e-01 -5.566754844039678574e-03 1.279821693897247314e-01 -4.784842953085899353e-02 5.761458724737167358e-02 1.635320782661437988e-01 -2.486333437263965607e-02 1.111170183867216110e-02 -1.050036326050758362e-01 -1.552347391843795776e-01 3.316526114940643311e-01 -5.290634930133819580e-03 2.669429481029510498e-01 -1.406954526901245117e-01 1.315326094627380371e-01 -2.093103379011154175e-01 -8.137326687574386597e-02 -7.107854355126619339e-03
1.048599705100059509e-01 9.710740298032760620e-02 -3.525931239128112793e-01 9.918450564146041870e-02 -1.508386433124542236e-02 1.289402842521667480e-01 -2.354591935873031616e-01 -1.443754583597183228e-01 -2.918136715888977051e-01 5.307256430387496948e-02 -4.246906638145446777e-01 -1.970300227403640747e-01 3.708006069064140320e-02 -1.303945481777191162e-01 -1.609804108738899231e-02 -5.466092750430107117e-02 4.684720933437347412e-01 -1.997637189924716949e-02 8.060993999242782593e-02 4.816987738013267517e-02 4.948448762297630310e-02 2.953134179115295410e-01 -9.090712666511535645e-02 -1.236846372485160828e-01 -8.812054246664047241e-02 2.915781736373901367e-02 1.620865613222122192e-01 -3.667178330942988396e-03 -6.091046333312988281e-02 -1.506506204605102539e-01 6.763543933629989624e-02 -1.253465265035629272e-01
3.267630636692047119e-01 3.776728808879852295e-01 -1.051514223217964172e-02 -8.155992627143859863e-02 -1.758729070425033569e-01 1.922370493412017822e-01 2.171452790498733521e-01 7.146838307380676270e-02 -1.104962825775146484e-01 -2.136760577559471130e-02 -2.870827913284301758e-01 -8.479718118906021118e-03 1.444647610187530518e-01 -1.125132963061332703e-01 -4.344698507338762283e-03 -1.450581848621368408e-01 1.491716057062149048e-01 -1.932127028703689575e-02 -1.140593066811561584e-01 2.112728655338287354e-01 -1.873603761196136475e-01 1.038191914558410645e-01 1.309426780790090561e-02 -1.274948865175247192e-01 3.531351089477539062e-01 2.255968600511550903e-01 2.813393250107765198e-03 -5.906902998685836792e-02 3.426403105258941650e-01 -4.495071992278099060e-02 4.365402087569236755e-02 1.758738458156585693e-01
2.044810354709625244e-01 1.204747483134269714e-01 -2.144543081521987915e-01 -7.235883176326751709e-02 -1.536853313446044922e-01 -1.415282338857650757e-01 -3.100189007818698883e-02 1.126759499311447144e-01 -2.539204359054565430e-01 3.986404463648796082e-02 -4.517193883657455444e-02 -3.120322823524475098e-01 -2.671764045953750610e-02 -8.702505379915237427e-03 -1.858648844063282013e-02 -1.893659383058547974e-01 2.766248881816864014e-01 -2.195926606655120850e-01 2.468594163656234741e-01 2.931976616382598877e-01 5.985131859779357910e-02 -3.955956548452377319e-02 7.559883408248424530e-03 -1.161342933773994446e-01 5.020285025238990784e-02 1.318087708204984665e-02 -2.025250047445297241e-01 4.554910957813262939e-02 -3.555224835872650146e-02 -2.660195231437683105e-01 -6.128378584980964661e-02 -4.698586463928222656e-01
2.261952012777328491e-01 1.347974408417940140e-02 5.850660800933837891e-02 -9.989380836486816406e-02 -2.446815222501754761e-01 5.351898074150085449e-02 -6.743997335433959961e-02 3.333265483379364014e-01 3.218257054686546326e-02 -2.288063913583755493e-01 -1.445147693157196045e-01 -1.919158548116683960e-02 -2.471082657575607300e-02 -1.476862430572509766e-01 6.515148282051086426e-02 7.080247253179550171e-02 3.990522623062133789e-01 4.491871967911720276e-02 2.476561218500137329e-01 -1.730756014585494995e-01 -3.139447867870330811e-01 2.351255714893341064e-02 1.843491196632385254e-02 -1.897140294313430786e-01 -4.674201831221580505e-02 2.768107876181602478e-02 1.748271286487579346e-01 2.017338722944259644e-01 1.318348646163940430e-01 -2.293396443128585815e-01 1.598664075136184692e-01 -3.046354949474334717e-01
1.269555091857910156e-01 1.218687370419502258e-01 -9.522581240162253380e-04 -2.846057713031768799e-01 4.119207337498664856e-02 1.816169023513793945e-01 2.670958042144775391e-01 -1.435132324695587158e-01 -1.783162653446197510e-01 -5.373331531882286072e-02 6.949134916067123413e-02 -6.003858521580696106e-02 5.870257318019866943e-02 -2.338190190494060516e-02 1.543661803007125854e-01 -1.392857581377029419e-01 3.007909357547760010e-01 -1.380255669355392456e-01 1.972550004720687866e-01 3.629364967346191406e-01 -1.855035424232482910e-01 3.699094951152801514e-01 -7.661356776952743530e-02 -1.982537955045700073e-01 1.344274729490280151e-01 -1.703233122825622559e-01 -4.048140719532966614e-02 -1.871085353195667267e-02 1.540187299251556396e-01 -1.448585987091064453e-01 2.186053991317749023e-01 -1.814670562744140625e-01
3.237543404102325439e-01 1.974344551563262939e-01 -1.549573242664337158e-01 -2.170414030551910400e-01 -7.487276196479797363e-02 2.047243863344192505e-01 -2.466695606708526611e-01 4.727445915341377258e-02 -1.178124397993087769e-01 8.597586303949356079e-02 -7.231237739324569702e-02 -1.640879660844802856e-01 1.983119845390319824e-01 -4.641306027770042419e-02 2.214580625295639038e-01 1.629372686147689819e-01 1.264417171478271484e-01 -3.939810395240783691e-02 -2.170647084712982178e-01 1.193767338991165161e-01 1.129430830478668213e-01 2.719448208808898926e-01 4.336169362068176270e-02 1.307730525732040405e-01 -2.872034311294555664e-01 1.643939465284347534e-01 2.790519297122955322e-01 2.256475016474723816e-02 2.930396050214767456e-02 -2.380551546812057495e-01 2.624323964118957520e-01 -7.138650864362716675e-02
-6.122564431279897690e-03 2.766668424010276794e-02 -1.752462834119796753e-01 -3.310642540454864502e-01 7.627891004085540771e-02 1.590638756752014160e-01 7.547309249639511108e-02 5.458050221204757690e-02 -1.491346359252929688e-01 -7.584742456674575806e-02 1.755290925502777100e-01 -2.433409988880157471e-01 -1.270095556974411011e-01 -9.643155336380004883e-02 1.210424229502677917e-01 -2.443544566631317139e-01 3.377845883369445801e-01 6.219310313463211060e-02 7.323635369539260864e-02 4.723767042160034180e-01 -1.888565123081207275e-01 8.803816884756088257e-02 2.452053576707839966e-01 -1.187301799654960632e-01 2.769850194454193115e-01 3.550169616937637329e-02 2.751147560775279999e-02 9.924431890249252319e-02 1.975765377283096313e-01 -8.965573459863662720e-02 2.610678412020206451e-02 2.870340086519718170e-02
1.432400196790695190e-01 3.550561964511871338e-01 -1.434926241636276245e-01 -1.530332416296005249e-01 -4.270714148879051208e-02 -1.082028001546859741e-01 3.990572094917297363e-01 2.671315968036651611e-01 -2.609718739986419678e-01 1.084900368005037308e-02 -1.672200858592987061e-01 3.122393600642681122e-02 1.955079585313796997e-01 -1.517469882965087891e-01 -2.755118906497955322e-02 -1.928729563951492310e-01 3.062432408332824707e-01 -8.511308580636978149e-02 -9.884005039930343628e-02 -8.500766754150390625e-02 3.084875084459781647e-02 4.919230937957763672e-02 -7.023394107818603516e-02 -1.601602137088775635e-01 2.563064992427825928e-01 -9.982927143573760986e-02 3.347380459308624268e-02 1.549507975578308105e-01 2.855645418167114258e-01 -1.922130584716796875e-02 -1.263918634504079819e-02 -1.845360696315765381e-01
1.074013561010360718e-01 1.258437931537628174e-01 1.030063442885875702e-02 -5.093192309141159058e-02 -3.626101613044738770e-01 1.268263906240463257e-01 7.268041372299194336e-02 2.708388864994049072e-01 -1.729359030723571777e-01 1.608975380659103394e-01 -2.943475171923637390e-02 -1.429681032896041870e-01 9.420715272426605225e-02 -1.868727207183837891e-01 2.327296733856201172e-01 -9.769902378320693970e-02 1.647453308105468750e-01 1.661197394132614136e-01 2.134107053279876709e-02 -1.981088519096374512e-02 1.784869879484176636e-01 4.344208911061286926e-02 2.564756572246551514e-01 -2.215438187122344971e-01 3.230703249573707581e-02 4.258874058723449707e-01 7.033531367778778076e-02 2.130254209041595459e-01 9.349092841148376465e-02 -1.349966078996658325e-01 -1.582805216312408447e-01 -2.648697793483734131e-01
1.314449608325958252e-01 1.315252762287855148e-02 -2.690620720386505127e-01 -7.464494556188583374e-02 -7.943712174892425537e-02 -2.714992314577102661e-02 -3.015434145927429199e-01 -3.576569259166717529e-02 -2.117951363325119019e-01 1.364002078771591187e-01 -2.753163278102874756e-01 -3.057906031608581543e-01 6.222771480679512024e-02 1.078076735138893127e-01 1.491120308637619019e-01 -1.386614739894866943e-01 4.472824633121490479e-01 -1.167302578687667847e-01 2.057929709553718567e-02 8.995440602302551270e-02 5.000168457627296448e-02 -1.824659556150436401e-01 1.427278816699981689e-01 7.917392253875732422e-02 -1.106533706188201904e-01 4.715756699442863464e-02 3.092542588710784912e-01 -1.362893264740705490e-02 1.900866776704788208e-01 -2.652252018451690674e-01 7.087630033493041992e-02 -9.577747434377670288e-02
-3.537501767277717590e-02 1.737235486507415771e-01 -1.748708188533782959e-01 -7.997398823499679565e-02 -2.420388907194137573e-01 -1.672873739153146744e-03 5.297144502401351929e-02 3.323044180870056152e-01 -2.319209426641464233e-01 -2.391695976257324219e-01 -1.412478089332580566e-01 -2.636737227439880371e-01 -3.918152675032615662e-02 -1.026676744222640991e-01 1.255321353673934937e-01 1.070672869682312012e-01 3.237165212631225586e-01 1.329227071255445480e-02 1.021240949630737305e-01 1.292998790740966797e-01 -2.516001164913177490e-01 3.450521528720855713e-01 4.076978564262390137e-02 -2.727032601833343506e-01 -1.809305995702743530e-01 -6.121920049190521240e-02 6.538602709770202637e-02 -2.240752875804901123e-01 8.231127262115478516e-02 9.210994094610214233e-02 7.898613065481185913e-02 -1.305261105298995972e-01
-5.302182957530021667e-02 -5.979343131184577942e-02 -6.779664009809494019e-02 -8.975189179182052612e-02 -3.529284894466400146e-01 -2.514212951064109802e-02 4.665504023432731628e-02 4.791887849569320679e-02 -1.320480108261108398e-01 1.906000822782516479e-01 -3.132024407386779785e-01 -9.306558966636657715e-02 1.231345254927873611e-02 7.492402195930480957e-02 2.293299585580825806e-01 -2.137870341539382935e-01 5.403408408164978027e-01 -1.445372104644775391e-01 4.460786003619432449e-03 2.355421036481857300e-01 -2.733330987393856049e-02 -1.005548164248466492e-01 8.227728307247161865e-03 -3.711834549903869629e-02 -3.310168534517288208e-02 3.322933614253997803e-01 -1.598695069551467896e-01 2.477127127349376678e-02 4.585832729935646057e-02 -2.418429702520370483e-01 -8.762042224407196045e-02 -9.786111302673816681e-03
2.892236113548278809e-01 2.844932079315185547e-01 -1.526156812906265259e-01 -1.337976753711700439e-02 -8.679090440273284912e-02 4.699780419468879700e-02 -1.945274472236633301e-01 -1.398348361253738403e-01 -1.841755658388137817e-01 -1.092165708541870117e-01 -2.228900045156478882e-01 -2.592902183532714844e-01 -1.703943759202957153e-01 -2.256136387586593628e-01 2.681523263454437256e-01 -1.163566932082176208e-01 -2.038035988807678223e-01 -1.523056030273437500e-01 1.001484040170907974e-02 -3.947272524237632751e-02 -2.391332536935806274e-01 2.099201828241348267e-01 2.476752251386642456e-01 -1.800314784049987793e-01 1.088477298617362976e-01 -4.944548476487398148e-03 -1.083343103528022766e-01 -5.941356346011161804e-02 1.926417499780654907e-01 4.185168445110321045e-02 1.380270123481750488e-01 -2.649843692779541016e-01
7.745274156332015991e-02 1.277088969945907593e-01 2.181127108633518219e-02 -2.446099370718002319e-01 -2.824630774557590485e-02 5.636196583509445190e-02 -1.003173738718032837e-02 9.647423774003982544e-02 5.077273771166801453e-02 -2.200980186462402344e-01 -6.878218613564968109e-03 -8.728601783514022827e-02 -1.200868114829063416e-01 -3.222087631002068520e-03 -1.484801620244979858e-01 -1.034327074885368347e-01 3.605348169803619385e-01 -3.412196636199951172e-01 -5.975626409053802490e-02 3.545769155025482178e-01 -4.553886130452156067e-02 3.413139283657073975e-01 1.772283166646957397e-01 -4.046167805790901184e-02 1.989460289478302002e-01 1.265799440443515778e-02 2.257470637559890747e-01 -3.066849708557128906e-01 5.146855860948562622e-02 -1.463715732097625732e-01 1.238748133182525635e-01 -2.159463316202163696e-01
9.547162801027297974e-02 2.160492986440658569e-01 6.182880327105522156e-02 -7.208656519651412964e-02 -1.229885891079902649e-01 8.210033923387527466e-02 -1.807295382022857666e-01 3.580603003501892090e-01 8.463855832815170288e-02 -1.361265182495117188e-01 -2.075726352632045746e-02 1.796755045652389526e-01 -1.410269588232040405e-01 -2.087789028882980347e-01 -1.225711107254028320e-01 1.670336574316024780e-01 3.944449126720428467e-01 -2.656567692756652832e-01 3.274690359830856323e-02 1.810501217842102051e-01 -2.430722862482070923e-01 7.155322283506393433e-02 7.482048240490257740e-04 -2.513463795185089111e-02 -2.223675400018692017e-01 3.041119873523712158e-01 1.212132424116134644e-01 8.723863214254379272e-02 1.731480062007904053e-01 -6.389348767697811127e-03 -2.605593502521514893e-01 2.543744817376136780e-02
1.650113910436630249e-01 1.406597048044204712e-01 -2.850327491760253906e-01 7.653570920228958130e-02 -4.836089909076690674e-03 8.426466584205627441e-02 -1.313368082046508789e-01 6.038601975888013840e-03 -3.502668738365173340e-01 -2.242676354944705963e-02 -1.938419640064239502e-01 -2.136563658714294434e-01 8.089680224657058716e-02 -2.857442200183868408e-01 -8.116520941257476807e-02 -2.247687578201293945e-01 3.072606325149536133e-01 -2.982495725154876709e-01 1.137536987662315369e-01 -5.408376455307006836e-02 -8.009751141071319580e-02 2.109935581684112549e-01 6.441581249237060547e-02 -2.062997668981552124e-01 -2.611908828839659691e-03 -2.618039958178997040e-02 -1.989965289831161499e-01 1.888700276613235474e-01 5.420987308025360107e-02 2.382979840040206909e-01 -5.102232098579406738e-02 -2.336607277393341064e-01
2.263021655380725861e-02 3.392378687858581543e-01 -1.531061679124832153e-01 -1.052741482853889465e-01 3.444900363683700562e-02 -5.355443432927131653e-02 -2.230334728956222534e-01 -1.598839610815048218e-01 -2.350692152976989746e-01 -6.172936782240867615e-02 -3.184003233909606934e-01 1.948695182800292969e-01 2.077518254518508911e-01 -1.455363184213638306e-01 4.393105208873748779e-02 5.031561478972434998e-02 1.300625801086425781e-01 -6.341135501861572266e-02 -2.141511887311935425e-01 2.402451336383819580e-01 -2.730285823345184326e-01 4.392623901367187500e-02 -1.841529458761215210e-01 1.084383130073547363e-01 2.999704517424106598e-02 2.012375555932521820e-02 2.866862714290618896e-01 -1.277106106281280518e-01 6.801468133926391602e-02 -3.230872452259063721e-01 1.559747457504272461e-01 -1.532682329416275024e-01
1.664120554924011230e-01 4.289411902427673340e-01 -9.882946312427520752e-02 -7.045255601406097412e-02 -4.278225600719451904e-01 -8.255237340927124023e-02 1.018137782812118530e-01 5.043875426054000854e-02 -2.826183848083019257e-02 -1.711488217115402222e-01 -1.923365443944931030e-01 1.276231184601783752e-02 9.664484858512878418e-02 -2.460112795233726501e-02 1.288429945707321167e-01 -1.296722292900085449e-01 1.638759970664978027e-01 -1.812985986471176147e-01 -8.874972909688949585e-02 2.346035689115524292e-01 -7.286612689495086670e-02 2.484655976295471191e-01 8.581914938986301422e-03 -6.849787663668394089e-03 3.114497959613800049e-01 9.416597336530685425e-02 -1.254152804613113403e-01 -1.635649651288986206e-01 3.149070441722869873e-01 -1.337989717721939087e-01 2.987338602542877197e-02 6.406261771917343140e-02
1.554617583751678467e-01 2.375418394804000854e-01 -2.083340473473072052e-02 7.103255949914455414e-03 -1.717794835567474365e-01 9.722940623760223389e-02 4.854150116443634033e-02 -6.425400078296661377e-02 -2.016725242137908936e-01 1.917366236448287964e-01 -3.532260954380035400e-01 -5.248904600739479065e-02 -2.448086887598037720e-01 -2.828491330146789551e-01 2.492929399013519287e-01 -8.194984495639801025e-02 1.505846828222274780e-01 -8.973421528935432434e-03 9.602641314268112183e-02 3.442928194999694824e-01 -4.749041423201560974e-02 3.444380313158035278e-02 3.846106231212615967e-01 -2.241436019539833069e-02 -9.589176625013351440e-03 -1.125959008932113647e-01 1.188648417592048645e-01 3.097854256629943848e-01 1.701825764030218124e-03 -2.257899753749370575e-02 1.597950905561447144e-01 9.176642447710037231e-02
1.326966881752014160e-01 -6.752983666956424713e-03 -3.343396782875061035e-01 1.405144855380058289e-02 -2.638480365276336670e-01 -2.026357203722000122e-01 -1.888399012386798859e-02 7.540190964937210083e-02 -1.797712780535221100e-02 -1.722919940948486328e-02 -6.369816511869430542e-02 -1.739764362573623657e-01 -2.153881266713142395e-02 -2.714054584503173828e-01 1.031550168991088867e-01 -4.489011317491531372e-02 3.704704344272613525e-01 -8.320140838623046875e-02 1.551082283258438110e-01 1.884501725435256958e-01 -3.737116158008575439e-01 1.552589386701583862e-01 -2.113345637917518616e-02 -5.520805716514587402e-02 2.048533558845520020e-01 1.744259297847747803e-01 1.267495658248662949e-02 1.634925007820129395e-01 3.245606124401092529e-01 1.907966285943984985e-01 -1.382146775722503662e-01 2.812827564775943756e-02
1.080957576632499695e-01 -1.261610835790634155e-01 -3.476388454437255859e-01 -1.075097247958183289e-01 -1.906521916389465332e-01 -3.563359379768371582e-02 -1.345066428184509277e-01 -4.336847364902496338e-02 -2.226926684379577637e-01 -9.724394232034683228e-02 -3.376735746860504150e-01 -1.772824376821517944e-01 1.597817093133926392e-01 -2.099347114562988281e-01 2.663672864437103271e-01 4.952814802527427673e-02 3.268685042858123779e-01 -2.272954732179641724e-01 -1.358359754085540771e-01 1.021707803010940552e-01 -6.804077327251434326e-02 -9.080269932746887207e-02 -8.789242058992385864e-02 -5.424426868557929993e-03 3.693048376590013504e-03 2.193053811788558960e-01 1.082208976149559021e-01 1.332235783338546753e-01 1.253354549407958984e-01 -3.429378271102905273e-01 2.268573455512523651e-02 -1.243546903133392334e-01
1.552218943834304810e-01 1.006299033761024475e-01 -2.012551277875900269e-01 -1.019123718142509460e-01 -7.559414207935333252e-02 2.738239616155624390e-02 -3.538541495800018311e-01 -6.823840737342834473e-02 3.596424311399459839e-02 1.172533929347991943e-01 -1.156011074781417847e-01 -1.419063508510589600e-01 1.832832545042037964e-01 -2.322786748409271240e-01 5.725413095206022263e-03 -1.350657194852828979e-01 3.503834009170532227e-01 -2.923081442713737488e-02 -4.379662871360778809e-02 3.215283155441284180e-01 6.591209769248962402e-02 3.341134190559387207e-01 -1.571712084114551544e-02 1.070609763264656067e-01 1.300061643123626709e-01 -6.942660361528396606e-02 1.984084695577621460e-01 2.985350191593170166e-01 1.804601997137069702e-01 -2.453458011150360107e-01 1.142107397317886353e-01 1.075638532638549805e-01
1.190182492136955261e-01 4.269056618213653564e-01 8.918399363756179810e-02 -1.758139282464981079e-01 -2.190369814634323120e-01 1.084699407219886780e-01 2.104792594909667969e-01 2.660216391086578369e-01 -1.514045242220163345e-02 -2.096691727638244629e-02 -1.053697019815444946e-01 -9.650169312953948975e-02 -8.696641772985458374e-03 -2.690706253051757812e-01 -1.161764040589332581e-01 -2.382320910692214966e-01 3.921482563018798828e-01 5.133432149887084961e-02 -7.958576083183288574e-02 1.285082548856735229e-01 -1.333901882171630859e-01 1.888677775859832764e-01 -8.139871992170810699e-03 -3.888311237096786499e-02 2.423299401998519897e-01 -1.612492464482784271e-02 1.147904172539710999e-01 5.265773460268974304e-02 3.116935789585113525e-01 2.996469475328922272e-02 -1.207134425640106201e-01 6.509878486394882202e-02
-6.022562459111213684e-02 4.097515046596527100e-01 -2.570216357707977295e-02 -2.444673627614974976e-01 -1.634101569652557373e-01 -4.055061563849449158e-02 -1.696427911520004272e-01 -2.153220325708389282e-01 -2.641227841377258301e-01 2.145821303129196167e-01 -1.842799186706542969e-01 2.472148044034838676e-03 -3.974354267120361328e-02 8.489981293678283691e-02 6.071326509118080139e-02 5.326190963387489319e-03 1.188569739460945129e-01 -1.966629922389984131e-01 -1.536651700735092163e-01 3.347325026988983154e-01 -3.442302644252777100e-01 1.933588832616806030e-02 -1.101789027452468872e-01 7.128947973251342773e-02 4.162092879414558411e-02 -1.456142961978912354e-01 4.686669260263442993e-02 -7.439512014389038086e-02 2.206222862005233765e-01 -3.123363554477691650e-01 -1.550348289310932159e-02 2.452057041227817535e-02
2.151367217302322388e-01 9.687992185354232788e-02 -1.709174364805221558e-01 -1.350966840982437134e-01 -1.465198844671249390e-01 -7.953852415084838867e-02 -4.595422744750976562e-02 3.929975628852844238e-02 -2.031382322311401367e-01 1.690917089581489563e-02 -4.838823899626731873e-02 -2.167335450649261475e-01 -1.493486911058425903e-01 -2.317386865615844727e-02 -9.787480533123016357e-02 -2.060332298278808594e-01 2.715363204479217529e-01 -2.627786993980407715e-01 3.589473068714141846e-01 2.304802834987640381e-01 2.365946583449840546e-02 -4.309060797095298767e-02 1.155955344438552856e-02 -9.367558360099792480e-02 -9.627508372068405151e-02 1.802617609500885010e-01 -9.697878360748291016e-02 9.509220719337463379e-02 1.017963439226150513e-01 -3.028651773929595947e-01 -1.582518815994262695e-01 -4.198337197303771973e-01
2.488968074321746826e-01 3.677348792552947998e-01 -1.735415607690811157e-01 -1.144951283931732178e-01 -9.018597006797790527e-02 3.470367193222045898e-01 -3.829294741153717041e-01 3.697779029607772827e-02 -6.929039210081100464e-02 -3.645160794258117676e-02 -2.278947532176971436e-01 -1.137179210782051086e-01 2.155491411685943604e-01 -6.977438926696777344e-02 5.037873610854148865e-02 1.780598759651184082e-01 1.277226954698562622e-01 -9.688495099544525146e-02 -3.003108687698841095e-02 1.508663445711135864e-01 2.047863230109214783e-02 1.819459199905395508e-01 -1.351462453603744507e-01 1.613424271345138550e-01 -6.221473217010498047e-02 1.248236522078514099e-01 1.852624565362930298e-01 8.835386484861373901e-02 -5.699244886636734009e-02 -2.824921607971191406e-01 2.335048019886016846e-01 1.084705907851457596e-02
1.082679182291030884e-01 9.695350192487239838e-03 -1.170559972524642944e-02 -1.241581216454505920e-01 -1.171735897660255432e-01 3.600232601165771484e-01 -3.308641314506530762e-01 2.114095240831375122e-01 -3.821584582328796387e-01 2.145030163228511810e-02 -2.104986011981964111e-01 5.073313787579536438e-02 1.709677577018737793e-01 -1.764010936021804810e-01 2.010256052017211914e-01 -4.785097017884254456e-02 2.173291146755218506e-01 -1.639229618012905121e-02 -1.199686080217361450e-01 -1.008763238787651062e-01 -2.675640583038330078e-01 1.754428632557392120e-02 4.925292357802391052e-02 -4.847460892051458359e-03 9.219091385602951050e-02 1.668658256530761719e-01 1.954161077737808228e-01 -3.613701462745666504e-02 -1.362707614898681641e-01 -2.638535387814044952e-02 2.618175446987152100e-01 -2.619454860687255859e-01
1.236588954925537109e-01 3.101340681314468384e-02 8.151139318943023682e-02 2.870181202888488770e-01 -1.063320338726043701e-01 1.532899439334869385e-01 -1.468678265810012817e-01 1.489973347634077072e-02 -9.898186475038528442e-02 3.737153857946395874e-02 -1.637177318334579468e-01 -2.388781905174255371e-01 2.069568485021591187e-01 -1.451937407255172729e-01 -1.432095319032669067e-01 1.584975719451904297e-01 1.210831403732299805e-01 -1.075273826718330383e-01 -2.417131215333938599e-01 9.017989039421081543e-02 -1.990244835615158081e-01 2.453605830669403076e-01 2.346132323145866394e-02 -3.555802404880523682e-01 -3.241222351789474487e-02 2.338454723358154297e-01 8.164964616298675537e-02 -3.633797168731689453e-02 1.053893938660621643e-01 -2.719100415706634521e-01 -1.718242317438125610e-01 -3.683144152164459229e-01
1.672027707099914551e-01 7.935321331024169922e-02 -1.070653498172760010e-01 -1.422538608312606812e-01 -2.014731764793395996e-01 -1.184886693954467773e-01 5.253392457962036133e-02 2.068022936582565308e-01 -1.247194036841392517e-01 2.358318269252777100e-01 -7.349396497011184692e-02 -3.122163712978363037e-01 -8.424802869558334351e-02 -2.796349823474884033e-01 -5.224778130650520325e-02 -9.808585792779922485e-02 2.587697803974151611e-01 -5.375247076153755188e-02 9.909062087535858154e-02 1.265589594841003418e-01 -3.589338064193725586e-02 -4.372374340891838074e-02 2.431646361947059631e-02 -1.486038975417613983e-02 1.895855069160461426e-01 2.365802824497222900e-01 -2.074095308780670166e-01 6.248633563518524170e-02 1.200255528092384338e-01 -3.417367637157440186e-01 -4.590065684169530869e-03 -4.386867284774780273e-01
-1.635901927947998047e-01 1.434698998928070068e-01 -1.754117310047149658e-01 -1.258097738027572632e-01 -1.211643964052200317e-01 6.668855249881744385e-02 -4.365519583225250244e-01 6.748435646295547485e-02 -1.464789062738418579e-01 1.498134620487689972e-02 -4.682174921035766602e-01 -2.491470426321029663e-01 -1.931788772344589233e-01 -2.325081229209899902e-01 2.833609096705913544e-02 -8.331908285617828369e-02 1.892220228910446167e-01 2.205515094101428986e-02 -4.158825799822807312e-02 3.354289531707763672e-01 -2.180939465761184692e-01 1.874620616436004639e-01 6.659732013940811157e-02 -1.620351821184158325e-01 8.418281562626361847e-03 -3.647801280021667480e-02 -4.011443257331848145e-02 6.410115957260131836e-02 5.850354582071304321e-02 7.743693143129348755e-02 5.200579762458801270e-02 8.072934299707412720e-02
1.481290161609649658e-01 -7.536265254020690918e-02 -4.161613434553146362e-02 -8.825710043311119080e-03 -5.096234008669853210e-02 2.412099838256835938e-01 3.146965801715850830e-02 2.543599009513854980e-01 -3.045728802680969238e-01 7.559253834187984467e-03 -3.121884167194366455e-01 -1.632497906684875488e-01 1.157880201935768127e-01 -1.203293576836585999e-01 -5.158731713891029358e-02 9.858523309230804443e-02 4.790614545345306396e-01 -1.034278795123100281e-02 2.644777297973632812e-01 8.618497103452682495e-02 -2.835291065275669098e-02 1.781813353300094604e-01 -3.502287715673446655e-02 -4.184173345565795898e-01 1.429105550050735474e-01 -4.311875998973846436e-02 3.670751675963401794e-02 2.013617195188999176e-02 7.350658997893333435e-03 9.024644643068313599e-02 1.924924701452255249e-01 4.215323552489280701e-02
1.238701492547988892e-02 1.839889585971832275e-01 -1.938654035329818726e-01 -8.820751309394836426e-02 -1.401908546686172485e-01 1.213876754045486450e-01 3.314316645264625549e-02 2.410992980003356934e-01 -1.530522108078002930e-01 1.188432890921831131e-02 -2.690982818603515625e-02 -1.728291064500808716e-01 3.226874396204948425e-02 7.718205451965332031e-03 7.837585359811782837e-02 -3.095799088478088379e-01 2.288079559803009033e-01 9.938909858465194702e-02 -9.441101551055908203e-02 1.984301358461380005e-01 6.246370449662208557e-02 3.729895353317260742e-01 6.444886326789855957e-02 -1.856172382831573486e-01 3.974126279354095459e-01 7.724479585886001587e-02 -4.409012570977210999e-02 2.247972488403320312e-01 3.104116320610046387e-01 1.210227459669113159e-01 1.160351410508155823e-01 -1.917652487754821777e-01
-9.142664819955825806e-02 3.808787167072296143e-01 -6.009477749466896057e-02 9.638556092977523804e-02 -7.523361593484878540e-02 -7.150904089212417603e-02 -1.473433971405029297e-01 4.564926624298095703e-01 -2.655909657478332520e-01 1.063070744276046753e-01 -3.713578358292579651e-02 -9.205017238855361938e-02 1.559564261697232723e-04 -9.910357743501663208e-02 -1.428070850670337677e-02 -8.084132522344589233e-02 1.862401962280273438e-01 8.326660841703414917e-03 3.413762152194976807e-02 4.365995526313781738e-02 -1.710143834352493286e-01 2.743818163871765137e-01 1.131945997476577759e-01 2.349584735929965973e-02 -2.679553255438804626e-02 -1.147721335291862488e-01 -1.208938434720039368e-01 -1.339372247457504272e-01 3.417266309261322021e-01 -1.375524550676345825e-01 2.799314260482788086e-01 -2.613842487335205078e-01
2.613843083381652832e-01 -9.760971367359161377e-02 -3.558140695095062256e-01 -1.624343395233154297e-01 -1.927251219749450684e-01 1.396495252847671509e-01 -3.138664662837982178e-01 7.219038158655166626e-02 -1.166798993945121765e-01 2.982725389301776886e-03 -1.670198291540145874e-01 -2.074157074093818665e-02 1.066814586520195007e-01 -1.444678306579589844e-01 3.550377786159515381e-01 -5.920674651861190796e-02 1.613133847713470459e-01 -1.139863356947898865e-01 -8.766977488994598389e-02 2.377764582633972168e-01 -2.608125284314155579e-02 -5.300168693065643311e-02 -2.017964422702789307e-01 1.508990768343210220e-02 1.487556844949722290e-01 -4.732090607285499573e-02 9.841722995042800903e-02 3.497082591056823730e-01 4.488823562860488892e-02 -2.993794679641723633e-01 -1.969239488244056702e-02 -9.475197643041610718e-02
1.633389741182327271e-01 -1.128730699419975281e-01 4.411854222416877747e-02 6.005606800317764282e-02 6.499943137168884277e-02 -1.113328933715820312e-01 -1.223415210843086243e-01 1.010069623589515686e-01 -2.551873326301574707e-01 -1.040799990296363831e-01 -5.799511447548866272e-02 -1.434830017387866974e-02 -1.539493501186370850e-01 -6.802357733249664307e-02 2.284927964210510254e-01 -3.217807784676551819e-02 4.410601258277893066e-01 -3.814487457275390625e-01 1.436367779970169067e-01 1.611020565032958984e-01 -4.181245341897010803e-02 4.670097678899765015e-02 5.104776471853256226e-02 -3.173054456710815430e-01 -8.779675513505935669e-02 1.173409000039100647e-01 2.842953503131866455e-01 2.798019051551818848e-01 -3.146712109446525574e-02 -2.168236523866653442e-01 1.370616704225540161e-01 -1.045156791806221008e-01
7.301682233810424805e-02 6.939953565597534180e-02 -3.699983358383178711e-01 -1.180837154388427734e-01 1.593585759401321411e-01 -7.109569013118743896e-02 -1.558539867401123047e-01 1.342375725507736206e-01 -1.586195975542068481e-01 6.459037214517593384e-02 -2.869595587253570557e-01 -2.738480865955352783e-01 8.118347264826297760e-03 -1.667996644973754883e-01 -8.619298040866851807e-02 -1.570836454629898071e-01 3.268935680389404297e-01 -5.023837834596633911e-02 1.837314218282699585e-01 -2.493063919246196747e-02 -3.544635772705078125e-01 1.506854295730590820e-01 -4.720097035169601440e-02 1.334044188261032104e-01 -2.287320606410503387e-02 1.505569089204072952e-02 1.986185312271118164e-01 2.843354046344757080e-01 1.725525557994842529e-01 -2.358888983726501465e-01 1.732990704476833344e-02 -2.617587149143218994e-02
2.439107298851013184e-01 -3.492558375000953674e-02 -1.466765254735946655e-01 -1.208902597427368164e-01 -7.882436364889144897e-02 1.761856228113174438e-01 -3.048933744430541992e-01 1.061135083436965942e-01 -7.884795218706130981e-02 3.827699646353721619e-02 -3.722175955772399902e-01 9.881819039583206177e-02 8.541555702686309814e-02 -2.807451486587524414e-01 3.683142736554145813e-02 -2.214626520872116089e-01 3.519220948219299316e-01 -5.243555828928947449e-02 -2.497018128633499146e-01 -2.589430660009384155e-02 -1.077845990657806396e-01 9.850247204303741455e-02 1.004287376999855042e-01 -7.245937827974557877e-03 2.670859359204769135e-02 2.776349782943725586e-01 1.303403526544570923e-01 -1.258471459150314331e-01 -1.066339686512947083e-01 -2.758315205574035645e-01 2.194275408983230591e-01 -4.328757897019386292e-02
-1.172782704234123230e-01 1.650159806013107300e-02 -7.741637527942657471e-02 -2.709578275680541992e-01 -1.302993297576904297e-01 2.666366994380950928e-01 -3.012501597404479980e-01 6.154512986540794373e-02 -2.712633609771728516e-01 5.763130635023117065e-02 -2.753612995147705078e-01 -1.945923119783401489e-01 -1.423733085393905640e-01 1.262112427502870560e-02 2.290181256830692291e-02 -7.934331893920898438e-02 1.690323799848556519e-01 1.613488942384719849e-01 -2.165161445736885071e-02 3.546134829521179199e-01 -2.127563208341598511e-01 1.871345937252044678e-01 -5.701065436005592346e-02 -1.854745596647262573e-01 2.799274027347564697e-01 -1.343193054199218750e-01 -1.053303256630897522e-01 1.269693523645401001e-01 1.598663628101348877e-01 -1.668745279312133789e-01 1.715243011713027954e-01 3.004475496709346771e-02
2.666418850421905518e-01 1.735620945692062378e-01 -1.736225336790084839e-01 6.147422268986701965e-02 -1.647866070270538330e-01 3.070316091179847717e-02 -5.924694240093231201e-02 9.604129008948802948e-03 -3.438787460327148438e-01 8.440854400396347046e-02 -1.012855321168899536e-01 -2.637448608875274658e-01 -8.342324197292327881e-02 -5.174463987350463867e-02 1.939402334392070770e-02 -2.699047625064849854e-01 1.157385408878326416e-01 -2.300448268651962280e-01 2.540100216865539551e-01 2.868586182594299316e-01 1.808034479618072510e-01 -1.451318711042404175e-01 -3.300562035292387009e-03 -1.063063964247703552e-01 1.555033177137374878e-01 6.350720673799514771e-02 -1.473508179187774658e-01 1.350775063037872314e-01 1.515944898128509521e-01 -2.890604734420776367e-01 3.323592245578765869e-02 -3.018137514591217041e-01
1.036575138568878174e-01 2.726778388023376465e-01 -9.943189099431037903e-03 -2.254170328378677368e-01 -2.930076122283935547e-01 1.283846795558929443e-01 7.589534670114517212e-02 3.319876194000244141e-01 -3.619669238105416298e-03 -9.475521743297576904e-03 -2.729937247931957245e-02 -3.083387911319732666e-01 -6.050443649291992188e-02 -2.201884239912033081e-01 -4.156448319554328918e-02 1.104451641440391541e-01 1.928709000349044800e-01 3.483086824417114258e-02 2.437725290656089783e-02 3.987005446106195450e-03 -1.281178295612335205e-01 2.865832671523094177e-02 2.617824971675872803e-01 -5.919053778052330017e-02 7.360014319419860840e-02 7.578152418136596680e-02 -2.020135670900344849e-01 -1.815958172082901001e-01 9.492394328117370605e-02 -3.727513253688812256e-01 1.459060460329055786e-01 -3.181309401988983154e-01
1.146351471543312073e-01 3.847880065441131592e-01 1.410093996673822403e-02 5.484220385551452637e-02 -6.169252097606658936e-02 -1.348406374454498291e-01 3.784033004194498062e-03 7.612064480781555176e-02 -9.424301981925964355e-02 -4.459888860583305359e-02 9.725596755743026733e-02 -7.010199874639511108e-02 2.414434254169464111e-01 1.078055873513221741e-01 2.171659022569656372e-01 2.753679454326629639e-02 2.754043340682983398e-01 -1.338930279016494751e-01 1.305199861526489258e-01 4.110127687454223633e-01 -7.345689833164215088e-02 2.408523112535476685e-01 -2.417918592691421509e-01 -2.026797086000442505e-01 -2.155215144157409668e-01 2.097299695014953613e-01 -6.978128105401992798e-02 1.008886322379112244e-01 8.877962082624435425e-02 -3.211761713027954102e-01 -6.842467933893203735e-03 7.386979460716247559e-02
-1.134357228875160217e-01 2.509773969650268555e-01 4.326470661908388138e-03 -3.251368701457977295e-01 -1.287152618169784546e-01 -2.422747313976287842e-01 -2.835408449172973633e-01 1.615445017814636230e-01 -6.211402267217636108e-02 -3.400970622897148132e-02 -2.260164469480514526e-01 -2.793966829776763916e-01 -1.315553188323974609e-01 -1.324620544910430908e-01 2.459532767534255981e-01 4.417743533849716187e-02 7.998952269554138184e-02 -3.292695283889770508e-01 -1.133844405412673950e-01 3.649118542671203613e-01 -3.802623972296714783e-02 4.293505102396011353e-02 1.564750075340270996e-01 -1.130422055721282959e-01 1.194000393152236938e-01 -1.962944865226745605e-02 1.502316743135452271e-01 9.337153285741806030e-02 1.175546124577522278e-01 -5.118996649980545044e-02 -9.456019848585128784e-02 1.802735328674316406e-01
4.615499824285507202e-02 -4.942976683378219604e-02 1.033683791756629944e-01 -8.040863275527954102e-02 -1.219867262989282608e-02 1.272716969251632690e-01 2.936212718486785889e-02 2.752684615552425385e-02 -3.381363451480865479e-01 5.729455873370170593e-02 -7.072585821151733398e-02 3.131463751196861267e-02 7.412434369325637817e-02 5.563712120056152344e-02 2.041185647249221802e-01 7.758580893278121948e-02 2.647638320922851562e-01 -3.097440600395202637e-01 2.138247042894363403e-01 1.127615272998809814e-01 -2.660136818885803223e-01 1.657003611326217651e-01 3.833545446395874023e-01 -1.971280127763748169e-01 -2.325113564729690552e-01 2.135673761367797852e-01 2.458592802286148071e-01 6.343941390514373779e-02 1.536777019500732422e-01 -1.647254526615142822e-01 2.377362400293350220e-01 2.241631969809532166e-02
2.360814511775970459e-01 2.022688090801239014e-01 -2.274146862328052521e-02 -2.146709263324737549e-01 1.474495697766542435e-02 1.929618865251541138e-01 2.492644079029560089e-02 8.116267621517181396e-02 -1.726584285497665405e-01 6.686979532241821289e-02 -2.929659560322761536e-03 8.544985204935073853e-02 -6.962283700704574585e-02 -4.572656378149986267e-02 -2.791054844856262207e-01 -7.843648642301559448e-02 2.149121463298797607e-01 -3.662881851196289062e-01 2.906000912189483643e-01 1.929315924644470215e-01 -2.311360239982604980e-01 1.577010750770568848e-01 -9.940845519304275513e-02 -2.912960387766361237e-02 6.567858159542083740e-02 -1.398921199142932892e-02 8.507554233074188232e-02 5.879320204257965088e-02 1.862416118383407593e-01 -4.109279215335845947e-01 2.390167713165283203e-01 -1.121538057923316956e-01
-1.766790449619293213e-01 2.675772011280059814e-01 -1.748401373624801636e-01 -1.038393899798393250e-01 8.457086235284805298e-02 1.774779707193374634e-01 -1.077151224017143250e-01 3.077013976871967316e-02 -1.793350726366043091e-01 6.477688252925872803e-02 -2.282750308513641357e-01 4.515894502401351929e-02 2.584666013717651367e-01 -9.533440321683883667e-02 1.432898789644241333e-01 1.684980653226375580e-02 2.324551939964294434e-01 -2.181344926357269287e-01 -2.622748911380767822e-01 1.898127645254135132e-01 -3.083302080631256104e-01 3.645483776926994324e-02 4.271212965250015259e-02 -2.732976377010345459e-01 5.706109851598739624e-02 5.281580612063407898e-02 3.747488260269165039e-01 1.383649557828903198e-01 -6.901851296424865723e-02 -2.486703991889953613e-01 -7.210963964462280273e-02 -2.539670467376708984e-02
1.520694941282272339e-01 -3.567406209185719490e-03 -4.185577630996704102e-01 -2.185689955949783325e-01 -3.572199493646621704e-02 -1.076244339346885681e-01 -7.740177214145660400e-02 -6.066905334591865540e-02 -1.605726480484008789e-01 -1.479665003716945648e-02 -2.840209901332855225e-01 -1.788103282451629639e-01 1.111855134367942810e-01 -2.151349931955337524e-01 2.673832178115844727e-01 -2.041110768914222717e-03 3.394101560115814209e-01 -7.341741770505905151e-02 -1.478377822786569595e-02 -6.025737896561622620e-02 -6.770855188369750977e-02 -1.123329997062683105e-01 -1.273900717496871948e-01 -4.869788140058517456e-02 -1.231852397322654724e-01 2.707736790180206299e-01 9.867252409458160400e-02 8.830390125513076782e-02 3.553209006786346436e-01 -1.765378266572952271e-01 -1.223441660404205322e-01 -1.546817123889923096e-01
2.615310251712799072e-01 1.683790832757949829e-01 7.663924992084503174e-02 -1.648251116275787354e-01 -2.020197063684463501e-01 -1.554802358150482178e-01 -9.999692440032958984e-02 2.133525907993316650e-01 -9.646557271480560303e-02 5.290152039378881454e-03 2.009015297517180443e-03 -1.867038756608963013e-01 -1.209787428379058838e-01 -1.841660887002944946e-01 2.110054492950439453e-01 1.224780753254890442e-01 1.840598434209823608e-01 1.442892402410507202e-01 -1.536685824394226074e-01 -4.282843321561813354e-02 -3.004635572433471680e-01 3.161723911762237549e-01 2.197920810431241989e-03 -6.907837092876434326e-02 1.465872973203659058e-01 -3.231611102819442749e-02 8.173409849405288696e-02 1.956401467323303223e-01 2.608977854251861572e-01 7.708334922790527344e-02 3.509769141674041748e-01 -2.399656623601913452e-01
-4.124969989061355591e-02 1.350170075893402100e-01 -2.409432679414749146e-01 1.577153652906417847e-01 1.946412026882171631e-02 3.271720111370086670e-01 9.056086093187332153e-02 -2.288864925503730774e-02 -2.593639194965362549e-01 -1.966091692447662354e-01 -7.867006212472915649e-02 -2.994906604290008545e-01 6.492660939693450928e-02 1.392333488911390305e-02 -1.043943241238594055e-01 -1.710497587919235229e-01 3.751336634159088135e-01 -1.460846513509750366e-01 2.415656000375747681e-01 3.514354825019836426e-01 -1.152663603425025940e-01 1.226173117756843567e-01 4.167889058589935303e-02 -4.312782734632492065e-02 1.893139183521270752e-01 4.131701588630676270e-02 1.340198069810867310e-01 6.221348419785499573e-02 -5.694623291492462158e-02 -1.086765155196189880e-01 1.533781737089157104e-01 -2.466154247522354126e-01
2.402967959642410278e-01 4.170331954956054688e-01 8.909124135971069336e-02 -2.783391773700714111e-01 1.605572849512100220e-01 5.710017308592796326e-02 -1.738286316394805908e-01 2.710961271077394485e-03 8.625816553831100464e-03 3.614200279116630554e-02 1.445567607879638672e-02 2.600811608135700226e-02 -3.670340031385421753e-02 -5.573600158095359802e-02 2.122113108634948730e-01 1.735201627016067505e-01 1.749660447239875793e-02 -2.593848407268524170e-01 -1.891060769557952881e-01 1.941100805997848511e-01 -2.140374332666397095e-01 -1.944401562213897705e-01 -4.381630197167396545e-02 -1.273280102759599686e-02 3.697434067726135254e-01 -2.393733151257038116e-02 9.359665215015411377e-02 5.477929953485727310e-03 3.080569505691528320e-01 -4.972206428647041321e-02 6.870619952678680420e-02 -2.586747705936431885e-01
-5.342331528663635254e-02 2.046456336975097656e-01 -1.764832437038421631e-02 -2.026639878749847412e-01 -4.376327991485595703e-02 -2.749097049236297607e-01 -5.286964774131774902e-02 1.780485212802886963e-01 -2.828536033630371094e-01 9.848368167877197266e-02 -1.560344845056533813e-01 -8.256294578313827515e-02 -9.686983376741409302e-02 -2.100991606712341309e-01 -6.248925346881151199e-03 7.325544208288192749e-02 2.444883435964584351e-01 9.532076120376586914e-02 -1.767274551093578339e-02 3.717564046382904053e-01 -2.063509970903396606e-01 1.083159297704696655e-01 6.082437187433242798e-02 -2.193120121955871582e-01 7.406804710626602173e-02 -5.845528095960617065e-02 3.884464204311370850e-01 -1.135719791054725647e-01 6.345275789499282837e-02 1.058339551091194153e-01 -7.520450651645660400e-02 -3.391671180725097656e-01
4.264794290065765381e-02 2.319033741950988770e-01 2.798955142498016357e-01 5.121306329965591431e-02 -1.085037887096405029e-01 -5.193092301487922668e-02 1.236239671707153320e-01 1.190179139375686646e-01 -1.349190920591354370e-01 -9.683186560869216919e-02 7.455144077539443970e-02 -1.111636217683553696e-02 1.730047762393951416e-01 2.146487683057785034e-01 3.663736283779144287e-01 -1.458910852670669556e-01 3.429488837718963623e-01 2.163624763488769531e-02 -7.582227140665054321e-02 3.251006901264190674e-01 -9.552069753408432007e-02 7.063451409339904785e-02 -2.323114573955535889e-01 -4.480195790529251099e-02 -1.472139656543731689e-01 3.773424625396728516e-01 1.252188086509704590e-01 -4.021617397665977478e-02 1.510615497827529907e-01 -2.109671831130981445e-01 -2.675605751574039459e-02 -7.569778710603713989e-02
3.059348165988922119e-01 3.751957416534423828e-01 -3.961566463112831116e-02 -1.527489442378282547e-02 3.594911843538284302e-02 2.718560695648193359e-01 -3.309403061866760254e-01 9.428088366985321045e-02 -2.470005154609680176e-01 1.310471296310424805e-01 -2.203275859355926514e-01 -2.217115908861160278e-01 1.381276398897171021e-01 4.743731766939163208e-02 5.550337582826614380e-02 5.301445350050926208e-02 -6.280785053968429565e-02 -4.988527670502662659e-02 -2.247786708176136017e-02 8.274573087692260742e-02 1.403411477804183960e-01 2.625022530555725098e-01 -2.461038716137409210e-02 1.569343358278274536e-01 5.719467252492904663e-02 3.382049202919006348e-01 -7.712709158658981323e-02 -5.093738809227943420e-02 1.519107520580291748e-01 -2.391489148139953613e-01 1.507575660943984985e-01 1.014926582574844360e-01
2.192454934120178223e-01 8.988091349601745605e-02 -1.462514251470565796e-01 -7.724794745445251465e-02 1.498509943485260010e-01 -2.005699574947357178e-01 -2.901537716388702393e-02 2.943595051765441895e-01 1.281123906373977661e-01 -1.836209595203399658e-01 -7.180795073509216309e-02 -2.002532035112380981e-01 -1.375042647123336792e-01 -9.667360037565231323e-02 1.109879687428474426e-01 6.517946720123291016e-02 1.012810170650482178e-01 -1.952860355377197266e-01 3.943002223968505859e-02 4.014644920825958252e-01 -2.243642807006835938e-01 1.458046883344650269e-01 1.408556550741195679e-01 -2.134477347135543823e-01 -2.306448668241500854e-01 1.512503623962402344e-01 8.438657224178314209e-02 1.867339015007019043e-01 7.505280524492263794e-02 -3.023539483547210693e-01 7.864035665988922119e-02 -2.381069362163543701e-01
8.308486640453338623e-02 1.350277513265609741e-01 -5.557803809642791748e-02 -8.839403092861175537e-02 -5.758436396718025208e-02 -1.992131173610687256e-01 1.832373738288879395e-01 1.785429120063781738e-01 2.713243849575519562e-02 -1.341713815927505493e-01 -2.515150010585784912e-01 -1.583843678236007690e-01 1.106109842658042908e-01 -1.398991644382476807e-01 -3.034786786884069443e-03 5.302780494093894958e-02 2.172425538301467896e-01 -4.787802994251251221e-01 1.240672916173934937e-01 2.354371696710586548e-01 9.304501861333847046e-02 1.596357822418212891e-01 2.740163505077362061e-01 -2.135381847620010376e-01 1.297163367271423340e-01 -1.406521499156951904e-01 1.551426500082015991e-01 -4.914771392941474915e-02 1.176891103386878967e-01 -1.097061336040496826e-01 1.629906706511974335e-02 -3.499668538570404053e-01
1.782192736864089966e-01 1.785174310207366943e-01 1.149426912888884544e-03 -2.735297381877899170e-01 -1.827952116727828979e-01 -3.545260429382324219e-02 1.877227611839771271e-02 2.263107448816299438e-01 -3.446348756551742554e-02 1.456728577613830566e-01 -1.672425568103790283e-01 1.205946430563926697e-01 1.415745168924331665e-01 -1.443129032850265503e-01 8.643564581871032715e-02 -3.346745371818542480e-01 2.653825581073760986e-01 -1.314957439899444580e-02 -6.906899064779281616e-02 2.294766157865524292e-01 -2.496997863054275513e-01 2.716601192951202393e-01 4.629606381058692932e-02 -1.709200888872146606e-01 3.634641170501708984e-01 -1.009933948516845703e-01 -2.148087322711944580e-02 1.537043880671262741e-02 3.234722316265106201e-01 -6.051109358668327332e-02 -1.063871663063764572e-03 5.659486353397369385e-02
3.464938700199127197e-01 1.065564155578613281e-01 7.312919199466705322e-02 -2.860306501388549805e-01 6.441418081521987915e-02 -1.047669500112533569e-01 -1.478942930698394775e-01 2.006323486566543579e-01 -3.544049859046936035e-01 8.678041398525238037e-02 -4.373610019683837891e-01 2.043530493974685669e-01 -5.597711727023124695e-02 -5.732845515012741089e-02 1.926022320985794067e-01 -6.422908511012792587e-03 1.706430315971374512e-01 -2.729480899870395660e-02 1.764777153730392456e-01 1.458861380815505981e-01 -3.203365579247474670e-02 9.899137914180755615e-02 2.019426077604293823e-01 1.163638532161712646e-01 -7.677311450242996216e-02 2.439547628164291382e-01 -8.509188890457153320e-02 1.550810188055038452e-01 2.018103897571563721e-01 4.577846452593803406e-02 -1.224612724035978317e-02 8.561397343873977661e-02
-1.291150897741317749e-01 4.197501242160797119e-01 -1.416123751550912857e-02 1.361414492130279541e-01 -1.402486562728881836e-01 -6.732413172721862793e-02 4.785692319273948669e-02 8.828915655612945557e-02 -2.659691572189331055e-01 1.429374963045120239e-01 1.337442845106124878e-01 -5.398971028625965118e-03 4.125674813985824585e-02 -3.584417402744293213e-01 4.602804780006408691e-02 -1.591635197401046753e-01 2.908776104450225830e-01 -1.196715980768203735e-01 2.060765773057937622e-01 7.973252981901168823e-02 -1.897087395191192627e-01 3.571244776248931885e-01 1.377474069595336914e-01 -4.418993368744850159e-02 -1.038431003689765930e-01 2.841613488271832466e-03 -3.818484395742416382e-02 3.402762860059738159e-02 7.274747639894485474e-02 -9.848505258560180664e-02 1.838226914405822754e-01 -3.049505054950714111e-01
3.847333192825317383e-01 4.138470292091369629e-01 4.438919480890035629e-03 4.770037159323692322e-02 -1.542091518640518188e-01 1.866180151700973511e-01 1.334253400564193726e-01 6.177680566906929016e-02 5.691410601139068604e-02 8.506760746240615845e-02 -3.052009642124176025e-01 -1.425511091947555542e-01 1.001194417476654053e-01 -8.602266758680343628e-02 -6.662881374359130859e-02 -5.517664924263954163e-02 3.652583658695220947e-01 8.586133271455764771e-02 -1.416385620832443237e-01 2.015360891819000244e-01 -1.238290742039680481e-01 9.286861866712570190e-02 -2.331234887242317200e-02 -1.556038111448287964e-01 3.116670250892639160e-01 1.143116354942321777e-01 -7.619732059538364410e-03 -1.451001465320587158e-01 2.455616891384124756e-01 2.707856707274913788e-02 -9.449392557144165039e-03 8.198537677526473999e-02
1.616411209106445312e-01 -1.274092048406600952e-01 -3.082077018916606903e-02 6.259842216968536377e-02 -3.126031905412673950e-02 -1.109396964311599731e-01 -1.190189942717552185e-01 1.922582238912582397e-01 -3.075917065143585205e-01 -1.130906045436859131e-01 -4.436551034450531006e-02 5.490166321396827698e-02 3.579277172684669495e-02 -1.326250880956649780e-01 2.172651737928390503e-01 1.184302382171154022e-02 3.830885887145996094e-01 -3.136113882064819336e-01 1.530178189277648926e-01 1.799521744251251221e-01 1.348047889769077301e-02 4.131486639380455017e-02 1.994847953319549561e-01 -3.060238361358642578e-01 -1.217495352029800415e-01 1.710011214017868042e-01 3.095766603946685791e-01 2.332959622144699097e-01 6.772097200155258179e-02 -1.667892485857009888e-01 2.157652080059051514e-01 -1.514657586812973022e-02
-1.732400432229042053e-02 3.414191007614135742e-01 3.075243160128593445e-02 -1.719719320535659790e-01 -2.827294170856475830e-01 -1.207490861415863037e-01 3.649935498833656311e-02 1.926400810480117798e-01 -2.127657830715179443e-01 8.492047339677810669e-02 -2.197365760803222656e-01 -2.823455929756164551e-01 -1.038702428340911865e-01 7.131480611860752106e-03 -2.516888547688722610e-03 -1.001348197460174561e-01 2.867687940597534180e-01 -1.332304328680038452e-01 8.086261898279190063e-02 1.972835958003997803e-01 -2.624692022800445557e-01 -4.692999273538589478e-02 2.634595148265361786e-02 -1.416362449526786804e-02 3.022203147411346436e-01 -4.738250374794006348e-02 -8.704490214586257935e-02 -3.386629000306129456e-02 3.079181909561157227e-01 5.453899130225181580e-02 -7.798796147108078003e-02 3.077128231525421143e-01
1.818518638610839844e-01 2.327542454004287720e-01 -1.208888366818428040e-02 -2.889170348644256592e-01 1.710725277662277222e-01 1.024619638919830322e-01 -9.410049766302108765e-02 5.627699941396713257e-02 -4.105516150593757629e-02 1.434872299432754517e-01 8.203265070915222168e-02 -2.378370612859725952e-01 3.646250441670417786e-02 9.659051150083541870e-02 1.213810816407203674e-01 -1.913533359766006470e-01 1.177423968911170959e-01 8.262863010168075562e-02 9.393569082021713257e-02 3.224406838417053223e-01 -8.742028474807739258e-02 3.439677357673645020e-01 -1.491815298795700073e-01 -2.410208880901336670e-01 4.896618425846099854e-02 1.674241200089454651e-02 3.612988889217376709e-01 9.140936285257339478e-02 2.675223648548126221e-01 -2.420405000448226929e-01 7.724700868129730225e-02 -1.108910515904426575e-01
5.789409205317497253e-02 9.081629663705825806e-02 3.446755185723304749e-02 -1.648908406496047974e-01 -2.296869456768035889e-01 3.705051913857460022e-02 4.225002229213714600e-02 8.385520428419113159e-02 -2.818480879068374634e-02 -4.819058999419212341e-02 6.047152355313301086e-02 -4.020023345947265625e-01 -6.021059304475784302e-02 5.996649712324142456e-02 1.089416891336441040e-01 -1.411758363246917725e-01 2.661180496215820312e-01 -1.680603921413421631e-01 -1.195953413844108582e-01 2.181884497404098511e-01 -1.573836505413055420e-01 1.357778310775756836e-01 2.963787615299224854e-01 -1.310652703978121281e-03 3.092437982559204102e-01 -1.998611167073249817e-02 1.568589508533477783e-01 1.914239972829818726e-01 4.565689563751220703e-01 4.887437075376510620e-02 -1.698979139328002930e-01 -2.589615993201732635e-02
3.074668049812316895e-01 3.037238121032714844e-01 3.410325944423675537e-02 -5.154227837920188904e-02 -2.291596084833145142e-01 1.416703313589096069e-01 1.784186810255050659e-01 1.685021072626113892e-02 -4.519006237387657166e-02 -3.212009370326995850e-02 -1.948304921388626099e-01 -1.191153079271316528e-01 9.754551202058792114e-02 -1.858806163072586060e-01 -9.873999655246734619e-02 -1.547001898288726807e-01 4.529287517070770264e-01 -1.018787152133882046e-03 -2.937419712543487549e-01 9.263653308153152466e-02 -1.950124055147171021e-01 8.606845885515213013e-02 2.196851931512355804e-02 -1.644777953624725342e-01 2.779299318790435791e-01 1.441248357295989990e-01 -4.950083047151565552e-02 -2.395567484200000763e-02 2.492452412843704224e-01 -8.606793731451034546e-02 -6.479193270206451416e-02 1.548234522342681885e-01
2.587434947490692139e-01 3.408828750252723694e-02 -6.416974961757659912e-02 -1.716247349977493286e-01 -8.415251970291137695e-02 2.691207081079483032e-02 -3.735680505633354187e-02 1.764113903045654297e-01 -7.759837061166763306e-02 6.588782370090484619e-02 3.502952307462692261e-02 -3.463349640369415283e-01 4.826417192816734314e-03 -3.715684637427330017e-02 6.834023445844650269e-02 -2.509455084800720215e-01 3.569978475570678711e-01 3.879032284021377563e-02 -3.919002041220664978e-02 2.577751576900482178e-01 -2.140387333929538727e-02 8.462696522474288940e-02 1.927988976240158081e-01 1.780465431511402130e-02 4.021637737751007080e-01 -5.663916468620300293e-02 2.539250850677490234e-01 6.187978666275739670e-03 3.629361689090728760e-01 1.739118695259094238e-01 -1.499026268720626831e-01 -3.828838840126991272e-02
1.269778758287429810e-01 2.268303334712982178e-01 -1.617181897163391113e-01 -3.102300465106964111e-01 -3.030841983854770660e-02 1.030239239335060120e-01 1.436384916305541992e-01 2.779973112046718597e-02 -2.233509868383407593e-01 1.617308333516120911e-02 6.643593311309814453e-02 2.830405160784721375e-02 -5.097937770187854767e-03 -1.511872857809066772e-01 8.280879817903041840e-03 -5.795779079198837280e-02 3.160417973995208740e-01 -4.201578199863433838e-01 1.158344671130180359e-01 1.043715104460716248e-01 -7.355163246393203735e-02 1.889412701129913330e-01 -2.906063795089721680e-01 -8.988393098115921021e-02 8.642096817493438721e-02 -1.220999211072921753e-01 1.796520352363586426e-01 8.014308661222457886e-02 5.087853968143463135e-02 -2.407281249761581421e-01 2.697420120239257812e-01 -2.582215964794158936e-01
2.974988222122192383e-01 2.246413230895996094e-01 -2.240073308348655701e-02 2.167727053165435791e-02 2.370800673961639404e-01 1.358889043331146240e-01 4.802649095654487610e-02 -2.294388413429260254e-02 -8.032656461000442505e-02 2.686244808137416840e-02 1.831386983394622803e-02 -2.824425697326660156e-01 -2.156620025634765625e-01 -2.005112320184707642e-01 3.999960124492645264e-01 -4.910725727677345276e-02 1.050035208463668823e-01 -1.352888643741607666e-01 -1.834563314914703369e-01 2.248892337083816528e-01 -2.997710108757019043e-01 -4.601167514920234680e-03 -3.725800290703773499e-02 -2.011732757091522217e-01 2.821539938449859619e-01 4.721941798925399780e-02 1.853283196687698364e-01 -1.949770003557205200e-01 5.842331424355506897e-02 -1.029159948229789734e-01 -6.520730257034301758e-02 -1.684757173061370850e-01
5.057199671864509583e-02 4.569894373416900635e-01 1.321927756071090698e-01 5.172314494848251343e-02 -1.391839981079101562e-01 -1.614620238542556763e-01 -9.196300059556961060e-02 2.811569273471832275e-01 8.142672479152679443e-02 1.749138720333576202e-02 -1.807341277599334717e-01 -1.545448303222656250e-01 5.348521750420331955e-03 -1.043979004025459290e-01 2.030920535326004028e-01 -2.762497067451477051e-01 2.841286957263946533e-01 -1.103294789791107178e-01 -1.645098775625228882e-01 4.029167294502258301e-01 -1.918667703866958618e-01 1.341085731983184814e-01 1.496112067252397537e-02 3.129603341221809387e-03 1.697618961334228516e-01 7.942638546228408813e-02 -1.305969506502151489e-01 -2.356976643204689026e-02 1.631576269865036011e-01 1.590504795312881470e-01 1.515722461044788361e-02 3.614647313952445984e-02
1.249093189835548401e-01 -4.823119565844535828e-02 -1.878262907266616821e-01 -1.772401481866836548e-01 -1.472161263227462769e-01 1.418413370847702026e-01 -1.632891446352005005e-01 2.424327880144119263e-01 -8.292236924171447754e-02 8.094385266304016113e-03 -3.963136672973632812e-01 2.988061681389808655e-02 -4.759284108877182007e-02 -3.866228461265563965e-02 3.889043927192687988e-01 -1.030071973800659180e-01 3.309686779975891113e-01 -2.976593375205993652e-01 -3.171584308147430420e-01 -6.616359204053878784e-02 -3.219865635037422180e-02 5.550691485404968262e-02 -4.209037497639656067e-02 7.227210700511932373e-02 -9.042242169380187988e-02 1.803980581462383270e-02 -4.787769168615341187e-02 -1.162441372871398926e-01 -6.266304105520248413e-02 -2.861780524253845215e-01 1.276865154504776001e-01 -1.302996128797531128e-01
2.607221901416778564e-01 4.063698351383209229e-01 2.633395195007324219e-01 -1.572288870811462402e-01 -2.094405591487884521e-01 -1.048948056995868683e-02 -9.957291185855865479e-02 7.916135340929031372e-02 -1.961584240198135376e-01 -1.221209540963172913e-01 -5.653482303023338318e-02 -4.224255681037902832e-02 7.484329491853713989e-02 -2.032454162836074829e-01 4.722256585955619812e-02 2.960162796080112457e-02 3.000252246856689453e-01 5.567562207579612732e-02 -2.592015564441680908e-01 6.486582756042480469e-02 -1.167831476777791977e-02 2.891351878643035889e-01 -1.031965687870979309e-01 2.109377831220626831e-02 2.780478596687316895e-01 1.177129596471786499e-01 5.209781602025032043e-02 -1.837432086467742920e-01 3.091854453086853027e-01 -2.233398519456386566e-02 -1.408129036426544189e-01 -3.701501712203025818e-02
9.239952266216278076e-02 8.062922209501266479e-02 1.193225309252738953e-01 7.648890465497970581e-02 -5.597329512238502502e-02 -1.316370093263685703e-03 6.517480313777923584e-02 6.330417096614837646e-02 -5.466335266828536987e-02 2.563590109348297119e-01 -1.461387723684310913e-01 -4.053995013236999512e-02 -8.847431838512420654e-02 9.748890250921249390e-02 8.346210420131683350e-02 1.133626177906990051e-01 4.464346766471862793e-01 -1.788769066333770752e-01 -9.400829672813415527e-02 -1.155269593000411987e-01 -1.118513643741607666e-01 2.220076918601989746e-01 9.930583089590072632e-02 -4.435490965843200684e-01 1.214891523122787476e-01 2.271698862314224243e-01 2.446386069059371948e-01 6.473533809185028076e-02 1.088272556662559509e-01 -3.642008602619171143e-01 -5.557427182793617249e-02 -1.573745012283325195e-01
4.098682105541229248e-02 -3.198056295514106750e-02 -4.604181349277496338e-01 -2.468478530645370483e-01 5.376224964857101440e-02 1.493680775165557861e-01 -2.815375849604606628e-02 1.668918281793594360e-01 -1.771137490868568420e-02 1.523647736757993698e-02 -3.088946938514709473e-01 -1.734267324209213257e-01 1.427700221538543701e-01 -2.104064226150512695e-01 1.651871949434280396e-01 -2.555395849049091339e-02 1.009977757930755615e-01 -7.781470566987991333e-02 8.330531418323516846e-02 6.493284832686185837e-03 5.263439193367958069e-02 -1.393843144178390503e-01 1.227238588035106659e-02 -2.342283278703689575e-01 3.691403567790985107e-02 1.927845180034637451e-01 3.267435356974601746e-02 1.441729515790939331e-01 1.633405238389968872e-01 -4.635255932807922363e-01 4.860241338610649109e-02 -2.171858996152877808e-01
2.588525712490081787e-01 3.229231238365173340e-01 4.331418871879577637e-02 -2.922553122043609619e-01 -1.492555886507034302e-01 -5.860447417944669724e-03 -2.734836041927337646e-01 -6.517733633518218994e-02 -3.318034857511520386e-02 1.989727318286895752e-01 -1.682203263044357300e-01 -2.914217859506607056e-02 -3.785426169633865356e-02 4.314568266272544861e-02 1.913064271211624146e-01 -4.210288077592849731e-02 6.979881320148706436e-03 -1.428851634263992310e-01 -1.001081317663192749e-01 4.585655331611633301e-01 -1.596727371215820312e-01 5.025724694132804871e-02 -1.473197191953659058e-01 -1.474108546972274780e-01 8.267513662576675415e-02 -2.929674088954925537e-01 -1.014250591397285461e-01 -1.066452823579311371e-02 6.930594891309738159e-02 -3.023677170276641846e-01 1.299342364072799683e-01 1.298934128135442734e-02
1.653113812208175659e-01 -4.754482209682464600e-02 4.902704805135726929e-02 -3.762746229767799377e-02 -3.571195006370544434e-01 1.532601714134216309e-01 5.093250796198844910e-02 4.561873525381088257e-02 -1.989134103059768677e-01 -8.808094263076782227e-02 -1.683279424905776978e-01 -8.714337646961212158e-02 8.730541169643402100e-02 4.811421781778335571e-02 4.053098559379577637e-01 -1.608707606792449951e-01 4.735185801982879639e-01 -1.139817386865615845e-01 -6.713087856769561768e-02 -1.721123000606894493e-03 2.491952776908874512e-01 -6.414987891912460327e-02 1.429613828659057617e-01 -2.922563813626766205e-02 1.940618008375167847e-01 2.255821377038955688e-01 -6.699725985527038574e-02 3.544918820261955261e-02 2.556218504905700684e-01 -1.734479814767837524e-01 7.541104406118392944e-02 5.399607867002487183e-02
2.705045640468597412e-01 3.298527002334594727e-01 -1.978656202554702759e-01 -2.567931115627288818e-01 -3.173237442970275879e-01 1.367169152945280075e-02 -3.291645944118499756e-01 3.049480356276035309e-02 -1.377811431884765625e-01 5.230931099504232407e-03 2.953200638294219971e-01 1.397857815027236938e-01 -1.205237433314323425e-01 2.006710693240165710e-02 -7.535324897617101669e-03 8.460302650928497314e-02 2.395949512720108032e-01 8.855580538511276245e-02 -1.067460179328918457e-01 1.859166473150253296e-01 -1.334713101387023926e-01 3.757246769964694977e-03 6.788917630910873413e-02 -2.418792992830276489e-01 2.135355211794376373e-02 2.788620889186859131e-01 1.437453627586364746e-01 1.619084924459457397e-01 6.891322135925292969e-02 -1.059195771813392639e-02 -1.389888077974319458e-01 -1.159105896949768066e-01
6.868801265954971313e-02 7.592418044805526733e-02 -1.354937255382537842e-01 -1.330313980579376221e-01 -2.962779402732849121e-01 -7.048577815294265747e-02 1.356774121522903442e-01 2.575491368770599365e-02 -2.553680241107940674e-01 -1.183945164084434509e-01 -2.507525682449340820e-01 -1.393894255161285400e-01 -1.557911336421966553e-01 -3.226934075355529785e-01 1.533887088298797607e-01 5.732839182019233704e-02 2.599247694015502930e-01 1.697323322296142578e-01 1.992437243461608887e-01 -9.952090680599212646e-02 -1.367957592010498047e-01 -1.345868855714797974e-01 -9.672761894762516022e-03 -2.479647248983383179e-01 -1.402441877871751785e-02 2.543732225894927979e-01 1.851737201213836670e-01 -3.706876561045646667e-02 1.868405342102050781e-01 7.070156186819076538e-02 2.057090699672698975e-01 -3.125999867916107178e-01
1.951764523983001709e-01 -4.223898425698280334e-02 -9.381780773401260376e-02 -5.489629134535789490e-02 -1.900521367788314819e-01 8.657754957675933838e-02 -2.516383826732635498e-01 2.057849019765853882e-01 -2.702234089374542236e-01 -4.011106118559837341e-02 -1.019189357757568359e-01 -1.084186732769012451e-01 2.054582983255386353e-01 1.431781612336635590e-02 1.998667865991592407e-01 -1.243747025728225708e-01 2.186310142278671265e-01 1.714446023106575012e-02 1.685310341417789459e-02 -7.319658249616622925e-02 -2.201312184333801270e-01 -1.889955550432205200e-01 3.395899832248687744e-01 -3.692731261253356934e-01 -4.608188197016716003e-02 3.533157408237457275e-01 -2.760861255228519440e-02 1.532778143882751465e-01 1.947787702083587646e-01 -1.234013289213180542e-01 1.008326858282089233e-01 -1.656064391136169434e-02
1.707378625869750977e-01 1.490249633789062500e-01 2.311633434146642685e-03 7.937517017126083374e-02 -1.764698177576065063e-01 -2.432385832071304321e-01 -9.413322061300277710e-02 2.665772140026092529e-01 -2.382003962993621826e-01 -1.435995101928710938e-01 -2.033786326646804810e-01 -1.268302053213119507e-01 1.021173968911170959e-01 -6.903746724128723145e-02 -9.923160076141357422e-02 -7.216539978981018066e-02 1.177019327878952026e-01 -1.680534798651933670e-03 1.049057245254516602e-01 4.704495072364807129e-01 -9.743234515190124512e-02 9.486746788024902344e-02 8.461462706327438354e-02 -1.541114598512649536e-01 2.433634996414184570e-01 2.687070667743682861e-01 -1.148902475833892822e-01 -6.669515371322631836e-02 3.408444821834564209e-01 -1.699295341968536377e-01 -1.165784224867820740e-01 6.114969402551651001e-02
4.012465476989746094e-02 3.736392259597778320e-01 -1.413898020982742310e-01 -2.895691096782684326e-01 -1.281596720218658447e-01 3.036208748817443848e-01 -1.627453118562698364e-01 1.853065788745880127e-01 -5.231261998414993286e-02 -1.912847012281417847e-01 -4.671138897538185120e-02 5.369912832975387573e-03 1.322394311428070068e-01 -1.811214387416839600e-01 -3.752715885639190674e-02 -2.285196036100387573e-01 1.190475523471832275e-01 5.799305811524391174e-02 -8.311984688043594360e-02 2.795203328132629395e-01 8.918728679418563843e-03 3.037462532520294189e-01 -1.350468695163726807e-01 1.166305169463157654e-01 2.721369266510009766e-01 6.357885152101516724e-02 -1.541966944932937622e-01 3.638604655861854553e-02 1.195336729288101196e-01 -2.498139888048171997e-01 -1.044261306524276733e-01 -1.499637961387634277e-01
3.099377751350402832e-01 1.741847246885299683e-01 1.202219650149345398e-01 -5.042463541030883789e-02 -7.239401340484619141e-02 4.954567849636077881e-01 -8.736390620470046997e-02 -1.157444715499877930e-01 -3.788499832153320312e-01 1.671610474586486816e-01 6.585203111171722412e-02 -1.095957309007644653e-01 -1.520776599645614624e-01 5.225466191768646240e-02 -1.235735788941383362e-01 1.183029040694236755e-01 3.322894573211669922e-01 2.134883776307106018e-02 9.606937237549573183e-05 3.143062293529510498e-01 7.881014794111251831e-02 4.179942607879638672e-02 1.344656497240066528e-01 -6.934464722871780396e-02 2.025441974401473999e-01 5.763504281640052795e-02 9.277709573507308960e-02 7.922787219285964966e-02 1.399774253368377686e-01 6.312890443950891495e-03 1.492942124605178833e-01 1.586208119988441467e-02
2.303446829319000244e-01 6.064175441861152649e-02 1.483900099992752075e-01 -1.819283217191696167e-01 -1.711923032999038696e-01 2.254653871059417725e-01 -9.081885963678359985e-02 -1.364402007311582565e-02 -1.224979981780052185e-01 2.117305994033813477e-01 -1.929811574518680573e-02 -2.193563431501388550e-01 -1.777551025152206421e-01 -1.310404539108276367e-01 8.188247680664062500e-03 2.224489748477935791e-01 3.975713849067687988e-01 3.125757277011871338e-01 -9.831444919109344482e-02 2.464850395917892456e-01 4.358638450503349304e-02 9.821147471666336060e-02 1.179579421877861023e-01 -1.710722893476486206e-01 2.868036180734634399e-02 1.263639330863952637e-01 1.781561523675918579e-01 2.571451067924499512e-01 1.785856336355209351e-01 -1.951762139797210693e-01 -4.640661552548408508e-02 1.588097661733627319e-01
9.946191310882568359e-02 3.538446426391601562e-01 -1.666042953729629517e-02 -1.929586082696914673e-01 -3.721787631511688232e-01 2.364545464515686035e-01 1.643915027379989624e-01 1.540457904338836670e-01 -1.053974404931068420e-02 -4.520384222269058228e-02 -2.338023036718368530e-01 -5.163853615522384644e-02 -1.020780131220817566e-01 2.535146288573741913e-02 -3.657295601442456245e-03 -2.512671947479248047e-01 2.777931094169616699e-01 -6.566026806831359863e-02 -7.905943691730499268e-02 1.739919930696487427e-01 -7.334612309932708740e-02 1.736989170312881470e-01 1.374445259571075439e-01 -1.252809762954711914e-01 2.402700036764144897e-01 4.883518442511558533e-02 -1.237340569496154785e-01 -3.825993509963154793e-03 4.077206254005432129e-01 -3.191018477082252502e-02 -9.419499337673187256e-02 9.383641183376312256e-02
1.509843617677688599e-01 1.663686484098434448e-01 -1.913152337074279785e-01 -2.763394117355346680e-01 -1.947546750307083130e-01 1.051072329282760620e-01 -4.591142758727073669e-03 -1.463152561336755753e-02 -1.930046230554580688e-01 -7.283511012792587280e-02 -8.953965455293655396e-02 -7.752481848001480103e-02 3.016459643840789795e-01 -6.568586686626076698e-04 -1.060213670134544373e-01 2.202438563108444214e-01 5.777223035693168640e-02 -3.080823421478271484e-01 -8.315457403659820557e-02 2.345543950796127319e-01 -1.152620464563369751e-01 -6.181028112769126892e-02 -1.810745708644390106e-02 -2.414646446704864502e-01 -1.734904348850250244e-01 3.116445243358612061e-01 7.862008363008499146e-02 -2.323313355445861816e-01 -8.814881742000579834e-02 -2.041774392127990723e-01 2.818512320518493652e-01 -1.668099761009216309e-01
5.181786790490150452e-02 1.610424518585205078e-01 -1.176868528127670288e-01 -1.905714124441146851e-01 2.025011926889419556e-02 6.167766079306602478e-02 -8.974371850490570068e-02 3.347861766815185547e-01 -1.197088509798049927e-01 1.687896996736526489e-01 -2.458916604518890381e-01 1.049137767404317856e-02 -9.957943856716156006e-02 -1.740643680095672607e-01 -1.082283034920692444e-01 -7.057068496942520142e-02 1.482399255037307739e-01 -6.245041266083717346e-02 1.555896550416946411e-01 1.596918553113937378e-01 -3.450990617275238037e-01 3.980385959148406982e-01 -9.144282341003417969e-02 4.158853366971015930e-02 -1.137904152274131775e-01 -1.108836606144905090e-01 1.932023018598556519e-01 2.799132168292999268e-01 1.801787912845611572e-01 -2.405185103416442871e-01 -2.031033039093017578e-01 2.951387688517570496e-02
2.725714147090911865e-01 9.843107312917709351e-02 -1.556994765996932983e-01 1.272919401526451111e-02 -5.591050907969474792e-02 -9.178004413843154907e-02 -2.061267644166946411e-01 8.363640308380126953e-02 -3.131021261215209961e-01 1.276713162660598755e-01 -2.589391469955444336e-01 8.703566342592239380e-02 -1.858075410127639771e-01 1.286159753799438477e-01 1.655318737030029297e-01 5.801432300359010696e-03 7.588768377900123596e-03 -1.208702176809310913e-01 -8.762666583061218262e-02 2.350666671991348267e-01 -1.755565255880355835e-01 2.959575653076171875e-01 1.308440715074539185e-01 -1.769831776618957520e-01 2.349651902914047241e-01 1.651148796081542969e-01 -2.590937726199626923e-02 2.544036209583282471e-01 -7.501828670501708984e-02 8.505081385374069214e-02 1.507312357425689697e-01 -3.677212893962860107e-01
1.444519162178039551e-01 1.333836168050765991e-01 1.646578013896942139e-01 -1.507125645875930786e-01 7.913780212402343750e-02 -2.773043327033519745e-02 -2.828376367688179016e-02 1.985868811607360840e-01 -1.686284989118576050e-01 1.711845844984054565e-01 -1.875726580619812012e-01 -4.347681999206542969e-02 -1.505375560373067856e-02 -2.482624650001525879e-01 2.578498125076293945e-01 -6.856350600719451904e-02 -5.288892984390258789e-02 4.069133847951889038e-02 -1.876388490200042725e-02 4.618363678455352783e-01 3.485219180583953857e-02 -4.238444566726684570e-02 1.423611193895339966e-01 -1.706111729145050049e-01 3.649125397205352783e-01 -5.727256834506988525e-02 1.607482731342315674e-01 -1.987723112106323242e-01 1.545977080240845680e-03 -3.151867687702178955e-01 1.061450242996215820e-01 -2.312966138124465942e-01
1.705295592546463013e-01 1.196919232606887817e-01 2.325705140829086304e-01 -3.340446054935455322e-01 -2.527652680873870850e-01 -5.481573566794395447e-02 1.629381477832794189e-01 4.034563526511192322e-02 -1.914529055356979370e-01 -3.294266760349273682e-02 -3.004876337945461273e-02 -1.417441572993993759e-02 -2.526583708822727203e-02 -3.126790821552276611e-01 2.422708645462989807e-02 -1.497558206319808960e-01 8.318025618791580200e-02 1.981651969254016876e-02 -1.896616220474243164e-01 3.036905229091644287e-01 -3.115054070949554443e-01 3.234060704708099365e-01 1.339476704597473145e-01 -1.891381740570068359e-01 2.368166446685791016e-01 1.153937354683876038e-02 1.130798161029815674e-01 2.107903920114040375e-02 2.392668873071670532e-01 -1.321928650140762329e-01 -9.499419480562210083e-03 -2.166299149394035339e-02
-3.451147815212607384e-03 2.206125855445861816e-01 6.533265858888626099e-02 -1.877391785383224487e-01 -2.436711639165878296e-01 -2.020600289106369019e-01 -4.470925778150558472e-02 -2.023575128987431526e-03 1.744257658720016479e-02 1.072813421487808228e-01 -5.947435056441463530e-05 1.820207983255386353e-01 1.055914610624313354e-01 -7.419396191835403442e-02 1.260737776756286621e-01 -8.369040489196777344e-02 4.344142377376556396e-01 -3.906309604644775391e-01 2.265860438346862793e-01 2.350964844226837158e-01 -6.773903965950012207e-02 2.333397865295410156e-01 1.688052564859390259e-01 1.089685782790184021e-01 -3.723122924566268921e-02 -2.062454633414745331e-02 4.034144431352615356e-02 -1.264817863702774048e-01 1.222183406352996826e-01 9.966336190700531006e-02 1.151245534420013428e-01 -3.467177748680114746e-01
1.706880182027816772e-01 2.062644511461257935e-01 -8.124102838337421417e-03 -1.997907310724258423e-01 1.915017068386077881e-01 -3.948316723108291626e-02 -1.628341972827911377e-01 -4.699061065912246704e-02 1.008497253060340881e-01 6.527476757764816284e-02 7.017184048891067505e-02 -1.933924108743667603e-02 -6.278042495250701904e-02 -1.465706340968608856e-02 3.111499845981597900e-01 -2.734174430370330811e-01 1.507060825824737549e-01 -9.428253769874572754e-02 -2.788844518363475800e-02 2.354520410299301147e-01 1.976539753377437592e-02 4.566816687583923340e-01 -7.161907851696014404e-02 -2.436375319957733154e-01 3.799749910831451416e-02 5.802503228187561035e-02 3.590681552886962891e-01 7.556991279125213623e-02 2.528790831565856934e-01 -1.951190978288650513e-01 4.791131243109703064e-02 -1.445868313312530518e-01
2.763941586017608643e-01 3.128567337989807129e-01 -9.247711300849914551e-02 -1.196792442351579666e-02 -1.372316032648086548e-01 -1.340274699032306671e-02 1.210467368364334106e-01 4.265706241130828857e-02 -8.932361006736755371e-02 -2.165576070547103882e-01 1.408263444900512695e-01 8.742073178291320801e-02 7.886378467082977295e-02 -5.168632045388221741e-02 8.343644440174102783e-02 -3.192851692438125610e-02 2.911066412925720215e-01 -1.225482597947120667e-01 -1.345732510089874268e-01 2.399721145629882812e-01 2.472414448857307434e-02 1.026717945933341980e-01 -3.355437815189361572e-01 -6.891242228448390961e-03 -7.237116992473602295e-02 1.567346453666687012e-01 1.076457649469375610e-01 5.676547065377235413e-02 2.280586212873458862e-01 -4.483292102813720703e-01 2.895023226737976074e-01 4.053447768092155457e-02
1.945003569126129150e-01 2.595252096652984619e-01 -1.228324249386787415e-01 -3.231857419013977051e-01 -1.727473139762878418e-01 1.516147702932357788e-01 -8.426889777183532715e-02 -5.923050642013549805e-02 -3.772519528865814209e-02 7.044373452663421631e-02 -1.864578425884246826e-01 -3.146566823124885559e-02 -6.163361296057701111e-02 2.668678164482116699e-01 8.569562435150146484e-02 8.620248734951019287e-02 1.877074539661407471e-01 -2.674955129623413086e-01 -1.388024091720581055e-01 4.081417322158813477e-01 -4.564729519188404083e-03 2.805285453796386719e-01 -1.187020912766456604e-01 -7.780972868204116821e-02 -1.459897160530090332e-01 -1.356545835733413696e-01 -9.662777930498123169e-02 -2.125260233879089355e-02 -5.936536937952041626e-02 -3.315429985523223877e-01 1.587098538875579834e-01 1.656563021242618561e-02
2.050748020410537720e-01 1.544277518987655640e-01 -9.084160625934600830e-02 -2.155155241489410400e-01 3.648166358470916748e-02 -1.616317480802536011e-01 -8.730061352252960205e-02 1.699084192514419556e-01 -2.939896285533905029e-01 5.289255827665328979e-02 -3.445294201374053955e-01 -1.527864784002304077e-01 -1.472968459129333496e-01 3.700240701436996460e-02 -1.507835835218429565e-01 -2.040829956531524658e-01 2.750015258789062500e-02 -3.105641305446624756e-01 -1.001120805740356445e-01 4.362182915210723877e-01 -2.943617999553680420e-01 7.773949205875396729e-02 6.910451501607894897e-02 2.305117202922701836e-03 7.769696414470672607e-02 7.015195488929748535e-02 -1.035270690917968750e-01 1.371328830718994141e-01 -9.066832065582275391e-02 -5.995859205722808838e-02 2.174012064933776855e-01 4.668629914522171021e-02
1.556201428174972534e-01 1.945898830890655518e-01 -2.023713290691375732e-01 -1.100549921393394470e-01 -1.300580799579620361e-01 -1.032889634370803833e-01 -5.931831151247024536e-02 -2.593893185257911682e-02 -2.620988786220550537e-01 -2.808929421007633209e-02 -7.036478072404861450e-02 -2.822155654430389404e-01 -5.515336245298385620e-02 -1.494812667369842529e-01 1.306544244289398193e-01 -2.001286298036575317e-01 2.436733096837997437e-01 -1.548600345849990845e-01 2.230267226696014404e-01 1.679130494594573975e-01 1.342677474021911621e-01 -6.809883564710617065e-02 -4.865774512290954590e-02 -1.727861016988754272e-01 1.288145184516906738e-01 -1.273414120078086853e-02 -1.942461580038070679e-01 8.025584369897842407e-02 1.390538513660430908e-01 -2.551364004611968994e-01 -1.139568164944648743e-01 -4.918930530548095703e-01
1.038133874535560608e-01 1.526256799697875977e-01 1.180684864521026611e-01 -1.969738118350505829e-02 -3.206271827220916748e-01 -1.014660820364952087e-01 -7.349760830402374268e-02 2.762580811977386475e-01 -1.124529764056205750e-01 -6.341794878244400024e-02 -2.263167053461074829e-01 -4.000462591648101807e-02 -1.274135410785675049e-01 -1.485306769609451294e-01 -1.007098183035850525e-01 -2.862541377544403076e-01 2.130724042654037476e-01 4.466374218463897705e-02 3.934361785650253296e-02 3.303512632846832275e-01 -6.833434104919433594e-02 1.139108985662460327e-01 7.959034293889999390e-02 -2.645046710968017578e-01 2.422376126050949097e-01 1.091791987419128418e-01 -1.147204414010047913e-01 -4.017280414700508118e-02 3.946363329887390137e-01 -1.150063723325729370e-01 -2.045223563909530640e-01 9.344095736742019653e-02
-1.861460804939270020e-01 1.401915103197097778e-01 -1.592176407575607300e-01 -1.500802040100097656e-01 -2.276215553283691406e-01 -9.619826450943946838e-03 -3.783878684043884277e-01 1.581179909408092499e-02 -1.797145605087280273e-01 1.217408999800682068e-01 -4.604304134845733643e-01 -2.214688956737518311e-01 -2.393179833889007568e-01 -2.515495419502258301e-01 2.522852644324302673e-02 -1.063018068671226501e-01 2.636453211307525635e-01 3.510823473334312439e-02 -6.544730067253112793e-02 3.253757953643798828e-01 -5.025834962725639343e-02 -1.826093159615993500e-02 2.213991731405258179e-01 4.002736508846282959e-02 4.929535835981369019e-02 -1.788548566401004791e-02 -4.656830802559852600e-02 8.608666807413101196e-02 4.069429636001586914e-02 3.290910646319389343e-02 1.109581291675567627e-01 9.322801604866981506e-03
1.109315752983093262e-01 7.130858302116394043e-02 -6.031239032745361328e-02 -1.547093242406845093e-01 -3.667674213647842407e-02 -4.834435880184173584e-02 -1.803405582904815674e-01 6.534183025360107422e-02 -3.610302507877349854e-01 -2.549715805798768997e-03 -2.736241817474365234e-01 4.632616881281137466e-03 -3.521079719066619873e-01 -3.134250640869140625e-03 3.144306316971778870e-02 5.554481595754623413e-02 1.908896416425704956e-01 1.617200300097465515e-02 -2.458801120519638062e-01 9.582184255123138428e-02 -1.580989509820938110e-01 2.281787544488906860e-01 7.020017504692077637e-02 5.735445767641067505e-03 3.838377296924591064e-01 2.347428351640701294e-01 -2.047223746776580811e-01 1.703077107667922974e-01 -1.935621201992034912e-01 -8.650779724121093750e-02 3.526056185364723206e-02 -2.708349227905273438e-01
1.489818394184112549e-01 2.721867561340332031e-01 -7.426539808511734009e-02 9.331380017101764679e-03 -4.384203851222991943e-01 -1.637873500585556030e-01 3.599490970373153687e-03 1.221603378653526306e-01 2.563318796455860138e-02 -1.402443498373031616e-01 -1.247389689087867737e-01 1.348679959774017334e-01 1.177102476358413696e-01 4.816776141524314880e-02 1.824396848678588867e-01 -1.198277547955513000e-01 2.673320174217224121e-01 -1.601945012807846069e-01 -1.809633821249008179e-01 1.721016168594360352e-01 -1.866952329874038696e-02 2.410937845706939697e-01 1.387906521558761597e-01 4.179029166698455811e-02 3.682595193386077881e-01 1.668460071086883545e-01 -7.690587639808654785e-02 -1.374527066946029663e-01 2.815260291099548340e-01 -1.813204288482666016e-01 -4.286982491612434387e-02 -7.096830755472183228e-02
3.956344425678253174e-01 1.517693400382995605e-01 -2.171283364295959473e-01 -1.948912590742111206e-01 -1.201209798455238342e-01 2.054695934057235718e-01 -1.916193217039108276e-01 -1.155753582715988159e-01 -2.743508517742156982e-01 -1.781157916411757469e-04 1.250578910112380981e-01 3.246578946709632874e-02 1.199014857411384583e-01 2.401199936866760254e-01 1.476371735334396362e-01 1.359896063804626465e-01 3.701256215572357178e-01 -6.964180618524551392e-02 6.090912967920303345e-02 1.828798055648803711e-01 -3.007286489009857178e-01 -4.216490685939788818e-02 4.810762777924537659e-02 -2.099559456110000610e-01 1.426323503255844116e-01 1.454706639051437378e-01 -4.003874957561492920e-02 5.864145234227180481e-02 -1.371550280600786209e-02 2.170841768383979797e-02 2.393014132976531982e-01 -4.714296758174896240e-02
-2.587279677391052246e-02 6.209321692585945129e-02 -1.540870368480682373e-01 1.859750412404537201e-02 -4.504112526774406433e-02 3.220239877700805664e-01 1.321974098682403564e-01 -3.817967325448989868e-02 -2.494988739490509033e-01 -8.407491445541381836e-02 -1.448699533939361572e-01 -3.062920179218053818e-03 -3.608691692352294922e-02 -1.337174028158187866e-01 -1.505751013755798340e-01 -2.477375268936157227e-01 3.554733097553253174e-01 -2.027731239795684814e-01 2.054473012685775757e-01 2.120934128761291504e-01 -2.341643273830413818e-01 1.370227336883544922e-01 1.219218671321868896e-01 1.113999821245670319e-02 1.962129473686218262e-01 -8.678014576435089111e-02 2.084216475486755371e-01 8.108001947402954102e-02 -1.046612337231636047e-01 -2.077445685863494873e-01 2.432427406311035156e-01 -3.171589374542236328e-01
1.221950054168701172e-01 1.914949566125869751e-01 -1.701020076870918274e-02 -1.853715181350708008e-01 -8.557999506592750549e-03 -8.181422203779220581e-02 -3.083589375019073486e-01 1.931574493646621704e-01 -9.899325668811798096e-02 1.880971938371658325e-01 -4.865698218345642090e-01 -2.420656010508537292e-02 -1.814619898796081543e-01 1.236581802368164062e-01 -7.739148288965225220e-02 -2.030215710401535034e-01 1.391884684562683105e-01 -1.570797711610794067e-01 2.916276082396507263e-02 4.408729970455169678e-01 -2.276202589273452759e-01 6.792222708463668823e-02 -2.803254313766956329e-02 -7.733722031116485596e-02 2.559348568320274353e-02 -7.339087873697280884e-02 -2.873395197093486786e-02 2.727749645709991455e-01 -3.833314031362533569e-02 4.786438494920730591e-02 2.067539654672145844e-02 -9.338983148336410522e-02
4.242538288235664368e-02 2.178986519575119019e-01 1.176065392792224884e-02 -1.872762292623519897e-01 -1.390180587768554688e-01 -2.267319262027740479e-01 1.099657490849494934e-01 2.762990891933441162e-01 -3.081333637237548828e-01 -1.882770098745822906e-02 -1.208980828523635864e-01 -6.405494362115859985e-02 -1.063643209636211395e-02 -3.310253620147705078e-01 3.841297701001167297e-02 2.019996643066406250e-01 2.686439156532287598e-01 -2.715258300304412842e-02 -9.065929055213928223e-02 3.733415007591247559e-01 -1.571758091449737549e-01 -2.531426586210727692e-02 8.754687756299972534e-02 -1.509828120470046997e-01 -3.837648779153823853e-02 -1.824443191289901733e-01 3.235646486282348633e-01 -1.605390757322311401e-01 1.141044218093156815e-02 5.591184273362159729e-02 -7.873073965311050415e-02 -1.983849853277206421e-01
1.802126131951808929e-02 -1.675155572593212128e-02 -1.598653495311737061e-01 -2.773430943489074707e-01 -8.607927709817886353e-02 -1.741571724414825439e-02 -9.327051229774951935e-03 1.933196038007736206e-01 -1.578252166509628296e-01 9.899785369634628296e-02 5.210532993078231812e-02 5.830922722816467285e-02 -2.908281795680522919e-02 -2.958996593952178955e-01 4.162827506661415100e-03 -7.414550054818391800e-03 4.626718163490295410e-01 -1.533463411033153534e-02 1.867877393960952759e-01 4.471243917942047119e-02 -3.061078786849975586e-01 3.134292960166931152e-01 -1.754133775830268860e-02 -1.344051212072372437e-01 1.368164420127868652e-01 -7.661350816488265991e-02 1.853847801685333252e-01 8.866928517818450928e-02 2.903071939945220947e-01 -1.196051016449928284e-01 -3.088164925575256348e-01 -1.326808612793684006e-02
1.430553942918777466e-01 3.958175703883171082e-02 -1.262989640235900879e-01 -3.295117914676666260e-01 3.391370922327041626e-02 -4.209335893392562866e-02 1.401264593005180359e-02 1.013351976871490479e-01 -2.995762333739548922e-04 1.479755192995071411e-01 4.795656353235244751e-02 -2.398983985185623169e-01 -6.042302027344703674e-02 -1.286526173353195190e-01 1.369870007038116455e-01 -2.374919801950454712e-01 3.125635683536529541e-01 1.363242268562316895e-01 1.060222834348678589e-01 3.290824592113494873e-01 -3.962511420249938965e-01 9.389977902173995972e-02 -9.607839584350585938e-02 -2.847605049610137939e-01 2.144552767276763916e-01 -4.779396951198577881e-02 1.359155774116516113e-01 1.157300844788551331e-01 2.460653036832809448e-01 -1.216606050729751587e-01 7.747873663902282715e-02 9.732156246900558472e-02
7.193300127983093262e-02 3.581278920173645020e-01 -8.559326082468032837e-02 -1.642348170280456543e-01 -1.797190606594085693e-01 -1.207018122076988220e-01 -2.408061176538467407e-02 1.319277286529541016e-01 -2.977322936058044434e-01 2.441719025373458862e-01 7.649122923612594604e-02 -2.335786819458007812e-01 -4.459365457296371460e-02 -1.658581942319869995e-01 1.458089202642440796e-01 -1.894059926271438599e-01 2.129619270563125610e-01 -7.218411564826965332e-02 1.260017603635787964e-01 1.488828957080841064e-01 8.552575111389160156e-02 -7.591278851032257080e-02 7.322203367948532104e-02 -8.077794313430786133e-02 -3.692955151200294495e-02 1.660358011722564697e-01 -1.412107050418853760e-01 5.100144445896148682e-02 1.010205671191215515e-01 -3.480043113231658936e-01 6.157562509179115295e-02 -4.146861732006072998e-01
5.197893828153610229e-02 1.595810055732727051e-01 1.013790518045425415e-01 -1.313276141881942749e-01 -2.597084641456604004e-01 3.178019225597381592e-01 1.395374685525894165e-01 2.697879374027252197e-01 -1.159925609827041626e-01 5.098269507288932800e-02 -4.770771041512489319e-02 -3.088821768760681152e-01 1.399866342544555664e-01 -2.084270119667053223e-01 -1.541595999151468277e-02 -2.281528711318969727e-02 1.625129133462905884e-01 5.247765779495239258e-02 5.231961980462074280e-02 1.468123942613601685e-01 6.740368902683258057e-02 -8.847022801637649536e-02 1.067419052124023438e-01 -1.591396480798721313e-01 -1.473234035074710846e-02 4.764892756938934326e-01 -7.694302499294281006e-02 2.343695610761642456e-02 1.116219162940979004e-01 -3.584598302841186523e-01 3.021169453859329224e-02 -1.671269685029983521e-01
3.145386576652526855e-01 2.273384481668472290e-01 -2.521729469299316406e-01 -9.992828220129013062e-02 1.640305370092391968e-01 1.779810339212417603e-01 9.934523701667785645e-02 1.964634507894515991e-01 -1.961926668882369995e-01 1.306086778640747070e-01 -1.990443468093872070e-01 5.575276166200637817e-02 -2.068148553371429443e-01 -1.272946149110794067e-01 3.336736559867858887e-01 -5.523635447025299072e-02 -1.126340106129646301e-01 -2.521190643310546875e-01 -3.828860446810722351e-02 2.470503151416778564e-01 -2.540450990200042725e-01 -2.494858577847480774e-02 1.871501058340072632e-01 -4.782273620367050171e-02 2.901250720024108887e-01 -2.744741272181272507e-03 1.279514729976654053e-01 3.975084796547889709e-02 -2.851412631571292877e-02 -1.419170945882797241e-01 -1.704121381044387817e-01 -6.134372204542160034e-02
3.678337335586547852e-01 1.623803973197937012e-01 -2.907169423997402191e-02 -3.107157908380031586e-02 1.670119613409042358e-01 -3.103322908282279968e-02 7.262066751718521118e-02 -2.148699909448623657e-01 -1.817450672388076782e-01 -1.257141232490539551e-01 -5.494121927767992020e-03 -2.937336079776287079e-02 1.181986033916473389e-01 -3.017729707062244415e-02 2.499662153422832489e-02 -3.745063394308090210e-02 3.054387867450714111e-01 -9.836513549089431763e-02 -1.850808854214847088e-03 2.073862403631210327e-01 -4.637130349874496460e-02 3.613499701023101807e-01 -3.332006037235260010e-01 -1.001598015427589417e-01 -9.243129938840866089e-02 1.235005538910627365e-02 5.078351497650146484e-02 1.389961987733840942e-01 7.129112631082534790e-02 -3.847852647304534912e-01 2.578584849834442139e-01 -1.989884227514266968e-01
2.600842714309692383e-01 1.273969411849975586e-01 1.918108165264129639e-01 -7.913532853126525879e-02 7.146129012107849121e-02 2.245036512613296509e-02 -7.660133391618728638e-02 2.731919661164283752e-02 -3.703479766845703125e-01 1.203390359878540039e-01 -1.950791776180267334e-01 -4.923662543296813965e-02 -2.028215229511260986e-01 -1.929686032235622406e-02 2.038201875984668732e-02 2.969211712479591370e-02 1.647630929946899414e-01 -1.434675455093383789e-01 -2.269136458635330200e-01 1.252581030130386353e-01 -7.686652988195419312e-02 -7.395583391189575195e-02 -1.730158329010009766e-01 -1.610356569290161133e-01 3.608140349388122559e-01 -6.899722665548324585e-02 2.242632955312728882e-01 -3.078999817371368408e-01 2.102059721946716309e-01 -2.772093117237091064e-01 -5.619376152753829956e-02 -1.988347917795181274e-01
3.108842372894287109e-01 -9.549897164106369019e-02 -3.484743833541870117e-01 -1.710430532693862915e-01 -1.666843146085739136e-01 -3.101713024079799652e-02 -3.942025452852249146e-02 3.917790576815605164e-02 -1.383609324693679810e-01 -1.559773236513137817e-01 -2.809314131736755371e-01 -1.433558166027069092e-01 9.596521407365798950e-02 -3.010201454162597656e-01 7.987338304519653320e-02 2.430384606122970581e-02 3.799103498458862305e-01 -2.186378687620162964e-01 5.210059881210327148e-02 -9.100081026554107666e-02 7.395264506340026855e-02 -8.569215983152389526e-02 4.378566518425941467e-02 -7.478779554367065430e-02 -1.707250624895095825e-01 1.852740347385406494e-01 4.617307707667350769e-02 1.019255667924880981e-01 2.896235287189483643e-01 -2.058939784765243530e-01 -1.117112934589385986e-01 -1.541652828454971313e-01
1.281421780586242676e-01 -8.992880582809448242e-02 -3.173283487558364868e-02 -9.545464068651199341e-02 -3.083791434764862061e-01 2.480495870113372803e-01 2.172560617327690125e-02 2.860466539859771729e-01 -1.443153470754623413e-01 9.149222820997238159e-02 -1.145621612668037415e-01 6.218879297375679016e-02 5.826633051037788391e-02 -4.423587769269943237e-02 2.758674025535583496e-01 7.414691895246505737e-02 5.180832743644714355e-01 -2.976168990135192871e-01 -1.585918515920639038e-01 -4.955603554844856262e-02 2.278508394956588745e-01 -1.185246650129556656e-02 1.270152181386947632e-01 -6.169527769088745117e-02 1.656769216060638428e-01 2.020958662033081055e-01 -1.973649859428405762e-02 1.650502346456050873e-02 1.608851701021194458e-01 -1.743024438619613647e-01 -6.506824493408203125e-02 8.525831252336502075e-02
2.816519737243652344e-01 1.219542473554611206e-01 1.059030294418334961e-01 -3.015832602977752686e-01 -6.580007821321487427e-02 -2.252241522073745728e-01 5.973627418279647827e-02 8.884849399328231812e-02 -1.722908318042755127e-01 -1.430009603500366211e-01 -2.727136388421058655e-02 3.881692141294479370e-02 1.135245189070701599e-01 -1.758412420749664307e-01 2.914533317089080811e-01 8.946926891803741455e-02 2.058556377887725830e-01 8.041030727326869965e-03 1.028788387775421143e-01 3.336397707462310791e-01 -4.120742678642272949e-01 3.467646986246109009e-02 -7.696498930454254150e-02 -2.192881256341934204e-01 4.667127132415771484e-02 1.043098643422126770e-01 1.373682171106338501e-01 -1.961885578930377960e-02 2.859531342983245850e-01 -3.865419421344995499e-03 1.575296670198440552e-01 1.403540521860122681e-01
-4.730844870209693909e-02 1.258895248174667358e-01 -7.148339599370956421e-02 4.553369432687759399e-02 -1.447724550962448120e-01 2.477769851684570312e-01 -4.105672240257263184e-01 1.874369978904724121e-01 -1.833457648754119873e-01 1.589061915874481201e-01 -4.166998565196990967e-01 -1.958840340375900269e-01 -1.215177476406097412e-01 -2.008642554283142090e-01 1.618606448173522949e-01 -5.917766690254211426e-02 7.926884293556213379e-02 -1.419931948184967041e-01 1.503278166055679321e-01 2.603596746921539307e-01 -2.666703760623931885e-01 8.834508806467056274e-02 3.554680570960044861e-02 -3.371138870716094971e-02 1.470265090465545654e-01 9.255964308977127075e-02 5.133892223238945007e-02 2.806875407695770264e-01 -1.384104490280151367e-01 -1.388029754161834717e-02 7.395952008664608002e-03 6.189222261309623718e-02
5.012295022606849670e-02 1.958704590797424316e-01 -2.249155193567276001e-01 7.786592841148376465e-02 -1.247408241033554077e-02 1.467866152524948120e-01 -3.199823796749114990e-01 9.292725473642349243e-02 -1.076315343379974365e-01 -1.374841183423995972e-01 -3.723890781402587891e-01 -7.127416133880615234e-02 1.031710207462310791e-01 -3.053585290908813477e-01 2.535690553486347198e-02 -4.282863065600395203e-02 2.710819840431213379e-01 -7.255101203918457031e-02 -1.436605602502822876e-01 1.323273479938507080e-01 -1.105980202555656433e-01 2.908324003219604492e-01 -8.080901578068733215e-03 -1.334122568368911743e-01 -1.828683018684387207e-01 2.651654556393623352e-02 2.888095676898956299e-01 1.013825982809066772e-01 -2.411712659522891045e-03 -3.156292736530303955e-01 1.603385657072067261e-01 -6.628727912902832031e-02
1.691164523363113403e-01 4.124775528907775879e-01 1.578762531280517578e-01 1.509481072425842285e-01 -1.068924516439437866e-01 -2.161894738674163818e-01 8.052041381597518921e-02 1.192884445190429688e-01 -2.498979717493057251e-01 -3.144055604934692383e-02 1.938560605049133301e-02 -2.008152157068252563e-01 -8.501038700342178345e-02 6.529400497674942017e-02 2.431190907955169678e-01 -1.464412063360214233e-01 3.404048979282379150e-01 1.970479823648929596e-02 2.704738639295101166e-02 3.469811677932739258e-01 -1.116653904318809509e-01 1.483929306268692017e-01 -2.760514616966247559e-02 -2.382544428110122681e-01 -1.085967123508453369e-01 -1.421240419149398804e-01 2.490650489926338196e-02 -1.817647963762283325e-01 8.237773180007934570e-02 -2.012287229299545288e-01 9.695272147655487061e-02 -1.635664552450180054e-01
-7.597085088491439819e-02 -5.625548213720321655e-02 -2.644646167755126953e-01 -1.575677543878555298e-01 -9.155201911926269531e-02 1.949969381093978882e-01 -5.125890970230102539e-01 1.753293424844741821e-01 -5.939158424735069275e-02 4.355845227837562561e-02 -9.051948785781860352e-02 -1.945231109857559204e-01 5.950341746211051941e-02 -2.021282166242599487e-01 4.188398644328117371e-02 -1.460925638675689697e-01 4.043462574481964111e-01 -7.928212732076644897e-02 -1.343552023172378540e-02 1.575878560543060303e-01 -2.927283048629760742e-01 2.147568464279174805e-01 -4.569408297538757324e-02 1.080052703619003296e-01 2.166833877563476562e-01 -1.119721233844757080e-01 8.615074306726455688e-02 8.760471642017364502e-02 4.493186995387077332e-02 -3.588738292455673218e-02 1.224992945790290833e-01 6.474041938781738281e-02
1.606733351945877075e-01 1.655451506376266479e-01 -5.571295693516731262e-02 -2.717086076736450195e-01 -4.604046046733856201e-02 -1.774805635213851929e-01 6.549087911844253540e-02 1.464991867542266846e-01 1.183626148849725723e-02 -2.415528446435928345e-01 -7.314351201057434082e-02 -1.517826616764068604e-01 7.084076851606369019e-02 -1.430853158235549927e-01 -7.069114595651626587e-02 -1.465749293565750122e-01 5.942535400390625000e-01 5.371499806642532349e-02 -6.665103137493133545e-02 1.297279596328735352e-01 -3.091159276664257050e-03 -7.340975850820541382e-02 3.625885769724845886e-02 -3.162248432636260986e-02 -2.251988500356674194e-01 -1.610715873539447784e-02 2.463665604591369629e-01 -4.403404891490936279e-02 2.039001137018203735e-01 1.636133901774883270e-02 2.235721051692962646e-01 -2.849312722682952881e-01
7.876818627119064331e-02 1.027620583772659302e-01 1.822953224182128906e-01 8.690685033798217773e-02 -2.627568840980529785e-01 1.257522404193878174e-01 9.686460345983505249e-02 -1.379372272640466690e-02 -7.967063039541244507e-02 1.646904051303863525e-01 -1.559432893991470337e-01 -4.873254522681236267e-02 -6.550131738185882568e-02 -2.094028145074844360e-02 6.516174226999282837e-02 2.199302464723587036e-01 4.205684661865234375e-01 -1.363561153411865234e-01 -1.035636588931083679e-01 -6.286821514368057251e-02 -1.667120754718780518e-01 2.930400371551513672e-01 -1.052725464105606079e-01 -3.551478087902069092e-01 1.344952583312988281e-01 2.217748463153839111e-01 2.055940479040145874e-01 2.072994410991668701e-01 5.491196364164352417e-02 -3.022809028625488281e-01 6.169655360281467438e-03 -1.501566469669342041e-01
1.837456822395324707e-01 4.030157327651977539e-01 2.291390486061573029e-02 -1.537618339061737061e-01 -2.467566877603530884e-01 1.626865267753601074e-01 2.920174039900302887e-02 3.200636059045791626e-02 -7.576718926429748535e-02 -1.768515817821025848e-02 -2.888621091842651367e-01 2.905030176043510437e-02 -1.226697769016027451e-02 -2.101219743490219116e-01 -1.173031404614448547e-01 -1.865831911563873291e-01 3.016684949398040771e-01 -2.380501013249158859e-03 -1.177934631705284119e-01 2.364110946655273438e-01 -6.650204956531524658e-02 1.364996433258056641e-01 -2.945337817072868347e-02 9.452990256249904633e-03 3.252165317535400391e-01 1.073326617479324341e-01 -1.254260241985321045e-01 7.581772655248641968e-02 4.033845663070678711e-01 1.086044013500213623e-01 -3.368007019162178040e-02 8.944498747587203979e-02
-2.230423092842102051e-01 3.027259409427642822e-01 -8.975335210561752319e-02 -1.561682373285293579e-01 -9.266383014619350433e-03 1.958641111850738525e-01 -1.531755179166793823e-01 1.305574774742126465e-01 -1.128996834158897400e-01 1.044394820928573608e-02 -3.987789750099182129e-01 -8.882550150156021118e-02 2.286812365055084229e-01 -3.419559895992279053e-01 6.232315301895141602e-02 5.144536029547452927e-03 1.557504385709762573e-01 -3.382246196269989014e-01 -2.187750935554504395e-01 6.304612755775451660e-02 -4.973686113953590393e-02 1.037222892045974731e-01 4.750983044505119324e-02 -1.712898164987564087e-01 -3.653040900826454163e-02 8.892925083637237549e-02 3.228435516357421875e-01 9.327323734760284424e-02 2.840938419103622437e-02 -1.773474365472793579e-01 -3.762497380375862122e-02 -5.596670508384704590e-02
2.315628975629806519e-01 7.610665168613195419e-03 8.465036749839782715e-02 -1.939701437950134277e-01 2.511704713106155396e-02 1.291491687297821045e-01 -1.965016871690750122e-01 1.396454870700836182e-01 -2.962195873260498047e-01 8.428078889846801758e-02 -2.224437445402145386e-01 6.469088047742843628e-02 -1.442537009716033936e-01 -2.295185774564743042e-01 6.313548982143402100e-02 5.409302562475204468e-02 -1.334753781557083130e-01 -1.941672265529632568e-01 4.139391705393791199e-03 -1.405235230922698975e-01 -3.653221428394317627e-01 1.012589186429977417e-01 1.017139945179224014e-02 -1.479368507862091064e-01 1.982887685298919678e-01 2.941704988479614258e-01 1.687732189893722534e-01 1.954146772623062134e-01 3.570258021354675293e-01 -6.056651100516319275e-02 -8.251205086708068848e-03 -1.802174746990203857e-01
1.330055892467498779e-01 3.416131138801574707e-01 -1.079008355736732483e-01 -1.463022530078887939e-01 -2.488979399204254150e-01 2.976964693516492844e-03 -1.082287058234214783e-01 3.524831682443618774e-02 -8.286675810813903809e-02 -2.532707527279853821e-02 -1.359633505344390869e-01 -1.585259735584259033e-01 -2.977864444255828857e-01 -2.154901176691055298e-01 -6.211555749177932739e-02 -2.494647204875946045e-01 2.952255606651306152e-01 -1.156527921557426453e-01 2.333881333470344543e-02 -8.733864873647689819e-02 -1.291121542453765869e-01 -2.668891251087188721e-01 4.265590757131576538e-02 -5.396706983447074890e-02 1.007244065403938293e-01 2.019112110137939453e-01 -2.185438424348831177e-01 -1.385847032070159912e-01 8.719332981854677200e-04 -3.455253243446350098e-01 1.147087439894676208e-01 -2.314175665378570557e-01
2.837615609169006348e-01 1.627069264650344849e-01 -2.481356710195541382e-01 1.814242154359817505e-01 1.805648393929004669e-02 9.159868210554122925e-02 -1.570252887904644012e-02 4.619705975055694580e-01 1.467973589897155762e-01 -4.416533187031745911e-02 3.196674399077892303e-03 -6.218111142516136169e-02 -7.466574013233184814e-02 -2.869324386119842529e-02 1.284122467041015625e-01 1.652095764875411987e-01 1.822134703397750854e-01 -1.978061348199844360e-01 -1.531184911727905273e-01 4.448388516902923584e-01 -8.726421947358176112e-05 1.011563464999198914e-01 1.235088706016540527e-01 -8.166766911745071411e-02 -2.520505785942077637e-01 1.431510746479034424e-01 -3.061588481068611145e-02 6.402718275785446167e-02 6.369917094707489014e-02 -2.476435899734497070e-01 1.322538219392299652e-02 -1.347224861383438110e-01
2.765426933765411377e-01 3.947657346725463867e-01 1.114467084407806396e-01 9.876327961683273315e-02 -7.107025384902954102e-02 9.403463453054428101e-02 6.091536581516265869e-02 1.827826723456382751e-02 5.272851791232824326e-03 -1.147947981953620911e-01 -1.896573156118392944e-01 -1.444685608148574829e-01 1.690414994955062866e-01 -1.465207934379577637e-01 -2.287003770470619202e-02 -3.956009075045585632e-02 2.933502495288848877e-01 -9.461376816034317017e-02 -1.951597929000854492e-01 2.801094055175781250e-01 -1.746497154235839844e-01 1.188876926898956299e-01 2.157546766102313995e-02 -1.370620131492614746e-01 3.802284300327301025e-01 1.363750696182250977e-01 -1.143493279814720154e-01 -7.792441640049219131e-03 3.018922209739685059e-01 -1.951103806495666504e-01 7.574094086885452271e-02 1.367412954568862915e-01
2.705470919609069824e-01 4.988620579242706299e-01 3.096624910831451416e-01 -1.016998887062072754e-01 -1.659962236881256104e-01 -1.144998371601104736e-01 -6.260958313941955566e-02 9.503185003995895386e-02 -9.067504853010177612e-02 -7.134228199720382690e-02 -8.073264360427856445e-02 -8.347635716199874878e-02 -2.053946815431118011e-02 -3.155570626258850098e-01 5.895557627081871033e-02 4.261864349246025085e-02 2.954432368278503418e-01 6.864206865429878235e-03 -6.133751571178436279e-02 1.237661018967628479e-02 2.164560137316584587e-03 2.802824974060058594e-01 -2.098522894084453583e-02 9.966537356376647949e-02 2.201949357986450195e-01 3.980131447315216064e-02 -3.743270039558410645e-02 -2.259017825126647949e-01 2.921616733074188232e-01 -9.926281124353408813e-02 -8.506063371896743774e-02 -2.945484407246112823e-02
1.084304004907608032e-01 2.113881260156631470e-01 2.313082478940486908e-02 -2.153596729040145874e-01 -1.626946628093719482e-01 -1.168422251939773560e-01 -3.217173507437109947e-03 1.802043169736862183e-01 -1.838880591094493866e-02 -2.178865075111389160e-01 -1.236834749579429626e-01 -1.533712893724441528e-01 2.567916549742221832e-02 4.666704684495925903e-02 1.689248718321323395e-02 -1.411028765141963959e-02 3.312804102897644043e-01 -2.380307167768478394e-01 -1.254532784223556519e-01 3.443437516689300537e-01 1.935096830129623413e-01 2.586654722690582275e-01 1.510730832815170288e-01 5.448706820607185364e-02 3.650879263877868652e-01 8.310459554195404053e-02 1.881098002195358276e-01 -1.311852037906646729e-01 -1.349085569381713867e-01 -1.261800155043601990e-02 1.234322860836982727e-01 -2.771914303302764893e-01
-1.648445427417755127e-01 2.166107110679149628e-02 -2.180284410715103149e-01 -3.497281074523925781e-01 1.441082656383514404e-01 5.223636701703071594e-02 -8.994107693433761597e-02 -1.163785625249147415e-02 -1.156673133373260498e-01 -2.175084874033927917e-02 -2.228290736675262451e-01 -1.551019698381423950e-01 1.052210852503776550e-01 -2.594115734100341797e-01 2.027102708816528320e-01 -1.242408007383346558e-01 2.894451022148132324e-01 -3.557530790567398071e-02 2.480380088090896606e-01 3.218144178390502930e-01 -3.172309696674346924e-02 2.289236932992935181e-01 8.815709501504898071e-03 1.936770044267177582e-02 1.739045977592468262e-01 4.118486046791076660e-01 2.886240929365158081e-02 -4.366876557469367981e-02 -3.771474817767739296e-03 -1.416655629873275757e-01 -7.378200441598892212e-02 1.273178458213806152e-01
2.391602694988250732e-01 2.648419439792633057e-01 -1.607132256031036377e-01 -1.073096320033073425e-01 1.077700108289718628e-01 -1.884180605411529541e-01 -2.132063359022140503e-01 2.052451521158218384e-01 -1.676693707704544067e-01 1.603555977344512939e-01 -1.383736431598663330e-01 -1.515933573246002197e-01 -1.550672948360443115e-01 -4.360420256853103638e-02 -3.044955432415008545e-02 -2.178898639976978302e-02 1.548961699008941650e-01 -1.364665180444717407e-01 -9.933508932590484619e-03 2.448935247957706451e-02 -1.865580528974533081e-01 2.459148019552230835e-01 2.261271178722381592e-01 7.959819585084915161e-02 3.375349640846252441e-01 2.266924977302551270e-01 -1.577426306903362274e-02 2.743568122386932373e-01 -2.934345006942749023e-01 3.479095175862312317e-02 3.222090750932693481e-02 -2.281689792871475220e-01
1.739563047885894775e-01 1.463250517845153809e-01 2.887874096632003784e-02 2.101632207632064819e-01 1.960432156920433044e-02 -1.027806103229522705e-01 -4.408014118671417236e-01 1.435100883245468140e-01 -2.483793050050735474e-01 -1.236804053187370300e-01 -1.686950922012329102e-01 -2.326618283987045288e-01 2.879527807235717773e-01 -1.638813018798828125e-01 1.084628626704216003e-01 -2.168128825724124908e-02 2.463367134332656860e-01 -2.505163550376892090e-01 3.558315336704254150e-02 5.414767563343048096e-02 1.119027957320213318e-01 2.906978428363800049e-01 -7.361573725938796997e-02 -1.553077250719070435e-01 -9.766790270805358887e-02 -7.599433511495590210e-02 1.504599601030349731e-01 1.753165423870086670e-01 1.977035403251647949e-02 -1.859256178140640259e-01 3.470250964164733887e-02 -1.919170469045639038e-01
2.911260910332202911e-02 1.751117855310440063e-01 -8.902323246002197266e-02 -2.133436687290668488e-02 -8.833278715610504150e-02 2.458825111389160156e-01 -1.602103710174560547e-01 1.207753941416740417e-01 -2.020612657070159912e-01 -8.858443051576614380e-02 6.898293644189834595e-02 -2.494701296091079712e-01 8.777776360511779785e-02 -2.382460534572601318e-01 5.063368678092956543e-01 -9.569429606199264526e-02 2.196455150842666626e-01 1.762447953224182129e-01 1.056907102465629578e-01 -1.922598928213119507e-01 -1.063029766082763672e-01 1.258933097124099731e-01 1.556151658296585083e-01 -1.695628911256790161e-01 4.566227644681930542e-02 2.699335515499114990e-01 1.262698918581008911e-01 7.133600860834121704e-02 1.463057398796081543e-01 -1.044567525386810303e-01 7.452154159545898438e-02 -2.539936900138854980e-01
1.291228830814361572e-01 2.681444287300109863e-01 -1.192107871174812317e-01 -3.343614637851715088e-01 -1.080428287386894226e-01 -1.546065658330917358e-01 1.407236754894256592e-01 4.892555251717567444e-02 -1.793203055858612061e-01 -2.150288522243499756e-01 1.392101198434829712e-01 -2.573375105857849121e-01 9.099111706018447876e-02 -1.763889193534851074e-01 1.848915405571460724e-02 -1.835854724049568176e-02 4.773094952106475830e-01 1.170442253351211548e-02 1.055872533470392227e-03 1.864465475082397461e-01 1.300437282770872116e-02 2.280878275632858276e-01 2.189667224884033203e-01 -7.079349458217620850e-02 -5.242088437080383301e-02 -1.691070646047592163e-01 1.530194282531738281e-01 -4.278797283768653870e-02 6.848160922527313232e-02 7.535959780216217041e-02 2.447609156370162964e-01 -1.698042452335357666e-01
-2.283656410872936249e-02 -7.352536171674728394e-02 -4.320686459541320801e-01 -2.889692187309265137e-01 -1.081029325723648071e-01 5.696347355842590332e-02 -2.749987542629241943e-01 2.940651029348373413e-03 -2.313283085823059082e-01 6.722341477870941162e-02 -3.153604865074157715e-01 -2.339270710945129395e-01 1.932088881731033325e-01 -1.059730350971221924e-02 2.196685075759887695e-01 -1.739125847816467285e-01 1.855035424232482910e-01 -2.407066673040390015e-01 -1.530549228191375732e-01 2.458610534667968750e-01 -1.214554905891418457e-01 5.155930295586585999e-02 -4.431796818971633911e-02 -4.996732622385025024e-02 -5.266419798135757446e-02 1.844348013401031494e-01 -2.897692471742630005e-02 1.130135133862495422e-01 6.568866223096847534e-02 -2.109749168157577515e-01 4.992570355534553528e-02 -7.320825755596160889e-02
2.748380005359649658e-01 1.736977845430374146e-01 6.205167993903160095e-02 -2.167609706521034241e-02 -1.613902747631072998e-01 2.282754629850387573e-01 -1.091827675700187683e-01 1.947764754295349121e-01 -2.305139303207397461e-01 1.717153042554855347e-01 4.372915253043174744e-02 -8.335587382316589355e-02 1.651698648929595947e-01 -9.493702650070190430e-02 4.922495186328887939e-01 6.440038979053497314e-02 1.871027648448944092e-01 -1.177525371313095093e-01 -8.828447014093399048e-02 -2.416203171014785767e-01 -3.510488569736480713e-01 3.530392423272132874e-02 1.936201006174087524e-01 -1.382192075252532959e-01 1.293676644563674927e-01 1.782373152673244476e-02 1.771680414676666260e-01 -4.142287746071815491e-02 7.564590871334075928e-02 1.200089789927005768e-02 2.333771064877510071e-02 -1.871673017740249634e-01
9.426862001419067383e-03 -8.143377304077148438e-02 -1.045505255460739136e-01 -2.012293636798858643e-01 -2.598457038402557373e-01 1.431821137666702271e-01 2.118577957153320312e-01 7.027217000722885132e-02 -2.329533100128173828e-01 2.422301918268203735e-01 -3.205150961875915527e-01 -1.263631880283355713e-01 -2.930202521383762360e-02 1.374698895961046219e-02 2.737942337989807129e-02 -2.146692723035812378e-01 4.917071759700775146e-01 -1.258029788732528687e-01 -5.115446075797080994e-02 1.524349302053451538e-01 -6.928777787834405899e-03 -1.458498686552047729e-01 1.029281914234161377e-01 -1.760861724615097046e-01 1.813100534491240978e-03 2.200398594141006470e-01 -1.396793425083160400e-01 1.842546463012695312e-02 1.542361080646514893e-01 -2.583413720130920410e-01 -1.095158904790878296e-01 -8.557231724262237549e-02
3.220610916614532471e-01 2.916342318058013916e-01 2.226197868585586548e-01 1.570617854595184326e-01 -6.523098796606063843e-02 3.848356381058692932e-02 3.819262981414794922e-02 1.687004864215850830e-01 -2.837219834327697754e-02 -1.419318765401840210e-01 -2.891639471054077148e-01 -1.013220399618148804e-01 -5.142553150653839111e-02 -1.627956330776214600e-01 -1.270501613616943359e-01 -4.727181047201156616e-02 1.706804782152175903e-01 -1.743755675852298737e-02 1.441360916942358017e-02 3.823553323745727539e-01 -1.078583151102066040e-01 1.534071564674377441e-01 8.299452066421508789e-02 -2.008432447910308838e-01 3.144817650318145752e-01 1.989558786153793335e-01 -5.695617944002151489e-02 -8.189492672681808472e-02 3.202110230922698975e-01 -1.544116586446762085e-01 -2.286995202302932739e-02 7.363397628068923950e-02
1.830133199691772461e-01 2.055502980947494507e-01 1.586978435516357422e-01 5.655609443783760071e-02 -2.519539594650268555e-01 3.474455177783966064e-01 -1.288038641214370728e-01 2.140407860279083252e-01 -2.418636381626129150e-01 2.928444556891918182e-02 -4.379408434033393860e-02 2.984549477696418762e-02 2.992554605007171631e-01 -1.963210403919219971e-01 3.971963524818420410e-01 1.499330997467041016e-02 1.413260698318481445e-01 -4.358571022748947144e-02 -5.244994908571243286e-02 -2.199925482273101807e-01 -2.101459205150604248e-01 -5.203371867537498474e-02 1.457912921905517578e-01 -8.049254119396209717e-02 2.213840633630752563e-01 1.171767711639404297e-01 2.116463631391525269e-01 -5.602164566516876221e-02 1.254785656929016113e-01 -7.816848158836364746e-02 5.870134383440017700e-02 -1.319863349199295044e-01
2.459869384765625000e-01 1.430370807647705078e-01 -1.232243031263351440e-01 -2.680449783802032471e-01 2.044392563402652740e-02 1.869711130857467651e-01 2.721334099769592285e-01 -1.238527595996856689e-01 -6.397168338298797607e-02 3.134580329060554504e-02 -9.820816665887832642e-02 1.329813301563262939e-01 -8.334629237651824951e-02 -2.308920584619045258e-02 -1.870863325893878937e-02 -8.840914815664291382e-02 3.497011065483093262e-01 -3.954363465309143066e-01 2.345262318849563599e-01 1.309908330440521240e-01 -8.864231407642364502e-02 2.867898643016815186e-01 -9.211718291044235229e-02 -1.019945219159126282e-01 -3.982688114047050476e-02 -4.120167717337608337e-02 1.128453537821769714e-01 1.807948648929595947e-01 1.059009730815887451e-01 -2.330984771251678467e-01 1.346572637557983398e-01 -2.587918043136596680e-01
8.685179054737091064e-03 3.641990125179290771e-01 -1.549735665321350098e-01 -2.682271301746368408e-01 -3.471132740378379822e-02 -1.732959896326065063e-01 1.338973827660083771e-02 1.016491279006004333e-02 -2.188447415828704834e-01 7.470379769802093506e-02 -1.088260561227798462e-01 1.170383840799331665e-01 -1.054327711462974548e-01 1.041859388351440430e-02 -3.804512321949005127e-02 7.854256778955459595e-02 2.644397616386413574e-01 -1.540477871894836426e-01 -1.414084285497665405e-01 2.883944511413574219e-01 4.115508403629064560e-03 1.619462370872497559e-01 -1.347272694110870361e-01 -8.011470735073089600e-02 3.305135369300842285e-01 -1.316527426242828369e-01 1.585942208766937256e-01 -3.279878795146942139e-01 1.022400185465812683e-01 -1.986070275306701660e-01 1.690089553594589233e-01 -2.377912402153015137e-01
-2.383448183536529541e-02 -3.821302205324172974e-02 -5.999241024255752563e-02 2.180003076791763306e-01 -2.724847793579101562e-01 7.057405263185501099e-02 -4.976319149136543274e-02 8.655724674463272095e-02 6.591136753559112549e-02 1.906017065048217773e-01 -1.521062701940536499e-01 -1.202654466032981873e-01 2.596839703619480133e-02 -1.268110275268554688e-01 -8.876787871122360229e-02 5.351915583014488220e-02 2.855353653430938721e-01 8.605857193470001221e-02 1.047570556402206421e-01 2.672406472265720367e-02 -3.223605155944824219e-01 1.012151837348937988e-01 5.824308842420578003e-02 -3.092836141586303711e-01 1.653051525354385376e-01 2.105796635150909424e-01 1.790634393692016602e-01 4.243631660938262939e-02 1.444659382104873657e-01 -4.796026051044464111e-01 1.194858253002166748e-01 -2.595074772834777832e-01
7.282365113496780396e-02 1.586363613605499268e-01 -1.875103414058685303e-01 -8.870199322700500488e-02 2.759770117700099945e-02 3.309847414493560791e-02 3.555244579911231995e-02 1.629060655832290649e-01 -1.768979579210281372e-01 1.211108267307281494e-01 -2.612241506576538086e-01 -8.301186561584472656e-02 -1.949646919965744019e-01 6.020423397421836853e-02 1.737360656261444092e-01 -1.195897236466407776e-01 3.020337224006652832e-01 -1.673918515443801880e-01 -4.092818498611450195e-01 2.763026058673858643e-01 -1.825316250324249268e-01 -3.532545641064643860e-02 1.857894510030746460e-01 -1.072128415107727051e-01 -2.890004515647888184e-01 7.623815536499023438e-02 2.932239770889282227e-01 1.920168846845626831e-01 -3.329210355877876282e-02 -7.966516166925430298e-02 -5.794500932097434998e-02 1.515193432569503784e-01
4.162656888365745544e-02 -7.379513699561357498e-03 -2.223756015300750732e-01 -2.433288246393203735e-01 -4.148284345865249634e-02 2.838185429573059082e-01 1.544843465089797974e-01 1.900619640946388245e-02 -1.586341857910156250e-01 -1.387311369180679321e-01 1.133411079645156860e-01 7.920234650373458862e-02 -1.003270745277404785e-01 -2.230224460363388062e-01 6.275705248117446899e-02 -2.984862625598907471e-01 1.279425770044326782e-01 -1.616447567939758301e-01 1.057663038372993469e-01 4.255163967609405518e-01 -1.447632163763046265e-01 2.859330475330352783e-01 9.944368898868560791e-02 -1.680386513471603394e-01 1.637881994247436523e-01 -6.104635447263717651e-02 9.629777073860168457e-02 3.047613985836505890e-02 2.611210569739341736e-02 -1.793690621852874756e-01 2.968732118606567383e-01 -1.713238358497619629e-01
-4.111740365624427795e-02 1.724503748118877411e-02 -2.278168946504592896e-01 -3.615835309028625488e-01 -2.804099954664707184e-02 -1.165670976042747498e-01 -1.567625254392623901e-01 5.301418900489807129e-02 -1.270089000463485718e-01 1.441358029842376709e-01 -2.587452828884124756e-01 -6.677156686782836914e-02 1.189112961292266846e-01 -8.222418837249279022e-03 -6.578625738620758057e-02 -2.464934140443801880e-01 1.517343968152999878e-01 -4.319947212934494019e-03 -1.422296166419982910e-01 6.230706349015235901e-02 -4.028146266937255859e-01 1.731285601854324341e-01 -4.565395042300224304e-02 1.385779976844787598e-01 3.531719790771603584e-03 -9.351694956421852112e-03 1.261218171566724777e-02 3.410667777061462402e-01 2.098334580659866333e-01 -3.858641088008880615e-01 2.979038469493389130e-02 -1.221989542245864868e-01
2.395491600036621094e-01 3.327335715293884277e-01 -1.187755241990089417e-01 -7.331227883696556091e-03 -1.175092905759811401e-01 -1.033057421445846558e-01 -1.491924524307250977e-01 2.326710969209671021e-01 8.101385831832885742e-02 -1.718439161777496338e-01 7.607775740325450897e-03 4.790601879358291626e-02 1.229735650122165680e-02 -1.439660489559173584e-01 9.811989963054656982e-02 8.154553361237049103e-03 1.131392866373062134e-01 1.463849991559982300e-01 -3.945227712392807007e-02 3.895550966262817383e-01 -1.916255205869674683e-01 1.610241979360580444e-01 -2.039657235145568848e-01 -2.607597410678863525e-01 9.698264300823211670e-02 2.033737897872924805e-01 -9.469713270664215088e-02 7.355226576328277588e-02 1.737714260816574097e-01 -4.347498416900634766e-01 5.280781909823417664e-02 -3.047245740890502930e-02
2.857956588268280029e-01 4.476472735404968262e-01 1.039957627654075623e-01 1.294358521699905396e-01 1.528183091431856155e-02 2.271263003349304199e-01 1.111828628927469254e-02 -3.181577194482088089e-03 -7.577005028724670410e-02 -1.447654366493225098e-01 -2.021739780902862549e-01 -8.003252744674682617e-02 9.522236883640289307e-02 -2.053654640913009644e-01 1.984269730746746063e-02 -1.565486639738082886e-01 2.897687852382659912e-01 5.043578892946243286e-02 -2.162695229053497314e-01 1.972112655639648438e-01 -7.833557575941085815e-02 1.087075918912887573e-01 9.062790125608444214e-02 -1.533047407865524292e-01 3.387899100780487061e-01 1.385887563228607178e-01 -7.224980741739273071e-02 -5.152482539415359497e-02 2.891449332237243652e-01 -9.460106492042541504e-02 1.176307871937751770e-01 1.348841637372970581e-01
4.619894623756408691e-01 2.200988233089447021e-01 1.986282616853713989e-01 -1.938395798206329346e-01 -2.604601979255676270e-01 2.502073943614959717e-01 -1.021830015815794468e-03 -1.419371813535690308e-01 -1.883363723754882812e-02 -8.045307546854019165e-02 -2.109551876783370972e-01 -1.626037806272506714e-01 2.659977972507476807e-01 6.853906065225601196e-02 2.244181744754314423e-02 5.582264065742492676e-02 4.543007537722587585e-02 -1.747637987136840820e-01 -9.626396745443344116e-02 -3.400421142578125000e-02 -2.007527351379394531e-01 2.550967931747436523e-01 -1.581102758646011353e-01 -1.883304119110107422e-02 1.642337292432785034e-01 2.110900133848190308e-01 1.459041237831115723e-01 -5.929684638977050781e-02 -7.036942243576049805e-02 -1.718852072954177856e-01 -1.863755099475383759e-02 -2.207365036010742188e-01
2.665411233901977539e-01 1.967568509280681610e-02 -8.386699110269546509e-02 1.412855088710784912e-01 -2.100657075643539429e-01 7.385727018117904663e-02 -7.891859114170074463e-02 -1.823211163282394409e-01 4.249572008848190308e-02 6.592925637960433960e-02 -3.061278760433197021e-01 -1.567894816398620605e-01 1.160421073436737061e-01 -2.290415465831756592e-01 8.719995617866516113e-02 1.961858868598937988e-01 2.028195708990097046e-01 8.500202558934688568e-03 -6.637518107891082764e-02 6.332792341709136963e-02 -8.510394394397735596e-02 2.566346228122711182e-01 4.398231580853462219e-02 -3.306449055671691895e-01 -1.570321917533874512e-01 2.667409479618072510e-01 1.938459277153015137e-01 -3.070423146709799767e-03 -1.764774695038795471e-02 -3.127928078174591064e-01 -1.467032283544540405e-01 -2.983229756355285645e-01
1.324299573898315430e-01 1.585562974214553833e-01 -1.945146322250366211e-01 -2.314781248569488525e-01 4.050563648343086243e-02 1.869506835937500000e-01 -3.435784578323364258e-01 1.355281192809343338e-02 -1.361622810363769531e-01 4.186218976974487305e-02 -2.452913820743560791e-01 -1.326428800821304321e-01 1.726712584495544434e-01 1.592981964349746704e-01 2.379581630229949951e-01 -1.831141710281372070e-01 4.190077185630798340e-01 -4.143550992012023926e-02 2.379998415708541870e-01 3.761301562190055847e-02 -1.456347852945327759e-01 -1.759250462055206299e-02 7.874388247728347778e-02 2.642609551548957825e-02 -1.685844175517559052e-02 2.505409717559814453e-01 4.882656410336494446e-02 -1.162912920117378235e-01 -4.541035741567611694e-03 1.257344633340835571e-01 1.195015534758567810e-01 -3.079744875431060791e-01
-2.976871561259031296e-03 -2.368393726646900177e-02 3.571201860904693604e-02 -1.055399999022483826e-01 1.471046954393386841e-01 1.152300238609313965e-01 -5.162355303764343262e-02 1.127932518720626831e-01 -9.667786210775375366e-02 8.754097670316696167e-02 -1.758008599281311035e-01 1.362808346748352051e-01 1.683916710317134857e-02 -1.775362938642501831e-01 1.505235284566879272e-01 9.172898530960083008e-02 4.280282258987426758e-01 1.199695616960525513e-01 -2.477676570415496826e-01 9.669256210327148438e-02 -3.112998232245445251e-02 3.810339272022247314e-01 1.886439174413681030e-01 1.867280602455139160e-01 8.799456804990768433e-02 1.469745635986328125e-01 -1.684240102767944336e-01 -2.215992100536823273e-02 1.216142699122428894e-01 -3.969431817531585693e-01 2.084937989711761475e-01 -2.199401557445526123e-01
1.663750559091567993e-01 1.257380247116088867e-01 -9.793338179588317871e-02 -3.161051273345947266e-01 -1.356143802404403687e-01 3.490985631942749023e-01 6.460389494895935059e-02 1.508480310440063477e-01 -8.019235730171203613e-02 -5.848628655076026917e-02 -7.680332660675048828e-02 -2.373125553131103516e-01 2.129289060831069946e-01 -1.103695482015609741e-01 -1.554120332002639771e-01 1.854540556669235229e-01 1.044532805681228638e-01 -3.061856627464294434e-01 6.096574943512678146e-03 5.046598240733146667e-02 -6.224482785910367966e-03 -1.205484345555305481e-01 6.354261934757232666e-02 -6.358604878187179565e-02 -2.184598147869110107e-02 3.307205140590667725e-01 1.201171129941940308e-01 -3.078914582729339600e-01 1.094771996140480042e-01 -2.175194025039672852e-01 2.720639407634735107e-01 -9.684756398200988770e-02
-1.466558724641799927e-01 -5.860702320933341980e-02 -7.619787752628326416e-02 1.254813373088836670e-01 -1.385605633258819580e-01 2.275480329990386963e-01 -6.082912907004356384e-02 -1.209495589137077332e-01 -3.258451819419860840e-01 -8.052024990320205688e-02 -1.159505322575569153e-01 -7.801018189638853073e-03 9.474360384047031403e-03 -1.709336191415786743e-01 -1.389530748128890991e-01 -2.661910057067871094e-01 3.263031244277954102e-01 -3.062469363212585449e-01 7.759160548448562622e-02 4.335054159164428711e-01 -4.423177614808082581e-02 -5.822954326868057251e-02 9.781187027692794800e-02 7.874377816915512085e-02 7.094072550535202026e-02 6.092550605535507202e-02 3.141334056854248047e-01 7.271453738212585449e-02 1.295584738254547119e-01 -1.418247222900390625e-01 2.610277384519577026e-02 -2.300999462604522705e-01
2.294217944145202637e-01 1.817008703947067261e-01 -8.908060193061828613e-02 -2.083635628223419189e-01 2.444295436143875122e-01 4.817584529519081116e-02 8.746322989463806152e-02 5.196170136332511902e-02 -3.075096905231475830e-01 1.293688118457794189e-01 -7.164186984300613403e-02 -2.330835210159420967e-03 -1.857113391160964966e-01 -2.264724820852279663e-01 1.869285851716995239e-01 -4.881458356976509094e-02 2.002924382686614990e-01 -2.160618603229522705e-01 -2.120134681463241577e-01 2.175657451152801514e-01 -2.541294991970062256e-01 -1.128009781241416931e-01 -1.089355573058128357e-01 -1.536532193422317505e-01 3.449520766735076904e-01 3.373279869556427002e-01 -6.921336986124515533e-03 -9.440993517637252808e-02 1.138276830315589905e-01 -1.397208397975191474e-04 6.655040197074413300e-03 6.657560914754867554e-02
2.054512202739715576e-01 2.480749636888504028e-01 -9.336371719837188721e-02 5.548343062400817871e-02 1.128174066543579102e-01 -2.331737130880355835e-01 5.634413287043571472e-02 3.335243761539459229e-01 -7.532852143049240112e-02 -1.970862299203872681e-01 2.549544908106327057e-02 -8.335696160793304443e-02 -6.026807054877281189e-02 -6.148636713624000549e-02 3.885593637824058533e-02 -1.216254681348800659e-01 2.739031612873077393e-01 -3.314151242375373840e-02 -5.632305890321731567e-02 4.393885433673858643e-01 -8.984773606061935425e-02 3.879597410559654236e-02 2.112912982702255249e-01 -1.925958693027496338e-01 -1.688346564769744873e-01 7.481137663125991821e-02 1.911064982414245605e-01 4.104604944586753845e-02 3.236308693885803223e-01 -2.736576199531555176e-01 -6.949477829039096832e-03 -1.070451810956001282e-01
5.361133813858032227e-02 6.403315812349319458e-02 -3.605353534221649170e-01 2.823261730372905731e-02 -1.513629779219627380e-02 -4.817506670951843262e-02 -1.416819244623184204e-01 2.655932009220123291e-01 -3.506220579147338867e-01 -2.758842110633850098e-01 -1.560957282781600952e-01 -2.045619934797286987e-01 1.047518756240606308e-02 -1.130054071545600891e-01 7.710328791290521622e-03 1.862672120332717896e-01 2.234152555465698242e-01 -2.993095219135284424e-01 4.440985992550849915e-02 6.022709608078002930e-02 3.183652162551879883e-01 8.062760531902313232e-02 1.357098817825317383e-01 -3.448340296745300293e-02 3.694066777825355530e-02 1.718861162662506104e-01 -4.683383554220199585e-02 1.659613549709320068e-01 2.003652751445770264e-01 -1.774892061948776245e-01 1.205300986766815186e-01 -1.918309777975082397e-01
-9.611150622367858887e-02 3.454110026359558105e-02 -4.970432817935943604e-02 2.219477295875549316e-01 -1.868979334831237793e-01 2.283384203910827637e-01 4.637036845088005066e-02 -7.947471737861633301e-02 -2.241444587707519531e-01 -1.988850831985473633e-01 -1.752720773220062256e-01 -1.703924834728240967e-01 -1.781806051731109619e-01 2.110653929412364960e-02 5.656886100769042969e-02 -3.416058123111724854e-01 3.779656589031219482e-01 -2.358508557081222534e-01 -4.203847143799066544e-03 3.882240653038024902e-01 -1.575963944196701050e-01 3.412292897701263428e-02 1.928694993257522583e-01 1.007551252841949463e-01 1.197002604603767395e-01 -1.196596119552850723e-02 2.345276474952697754e-01 3.390051424503326416e-02 -1.048172451555728912e-02 -3.289284929633140564e-02 8.228232711553573608e-02 -1.987654715776443481e-01
6.097888574004173279e-02 1.656495183706283569e-01 -1.691549718379974365e-01 -2.707861959934234619e-01 1.250725090503692627e-01 7.671795785427093506e-02 -8.602999150753021240e-02 2.157699018716812134e-01 -6.592760235071182251e-02 1.297401487827301025e-01 -4.773171544075012207e-01 -1.233444288372993469e-01 -1.506658494472503662e-01 1.248573511838912964e-01 -2.845983505249023438e-01 -2.134777978062629700e-02 1.417853385210037231e-01 -9.364583343267440796e-02 -1.112805232405662537e-01 4.092624187469482422e-01 -2.106326669454574585e-01 1.445139944553375244e-01 3.768851235508918762e-02 -1.649467945098876953e-01 1.892637014389038086e-01 -1.179134007543325424e-02 -1.195084750652313232e-01 1.330950409173965454e-01 -8.600132167339324951e-02 -1.916225068271160126e-02 1.162056922912597656e-01 -1.248886510729789734e-01
2.905557751655578613e-01 1.607951223850250244e-01 -2.250467687845230103e-01 2.031162567436695099e-02 7.894594222307205200e-02 -2.705377042293548584e-01 -2.168590873479843140e-01 2.441728860139846802e-01 1.258345693349838257e-01 -1.440945174545049667e-02 -1.005357771646231413e-04 6.955804303288459778e-03 -7.507314532995223999e-02 5.409407988190650940e-02 1.529721021652221680e-01 -2.660058811306953430e-02 2.354112863540649414e-01 -2.231734991073608398e-01 2.248695492744445801e-02 3.910278677940368652e-01 -7.885698229074478149e-02 2.253315001726150513e-01 6.633760780096054077e-02 -1.806027591228485107e-01 -9.464416652917861938e-02 1.133223176002502441e-01 1.987744420766830444e-01 -8.913628011941909790e-02 2.934954464435577393e-01 -2.673719227313995361e-01 3.258254006505012512e-02 -1.524559557437896729e-01
2.021630406379699707e-01 2.989522218704223633e-01 -8.812042325735092163e-02 -1.637545973062515259e-01 9.350876323878765106e-03 -1.124838739633560181e-01 3.275874853134155273e-01 1.963081508874893188e-01 -1.161112189292907715e-01 -6.016233935952186584e-02 -3.318749666213989258e-01 8.673030883073806763e-02 1.580870598554611206e-01 -2.046067565679550171e-01 -5.940764769911766052e-02 -1.700701117515563965e-01 3.846160769462585449e-01 -6.479199510067701340e-03 -7.651501893997192383e-02 7.219929993152618408e-02 -2.315676510334014893e-01 7.074125111103057861e-02 -1.337808184325695038e-02 -2.315253764390945435e-01 2.281435728073120117e-01 -8.533115684986114502e-02 1.003222446888685226e-02 1.135375425219535828e-01 2.902244031429290771e-01 -3.359456732869148254e-02 1.154275760054588318e-01 -7.683507632464170456e-03
2.370903939008712769e-01 1.372542232275009155e-01 -1.087992638349533081e-01 -2.279257029294967651e-01 -2.544242441654205322e-01 5.524432286620140076e-02 -4.184155166149139404e-02 2.871597744524478912e-02 -2.734511792659759521e-01 4.021149128675460815e-02 -3.331782221794128418e-01 -2.700964808464050293e-01 6.540303118526935577e-03 -4.307885840535163879e-02 1.168060153722763062e-01 -1.721073091030120850e-01 2.339062243700027466e-01 4.175293445587158203e-02 2.696949243545532227e-01 1.403849124908447266e-01 1.808457225561141968e-01 -1.318532228469848633e-01 9.448678046464920044e-02 -7.639805972576141357e-02 1.077849492430686951e-01 1.034290269017219543e-01 -1.924018710851669312e-01 1.647800207138061523e-02 1.585691869258880615e-01 -8.255915343761444092e-02 1.191678550094366074e-02 -4.240596890449523926e-01
2.851443588733673096e-01 3.885524347424507141e-02 2.097564935684204102e-02 -2.770155668258666992e-01 -4.617850482463836670e-02 3.115685582160949707e-01 8.214731514453887939e-02 2.673144079744815826e-02 -6.620561238378286362e-03 1.341661810874938965e-01 1.339576393365859985e-01 -4.356608539819717407e-02 5.630476027727127075e-02 -8.704809844493865967e-02 -3.608242422342300415e-02 -1.397415250539779663e-01 3.062001168727874756e-01 -2.466507703065872192e-01 2.357174754142761230e-01 2.057379484176635742e-01 -2.044032961130142212e-01 2.257054001092910767e-01 -1.342727243900299072e-01 -1.157319024205207825e-01 1.732688993215560913e-01 -2.003164589405059814e-01 1.872321218252182007e-01 6.360172480344772339e-02 1.171148568391799927e-02 -3.469309806823730469e-01 1.569015979766845703e-01 -1.813061535358428955e-01
2.093957513570785522e-01 -1.364894509315490723e-01 -1.734363585710525513e-01 -5.649481713771820068e-02 -1.574801951646804810e-01 -1.824429929256439209e-01 -2.511839270591735840e-01 -6.267584860324859619e-02 -2.565839141607284546e-02 -2.052008640021085739e-03 -3.220299184322357178e-01 -2.221570909023284912e-01 -4.500341415405273438e-02 -1.313131954520940781e-02 2.030179649591445923e-01 2.702841162681579590e-02 4.406510889530181885e-01 -1.431569755077362061e-01 -7.810608297586441040e-02 8.747853338718414307e-02 7.029807567596435547e-02 -1.627120971679687500e-01 1.181345582008361816e-01 1.136654391884803772e-01 9.087617695331573486e-02 1.118512377142906189e-01 2.919130623340606689e-01 -6.889516115188598633e-02 2.011059075593948364e-01 -3.252507150173187256e-01 1.263563930988311768e-01 -1.471102386713027954e-01
2.023253962397575378e-02 -2.819581888616085052e-02 -4.900024533271789551e-01 4.574759677052497864e-02 9.738083183765411377e-02 3.701639920473098755e-02 3.527100011706352234e-02 3.916409909725189209e-01 -3.207126259803771973e-01 1.888266503810882568e-01 8.623105287551879883e-02 -1.164874881505966187e-01 -1.748016476631164551e-02 5.574200674891471863e-02 3.206720650196075439e-01 -1.094311103224754333e-01 3.762569725513458252e-01 -1.467938721179962158e-01 -3.407614305615425110e-02 2.560724020004272461e-01 -2.091244235634803772e-02 -9.581245481967926025e-02 6.258294731378555298e-02 -1.133428048342466354e-02 -1.040258705615997314e-01 3.819106519222259521e-02 2.635452151298522949e-02 1.576910726726055145e-02 9.039770066738128662e-02 -2.864075265824794769e-02 -5.528002977371215820e-02 -2.111853361129760742e-01
[truncated: 3,270,389 more chars]
