# Supplementary material for: The Language of Innovation
Source: PLoS One. 2020 Apr 30;15(4):e0230107. doi: 10.1371/journal.pone.0230107 (PMC7194493; doi:10.1371/journal.pone.0230107)
Supplement: S23 File — (GZ) [file pone.0230107.s023.tar.gz › 2001-2005/V2Run_17_VS_4500_embeddings2001-2005ED32.txt]

2.292352914810180664e-01 -1.650489866733551025e-01 6.419298052787780762e-02 2.202170342206954956e-01 2.975523173809051514e-01 2.179376780986785889e-01 3.207114934921264648e-01 2.021113336086273193e-01 -1.405352801084518433e-01 -1.432013809680938721e-01 -1.867795139551162720e-01 2.691562175750732422e-01 -1.128789409995079041e-01 -1.383886933326721191e-01 -1.669193617999553680e-02 1.307403594255447388e-01 3.432958945631980896e-02 -7.746193092316389084e-03 -8.164065331220626831e-02 2.189702093601226807e-01 -2.224236577749252319e-01 3.205199837684631348e-01 -1.885642856359481812e-01 -4.284067824482917786e-02 2.352269589900970459e-01 8.104785531759262085e-02 1.268829107284545898e-01 5.055436119437217712e-02 1.063740998506546021e-01 -1.935152709484100342e-01 1.272067129611968994e-01 -7.200678344815969467e-03
1.257395893335342407e-01 -2.656420469284057617e-01 4.495500028133392334e-02 1.754654198884963989e-01 1.605116277933120728e-01 -5.535885691642761230e-02 1.601650118827819824e-01 6.162028014659881592e-02 5.382150784134864807e-02 5.797558277845382690e-02 1.747217923402786255e-01 1.668873131275177002e-01 -1.901416927576065063e-01 -1.807774417102336884e-03 -1.812397390604019165e-01 2.540830969810485840e-01 1.037722602486610413e-01 1.196373254060745239e-01 -7.433048635721206665e-02 5.998525768518447876e-02 -1.727645993232727051e-01 3.537018597126007080e-01 1.477326750755310059e-01 2.564274668693542480e-01 3.058067522943019867e-02 3.346822559833526611e-01 -1.359577178955078125e-01 -2.021360844373703003e-01 -4.004185553640127182e-03 -2.565614879131317139e-01 -2.518309950828552246e-01 -2.145899981260299683e-01
-1.020998805761337280e-01 -2.141367793083190918e-01 3.298892453312873840e-02 1.482845246791839600e-01 1.176285371184349060e-01 3.109482228755950928e-01 4.406723007559776306e-02 9.705503284931182861e-02 2.447211891412734985e-01 3.356109932065010071e-02 1.608995199203491211e-01 2.684775590896606445e-01 -1.620266959071159363e-02 -2.032470889389514923e-02 1.073876768350601196e-01 2.405420243740081787e-01 1.881562173366546631e-02 -1.349421441555023193e-01 1.481934189796447754e-01 -1.054037660360336304e-01 -1.519691795110702515e-01 3.020676076412200928e-01 -2.445441111922264099e-02 3.250679373741149902e-01 1.480041444301605225e-01 8.069641888141632080e-02 1.012682095170021057e-01 -2.290323376655578613e-01 -9.772862493991851807e-02 -4.829049482941627502e-02 2.569695115089416504e-01 -3.583573997020721436e-01
1.300710588693618774e-01 -2.865722775459289551e-01 -1.018684357404708862e-01 2.793199717998504639e-01 2.399073839187622070e-01 1.638244688510894775e-01 -1.773503236472606659e-02 2.876133322715759277e-01 -2.706671357154846191e-01 -1.958192288875579834e-01 2.194442003965377808e-01 7.588876038789749146e-02 -3.378335237503051758e-01 5.408350378274917603e-03 1.225672960281372070e-01 1.484138611704111099e-02 -5.619429051876068115e-02 -1.036001145839691162e-01 1.484843492507934570e-01 4.565166309475898743e-02 2.630882151424884796e-02 6.360456347465515137e-03 -4.812359064817428589e-02 2.765140235424041748e-01 2.465510964393615723e-01 2.982623279094696045e-01 -5.735239759087562561e-02 4.236572608351707458e-02 1.641606837511062622e-01 1.466301176697015762e-02 2.167859077453613281e-01 -6.069492548704147339e-02
2.788292467594146729e-01 9.388864040374755859e-02 1.969094127416610718e-01 3.257584869861602783e-01 1.193214952945709229e-01 2.285448014736175537e-01 1.360605061054229736e-01 2.505903504788875580e-02 -5.520768836140632629e-02 -1.985209584236145020e-01 3.854956850409507751e-02 2.194573879241943359e-01 -7.584179192781448364e-02 6.730363517999649048e-02 2.055430114269256592e-01 -1.310680508613586426e-01 1.931499540805816650e-01 -4.856022447347640991e-02 -6.717759370803833008e-02 -1.648589223623275757e-01 1.217063665390014648e-01 2.989710569381713867e-01 6.044453009963035583e-02 8.439207822084426880e-02 1.494898051023483276e-01 -5.692395567893981934e-02 1.587489992380142212e-01 -2.272161096334457397e-01 1.713848412036895752e-01 -2.937918007373809814e-01 1.338118314743041992e-01 -3.143022358417510986e-01
-1.025197934359312057e-02 -7.550879567861557007e-02 2.495134770870208740e-01 2.002772241830825806e-01 3.711698949337005615e-02 4.794426858425140381e-01 3.733781725168228149e-02 2.306888103485107422e-01 -5.227806046605110168e-02 -1.093619763851165771e-01 2.165419049561023712e-02 1.729459911584854126e-01 -1.245965659618377686e-01 4.658052697777748108e-02 1.036364734172821045e-01 3.354897201061248779e-01 5.003958567976951599e-02 -9.179696440696716309e-02 -3.833721578121185303e-02 -1.450538337230682373e-01 -2.908231317996978760e-01 1.055127233266830444e-01 7.325339317321777344e-02 8.879893459379673004e-03 1.609619706869125366e-01 -4.892884567379951477e-02 1.121558696031570435e-01 -3.411907255649566650e-01 2.411653995513916016e-01 -1.114138290286064148e-01 9.163364022970199585e-02 -2.214738428592681885e-01
2.105925977230072021e-02 -9.820660576224327087e-03 1.488891541957855225e-01 4.618983566761016846e-01 -3.173430636525154114e-02 2.312268018722534180e-01 1.840523034334182739e-01 2.905574142932891846e-01 -1.147129163146018982e-01 -1.972277835011482239e-02 1.120580136775970459e-01 1.711509376764297485e-02 8.694547414779663086e-02 -1.508829444646835327e-01 9.228584915399551392e-02 1.771487444639205933e-01 1.547175943851470947e-01 -4.597065970301628113e-02 6.002192571759223938e-02 -4.339533625170588493e-04 -5.753308907151222229e-02 1.803124994039535522e-01 -3.300963342189788818e-02 3.131833076477050781e-01 -5.334629490971565247e-02 2.307686656713485718e-01 1.757516860961914062e-01 -1.444770395755767822e-01 1.336548477411270142e-01 -3.527792394161224365e-01 1.858561486005783081e-02 -2.817347049713134766e-01
4.409740492701530457e-02 -3.600546717643737793e-02 -4.115718975663185120e-02 3.740790486335754395e-01 2.746305167675018311e-01 1.092850267887115479e-01 -8.932381123304367065e-02 2.543490231037139893e-01 2.836838960647583008e-01 2.299616811797022820e-03 2.278820127248764038e-01 3.202804625034332275e-01 -6.869473308324813843e-02 1.708910465240478516e-01 -2.610209286212921143e-01 2.293391972780227661e-01 -4.260522499680519104e-02 6.501014530658721924e-02 -2.158439010381698608e-01 2.879283390939235687e-02 -6.449824571609497070e-02 9.630762785673141479e-02 1.697793900966644287e-01 1.727885305881500244e-01 1.001289114356040955e-01 5.901019275188446045e-02 8.490083366632461548e-02 -5.540339648723602295e-02 2.424866110086441040e-01 -2.536298036575317383e-01 1.792518645524978638e-01 2.880940027534961700e-02
2.396684736013412476e-01 -4.720033705234527588e-02 3.713641166687011719e-01 1.220918595790863037e-01 4.402217268943786621e-02 1.984205991029739380e-01 2.260639071464538574e-01 2.217569202184677124e-01 -2.028686255216598511e-01 -3.881314396858215332e-02 9.741389006376266479e-02 6.673514842987060547e-02 1.267573982477188110e-01 -8.068513870239257812e-02 2.025242000818252563e-01 6.250796467065811157e-02 -5.998645722866058350e-02 -2.305963449180126190e-02 -2.467860430479049683e-01 -1.025939062237739563e-01 -1.800380349159240723e-01 8.036385476589202881e-02 9.445029497146606445e-02 2.440333068370819092e-01 1.347637027502059937e-01 1.776251941919326782e-01 7.256668806076049805e-02 -2.991644144058227539e-01 4.856862127780914307e-02 -1.603303253650665283e-01 3.497948646545410156e-01 -2.097977548837661743e-01
-1.497951596975326538e-01 -1.696984618902206421e-01 2.498236149549484253e-01 3.050150573253631592e-01 2.348893880844116211e-01 1.828937828540802002e-01 -7.006888836622238159e-02 2.216105312108993530e-01 -1.193997487425804138e-01 -4.216932225972414017e-03 1.287438273429870605e-01 1.868866086006164551e-01 -1.427221596240997314e-01 -4.418063908815383911e-02 1.761557161808013916e-01 8.063325285911560059e-02 6.404671072959899902e-02 -7.658978551626205444e-02 8.462453633546829224e-02 2.950333058834075928e-02 -3.272909224033355713e-01 1.649275571107864380e-01 2.539487779140472412e-01 1.342155635356903076e-01 1.021342873573303223e-01 -1.367986351251602173e-01 -2.323160413652658463e-03 -1.944355964660644531e-01 -1.448278278112411499e-01 -4.067755341529846191e-01 1.758937388658523560e-01 -7.670904695987701416e-02
1.529974341392517090e-01 -1.454901248216629028e-01 2.833904325962066650e-01 2.513088583946228027e-01 2.066709548234939575e-01 1.399692893028259277e-01 -3.127852827310562134e-02 -4.075593873858451843e-02 2.030728459358215332e-01 -4.218478500843048096e-02 -4.817409813404083252e-02 2.931341528892517090e-01 -1.885967850685119629e-01 3.400403857231140137e-01 -2.606773562729358673e-02 3.085909187793731689e-01 1.056141406297683716e-01 3.645117976702749729e-04 7.057795673608779907e-02 1.884345710277557373e-01 -2.220143377780914307e-01 8.529808372259140015e-02 -2.207736372947692871e-01 2.343088984489440918e-01 1.717257201671600342e-01 1.585441827774047852e-01 -6.573082506656646729e-02 -4.444498568773269653e-02 2.600878179073333740e-01 -1.368352770805358887e-01 -7.354514207690954208e-03 -9.719691425561904907e-02
2.255048900842666626e-01 6.489738821983337402e-02 1.477198600769042969e-01 1.060225665569305420e-01 3.874265030026435852e-02 3.359252214431762695e-01 -2.452384447678923607e-03 2.975476086139678955e-01 2.756614387035369873e-01 -2.751181125640869141e-01 1.698397696018218994e-01 1.040360629558563232e-01 5.212455242872238159e-02 1.724176108837127686e-02 4.779006168246269226e-02 1.830080598592758179e-01 1.749268849380314350e-03 -1.013024300336837769e-01 2.224164605140686035e-01 1.885229498147964478e-01 -1.745402365922927856e-01 1.251787543296813965e-01 -9.559112787246704102e-02 1.575625240802764893e-01 1.285666227340698242e-01 4.997903853654861450e-02 4.512031003832817078e-02 -1.326703280210494995e-01 4.647586494684219360e-02 -3.580738902091979980e-01 2.549698352813720703e-01 -2.634854018688201904e-01
-2.816840633749961853e-02 -2.494022399187088013e-01 -5.194638669490814209e-02 5.516737699508666992e-02 1.804318130016326904e-01 4.234539568424224854e-01 5.147960036993026733e-02 1.454928070306777954e-01 -2.744568288326263428e-01 -5.374076962471008301e-02 9.531658724881708622e-04 3.449162542819976807e-01 -2.022306472063064575e-01 -1.768506877124309540e-02 2.035613954067230225e-01 -1.526562869548797607e-01 8.537626266479492188e-02 2.267781496047973633e-01 -1.836873218417167664e-02 9.579826891422271729e-02 -1.824300736188888550e-02 2.181797325611114502e-01 1.398850381374359131e-01 1.446365416049957275e-01 1.387662533670663834e-02 1.143630892038345337e-01 -3.557200729846954346e-01 -1.024741083383560181e-01 8.741030097007751465e-02 -1.873889714479446411e-01 2.065536528825759888e-01 -7.637027185410261154e-03
-4.572958871722221375e-02 -2.393011301755905151e-01 1.227387636899948120e-01 2.168140932917594910e-02 3.868978917598724365e-01 1.454680711030960083e-01 2.297842353582382202e-01 6.962924450635910034e-02 -1.692289859056472778e-01 -1.513499617576599121e-01 -8.015027642250061035e-02 1.656980514526367188e-01 -2.647401988506317139e-01 -2.301739901304244995e-02 1.747595518827438354e-01 -1.222650185227394104e-01 -1.376650631427764893e-01 -2.278145216405391693e-02 5.834414064884185791e-02 1.264333426952362061e-01 1.495486646890640259e-01 3.274029195308685303e-01 -1.660015434026718140e-02 1.812397688627243042e-01 3.064536750316619873e-01 8.027742058038711548e-02 -1.970768868923187256e-01 -1.901681572198867798e-01 2.269302606582641602e-01 -1.083584949374198914e-01 2.340093702077865601e-01 1.323328725993633270e-02
1.700526475906372070e-02 8.633981645107269287e-02 2.384923994541168213e-01 2.981700897216796875e-01 2.750537395477294922e-01 4.031710922718048096e-01 7.124947011470794678e-02 1.456214338541030884e-01 -6.706895679235458374e-02 -1.452829390764236450e-01 1.869714409112930298e-01 2.589243650436401367e-01 4.540954902768135071e-02 -2.384198829531669617e-02 1.245205998420715332e-01 1.830467432737350464e-01 5.551652610301971436e-02 -8.131334930658340454e-02 1.551840901374816895e-01 -1.329163312911987305e-01 -1.018266528844833374e-01 4.844054579734802246e-02 2.175486534833908081e-01 8.527009189128875732e-02 9.057345986366271973e-02 1.830992698669433594e-01 6.918112188577651978e-02 -2.658419609069824219e-01 1.729476153850555420e-01 -2.895611822605133057e-01 8.539152145385742188e-02 -2.138922512531280518e-01
6.947677582502365112e-02 -8.445356786251068115e-02 1.797743886709213257e-01 2.800855338573455811e-01 2.178783118724822998e-01 6.406207382678985596e-02 1.015319451689720154e-01 7.758100330829620361e-02 -7.317673414945602417e-02 1.082428172230720520e-02 1.166514679789543152e-01 1.107974275946617126e-01 -6.422041915357112885e-03 3.973072394728660583e-02 1.226749941706657410e-01 1.890781968832015991e-01 -1.407807916402816772e-01 -1.002204120159149170e-01 1.653151065111160278e-01 -6.550133228302001953e-02 -1.316905617713928223e-01 1.565202921628952026e-01 1.305795367807149887e-02 1.203204542398452759e-01 1.679680496454238892e-01 9.050047397613525391e-02 5.745704844594001770e-02 -3.972381949424743652e-01 3.059808611869812012e-01 -3.531222641468048096e-01 3.778536617755889893e-02 -4.363191723823547363e-01
6.357980426400899887e-03 1.043982617557048798e-02 1.681530922651290894e-01 2.831234931945800781e-01 2.967419922351837158e-01 1.263759881258010864e-01 3.353978991508483887e-01 -8.197199553251266479e-03 1.339704394340515137e-01 1.084062084555625916e-01 -2.272839993238449097e-01 2.085439264774322510e-01 -1.133732050657272339e-01 1.605626344680786133e-01 -2.266285568475723267e-01 3.058048784732818604e-01 1.391457319259643555e-01 1.776566952466964722e-01 -1.934949494898319244e-02 4.821555223315954208e-03 6.605756282806396484e-02 3.002711832523345947e-01 1.188874989748001099e-01 8.725599199533462524e-02 2.371225655078887939e-01 5.678021907806396484e-02 6.576198339462280273e-02 -1.730664521455764771e-01 2.846818268299102783e-01 -1.364499330520629883e-01 -7.166747003793716431e-02 1.869394257664680481e-02
1.218184176832437515e-02 3.974954411387443542e-02 2.072051018476486206e-01 3.563561141490936279e-01 9.259277582168579102e-02 6.575667113065719604e-02 2.603155076503753662e-01 2.933177053928375244e-01 -6.864982098340988159e-02 -9.074351936578750610e-02 1.445823609828948975e-01 2.008040100336074829e-01 1.618369817733764648e-01 2.078472077846527100e-02 3.237446248531341553e-01 2.736769616603851318e-01 6.025392934679985046e-02 6.488092988729476929e-02 1.049293726682662964e-01 -4.295879602432250977e-02 -5.531152710318565369e-02 1.835010647773742676e-01 8.768436312675476074e-02 2.039206922054290771e-01 1.469752490520477295e-01 1.036801096051931381e-02 -3.068766556680202484e-02 -2.339074015617370605e-01 3.007900118827819824e-01 -2.226257920265197754e-01 1.847607791423797607e-01 -1.513534486293792725e-01
1.723716706037521362e-01 -1.836599707603454590e-01 -9.504546411335468292e-03 7.936176657676696777e-02 1.386137865483760834e-02 2.456911951303482056e-01 9.530749171972274780e-03 7.803922891616821289e-02 7.029493572190403938e-04 3.383449837565422058e-02 -7.107613980770111084e-02 3.872913122177124023e-01 -3.103989660739898682e-01 4.222446382045745850e-01 4.719629883766174316e-02 2.328882664442062378e-01 2.253616154193878174e-01 3.172349929809570312e-02 1.237123087048530579e-02 -9.656272828578948975e-02 -1.397208422422409058e-01 2.639050185680389404e-01 -3.906658664345741272e-02 2.277596145868301392e-01 1.927181929349899292e-01 1.139433402568101883e-02 -1.528486609458923340e-01 -1.006620526313781738e-01 2.840366363525390625e-01 -1.566091366112232208e-02 -9.630311280488967896e-02 -1.064654365181922913e-01
1.824278086423873901e-01 -4.376923739910125732e-01 -2.580587752163410187e-02 7.021418213844299316e-02 2.044083625078201294e-01 1.675439924001693726e-01 9.336204081773757935e-02 2.300102263689041138e-01 -1.803912073373794556e-01 1.272290828637778759e-03 5.422526039183139801e-03 3.040335476398468018e-01 -1.215569972991943359e-01 -1.250678300857543945e-01 -4.264822602272033691e-02 2.386154793202877045e-02 -9.455228596925735474e-02 9.237116575241088867e-02 1.263586338609457016e-02 1.958932876586914062e-01 -1.077146530151367188e-01 -5.477419495582580566e-02 2.713096141815185547e-01 1.090072616934776306e-01 3.135116696357727051e-01 3.553142249584197998e-01 1.363902539014816284e-01 -1.021122792735695839e-03 1.130437105894088745e-01 -1.025208085775375366e-01 2.397832125425338745e-01 1.525615435093641281e-02
4.303494095802307129e-02 4.458138719201087952e-02 1.194197759032249451e-01 2.979023754596710205e-01 2.885615527629852295e-01 3.004450798034667969e-01 -5.423557944595813751e-03 1.329841762781143188e-01 -2.710275352001190186e-02 9.830561280250549316e-02 -1.686290800571441650e-01 1.835288703441619873e-01 2.259166985750198364e-01 -6.663830578327178955e-02 2.674555219709873199e-02 2.393579334020614624e-01 1.236021891236305237e-02 2.230108529329299927e-02 2.112565040588378906e-01 1.180261224508285522e-01 -1.353090554475784302e-01 2.593782246112823486e-01 -1.550458520650863647e-01 3.776898980140686035e-01 1.005979925394058228e-01 -1.989435404539108276e-01 -2.029180154204368591e-02 -1.980227679014205933e-01 1.701807677745819092e-01 -1.813775748014450073e-01 5.891666933894157410e-02 -2.230758070945739746e-01
-1.917296946048736572e-01 2.971724048256874084e-02 1.218084543943405151e-01 2.410843521356582642e-01 1.208547651767730713e-01 1.977217197418212891e-01 1.450279653072357178e-01 3.680324554443359375e-01 -1.241899281740188599e-01 5.143257603049278259e-02 1.734458655118942261e-01 5.392081290483474731e-02 -9.174856543540954590e-02 1.013512089848518372e-01 -1.139053031802177429e-01 3.313878476619720459e-01 -1.233251541852951050e-01 -5.029230937361717224e-02 1.758789122104644775e-01 6.848550587892532349e-02 -6.003718823194503784e-02 1.554943323135375977e-01 -5.262365192174911499e-02 3.658565282821655273e-01 1.045023575425148010e-01 -5.932696163654327393e-02 4.446694254875183105e-02 -3.855664134025573730e-01 -8.704869449138641357e-02 -8.761639147996902466e-02 -9.455854445695877075e-02 -2.821972370147705078e-01
1.843229234218597412e-01 6.600669026374816895e-02 3.844766020774841309e-01 1.217792257666587830e-01 1.219509541988372803e-01 3.126010298728942871e-01 6.907770782709121704e-02 1.212878674268722534e-01 -2.428802400827407837e-01 8.769429288804531097e-03 7.640437036752700806e-02 1.505737900733947754e-01 -1.419035834260284901e-03 -1.947401091456413269e-02 2.153271138668060303e-01 -1.194759756326675415e-01 2.580745704472064972e-02 -5.847590416669845581e-02 6.190021988004446030e-03 -8.057487197220325470e-03 -2.289161533117294312e-01 3.903414309024810791e-02 -7.365079969167709351e-02 2.746382355690002441e-01 4.766333475708961487e-02 -4.505441989749670029e-03 -1.439753025770187378e-01 -2.761549353599548340e-01 3.854785859584808350e-01 -2.367043197154998779e-01 1.383995711803436279e-01 -2.373124212026596069e-01
1.471078582108020782e-02 -6.460818462073802948e-03 9.402629733085632324e-02 2.454136610031127930e-01 9.425886720418930054e-02 3.912386000156402588e-01 2.320518195629119873e-01 2.191950380802154541e-01 -1.484276950359344482e-01 7.066155783832073212e-03 3.290490210056304932e-01 1.667716354131698608e-01 -1.066819205880165100e-01 -1.495153605937957764e-01 8.166181296110153198e-02 -2.629238925874233246e-02 -9.229602664709091187e-02 -3.066352754831314087e-02 -1.600605696439743042e-01 -9.156215935945510864e-02 -1.063511148095130920e-01 -6.604263186454772949e-02 -4.468846321105957031e-02 1.164982020854949951e-01 -6.595493853092193604e-02 -1.116155833005905151e-02 -6.838387995958328247e-02 -4.219262599945068359e-01 2.212215065956115723e-01 -2.586555778980255127e-01 1.630342900753021240e-01 -2.515276968479156494e-01
1.344261914491653442e-01 5.295296385884284973e-02 -4.527702555060386658e-02 3.651209473609924316e-01 1.685623377561569214e-01 2.219818234443664551e-01 3.718608245253562927e-02 2.668966650962829590e-01 -9.608861058950424194e-02 -1.594457626342773438e-01 8.446074277162551880e-02 1.345278918743133545e-01 1.243979036808013916e-01 -3.708621114492416382e-02 1.382138580083847046e-01 2.672608494758605957e-01 7.270039618015289307e-02 3.131953254342079163e-02 9.172904491424560547e-02 1.062566563487052917e-01 -2.689489722251892090e-01 3.705838322639465332e-02 -8.395103365182876587e-02 3.837304115295410156e-01 2.044957578182220459e-01 -5.194943025708198547e-02 1.233429610729217529e-01 -1.120129600167274475e-01 1.649678647518157959e-01 -6.959582865238189697e-02 1.055539697408676147e-01 -3.958985209465026855e-01
-1.678471118211746216e-01 2.595767192542552948e-02 1.378029733896255493e-01 2.094571739435195923e-01 1.697450876235961914e-01 1.072603315114974976e-01 9.969237446784973145e-02 2.886199951171875000e-01 -1.700071245431900024e-01 1.966043114662170410e-01 -4.180717095732688904e-02 1.616777181625366211e-01 -3.443256914615631104e-01 -2.562651783227920532e-02 -2.099881172180175781e-01 1.642729640007019043e-01 2.413238286972045898e-01 3.758812695741653442e-02 2.105447463691234589e-03 2.376480847597122192e-01 -4.038991034030914307e-02 -3.689182177186012268e-02 1.920059472322463989e-01 -2.293073683977127075e-01 2.143958956003189087e-01 -3.618987975642085075e-03 -5.787999555468559265e-02 -3.368327617645263672e-01 -8.798851817846298218e-02 -1.271464824676513672e-01 7.644257694482803345e-02 -2.964527606964111328e-01
2.443130761384963989e-01 -1.445329338312149048e-01 9.475344419479370117e-02 8.513206243515014648e-02 2.076076120138168335e-01 2.342009544372558594e-01 1.917507052421569824e-01 6.328159570693969727e-02 -2.363755553960800171e-01 -7.919128984212875366e-02 -2.289419248700141907e-02 9.631941467523574829e-02 -1.598996520042419434e-01 -1.010809838771820068e-01 1.493807043880224228e-02 8.205539733171463013e-02 -7.920750230550765991e-02 2.216528952121734619e-01 -9.540009312331676483e-03 2.055755257606506348e-01 1.789738833904266357e-01 3.142271041870117188e-01 1.261706352233886719e-01 2.533642947673797607e-01 3.308948874473571777e-01 1.519598215818405151e-01 -2.865205407142639160e-01 -2.347683459520339966e-01 1.026329025626182556e-01 -1.850360482931137085e-01 1.622683852910995483e-01 1.577603630721569061e-02
2.194621562957763672e-01 -2.445493787527084351e-01 -7.838577032089233398e-02 8.439137786626815796e-02 2.643899917602539062e-01 3.703027367591857910e-01 2.243850678205490112e-01 1.980460435152053833e-01 -1.563071757555007935e-01 -6.185318809002637863e-03 4.856188595294952393e-02 1.729996502399444580e-01 -3.769018650054931641e-01 -1.303293257951736450e-01 1.328255832195281982e-01 -4.538587108254432678e-02 -4.249994084239006042e-02 9.077802300453186035e-02 7.989656180143356323e-03 1.611630171537399292e-01 1.532437801361083984e-01 1.106774508953094482e-01 -6.161499395966529846e-02 2.789158225059509277e-01 2.242627590894699097e-01 2.022786736488342285e-01 -2.050419524312019348e-02 -3.403219208121299744e-02 -1.026690080761909485e-01 1.227967888116836548e-01 2.734011113643646240e-01 -1.014967635273933411e-02
-8.620931208133697510e-02 -4.114846140146255493e-02 1.853956580162048340e-01 2.834879793226718903e-02 2.905407547950744629e-01 1.180475801229476929e-01 1.872530877590179443e-01 1.337166577577590942e-01 1.790047436952590942e-01 -8.476518094539642334e-02 1.289039701223373413e-01 1.808581948280334473e-01 -3.773289024829864502e-01 -1.701762713491916656e-02 1.669806987047195435e-02 9.483405947685241699e-02 -5.674402415752410889e-02 -1.100252717733383179e-01 -1.807873100042343140e-01 2.134132832288742065e-01 -1.007407065480947495e-02 1.799105405807495117e-01 5.395789444446563721e-02 -1.224367693066596985e-01 3.346064686775207520e-01 -1.510401964187622070e-01 -2.518988400697708130e-02 4.480903595685958862e-02 7.067617028951644897e-02 -2.220680564641952515e-01 1.196979209780693054e-01 -4.625294804573059082e-01
1.188104599714279175e-01 -1.349340379238128662e-02 3.437265455722808838e-01 3.187533318996429443e-01 -2.051320485770702362e-02 3.195159435272216797e-01 2.648445665836334229e-01 1.983638703823089600e-01 5.265854671597480774e-02 -1.041841804981231689e-01 1.095881387591362000e-01 2.307949513196945190e-01 -1.186680965474806726e-04 8.211629092693328857e-02 -6.567100435495376587e-02 1.041516140103340149e-01 -1.426322571933269501e-02 -1.492686867713928223e-01 2.255862206220626831e-01 -2.898203954100608826e-02 -8.415969461202621460e-02 1.395328789949417114e-01 1.038558036088943481e-01 1.512090265750885010e-01 1.009861677885055542e-01 1.212055012583732605e-01 -2.273303270339965820e-01 -3.129559755325317383e-01 1.482328325510025024e-01 -2.484509050846099854e-01 -5.346108227968215942e-02 -2.401191294193267822e-01
7.888665050268173218e-02 -6.127576902508735657e-02 1.783581674098968506e-01 3.124583363533020020e-01 1.485136598348617554e-01 3.563365638256072998e-01 2.533608078956604004e-01 2.303548455238342285e-01 -3.820666298270225525e-02 -1.152013689279556274e-01 3.204033896327018738e-02 2.561138272285461426e-01 1.190275177359580994e-01 -6.957780569791793823e-02 1.030110046267509460e-01 8.945866674184799194e-02 -1.045049354434013367e-01 -4.919386655092239380e-02 -1.235321387648582458e-01 1.695073954761028290e-02 -8.213718235492706299e-02 1.842784136533737183e-01 4.097294434905052185e-02 1.450502127408981323e-02 1.389289200305938721e-01 1.281953752040863037e-01 6.123600527644157410e-02 -2.826747894287109375e-01 2.646551132202148438e-01 -3.668013811111450195e-01 -7.555763423442840576e-02 -2.723064720630645752e-01
-1.413117647171020508e-01 -5.915752425789833069e-02 2.961314320564270020e-01 2.739827632904052734e-01 4.749995097517967224e-02 5.980781465768814087e-02 1.714677363634109497e-01 2.602933645248413086e-01 1.701986640691757202e-01 1.154680550098419189e-01 1.704837009310722351e-02 3.505833148956298828e-01 -5.896513164043426514e-02 1.066201180219650269e-01 8.128874748945236206e-02 7.395467162132263184e-02 -1.522602885961532593e-01 -3.463581949472427368e-02 1.027160361409187317e-01 -1.898154616355895996e-01 -1.260097175836563110e-01 2.092970311641693115e-01 3.238884499296545982e-03 2.535393834114074707e-01 5.669843032956123352e-02 -1.395485103130340576e-01 -2.104875259101390839e-02 -1.640703529119491577e-01 1.891254484653472900e-01 -1.955969929695129395e-01 -4.987987875938415527e-02 -4.436859786510467529e-01
5.951151996850967407e-02 -1.059632003307342529e-01 4.163012281060218811e-02 6.760037690401077271e-02 4.392893314361572266e-01 1.847748607397079468e-01 2.382786273956298828e-01 1.734201014041900635e-01 -2.991850674152374268e-01 4.605203494429588318e-02 3.112074546515941620e-02 1.618478819727897644e-02 -2.273000925779342651e-01 -2.037033140659332275e-01 1.574003249406814575e-01 -4.744906327687203884e-04 -1.183535251766443253e-02 1.061400473117828369e-01 2.407287955284118652e-01 1.130159348249435425e-01 1.985934525728225708e-01 1.804488748311996460e-01 1.805295050144195557e-01 2.453407794237136841e-01 1.400584578514099121e-01 3.483711481094360352e-01 -1.486348062753677368e-01 -8.936997503042221069e-02 8.761506527662277222e-02 -5.421584472060203552e-02 1.261258870363235474e-01 -9.831752628087997437e-02
1.899841576814651489e-01 -3.421315550804138184e-01 2.400650531053543091e-01 1.982365846633911133e-01 -2.125638909637928009e-02 1.080988198518753052e-01 3.683910667896270752e-01 1.456185281276702881e-01 2.558261714875698090e-02 -1.470295828767120838e-03 2.079905122518539429e-01 3.962774574756622314e-02 -1.656674444675445557e-01 3.495113551616668701e-02 -1.190156862139701843e-02 -2.798358500003814697e-01 6.732686609029769897e-02 -1.277737468481063843e-01 1.009562909603118896e-01 1.640457361936569214e-01 -6.071239337325096130e-02 2.183212712407112122e-02 2.571764960885047913e-02 2.493462711572647095e-01 3.955097496509552002e-01 2.055691182613372803e-01 1.261504143476486206e-01 -4.744006786495447159e-03 2.556425034999847412e-01 -3.868872672319412231e-02 1.128323450684547424e-01 9.539967030286788940e-02
1.423850059509277344e-01 -2.069441229104995728e-01 -1.230244338512420654e-01 1.650980301201343536e-02 2.634752988815307617e-01 3.488148450851440430e-01 1.239815577864646912e-01 2.865902185440063477e-01 -2.875363528728485107e-01 -1.068578287959098816e-01 2.271195799112319946e-01 2.741638123989105225e-01 -2.365281283855438232e-01 4.373071342706680298e-02 1.576603651046752930e-01 -1.161378901451826096e-02 -4.843286296818405390e-04 -9.924066066741943359e-02 8.762794733047485352e-02 5.768878012895584106e-02 1.141589358448982239e-01 1.183732375502586365e-01 1.027839407324790955e-01 2.571598589420318604e-01 3.043062686920166016e-01 2.572355568408966064e-01 6.335010379552841187e-02 -2.118618786334991455e-02 1.339326053857803345e-01 1.932445727288722992e-02 1.464147120714187622e-01 4.029050841927528381e-02
-1.267990935593843460e-02 -1.071661561727523804e-01 -3.415955975651741028e-02 8.898540586233139038e-02 4.893147572875022888e-02 -3.092568181455135345e-02 1.989153027534484863e-01 1.523664873093366623e-02 -3.087011724710464478e-02 1.776712983846664429e-01 -1.940494030714035034e-01 2.228834182024002075e-01 -4.827807247638702393e-01 -4.939334839582443237e-02 8.675888180732727051e-02 -1.407053023576736450e-01 -1.753647439181804657e-02 -2.476974949240684509e-02 2.098757773637771606e-01 4.070089198648929596e-03 -9.649202972650527954e-02 3.519786149263381958e-02 4.061273485422134399e-02 2.761623561382293701e-01 4.592482447624206543e-01 2.099017947912216187e-01 3.365764021873474121e-02 -1.660524010658264160e-01 6.545166671276092529e-02 -2.508370578289031982e-01 2.539393901824951172e-01 -6.791441887617111206e-02
3.247454762458801270e-01 -6.783378124237060547e-02 3.925342112779617310e-02 2.045935541391372681e-01 3.984761536121368408e-01 1.385001987218856812e-01 -4.003884270787239075e-02 5.212171003222465515e-02 2.025476247072219849e-01 -1.660394817590713501e-01 1.906409561634063721e-01 9.211825579404830933e-02 -1.868254244327545166e-01 1.061950474977493286e-01 -2.043342143297195435e-01 2.242360264062881470e-01 2.711718976497650146e-01 -6.495754420757293701e-02 1.593178361654281616e-01 1.834366023540496826e-01 -5.286965146660804749e-02 1.917045861482620239e-01 3.332890570163726807e-01 4.222377017140388489e-02 2.195595949888229370e-01 1.431005075573921204e-02 -3.941835090517997742e-02 5.329355224967002869e-02 9.356712549924850464e-02 -9.302686154842376709e-02 8.727914094924926758e-02 -2.135132104158401489e-01
2.046392709016799927e-01 -5.161260254681110382e-03 1.646099090576171875e-01 2.639076113700866699e-01 4.856627061963081360e-02 3.205845057964324951e-01 -1.434216052293777466e-01 2.007667124271392822e-01 5.038737133145332336e-02 1.131850779056549072e-01 1.310480982065200806e-01 9.921725839376449585e-02 -1.835828870534896851e-01 1.044927462935447693e-01 2.596079409122467041e-01 1.787320226430892944e-01 1.421379745006561279e-01 -1.417570561170578003e-01 2.007074467837810516e-02 3.360221907496452332e-02 -1.932122856378555298e-01 2.223182916641235352e-01 7.444760203361511230e-02 -3.597375936806201935e-03 1.065778210759162903e-01 2.546595633029937744e-01 -1.126442104578018188e-01 -2.749352157115936279e-01 -3.880895301699638367e-02 -2.754378914833068848e-01 2.916325330734252930e-01 -2.189975082874298096e-01
1.838295720517635345e-02 4.436218738555908203e-02 -8.448192477226257324e-02 2.203511148691177368e-01 1.807253211736679077e-01 3.532871305942535400e-01 5.226098746061325073e-02 1.794892996549606323e-01 2.492773979902267456e-01 1.775707118213176727e-02 2.119145542383193970e-01 7.507873233407735825e-03 -2.727365493774414062e-01 -1.445621848106384277e-01 -1.522446274757385254e-01 3.412730693817138672e-01 1.779981851577758789e-01 1.017681136727333069e-01 -2.358907908201217651e-01 2.011590003967285156e-01 -2.906922698020935059e-01 2.626931071281433105e-01 8.600532263517379761e-02 9.082744270563125610e-02 1.894403994083404541e-01 1.061881519854068756e-02 4.146628826856613159e-02 -1.009441986680030823e-01 1.809417903423309326e-01 -1.033800169825553894e-01 6.888145953416824341e-02 6.201554089784622192e-02
1.363911032676696777e-01 -3.119530528783798218e-02 2.367527633905410767e-01 1.054774150252342224e-01 3.666991591453552246e-01 9.304691851139068604e-02 1.836165338754653931e-01 7.422913610935211182e-02 1.124912798404693604e-01 2.238187938928604126e-01 1.024148836731910706e-01 3.941921591758728027e-01 -4.365674406290054321e-02 1.433013230562210083e-01 -2.944194376468658447e-01 1.648927479982376099e-01 2.538834810256958008e-01 1.791755259037017822e-01 -9.712819755077362061e-02 2.074993550777435303e-01 -1.656367182731628418e-01 8.400530368089675903e-02 1.121736615896224976e-01 7.533400505781173706e-02 5.973901133984327316e-03 1.850350201129913330e-01 -2.262196987867355347e-01 -1.906383782625198364e-01 2.908139303326606750e-02 7.865586131811141968e-02 -5.176132544875144958e-02 -1.806992888450622559e-01
-1.369086932390928268e-02 -1.607064604759216309e-01 6.525178905576467514e-04 7.684667408466339111e-02 1.833939552307128906e-01 2.812468707561492920e-01 1.997566819190979004e-01 3.719288706779479980e-01 -3.051253259181976318e-01 -7.042526453733444214e-02 1.350737810134887695e-01 1.831951141357421875e-01 -2.812356352806091309e-01 9.682801319286227226e-04 1.139861419796943665e-01 8.129150420427322388e-02 3.480572253465652466e-02 5.591914057731628418e-02 4.601128026843070984e-02 2.826116979122161865e-01 1.844842433929443359e-01 2.648422680795192719e-02 -6.875694543123245239e-02 2.252999544143676758e-01 2.763567268848419189e-01 3.030531406402587891e-01 3.944938257336616516e-02 -3.179014846682548523e-02 2.081376612186431885e-01 -2.209504134953022003e-03 1.938087642192840576e-01 1.826774701476097107e-02
2.078010141849517822e-01 -3.646489465609192848e-03 1.124739050865173340e-01 -3.052292019128799438e-02 1.861317157745361328e-01 2.481270730495452881e-01 2.222541123628616333e-01 8.792530745267868042e-02 1.415686160326004028e-01 -1.444163918495178223e-01 4.358190670609474182e-02 8.918563276529312134e-02 -3.584857285022735596e-01 7.065077126026153564e-02 2.812357544898986816e-01 6.798308342695236206e-02 1.137604862451553345e-01 2.327812761068344116e-01 -4.585000872611999512e-02 2.374369353055953979e-01 3.198286145925521851e-02 4.474346637725830078e-01 1.248163729906082153e-01 6.069626659154891968e-02 -6.107999011874198914e-02 5.682532489299774170e-02 -3.383605927228927612e-02 1.095235273241996765e-01 -3.280230611562728882e-02 -2.651034891605377197e-01 1.986798942089080811e-01 -2.118795961141586304e-01
1.619379073381423950e-01 -1.694496870040893555e-01 -4.307616874575614929e-02 2.024273723363876343e-01 1.564958244562149048e-01 2.701169550418853760e-01 1.752424687147140503e-01 5.165231600403785706e-02 -7.763340324163436890e-02 -2.199291586875915527e-01 -1.973733492195606232e-02 5.880815163254737854e-02 -2.799820899963378906e-01 -2.275010645389556885e-01 9.329428523778915405e-02 -7.272755261510610580e-03 -2.752890065312385559e-02 8.375109732151031494e-02 3.603453934192657471e-01 2.238568663597106934e-02 -1.517406105995178223e-01 2.147431485354900360e-02 2.395961806178092957e-02 3.687702417373657227e-01 3.927747905254364014e-01 1.914813816547393799e-01 1.730261147022247314e-01 -9.323692321777343750e-02 -1.700012944638729095e-02 4.937437921762466431e-02 1.851254552602767944e-01 9.752362966537475586e-02
-9.207002818584442139e-02 2.748550102114677429e-02 2.635995447635650635e-01 1.478391438722610474e-01 8.009132742881774902e-02 1.341177225112915039e-01 -6.190280243754386902e-02 2.166035324335098267e-01 -1.152222156524658203e-01 1.110087186098098755e-01 -3.779000788927078247e-02 2.906643748283386230e-01 -2.933733165264129639e-01 -3.632471710443496704e-02 -1.117935478687286377e-01 6.448943167924880981e-02 -4.505475237965583801e-02 -1.027556881308555603e-01 1.848555505275726318e-01 2.769773267209529877e-02 -2.917359024286270142e-02 1.042649522423744202e-01 3.157733380794525146e-01 -1.361767202615737915e-02 2.753204703330993652e-01 5.935660377144813538e-02 -1.677691191434860229e-02 -7.898678630590438843e-02 -1.044332515448331833e-02 -2.135320901870727539e-01 1.870601475238800049e-01 -5.320045351982116699e-01
1.034949440509080887e-02 -1.218198165297508240e-01 6.988085806369781494e-02 -3.859641030430793762e-02 4.414210915565490723e-01 4.671476781368255615e-01 -1.111538335680961609e-01 1.511672139167785645e-01 5.182863771915435791e-02 -1.228943392634391785e-01 -5.089753493666648865e-02 -4.707297682762145996e-02 -9.548320621252059937e-02 1.597297787666320801e-01 1.073494204320013523e-03 1.902256906032562256e-02 -5.959506705403327942e-02 1.824306398630142212e-01 1.067123338580131531e-01 1.325681209564208984e-01 1.403855346143245697e-02 6.034607440233230591e-02 -7.610943913459777832e-02 1.297958642244338989e-01 2.231951355934143066e-01 1.765722483396530151e-01 3.792721405625343323e-02 -4.124792218208312988e-01 2.618449181318283081e-02 -2.756015062332153320e-01 4.886351153254508972e-02 -2.212027013301849365e-01
4.796022921800613403e-02 -7.592253386974334717e-02 5.994990840554237366e-02 -1.706753373146057129e-01 2.035463787615299225e-02 2.043482512235641479e-01 3.813407421112060547e-01 1.946652084589004517e-01 1.947242952883243561e-02 -2.180863637477159500e-03 -9.701431542634963989e-02 1.531113535165786743e-01 1.228785887360572815e-01 6.133182719349861145e-02 -1.921423673629760742e-01 7.025934010744094849e-02 1.220961362123489380e-01 1.655093431472778320e-01 1.939713954925537109e-01 1.050254143774509430e-02 -2.178496569395065308e-01 1.773846149444580078e-01 7.906885445117950439e-02 3.012757599353790283e-01 2.821975648403167725e-01 1.817566305398941040e-01 -2.420294284820556641e-01 -6.062308698892593384e-02 2.501206099987030029e-02 -4.475725442171096802e-02 4.194479882717132568e-01 1.740701496601104736e-01
-9.964922443032264709e-03 7.643729448318481445e-02 6.099308282136917114e-02 3.613387048244476318e-01 2.056851238012313843e-02 2.195334881544113159e-01 9.421009570360183716e-02 2.192949205636978149e-01 8.452542126178741455e-03 9.286559373140335083e-02 2.581434249877929688e-01 -1.168755367398262024e-01 -1.803057342767715454e-01 2.477491945028305054e-01 -1.732404381036758423e-01 1.555363535881042480e-01 1.746651530265808105e-01 2.936498224735260010e-01 -1.657676398754119873e-01 -5.657607316970825195e-02 -4.249233379960060120e-02 3.457227647304534912e-01 1.950589567422866821e-01 2.763069570064544678e-01 2.079421877861022949e-01 1.109888330101966858e-01 1.534025520086288452e-01 3.392410650849342346e-02 -4.250311106443405151e-02 -8.748545311391353607e-03 1.557069271802902222e-01 -1.661050766706466675e-01
-1.594353467226028442e-01 1.148496568202972412e-01 4.448714554309844971e-01 2.449413836002349854e-01 1.968064457178115845e-01 1.956442445516586304e-01 1.234462708234786987e-01 2.602768540382385254e-01 -2.074810862541198730e-02 2.035575360059738159e-01 1.133413314819335938e-01 8.249352127313613892e-02 -6.912703067064285278e-02 1.357524096965789795e-01 -8.009821176528930664e-02 -2.629807591438293457e-02 8.190129697322845459e-02 -2.245174795389175415e-01 7.414253056049346924e-02 7.937537878751754761e-02 -1.496719568967819214e-01 2.056614011526107788e-01 1.059896945953369141e-01 -1.209064871072769165e-01 2.342667579650878906e-01 9.804192185401916504e-02 -9.755168855190277100e-02 -1.912808567285537720e-01 8.367061614990234375e-03 -3.225076198577880859e-01 1.821550130844116211e-01 -2.105586081743240356e-01
3.246894339099526405e-03 -2.099244892597198486e-01 1.991736516356468201e-02 2.325228452682495117e-01 3.098208904266357422e-01 2.245686501264572144e-01 1.877991408109664917e-01 2.350584864616394043e-01 2.716540694236755371e-01 1.030231639742851257e-01 -1.153808385133743286e-01 -3.756211698055267334e-02 -3.193089365959167480e-01 -1.048490521498024464e-03 -3.055410981178283691e-01 -4.247401282191276550e-02 -1.600187420845031738e-01 -3.113187104463577271e-02 3.610986471176147461e-02 2.263844013214111328e-01 -2.033425271511077881e-01 3.236023187637329102e-01 1.602420769631862640e-02 1.651946455240249634e-01 7.950153201818466187e-03 -7.245042175054550171e-02 -5.388640984892845154e-02 -7.986101321876049042e-03 1.652793437242507935e-01 9.199339896440505981e-02 7.686378061771392822e-02 -2.560370266437530518e-01
2.164249271154403687e-01 8.381810039281845093e-02 1.072412878274917603e-01 2.159466147422790527e-01 1.781039386987686157e-01 3.741581737995147705e-01 3.295295536518096924e-01 2.886303961277008057e-01 1.486573461443185806e-02 6.190122291445732117e-02 3.766632452607154846e-02 8.519016206264495850e-02 -2.941949479281902313e-02 -4.126029461622238159e-02 2.996966242790222168e-01 1.331890523433685303e-01 1.559319067746400833e-02 -2.049731016159057617e-01 1.918446868658065796e-01 -1.018292084336280823e-01 -9.072767943143844604e-02 1.742521822452545166e-01 6.034998595714569092e-02 4.115390032529830933e-02 -1.539915520697832108e-02 -3.365473356097936630e-03 -3.593685850501060486e-02 -3.044427633285522461e-01 9.002947807312011719e-02 -3.120561540126800537e-01 -2.569079771637916565e-02 -2.603901326656341553e-01
5.164353176951408386e-02 -1.183033585548400879e-01 -6.153064221143722534e-02 1.016143709421157837e-01 1.642233878374099731e-01 3.656943738460540771e-01 2.676378749310970306e-02 3.384661674499511719e-01 -1.914113312959671021e-01 -4.372888430953025818e-02 1.423830240964889526e-01 1.355672329664230347e-01 -3.873542547225952148e-01 8.249541744589805603e-03 1.817986965179443359e-01 -7.646368816494941711e-03 -7.342386990785598755e-02 1.261245757341384888e-01 -2.078171446919441223e-02 7.680851966142654419e-02 6.841989606618881226e-02 2.795178629457950592e-02 2.040064334869384766e-02 2.837103307247161865e-01 3.875321745872497559e-01 2.255535721778869629e-01 6.582061946392059326e-02 1.039049103856086731e-01 2.641173601150512695e-01 -5.877160653471946716e-02 1.646423935890197754e-01 4.819050803780555725e-02
1.185580864548683167e-01 -2.241311371326446533e-01 -1.384988129138946533e-01 -2.052298979833722115e-03 1.733830869197845459e-01 2.801126837730407715e-01 2.173558622598648071e-01 2.655276954174041748e-01 -2.653015255928039551e-01 -2.634392865002155304e-02 6.238386034965515137e-02 1.513316631317138672e-01 -2.698442935943603516e-01 1.679869182407855988e-02 2.188966423273086548e-01 6.585035473108291626e-02 -1.318547036498785019e-02 8.755761384963989258e-02 1.312662363052368164e-01 2.294073998928070068e-01 6.543162278831005096e-03 8.213389664888381958e-02 -5.900883115828037262e-03 2.544119358062744141e-01 3.281106650829315186e-01 2.222317904233932495e-01 -1.580941677093505859e-02 1.282558292150497437e-01 3.401250541210174561e-01 1.510796397924423218e-01 3.778279945254325867e-02 -6.402537971735000610e-02
5.500263720750808716e-02 -7.157229632139205933e-02 -2.232388220727443695e-02 2.868165969848632812e-01 1.707867085933685303e-01 3.007491230964660645e-01 6.107937544584274292e-02 5.992628261446952820e-02 4.642002657055854797e-02 -2.796722017228603363e-02 2.771353907883167267e-02 3.230169117450714111e-01 -1.322092115879058838e-01 1.870007663965225220e-01 6.909433007240295410e-02 1.507501900196075439e-01 6.151724234223365784e-02 -1.617769598960876465e-01 -1.060516610741615295e-01 2.904726564884185791e-01 -3.088412582874298096e-01 2.485489994287490845e-01 -1.557548344135284424e-01 1.123072654008865356e-01 4.012925624847412109e-01 -2.855341322720050812e-02 2.271202355623245239e-01 -1.017062142491340637e-01 1.087383031845092773e-01 -1.926586180925369263e-01 -2.980790659785270691e-02 -3.063786588609218597e-02
2.283016405999660492e-02 -1.531964242458343506e-01 -6.113110110163688660e-02 -5.215324461460113525e-02 1.782144159078598022e-01 2.821946144104003906e-01 1.644511520862579346e-01 3.248463869094848633e-01 -2.712714076042175293e-01 -7.089902460575103760e-02 1.709920614957809448e-01 1.341185420751571655e-01 -3.832598626613616943e-01 1.101897750049829483e-02 1.398133635520935059e-01 1.217567026615142822e-01 -4.435403645038604736e-02 9.814047813415527344e-02 6.924108415842056274e-02 2.526655793190002441e-01 5.217288434505462646e-02 9.191316366195678711e-02 -4.498732835054397583e-02 2.488626092672348022e-01 3.402654230594635010e-01 2.924046516418457031e-01 1.534736808389425278e-02 -3.308303887024521828e-03 1.804924309253692627e-01 -5.802386999130249023e-02 1.380610018968582153e-01 8.046133816242218018e-02
-1.114848405122756958e-01 -1.469715386629104614e-01 -1.500533334910869598e-02 3.299183771014213562e-02 4.063661694526672363e-01 3.047145307064056396e-01 8.095888048410415649e-02 1.458345800638198853e-01 5.236474424600601196e-02 -6.477043777704238892e-02 4.679231345653533936e-02 1.990033686161041260e-01 1.149425432085990906e-01 1.721067130565643311e-01 2.472623139619827271e-01 1.788281202316284180e-01 2.220868617296218872e-01 1.533812731504440308e-01 2.283112406730651855e-01 -1.711471974849700928e-01 -1.671301573514938354e-01 2.819964587688446045e-01 5.497449263930320740e-02 1.042542010545730591e-01 4.957761988043785095e-02 1.096432805061340332e-01 2.551838569343090057e-02 -9.353390336036682129e-02 1.990807056427001953e-01 -5.288121104240417480e-02 -2.409685105085372925e-01 -3.068949878215789795e-01
1.457256823778152466e-01 7.547914236783981323e-02 6.263364106416702271e-02 3.618481457233428955e-01 5.703299120068550110e-02 3.569773137569427490e-01 1.278252154588699341e-01 2.251400202512741089e-01 6.066417321562767029e-02 -2.068420872092247009e-02 -2.044795826077461243e-02 3.455845406278967857e-03 -9.752465039491653442e-02 -1.652233451604843140e-01 1.614631414413452148e-01 6.788366287946701050e-02 -4.420291259884834290e-02 4.197742417454719543e-02 2.489628642797470093e-01 -6.806266307830810547e-02 -1.420303881168365479e-01 -7.266409695148468018e-03 1.933164000511169434e-01 2.079008519649505615e-01 2.004831284284591675e-01 1.385753788053989410e-02 -1.400193199515342712e-02 -3.717829585075378418e-01 2.503777146339416504e-01 -2.209024280309677124e-01 -3.875795751810073853e-02 -3.248492479324340820e-01
1.179740726947784424e-01 1.587210297584533691e-01 1.957279294729232788e-01 2.465274333953857422e-01 7.778269052505493164e-02 1.320870220661163330e-01 3.673137128353118896e-01 7.193985581398010254e-02 -8.218578994274139404e-02 -1.892730295658111572e-01 1.458092331886291504e-01 1.263798922300338745e-01 -6.012707948684692383e-02 4.136025905609130859e-02 2.736698687076568604e-01 1.963621973991394043e-01 1.246018111705780029e-01 -8.733468502759933472e-02 1.850319951772689819e-01 -1.135378628969192505e-01 -1.588374674320220947e-01 3.433543443679809570e-01 6.676133722066879272e-02 9.147822856903076172e-02 1.367802768945693970e-01 1.638060510158538818e-01 1.418379321694374084e-02 -5.449395999312400818e-02 1.500483602285385132e-01 -2.939504683017730713e-01 -4.947403445839881897e-02 -3.366210758686065674e-01
-6.672427803277969360e-02 1.963760107755661011e-01 1.196544915437698364e-01 2.274868637323379517e-01 5.127391964197158813e-02 4.271385669708251953e-01 1.319727003574371338e-01 2.391186803579330444e-01 -1.407013088464736938e-01 6.857565790414810181e-02 1.239859387278556824e-01 1.626177877187728882e-02 8.538692444562911987e-02 4.972250759601593018e-02 2.209867537021636963e-01 2.497050017118453979e-01 5.304020270705223083e-02 -2.275232225656509399e-02 7.973818480968475342e-02 -1.054470892995595932e-02 -7.805170863866806030e-02 1.466785669326782227e-01 -2.098872065544128418e-01 1.129107475280761719e-01 1.892643570899963379e-01 1.015789210796356201e-01 1.602692455053329468e-01 -2.231724858283996582e-01 2.537705600261688232e-01 -1.456633061170578003e-01 3.049232065677642822e-01 -2.751785218715667725e-01
2.742548584938049316e-01 5.832135677337646484e-02 1.065856218338012695e-01 4.670366644859313965e-01 1.018134728074073792e-01 2.801174521446228027e-01 8.704403787851333618e-02 -5.726668983697891235e-02 2.719840221107006073e-02 -1.727358400821685791e-01 1.018766388297080994e-01 2.151968330144882202e-01 8.642578497529029846e-03 -1.713876128196716309e-01 -9.301170706748962402e-02 2.558119893074035645e-01 -2.573547363281250000e-01 -1.004086136817932129e-01 1.269892752170562744e-01 -1.316805332899093628e-01 -1.388243138790130615e-01 1.841294765472412109e-01 -7.193286716938018799e-02 1.378678232431411743e-01 -5.358599126338958740e-03 -5.929119884967803955e-02 -1.714248955249786377e-01 -3.227666893508285284e-04 7.799680531024932861e-02 -3.267015814781188965e-01 2.122075110673904419e-01 -1.532600522041320801e-01
2.020853459835052490e-01 -1.962610632181167603e-01 6.486020237207412720e-02 7.576110959053039551e-02 2.588445544242858887e-01 8.886019885540008545e-02 1.931169629096984863e-01 1.039532721042633057e-01 -3.003890812397003174e-01 -6.601701676845550537e-02 -1.236032396554946899e-01 6.999863684177398682e-02 -3.552982807159423828e-01 -2.936993539333343506e-01 1.488963514566421509e-01 -3.782343491911888123e-02 -5.880615487694740295e-02 3.404343500733375549e-02 -2.915129065513610840e-03 2.204179912805557251e-01 1.254596561193466187e-01 2.763584256172180176e-01 3.902228176593780518e-02 3.871173262596130371e-01 9.130349010229110718e-02 1.063654273748397827e-01 -4.114978481084108353e-03 -1.145855784416198730e-01 1.130326390266418457e-01 -1.652654558420181274e-01 2.137864530086517334e-01 -1.467532813549041748e-01
-9.049354703165590763e-04 -2.538531124591827393e-01 5.875276029109954834e-02 1.199087575078010559e-01 9.926579892635345459e-02 3.126718103885650635e-01 2.447958141565322876e-01 3.407243192195892334e-01 9.394835680723190308e-02 1.965825408697128296e-01 6.938194483518600464e-02 2.623719274997711182e-01 -3.962561190128326416e-01 -1.115835458040237427e-01 -2.923550009727478027e-01 -1.482910104095935822e-02 1.337073892354965210e-01 -1.713151186704635620e-01 -7.988332957029342651e-02 -2.437171153724193573e-02 -1.176638156175613403e-02 1.273377239704132080e-01 1.883636116981506348e-01 2.666944265365600586e-01 8.309254795312881470e-02 1.687268614768981934e-01 8.685106784105300903e-02 3.504738584160804749e-02 1.449728757143020630e-02 1.050330847501754761e-01 -1.565491780638694763e-03 -1.589218080043792725e-01
1.832681447267532349e-01 -2.986301854252815247e-02 1.324458271265029907e-01 1.764548756182193756e-02 2.369702905416488647e-01 3.114286959171295166e-01 2.627697885036468506e-01 1.364427953958511353e-01 -1.037795767188072205e-01 -2.358941435813903809e-01 1.172600463032722473e-01 2.575704455375671387e-01 -9.155378676950931549e-03 1.461154967546463013e-01 3.326415717601776123e-01 -3.968130052089691162e-02 1.275447607040405273e-01 1.010215282440185547e-02 -1.409503221511840820e-01 3.401388227939605713e-02 1.438798606395721436e-01 2.112042754888534546e-01 -7.136350125074386597e-02 5.621878057718276978e-02 9.691235423088073730e-02 2.824484705924987793e-01 -5.633864551782608032e-03 -2.692825496196746826e-01 1.055132597684860229e-01 -2.134093940258026123e-01 1.029689013957977295e-01 -2.945237159729003906e-01
-3.104325756430625916e-02 -2.684567272663116455e-01 -2.501833625137805939e-02 -1.653185188770294189e-01 -1.489126533269882202e-01 2.097259014844894409e-01 2.700509130954742432e-01 3.722855448722839355e-01 1.460701972246170044e-01 -4.004752263426780701e-02 6.313187628984451294e-02 1.202952340245246887e-01 -1.290029585361480713e-01 -1.794729828834533691e-01 -1.617507785558700562e-01 -2.705679088830947876e-02 1.528096944093704224e-01 3.486397862434387207e-01 1.435266435146331787e-01 -1.265725195407867432e-01 5.648852512240409851e-02 3.738810718059539795e-01 -1.251282393932342529e-01 1.648980230093002319e-01 9.947691857814788818e-02 -1.584118455648422241e-01 -1.142552569508552551e-01 -5.268273502588272095e-02 9.413696825504302979e-02 -2.259083837270736694e-01 1.172380223870277405e-01 -1.112405434250831604e-01
4.963792860507965088e-02 -1.148703843355178833e-01 9.421157091856002808e-02 2.999201118946075439e-01 1.819020360708236694e-01 3.433375656604766846e-01 1.686305701732635498e-01 2.690825462341308594e-01 2.038027793169021606e-01 9.656543284654617310e-02 5.137140303850173950e-02 2.141576409339904785e-01 1.945304498076438904e-02 3.540279865264892578e-01 -1.361456364393234253e-01 1.172976568341255188e-01 3.280425816774368286e-02 -1.359372138977050781e-01 -1.743435263633728027e-01 1.471765786409378052e-01 -1.025885343551635742e-01 4.720381796360015869e-01 -9.661258757114410400e-02 3.608095273375511169e-02 4.081704095005989075e-02 3.982353210449218750e-02 7.314710319042205811e-02 -1.487772017717361450e-01 5.963473021984100342e-02 -1.558146625757217407e-01 2.808260731399059296e-02 3.712685033679008484e-02
2.629365622997283936e-01 9.081198833882808685e-03 2.179966419935226440e-01 3.290791809558868408e-01 1.104417368769645691e-01 4.585423171520233154e-01 -2.905719913542270660e-02 6.702809035778045654e-02 4.673776030540466309e-02 -9.214144200086593628e-02 7.807685434818267822e-02 2.521147727966308594e-01 -1.487713605165481567e-01 3.335900232195854187e-02 2.451416552066802979e-01 1.607848256826400757e-01 -6.744840741157531738e-02 -8.629589341580867767e-03 1.141545176506042480e-02 2.057327330112457275e-01 -3.477465733885765076e-02 2.059721797704696655e-01 9.751585125923156738e-02 1.298638880252838135e-01 7.430253922939300537e-02 1.905476599931716919e-01 -7.678625732660293579e-02 -2.725101113319396973e-01 -2.458558185026049614e-03 -2.155506610870361328e-01 1.738895475864410400e-01 -2.046115696430206299e-01
1.530219167470932007e-01 -1.717204153537750244e-01 4.814948886632919312e-02 1.964212507009506226e-01 1.620955020189285278e-01 2.979689240455627441e-01 1.208213791251182556e-01 2.250149399042129517e-01 5.138501897454261780e-02 2.699944078922271729e-01 -1.505308598279953003e-01 1.990830749273300171e-01 -3.769226074218750000e-01 -8.494120836257934570e-02 -2.980523705482482910e-01 -1.095295250415802002e-01 2.569067478179931641e-01 -1.626765429973602295e-01 5.485983192920684814e-02 -2.587635628879070282e-02 -1.666144430637359619e-01 9.964524209499359131e-02 1.221964135766029358e-01 3.227736651897430420e-01 1.413936465978622437e-01 -5.971671547740697861e-03 1.172366514801979065e-01 1.294493526220321655e-01 -2.068083174526691437e-02 -6.057022139430046082e-03 8.878460526466369629e-02 -1.616580635309219360e-01
-1.045157834887504578e-01 -1.452554315328598022e-01 -1.851453632116317749e-01 3.667352199554443359e-01 2.722927331924438477e-01 1.664665490388870239e-01 -4.487651586532592773e-02 2.926561534404754639e-01 1.833458989858627319e-01 -9.236107580363750458e-03 1.046378016471862793e-01 1.904076933860778809e-01 -3.123894333839416504e-01 3.141028583049774170e-01 -1.468251645565032959e-01 2.294221073389053345e-01 1.248358190059661865e-01 -1.367679685354232788e-01 4.979745298624038696e-02 6.325554102659225464e-02 1.966671273112297058e-02 1.078823059797286987e-01 -2.043858170509338379e-02 1.536085642874240875e-02 2.634771466255187988e-01 8.215039968490600586e-02 -1.136903911828994751e-01 -8.435595780611038208e-02 2.236792594194412231e-01 -2.013497501611709595e-01 -1.270503252744674683e-01 -4.434906691312789917e-02
1.597343236207962036e-01 1.331674456596374512e-01 2.769533097743988037e-01 2.062961757183074951e-01 2.585015296936035156e-01 1.963282078504562378e-01 -1.897663250565528870e-02 1.551298797130584717e-01 8.282382041215896606e-03 -1.892935633659362793e-01 2.926518023014068604e-01 1.465801894664764404e-01 -8.219402283430099487e-02 -7.948186993598937988e-02 -2.765535935759544373e-02 3.887449949979782104e-02 2.393201887607574463e-01 1.169365569949150085e-01 7.878535240888595581e-02 4.698030650615692139e-02 5.746006499975919724e-03 1.918924897909164429e-01 -3.085280060768127441e-01 2.663517594337463379e-01 6.900929659605026245e-02 2.408137777820229530e-03 6.311412155628204346e-02 -4.659503102302551270e-01 -7.242576777935028076e-02 7.969115674495697021e-02 1.174822263419628143e-02 -1.713760197162628174e-01
4.645080864429473877e-02 6.418033037334680557e-03 2.268884927034378052e-01 2.576918303966522217e-01 1.705238521099090576e-01 3.034887015819549561e-01 7.253693882375955582e-03 1.552616208791732788e-01 2.296275459229946136e-02 -2.521187439560890198e-02 1.258105784654617310e-01 3.415528237819671631e-01 -1.612863689661026001e-02 1.045587137341499329e-01 -9.306115657091140747e-02 1.749379187822341919e-01 1.163461804389953613e-01 -2.062407135963439941e-01 6.549993157386779785e-02 2.168500423431396484e-01 -1.445800215005874634e-01 3.468435108661651611e-01 -3.426678944379091263e-03 -1.501116156578063965e-02 5.978848040103912354e-02 5.502458289265632629e-02 1.498239189386367798e-01 -4.711172580718994141e-01 9.203991852700710297e-03 -1.882990002632141113e-01 1.180190891027450562e-01 -3.422923386096954346e-02
-1.029390748590230942e-02 -1.344556063413619995e-01 -1.265985220670700073e-01 1.659446805715560913e-01 1.301288604736328125e-01 4.135548472404479980e-01 5.331521853804588318e-02 2.446870207786560059e-01 -1.869556158781051636e-01 -4.672857373952865601e-02 9.780275076627731323e-02 1.706893593072891235e-01 -2.906883656978607178e-01 -7.145539671182632446e-02 1.433108001947402954e-02 4.482441022992134094e-02 -1.043250486254692078e-01 -3.923265263438224792e-02 1.727211028337478638e-01 2.142016142606735229e-01 8.033345639705657959e-02 6.156048923730850220e-02 3.448211401700973511e-02 2.813231945037841797e-01 2.903249263763427734e-01 2.889436483383178711e-01 1.522957831621170044e-01 3.633797541260719299e-02 2.002120316028594971e-01 -1.245513856410980225e-01 2.860156297683715820e-01 1.072937175631523132e-01
-2.963468246161937714e-02 -2.578977942466735840e-01 8.675652742385864258e-02 5.370146781206130981e-02 3.908292949199676514e-01 3.403794392943382263e-02 6.763174384832382202e-02 5.400361418724060059e-01 2.956052310764789581e-02 2.500161901116371155e-02 2.432373538613319397e-02 2.270056456327438354e-01 1.054194942116737366e-01 2.146449405699968338e-03 -6.876583397388458252e-02 6.422796845436096191e-02 5.257741734385490417e-02 1.112846285104751587e-01 -8.365557342767715454e-02 8.608821779489517212e-02 -2.839463949203491211e-01 -7.802551239728927612e-02 -3.240070492029190063e-02 1.582362353801727295e-01 1.248316466808319092e-01 7.088086009025573730e-02 2.481281943619251251e-02 1.321139931678771973e-01 -1.923873126506805420e-01 -3.482402861118316650e-01 -1.063058525323867798e-01 -2.187800854444503784e-01
4.598748311400413513e-02 -2.089289277791976929e-01 -1.048923581838607788e-01 2.792414724826812744e-01 2.144656181335449219e-01 3.157751262187957764e-01 1.509589999914169312e-01 2.179899811744689941e-01 -1.192867308855056763e-01 -3.354730084538459778e-02 3.180775791406631470e-02 1.060047820210456848e-01 -3.152171373367309570e-01 -1.148401722311973572e-01 4.967670515179634094e-02 -2.252199202775955200e-01 1.801927536725997925e-01 1.198628321290016174e-01 6.861106306314468384e-02 2.418252378702163696e-01 1.526217907667160034e-02 1.022711098194122314e-01 1.782756000757217407e-01 2.484161108732223511e-01 3.553868532180786133e-01 2.042289227247238159e-01 8.344712108373641968e-02 -1.202941015362739563e-01 1.177756786346435547e-01 8.015145361423492432e-02 1.766753494739532471e-01 -2.704174816608428955e-02
9.319718182086944580e-02 -3.233200013637542725e-01 5.189952254295349121e-02 2.427723258733749390e-01 1.441777348518371582e-01 3.207601308822631836e-01 6.206368654966354370e-02 1.075106486678123474e-01 2.145246565341949463e-01 -2.335353642702102661e-01 2.281810343265533447e-01 -1.006819158792495728e-01 -1.511314064264297485e-01 -5.861615762114524841e-02 -4.520528391003608704e-02 2.245405614376068115e-01 -1.440284699201583862e-01 1.824267767369747162e-02 -2.071934565901756287e-02 -7.577549666166305542e-02 -2.993084490299224854e-01 1.452791243791580200e-01 -1.036146748811006546e-02 8.553878962993621826e-02 2.620475590229034424e-01 -2.423297315835952759e-01 -9.806680679321289062e-02 5.747003853321075439e-02 1.001263707876205444e-01 -1.957808434963226318e-01 -6.979206949472427368e-02 -3.250496089458465576e-01
-3.901742631569504738e-03 -1.424815952777862549e-01 1.944770514965057373e-01 3.375108242034912109e-01 4.177170395851135254e-01 1.003558710217475891e-01 1.421623975038528442e-01 2.680580690503120422e-02 -1.665152423083782196e-02 1.559113413095474243e-01 -1.215409934520721436e-01 3.102711439132690430e-01 -2.802404388785362244e-02 1.374938935041427612e-01 -2.007492184638977051e-01 1.494361609220504761e-01 2.118255384266376495e-02 8.890353143215179443e-02 -1.428297255188226700e-02 -5.399999022483825684e-02 -2.370967119932174683e-01 3.525585532188415527e-01 1.872561872005462646e-01 2.448363751173019409e-01 1.893572211265563965e-01 -1.643091291189193726e-01 5.209460854530334473e-02 -1.139688417315483093e-01 1.240717619657516479e-01 -1.080682221800088882e-02 -1.134040802717208862e-01 -1.029177308082580566e-01
-1.099807620048522949e-01 -3.610260412096977234e-02 2.461909651756286621e-01 4.454160034656524658e-01 2.228236794471740723e-01 2.627106308937072754e-01 1.521359682083129883e-01 2.720680832862854004e-01 -2.064364254474639893e-01 -2.120198160409927368e-01 4.845951497554779053e-02 3.885607793927192688e-02 3.463855013251304626e-02 8.054301142692565918e-02 1.437359005212783813e-01 1.152334511280059814e-01 4.124866798520088196e-03 1.996413571760058403e-03 1.902073919773101807e-01 -1.321695446968078613e-01 -4.930519312620162964e-02 3.112922236323356628e-02 -1.307764351367950439e-01 2.369994074106216431e-01 7.938372343778610229e-02 -5.357766523957252502e-02 2.249910384416580200e-01 -2.168020755052566528e-01 1.807545572519302368e-01 -1.052749827504158020e-01 2.348315715789794922e-01 -2.065727114677429199e-01
8.797710388898849487e-02 -3.562058880925178528e-02 -1.149223968386650085e-01 6.378538161516189575e-02 2.575094103813171387e-01 2.524905204772949219e-01 2.079619169235229492e-01 3.131723999977111816e-01 -2.618871927261352539e-01 -1.510314494371414185e-01 1.497676074504852295e-01 1.980361491441726685e-01 -2.814700901508331299e-01 3.676310554146766663e-02 1.124856993556022644e-01 -5.700496025383472443e-03 -1.056531071662902832e-02 1.228477153927087784e-02 1.263309270143508911e-01 2.692254185676574707e-01 3.146455809473991394e-02 2.971418760716915131e-02 -7.025966793298721313e-02 2.038418352603912354e-01 3.634385466575622559e-01 3.233048319816589355e-01 7.071928679943084717e-02 3.642832860350608826e-02 1.613501459360122681e-01 -1.386825144290924072e-01 1.310215592384338379e-01 1.165376082062721252e-01
1.413643509149551392e-01 -2.015838772058486938e-01 -6.621921807527542114e-02 1.703031361103057861e-01 1.963016837835311890e-01 1.279180794954299927e-01 2.044980376958847046e-01 7.481267303228378296e-02 -2.453774511814117432e-01 -6.514709908515214920e-03 5.793017894029617310e-02 1.891515851020812988e-01 -4.096043482422828674e-02 -2.069757878780364990e-01 8.889506757259368896e-02 -2.124112993478775024e-01 1.190690919756889343e-01 8.503777533769607544e-02 1.540523767471313477e-01 7.769528031349182129e-02 1.772219687700271606e-01 3.222251832485198975e-01 -1.511846184730529785e-01 2.728989124298095703e-01 1.206215396523475647e-01 2.457072138786315918e-01 -1.251696944236755371e-01 -1.164861917495727539e-01 2.049870193004608154e-01 -1.614178121089935303e-01 3.283030092716217041e-01 2.073461860418319702e-01
1.946374215185642242e-02 -8.138504624366760254e-02 1.405894756317138672e-01 3.403532505035400391e-01 1.097956821322441101e-01 1.945215761661529541e-01 3.924077153205871582e-01 6.223473697900772095e-02 7.937964051961898804e-02 2.031815499067306519e-01 -4.110359027981758118e-02 2.839537262916564941e-01 -1.567801386117935181e-01 2.622248530387878418e-01 -3.591161966323852539e-02 8.690616488456726074e-02 -3.563718346413224936e-04 1.149562597274780273e-01 2.386063486337661743e-01 -1.382681876420974731e-01 -2.414880543947219849e-01 6.870396435260772705e-02 7.769011706113815308e-02 1.087938845157623291e-01 6.310008466243743896e-02 -2.180348336696624756e-01 3.427565395832061768e-01 -8.522341400384902954e-02 5.891345441341400146e-02 -1.369886994361877441e-01 -6.650043278932571411e-02 -2.108418494462966919e-01
-8.088356256484985352e-02 2.925389632582664490e-02 1.333997845649719238e-01 9.552830457687377930e-02 8.194845914840698242e-02 2.136762589216232300e-01 1.412228643894195557e-01 1.573103070259094238e-01 3.424458205699920654e-01 1.057300046086311340e-01 -1.227644309401512146e-01 2.843252122402191162e-01 -2.751045823097229004e-01 9.937557578086853027e-02 3.705564141273498535e-02 2.118607014417648315e-01 1.983122974634170532e-01 6.931390613317489624e-02 -9.330336749553680420e-02 1.678692363202571869e-02 -9.918140619993209839e-02 2.771148979663848877e-01 -1.034515574574470520e-01 2.532561719417572021e-01 -7.832349091768264771e-02 -8.926325477659702301e-03 1.111167147755622864e-01 2.471976876258850098e-01 2.696512341499328613e-01 -3.661346137523651123e-01 8.567275106906890869e-02 -6.385486572980880737e-02
1.246060132980346680e-01 -1.633948087692260742e-01 -1.157136335968971252e-01 1.286861002445220947e-01 2.806619107723236084e-01 2.666940987110137939e-01 1.904440820217132568e-01 3.834622204303741455e-01 -9.027206897735595703e-02 -7.763254642486572266e-02 3.458724543452262878e-02 1.021745130419731140e-01 -3.175052702426910400e-01 -8.559134602546691895e-02 2.139303535223007202e-01 -6.239729002118110657e-02 -6.422547996044158936e-02 7.081643491983413696e-02 1.732904464006423950e-01 2.437515407800674438e-01 8.843293040990829468e-02 1.266128867864608765e-01 1.094676330685615540e-01 1.572192460298538208e-01 2.095623314380645752e-01 3.537504673004150391e-01 -4.921445250511169434e-02 1.141843292862176895e-02 1.785810738801956177e-01 -1.737543195486068726e-02 2.031358331441879272e-01 8.250983804464340210e-02
9.523655474185943604e-02 -1.649530231952667236e-01 5.173283442854881287e-02 8.881054073572158813e-02 2.808688580989837646e-01 3.410707116127014160e-01 1.833718568086624146e-01 2.306110858917236328e-01 -1.643161624670028687e-01 -7.594713568687438965e-02 1.956734210252761841e-01 1.962638795375823975e-01 -2.584792971611022949e-01 -9.930927306413650513e-02 9.054372459650039673e-02 -9.165137261152267456e-02 5.407994240522384644e-02 -7.612395286560058594e-02 2.620876729488372803e-01 2.619157731533050537e-01 -8.754649758338928223e-02 -1.019853651523590088e-01 1.340209841728210449e-01 1.580560207366943359e-01 2.506574690341949463e-01 2.735853493213653564e-01 1.151918396353721619e-01 9.426683932542800903e-02 1.164968833327293396e-01 7.938399910926818848e-02 2.669239342212677002e-01 1.015525832772254944e-01
-1.269736513495445251e-02 2.497256733477115631e-02 2.095321863889694214e-01 1.911837905645370483e-01 5.320199728012084961e-01 2.717260718345642090e-01 2.533469498157501221e-01 1.234616339206695557e-01 7.124843448400497437e-02 2.011585831642150879e-01 -2.543540298938751221e-02 3.057968616485595703e-01 6.171000748872756958e-02 3.471087217330932617e-01 2.288862131536006927e-02 -1.764702796936035156e-02 -1.740162670612335205e-01 1.828250437974929810e-01 1.771036684513092041e-01 5.510571599006652832e-02 -8.971331268548965454e-02 5.336040258407592773e-02 -5.704490467905998230e-02 2.407665997743606567e-01 1.495524495840072632e-01 1.437016390264034271e-02 6.204319000244140625e-02 -6.968861818313598633e-02 -4.446293786168098450e-02 -5.759806558489799500e-02 -4.197478666901588440e-02 -9.519749879837036133e-02
1.945508120115846395e-04 -1.217059046030044556e-01 -1.663524806499481201e-01 3.611110150814056396e-01 1.321764588356018066e-01 -1.586798578500747681e-02 1.166659966111183167e-02 4.097092747688293457e-01 1.470829732716083527e-02 2.361876890063285828e-02 3.732073679566383362e-02 3.402654528617858887e-01 -3.255856037139892578e-01 2.742882966995239258e-01 3.006924130022525787e-02 1.668401211500167847e-01 1.376587599515914917e-01 -1.813470274209976196e-01 -2.745524048805236816e-01 -9.285664185881614685e-03 -1.266755908727645874e-01 2.097518146038055420e-01 -4.651838541030883789e-02 4.010456055402755737e-02 -2.188383601605892181e-02 6.985355913639068604e-02 1.589421778917312622e-01 -3.263935074210166931e-02 1.541316360235214233e-01 -2.361398935317993164e-01 4.464657604694366455e-02 9.565883129835128784e-02
2.461413443088531494e-01 -2.754619345068931580e-02 2.883509397506713867e-01 1.925931870937347412e-01 1.262321770191192627e-01 1.820065677165985107e-01 1.887623965740203857e-01 2.313056588172912598e-01 7.378138136118650436e-03 -2.859551906585693359e-01 1.632636934518814087e-01 2.767941951751708984e-01 -1.328067183494567871e-01 -1.005173772573471069e-01 2.847143411636352539e-01 2.225293815135955811e-01 -1.067513898015022278e-01 -3.233578801155090332e-02 1.434654891490936279e-01 -1.085592806339263916e-01 1.463172771036624908e-02 1.518888324499130249e-01 2.524596638977527618e-02 6.357536464929580688e-02 -2.075460180640220642e-02 1.810621023178100586e-01 -1.568724587559700012e-02 -2.387357205152511597e-01 1.122263297438621521e-01 -1.891524642705917358e-01 -1.941394358873367310e-01 -2.958277463912963867e-01
-2.620200440287590027e-02 -1.862657964229583740e-01 -6.830662023276090622e-03 1.163335591554641724e-01 1.972149163484573364e-01 3.817005753517150879e-01 9.576275199651718140e-02 4.000492393970489502e-01 -2.185524106025695801e-01 -3.401344642043113708e-02 6.571175158023834229e-02 1.201683804392814636e-01 -2.303815633058547974e-01 -4.464697092771530151e-02 1.542689800262451172e-01 1.157622877508401871e-02 -4.649806022644042969e-02 -4.453380405902862549e-02 5.063423886895179749e-02 1.179115623235702515e-01 -5.030442029237747192e-03 3.087564371526241302e-02 -3.764412924647331238e-02 2.846828103065490723e-01 3.010774254798889160e-01 3.841368257999420166e-01 5.622043088078498840e-02 1.173497736454010010e-01 1.419506520032882690e-01 2.119659073650836945e-02 2.045878320932388306e-01 1.700253039598464966e-01
2.026364207267761230e-01 -2.139034569263458252e-01 4.950771853327751160e-02 1.636699438095092773e-01 2.306456267833709717e-01 3.755000531673431396e-01 1.984816938638687134e-01 1.802031397819519043e-01 -3.585065007209777832e-01 -3.100777231156826019e-02 -1.300827711820602417e-01 6.753599643707275391e-02 -2.700178027153015137e-01 -6.536060571670532227e-02 1.590022072196006775e-02 -7.585998624563217163e-02 -5.877942219376564026e-02 -6.617133319377899170e-02 1.785592436790466309e-01 2.002913802862167358e-01 2.152372896671295166e-01 1.199491992592811584e-01 -3.364678099751472473e-02 7.392419874668121338e-02 2.577340602874755859e-01 2.489968687295913696e-01 -1.373917162418365479e-01 -1.317509114742279053e-01 1.160967797040939331e-01 -3.033316321671009064e-02 2.232575267553329468e-01 -8.757822215557098389e-02
1.194056048989295959e-01 -7.597367465496063232e-02 6.918302178382873535e-02 2.501484155654907227e-01 3.120617270469665527e-01 1.668826490640640259e-01 1.950355172157287598e-01 3.218294382095336914e-01 1.483186632394790649e-01 4.238501191139221191e-02 6.602285429835319519e-04 1.615219414234161377e-01 -3.964214622974395752e-01 7.176075596362352371e-03 -4.596422016620635986e-01 -6.290517002344131470e-02 4.898630827665328979e-02 -9.882917255163192749e-02 6.156777590513229370e-02 5.876436829566955566e-02 -1.140809357166290283e-01 2.441742420196533203e-01 1.094971969723701477e-01 1.962245851755142212e-01 4.289468005299568176e-02 4.638030007481575012e-02 2.025858312845230103e-01 1.007138863205909729e-01 -6.440410763025283813e-02 2.035187184810638428e-02 1.199389323592185974e-01 -8.238626271486282349e-02
-2.478558719158172607e-01 -1.781296283006668091e-01 1.953901201486587524e-01 -4.671593010425567627e-02 2.946503162384033203e-01 2.155147790908813477e-01 1.511561721563339233e-01 4.506909251213073730e-01 -1.405933201313018799e-01 -8.677835762500762939e-02 -9.540041536092758179e-02 1.959167122840881348e-01 7.064343243837356567e-02 6.805310025811195374e-03 -3.567619621753692627e-01 5.933220684528350830e-02 1.640407368540763855e-02 1.430080384016036987e-01 9.967905282974243164e-02 9.962708503007888794e-02 -2.196608930826187134e-01 1.575884222984313965e-01 -1.376690808683633804e-03 -5.354563519358634949e-02 3.843581303954124451e-02 2.650240249931812286e-02 -1.579764783382415771e-01 3.388591483235359192e-02 1.250486355274915695e-02 -3.707646727561950684e-01 -1.078248322010040283e-01 5.054266005754470825e-02
-1.080086007714271545e-01 -1.359321624040603638e-01 1.969121843576431274e-01 1.644697934389114380e-01 1.229389384388923645e-01 3.129102885723114014e-01 1.247811317443847656e-01 2.141367644071578979e-01 -6.461704522371292114e-02 2.513328492641448975e-01 -2.027544379234313965e-02 2.740000188350677490e-02 -1.778295449912548065e-02 3.773226216435432434e-02 -1.220858022570610046e-01 -4.206872358918190002e-02 -4.775396361947059631e-02 -1.572638899087905884e-01 1.723746657371520996e-01 -9.436810761690139771e-02 -1.709086298942565918e-01 3.608104586601257324e-01 -1.811854094266891479e-01 1.501257121562957764e-01 -1.670681536197662354e-01 -1.395638138055801392e-01 6.907956209033727646e-03 4.719942808151245117e-02 4.113253653049468994e-01 1.077903956174850464e-01 3.627615869045257568e-01 -1.416830904781818390e-02
2.619456648826599121e-01 -1.309071034193038940e-01 1.286896783858537674e-02 8.635973930358886719e-02 3.738789856433868408e-01 9.040988981723785400e-02 -1.245375946164131165e-01 3.088365793228149414e-01 3.082202514633536339e-03 1.095992550253868103e-01 -1.516073197126388550e-01 9.056144952774047852e-02 -2.088188976049423218e-01 1.076412796974182129e-01 1.196884065866470337e-01 -1.230476945638656616e-01 -4.057667031884193420e-02 2.332006990909576416e-01 1.009526755660772324e-02 4.081918671727180481e-02 9.368253499269485474e-02 1.619806885719299316e-01 1.265176236629486084e-01 1.658739298582077026e-01 3.905709460377693176e-02 3.209109604358673096e-01 3.728863894939422607e-01 -1.712510548532009125e-02 -7.166212052106857300e-02 -1.161642968654632568e-01 3.132035136222839355e-01 -1.516723930835723877e-01
1.793456524610519409e-01 -1.278732568025588989e-01 -1.174952164292335510e-01 3.790821135044097900e-02 4.176509082317352295e-01 2.222121953964233398e-01 3.780724480748176575e-03 2.015207707881927490e-01 -1.715578734874725342e-01 -1.619032025337219238e-02 -5.074029322713613510e-04 1.305632740259170532e-01 -1.225050464272499084e-01 -1.036346778273582458e-01 1.095662117004394531e-01 -8.778969198465347290e-02 -2.284681424498558044e-02 9.417573362588882446e-02 7.084701955318450928e-02 1.958218216896057129e-01 -3.404385177418589592e-03 2.464888058602809906e-02 -4.486094228923320770e-03 3.579940199851989746e-01 3.833342492580413818e-01 2.882944345474243164e-01 -1.603833399713039398e-02 -1.534898579120635986e-01 1.473681926727294922e-01 3.446990251541137695e-02 3.466838896274566650e-01 3.285358473658561707e-02
9.854490309953689575e-02 -1.687567681074142456e-01 -1.329069137573242188e-01 1.560989469289779663e-01 2.446523755788803101e-01 2.678678631782531738e-01 1.207384020090103149e-01 2.415742576122283936e-01 -2.181610465049743652e-01 -4.958851635456085205e-02 9.606034308671951294e-02 1.832182854413986206e-01 -2.907544374465942383e-01 -8.122280240058898926e-02 1.664714962244033813e-01 6.111722812056541443e-02 -1.098734661936759949e-01 -7.587098982185125351e-03 1.785158812999725342e-01 2.623471319675445557e-01 1.086175069212913513e-01 1.886252611875534058e-01 4.035471065435558558e-04 1.573704779148101807e-01 2.866763174533843994e-01 3.590395748615264893e-01 4.803251102566719055e-02 1.011456251144409180e-01 2.199387997388839722e-01 1.127375476062297821e-02 1.920518428087234497e-01 7.629640400409698486e-02
1.191416457295417786e-01 4.191039595752954483e-03 5.070737749338150024e-02 3.961481750011444092e-01 1.993915587663650513e-01 2.653495371341705322e-01 3.279734551906585693e-01 6.709565967321395874e-02 1.133981868624687195e-01 5.603284761309623718e-02 -1.035151332616806030e-01 1.918747723102569580e-01 -5.386171862483024597e-02 8.686237782239913940e-02 1.515493392944335938e-01 -1.178657356649637222e-02 2.525887265801429749e-02 -6.408008933067321777e-02 -1.433051824569702148e-01 2.910657785832881927e-02 -3.222706317901611328e-01 2.636861801147460938e-02 3.546690940856933594e-02 2.714818418025970459e-01 -5.611979216337203979e-02 1.332554817199707031e-01 -8.671960234642028809e-02 -1.528012454509735107e-01 2.314775995910167694e-02 -1.278275698423385620e-01 9.883539378643035889e-02 -4.721269607543945312e-01
7.825819402933120728e-02 1.143593117594718933e-01 1.171934008598327637e-01 2.715162634849548340e-01 7.127694785594940186e-02 2.835658788681030273e-01 5.527417641133069992e-03 5.459603667259216309e-01 -2.114918828010559082e-01 -2.512519434094429016e-02 1.135785952210426331e-01 9.016535431146621704e-02 1.104188784956932068e-01 -1.051252707839012146e-02 1.953194290399551392e-01 1.252123862504959106e-01 1.898089200258255005e-01 -4.970891773700714111e-02 1.122703626751899719e-01 1.245182305574417114e-01 -1.488385647535324097e-01 -2.440677344566211104e-04 -6.548101454973220825e-02 2.116979360580444336e-01 7.412703335285186768e-02 -7.910737767815589905e-03 1.392425596714019775e-01 -3.042980432510375977e-01 1.696267724037170410e-01 -1.545075774192810059e-01 1.850765049457550049e-01 -1.868726462125778198e-01
9.011066704988479614e-02 1.246892958879470825e-01 1.728355139493942261e-01 1.571656167507171631e-01 2.441060990095138550e-01 -5.456806346774101257e-02 2.009257376194000244e-01 2.167010158300399780e-01 1.073068007826805115e-01 -1.682942211627960205e-01 1.627507954835891724e-01 3.140450641512870789e-02 -2.052478790283203125e-01 -1.668886691331863403e-01 -1.215411424636840820e-01 4.987718164920806885e-02 -6.931298971176147461e-02 3.428111076354980469e-01 1.243855953216552734e-01 2.670328691601753235e-02 1.407673507928848267e-01 5.370729044079780579e-02 -3.017890155315399170e-01 1.238850429654121399e-01 2.751677930355072021e-01 1.230985894799232483e-01 -1.837409585714340210e-01 2.215851331129670143e-03 1.587695330381393433e-01 -1.340016871690750122e-01 -1.675565540790557861e-01 -3.921798765659332275e-01
1.847572028636932373e-01 -1.115149334073066711e-01 -1.190503016114234924e-01 3.809785842895507812e-02 2.697908580303192139e-01 6.160236522555351257e-02 1.657412052154541016e-01 6.870105862617492676e-02 -2.295326143503189087e-01 -6.409091502428054810e-02 1.788001805543899536e-01 1.075245589017868042e-01 -3.023825883865356445e-01 -2.607115805149078369e-01 1.419233083724975586e-01 -1.289996057748794556e-01 1.575030535459518433e-01 1.162660890258848667e-03 1.918316930532455444e-01 1.277277618646621704e-01 1.757601350545883179e-01 2.520891427993774414e-01 -2.590242400765419006e-02 1.087997555732727051e-01 3.065521121025085449e-01 1.937977075576782227e-01 -1.816862225532531738e-01 -1.284976899623870850e-01 3.139826059341430664e-01 -1.559430807828903198e-01 1.989741027355194092e-01 -6.404330581426620483e-02
-2.755818702280521393e-02 -9.763094782829284668e-02 1.551551930606365204e-02 -2.003479301929473877e-01 4.098328649997711182e-01 -7.420159876346588135e-02 2.131622433662414551e-01 3.441913723945617676e-01 -1.183225028216838837e-02 3.519274666905403137e-02 -3.910977765917778015e-02 1.834115087985992432e-01 -2.261603623628616333e-01 -8.364458382129669189e-02 -8.672752976417541504e-02 2.846229970455169678e-01 2.658285796642303467e-01 5.747568234801292419e-02 2.240312546491622925e-01 1.769518703222274780e-01 -2.593549191951751709e-01 1.806203722953796387e-01 -1.508088875561952591e-02 1.191709861159324646e-01 1.214579790830612183e-01 -1.231997460126876831e-01 -3.114910237491130829e-02 2.744524180889129639e-01 -1.786409467458724976e-01 -5.278499424457550049e-02 3.222913295030593872e-02 -1.303038746118545532e-01
3.697522282600402832e-01 -1.972393393516540527e-01 -1.890928447246551514e-01 2.165913581848144531e-01 4.052633345127105713e-01 1.573761552572250366e-01 2.132787853479385376e-01 8.401282131671905518e-02 2.146442085504531860e-01 7.673761248588562012e-02 -4.872623831033706665e-02 9.682779759168624878e-02 -1.750558614730834961e-01 1.340575367212295532e-01 -6.058867275714874268e-02 -2.297965995967388153e-02 -3.737714886665344238e-01 2.490803785622119904e-02 1.073443740606307983e-01 -1.656692922115325928e-01 -2.061476856470108032e-01 -1.988804154098033905e-02 2.781796082854270935e-02 1.473953425884246826e-01 1.372891366481781006e-01 -1.327255517244338989e-01 -1.485502272844314575e-01 -1.754158884286880493e-01 4.970702528953552246e-02 9.737660735845565796e-02 1.899200081825256348e-01 -4.029056057333946228e-02
1.676247082650661469e-02 1.422513872385025024e-01 1.046548830345273018e-03 4.143785536289215088e-01 1.652922630310058594e-01 1.202372759580612183e-01 4.519510548561811447e-03 4.679534137248992920e-01 -1.234973967075347900e-01 -1.752166263759136200e-02 1.331727206707000732e-01 9.654803574085235596e-02 1.061593219637870789e-01 5.347710475325584412e-02 1.334629505872726440e-01 1.561926007270812988e-01 1.765078306198120117e-01 -1.440789271146059036e-02 6.423149257898330688e-02 -9.564168006181716919e-02 -1.899721920490264893e-01 5.076579377055168152e-02 -9.803657978773117065e-02 3.121920824050903320e-01 9.865852072834968567e-03 1.231238804757595062e-02 3.652171418070793152e-02 -3.110467791557312012e-01 1.906235814094543457e-01 -1.128246858716011047e-01 2.237895876169204712e-01 -2.453194111585617065e-01
1.264670789241790771e-01 -3.935419023036956787e-01 -4.592538252472877502e-02 8.759181201457977295e-02 1.059060543775558472e-01 1.012500301003456116e-01 3.743247687816619873e-01 1.892735660076141357e-01 4.637659713625907898e-02 4.484612867236137390e-02 1.935056447982788086e-01 -4.910528659820556641e-02 -2.243521213531494141e-01 -2.782016098499298096e-01 1.258670240640640259e-01 -4.112717136740684509e-02 1.821361631155014038e-01 -1.834553107619285583e-02 1.684078574180603027e-01 1.888093352317810059e-01 -5.214128270745277405e-02 -1.280227750539779663e-01 1.069068014621734619e-01 2.650094032287597656e-01 3.098081648349761963e-01 1.691127866506576538e-01 1.277557462453842163e-01 -4.006533697247505188e-02 1.869310140609741211e-01 -6.688713282346725464e-02 1.699205189943313599e-01 -1.535307466983795166e-01
-2.224029041826725006e-02 -2.532710433006286621e-01 1.840500719845294952e-02 1.866798996925354004e-01 3.079795837402343750e-01 1.852981001138687134e-01 2.536983489990234375e-01 1.860205233097076416e-01 9.873136132955551147e-02 1.659460812807083130e-01 -8.177113719284534454e-03 1.269660443067550659e-01 -3.122471868991851807e-01 -1.658671945333480835e-01 -3.805449008941650391e-01 -2.031063586473464966e-01 1.302645504474639893e-01 -1.785494089126586914e-01 4.945971537381410599e-03 3.546602651476860046e-02 -7.587991654872894287e-02 3.391407132148742676e-01 1.045633926987648010e-01 2.630373537540435791e-01 1.541333049535751343e-01 3.882745653390884399e-02 1.285776942968368530e-01 -4.109547007828950882e-03 7.743173092603683472e-02 -5.123425647616386414e-02 4.270188510417938232e-02 -6.467220187187194824e-02
-4.737211763858795166e-02 1.834661662578582764e-01 4.885344952344894409e-02 3.305462598800659180e-01 1.678558588027954102e-01 1.957884728908538818e-01 2.268802970647811890e-01 2.907631993293762207e-01 1.804968155920505524e-02 1.508392672985792160e-02 2.311657220125198364e-01 1.478258073329925537e-01 -2.302868068218231201e-01 -2.008871585130691528e-01 -3.413171321153640747e-02 2.128657549619674683e-01 1.544248014688491821e-01 -1.645624190568923950e-01 -2.784284353256225586e-01 1.243038401007652283e-01 -1.943746805191040039e-01 1.869483739137649536e-01 1.915656328201293945e-01 -9.461017325520515442e-03 1.948899924755096436e-01 5.130038410425186157e-02 -2.712325751781463623e-01 1.192772388458251953e-01 9.521461278200149536e-02 1.688293367624282837e-02 2.010551542043685913e-01 5.111023411154747009e-02
2.197787016630172729e-01 -2.538181543350219727e-01 -2.565121054649353027e-01 2.840631306171417236e-01 1.494486331939697266e-01 7.280863076448440552e-02 1.659038960933685303e-01 1.365609616041183472e-01 6.777545064687728882e-02 -1.821621060371398926e-01 -7.066442072391510010e-02 3.415630757808685303e-01 -2.517438530921936035e-01 1.679014265537261963e-01 -1.728687286376953125e-01 1.883731335401535034e-01 1.710590124130249023e-01 1.318689733743667603e-01 4.456995427608489990e-02 1.105549708008766174e-01 -3.067102283239364624e-03 3.642427921295166016e-01 -3.359992802143096924e-02 -8.130193501710891724e-02 -8.930086344480514526e-02 5.342541262507438660e-02 -1.333967596292495728e-01 1.640584468841552734e-01 1.454989165067672729e-01 -5.674265325069427490e-02 1.186004728078842163e-01 -2.352232933044433594e-01
8.689888566732406616e-02 -2.506259679794311523e-01 2.550379373133182526e-03 6.039455533027648926e-02 4.232138693332672119e-01 2.636629641056060791e-01 2.916949093341827393e-01 1.384830474853515625e-01 -2.701794803142547607e-01 -1.114284768700599670e-01 5.144332721829414368e-02 7.748389989137649536e-02 -1.135755777359008789e-01 -1.215622648596763611e-01 2.054118514060974121e-01 1.607723683118820190e-01 -7.738522440195083618e-02 7.494531571865081787e-02 1.206130683422088623e-01 2.339493930339813232e-01 1.394167542457580566e-01 2.209099233150482178e-01 -1.458598393946886063e-02 1.708720624446868896e-01 2.616172134876251221e-01 1.838268339633941650e-01 -1.622612327337265015e-01 1.065852213650941849e-02 5.777690932154655457e-02 7.806001696735620499e-03 2.668552398681640625e-01 -3.853796422481536865e-02
4.014650359749794006e-02 -2.195092886686325073e-01 -2.993600443005561829e-02 4.395736753940582275e-02 3.298211991786956787e-01 2.410764396190643311e-01 2.752701342105865479e-01 1.818926185369491577e-01 -2.264199852943420410e-01 -4.126421734690666199e-02 -2.645950391888618469e-02 2.170560061931610107e-01 -1.783778369426727295e-01 -2.772860825061798096e-01 1.646127849817276001e-01 -1.862562447786331177e-02 7.706086337566375732e-02 2.989521808922290802e-02 -1.064658835530281067e-01 1.443143635988235474e-01 2.626542150974273682e-01 1.768306046724319458e-01 3.658236935734748840e-02 -1.466767862439155579e-02 2.694694697856903076e-01 9.523928165435791016e-02 -1.510977596044540405e-01 -1.099205762147903442e-01 2.533059418201446533e-01 -1.880346238613128662e-01 2.604719102382659912e-01 -9.958492219448089600e-02
2.326369434595108032e-01 -1.834595054388046265e-01 3.336497843265533447e-01 2.153160870075225830e-01 -3.320462768897414207e-03 2.588692903518676758e-01 -9.058108925819396973e-02 2.551672160625457764e-01 -4.637641459703445435e-02 -2.451007999479770660e-02 6.178839132189750671e-02 2.932432293891906738e-01 -9.585154056549072266e-02 -2.289370447397232056e-01 -7.374874502420425415e-02 -5.727306008338928223e-02 -1.099666208028793335e-01 1.835335046052932739e-01 6.396390497684478760e-02 1.688212752342224121e-01 -1.872648447751998901e-01 2.211368680000305176e-01 -1.468510329723358154e-01 1.463703364133834839e-01 4.813522100448608398e-02 -2.525490708649158478e-02 -1.009501218795776367e-01 -1.513544768095016479e-01 -3.229744732379913330e-01 7.666818797588348389e-02 -1.034043580293655396e-01 -2.984207272529602051e-01
-9.808585047721862793e-03 -1.866715215146541595e-02 9.644236415624618530e-02 -3.527414798736572266e-02 2.383779436349868774e-01 3.270395100116729736e-01 3.619241714477539062e-01 1.339678764343261719e-01 -1.180029511451721191e-01 -9.908960759639739990e-02 -6.352571398019790649e-02 4.102590307593345642e-02 -1.420611441135406494e-01 1.299190968275070190e-01 1.267839074134826660e-01 -2.101592905819416046e-02 3.159722685813903809e-01 2.539879977703094482e-01 -1.794203519821166992e-01 5.751380696892738342e-02 3.088103421032428741e-02 3.330684900283813477e-01 -1.430174708366394043e-01 8.792686462402343750e-02 1.047338843345642090e-01 2.772849500179290771e-01 -2.146520912647247314e-01 6.020292639732360840e-02 -2.409719675779342651e-02 -2.022535800933837891e-01 1.178625151515007019e-01 -2.457645535469055176e-01
1.937957406044006348e-01 -2.837000600993633270e-02 3.165241777896881104e-01 2.643404603004455566e-01 3.407697975635528564e-01 1.790421307086944580e-01 -1.561430990695953369e-01 3.818320855498313904e-02 1.624061167240142822e-01 8.102312684059143066e-02 1.308091282844543457e-01 1.446245759725570679e-01 -1.567238867282867432e-01 4.622180014848709106e-03 2.255392521619796753e-01 2.543857134878635406e-02 1.937858015298843384e-01 2.419081628322601318e-01 -1.548695266246795654e-01 -1.043200045824050903e-01 -1.244798228144645691e-01 4.067285358905792236e-01 1.619868166744709015e-02 5.403300002217292786e-02 5.912799015641212463e-02 1.065120995044708252e-01 -1.312279105186462402e-01 -1.146451383829116821e-01 -1.956043578684329987e-02 -1.938355714082717896e-01 2.442631721496582031e-01 -1.123392283916473389e-01
1.605512946844100952e-01 3.643302712589502335e-03 5.501110479235649109e-02 1.423150151968002319e-01 3.190460801124572754e-01 1.290470808744430542e-01 2.272105216979980469e-01 1.021886467933654785e-01 -3.483945727348327637e-01 3.371832892298698425e-02 -1.113180350512266159e-02 1.613133847713470459e-01 -3.564188480377197266e-01 -8.118665963411331177e-02 1.371982842683792114e-01 -1.259618401527404785e-01 1.043180972337722778e-01 2.089484967291355133e-02 1.546710133552551270e-01 2.111957371234893799e-01 1.384840756654739380e-01 2.416175156831741333e-01 -2.485534921288490295e-02 1.684141904115676880e-01 2.838452160358428955e-01 2.688978910446166992e-01 -2.573672533035278320e-01 -1.047070473432540894e-01 1.539907697588205338e-02 -2.324595861136913300e-02 1.893830001354217529e-01 1.843817904591560364e-02
2.264360636472702026e-01 2.453887835144996643e-02 2.315692305564880371e-01 2.602273821830749512e-01 2.227179706096649170e-01 2.754544615745544434e-01 -1.206925697624683380e-02 1.976039707660675049e-01 1.807902157306671143e-01 -1.256324350833892822e-01 3.561590239405632019e-02 2.666420042514801025e-01 -1.354705244302749634e-01 -3.574494272470474243e-03 2.014878243207931519e-01 2.123325616121292114e-01 5.835752934217453003e-03 2.003381997346878052e-01 -1.337926927953958511e-02 2.111870050430297852e-02 -7.992733269929885864e-02 1.769721508026123047e-01 5.639852583408355713e-02 -5.048809573054313660e-02 1.125267613679170609e-02 1.357809305191040039e-01 -6.235511973500251770e-02 -3.609001338481903076e-01 -6.765543669462203979e-02 -1.879037171602249146e-01 3.916358351707458496e-01 -8.385974168777465820e-02
1.318787187337875366e-01 2.680829167366027832e-01 1.005502790212631226e-01 2.641997933387756348e-01 1.625445932149887085e-01 1.894714832305908203e-01 3.068148195743560791e-01 1.981746107339859009e-01 -5.591602995991706848e-02 1.627373546361923218e-01 2.537561394274234772e-02 2.331781387329101562e-02 -1.904145330190658569e-01 3.334940224885940552e-02 1.608873456716537476e-01 1.136359795928001404e-01 1.090456396341323853e-01 1.829384267330169678e-02 -1.846927702426910400e-01 -1.457465440034866333e-01 -2.125069648027420044e-01 8.877861499786376953e-02 3.566158935427665710e-02 2.595744132995605469e-01 1.293408572673797607e-01 -7.090812176465988159e-02 -1.306354552507400513e-01 -3.076214492321014404e-01 -2.387969195842742920e-02 -1.094461604952812195e-01 8.865060657262802124e-02 -4.301184713840484619e-01
1.888853758573532104e-01 -9.824220091104507446e-02 -1.325229108333587646e-01 5.195707827806472778e-02 1.568207442760467529e-01 2.507899999618530273e-01 3.457881882786750793e-02 2.480021268129348755e-01 -2.000024169683456421e-01 -1.321752071380615234e-01 1.294054090976715088e-01 2.214427292346954346e-01 -3.351891934871673584e-01 -6.366552412509918213e-02 1.313288062810897827e-01 6.209826841950416565e-02 -1.321672946214675903e-01 -5.047601088881492615e-02 1.713705360889434814e-01 2.979398071765899658e-01 -1.773994881659746170e-03 5.719970911741256714e-02 6.934528052806854248e-02 3.134930729866027832e-01 3.587251305580139160e-01 2.121434062719345093e-01 8.688256144523620605e-02 7.576927542686462402e-02 2.271312028169631958e-01 -8.060340583324432373e-02 1.811778098344802856e-01 -3.247946128249168396e-02
2.565908730030059814e-01 -1.337646692991256714e-01 1.047285646200180054e-01 3.258496895432472229e-02 3.070318698883056641e-01 1.974327117204666138e-01 -2.289213240146636963e-01 2.140128016471862793e-01 -2.435028702020645142e-01 3.025463409721851349e-02 -1.619906127452850342e-01 3.967288881540298462e-02 -2.782035470008850098e-01 1.007812693715095520e-01 -7.753069698810577393e-02 8.921270258724689484e-03 1.201044544577598572e-01 2.415377944707870483e-01 5.512032285332679749e-02 3.051956593990325928e-01 -1.768671870231628418e-01 1.039840579032897949e-01 1.331357210874557495e-01 2.642050087451934814e-01 -8.894661813974380493e-02 5.478174611926078796e-02 1.213467046618461609e-01 -1.736755222082138062e-01 2.158212810754776001e-01 -8.652355521917343140e-02 2.667785882949829102e-01 1.072655320167541504e-01
1.393203139305114746e-01 -2.531777024269104004e-01 6.704369932413101196e-02 5.358015894889831543e-01 1.466315090656280518e-01 1.589160561561584473e-01 1.588182598352432251e-01 -1.506861858069896698e-02 -5.847611930221319199e-03 -3.032624348998069763e-02 7.935209572315216064e-02 -1.810767054557800293e-01 -4.660054296255111694e-02 -3.901919117197394371e-03 -1.998552829027175903e-01 1.677125543355941772e-01 1.629036813974380493e-01 -1.227740794420242310e-01 -1.294409930706024170e-01 -2.833076715469360352e-01 -1.129750534892082214e-01 2.220648527145385742e-01 -6.988566368818283081e-02 9.249749779701232910e-02 2.564223408699035645e-01 -1.697962917387485504e-02 -2.647669315338134766e-01 -1.454329192638397217e-01 5.205146595835685730e-02 -1.777617782354354858e-01 -6.274455040693283081e-02 -1.809086054563522339e-01
1.634992212057113647e-01 9.455458261072635651e-03 1.720247119665145874e-01 8.940190821886062622e-02 5.336480587720870972e-02 2.348563969135284424e-01 -1.908776313066482544e-01 3.298489749431610107e-01 -1.232731342315673828e-01 -2.720882650464773178e-03 1.827883124351501465e-01 2.454824447631835938e-01 -3.032560274004936218e-02 -9.170681983232498169e-02 5.591652914881706238e-02 -1.573244109749794006e-02 1.783448643982410431e-02 3.153874725103378296e-02 -1.239469945430755615e-01 -9.632940590381622314e-02 -2.720196358859539032e-02 1.399878412485122681e-01 -3.198673725128173828e-01 2.368066459894180298e-01 3.084279000759124756e-01 8.200684189796447754e-02 4.139707982540130615e-02 -3.896426558494567871e-01 1.761350221931934357e-02 -1.660549193620681763e-01 3.502063080668449402e-02 -3.486967682838439941e-01
4.795450717210769653e-02 -1.515106558799743652e-01 4.035905748605728149e-02 2.759941816329956055e-01 8.763647824525833130e-02 4.024885296821594238e-01 1.011155918240547180e-01 1.257123947143554688e-01 3.337602019309997559e-01 -2.408196590840816498e-02 1.714720129966735840e-01 1.209523975849151611e-01 -1.461951285600662231e-01 4.069305583834648132e-02 3.693632036447525024e-02 2.658646106719970703e-01 8.443600684404373169e-02 -6.463560461997985840e-02 1.352820396423339844e-01 2.286696061491966248e-02 3.940522670745849609e-02 3.113267719745635986e-01 -5.731972679495811462e-02 8.865157514810562134e-02 2.733700573444366455e-01 -1.675480306148529053e-01 8.671820163726806641e-02 -2.553956210613250732e-01 -8.605319261550903320e-02 -2.752804458141326904e-01 2.117142379283905029e-01 -8.271624147891998291e-02
-1.536143478006124496e-02 -1.950738728046417236e-01 -6.331840902566909790e-02 9.775676578283309937e-02 1.471793949604034424e-01 3.887000679969787598e-01 8.252172730863094330e-03 3.215137422084808350e-01 -2.609393000602722168e-01 -6.132785603404045105e-02 1.360386982560157776e-02 2.162957191467285156e-01 -2.046345174312591553e-01 -6.044397503137588501e-02 6.721012294292449951e-02 1.396520435810089111e-02 -2.001463808119297028e-02 7.191807962954044342e-03 1.327062994241714478e-01 2.737555503845214844e-01 -2.392658498138189316e-03 -5.407134070992469788e-02 -6.768352538347244263e-02 3.242515623569488525e-01 3.605031073093414307e-01 3.203104734420776367e-01 2.523962408304214478e-02 -2.017417922616004944e-02 2.124635726213455200e-01 -4.778889566659927368e-02 1.252834498882293701e-01 2.268973924219608307e-02
1.853446662425994873e-01 -5.102849006652832031e-02 1.440861970186233521e-01 2.113027870655059814e-01 -1.280322321690618992e-03 1.802983880043029785e-01 1.558811068534851074e-01 -6.004102900624275208e-02 3.356612473726272583e-02 -3.405191376805305481e-02 1.522987186908721924e-01 2.595109343528747559e-01 -6.195874419063329697e-03 -2.272282540798187256e-01 2.136057242751121521e-02 2.784305810928344727e-01 -1.005066558718681335e-01 -7.562945038080215454e-02 2.115285955369472504e-02 -1.389871686697006226e-01 -2.962071001529693604e-01 2.595338821411132812e-01 -2.087623476982116699e-01 7.304775714874267578e-02 2.220928966999053955e-01 -1.401624828577041626e-01 -2.767897248268127441e-01 -2.164232730865478516e-01 1.182279586791992188e-01 -2.892777025699615479e-01 2.192285805940628052e-01 -1.923526227474212646e-01
6.037732213735580444e-02 8.904787153005599976e-02 7.270134985446929932e-02 2.343211174011230469e-01 2.165229171514511108e-01 1.900039464235305786e-01 7.987830787897109985e-02 3.764524757862091064e-01 -1.176219433546066284e-01 -5.422595515847206116e-02 9.140186756849288940e-02 2.114796340465545654e-01 6.865882128477096558e-02 -5.601403536275029182e-04 2.288051247596740723e-01 2.448700964450836182e-01 -7.698218803852796555e-03 -5.003426969051361084e-02 1.597895324230194092e-01 -1.024546474218368530e-02 -4.964043572545051575e-02 1.898543089628219604e-01 -5.126567929983139038e-02 3.217113316059112549e-01 -5.819376185536384583e-02 2.164992038160562515e-03 2.036919593811035156e-01 -1.954102367162704468e-01 1.377210617065429688e-01 -1.449044644832611084e-01 1.449574828147888184e-01 -4.397641420364379883e-01
1.924856603145599365e-01 7.598786801099777222e-02 1.416964977979660034e-01 2.623966149985790253e-02 2.954790294170379639e-01 2.077917903661727905e-01 1.619659960269927979e-01 1.568213663995265961e-02 -8.147680759429931641e-02 -1.145508885383605957e-01 3.421524465084075928e-01 1.037387996912002563e-01 4.137254506349563599e-02 6.576738320291042328e-03 1.362563371658325195e-01 3.697639703750610352e-02 1.504679918289184570e-01 1.512320935726165771e-01 2.643986605107784271e-02 -1.913584917783737183e-01 -3.448673486709594727e-01 2.438450455665588379e-01 -6.327187293209135532e-04 -9.917126595973968506e-02 -1.478128507733345032e-02 2.610120922327041626e-02 1.584329605102539062e-01 -2.790730297565460205e-01 3.092528879642486572e-01 -2.386397272348403931e-01 1.541303098201751709e-02 -2.870568335056304932e-01
1.453834623098373413e-01 -3.518027439713478088e-02 9.362112730741500854e-02 2.161432802677154541e-01 8.808726072311401367e-02 3.867253065109252930e-01 -4.875971376895904541e-02 1.076001673936843872e-01 2.529299855232238770e-01 5.283464677631855011e-03 4.172210097312927246e-01 2.930864393711090088e-01 -1.992155015468597412e-01 1.131187602877616882e-01 1.234909170307219028e-03 1.594847440719604492e-01 1.132001802325248718e-01 1.653805673122406006e-01 -1.980463862419128418e-01 8.404319733381271362e-02 -1.977020204067230225e-01 1.704157590866088867e-01 -5.514619499444961548e-02 1.684061735868453979e-01 1.863896697759628296e-01 -7.910417020320892334e-02 9.947655349969863892e-02 -9.996310621500015259e-02 4.859559237957000732e-02 -1.317213028669357300e-01 2.853846549987792969e-01 3.089877963066101074e-02
1.362904310226440430e-01 -4.089232906699180603e-02 -8.248256146907806396e-02 5.045778155326843262e-01 1.239109933376312256e-01 3.165548145771026611e-01 1.140347123146057129e-01 2.570674419403076172e-01 -6.575681269168853760e-02 -6.814002245664596558e-02 1.193493753671646118e-01 1.695047616958618164e-01 2.014719843864440918e-01 8.983726054430007935e-02 -1.422585221007466316e-03 2.150084674358367920e-01 1.048676744103431702e-01 2.421875111758708954e-02 3.172946274280548096e-01 9.401445090770721436e-02 3.895293176174163818e-02 7.394067943096160889e-02 -5.027463659644126892e-02 1.947099342942237854e-02 2.367950603365898132e-02 1.022836863994598389e-01 -1.226096376776695251e-01 -6.877077370882034302e-02 1.447937488555908203e-01 -2.623859941959381104e-01 7.854030281305313110e-02 -3.451255857944488525e-01
1.464876532554626465e-01 -2.002238780260086060e-01 -1.199888139963150024e-01 3.199275434017181396e-01 1.721801757812500000e-01 1.659862101078033447e-01 3.185763657093048096e-01 2.215582132339477539e-01 1.613553613424301147e-02 6.513052433729171753e-02 -4.323700815439224243e-02 -1.687333583831787109e-01 -2.652257680892944336e-01 1.450292766094207764e-01 -2.517193555831909180e-01 -1.472103297710418701e-01 -3.034681081771850586e-01 1.629753783345222473e-02 -5.866276565939188004e-03 4.324422031641006470e-02 -2.520540952682495117e-01 2.487213462591171265e-01 -1.354843657463788986e-02 8.371254056692123413e-02 2.169016748666763306e-01 1.237134188413619995e-01 -9.801728278398513794e-02 -1.339762806892395020e-01 -1.996042206883430481e-02 -2.497460544109344482e-01 1.494995504617691040e-01 2.814388833940029144e-02
2.423369325697422028e-02 -1.270345598459243774e-01 -4.416894167661666870e-02 2.451020777225494385e-01 2.482370585203170776e-01 1.127497777342796326e-01 2.664239704608917236e-01 3.423557877540588379e-01 -7.083699852228164673e-02 1.911248564720153809e-01 1.834456175565719604e-01 -9.934472292661666870e-02 -2.093760967254638672e-01 -2.328393980860710144e-02 -1.657829135656356812e-01 -5.568041279911994934e-02 2.879614830017089844e-01 -1.840162873268127441e-01 -1.845929771661758423e-02 1.198718696832656860e-02 -3.007010556757450104e-02 1.736903339624404907e-01 1.107089966535568237e-01 3.068506419658660889e-01 5.373556539416313171e-02 -6.540449708700180054e-02 -1.753159165382385254e-01 1.713399440050125122e-01 3.454406559467315674e-01 -8.041168004274368286e-02 1.021106494590640068e-03 -2.255735695362091064e-01
-6.577391177415847778e-02 -4.310835897922515869e-02 -1.071173828677274287e-04 4.875321984291076660e-01 1.068155169486999512e-01 -1.053779665380716324e-02 -6.503781676292419434e-02 1.740772128105163574e-01 2.808879017829895020e-01 1.375229060649871826e-01 -6.197074800729751587e-02 4.297971129417419434e-01 -2.773636877536773682e-01 2.632625997066497803e-01 6.264165043830871582e-02 2.874450385570526123e-02 1.398534774780273438e-01 1.995919048786163330e-01 5.831017345190048218e-02 1.176945790648460388e-01 -1.191231161355972290e-01 2.693492174148559570e-01 5.582839250564575195e-02 5.326255410909652710e-02 1.945495903491973877e-01 1.137178391218185425e-01 5.599045008420944214e-02 9.319151192903518677e-02 8.772362768650054932e-02 -1.551016271114349365e-01 8.203773200511932373e-02 4.781216010451316833e-02
1.549030989408493042e-01 -1.830883473157882690e-01 4.432777687907218933e-02 1.230699494481086731e-01 2.453467100858688354e-01 3.546294569969177246e-01 2.525843977928161621e-01 1.482367217540740967e-01 -4.439527392387390137e-01 -1.510291732847690582e-02 -5.098100379109382629e-02 1.316357869654893875e-02 -2.677018344402313232e-01 -1.096930205821990967e-01 1.958650648593902588e-01 8.077032119035720825e-02 -3.562609478831291199e-02 7.589722424745559692e-02 5.244835838675498962e-02 2.024450302124023438e-01 -8.029768243432044983e-03 2.447924464941024780e-01 1.152404919266700745e-01 1.868439167737960815e-01 1.497339755296707153e-01 1.791237145662307739e-01 -1.049623861908912659e-01 -5.894028395414352417e-02 1.866529583930969238e-01 -1.109559740871191025e-02 2.373455017805099487e-01 7.569036632776260376e-02
8.977623283863067627e-02 -3.557539284229278564e-01 -2.443792074918746948e-01 3.133080601692199707e-01 2.311845421791076660e-01 1.873965561389923096e-01 6.239169090986251831e-02 5.115557834506034851e-02 8.007754385471343994e-02 -4.270198754966259003e-03 -8.486749231815338135e-02 3.044271469116210938e-01 -2.233972549438476562e-01 1.442178785800933838e-01 -1.620099842548370361e-01 2.651762664318084717e-01 -2.503224834799766541e-02 5.809899792075157166e-02 -1.229671412147581577e-03 1.438197642564773560e-01 -2.479238510131835938e-01 3.321338295936584473e-01 -7.655453681945800781e-02 2.187389694154262543e-02 6.802815012633800507e-03 4.422582685947418213e-02 -1.982132196426391602e-01 2.502508461475372314e-01 1.889216899871826172e-02 1.769855245947837830e-02 1.719557791948318481e-01 -4.338246211409568787e-02
4.747063517570495605e-01 -6.976076960563659668e-02 1.387326568365097046e-01 2.451605498790740967e-01 1.399252414703369141e-01 2.306729406118392944e-01 5.422608926892280579e-02 1.603238284587860107e-02 5.549792200326919556e-02 6.298512220382690430e-02 9.236683137714862823e-03 2.805871665477752686e-01 -4.850586354732513428e-01 6.352116167545318604e-02 -3.583855926990509033e-01 -1.150928959250450134e-01 1.497100852429866791e-02 9.267103672027587891e-02 -1.529242750257253647e-02 -1.184392198920249939e-01 -7.883547991514205933e-02 1.522608250379562378e-01 -6.755673140287399292e-02 -1.187283322215080261e-01 6.941851973533630371e-02 -1.294725686311721802e-01 7.929447293281555176e-02 -1.269420385360717773e-01 6.122479960322380066e-02 -3.773639351129531860e-02 3.705626726150512695e-02 -1.610060036182403564e-01
-9.624832123517990112e-02 -1.597123295068740845e-01 7.433780282735824585e-02 2.384964972734451294e-01 1.668870598077774048e-01 3.195881247520446777e-01 2.032727152109146118e-01 1.462730467319488525e-01 1.284876465797424316e-02 -9.726612269878387451e-02 3.232516348361968994e-01 1.648466736078262329e-01 -1.471658889204263687e-02 1.091236397624015808e-01 2.809115052223205566e-01 2.191491723060607910e-01 3.846278414130210876e-02 2.256728410720825195e-01 4.627835750579833984e-02 1.628021299839019775e-01 -2.766580507159233093e-02 2.567196488380432129e-01 -2.783874422311782837e-02 2.915737330913543701e-01 1.185425370931625366e-01 -1.796813160181045532e-01 1.904035061597824097e-01 1.466219872236251831e-01 8.329075574874877930e-02 -1.110411956906318665e-01 7.099822163581848145e-02 -2.604843974113464355e-01
2.365913838148117065e-01 2.060251310467720032e-02 3.072158098220825195e-01 -1.678608544170856476e-02 1.379409134387969971e-01 2.268052399158477783e-01 -1.471647154539823532e-02 1.644448935985565186e-01 1.892695873975753784e-01 5.497454479336738586e-02 1.630038917064666748e-01 2.038349360227584839e-01 -2.376099079847335815e-01 9.590683877468109131e-02 -1.114674806594848633e-01 4.872778356075286865e-01 3.675232082605361938e-02 1.069020554423332214e-01 -6.650999188423156738e-02 -9.894177317619323730e-02 -4.768570512533187866e-02 3.217709958553314209e-01 -2.511650964152067900e-04 1.670196652412414551e-01 1.313513219356536865e-01 -1.487974077463150024e-01 1.271631941199302673e-02 -8.000694960355758667e-02 -1.064619943499565125e-01 -6.847070902585983276e-02 3.254455029964447021e-01 1.151593681424856186e-02
5.966685712337493896e-02 -1.801468897610902786e-03 1.315930634737014771e-01 -2.267289441078901291e-03 1.919900923967361450e-01 2.973039448261260986e-01 -6.815268844366073608e-02 1.699385344982147217e-01 1.314930766820907593e-01 1.530653238296508789e-01 1.673802733421325684e-01 2.129252403974533081e-01 -2.370797693729400635e-01 -1.070506274700164795e-01 3.306209295988082886e-02 3.880057036876678467e-01 -1.955842524766921997e-01 -1.730877459049224854e-01 9.238345175981521606e-02 3.101459518074989319e-02 -1.680116653442382812e-01 1.970811188220977783e-01 -7.615379989147186279e-02 2.002080827951431274e-01 1.151380613446235657e-01 -5.781320855021476746e-02 7.725502550601959229e-02 -1.486210674047470093e-01 -1.012538522481918335e-01 -4.411044120788574219e-01 1.394648700952529907e-01 -1.654325127601623535e-01
7.813104987144470215e-02 6.722078472375869751e-02 2.555583119392395020e-01 2.150530666112899780e-01 3.072758018970489502e-02 6.473048031330108643e-02 3.873482048511505127e-01 1.944382488727569580e-01 7.058840990066528320e-02 -1.216984689235687256e-01 -2.344121225178241730e-02 2.135728597640991211e-01 -2.278473228216171265e-03 -1.191391125321388245e-01 -1.945109218358993530e-01 -2.371921390295028687e-02 2.855906486511230469e-01 3.187853991985321045e-01 9.284009039402008057e-02 2.064789384603500366e-01 1.371150165796279907e-01 2.291941791772842407e-01 -3.216849565505981445e-01 7.045918144285678864e-03 2.843804061412811279e-01 -7.619684189558029175e-02 -1.612196862697601318e-01 7.128339260816574097e-02 2.653575688600540161e-02 -1.206284239888191223e-01 1.501695960760116577e-01 -3.780841082334518433e-02
9.507197886705398560e-02 -2.081038355827331543e-01 -1.410520374774932861e-01 -2.885143458843231201e-02 2.514566779136657715e-01 1.470047514885663986e-02 1.892489045858383179e-01 1.781311929225921631e-01 5.540176853537559509e-02 -2.168442308902740479e-01 -5.346176400780677795e-02 9.694275259971618652e-02 -2.797713279724121094e-01 7.227721065282821655e-02 -1.751067787408828735e-01 -2.909598499536514282e-02 2.100140005350112915e-01 2.650403976440429688e-01 1.268777698278427124e-01 -8.848644047975540161e-02 1.022500097751617432e-01 3.088475167751312256e-01 8.115573972463607788e-02 2.871118187904357910e-01 7.011182606220245361e-02 -7.959097623825073242e-02 -1.751985549926757812e-01 -2.718934044241905212e-02 2.255428135395050049e-01 -3.656236529350280762e-01 2.021579742431640625e-01 -1.316747516393661499e-01
2.436229139566421509e-01 3.026354014873504639e-01 -1.849471591413021088e-02 2.545927464962005615e-01 2.794077396392822266e-01 1.912488192319869995e-01 1.513320654630661011e-01 1.784935444593429565e-01 3.037080354988574982e-02 1.392562687397003174e-01 -1.489055156707763672e-01 3.610432147979736328e-02 6.693450361490249634e-02 -6.053901463747024536e-02 -2.506267428398132324e-01 3.076268136501312256e-01 1.443727612495422363e-01 1.403429210186004639e-01 -6.290401518344879150e-02 7.101757824420928955e-02 -7.417149096727371216e-02 9.485720098018646240e-02 -1.118144989013671875e-01 2.547338306903839111e-01 6.248015165328979492e-02 2.187109366059303284e-02 2.082546651363372803e-01 -1.211505010724067688e-01 1.610341668128967285e-02 -3.109409846365451813e-02 1.843358725309371948e-01 -4.074841141700744629e-01
-1.401280015707015991e-01 -1.716877371072769165e-01 4.582727700471878052e-02 4.260588809847831726e-02 2.112641781568527222e-01 2.496424615383148193e-01 2.147594243288040161e-01 4.060997664928436279e-01 2.147224359214305878e-02 -2.042661458253860474e-01 1.175787448883056641e-01 1.557547003030776978e-01 -3.178215920925140381e-01 4.693173803389072418e-03 -3.144994378089904785e-02 1.686047911643981934e-01 7.327426224946975708e-02 -7.748861610889434814e-02 2.262039631605148315e-01 1.351347286254167557e-02 2.827892601490020752e-01 9.169973433017730713e-02 -5.395100452005863190e-04 4.288177788257598877e-01 2.868987992405891418e-02 -7.326224446296691895e-02 -1.662016212940216064e-01 -6.008385494351387024e-02 1.983315199613571167e-01 -7.272322475910186768e-02 -1.803905330598354340e-02 2.998823300004005432e-02
2.236938178539276123e-01 -4.604183882474899292e-02 1.154882758855819702e-01 4.522750675678253174e-01 1.198748126626014709e-01 1.203480809926986694e-01 9.583052247762680054e-02 2.214033901691436768e-01 -1.249714121222496033e-01 -3.694624081254005432e-02 2.784154713153839111e-01 9.824659675359725952e-02 2.048051357269287109e-01 -6.258397549390792847e-02 5.200828611850738525e-02 3.002848029136657715e-01 1.245988532900810242e-01 3.897530585527420044e-02 2.833571732044219971e-01 2.002722397446632385e-02 2.862944826483726501e-02 2.046877443790435791e-01 5.545393377542495728e-02 1.319856196641921997e-01 1.813421547412872314e-01 -1.095762625336647034e-01 5.625138431787490845e-02 -9.800158441066741943e-02 1.598729193210601807e-01 -2.260300815105438232e-01 5.796317011117935181e-02 -3.184158205986022949e-01
-1.237604301422834396e-02 1.094685215502977371e-02 3.463249206542968750e-01 9.663294069468975067e-03 1.528600603342056274e-01 2.187221795320510864e-01 2.365829795598983765e-02 2.086568325757980347e-01 1.569440960884094238e-01 2.651968896389007568e-01 2.185741215944290161e-01 -6.827502697706222534e-02 -8.749267458915710449e-02 1.981079345569014549e-03 -1.157106682658195496e-01 3.227148950099945068e-01 -4.626176506280899048e-02 2.923494204878807068e-02 1.403243094682693481e-02 1.684604398906230927e-02 -2.473284155130386353e-01 2.207109928131103516e-01 -9.779591113328933716e-02 2.682975232601165771e-01 2.697487771511077881e-01 -8.224872872233390808e-03 1.382881551980972290e-01 -1.599732488393783569e-01 -1.617793291807174683e-01 -3.332554399967193604e-01 1.934613436460494995e-01 -6.845313310623168945e-02
2.516910135746002197e-01 -3.142473697662353516e-01 3.578625991940498352e-02 6.679662968963384628e-03 2.011529952287673950e-01 3.663117438554763794e-02 1.600229144096374512e-01 9.261616319417953491e-02 -2.114070802927017212e-01 3.752306476235389709e-02 -1.353244483470916748e-01 2.101117223501205444e-01 -1.773822009563446045e-01 4.453751817345619202e-02 -2.214337289333343506e-01 4.616748914122581482e-02 3.410098850727081299e-01 5.727230384945869446e-02 -5.289395898580551147e-02 -2.027413807809352875e-02 1.221140846610069275e-01 4.125896692276000977e-01 -2.324282974004745483e-01 1.898787617683410645e-01 3.013714030385017395e-02 4.662899009417742491e-04 1.062133312225341797e-01 2.176721692085266113e-01 3.297337144613265991e-02 1.441041752696037292e-02 1.323319412767887115e-02 -3.292050063610076904e-01
-4.259522259235382080e-02 1.332369446754455566e-02 1.768623888492584229e-01 -3.462472185492515564e-02 4.010654091835021973e-01 2.977352961897850037e-02 2.490240931510925293e-01 4.138795435428619385e-01 8.489879220724105835e-02 6.265337765216827393e-02 -2.810807526111602783e-01 7.070755213499069214e-02 -1.288510560989379883e-01 1.852590292692184448e-01 -1.361232399940490723e-01 8.161822706460952759e-02 2.710391283035278320e-01 6.726894527673721313e-02 -3.214047476649284363e-02 -2.483315067365765572e-03 -4.249268472194671631e-01 6.571512669324874878e-02 -1.496878117322921753e-01 3.447589650750160217e-02 1.943464428186416626e-01 -8.912286907434463501e-02 1.678653508424758911e-01 -5.190180614590644836e-03 -3.888140618801116943e-02 -1.199295669794082642e-01 1.188937854021787643e-02 -1.475391238927841187e-01
1.188271269202232361e-01 2.362397015094757080e-01 2.598614990711212158e-01 1.601893454790115356e-01 5.479023233056068420e-02 1.435454748570919037e-02 1.050290316343307495e-01 3.916950821876525879e-01 -1.143196672201156616e-01 -1.004482135176658630e-01 4.532521963119506836e-02 4.131253063678741455e-02 -1.221215426921844482e-01 -4.231065884232521057e-02 -7.087926566600799561e-02 1.264050453901290894e-01 1.978851258754730225e-01 3.759979605674743652e-01 4.180961847305297852e-02 -1.002945303916931152e-01 1.176417320966720581e-01 1.521474570035934448e-01 -9.902928024530410767e-02 -4.377830773591995239e-03 3.251159787178039551e-01 1.259054690599441528e-01 -1.389657855033874512e-01 -1.492683123797178268e-02 2.604278922080993652e-01 -9.558371454477310181e-02 -1.340944021940231323e-01 -3.597369790077209473e-01
6.409255415201187134e-02 -2.198583036661148071e-01 5.196351185441017151e-02 -2.521606981754302979e-01 1.126704514026641846e-01 1.432777289301156998e-02 7.013285905122756958e-02 5.428883805871009827e-02 -6.151121482253074646e-02 -5.150194838643074036e-02 -8.021031320095062256e-02 1.898383200168609619e-01 -1.104753762483596802e-01 -1.602970659732818604e-01 -1.821968108415603638e-01 -3.748470544815063477e-02 2.073459774255752563e-01 -4.356223344802856445e-02 9.921284019947052002e-02 -2.153311222791671753e-01 -2.791891992092132568e-01 8.912640810012817383e-02 -2.417922765016555786e-01 3.520715236663818359e-01 2.036636620759963989e-01 1.908487975597381592e-01 -2.509525120258331299e-01 -1.942537873983383179e-01 2.896589636802673340e-01 -2.192531712353229523e-02 2.922713160514831543e-01 -1.458295732736587524e-01
-1.261626482009887695e-01 1.511695142835378647e-02 1.984336525201797485e-01 1.767518073320388794e-01 1.904559433460235596e-01 4.372594654560089111e-01 -1.255346089601516724e-01 -1.720152609050273895e-02 1.363440603017807007e-02 1.320012211799621582e-01 3.265258967876434326e-01 4.034952819347381592e-02 -3.208846151828765869e-01 1.118237450718879700e-01 -7.096083462238311768e-02 3.920215368270874023e-01 4.642941057682037354e-02 7.394632697105407715e-02 3.400164470076560974e-02 -4.361792467534542084e-03 -1.541613694280385971e-02 2.654164135456085205e-01 8.377604186534881592e-02 3.407649323344230652e-02 1.700260192155838013e-01 -2.075961325317621231e-03 -2.084730565547943115e-02 -4.838367551565170288e-02 2.952385246753692627e-01 -1.137234419584274292e-01 2.176091969013214111e-01 -5.352267250418663025e-02
7.385776937007904053e-02 -1.441468149423599243e-01 6.662563234567642212e-02 2.370432913303375244e-01 9.751117229461669922e-02 1.430147737264633179e-01 1.605105772614479065e-02 1.083723455667495728e-01 2.033710330724716187e-01 -2.671975642442703247e-02 4.179396331310272217e-01 1.929094493389129639e-01 -2.154904603958129883e-01 1.341631412506103516e-01 -9.871058911085128784e-02 1.416754722595214844e-01 -8.309837430715560913e-02 1.013591419905424118e-02 6.338999420404434204e-02 2.236496955156326294e-01 -1.925283968448638916e-01 4.117535054683685303e-01 -1.543008834123611450e-01 -1.777021773159503937e-02 1.450313329696655273e-01 -1.277939528226852417e-01 2.516189813613891602e-01 -1.588236242532730103e-01 -1.461105886846780777e-02 -2.611627280712127686e-01 1.885301172733306885e-01 -3.629897907376289368e-02
7.913301885128021240e-02 -1.038045138120651245e-01 4.004336893558502197e-02 3.147543668746948242e-01 9.771259129047393799e-02 1.993048042058944702e-01 1.493103802204132080e-01 2.345061674714088440e-02 1.155803799629211426e-01 8.571035414934158325e-02 -1.215269640088081360e-01 3.698586523532867432e-01 -2.756980806589126587e-02 4.356589913368225098e-02 1.931669712066650391e-01 2.247277498245239258e-01 1.570425182580947876e-01 -7.485119998455047607e-02 -6.720793433487415314e-03 -1.253535896539688110e-01 -1.553144901990890503e-01 7.540965080261230469e-02 4.447698593139648438e-02 1.289394497871398926e-01 3.715994060039520264e-01 2.867315113544464111e-01 -1.558607965707778931e-01 5.030290409922599792e-02 2.887668907642364502e-01 -3.165747225284576416e-01 -6.240061670541763306e-02 -1.355412900447845459e-01
-2.445749938488006592e-02 -2.700586020946502686e-01 1.280711740255355835e-01 2.657159268856048584e-01 2.410466074943542480e-01 1.851514279842376709e-01 1.341959089040756226e-01 2.991118729114532471e-01 6.307640112936496735e-03 4.984030127525329590e-02 -9.089248627424240112e-02 1.002781838178634644e-01 -2.750101387500762939e-01 -2.014391422271728516e-01 -4.397366046905517578e-01 -2.395994067192077637e-01 1.743479073047637939e-02 -1.022930145263671875e-01 -7.928491383790969849e-02 -1.448528021574020386e-01 -1.128161475062370300e-01 7.991758175194263458e-03 -6.255416199564933777e-03 1.801647692918777466e-01 1.730773299932479858e-01 -1.387650370597839355e-01 1.994016170501708984e-01 5.098092555999755859e-02 1.195408031344413757e-01 -1.073449924588203430e-01 8.002795279026031494e-02 -2.113327383995056152e-01
-8.411164395511150360e-03 -1.316601783037185669e-01 1.619421392679214478e-01 2.499792426824569702e-01 4.041578173637390137e-01 2.296487092971801758e-01 1.603187620639801025e-01 2.314018309116363525e-01 -6.300474703311920166e-02 2.276462465524673462e-01 -1.022372022271156311e-01 1.542947739362716675e-01 -3.100721836090087891e-01 -3.042328059673309326e-01 -3.614975512027740479e-02 2.782646119594573975e-01 4.734810499940067530e-04 4.385361075401306152e-02 1.097523234784603119e-02 -2.670174539089202881e-01 -5.403756629675626755e-03 -9.462719783186912537e-03 -1.951441764831542969e-01 -1.771831661462783813e-01 -1.611224003136157990e-02 -1.477016508579254150e-02 -2.564783692359924316e-01 5.756950378417968750e-02 3.038940578699111938e-02 -1.505776792764663696e-01 -5.596929416060447693e-02 4.263981431722640991e-02
7.685655355453491211e-02 1.304785162210464478e-01 1.102427244186401367e-01 2.284831106662750244e-01 3.801338970661163330e-01 3.030990064144134521e-01 3.281481862068176270e-01 2.114557772874832153e-01 1.690741777420043945e-01 -5.287863314151763916e-02 -4.834074899554252625e-02 3.664121404290199280e-02 -4.066029936075210571e-02 4.903409257531166077e-02 -5.457816296257078648e-04 3.273826837539672852e-02 5.579262226819992065e-02 -1.058771684765815735e-01 -6.875686347484588623e-02 1.163617447018623352e-01 -3.410609066486358643e-01 7.253522425889968872e-02 1.388709247112274170e-01 2.205869704484939575e-01 1.662911660969257355e-02 -2.376834452152252197e-01 -2.441252022981643677e-01 -2.731407284736633301e-01 9.792096167802810669e-02 -2.363260276615619659e-02 1.297145932912826538e-01 -2.090208530426025391e-01
2.046303898096084595e-01 5.538231506943702698e-02 -8.053862303495407104e-02 1.736017763614654541e-01 2.740347990766167641e-03 2.772360444068908691e-01 1.668514013290405273e-01 6.277207285165786743e-02 -1.069604456424713135e-01 3.652320429682731628e-02 4.131951928138732910e-02 2.572297155857086182e-01 3.505694121122360229e-02 -3.897406905889511108e-02 1.446630507707595825e-01 3.892844617366790771e-01 1.690827459096908569e-01 6.033764034509658813e-02 4.686626195907592773e-01 9.540852159261703491e-02 -3.222305700182914734e-02 1.012497171759605408e-01 -1.289211511611938477e-01 3.295455276966094971e-01 1.523637026548385620e-01 -2.845569886267185211e-02 2.169726043939590454e-02 -6.533039361238479614e-02 8.994308114051818848e-02 -1.711801290512084961e-01 8.975572884082794189e-02 -2.867438793182373047e-01
-1.125610806047916412e-02 -2.835379242897033691e-01 -9.837500005960464478e-02 7.685596495866775513e-02 3.261172771453857422e-01 1.044979989528656006e-01 1.057403087615966797e-01 3.593891859054565430e-01 -5.235346779227256775e-02 2.097710371017456055e-01 1.211783662438392639e-01 1.213622242212295532e-01 -2.470883280038833618e-01 7.777588069438934326e-02 -2.259471863508224487e-01 4.357299581170082092e-02 7.692905515432357788e-02 -4.635863751173019409e-02 -7.528264820575714111e-02 1.170233041048049927e-01 -8.495273441076278687e-02 2.319806665182113647e-01 1.250129640102386475e-01 2.059932425618171692e-02 -7.017360627651214600e-02 2.098328620195388794e-02 -2.898865938186645508e-01 1.367098242044448853e-01 4.034709632396697998e-01 -6.532659381628036499e-02 1.204242780804634094e-01 -2.364539951086044312e-01
-5.068695754744112492e-04 -1.274459436535835266e-02 8.933228254318237305e-02 4.390712678432464600e-01 1.246722973883152008e-02 1.739498972892761230e-01 2.071973383426666260e-01 -7.365254312753677368e-02 1.201558951288461685e-02 -2.264157310128211975e-02 3.146825134754180908e-01 3.348586559295654297e-01 -3.303903341293334961e-01 2.267897129058837891e-01 2.875417284667491913e-02 3.062188327312469482e-01 7.613506913185119629e-02 2.038006633520126343e-01 2.898486144840717316e-02 -2.687746658921241760e-02 3.032549656927585602e-02 2.553558945655822754e-01 4.321488086134195328e-03 2.656684219837188721e-01 -1.776914345100522041e-03 9.851627051830291748e-02 -1.293211989104747772e-02 1.138765886425971985e-01 9.138361364603042603e-02 -2.753809094429016113e-02 1.770042181015014648e-01 6.634435057640075684e-02
4.859584942460060120e-02 6.860519945621490479e-02 2.132070362567901611e-01 -3.670907393097877502e-02 3.030575513839721680e-01 -7.164856791496276855e-02 2.085437178611755371e-01 4.426915049552917480e-01 1.699738949537277222e-02 2.407011203467845917e-02 -5.498165264725685120e-02 1.396536827087402344e-01 1.091310903429985046e-01 2.437322586774826050e-01 1.263900101184844971e-01 2.506717741489410400e-01 1.382998079061508179e-01 7.922029495239257812e-02 1.668114513158798218e-01 6.598196923732757568e-03 -2.084513455629348755e-01 2.264809012413024902e-01 -1.634776592254638672e-01 1.816896162927150726e-02 2.516463994979858398e-01 -9.481713175773620605e-03 3.169346451759338379e-01 -1.206367928534746170e-02 -1.326519846916198730e-01 -1.754907816648483276e-01 -2.932381257414817810e-02 -2.186955064535140991e-01
1.818127930164337158e-01 -3.396036326885223389e-01 -1.849089004099369049e-02 2.729336619377136230e-01 5.756156519055366516e-02 2.664930522441864014e-01 2.014990448951721191e-01 2.479325383901596069e-01 1.408926099538803101e-01 1.104954853653907776e-01 -7.115369290113449097e-02 7.096673548221588135e-02 -1.102423816919326782e-01 -4.846741445362567902e-03 -1.965757012367248535e-01 -5.570395290851593018e-02 3.225644528865814209e-01 -1.186118796467781067e-01 1.134264394640922546e-01 -1.044684797525405884e-01 -8.101665973663330078e-02 2.507465183734893799e-01 1.129223704338073730e-01 2.454558610916137695e-01 -4.828131198883056641e-02 3.032937347888946533e-01 -1.131616160273551941e-01 1.849093884229660034e-01 1.582886725664138794e-01 1.378156244754791260e-01 1.793849617242813110e-01 -4.917156696319580078e-02
6.527186930179595947e-02 -1.923680156469345093e-01 1.125158816576004028e-01 2.182600051164627075e-01 3.150455653667449951e-01 2.580643296241760254e-01 1.670838743448257446e-01 2.409465014934539795e-01 7.312935590744018555e-02 8.859016001224517822e-02 -1.103972867131233215e-01 2.167571522295475006e-02 -9.268830716609954834e-02 -7.737060636281967163e-02 -2.541667819023132324e-01 -3.087271749973297119e-01 6.822539865970611572e-02 1.391305867582559586e-02 -1.593856513500213623e-02 1.710694283246994019e-01 -2.427431941032409668e-01 4.128935337066650391e-01 -8.531857281923294067e-02 -2.277597226202487946e-02 -5.591040849685668945e-02 7.492312695831060410e-03 -1.000452265143394470e-01 -4.012233763933181763e-02 1.511921882629394531e-01 1.977656781673431396e-01 2.773990929126739502e-01 -1.448372900485992432e-01
-4.135857522487640381e-02 7.001171819865703583e-03 3.914577066898345947e-01 1.958511918783187866e-01 1.268732547760009766e-01 2.441671937704086304e-01 1.957759633660316467e-02 3.772873878479003906e-01 -2.279493724927306175e-03 -3.486872464418411255e-02 1.928266882896423340e-01 3.169566690921783447e-01 9.307653456926345825e-02 1.377320736646652222e-01 -9.404931915923953056e-04 -4.430065304040908813e-02 -7.393775880336761475e-02 1.819672435522079468e-01 9.243002533912658691e-02 -1.074250787496566772e-01 -1.980038434267044067e-01 1.934436708688735962e-01 -8.233986794948577881e-02 1.262349784374237061e-01 1.228158771991729736e-01 3.813955560326576233e-02 1.032984182238578796e-01 5.929465964436531067e-02 -2.335916832089424133e-02 1.349055171012878418e-01 -1.017188578844070435e-01 -4.493534862995147705e-01
5.839820951223373413e-02 -3.078166842460632324e-01 -5.230926722288131714e-02 3.405625820159912109e-01 4.593529105186462402e-01 7.578312605619430542e-02 3.277596533298492432e-01 1.482498794794082642e-01 1.837068982422351837e-02 2.972358763217926025e-01 -6.988893449306488037e-02 3.065608441829681396e-02 -2.050850838422775269e-01 6.811814755201339722e-02 -2.872136533260345459e-01 4.222385957837104797e-02 -3.595474362373352051e-02 4.653785377740859985e-02 -9.752505458891391754e-03 1.942505538463592529e-01 -1.208365038037300110e-01 2.094161212444305420e-01 -2.244268544018268585e-02 1.414460875093936920e-02 -1.143736839294433594e-01 -5.286076292395591736e-02 -1.447622776031494141e-01 5.467164888978004456e-02 1.498377770185470581e-01 -5.372731015086174011e-02 4.012279585003852844e-02 -2.103945761919021606e-01
4.742792248725891113e-02 -9.479983896017074585e-02 -8.716662228107452393e-02 2.998965978622436523e-02 3.615052402019500732e-01 3.466460406780242920e-01 1.676070243120193481e-01 8.039694279432296753e-02 -1.951895654201507568e-01 -1.823430657386779785e-01 -4.332125559449195862e-02 -1.106169447302818298e-01 -1.913552135229110718e-01 -2.398265302181243896e-01 -4.545188322663307190e-02 -5.336295440793037415e-02 1.056378707289695740e-01 1.353393495082855225e-01 -2.721245400607585907e-02 -6.341133266687393188e-02 -1.453021541237831116e-02 2.904838919639587402e-01 -1.930248364806175232e-02 2.524046897888183594e-01 3.797982260584831238e-02 1.144447699189186096e-01 -3.067757189273834229e-01 -1.069780215620994568e-01 1.044465824961662292e-01 -2.978588044643402100e-01 3.263424038887023926e-01 -3.491010889410972595e-02
-3.973262757062911987e-02 -2.471532821655273438e-01 2.055656909942626953e-01 1.269127726554870605e-01 4.030188322067260742e-01 1.852072924375534058e-01 1.044158712029457092e-01 1.935960054397583008e-01 7.691160589456558228e-02 -2.433625757694244385e-01 2.037179917097091675e-01 -1.056824252009391785e-01 -2.911498248577117920e-01 -1.329713314771652222e-01 -3.715787231922149658e-01 1.720947921276092529e-01 1.399035304784774780e-01 -3.767479956150054932e-02 -1.773939281702041626e-02 3.449374437332153320e-02 -4.976090416312217712e-02 1.857907772064208984e-01 1.148301735520362854e-01 1.766874939203262329e-01 2.660976350307464600e-01 6.743820756673812866e-02 -1.442365348339080811e-02 -2.396411821246147156e-02 2.125489413738250732e-01 4.572550207376480103e-02 5.893813446164131165e-02 -1.230511590838432312e-01
1.499654799699783325e-01 -1.472687274217605591e-01 8.050739765167236328e-02 9.446820616722106934e-02 2.721577584743499756e-01 3.689693808555603027e-01 2.244059741497039795e-01 4.489011317491531372e-02 8.256603777408599854e-02 -2.004113942384719849e-01 -1.190038919448852539e-01 -1.667334139347076416e-02 -1.679713279008865356e-01 3.796954825520515442e-02 3.089964948594570160e-02 2.237647958099842072e-02 1.093586627393960953e-02 2.842578887939453125e-01 6.532122939825057983e-02 2.307241037487983704e-02 -3.650874271988868713e-02 2.734312415122985840e-01 2.561978437006473541e-02 1.258738189935684204e-01 3.101879544556140900e-02 2.723803222179412842e-01 -3.075136542320251465e-01 -1.246368046849966049e-02 6.007272531860508025e-05 -3.636705875396728516e-01 3.229769170284271240e-01 -2.321410179138183594e-02
4.990105051547288895e-03 -2.242935448884963989e-02 -1.697842478752136230e-01 2.798258066177368164e-01 -9.172424674034118652e-03 2.335808426141738892e-01 1.508698761463165283e-01 2.323463410139083862e-01 1.765221059322357178e-01 2.096206694841384888e-01 3.213512599468231201e-01 3.434851765632629395e-01 -1.255752891302108765e-01 3.471778705716133118e-02 5.847093462944030762e-02 -1.026291549205780029e-01 1.009113937616348267e-01 1.635112017393112183e-01 -1.670921407639980316e-02 4.152585193514823914e-02 -2.088748812675476074e-01 3.521782755851745605e-01 -2.376866042613983154e-01 3.029998242855072021e-01 1.459097564220428467e-01 -1.507547963410615921e-02 1.833137422800064087e-01 9.508727118372917175e-03 -4.191942140460014343e-02 -1.022666171193122864e-01 8.255687355995178223e-02 6.744857877492904663e-02
1.186914816498756409e-01 6.098543107509613037e-02 2.329799234867095947e-01 1.972654610872268677e-01 2.268726378679275513e-01 3.202823400497436523e-01 3.768987953662872314e-01 2.216965854167938232e-01 2.652208320796489716e-02 4.684005305171012878e-02 1.772993803024291992e-01 3.951343148946762085e-02 -1.837321370840072632e-01 1.396588422358036041e-02 3.609378039836883545e-01 -1.533332616090774536e-01 -5.654837191104888916e-02 -1.204393953084945679e-01 -1.830239966511726379e-02 -1.673414930701255798e-02 -5.869325995445251465e-02 -8.272718638181686401e-02 -6.041651591658592224e-02 3.343199789524078369e-01 1.570287197828292847e-01 -6.061971187591552734e-03 6.353683024644851685e-02 -2.077724486589431763e-01 1.344995647668838501e-01 -2.223734706640243530e-01 -2.982646785676479340e-02 -1.890885233879089355e-01
1.137461140751838684e-01 -1.445952951908111572e-01 -4.365171864628791809e-02 1.465029548853635788e-02 1.530402004718780518e-01 2.589743137359619141e-01 7.443838566541671753e-02 3.374298214912414551e-01 -3.123313784599304199e-01 -1.365498006343841553e-01 6.099313870072364807e-02 2.126040309667587280e-01 -2.069173455238342285e-01 5.290884058922529221e-03 1.148238256573677063e-01 -5.747371539473533630e-02 1.700589247047901154e-02 -7.435169816017150879e-02 8.215288817882537842e-02 1.923648416996002197e-01 5.500580370426177979e-02 2.017158269882202148e-01 4.133493825793266296e-02 2.101480662822723389e-01 3.932272791862487793e-01 3.801362514495849609e-01 8.542940020561218262e-02 8.438750356435775757e-02 1.483190953731536865e-01 -2.674322761595249176e-02 2.224791795015335083e-01 6.913183629512786865e-02
-5.806890130043029785e-02 -1.894016265869140625e-01 -1.397382766008377075e-01 9.436639957129955292e-03 3.617107868194580078e-01 9.899259358644485474e-02 3.436711058020591736e-02 2.596086859703063965e-01 -8.588811382651329041e-03 7.687528431415557861e-02 1.825532764196395874e-01 1.367381066083908081e-01 -3.369574248790740967e-01 1.392006278038024902e-01 -1.906177699565887451e-01 4.911728203296661377e-02 1.446443349123001099e-01 -9.717796742916107178e-02 -6.182019412517547607e-02 7.482886314392089844e-02 -1.575128734111785889e-01 3.344283401966094971e-01 5.435568466782569885e-02 -1.054667904973030090e-01 -8.389212936162948608e-02 1.912464350461959839e-01 -2.390440404415130615e-01 7.139004021883010864e-02 2.623403966426849365e-01 5.668663233518600464e-02 1.582106053829193115e-01 -3.298799097537994385e-01
1.135438457131385803e-01 -2.480326145887374878e-01 -9.521333500742912292e-03 2.149374037981033325e-01 9.902057796716690063e-02 2.626429200172424316e-01 8.793193846940994263e-02 4.771299958229064941e-01 -2.246670126914978027e-01 -6.620649993419647217e-02 1.336368322372436523e-01 1.979795545339584351e-01 -3.371381461620330811e-01 -7.383327186107635498e-02 2.486371994018554688e-01 1.938283443450927734e-01 -5.083164200186729431e-02 -1.106867566704750061e-01 -5.660404916852712631e-03 7.956384122371673584e-02 -7.588293403387069702e-02 1.250945776700973511e-01 1.230260655283927917e-01 7.713816314935684204e-02 2.305489331483840942e-01 1.854731142520904541e-01 8.852660655975341797e-03 3.895886987447738647e-02 5.687870457768440247e-02 -1.159013882279396057e-01 -4.472172260284423828e-02 2.514016628265380859e-01
3.046159446239471436e-01 -2.543919384479522705e-01 3.785352781414985657e-02 2.759748324751853943e-02 7.745238393545150757e-02 2.193356007337570190e-01 2.332235723733901978e-01 2.011971026659011841e-01 1.201956197619438171e-01 8.729905635118484497e-02 3.054023385047912598e-01 -4.251308739185333252e-02 -2.392708808183670044e-01 -1.248874738812446594e-01 8.345738984644412994e-03 -7.198370248079299927e-02 2.278923243284225464e-01 -1.620700955390930176e-01 2.585694491863250732e-01 2.362874895334243774e-01 -5.436951294541358948e-02 -2.394226007163524628e-02 1.037035956978797913e-01 1.803414225578308105e-01 3.834514021873474121e-01 9.047018736600875854e-02 3.486274555325508118e-02 3.764833882451057434e-02 1.177085787057876587e-01 -5.608361586928367615e-02 2.700680494308471680e-01 2.419993095099925995e-02
9.765289723873138428e-02 -7.123066484928131104e-02 1.823996007442474365e-02 -2.085373997688293457e-01 1.499315500259399414e-01 3.572685718536376953e-01 2.666096091270446777e-01 2.050551176071166992e-01 -1.671675294637680054e-01 -6.635039299726486206e-02 2.068124562501907349e-01 1.926396787166595459e-01 -1.018260791897773743e-01 1.391463577747344971e-01 -1.788359284400939941e-01 -4.537296481430530548e-03 -2.563022971153259277e-01 2.227579057216644287e-01 1.277219057083129883e-01 -7.886496186256408691e-02 -3.998564928770065308e-02 -1.202155742794275284e-02 -2.838194668292999268e-01 -9.471286088228225708e-03 1.403807699680328369e-01 1.161060184240341187e-01 -1.732459850609302521e-02 1.295362114906311035e-01 3.644793629646301270e-01 -1.548957079648971558e-01 -1.115503013134002686e-01 -2.541244029998779297e-01
1.101409271359443665e-01 -1.153807789087295532e-01 -8.364072442054748535e-02 1.235111206769943237e-01 1.472043693065643311e-01 2.033469676971435547e-01 2.945891022682189941e-02 3.859182298183441162e-01 -2.308381348848342896e-01 -1.582477837800979614e-01 8.966591209173202515e-02 2.200966775417327881e-01 -3.330921530723571777e-01 -1.229129582643508911e-01 2.013553678989410400e-01 9.429965168237686157e-02 2.681552618741989136e-02 -7.205182686448097229e-03 -3.748184302821755409e-03 1.545453965663909912e-01 -5.052499473094940186e-03 -1.975533179938793182e-02 2.571124956011772156e-02 1.504690051078796387e-01 4.150175154209136963e-01 3.116703629493713379e-01 1.280194073915481567e-01 3.411095961928367615e-02 1.814969182014465332e-01 -5.284386500716209412e-02 2.408200204372406006e-01 1.160270534455776215e-02
-3.350291866809129715e-03 -2.221651971340179443e-01 5.961725488305091858e-02 2.417696118354797363e-01 1.300591528415679932e-01 5.058888718485832214e-02 3.988046944141387939e-01 2.357673048973083496e-01 5.920264404267072678e-03 1.737641096115112305e-01 -1.453866511583328247e-01 2.128870189189910889e-01 1.025984361767768860e-01 -6.942566484212875366e-02 -4.179564490914344788e-02 1.263869106769561768e-01 6.338302791118621826e-02 3.314501941204071045e-01 2.898049950599670410e-01 -2.219573110342025757e-01 -2.645923495292663574e-01 4.691762104630470276e-02 -5.513084307312965393e-02 -2.687596380710601807e-01 1.268635243177413940e-01 -6.120032165199518204e-03 -2.061511576175689697e-01 -1.669678986072540283e-01 -3.625151887536048889e-02 8.335056155920028687e-02 1.651152074337005615e-01 -9.011995047330856323e-02
-2.015557326376438141e-02 -2.052821964025497437e-01 6.556039303541183472e-02 7.391708903014659882e-03 2.234250307083129883e-01 -9.748468548059463501e-02 6.393396295607089996e-03 5.379875898361206055e-01 5.917543172836303711e-02 -2.034098058938980103e-01 3.103317692875862122e-03 2.356020361185073853e-01 -4.433007165789604187e-02 7.192362844944000244e-02 -8.464402705430984497e-02 9.799994528293609619e-02 1.711549311876296997e-01 2.085716277360916138e-01 1.107145547866821289e-01 1.126897633075714111e-01 3.187619522213935852e-02 9.237316995859146118e-02 -1.433104127645492554e-01 3.470135033130645752e-01 1.691669225692749023e-01 -8.970320969820022583e-02 -1.880593746900558472e-01 2.102640271186828613e-01 2.625380456447601318e-01 -1.771907806396484375e-01 1.213516891002655029e-01 1.887611113488674164e-02
2.535348236560821533e-01 -3.030279576778411865e-01 1.057366095483303070e-02 1.684149727225303650e-02 2.651296854019165039e-01 2.957560122013092041e-01 -1.189179494976997375e-01 3.012650609016418457e-01 -8.420164138078689575e-02 1.098840758204460144e-01 -3.796331584453582764e-02 -1.265702992677688599e-01 -1.189180463552474976e-01 9.338343143463134766e-02 4.377587884664535522e-02 4.845336452126502991e-02 -6.118553131818771362e-02 2.435869574546813965e-01 -1.752887815237045288e-01 -7.666663080453872681e-02 -1.280937045812606812e-01 1.785625517368316650e-01 1.085992977023124695e-01 2.072636038064956665e-01 5.482349917292594910e-02 1.156407073140144348e-01 1.663541942834854126e-01 -3.678657710552215576e-01 -1.526274159550666809e-02 -2.265981733798980713e-01 2.754044830799102783e-01 -8.688012510538101196e-02
-4.284159839153289795e-02 -1.812465861439704895e-02 3.185620531439781189e-02 2.733150422573089600e-01 1.737817823886871338e-01 2.002631574869155884e-01 1.117470860481262207e-01 2.204250991344451904e-01 2.909601479768753052e-02 -6.134697794914245605e-02 2.033701390027999878e-01 1.422785967588424683e-01 -3.920578956604003906e-01 5.265878140926361084e-02 -3.274676948785781860e-02 -7.203993946313858032e-02 2.359919995069503784e-01 -4.285441040992736816e-01 8.462239056825637817e-03 -3.703235834836959839e-02 -3.507948815822601318e-01 7.485871016979217529e-02 3.422705456614494324e-02 9.496476501226425171e-02 2.021386474370956421e-01 -1.491870731115341187e-01 -2.583298087120056152e-01 1.131452023983001709e-01 1.602563261985778809e-01 -1.097631752490997314e-01 2.368678525090217590e-02 -3.468233719468116760e-02
1.560424864292144775e-01 -1.172881126403808594e-01 -2.405800390988588333e-03 8.187962323427200317e-02 4.237456917762756348e-01 2.254810929298400879e-01 8.033739775419235229e-02 3.303874135017395020e-01 3.688740357756614685e-02 -8.471958339214324951e-02 -2.593582868576049805e-01 -6.642699986696243286e-02 -1.667817682027816772e-01 -1.750826388597488403e-01 9.435179829597473145e-02 -1.924044191837310791e-01 6.207084283232688904e-02 1.707614809274673462e-01 -3.377486765384674072e-02 2.400983422994613647e-01 -3.518891930580139160e-01 1.083216145634651184e-01 1.421391069889068604e-01 9.738428145647048950e-02 1.323145329952239990e-01 1.256365180015563965e-01 1.537659615278244019e-01 1.331649161875247955e-02 1.710555702447891235e-01 1.052546724677085876e-01 2.646727263927459717e-01 -3.560951678082346916e-03
9.293241053819656372e-02 -5.533380433917045593e-02 2.284177243709564209e-01 1.540883481502532959e-01 9.181316941976547241e-02 3.166764378547668457e-01 -1.788839250802993774e-01 1.508092135190963745e-01 9.668615460395812988e-02 -2.660608151927590370e-03 -7.173818070441484451e-03 1.957439035177230835e-01 -2.094133943319320679e-01 6.414872407913208008e-02 1.955564171075820923e-01 1.719783246517181396e-01 1.963832676410675049e-01 -5.706192553043365479e-02 2.017534673213958740e-01 3.640382736921310425e-02 -1.356461793184280396e-01 3.083691895008087158e-01 6.064242869615554810e-02 -8.265681564807891846e-02 1.616266667842864990e-01 6.479527056217193604e-02 -1.045750677585601807e-01 -3.032065331935882568e-01 2.349998056888580322e-02 -2.385340929031372070e-01 4.265584945678710938e-01 -7.049257308244705200e-02
7.136637577787041664e-04 6.125630438327789307e-02 -7.994882017374038696e-02 2.732285261154174805e-01 9.600169211626052856e-02 -1.092608086764812469e-03 4.451235383749008179e-02 2.343159914016723633e-01 2.017516791820526123e-01 1.546458303928375244e-01 2.222507297992706299e-01 3.299465179443359375e-01 -1.312411874532699585e-01 -4.101467877626419067e-02 -3.450612723827362061e-02 -1.452798396348953247e-01 1.219385582953691483e-02 1.274726986885070801e-01 -8.848626911640167236e-02 -1.577386166900396347e-03 -7.881900668144226074e-02 4.866829216480255127e-01 -2.422374784946441650e-01 2.088803350925445557e-01 2.750007510185241699e-01 1.260782480239868164e-01 2.682904303073883057e-01 -4.079941660165786743e-02 -2.839056216180324554e-02 -7.107925415039062500e-02 1.492700278759002686e-01 -1.486539244651794434e-01
9.700404107570648193e-02 -1.467193216085433960e-01 -8.989440649747848511e-02 2.862995266914367676e-01 1.997704803943634033e-01 2.392635345458984375e-01 -2.847786247730255127e-02 2.702636718750000000e-01 2.611667215824127197e-01 3.438172861933708191e-02 2.536268532276153564e-01 -7.943922281265258789e-02 -3.720484972000122070e-01 -6.315862387418746948e-02 -2.496980130672454834e-01 2.982757687568664551e-01 1.895145773887634277e-01 8.100107312202453613e-02 -1.223558634519577026e-01 5.999282002449035645e-02 -2.008676081895828247e-01 2.908293902873992920e-01 6.806949153542518616e-03 1.777093261480331421e-01 1.519645377993583679e-02 -9.897309541702270508e-02 5.341919511556625366e-02 7.573384791612625122e-02 1.650809794664382935e-01 -5.967342108488082886e-02 8.419311791658401489e-02 -1.149452663958072662e-02
9.060277603566646576e-03 -1.508538573980331421e-01 -8.131819218397140503e-02 6.999354809522628784e-02 1.804831027984619141e-01 3.341659009456634521e-01 -3.872321546077728271e-02 3.142949044704437256e-01 -2.235210239887237549e-01 -6.502675265073776245e-02 3.366583213210105896e-02 2.824987173080444336e-01 -3.550754189491271973e-01 2.815689705312252045e-02 1.125950589776039124e-01 -4.192621633410453796e-02 -5.631320178508758545e-02 3.975258022546768188e-02 1.555373966693878174e-01 2.654974162578582764e-01 -8.882625959813594818e-03 -1.822711341083049774e-02 -7.911972701549530029e-02 2.008120566606521606e-01 3.598957359790802002e-01 2.728995084762573242e-01 1.009899824857711792e-01 6.007106602191925049e-02 2.248988449573516846e-01 -8.004234731197357178e-02 1.493767797946929932e-01 3.401035070419311523e-02
1.774301826953887939e-01 -2.473797798156738281e-01 -1.008478030562400818e-01 9.626595675945281982e-02 3.229365646839141846e-01 1.485822796821594238e-01 8.141831308603286743e-02 3.742590546607971191e-02 -2.711936533451080322e-01 2.266840934753417969e-01 2.464567720890045166e-01 2.718404233455657959e-01 -1.327125132083892822e-01 -7.558953016996383667e-02 -2.616489231586456299e-01 1.106246486306190491e-01 2.804405987262725830e-01 -5.145801976323127747e-02 1.759590022265911102e-02 -1.519675701856613159e-01 -1.287747360765933990e-02 5.661510303616523743e-02 -3.251741528511047363e-01 -5.072841048240661621e-02 -9.201057255268096924e-02 -5.146064329892396927e-03 -1.472742110490798950e-01 4.537448287010192871e-02 1.403437703847885132e-01 -3.368863463401794434e-01 4.431533440947532654e-02 -7.823684066534042358e-02
2.401020079851150513e-01 -1.920424252748489380e-01 4.502585157752037048e-02 3.173973858356475830e-01 1.478622853755950928e-01 3.161785304546356201e-01 3.600097447633743286e-02 5.656340345740318298e-02 7.588407397270202637e-02 8.557052351534366608e-03 -1.868305355310440063e-01 4.699603468179702759e-02 -3.283668458461761475e-01 3.710120171308517456e-02 7.753854244947433472e-02 7.585818320512771606e-02 3.134688436985015869e-01 4.411546140909194946e-02 -1.363951992243528366e-02 1.197605729103088379e-01 -2.331531234085559845e-02 -4.706255719065666199e-02 -8.689042180776596069e-02 1.320202350616455078e-01 8.810485154390335083e-02 1.890631020069122314e-01 1.293154805898666382e-01 -3.790365755558013916e-01 -1.788347065448760986e-01 -2.732304930686950684e-01 2.202671170234680176e-01 -1.045591980218887329e-01
-1.882700435817241669e-02 -1.646670848131179810e-01 3.539515286684036255e-02 6.770020723342895508e-02 2.125406414270401001e-01 3.327690064907073975e-01 9.501519799232482910e-02 2.039587050676345825e-01 9.420381486415863037e-02 5.772958695888519287e-02 2.330172248184680939e-02 1.325569748878479004e-01 -3.883043229579925537e-01 -2.367827594280242920e-01 -4.195105731487274170e-01 -9.174191206693649292e-02 2.194691598415374756e-01 -1.282097101211547852e-01 -2.940932288765907288e-02 2.403081767261028290e-02 -3.515313565731048584e-02 1.599984765052795410e-01 1.554403603076934814e-01 2.421920597553253174e-01 1.666401773691177368e-01 2.116072177886962891e-01 5.490361899137496948e-02 8.507085591554641724e-02 1.810925006866455078e-01 -1.097786426544189453e-02 1.533696353435516357e-01 -1.537822186946868896e-01
1.206782460212707520e-01 -2.717897295951843262e-01 -5.854768306016921997e-02 1.223062425851821899e-01 1.890732944011688232e-01 2.759072780609130859e-01 9.321560710668563843e-02 3.589135110378265381e-01 -1.771050095558166504e-01 -1.368148028850555420e-01 1.497766971588134766e-01 2.368535101413726807e-01 -3.797746896743774414e-01 3.353053703904151917e-02 1.443875283002853394e-01 -3.905107080936431885e-02 -7.706931978464126587e-02 1.698547601699829102e-02 1.333044767379760742e-01 2.274272590875625610e-01 1.058096662163734436e-01 1.274979021400213242e-02 4.452664405107498169e-02 1.654147207736968994e-01 3.484111428260803223e-01 2.525295913219451904e-01 1.142423376441001892e-01 -5.233783274888992310e-02 1.003138720989227295e-01 -1.299880910664796829e-02 1.295825690031051636e-01 -5.528039112687110901e-02
-3.502885252237319946e-02 -7.571116089820861816e-03 1.518725305795669556e-01 2.202778160572052002e-01 2.163154780864715576e-01 2.929760217666625977e-01 2.330968827009201050e-01 2.633188664913177490e-01 8.148541301488876343e-02 2.924150526523590088e-01 -8.420691639184951782e-02 2.376756966114044189e-01 -1.265313327312469482e-01 2.350394278764724731e-01 -6.218656525015830994e-02 2.596956789493560791e-01 -2.590460181236267090e-01 8.408219367265701294e-02 3.552795946598052979e-02 -1.339536011219024658e-01 -2.126375287771224976e-01 2.018430829048156738e-01 2.764356695115566254e-02 4.546749964356422424e-02 -2.644232288002967834e-02 -1.804565787315368652e-01 2.366948127746582031e-01 -8.431743830442428589e-02 1.018270924687385559e-01 -1.392751932144165039e-01 -4.258508235216140747e-02 -2.497903704643249512e-01
1.316434144973754883e-01 -6.228934973478317261e-03 2.194826304912567139e-01 1.869105994701385498e-01 2.663783431053161621e-01 2.165355235338211060e-01 2.770371735095977783e-01 1.982731670141220093e-01 -2.059197239577770233e-02 9.367476403713226318e-02 1.912304013967514038e-01 1.800823062658309937e-01 -3.535437583923339844e-02 -1.332349628210067749e-01 3.205159306526184082e-01 -2.419561743736267090e-01 1.036330834031105042e-01 -1.250107437372207642e-01 1.152315214276313782e-01 -4.254788905382156372e-02 1.357609033584594727e-02 7.711827754974365234e-02 1.232585981488227844e-01 1.552237868309020996e-01 3.993911668658256531e-02 1.281707882881164551e-01 -1.272018849849700928e-01 -4.044516682624816895e-01 1.529139578342437744e-01 -4.713065177202224731e-02 -8.166600018739700317e-03 -3.111490607261657715e-01
2.456136979162693024e-02 -3.527259230613708496e-01 5.889533460140228271e-02 3.271955251693725586e-01 2.640511393547058105e-01 2.781086266040802002e-01 1.287204623222351074e-01 2.213478088378906250e-01 1.325951665639877319e-01 1.739103645086288452e-01 7.489733397960662842e-02 2.501222304999828339e-02 -1.303817033767700195e-01 1.469315588474273682e-01 -2.163985520601272583e-01 -7.603142410516738892e-02 -2.502288296818733215e-02 -7.851924002170562744e-02 -1.146726831793785095e-01 1.775542348623275757e-01 -3.668717443943023682e-01 3.527302443981170654e-01 -2.462156489491462708e-02 1.260261684656143188e-01 -4.749986529350280762e-02 -3.465317562222480774e-02 -4.563200473785400391e-02 3.638402000069618225e-02 1.291153579950332642e-01 7.027966529130935669e-02 1.409428566694259644e-01 -1.768006384372711182e-01
2.709057927131652832e-01 -1.264710873365402222e-01 2.421762496232986450e-01 -6.074862182140350342e-02 9.084324538707733154e-02 3.199907541275024414e-01 1.375971827656030655e-03 3.249408602714538574e-01 -1.944070011377334595e-01 -3.004987956956028938e-03 2.517787814140319824e-01 -9.587722830474376678e-03 -1.581064164638519287e-01 9.904164820909500122e-03 -1.173384860157966614e-01 1.562053710222244263e-01 -1.141756474971771240e-01 8.901412039995193481e-02 2.408872395753860474e-01 1.097448989748954773e-01 -1.749172508716583252e-01 3.578363955020904541e-01 -3.065215051174163818e-01 -1.107578575611114502e-01 5.113979056477546692e-02 -2.936494909226894379e-02 1.229513138532638550e-01 -2.522279024124145508e-01 -1.380715519189834595e-02 1.639876067638397217e-01 -4.760417342185974121e-02 -5.512975156307220459e-03
9.333717077970504761e-02 -3.634301126003265381e-01 5.295058712363243103e-02 -7.661113142967224121e-02 1.892412155866622925e-01 1.144487783312797546e-01 1.326824128627777100e-01 2.685870230197906494e-01 1.034130826592445374e-01 -1.107803583145141602e-01 -1.729173064231872559e-01 2.328086495399475098e-01 -4.484741017222404480e-02 -4.364961758255958557e-02 -1.793935596942901611e-01 -3.084830939769744873e-01 2.218474745750427246e-01 1.202750280499458313e-01 1.099110022187232971e-01 2.251588255167007446e-01 5.816603079438209534e-02 8.417163044214248657e-02 -1.588929891586303711e-01 2.947852909564971924e-01 1.855000108480453491e-01 3.181556984782218933e-02 -2.102139294147491455e-01 3.548190370202064514e-02 1.714099198579788208e-01 -1.153816953301429749e-01 2.433620542287826538e-01 -2.041778266429901123e-01
6.343004852533340454e-02 -8.545140922069549561e-02 2.063008695840835571e-01 1.783921271562576294e-01 1.226281188428401947e-02 2.172271907329559326e-01 2.783625125885009766e-01 3.955589532852172852e-01 -1.721463799476623535e-01 2.743906080722808838e-01 1.854702234268188477e-01 1.698415577411651611e-01 -2.138497978448867798e-01 -1.460523344576358795e-02 -2.856307923793792725e-01 6.527736783027648926e-02 1.199872866272926331e-01 -1.003618538379669189e-01 -1.355054229497909546e-02 -3.395511806011199951e-01 1.799354851245880127e-01 1.728794425725936890e-01 -1.618361473083496094e-01 -1.123195365071296692e-01 -8.114734292030334473e-02 -1.603694707155227661e-01 5.899701640009880066e-02 -6.428834050893783569e-02 5.531812459230422974e-02 2.156943455338478088e-02 4.711552709341049194e-02 -2.153097838163375854e-01
-1.299699991941452026e-01 -3.374037742614746094e-01 -9.018480032682418823e-02 1.377196013927459717e-01 -3.229551389813423157e-02 1.365924775600433350e-01 2.741992771625518799e-01 3.018527328968048096e-01 1.307590901851654053e-01 -7.553455233573913574e-02 -7.379948347806930542e-02 -1.425213664770126343e-01 -4.797918722033500671e-02 1.110325828194618225e-01 -1.643786579370498657e-01 -1.262746155261993408e-01 1.029902771115303040e-01 1.363955289125442505e-01 2.191640883684158325e-01 1.821602284908294678e-01 -3.191210702061653137e-02 2.798849940299987793e-01 -1.137655675411224365e-01 9.513485245406627655e-03 4.321779012680053711e-01 1.541438046842813492e-02 -5.895253270864486694e-02 -1.975482553243637085e-01 1.498203724622726440e-01 1.756021007895469666e-02 3.034711480140686035e-01 -5.319269001483917236e-02
9.428271651268005371e-02 -4.922201484441757202e-02 1.870597004890441895e-01 1.396616846323013306e-01 3.469820916652679443e-01 1.156754121184349060e-01 1.165115088224411011e-01 2.354168444871902466e-01 8.443731814622879028e-03 9.955049306154251099e-02 4.471248388290405273e-02 2.014972120523452759e-01 -2.029625177383422852e-01 -9.185778908431529999e-03 1.225637868046760559e-01 3.027767837047576904e-01 1.279601454734802246e-01 6.676543503999710083e-02 3.463959991931915283e-01 -4.222050309181213379e-01 -2.292764745652675629e-02 6.423071771860122681e-02 -1.367950886487960815e-01 -1.981774717569351196e-01 2.061327546834945679e-01 -1.803693473339080811e-01 9.351417422294616699e-02 5.257197096943855286e-02 -3.204122185707092285e-02 -9.619859047234058380e-03 1.440419107675552368e-01 -2.018542885780334473e-01
8.616575598716735840e-02 1.013241633772850037e-01 7.953622192144393921e-02 3.611087501049041748e-01 2.204890847206115723e-01 2.183414548635482788e-01 1.144690290093421936e-01 4.274599850177764893e-01 -1.827275007963180542e-01 -3.213044628500938416e-02 1.345238387584686279e-01 -7.280196063220500946e-03 1.604210734367370605e-01 -9.844714403152465820e-02 2.068458944559097290e-01 2.090222388505935669e-01 1.952911913394927979e-01 -3.301719576120376587e-02 1.527182608842849731e-01 -4.603318870067596436e-03 -1.304735541343688965e-01 -1.960735395550727844e-02 -2.351348847150802612e-01 2.130766808986663818e-01 4.525230079889297485e-02 -9.284658730030059814e-02 -2.357963472604751587e-02 -1.658263057470321655e-01 2.265528738498687744e-01 -1.201962456107139587e-01 1.804365515708923340e-01 -2.475318610668182373e-01
3.179856538772583008e-01 -2.902899980545043945e-01 1.345541607588529587e-02 1.359686851501464844e-01 1.325466483831405640e-01 4.331077635288238525e-01 -1.191356033086776733e-01 1.635722517967224121e-01 7.571117952466011047e-03 1.398246437311172485e-01 -5.939751490950584412e-02 1.371499598026275635e-01 -7.537066936492919922e-02 1.221081092953681946e-01 9.544654935598373413e-02 -2.364498935639858246e-02 -1.267462316900491714e-02 4.066826403141021729e-01 1.077022962272167206e-02 8.287900686264038086e-02 -1.031538620591163635e-01 1.253865510225296021e-01 3.994954377412796021e-02 2.208749800920486450e-01 6.437294930219650269e-02 -1.305872499942779541e-01 1.059636175632476807e-01 -2.110451608896255493e-01 -1.153843700885772705e-01 -2.198694199323654175e-01 2.986288368701934814e-01 2.367404475808143616e-02
1.017697975039482117e-01 -1.923357695341110229e-01 -1.936946213245391846e-01 1.502967625856399536e-01 4.065307602286338806e-02 1.874436736106872559e-01 1.916355937719345093e-01 4.957716763019561768e-01 -3.845520913600921631e-01 5.898190662264823914e-02 1.408578157424926758e-01 6.214141473174095154e-02 -2.940912842750549316e-01 7.022810168564319611e-03 8.449117094278335571e-02 -3.021014668047428131e-02 1.029809936881065369e-01 -1.354410648345947266e-01 1.153027340769767761e-01 1.210929825901985168e-02 1.348124295473098755e-01 1.993887573480606079e-01 1.530638486146926880e-01 9.392039477825164795e-02 2.489109039306640625e-01 5.729619879275560379e-03 -1.114129573106765747e-01 -3.063672035932540894e-02 1.512198746204376221e-01 1.337296068668365479e-01 2.183316200971603394e-01 8.519624918699264526e-02
4.144384860992431641e-01 -2.884862422943115234e-01 -7.458039373159408569e-02 3.757888916879892349e-03 8.072486519813537598e-02 9.406401216983795166e-02 3.986908197402954102e-01 1.079081371426582336e-01 2.207192629575729370e-01 1.765442453324794769e-02 1.928643733263015747e-01 2.889857888221740723e-01 -2.481871247291564941e-01 -7.022666186094284058e-02 -3.418987244367599487e-02 -9.121379256248474121e-02 9.310694038867950439e-02 -4.341666400432586670e-02 1.800660938024520874e-01 6.589680910110473633e-02 4.836009815335273743e-02 4.704709723591804504e-02 1.510457396507263184e-01 2.719843089580535889e-01 1.067737415432929993e-01 6.800196319818496704e-02 -1.867206692695617676e-01 -2.144053764641284943e-02 1.158443167805671692e-01 2.189677655696868896e-01 1.250701397657394409e-01 -1.752152442932128906e-01
1.842656433582305908e-01 1.426407992839813232e-01 2.128381133079528809e-01 2.138645499944686890e-01 -4.467831552028656006e-02 2.096688300371170044e-01 1.981664746999740601e-01 3.675120472908020020e-01 -1.128086745738983154e-01 -1.105838045477867126e-01 -1.156023219227790833e-01 3.459734022617340088e-01 -3.908345997333526611e-01 -1.313063204288482666e-01 -8.217538148164749146e-02 1.427076011896133423e-01 1.434994786977767944e-01 4.361592233180999756e-02 1.028394177556037903e-01 -1.924103349447250366e-01 7.818853855133056641e-02 -9.411025792360305786e-02 -1.966810375452041626e-01 -5.377547070384025574e-02 1.394440084695816040e-01 1.197795420885086060e-01 -5.221178755164146423e-03 -1.065290942788124084e-01 1.001836061477661133e-01 -9.057899564504623413e-02 -2.418739497661590576e-01 -1.751937270164489746e-01
4.727700352668762207e-02 -1.905175745487213135e-01 -1.122302114963531494e-01 2.703239321708679199e-01 1.986383795738220215e-01 2.414707690477371216e-01 8.702129125595092773e-02 2.422394752502441406e-01 1.225789263844490051e-01 -7.835692726075649261e-03 2.089376188814640045e-02 3.070879876613616943e-01 -1.998283565044403076e-01 1.305842399597167969e-01 -3.124286420643329620e-02 1.756819784641265869e-01 1.926513165235519409e-01 -2.549324929714202881e-01 -3.074882328510284424e-01 2.120833396911621094e-01 1.121799051761627197e-01 1.114135980606079102e-01 -3.023557960987091064e-01 3.160346448421478271e-01 1.769550591707229614e-01 6.148124858736991882e-02 -1.024686172604560852e-01 2.323943376541137695e-02 1.430170610547065735e-02 -2.441948652267456055e-02 8.530271798372268677e-02 -3.147388622164726257e-02
5.344548821449279785e-02 -2.786357402801513672e-01 -1.682225167751312256e-01 1.273503452539443970e-01 3.103881776332855225e-01 1.163570433855056763e-01 5.496311932802200317e-02 5.278930440545082092e-02 1.104148626327514648e-01 2.393596917390823364e-01 1.404909342527389526e-01 2.548746764659881592e-01 -1.464719604700803757e-02 -8.389842510223388672e-02 -6.159361079335212708e-02 2.532870471477508545e-01 2.971948385238647461e-01 -5.535511672496795654e-02 -2.802031338214874268e-01 1.952081024646759033e-01 -1.769856810569763184e-01 1.932778209447860718e-01 -1.236741840839385986e-01 -2.413570694625377655e-02 2.236196100711822510e-01 1.060132160782814026e-01 1.338633745908737183e-01 -2.929113060235977173e-02 1.961271464824676514e-01 -1.856812983751296997e-01 2.511807382106781006e-01 -1.459192186594009399e-01
9.787041693925857544e-02 1.997559517621994019e-01 1.046634837985038757e-01 1.551142781972885132e-01 3.655997812747955322e-01 3.395761549472808838e-01 2.788931131362915039e-01 2.260054647922515869e-01 1.310941874980926514e-01 3.293377906084060669e-02 9.759194403886795044e-02 1.044020950794219971e-01 -2.459415793418884277e-02 5.472115427255630493e-02 8.497361838817596436e-02 1.591578871011734009e-01 5.794308707118034363e-02 8.307109773159027100e-02 -8.175718784332275391e-02 6.747411191463470459e-02 -2.148312330245971680e-01 1.203211396932601929e-01 1.400946676731109619e-01 1.686121225357055664e-01 6.300557404756546021e-02 -1.041108891367912292e-01 -1.820047497749328613e-01 -2.971108555793762207e-01 -1.100506912916898727e-02 -1.295070201158523560e-01 1.499748677015304565e-01 -3.962920606136322021e-01
1.235825493931770325e-01 -2.236848324537277222e-01 1.799771189689636230e-02 7.192066311836242676e-02 7.225707918405532837e-02 6.840129941701889038e-02 4.026665166020393372e-02 4.101462364196777344e-01 1.555910613387823105e-02 1.461143940687179565e-01 2.328430563211441040e-01 -2.270831018686294556e-01 -2.478611022233963013e-01 1.428374499082565308e-01 -2.847230620682239532e-02 -1.661232858896255493e-01 -3.459770381450653076e-01 -6.768728047609329224e-02 1.198906227946281433e-01 -7.970771938562393188e-02 -1.779679656028747559e-01 1.621758490800857544e-01 1.779679208993911743e-01 -1.856604591012001038e-02 2.164403349161148071e-01 2.203304618597030640e-01 -1.249742060899734497e-01 -8.933809399604797363e-02 1.578592658042907715e-01 -2.165865302085876465e-01 1.584195643663406372e-01 -2.468158006668090820e-01
2.736765518784523010e-02 1.672209054231643677e-01 2.079686522483825684e-01 1.844119578599929810e-01 -1.235647127032279968e-02 2.629066109657287598e-01 2.796041071414947510e-01 1.996492594480514526e-01 -1.230054795742034912e-01 3.137382492423057556e-02 2.860486209392547607e-01 1.164191216230392456e-01 1.618448644876480103e-01 1.781654804944992065e-01 7.960114628076553345e-02 1.109477207064628601e-01 -3.559342771768569946e-02 2.460915297269821167e-01 1.462488472461700439e-01 6.031778082251548767e-02 -3.450722098350524902e-01 2.063571512699127197e-01 -1.763233840465545654e-01 -2.855662442743778229e-02 9.380798041820526123e-02 -4.247238859534263611e-02 3.553436370566487312e-03 -1.439628750085830688e-01 7.094973325729370117e-02 -3.404992818832397461e-01 2.280038893222808838e-01 -1.841869503259658813e-01
9.164666384458541870e-02 -5.462970212101936340e-02 2.550010979175567627e-01 1.867007315158843994e-01 1.106833759695291519e-02 1.104142293334007263e-01 -7.080699503421783447e-02 3.894473016262054443e-01 -1.928824633359909058e-01 -1.899345219135284424e-01 1.395508646965026855e-01 3.093584775924682617e-01 -3.489041700959205627e-02 -1.723366044461727142e-02 5.408508330583572388e-02 -2.356672473251819611e-02 2.070030570030212402e-01 1.839998550713062286e-02 -1.879350692033767700e-01 1.013255044817924500e-01 -1.673355698585510254e-01 7.446350902318954468e-02 -1.847022026777267456e-01 1.967745721340179443e-01 1.659715324640274048e-01 -1.334358751773834229e-01 -1.659588217735290527e-01 -4.525392949581146240e-01 -7.837529294192790985e-03 6.274041533470153809e-02 1.813595443964004517e-01 -1.286664903163909912e-01
-1.156189944595098495e-02 -1.972925961017608643e-01 -1.533105671405792236e-01 7.390955090522766113e-02 3.406291306018829346e-01 7.916202396154403687e-02 3.882285207509994507e-02 2.173193693161010742e-01 -6.184077635407447815e-02 -1.799111068248748779e-02 1.321186274290084839e-01 1.482986807823181152e-01 -2.921749949455261230e-01 9.233240783214569092e-02 -1.920918673276901245e-01 1.036109961569309235e-02 2.142473906278610229e-01 3.356083296239376068e-03 -9.525415301322937012e-02 2.207530587911605835e-01 -1.903980672359466553e-01 2.987056970596313477e-01 1.240356266498565674e-01 -2.878509089350700378e-02 -5.269668623805046082e-02 1.706372499465942383e-01 -2.293977886438369751e-01 4.778929799795150757e-02 3.493161797523498535e-01 -1.787601597607135773e-02 1.891281902790069580e-01 -3.100502192974090576e-01
1.383917033672332764e-01 -1.066422685980796814e-01 5.836403742432594299e-02 3.421101272106170654e-01 2.184004783630371094e-01 9.437648206949234009e-02 1.649256199598312378e-01 -7.718724012374877930e-02 1.940042674541473389e-01 2.140018641948699951e-01 -1.069521903991699219e-01 4.793208837509155273e-01 -2.434043437242507935e-01 1.949015110731124878e-01 4.482839256525039673e-02 1.767293214797973633e-01 -4.001148045063018799e-03 1.456676572561264038e-01 -3.201738744974136353e-02 3.320152405649423599e-03 -6.667736917734146118e-02 2.366585731506347656e-01 -1.203917115926742554e-01 2.019869089126586914e-01 8.632501214742660522e-02 9.457228332757949829e-02 7.887151092290878296e-02 -1.405072584748268127e-02 1.764705181121826172e-01 -1.355740055441856384e-02 -4.481386765837669373e-02 -3.316678702831268311e-01
6.173078715801239014e-02 -7.875688374042510986e-02 -1.146786361932754517e-01 1.925143599510192871e-02 2.243599593639373779e-01 1.865073144435882568e-01 2.814474403858184814e-01 8.925287425518035889e-02 -2.229922711849212646e-01 -1.000193729996681213e-01 7.650854438543319702e-02 1.172867566347122192e-01 -2.551594376564025879e-01 -4.179258644580841064e-01 7.155665196478366852e-03 -1.397320032119750977e-01 4.200743883848190308e-02 3.602194786071777344e-02 2.461192160844802856e-01 9.182842075824737549e-02 1.144575923681259155e-01 3.490496873855590820e-01 -9.926561266183853149e-02 2.078771889209747314e-01 1.334739327430725098e-01 1.452418267726898193e-01 -1.412540078163146973e-01 -1.759624332189559937e-01 1.991962790489196777e-01 6.200690288096666336e-03 2.250970453023910522e-01 1.587315797805786133e-01
1.366307288408279419e-01 -1.855893880128860474e-01 2.415597289800643921e-01 1.953024417161941528e-01 1.965467184782028198e-01 3.644177913665771484e-01 2.279003411531448364e-01 1.860789805650711060e-01 -6.391803175210952759e-02 -2.857609279453754425e-02 4.171300679445266724e-02 -7.357762753963470459e-02 -3.916711211204528809e-01 -8.323556184768676758e-02 -2.427344769239425659e-01 -9.074068069458007812e-02 1.615964770317077637e-01 -1.975663602352142334e-01 1.483254320919513702e-02 5.000722780823707581e-02 -3.752800077199935913e-02 3.684256970882415771e-01 5.294224619865417480e-02 4.021228477358818054e-02 -8.639355003833770752e-02 1.894649565219879150e-01 -7.482118904590606689e-02 7.873973995447158813e-02 2.612217068672180176e-01 4.064472392201423645e-02 -1.233781203627586365e-01 5.615478381514549255e-02
3.820238262414932251e-02 -1.787932515144348145e-01 1.504340767860412598e-01 1.399849075824022293e-02 -8.539599366486072540e-03 1.096278950572013855e-01 1.893467903137207031e-01 3.184270262718200684e-01 1.323510706424713135e-01 1.105677708983421326e-01 9.013865143060684204e-02 1.391917616128921509e-01 -5.136198550462722778e-02 1.214376762509346008e-01 -1.564053446054458618e-01 5.230511724948883057e-02 -9.830640256404876709e-02 3.663397729396820068e-01 4.181315898895263672e-01 1.573314145207405090e-02 5.278951302170753479e-02 2.913180887699127197e-01 -7.458485662937164307e-02 -1.473343372344970703e-01 -5.734794959425926208e-02 -5.151439830660820007e-02 1.172109022736549377e-01 -3.955101221799850464e-02 2.686195075511932373e-01 -1.359635293483734131e-01 3.721937537193298340e-01 -9.106913954019546509e-02
1.882928609848022461e-01 -2.369553968310356140e-02 7.390132546424865723e-02 3.086141347885131836e-01 8.000702597200870514e-03 3.518094420433044434e-01 1.306408941745758057e-01 8.281254768371582031e-02 -6.327307969331741333e-02 -1.168278455734252930e-01 -1.503742039203643799e-01 3.230449259281158447e-01 -6.092274934053421021e-02 1.916224509477615356e-01 1.897221989929676056e-02 2.844482064247131348e-01 -7.324577122926712036e-02 -2.067454606294631958e-01 6.589283049106597900e-02 -1.495681554079055786e-01 -1.858821511268615723e-01 1.253783553838729858e-01 7.569356262683868408e-02 2.658048868179321289e-01 1.982960104942321777e-01 1.092606708407402039e-01 -7.234168797731399536e-02 6.984365731477737427e-02 2.583592832088470459e-01 -2.833951711654663086e-01 -1.185057610273361206e-01 -1.588895320892333984e-01
2.443263828754425049e-01 5.310539156198501587e-02 2.481226325035095215e-01 2.368858158588409424e-01 2.182403295591939241e-05 6.708376109600067139e-02 -8.185217529535293579e-02 5.201370716094970703e-01 -9.550980478525161743e-02 1.511489450931549072e-01 1.762429475784301758e-01 2.060534656047821045e-01 -2.401137351989746094e-01 4.425239935517311096e-02 -1.082507744431495667e-01 -1.658782660961151123e-01 4.394265264272689819e-02 1.327951997518539429e-01 2.878670096397399902e-01 6.027705501765012741e-03 -3.512554764747619629e-01 1.906711161136627197e-01 -1.071287840604782104e-01 -1.124694272875785828e-01 -1.595581322908401489e-01 8.718695491552352905e-02 2.082693204283714294e-02 -4.379104822874069214e-02 1.288476958870887756e-02 8.879334479570388794e-02 -5.973048508167266846e-02 1.915066875517368317e-02
1.299492269754409790e-01 -1.354577578604221344e-02 3.949894905090332031e-01 7.156106829643249512e-02 7.863432168960571289e-02 1.865230873227119446e-02 6.835062522441148758e-03 5.072199702262878418e-01 -1.003776490688323975e-01 -2.192284166812896729e-01 -1.656535267829895020e-02 3.393442034721374512e-01 -1.258911192417144775e-01 -2.329872995615005493e-01 3.950196877121925354e-02 7.750156521797180176e-02 1.268955916166305542e-01 1.527561396360397339e-01 2.170828729867935181e-02 -1.243825033307075500e-01 -9.935575537383556366e-03 8.499768376350402832e-02 -2.206638902425765991e-01 -4.725340381264686584e-02 1.775438785552978516e-01 7.844571024179458618e-03 1.357827186584472656e-01 5.457895249128341675e-02 1.126636639237403870e-01 -1.520678102970123291e-01 -1.790845096111297607e-01 -2.686289250850677490e-01
1.057906746864318848e-01 7.318655401468276978e-02 3.394047021865844727e-01 1.407535374164581299e-01 2.758978009223937988e-01 2.264410108327865601e-01 3.009766936302185059e-01 3.344819545745849609e-01 -6.676663458347320557e-02 1.676510572433471680e-01 1.379833221435546875e-01 2.216361612081527710e-01 1.968228667974472046e-01 1.847311854362487793e-01 -1.618358939886093140e-01 -7.421983755193650723e-04 -1.173518300056457520e-01 2.355706244707107544e-01 -5.207516625523567200e-02 -1.622753739356994629e-01 -1.301715224981307983e-01 2.601220905780792236e-01 2.840834483504295349e-02 1.620260477066040039e-01 4.833340644836425781e-03 -1.852990388870239258e-01 2.316560447216033936e-01 1.936767064034938812e-02 4.745843261480331421e-02 1.060139536857604980e-01 7.452234625816345215e-02 3.715673834085464478e-02
-2.257337234914302826e-02 -3.366190195083618164e-01 3.927705064415931702e-02 4.490261524915695190e-02 1.399918645620346069e-01 -1.031406968832015991e-01 2.689158022403717041e-01 4.610311686992645264e-01 8.307801932096481323e-02 -7.325743883848190308e-02 1.298351138830184937e-01 1.084690019488334656e-01 -1.447975784540176392e-01 1.193068027496337891e-01 -2.319200634956359863e-01 -7.604280859231948853e-02 1.206144019961357117e-01 2.446177005767822266e-01 2.269938960671424866e-02 9.862338006496429443e-02 1.007039919495582581e-01 2.130267620086669922e-01 -2.521791458129882812e-01 2.304635792970657349e-01 6.952451914548873901e-02 -1.582744270563125610e-01 -2.044212967157363892e-01 1.470837928354740143e-02 2.904178500175476074e-01 4.976516123861074448e-03 1.212838888168334961e-01 -6.351286172866821289e-02
8.068309724330902100e-02 -4.628126919269561768e-01 -8.016772568225860596e-02 6.218256428837776184e-02 1.102275028824806213e-01 1.621518582105636597e-01 1.625663191080093384e-01 2.635199725627899170e-01 -2.379927486181259155e-01 -4.233770444989204407e-02 2.402262203395366669e-02 1.007902175188064575e-01 -3.237792253494262695e-01 9.295442141592502594e-03 6.854210793972015381e-02 -1.479175873100757599e-02 5.237178131937980652e-02 1.007826328277587891e-01 1.431287974119186401e-01 1.178938150405883789e-01 -1.173712536692619324e-01 6.885074824094772339e-02 9.115003980696201324e-03 2.758702337741851807e-01 2.831851541996002197e-01 1.978866606950759888e-01 1.840916574001312256e-01 -5.533699691295623779e-02 1.088124662637710571e-01 5.771221965551376343e-02 3.677164316177368164e-01 8.368045091629028320e-02
-1.124356780201196671e-02 2.243753820657730103e-01 1.163590028882026672e-01 -8.298698067665100098e-02 8.477641642093658447e-02 4.288136065006256104e-01 1.749648749828338623e-01 2.225463688373565674e-01 -6.891407817602157593e-02 -5.710144340991973877e-02 1.319527477025985718e-01 2.759324908256530762e-01 -6.525795906782150269e-02 -2.389835426583886147e-03 3.228726238012313843e-02 -1.289084274321794510e-02 -4.438522830605506897e-02 -5.882608145475387573e-02 7.292355597019195557e-02 2.445689402520656586e-02 -1.120965182781219482e-02 3.479719758033752441e-01 8.292787522077560425e-02 2.560440599918365479e-01 1.266161203384399414e-01 -3.122089616954326630e-02 6.027038022875785828e-02 -5.399686098098754883e-01 1.030823215842247009e-01 -1.444161236286163330e-01 3.478116542100906372e-02 3.120002150535583496e-02
2.109052985906600952e-01 -1.673791259527206421e-01 -1.295952945947647095e-01 -1.279667913913726807e-01 4.538510739803314209e-02 7.684890180826187134e-02 4.054621756076812744e-01 1.089642122387886047e-01 1.624616831541061401e-01 -8.557759225368499756e-03 1.616533249616622925e-01 2.341735959053039551e-01 -1.836710274219512939e-01 2.732031941413879395e-01 1.284243655391037464e-03 3.722735494375228882e-02 2.874493896961212158e-01 1.156209222972393036e-02 2.355742081999778748e-02 -1.068257763981819153e-01 -2.112422883510589600e-01 2.573596835136413574e-01 -5.998356267809867859e-02 -1.247871667146682739e-01 3.432695940136909485e-02 2.558352351188659668e-01 -1.037199422717094421e-01 -1.392344236373901367e-01 8.526074141263961792e-02 8.968921750783920288e-02 3.324762284755706787e-01 -2.133377641439437866e-01
2.704654932022094727e-01 -3.529196381568908691e-01 9.011449664831161499e-02 -7.692722603678703308e-03 3.194644451141357422e-01 3.869752287864685059e-01 -7.633777707815170288e-02 3.380710780620574951e-01 -9.592939168214797974e-02 -1.859736442565917969e-02 1.946843601763248444e-02 7.445581257343292236e-02 1.184411048889160156e-01 -7.147980481386184692e-02 -1.131598278880119324e-01 -2.294448763132095337e-01 -1.652768999338150024e-02 4.254333209246397018e-03 -1.386637389659881592e-01 5.532877519726753235e-02 -1.711905747652053833e-01 1.195457056164741516e-01 -3.941484540700912476e-02 1.484815329313278198e-01 5.209404975175857544e-02 1.175662428140640259e-01 2.197842150926589966e-01 -2.341027706861495972e-01 4.126229509711265564e-02 1.533931791782379150e-01 2.938505411148071289e-01 -3.358564153313636780e-02
1.554800122976303101e-01 -7.487251609563827515e-02 1.939756050705909729e-02 1.393749117851257324e-01 2.333922684192657471e-01 3.027257621288299561e-01 2.604182660579681396e-01 1.731051951646804810e-01 7.673267275094985962e-02 8.929429203271865845e-02 -7.328733801841735840e-02 7.262717932462692261e-02 -4.152050018310546875e-01 -2.115381807088851929e-01 -4.555649757385253906e-01 1.033464819192886353e-02 -7.864440232515335083e-02 -1.421585381031036377e-01 1.026715710759162903e-02 1.453214436769485474e-01 -9.133548289537429810e-02 1.617931574583053589e-01 9.918218851089477539e-02 2.200229167938232422e-01 1.555406153202056885e-01 -7.427041977643966675e-02 1.302127987146377563e-01 8.901825547218322754e-02 1.700627505779266357e-01 -1.761634796857833862e-01 3.435463458299636841e-02 -3.340167552232742310e-02
2.795594632625579834e-01 -3.265193700790405273e-01 5.012460052967071533e-02 8.592416346073150635e-02 1.383469700813293457e-01 5.384085774421691895e-01 -7.132346183061599731e-02 1.522189527750015259e-01 3.408240899443626404e-02 3.854861855506896973e-02 -2.771039605140686035e-01 1.246570497751235962e-01 -5.657744035124778748e-02 1.176336966454982758e-02 1.288773715496063232e-01 3.154062032699584961e-01 1.068618614226579666e-02 1.356711834669113159e-01 -8.728992193937301636e-02 1.873547583818435669e-02 -1.397234797477722168e-01 1.051951292902231216e-02 -8.577696233987808228e-02 7.644264493137598038e-03 4.796379711478948593e-03 2.251865714788436890e-01 -1.597808152437210083e-01 9.240560978651046753e-02 -3.420672565698623657e-02 -2.375949025154113770e-01 -1.205672044306993484e-02 -2.398813813924789429e-01
1.878427416086196899e-01 -2.346290796995162964e-01 -2.299040853977203369e-01 1.322398185729980469e-01 3.487328290939331055e-01 8.324386924505233765e-02 1.747342348098754883e-01 4.898668080568313599e-02 1.479034572839736938e-01 -1.529645472764968872e-01 1.527469307184219360e-01 3.768442571163177490e-02 -2.079501450061798096e-01 2.291160635650157928e-02 2.069904655218124390e-01 3.353722393512725830e-01 3.558686673641204834e-01 2.454267442226409912e-01 -1.054503843188285828e-01 -1.068830862641334534e-01 -1.553089171648025513e-01 1.465015113353729248e-01 -1.594016402959823608e-01 1.016263514757156372e-01 4.869694262742996216e-02 -6.583789829164743423e-03 -1.765729486942291260e-01 -1.184587776660919189e-01 1.334830224514007568e-01 -8.363892883062362671e-02 6.371673196554183960e-02 -2.036984413862228394e-01
2.195972502231597900e-01 -1.535374522209167480e-01 1.175146102905273438e-01 2.307441085577011108e-01 3.440562486648559570e-01 5.672686174511909485e-02 1.529862582683563232e-01 -5.868171155452728271e-02 -1.114778891205787659e-01 -2.146892063319683075e-02 3.178686201572418213e-01 2.647241353988647461e-01 -2.955116629600524902e-01 2.428676187992095947e-01 -2.216640673577785492e-02 2.791981101036071777e-01 -5.519347265362739563e-02 2.392697483301162720e-01 -8.726928383111953735e-02 1.089376360177993774e-01 -2.015936523675918579e-01 2.069538831710815430e-01 2.966434508562088013e-02 -1.088821217417716980e-01 -5.310840532183647156e-02 -9.246820211410522461e-02 1.102387905120849609e-02 1.138897240161895752e-01 1.273367702960968018e-01 -1.853679493069648743e-02 2.730436921119689941e-01 -1.113028824329376221e-01
1.041547954082489014e-01 -1.722377985715866089e-01 1.261590868234634399e-01 9.493873268365859985e-02 2.652909159660339355e-01 1.287857443094253540e-01 -4.013840109109878540e-03 2.123219221830368042e-01 -1.603437215089797974e-01 2.920964360237121582e-01 6.031579151749610901e-02 8.525989204645156860e-02 -1.969092041254043579e-01 1.688821613788604736e-01 6.087952759116888046e-03 2.438297420740127563e-01 1.741294860839843750e-01 1.091749295592308044e-01 2.169437706470489502e-01 -3.910532593727111816e-01 5.466594919562339783e-02 -2.069586515426635742e-01 -1.234190613031387329e-01 -5.296222493052482605e-02 2.885562181472778320e-01 -1.694120913743972778e-01 -1.322231292724609375e-01 -5.956471711397171021e-02 1.922784745693206787e-01 -8.522757887840270996e-02 1.619868278503417969e-01 -2.102788984775543213e-01
-1.257732138037681580e-02 4.562815651297569275e-02 9.668856114149093628e-02 1.349101960659027100e-01 6.303449720144271851e-02 3.347466289997100830e-01 8.507818728685379028e-02 6.814608722925186157e-02 1.311605982482433319e-02 -4.757693968713283539e-03 3.621690347790718079e-02 5.562589168548583984e-01 -6.781619042158126831e-02 1.967547535896301270e-01 7.884157449007034302e-02 4.082674682140350342e-01 -3.557926043868064880e-02 5.457084625959396362e-02 4.585772380232810974e-02 3.323331102728843689e-02 -2.356948852539062500e-01 1.830036193132400513e-01 -6.936904042959213257e-02 9.609092026948928833e-02 1.776201725006103516e-01 2.874363064765930176e-01 1.322106570005416870e-01 -2.395548671483993530e-02 6.190786138176918030e-02 -9.335634857416152954e-02 -4.988082125782966614e-02 -2.395040243864059448e-01
1.923799067735671997e-01 -1.369721442461013794e-01 -4.445774108171463013e-02 2.356961369514465332e-01 3.721522390842437744e-01 3.823641315102577209e-02 3.456602394580841064e-01 3.230572044849395752e-01 1.366197168827056885e-01 1.940454244613647461e-01 -2.591659314930438995e-02 6.892996607348322868e-04 -2.789847552776336670e-01 -8.843784034252166748e-02 -2.570621967315673828e-01 -1.857344061136245728e-01 -1.124597191810607910e-01 1.141639724373817444e-01 -2.618975937366485596e-01 4.528249800205230713e-02 -2.860260605812072754e-01 3.264160454273223877e-02 -8.080039918422698975e-02 1.500516682863235474e-01 1.713830530643463135e-01 -5.670809745788574219e-02 -8.960314095020294189e-02 -1.004401445388793945e-01 4.028321709483861923e-03 6.519445776939392090e-02 1.167408153414726257e-01 5.318292975425720215e-02
2.814771234989166260e-01 -9.311966598033905029e-03 -7.372896373271942139e-02 1.544341146945953369e-01 1.551244854927062988e-01 1.811876893043518066e-01 1.979801356792449951e-01 3.270922303199768066e-01 1.947723478078842163e-01 2.304816991090774536e-01 1.827901601791381836e-02 -1.068348288536071777e-01 -2.634204924106597900e-01 6.584721803665161133e-02 -1.829196959733963013e-01 2.919928357005119324e-02 -3.309589922428131104e-01 4.205254837870597839e-02 -5.272333696484565735e-02 1.017425432801246643e-01 -2.798560559749603271e-01 8.360020816326141357e-02 4.565091058611869812e-02 8.252302557229995728e-02 1.198459491133689880e-01 1.747078299522399902e-01 -2.610177695751190186e-01 -2.480942606925964355e-01 1.152383387088775635e-01 -1.719287037849426270e-01 1.204576790332794189e-01 -1.640834510326385498e-01
-7.899935543537139893e-02 1.940292567014694214e-01 1.624045893549919128e-02 2.303771674633026123e-01 9.630985558032989502e-02 1.820683479309082031e-01 3.565864264965057373e-02 4.860418383032083511e-03 -7.645909488201141357e-02 6.921135634183883667e-02 -2.602366544306278229e-02 1.504462808370590210e-01 -3.573082685470581055e-01 1.177281662821769714e-01 -1.752974689006805420e-01 3.143185675144195557e-01 2.831713855266571045e-01 4.763651639223098755e-02 2.853216417133808136e-02 -1.620889008045196533e-01 -7.612339407205581665e-02 3.087193071842193604e-01 -1.938279271125793457e-01 8.729045838117599487e-02 3.578903377056121826e-01 8.939214795827865601e-02 -2.924844026565551758e-01 1.497298106551170349e-02 -1.276355385780334473e-01 9.455741196870803833e-02 1.280415207147598267e-01 -1.863998323678970337e-01
-4.961313679814338684e-02 -3.081929683685302734e-01 1.166725158691406250e-02 7.612448185682296753e-02 7.531808689236640930e-03 3.235892355442047119e-01 1.859572827816009521e-01 -3.382123261690139771e-02 -1.844292879104614258e-01 9.197548776865005493e-02 -1.859235018491744995e-01 -2.076009288430213928e-02 -2.270180881023406982e-01 2.450471967458724976e-01 -6.660050898790359497e-02 1.763727515935897827e-01 7.509420160204172134e-03 1.207381263375282288e-01 4.243634268641471863e-02 -7.037560641765594482e-02 -3.377178311347961426e-01 3.572295010089874268e-01 2.016201615333557129e-02 -1.527670174837112427e-01 2.148022204637527466e-01 4.173461720347404480e-02 1.884692609310150146e-01 7.408765703439712524e-02 1.886602491140365601e-01 3.150162100791931152e-02 2.582514584064483643e-01 -2.292700707912445068e-01
-1.085548754781484604e-02 -1.135169565677642822e-01 1.141043081879615784e-01 2.888386249542236328e-01 -3.683008020743727684e-03 2.768689692020416260e-01 3.413525223731994629e-02 5.316488072276115417e-02 -3.983316943049430847e-02 -9.015832841396331787e-02 3.399958610534667969e-01 1.567816138267517090e-01 -1.348725408315658569e-01 1.525986790657043457e-01 7.660517841577529907e-02 2.435885518789291382e-01 2.368448972702026367e-01 3.545670211315155029e-01 2.568269148468971252e-02 1.026188358664512634e-01 -1.969361603260040283e-01 4.004114568233489990e-01 7.986036688089370728e-02 2.066564559936523438e-01 1.656678467988967896e-01 -8.704307675361633301e-02 5.813514813780784607e-02 1.467341184616088867e-01 1.585628241300582886e-01 -1.083248704671859741e-01 1.213163509964942932e-01 -2.418786473572254181e-02
5.897633731365203857e-02 -2.495100349187850952e-01 -1.771270930767059326e-01 2.462187558412551880e-01 7.561526447534561157e-02 -1.005899067968130112e-02 1.772900074720382690e-01 4.000902771949768066e-01 -1.492066234350204468e-01 1.404905319213867188e-01 -7.873370498418807983e-02 1.184634119272232056e-01 -1.275031119585037231e-01 -6.177882850170135498e-02 -4.049709066748619080e-02 -1.631716936826705933e-01 5.479678139090538025e-02 -1.292871683835983276e-01 2.188342213630676270e-01 8.591759949922561646e-02 1.536569185554981232e-02 8.580381423234939575e-02 1.468613594770431519e-01 2.746884524822235107e-01 3.631407320499420166e-01 -1.007592976093292236e-01 -2.432671189308166504e-01 -8.646373450756072998e-02 1.622145175933837891e-01 1.785322278738021851e-01 2.854572832584381104e-01 -8.008992671966552734e-02
8.326294273138046265e-02 -5.187007598578929901e-03 1.321004629135131836e-01 5.479792505502700806e-02 3.323134481906890869e-01 1.399641633033752441e-01 1.433236431330442429e-02 2.194406092166900635e-01 6.510771811008453369e-02 8.578500151634216309e-02 -4.392858967185020447e-02 2.609191536903381348e-01 -4.531479775905609131e-01 -2.265807390213012695e-01 -4.030197262763977051e-01 -1.019324436783790588e-01 -2.545426040887832642e-02 1.350192129611968994e-01 -9.275738894939422607e-02 -1.037631463259458542e-02 -2.179291695356369019e-01 2.083583474159240723e-01 1.200591102242469788e-01 2.212252095341682434e-02 3.706672415137290955e-02 3.480155020952224731e-02 1.360594481229782104e-01 3.435157239437103271e-02 1.309316009283065796e-01 -9.691485017538070679e-02 3.171188235282897949e-01 -1.801789179444313049e-02
-7.044448703527450562e-02 -3.369382396340370178e-02 2.536244094371795654e-01 1.402039378881454468e-01 -7.268697768449783325e-02 3.879938647150993347e-02 1.041651982814073563e-02 1.447244584560394287e-01 -8.687851577997207642e-02 2.551521733403205872e-02 6.781113147735595703e-02 1.763956844806671143e-01 -1.480644494295120239e-01 -4.017570242285728455e-02 -2.831104397773742676e-01 -1.401529014110565186e-01 -5.614243075251579285e-02 2.722592651844024658e-01 4.510965347290039062e-01 -1.447915881872177124e-01 -2.235250174999237061e-01 2.166671156883239746e-01 -1.563851684331893921e-01 1.113926433026790619e-02 2.088676840066909790e-01 1.826786696910858154e-01 1.717684417963027954e-01 -1.254756897687911987e-01 2.024845629930496216e-01 -3.426213189959526062e-02 -5.972861498594284058e-02 -3.516072928905487061e-01
1.502324193716049194e-01 1.631265431642532349e-01 3.497271239757537842e-01 7.247020304203033447e-02 1.935857906937599182e-02 5.216569080948829651e-02 7.252303510904312134e-02 4.113066494464874268e-01 4.659972712397575378e-02 -2.092187851667404175e-01 -2.109335362911224365e-02 1.642955690622329712e-01 -1.536285579204559326e-01 -1.648606359958648682e-01 -1.211725361645221710e-02 5.894289538264274597e-02 3.950260952115058899e-02 2.440148144960403442e-01 3.607041202485561371e-03 -4.683303460478782654e-02 -7.829349488019943237e-02 5.224135145545005798e-02 -3.371313810348510742e-01 -4.952505603432655334e-02 4.484252929687500000e-01 1.732974499464035034e-01 1.059982776641845703e-01 -6.684515625238418579e-02 1.290641427040100098e-01 -1.117529496550559998e-01 -1.652484238147735596e-01 -1.624568700790405273e-01
1.766075938940048218e-01 -3.058936446905136108e-02 -6.438260525465011597e-02 -2.721139490604400635e-01 -1.644818671047687531e-02 -1.710559474304318428e-03 1.286746263504028320e-01 3.146344721317291260e-01 -1.544580012559890747e-01 -1.130370274186134338e-01 4.183920100331306458e-02 2.653481066226959229e-01 -4.281930997967720032e-02 -2.672723531723022461e-01 -1.956223100423812866e-01 -1.033000648021697998e-01 1.952339857816696167e-01 -5.580846592783927917e-02 1.324819624423980713e-01 -3.888509795069694519e-02 -2.666670978069305420e-01 2.258220165967941284e-01 -8.014235645532608032e-02 3.475953340530395508e-01 1.077325567603111267e-01 7.195816189050674438e-02 -2.978283762931823730e-01 -1.100809872150421143e-01 1.160054653882980347e-01 -1.447217166423797607e-01 2.621735930442810059e-01 -1.116619557142257690e-01
-1.030888706445693970e-01 -9.370488673448562622e-02 2.532574832439422607e-01 1.420730054378509521e-01 1.703406274318695068e-01 -5.114497989416122437e-02 2.456741333007812500e-01 1.394540667533874512e-01 -1.434272676706314087e-01 1.850152909755706787e-01 4.225413501262664795e-02 4.532619416713714600e-01 2.055866830050945282e-02 1.175843477249145508e-01 1.799113862216472626e-02 2.608195841312408447e-01 2.601272761821746826e-01 2.090800255537033081e-01 1.157245947979390621e-03 -6.976892799139022827e-02 -1.621709018945693970e-01 4.808648675680160522e-02 -1.311382353305816650e-01 1.477598305791616440e-02 3.855898082256317139e-01 3.372927755117416382e-02 1.007335335016250610e-01 -1.951895058155059814e-01 -8.056063950061798096e-02 -2.377768158912658691e-01 3.478392586112022400e-02 -1.249870285391807556e-01
2.881910465657711029e-02 -1.255001425743103027e-01 -9.364774078130722046e-02 1.866545230150222778e-01 9.242885559797286987e-02 2.551090121269226074e-01 3.510130643844604492e-01 3.438480198383331299e-01 6.381379067897796631e-02 3.341275155544281006e-01 -6.088713929057121277e-02 2.074057608842849731e-01 -2.769115865230560303e-01 2.374980039894580841e-02 -8.809984475374221802e-02 -1.977681070566177368e-01 2.705864906311035156e-01 1.518639177083969116e-01 1.042511388659477234e-01 -2.830837666988372803e-01 -9.635693579912185669e-02 9.224098175764083862e-02 -9.545280784368515015e-02 -2.428361326456069946e-01 -1.022252142429351807e-01 1.225362792611122131e-01 -4.621809814125299454e-03 1.350509226322174072e-01 1.219820901751518250e-01 -5.390803515911102295e-02 5.489164218306541443e-02 -2.249905839562416077e-02
-1.341814100742340088e-01 -2.035373449325561523e-01 -6.781619787216186523e-02 9.464215487241744995e-02 3.086757957935333252e-01 1.280171722173690796e-01 6.438580900430679321e-02 3.372876346111297607e-01 2.734993398189544678e-02 1.019572019577026367e-01 1.443564891815185547e-02 6.557051837444305420e-02 -2.708918154239654541e-01 2.403507083654403687e-01 -1.622159183025360107e-01 4.704858362674713135e-02 1.967126876115798950e-01 -1.506556868553161621e-01 -6.901669502258300781e-02 2.564926445484161377e-02 -2.822403907775878906e-01 3.319713771343231201e-01 4.746912047266960144e-02 1.075114980340003967e-01 -4.528444260358810425e-02 -6.106047891080379486e-03 -2.561506628990173340e-01 1.168770939111709595e-01 2.429054081439971924e-01 -3.807478398084640503e-02 1.274620294570922852e-01 -3.058645427227020264e-01
5.592676252126693726e-02 -4.002602398395538330e-02 2.818166017532348633e-01 2.333570271730422974e-01 1.469217538833618164e-01 3.263851404190063477e-01 -1.364580094814300537e-01 1.503502279520034790e-01 1.181406229734420776e-01 -2.465670928359031677e-02 7.998992688953876495e-03 1.500542461872100830e-01 -1.771067976951599121e-01 -3.239969164133071899e-02 1.762845665216445923e-01 1.840665936470031738e-01 1.286509931087493896e-01 -1.101146414875984192e-01 2.346023730933666229e-02 5.594833195209503174e-02 -1.803163290023803711e-01 2.855748832225799561e-01 -3.096486069262027740e-02 -5.609805136919021606e-02 2.442362457513809204e-01 8.837205171585083008e-02 3.854670748114585876e-02 -3.394557237625122070e-01 -9.089557453989982605e-03 -2.211367338895797729e-01 4.123525619506835938e-01 -6.172962486743927002e-02
3.158724009990692139e-01 -5.658467765897512436e-03 -7.332894206047058105e-02 1.821166574954986572e-01 1.630319952964782715e-01 9.307331591844558716e-02 1.240226328372955322e-01 3.239129781723022461e-01 -7.602564990520477295e-02 9.960576891899108887e-02 1.280431076884269714e-02 6.127595901489257812e-02 -3.759633004665374756e-01 -3.351929597556591034e-03 -4.102736711502075195e-01 -1.231259629130363464e-01 -2.801993787288665771e-01 -5.420144274830818176e-02 -1.247234493494033813e-01 -6.359706073999404907e-02 -2.542333900928497314e-01 8.084641396999359131e-02 1.011474207043647766e-01 2.003883123397827148e-01 1.471654027700424194e-01 -1.162170059978961945e-02 -2.250434309244155884e-01 -1.607118099927902222e-01 1.056103259325027466e-01 -1.663348078727722168e-01 4.059714451432228088e-02 -1.732290908694267273e-02
1.293589770793914795e-01 -8.449885994195938110e-02 1.355445235967636108e-01 3.967842161655426025e-01 -3.493135794997215271e-02 2.930559515953063965e-01 1.841697096824645996e-01 5.783904343843460083e-02 -8.469948917627334595e-02 -7.867348939180374146e-02 3.603810817003250122e-02 3.755505383014678955e-01 1.059830263257026672e-01 -1.581877842545509338e-02 -7.333786226809024811e-03 2.803981602191925049e-01 1.441493034362792969e-01 1.758499443531036377e-02 3.174519240856170654e-01 1.868728697299957275e-01 -4.580044746398925781e-02 1.238979995250701904e-01 -5.089734867215156555e-02 2.269650250673294067e-01 2.202700376510620117e-01 8.861921727657318115e-03 9.234372526407241821e-02 2.081675641238689423e-02 6.987193226814270020e-02 -1.252680718898773193e-01 -5.793203413486480713e-02 -3.467916548252105713e-01
1.012895926833152771e-01 8.053974248468875885e-03 1.628616899251937866e-01 2.452130913734436035e-01 8.246418088674545288e-02 1.587982028722763062e-01 3.802067041397094727e-01 2.063718736171722412e-01 1.672845780849456787e-01 1.182803064584732056e-01 5.067284777760505676e-02 8.312630653381347656e-02 5.614509433507919312e-02 -1.270912438631057739e-01 -2.740124166011810303e-01 2.381216287612915039e-01 -8.796684443950653076e-02 -1.460483372211456299e-01 -6.110864132642745972e-02 -3.062081933021545410e-01 -3.367606699466705322e-01 2.276422232389450073e-01 -1.181267276406288147e-01 1.828949339687824249e-02 1.309741437435150146e-01 -2.748130820691585541e-02 -8.401950448751449585e-02 -1.828092485666275024e-01 -2.187206745147705078e-01 -1.899358183145523071e-01 4.077591001987457275e-02 -1.768302321434020996e-01
1.882649362087249756e-01 -3.847957551479339600e-01 -1.927484422922134399e-01 1.077408045530319214e-01 2.622783742845058441e-02 8.233422040939331055e-02 3.519488573074340820e-01 2.636662423610687256e-01 1.413332521915435791e-01 -1.395763363689184189e-02 -5.885980278253555298e-02 3.057610057294368744e-02 -1.481915712356567383e-01 2.129775285720825195e-01 -7.814044505357742310e-02 -1.256439834833145142e-01 3.628118196502327919e-03 1.954918354749679565e-01 7.622792571783065796e-02 1.734309941530227661e-01 1.237384136766195297e-02 1.614505648612976074e-01 2.761524356901645660e-02 2.056345790624618530e-01 9.502861648797988892e-02 1.270958483219146729e-01 -3.221850097179412842e-02 -2.335304021835327148e-01 5.714273825287818909e-02 -1.667052358388900757e-01 4.258950352668762207e-01 -1.284697204828262329e-01
2.213128358125686646e-01 -1.192977800965309143e-01 1.315713021904230118e-02 1.615077853202819824e-01 2.478908747434616089e-01 8.574313670396804810e-02 3.194908201694488525e-01 2.762759327888488770e-01 1.659367531538009644e-01 2.063276320695877075e-01 -1.704621315002441406e-02 -6.042881682515144348e-02 -2.904870212078094482e-01 1.277276575565338135e-01 -1.627897918224334717e-01 -1.594716459512710571e-01 -3.105713427066802979e-01 4.035088792443275452e-02 -1.012232676148414612e-01 1.070559322834014893e-01 -2.302292883396148682e-01 -3.563540056347846985e-02 -8.970523625612258911e-02 2.045216113328933716e-01 2.608517408370971680e-01 1.256819516420364380e-01 -1.006507948040962219e-01 -1.599034816026687622e-01 9.296304732561111450e-02 -2.029215544462203979e-01 1.820992529392242432e-01 -1.009413599967956543e-01
-4.079966247081756592e-02 -2.063040137290954590e-01 9.811683744192123413e-02 1.258533895015716553e-01 2.050638645887374878e-01 1.225917413830757141e-01 1.862264126539230347e-01 1.485899239778518677e-01 -1.398925185203552246e-01 9.882257878780364990e-02 6.215083971619606018e-02 4.402895867824554443e-01 -4.073311388492584229e-02 1.083789840340614319e-01 6.812806427478790283e-02 4.797333776950836182e-01 1.643692255020141602e-01 -2.277200669050216675e-02 -2.149066701531410217e-02 -8.277920633554458618e-02 -2.286538034677505493e-01 1.418175399303436279e-01 -2.127151787281036377e-01 -2.062260359525680542e-02 2.347150593996047974e-01 2.365866675972938538e-02 1.835564225912094116e-01 -1.801675930619239807e-02 3.269011154770851135e-03 -2.629200816154479980e-01 -9.656599164009094238e-02 -1.420409679412841797e-01
-5.311798304319381714e-02 1.549883186817169189e-01 2.794508337974548340e-01 3.005402088165283203e-01 1.919459253549575806e-01 3.199041485786437988e-01 1.661963611841201782e-01 1.781030744314193726e-01 -1.404737681150436401e-01 -3.266609460115432739e-02 4.127277433872222900e-02 3.061957657337188721e-01 -2.381065189838409424e-01 -1.197093129158020020e-01 5.049632489681243896e-02 1.423426866531372070e-01 -1.118060573935508728e-01 -1.950815320014953613e-01 -7.038965821266174316e-02 4.201367869973182678e-02 -1.255901306867599487e-01 2.062787860631942749e-01 1.253744363784790039e-01 -4.412667080760002136e-02 1.333766579627990723e-01 -1.690435595810413361e-02 -2.288894355297088623e-02 -1.757773309946060181e-01 -6.383279711008071899e-02 -2.662086188793182373e-01 2.851459980010986328e-01 -2.389706075191497803e-01
7.504681497812271118e-02 9.134002774953842163e-02 2.620124518871307373e-01 2.068658024072647095e-01 8.978232741355895996e-02 3.346613347530364990e-01 1.836201101541519165e-01 1.460428237915039062e-01 1.674520969390869141e-01 1.799601018428802490e-01 -8.640927262604236603e-03 -3.585311397910118103e-02 1.046143751591444016e-02 -4.353879392147064209e-02 2.610433399677276611e-01 1.353165209293365479e-01 6.016827374696731567e-02 2.993442416191101074e-01 4.986452311277389526e-02 2.514722645282745361e-01 -3.400223851203918457e-01 2.184212505817413330e-01 -1.767316609621047974e-01 2.136046439409255981e-01 2.067781239748001099e-02 3.267730027437210083e-02 -1.047452241182327271e-01 -2.947938144207000732e-01 8.084709942340850830e-02 -1.051897555589675903e-02 8.715108036994934082e-02 -1.910064071416854858e-01
9.604261815547943115e-02 1.441531032323837280e-01 -7.564962375909090042e-03 -1.030665710568428040e-01 5.033991113305091858e-02 1.905399858951568604e-01 1.971623003482818604e-01 2.188163101673126221e-01 -1.584490239620208740e-01 -1.074036359786987305e-01 -4.001100361347198486e-02 5.766861513257026672e-02 -4.890488833189010620e-02 -1.433722376823425293e-01 -3.851607441902160645e-01 -2.408014051616191864e-02 6.144070625305175781e-02 -9.728183597326278687e-02 1.881884336471557617e-01 2.290020883083343506e-01 -9.731952100992202759e-02 1.044892147183418274e-01 -1.767001152038574219e-01 3.555925786495208740e-01 1.820780783891677856e-01 1.578610986471176147e-01 -3.379060029983520508e-01 -3.179106116294860840e-02 1.760606840252876282e-02 -2.063793092966079712e-01 3.135049343109130859e-01 -1.633197814226150513e-01
1.558067798614501953e-01 4.667516797780990601e-02 -5.375947337597608566e-03 4.939753711223602295e-01 4.037593901157379150e-01 1.953800618648529053e-01 8.892188966274261475e-02 1.997521966695785522e-01 2.059067189693450928e-01 7.380416244268417358e-02 -3.091597743332386017e-02 -2.930396050214767456e-02 -4.060364887118339539e-02 2.041009627282619476e-02 -1.004306748509407043e-01 -1.538285166025161743e-01 1.827058792114257812e-01 -1.488786749541759491e-02 -7.709966599941253662e-02 1.023632064461708069e-01 -3.723413348197937012e-01 1.292065978050231934e-01 1.394431889057159424e-01 1.813061237335205078e-01 1.256886571645736694e-01 1.827953159809112549e-01 -7.584793027490377426e-03 1.137586906552314758e-01 2.441872954368591309e-01 1.134885698556900024e-01 -1.169187389314174652e-02 -4.999662563204765320e-02
3.960929811000823975e-02 6.606669723987579346e-02 2.129390239715576172e-01 2.634161710739135742e-01 -3.086909465491771698e-02 2.737413942813873291e-01 1.765629798173904419e-01 3.169443011283874512e-01 -2.173966541886329651e-02 -1.153607759624719620e-02 1.731633841991424561e-01 -7.395240664482116699e-02 -2.854172140359878540e-02 -1.760823279619216919e-02 2.664459347724914551e-01 5.382012575864791870e-02 9.081427007913589478e-03 3.742023408412933350e-01 9.994499385356903076e-02 1.291331350803375244e-01 -3.080183863639831543e-01 9.120962023735046387e-02 -2.288182377815246582e-01 1.740921288728713989e-01 2.523048035800457001e-02 -1.204176340252161026e-02 4.596231132745742798e-02 -2.640389204025268555e-01 1.425420679152011871e-02 -1.056765019893646240e-01 2.647669911384582520e-01 -2.324373871088027954e-01
-4.191195219755172729e-02 7.734522968530654907e-02 9.120727889239788055e-03 4.145656526088714600e-01 1.748570054769515991e-01 2.028863281011581421e-01 -4.962072125636041164e-04 3.996330797672271729e-01 -2.281334847211837769e-01 4.437072575092315674e-02 1.604398190975189209e-01 7.696490269154310226e-03 8.218118548393249512e-02 -4.325589165091514587e-02 1.990801692008972168e-01 1.737949103116989136e-01 9.760954231023788452e-02 -7.088101655244827271e-02 1.083469614386558533e-01 -1.268713027238845825e-01 -1.361758112907409668e-01 3.244213759899139404e-02 -1.483368128538131714e-01 3.248331844806671143e-01 1.795455962419509888e-01 4.366216063499450684e-02 -3.073877468705177307e-02 -1.799959987401962280e-01 1.908825039863586426e-01 -1.861661672592163086e-01 1.819036155939102173e-01 -2.634750306606292725e-01
1.084862798452377319e-01 1.959777474403381348e-01 2.582644224166870117e-01 3.562467545270919800e-02 -5.466603115200996399e-02 3.098078966140747070e-01 1.024739742279052734e-01 3.138498067855834961e-01 4.296671971678733826e-02 3.817148506641387939e-01 9.290040284395217896e-02 3.547469526529312134e-02 -1.733607202768325806e-01 -1.377967000007629395e-01 1.034809947013854980e-01 9.978812187910079956e-02 3.990935906767845154e-02 1.719922944903373718e-02 1.985950171947479248e-01 -1.332436595112085342e-02 -4.610377550125122070e-01 -2.646181918680667877e-02 -2.256362140178680420e-01 2.511901557445526123e-01 -5.240148399025201797e-03 1.958417594432830811e-01 4.923811927437782288e-02 -6.000182777643203735e-02 1.155215129256248474e-01 -9.518583863973617554e-02 -2.314879000186920166e-02 -1.030290052294731140e-01
-4.575644060969352722e-02 -1.591281145811080933e-01 2.236957252025604248e-01 1.682377234101295471e-02 4.121882319450378418e-01 1.234966889023780823e-01 2.530976533889770508e-01 2.907401919364929199e-01 -5.717991665005683899e-02 1.703198105096817017e-01 -1.180539131164550781e-01 8.759359270334243774e-02 -1.693636029958724976e-01 1.492327153682708740e-01 -3.006364107131958008e-01 1.374521553516387939e-01 3.983769714832305908e-01 -1.302053034305572510e-02 -3.760003671050071716e-02 1.290479302406311035e-01 -1.826415956020355225e-01 1.556727886199951172e-01 1.122410297393798828e-01 1.191314384341239929e-01 2.261244803667068481e-01 -3.086547367274761200e-02 8.446080237627029419e-02 1.510825753211975098e-01 4.031473398208618164e-02 -1.707991957664489746e-01 1.194709632545709610e-02 -9.866673499345779419e-03
1.868475079536437988e-01 -6.467414647340774536e-02 4.652132093906402588e-01 1.114462912082672119e-01 2.779874801635742188e-01 2.649709209799766541e-02 2.829576842486858368e-02 -5.192492157220840454e-02 2.284783273935317993e-01 -3.960864152759313583e-03 2.910829484462738037e-01 1.370280086994171143e-01 -4.345203638076782227e-01 1.245211213827133179e-01 8.866745978593826294e-02 1.320342272520065308e-01 1.534734368324279785e-01 -3.331237658858299255e-02 2.011843957006931305e-02 6.316796690225601196e-02 5.286278668791055679e-03 1.465107053518295288e-01 1.112986728549003601e-01 -5.199933797121047974e-02 2.442381680011749268e-01 -5.435706116259098053e-03 5.863942578434944153e-02 -1.479993015527725220e-01 1.651520133018493652e-01 -1.584714949131011963e-01 1.703305989503860474e-01 -1.821667253971099854e-01
-1.571642011404037476e-01 -4.827059060335159302e-02 1.195690929889678955e-01 -2.365822046995162964e-01 2.661814987659454346e-01 -9.899628907442092896e-02 2.355218976736068726e-01 3.434792459011077881e-01 5.474986881017684937e-02 -1.867329776287078857e-01 6.786062568426132202e-02 2.546338737010955811e-01 -9.717748314142227173e-02 -1.179052069783210754e-01 -2.121627181768417358e-01 1.686775088310241699e-01 3.337329030036926270e-01 2.004284858703613281e-01 1.236189529299736023e-01 7.210226356983184814e-02 -1.453326344490051270e-01 1.962960660457611084e-01 -9.325674921274185181e-02 8.934178203344345093e-02 1.195067167282104492e-01 -4.105145484209060669e-02 -3.130431100726127625e-02 -4.006860032677650452e-02 6.714976578950881958e-02 -3.511011004447937012e-01 1.698677837848663330e-01 1.446680128574371338e-01
2.444625049829483032e-01 -5.070914328098297119e-02 2.936274111270904541e-01 1.786947101354598999e-01 2.465221434831619263e-01 1.831859946250915527e-01 5.473093688488006592e-02 -1.517412438988685608e-02 4.998916015028953552e-02 2.674062252044677734e-01 -7.321596145629882812e-02 1.035509034991264343e-01 -2.527500689029693604e-01 2.176395803689956665e-02 -1.275546550750732422e-01 -3.049420118331909180e-01 -1.700465753674507141e-02 2.692399024963378906e-01 -1.500966027379035950e-04 1.217721253633499146e-01 -4.304654598236083984e-01 2.810003757476806641e-01 3.495135158300399780e-02 2.100275829434394836e-02 1.035708189010620117e-01 -1.953246816992759705e-02 2.401940291747450829e-03 4.907587915658950806e-02 1.475089788436889648e-01 -1.107541695237159729e-01 1.985650360584259033e-01 -1.332252472639083862e-01
1.032931171357631683e-02 -1.506431996822357178e-01 3.971121460199356079e-02 1.256701052188873291e-01 9.212800860404968262e-02 2.803715765476226807e-01 4.319580644369125366e-02 -8.000764250755310059e-02 -1.136128604412078857e-01 -9.333236515522003174e-02 -3.047272749245166779e-02 4.721997678279876709e-01 -2.586012519896030426e-02 1.276514083147048950e-01 -3.064729738980531693e-03 4.382064044475555420e-01 1.677965372800827026e-01 -3.605741634964942932e-02 2.693433761596679688e-01 3.019738942384719849e-02 -1.651693135499954224e-01 1.221392303705215454e-01 -2.014140039682388306e-01 2.360765784978866577e-01 3.524081781506538391e-02 1.008253246545791626e-01 1.399037539958953857e-01 9.137891232967376709e-02 2.888757362961769104e-02 -1.589659154415130615e-01 1.963817775249481201e-01 -2.540388107299804688e-01
-2.269111424684524536e-01 -1.580475866794586182e-01 -2.741058357059955597e-02 3.043074309825897217e-01 9.765968471765518188e-02 3.114962601102888584e-04 2.697282731533050537e-01 9.412105381488800049e-02 -3.338737040758132935e-02 -3.272266313433647156e-02 1.272364854812622070e-01 1.026203930377960205e-01 4.379454627633094788e-02 -9.317589551210403442e-02 -2.099045217037200928e-01 -1.577225178480148315e-01 -1.343021821230649948e-02 1.756346225738525391e-01 2.977078557014465332e-01 -1.431267857551574707e-01 -2.677722088992595673e-02 2.758885622024536133e-01 -6.845941394567489624e-02 -7.519945502281188965e-02 2.747894823551177979e-01 -8.610908687114715576e-02 5.558246746659278870e-02 -1.083351820707321167e-01 2.428378015756607056e-01 -1.291337609291076660e-01 4.010350406169891357e-01 -2.627653181552886963e-01
2.851288616657257080e-01 -8.787959814071655273e-02 1.677678823471069336e-01 1.027063950896263123e-01 1.432220339775085449e-01 1.441920250654220581e-01 -1.283299177885055542e-01 2.092300541698932648e-02 -7.983229309320449829e-02 9.066807478666305542e-02 9.859409183263778687e-02 3.101675510406494141e-01 -4.423043727874755859e-01 -1.753947585821151733e-01 -1.740601062774658203e-01 -1.244474500417709351e-01 9.202709794044494629e-02 1.415078192949295044e-01 -1.159076765179634094e-01 -1.826416552066802979e-01 -3.114820122718811035e-01 4.172613024711608887e-01 -2.542220614850521088e-02 -1.437056250870227814e-02 -4.179319739341735840e-02 -1.241827532649040222e-01 6.655038893222808838e-02 -5.783159285783767700e-02 1.379316598176956177e-01 -1.702492684125900269e-01 2.979351580142974854e-02 -1.639260351657867432e-02
-7.201928645372390747e-02 -2.676557004451751709e-01 2.023813687264919281e-02 1.276322305202484131e-01 1.780672669410705566e-01 1.708016991615295410e-01 2.715429961681365967e-01 2.650629281997680664e-01 -1.576844789087772369e-02 2.066525220870971680e-01 1.417746543884277344e-01 -4.900010768324136734e-03 -3.079777359962463379e-01 -4.403799772262573242e-02 -1.886817216873168945e-01 3.967910259962081909e-02 2.539110481739044189e-01 -2.769160866737365723e-01 1.116266008466482162e-02 2.408700436353683472e-02 -1.362902671098709106e-01 1.033322289586067200e-01 2.211294369772076607e-03 2.086155414581298828e-01 1.364394128322601318e-01 -9.542768448591232300e-02 -3.005842268466949463e-01 1.164897158741950989e-01 3.583456873893737793e-01 2.353984303772449493e-02 1.052284538745880127e-01 -1.350502371788024902e-01
2.767853140830993652e-01 4.959119111299514771e-02 -1.548983752727508545e-01 -8.847426623106002808e-02 -7.918772846460342407e-02 1.986863911151885986e-01 3.221650421619415283e-01 2.199123054742813110e-01 -7.384342700242996216e-02 6.242901086807250977e-02 2.106987684965133667e-01 1.377226114273071289e-01 -5.414959043264389038e-03 1.652007699012756348e-01 -2.638184428215026855e-01 -9.331528842449188232e-02 -2.327180467545986176e-02 -4.365783557295799255e-02 3.156245648860931396e-01 9.820215404033660889e-02 -2.721391022205352783e-01 2.472659759223461151e-02 -1.886965632438659668e-01 1.663490533828735352e-01 5.080167204141616821e-02 1.248454600572586060e-01 8.022052049636840820e-02 1.670555770397186279e-01 2.473985552787780762e-01 -2.732627466320991516e-02 1.889635175466537476e-01 -3.362150788307189941e-01
1.743252277374267578e-01 -3.764807060360908508e-02 -5.338596180081367493e-02 4.475332796573638916e-01 -1.023018285632133484e-01 2.465079873800277710e-01 8.056639879941940308e-02 1.485544780734926462e-04 -5.541608110070228577e-02 -8.660608530044555664e-02 7.790787518024444580e-02 2.584127187728881836e-01 -9.823200851678848267e-02 -1.074534580111503601e-01 2.267052978277206421e-01 3.468511998653411865e-01 9.365075826644897461e-02 -6.246266886591911316e-02 3.500432968139648438e-01 2.755385451018810272e-02 -7.906293123960494995e-02 1.715536415576934814e-01 -1.758131943643093109e-02 -8.068353682756423950e-02 1.177603527903556824e-01 5.984671413898468018e-02 -9.857048094272613525e-02 -2.860773503780364990e-01 4.042905196547508240e-02 -1.589913070201873779e-01 2.654938995838165283e-01 -1.617150157690048218e-01
4.951166734099388123e-02 1.400189846754074097e-02 1.518942117691040039e-01 -6.028923089616000652e-04 2.471825778484344482e-01 -1.929689645767211914e-01 1.263706833124160767e-01 5.103703737258911133e-01 -1.545853447169065475e-02 -6.892917305231094360e-02 8.089151233434677124e-02 3.760507404804229736e-01 -1.872744113206863403e-01 -2.300338819622993469e-02 8.799789845943450928e-02 -2.688359282910823822e-02 1.983804553747177124e-01 1.765129119157791138e-01 1.277798712253570557e-01 -1.969400942325592041e-01 -1.866083741188049316e-01 -9.276206605136394501e-03 -1.604612320661544800e-01 -1.378578320145606995e-02 1.627003401517868042e-01 9.527927264571189880e-03 2.236739248037338257e-01 -3.005812130868434906e-02 -3.861398249864578247e-02 -1.283170431852340698e-01 -9.077141433954238892e-02 -3.351401090621948242e-01
2.891215682029724121e-01 -1.763440668582916260e-01 -1.012853533029556274e-02 1.877434737980365753e-02 1.392649710178375244e-01 3.690086901187896729e-01 -1.579124107956886292e-02 3.696590363979339600e-01 -1.867045909166336060e-01 -1.575216948986053467e-01 -3.344937041401863098e-02 -4.221203178167343140e-02 -2.764249444007873535e-01 1.943364143371582031e-01 -2.875847183167934418e-02 -8.526589721441268921e-02 -1.593616753816604614e-01 3.528907299041748047e-01 -6.565752625465393066e-02 1.704308539628982544e-01 -2.435675114393234253e-01 3.145441040396690369e-02 1.410952769219875336e-02 9.421867877244949341e-02 1.882479526102542877e-02 2.580973207950592041e-01 9.782513231039047241e-02 -1.218140497803688049e-01 8.856908977031707764e-02 -9.265554696321487427e-02 1.639733165502548218e-01 -1.420564055442810059e-01
2.030189335346221924e-01 -7.336032390594482422e-02 2.061686217784881592e-01 -2.226656116545200348e-02 3.046976327896118164e-01 1.966968178749084473e-01 -1.098682917654514313e-02 9.451197087764739990e-02 2.400547824800014496e-02 2.670314013957977295e-01 -7.638099044561386108e-02 2.542792260646820068e-01 -4.006932973861694336e-01 -1.342272758483886719e-01 -3.147484958171844482e-01 -2.141438871622085571e-01 1.024200208485126495e-02 6.645544618368148804e-02 1.113315150141716003e-01 -4.955058172345161438e-02 -2.548940181732177734e-01 3.180083632469177246e-01 1.211445331573486328e-01 2.464300952851772308e-03 2.601066976785659790e-02 -1.258852183818817139e-01 1.266462802886962891e-01 -1.594433486461639404e-01 1.968153715133666992e-01 -2.886940352618694305e-02 7.567796856164932251e-02 -2.260011993348598480e-02
-8.334089070558547974e-02 -1.641716510057449341e-01 1.360409110784530640e-01 1.566035151481628418e-01 2.529747225344181061e-02 6.776753813028335571e-02 2.617081105709075928e-01 1.561099290847778320e-01 -6.363683193922042847e-02 4.331767857074737549e-01 1.378194838762283325e-01 1.762342900037765503e-01 -3.507469221949577332e-02 -1.801616549491882324e-01 1.768036000430583954e-02 3.545010089874267578e-02 -1.670491844415664673e-01 -1.070419549942016602e-01 1.741632670164108276e-01 1.354825794696807861e-01 -9.868849813938140869e-02 3.672864139080047607e-01 -3.564876690506935120e-02 1.329379081726074219e-01 -1.285701096057891846e-01 9.216684848070144653e-02 1.226930767297744751e-01 -8.924517035484313965e-02 2.744735479354858398e-01 1.178911551833152771e-01 3.593483269214630127e-01 -1.730082035064697266e-01
1.502345949411392212e-01 -2.312322705984115601e-01 -2.295430749654769897e-02 3.015333786606788635e-02 4.538199305534362793e-01 9.413675218820571899e-02 -8.758968859910964966e-02 2.460412383079528809e-01 -3.048812747001647949e-01 9.593328461050987244e-03 6.875506043434143066e-02 -6.355777382850646973e-02 -3.562483489513397217e-01 -4.685890674591064453e-02 -1.878776699304580688e-01 -1.123235002160072327e-01 1.151120886206626892e-01 1.575656086206436157e-01 -1.281777322292327881e-01 2.505874335765838623e-01 1.115557178854942322e-02 2.318475991487503052e-01 -1.250145491212606430e-02 1.610050797462463379e-01 1.892863661050796509e-01 -1.032172050327062607e-02 1.491663306951522827e-01 8.950625360012054443e-02 5.634541437029838562e-02 -6.416928768157958984e-02 2.998566627502441406e-01 2.365496009588241577e-03
5.702930316329002380e-02 -7.397679984569549561e-02 2.464499771595001221e-01 2.115524262189865112e-01 -1.374111026525497437e-01 2.351497262716293335e-01 2.004592269659042358e-01 1.407981216907501221e-01 1.602081656455993652e-01 4.642469882965087891e-01 9.535012394189834595e-02 1.439008414745330811e-01 -7.621017098426818848e-02 -7.395563274621963501e-02 4.594331607222557068e-02 -2.426751516759395599e-02 -1.549336966127157211e-02 1.604303121566772461e-01 1.098992228507995605e-01 1.779769062995910645e-01 -2.566421627998352051e-01 1.789387315511703491e-01 -3.780435770750045776e-02 1.925438828766345978e-02 -3.930826857686042786e-02 1.236565858125686646e-01 -2.553980983793735504e-02 -4.240545257925987244e-02 4.994893670082092285e-01 1.978137157857418060e-02 1.517553627490997314e-01 7.082772254943847656e-02
6.854368001222610474e-02 -2.945314906537532806e-02 3.105928190052509308e-04 2.523176968097686768e-01 -1.521712355315685272e-02 2.138093411922454834e-01 -1.282354742288589478e-01 2.121245265007019043e-01 -1.089967340230941772e-01 -3.598450124263763428e-02 -2.601618468761444092e-01 2.029584497213363647e-01 -2.092805951833724976e-01 1.788848191499710083e-01 -1.224046796560287476e-01 1.223040893673896790e-01 -1.130664423108100891e-01 -2.764490433037281036e-02 1.698336750268936157e-01 -2.728907465934753418e-01 -1.553062945604324341e-01 2.431773841381072998e-01 -1.432676166296005249e-01 3.030710518360137939e-01 1.390840113162994385e-01 -1.568204462528228760e-01 1.577631682157516479e-01 -2.392376065254211426e-01 5.669824313372373581e-03 -4.399247840046882629e-02 2.030621469020843506e-01 -3.373949825763702393e-01
2.014458328485488892e-01 3.086154535412788391e-02 -7.057675719261169434e-02 2.835284471511840820e-01 3.297736048698425293e-01 -4.054851830005645752e-02 1.845202594995498657e-01 3.981341123580932617e-01 9.665471315383911133e-02 2.238576263189315796e-01 -3.590448945760726929e-02 -1.337382942438125610e-01 -1.469732969999313354e-01 -9.599424153566360474e-02 -1.166029646992683411e-01 6.930583156645298004e-03 -3.088502287864685059e-01 2.711178734898567200e-02 -1.115188822150230408e-01 -7.917209714651107788e-02 -2.503646314144134521e-01 5.342603195458650589e-03 9.516356885433197021e-02 1.907024905085563660e-02 3.229569792747497559e-01 -1.743484474718570709e-02 -1.259074360132217407e-01 -2.638819217681884766e-01 3.208877146244049072e-02 -1.612028181552886963e-01 2.069823890924453735e-01 -1.210135035216808319e-02
2.842229604721069336e-01 -8.823566883802413940e-02 1.887726634740829468e-01 -1.405582576990127563e-01 1.449705213308334351e-01 1.647341549396514893e-01 1.283247470855712891e-01 3.327134847640991211e-01 -1.332601904869079590e-01 2.257294021546840668e-02 3.121461160480976105e-02 4.181885719299316406e-02 -1.817694604396820068e-01 6.441906839609146118e-02 -1.238510012626647949e-01 9.398485720157623291e-02 -1.650141030550003052e-01 -4.977072030305862427e-02 2.902763485908508301e-01 -9.404883533716201782e-02 5.232297256588935852e-02 4.326551556587219238e-01 -5.165717005729675293e-02 -8.523425459861755371e-02 3.246657922863960266e-02 4.689008742570877075e-02 2.236668467521667480e-01 -3.354219794273376465e-01 -7.046622037887573242e-02 2.466001063585281372e-01 5.538931488990783691e-02 -2.026356905698776245e-01
1.240101903676986694e-01 1.208961308002471924e-01 1.186156570911407471e-01 1.738512217998504639e-01 1.947475224733352661e-01 2.473431825637817383e-01 -4.991095513105392456e-02 1.932986080646514893e-01 -2.864760756492614746e-01 -2.353407740592956543e-01 9.124727547168731689e-02 1.684456318616867065e-01 -8.581373840570449829e-02 6.330460309982299805e-02 1.965163201093673706e-01 2.162940055131912231e-01 -2.744017541408538818e-01 -1.342602223157882690e-01 1.995482146739959717e-01 1.311928965151309967e-02 -2.925171554088592529e-01 2.875674664974212646e-01 -1.764142513275146484e-01 3.608530014753341675e-02 6.926158070564270020e-02 2.867375127971172333e-02 -2.191155962646007538e-02 -3.429582118988037109e-01 4.360096994787454605e-03 -1.923421323299407959e-01 1.296194791793823242e-01 -6.549295037984848022e-02
2.765924111008644104e-02 -2.417888492345809937e-01 1.421795338392257690e-01 -6.174079142510890961e-03 3.031681180000305176e-01 -7.070112228393554688e-02 2.372793257236480713e-01 4.091532528400421143e-01 1.175460666418075562e-01 -2.156346738338470459e-01 -1.634594053030014038e-02 2.021169811487197876e-01 -1.923933625221252441e-01 7.267321646213531494e-02 -1.187856718897819519e-01 5.373563617467880249e-02 1.019738912582397461e-01 1.166812032461166382e-01 2.030646055936813354e-02 1.244566440582275391e-01 7.576928287744522095e-02 1.247871592640876770e-01 -2.756689488887786865e-01 3.540549874305725098e-01 9.534899890422821045e-02 -2.196097224950790405e-01 -1.876750886440277100e-01 9.796515852212905884e-02 2.350922375917434692e-01 -5.062216892838478088e-02 1.232409402728080750e-01 3.794940188527107239e-02
1.280272006988525391e-01 -3.414518535137176514e-01 1.389063149690628052e-01 3.239607512950897217e-01 2.360194921493530273e-01 1.937026381492614746e-01 2.437010854482650757e-01 1.004245430231094360e-01 1.143757030367851257e-01 1.511441729962825775e-02 -5.725243687629699707e-02 1.095245534088462591e-04 -1.767064481973648071e-01 2.127656526863574982e-02 -2.297297418117523193e-01 -1.089408546686172485e-01 9.112925268709659576e-03 1.040777191519737244e-03 -1.438471376895904541e-01 7.499118894338607788e-02 -2.448077201843261719e-01 4.569510817527770996e-01 -8.772949874401092529e-02 9.130463749170303345e-02 -6.403264403343200684e-02 -7.267530262470245361e-02 -1.252956688404083252e-01 8.964180015027523041e-03 7.485128939151763916e-02 1.349127888679504395e-01 2.567844092845916748e-01 -2.027103304862976074e-01
6.342776119709014893e-02 3.745802119374275208e-02 1.323271393775939941e-01 2.263778746128082275e-01 6.172383576631546021e-02 3.301424905657768250e-02 1.786766648292541504e-01 3.263346850872039795e-01 -3.622179478406906128e-02 3.001667261123657227e-01 -7.442820072174072266e-02 1.215690970420837402e-01 -8.154094219207763672e-02 -1.208473346196115017e-03 -1.567949950695037842e-01 -8.556308597326278687e-02 3.771306946873664856e-02 -1.378700733184814453e-01 1.306935027241706848e-02 2.183729857206344604e-01 -1.086923331022262573e-01 5.241660475730895996e-01 -2.033199369907379150e-02 5.545781180262565613e-02 -8.236277848482131958e-02 -8.443992584943771362e-03 -2.264571189880371094e-02 6.062748283147811890e-02 4.553197622299194336e-01 1.028506010770797729e-01 1.991303861141204834e-01 -7.265392690896987915e-02
6.577245891094207764e-02 3.031056141480803490e-03 1.030228808522224426e-01 1.567122936248779297e-01 3.283162415027618408e-01 1.874533146619796753e-01 2.984303794801235199e-02 2.106015980243682861e-01 4.679863527417182922e-02 2.658026218414306641e-01 -4.120833799242973328e-02 1.499917507171630859e-01 -2.784285508096218109e-02 -3.896864131093025208e-02 -3.611967340111732483e-02 1.647132784128189087e-01 1.681150197982788086e-01 1.184105128049850464e-01 2.955561280250549316e-01 -5.461064577102661133e-01 -6.928973644971847534e-02 -1.379747409373521805e-04 -4.687451198697090149e-02 -1.217784136533737183e-01 2.564635574817657471e-01 -1.008969321846961975e-01 3.668100689537823200e-04 -5.554987117648124695e-02 -6.160575151443481445e-02 -2.951052412390708923e-02 2.210510671138763428e-01 -2.495709508657455444e-01
1.918576061725616455e-01 -2.040991336107254028e-01 1.479404121637344360e-01 -2.033618688583374023e-01 1.924023628234863281e-01 3.157299757003784180e-01 1.162480860948562622e-01 3.534203469753265381e-01 -2.529825270175933838e-01 -1.617378592491149902e-01 -1.311413198709487915e-01 5.838881060481071472e-02 -2.382215112447738647e-01 1.933825612068176270e-01 -1.355644762516021729e-01 -1.386807858943939209e-01 -1.871208846569061279e-02 2.964484095573425293e-01 -2.725204825401306152e-02 -6.317278742790222168e-02 -1.067841053009033203e-01 1.034253984689712524e-01 1.284163892269134521e-01 1.494240611791610718e-01 1.462429165840148926e-01 1.235762611031532288e-01 1.139749288558959961e-01 -1.314791887998580933e-01 -1.441195458173751831e-01 -4.631621390581130981e-02 3.093214333057403564e-01 -3.509027883410453796e-02
4.993324726819992065e-02 3.660336136817932129e-02 1.423786729574203491e-01 2.165124416351318359e-01 4.679919183254241943e-01 1.873063147068023682e-01 3.549767136573791504e-01 7.064458727836608887e-02 -1.039756014943122864e-01 2.628824114799499512e-01 4.300095513463020325e-02 2.599496841430664062e-01 -1.392900943756103516e-03 2.498456835746765137e-01 1.918392442166805267e-02 -2.962502650916576385e-02 1.186259984970092773e-01 1.739222109317779541e-01 -7.365126162767410278e-02 -1.904472261667251587e-01 9.579544886946678162e-03 1.630123257637023926e-01 -5.245165526866912842e-02 2.086615860462188721e-01 7.419506460428237915e-02 -1.042434796690940857e-01 1.054874882102012634e-01 -1.908497214317321777e-01 5.006639286875724792e-02 9.314803779125213623e-02 4.488295316696166992e-02 -3.079205155372619629e-01
-2.116294205188751221e-01 -1.306211799383163452e-01 1.216995492577552795e-01 7.969247549772262573e-02 9.955809265375137329e-02 1.510343998670578003e-01 1.180380061268806458e-01 1.651194989681243896e-01 -6.245847791433334351e-02 -1.675205826759338379e-01 1.380189508199691772e-01 2.682566940784454346e-01 6.549654901027679443e-02 7.879279553890228271e-02 -1.517152935266494751e-01 -1.659590937197208405e-02 4.457010701298713684e-02 4.019125401973724365e-01 1.789201945066452026e-01 1.537438016384840012e-02 -1.460428684949874878e-01 8.269081264734268188e-02 -1.099084094166755676e-01 -1.547737419605255127e-01 9.044206887483596802e-02 5.527480319142341614e-02 1.878292262554168701e-01 -2.360022664070129395e-01 3.702118992805480957e-01 -1.472746282815933228e-01 3.217877149581909180e-01 -2.486497908830642700e-01
2.224739491939544678e-01 -4.434848949313163757e-02 4.313277602195739746e-01 1.312027126550674438e-01 1.956079006195068359e-01 1.220189929008483887e-01 6.474167108535766602e-02 2.372857034206390381e-01 -1.662710160017013550e-01 2.919508218765258789e-01 1.380756944417953491e-01 2.659761309623718262e-01 -3.047244846820831299e-01 2.624350227415561676e-02 8.068277686834335327e-02 8.533757925033569336e-02 6.559550017118453979e-02 -4.349041357636451721e-02 2.272136695683002472e-02 1.325072050094604492e-01 -6.842461228370666504e-02 4.653485119342803955e-02 3.917987048625946045e-01 -1.839308738708496094e-01 1.196272820234298706e-01 8.529115468263626099e-02 -2.740302868187427521e-02 -8.907494693994522095e-02 3.622214496135711670e-02 -5.968219786882400513e-02 2.381144464015960693e-01 -1.063504889607429504e-01
2.710663080215454102e-01 -7.708455622196197510e-02 -2.213063240051269531e-01 2.161814421415328979e-01 7.721634954214096069e-02 -6.210765987634658813e-02 2.906504571437835693e-01 -9.304115176200866699e-02 -2.697840631008148193e-01 -8.088771253824234009e-02 1.723747104406356812e-01 1.328925788402557373e-01 -1.828696131706237793e-01 -2.901142239570617676e-01 -6.758496910333633423e-02 -2.603107690811157227e-01 2.897661738097667694e-02 -2.627277746796607971e-02 1.916037052869796753e-01 1.688184216618537903e-03 -4.587304219603538513e-02 3.086215555667877197e-01 -1.447290629148483276e-01 2.575591504573822021e-01 2.611169815063476562e-01 1.217952594161033630e-01 3.904727846384048462e-02 -2.290149480104446411e-01 9.545294195413589478e-02 -6.845310330390930176e-02 1.777918189764022827e-01 2.033405704423785210e-03
4.743674397468566895e-02 3.742584958672523499e-02 1.456245481967926025e-01 2.513136267662048340e-01 3.692916035652160645e-01 4.054874479770660400e-01 -2.199906259775161743e-01 6.842719018459320068e-02 6.546673923730850220e-02 5.341672524809837341e-02 2.124790996313095093e-01 1.408151239156723022e-01 -9.545081108808517456e-02 6.906279921531677246e-02 3.305432572960853577e-02 1.698384582996368408e-01 1.600756645202636719e-01 1.656883507966995239e-01 1.718198060989379883e-01 3.998929634690284729e-02 -6.876333057880401611e-02 1.595468968152999878e-01 -1.954734027385711670e-01 -1.252446025609970093e-01 1.912840902805328369e-01 2.310914099216461182e-01 -1.168780922889709473e-01 1.074374988675117493e-01 -2.596092782914638519e-02 -2.431233525276184082e-01 -3.101700171828269958e-02 -3.129808902740478516e-01
5.673187226057052612e-02 -2.565655112266540527e-01 2.968952991068363190e-02 1.745820790529251099e-01 2.887875437736511230e-01 2.211296558380126953e-01 2.228845357894897461e-01 2.958145141601562500e-01 1.713410317897796631e-01 1.068284213542938232e-01 5.637890100479125977e-02 -2.582394145429134369e-02 -4.015287756919860840e-01 1.643617264926433563e-02 -3.037153482437133789e-01 -1.713137701153755188e-02 1.352840065956115723e-01 -6.429614871740341187e-02 -1.274909377098083496e-01 1.086990237236022949e-01 -1.940508484840393066e-01 3.255046606063842773e-01 1.599098294973373413e-01 1.910016536712646484e-01 -2.931074798107147217e-02 2.579196123406291008e-03 -1.617137715220451355e-02 9.105379134416580200e-02 1.368465721607208252e-01 -7.358432561159133911e-02 1.364039480686187744e-01 -1.521008312702178955e-01
6.840644776821136475e-02 1.634271256625652313e-02 -3.115836530923843384e-02 4.583378732204437256e-01 8.358547836542129517e-02 1.461312025785446167e-01 -8.280802518129348755e-02 2.960954010486602783e-01 1.120388060808181763e-01 4.034485295414924622e-02 2.386926114559173584e-01 3.131464123725891113e-01 -1.152575090527534485e-01 -1.351355612277984619e-01 7.012775540351867676e-02 -3.378168120980262756e-02 -8.282023482024669647e-03 2.431948035955429077e-01 -7.857371121644973755e-03 8.730959147214889526e-03 -1.967671960592269897e-01 3.076154589653015137e-01 -2.756369113922119141e-01 1.068860217928886414e-01 1.124114394187927246e-01 8.038284629583358765e-02 1.766822934150695801e-01 -1.100247427821159363e-01 -1.605612635612487793e-01 1.215426996350288391e-01 -8.723080158233642578e-02 -2.522727251052856445e-01
-7.638865709304809570e-02 -1.321436762809753418e-01 -6.437163054943084717e-02 1.426861882209777832e-01 2.063041925430297852e-01 3.246585428714752197e-01 9.398921579122543335e-02 1.918041110038757324e-01 1.575267761945724487e-01 1.258133053779602051e-01 3.428237140178680420e-01 2.805833816528320312e-01 -2.417824268341064453e-01 1.129598766565322876e-01 7.134766876697540283e-02 -2.352993749082088470e-02 -1.735758930444717407e-01 1.804961711168289185e-01 -1.643533408641815186e-01 1.812998354434967041e-01 -1.149207055568695068e-01 3.741147816181182861e-01 -2.145725339651107788e-01 5.220303311944007874e-02 6.746970117092132568e-02 8.798396214842796326e-03 2.977188825607299805e-01 -8.770381659269332886e-02 1.304309517145156860e-01 2.813254948705434799e-03 4.527046158909797668e-02 -1.728593558073043823e-02
1.804048009216785431e-02 -2.459567636251449585e-01 2.768199145793914795e-01 3.684838488698005676e-02 4.022223874926567078e-02 -2.436378598213195801e-02 1.521009299904108047e-02 4.147238433361053467e-01 -1.755913048982620239e-01 1.643022000789642334e-01 1.137687042355537415e-01 -7.796709239482879639e-02 -7.769104093313217163e-02 -3.583922982215881348e-01 -1.793866753578186035e-01 1.157303526997566223e-01 1.697702705860137939e-01 -4.783090949058532715e-02 -1.141017973423004150e-01 1.368055045604705811e-01 -5.060588940978050232e-02 3.425294160842895508e-01 -1.809756457805633545e-01 2.485614418983459473e-01 5.645273625850677490e-02 1.048723310232162476e-01 7.137729786336421967e-03 -2.315699122846126556e-02 1.959210485219955444e-01 5.681353434920310974e-02 2.701897919178009033e-01 -1.523014754056930542e-01
8.513888716697692871e-02 -3.383987247943878174e-01 1.010672561824321747e-02 5.817772820591926575e-02 2.150645703077316284e-01 3.322257399559020996e-01 1.472577601671218872e-01 2.142340987920761108e-01 -2.531043887138366699e-01 -3.936184570193290710e-02 -1.758217811584472656e-01 1.517382860183715820e-01 -9.771692752838134766e-02 2.012406438589096069e-01 6.923340260982513428e-02 -3.975077532231807709e-03 1.588131040334701538e-01 2.009290307760238647e-01 -7.834744453430175781e-02 5.051735788583755493e-02 -6.713487673550844193e-03 -9.829755872488021851e-04 1.056483667343854904e-02 2.321946471929550171e-01 -2.546958439052104950e-02 2.091124802827835083e-01 3.608442246913909912e-01 -2.472329884767532349e-01 5.533004552125930786e-02 5.913602560758590698e-02 1.415642648935317993e-01 -2.923592925071716309e-01
1.004463359713554382e-01 -2.235322594642639160e-01 -5.065578594803810120e-02 1.623865962028503418e-01 2.340259552001953125e-01 1.990187615156173706e-01 8.338038623332977295e-02 5.088109970092773438e-01 -1.578678339719772339e-01 -7.117046415805816650e-02 2.162224650382995605e-01 2.322575300931930542e-01 -3.086890280246734619e-01 -8.417881280183792114e-02 2.132448554039001465e-01 7.046017795801162720e-02 -4.894784837961196899e-02 -1.388614028692245483e-01 1.584928333759307861e-01 1.600377559661865234e-01 8.505531400442123413e-02 2.653881348669528961e-02 1.041284650564193726e-01 1.209305375814437866e-01 2.465219050645828247e-01 1.892476081848144531e-01 3.891580551862716675e-02 -7.850501686334609985e-02 5.114539340138435364e-02 -7.635859400033950806e-02 -2.108956277370452881e-01 6.549765169620513916e-02
1.548892557621002197e-01 -9.154842793941497803e-02 2.359060347080230713e-01 2.712706029415130615e-01 2.780700623989105225e-01 3.384563624858856201e-01 6.988726556301116943e-02 2.016217559576034546e-01 -2.217080891132354736e-01 -3.326180577278137207e-02 1.988091021776199341e-01 6.521669030189514160e-02 -7.322058081626892090e-02 -1.540168523788452148e-01 -8.016670495271682739e-02 1.647609174251556396e-01 1.601479351520538330e-01 9.121984988451004028e-02 3.036016784608364105e-02 8.204821497201919556e-03 -1.152388975024223328e-01 -1.068044677376747131e-01 -3.859508335590362549e-01 -3.248424232006072998e-01 2.726604938507080078e-01 1.275587081909179688e-01 8.010435104370117188e-02 -1.092135682702064514e-01 -6.299965828657150269e-02 9.821768850088119507e-02 3.190884366631507874e-02 -8.102242648601531982e-02
2.569948434829711914e-01 -1.175724118947982788e-01 -2.751424349844455719e-02 1.679957658052444458e-01 1.898492425680160522e-01 2.109322398900985718e-01 -1.693820804357528687e-01 4.347988069057464600e-01 -1.846242249011993408e-01 -2.120598591864109039e-02 -2.384269833564758301e-01 3.820781782269477844e-02 -2.528781294822692871e-01 2.346912622451782227e-01 -8.966341614723205566e-02 -8.153074234724044800e-02 -3.379157930612564087e-02 2.794601619243621826e-01 -9.785019606351852417e-02 7.312148064374923706e-02 1.413081074133515358e-03 1.621654480695724487e-01 1.776618808507919312e-01 1.285234242677688599e-01 1.020446941256523132e-01 1.402210444211959839e-01 2.029563039541244507e-01 4.285277100279927254e-04 3.155872970819473267e-02 -1.866956353187561035e-01 2.964406013488769531e-01 -5.272972583770751953e-02
1.912455856800079346e-01 -8.994961529970169067e-02 1.146785728633403778e-02 1.155532822012901306e-01 -2.103903330862522125e-03 3.373377621173858643e-01 -5.804127082228660583e-02 1.674477458000183105e-01 1.926238238811492920e-01 1.818535029888153076e-01 2.484616488218307495e-01 1.578058004379272461e-01 -4.171862900257110596e-01 -2.870417572557926178e-02 -1.699828207492828369e-01 3.247098922729492188e-01 7.499224692583084106e-02 1.330271810293197632e-01 -1.950976401567459106e-01 -8.393594995141029358e-03 -1.009765788912773132e-01 3.349106907844543457e-01 9.407553076744079590e-02 7.034595310688018799e-02 1.523237228393554688e-01 -1.170794591307640076e-01 6.570927053689956665e-02 -7.440800219774246216e-02 8.558793365955352783e-02 -6.944669038057327271e-02 2.722235620021820068e-01 -3.194025484845042229e-04
8.334743976593017578e-02 -2.084853798151016235e-01 2.122061997652053833e-01 -6.822429597377777100e-02 -4.996233433485031128e-02 6.352408975362777710e-02 1.483942568302154541e-01 2.302755862474441528e-01 2.179811447858810425e-01 -4.065380617976188660e-02 -5.292070657014846802e-02 1.808775663375854492e-01 -9.558592922985553741e-03 -9.771484136581420898e-02 -1.337480694055557251e-01 -2.245221585035324097e-01 -2.555617131292819977e-02 4.336481392383575439e-01 2.083106152713298798e-02 -7.953245192766189575e-02 -7.316563278436660767e-02 3.148024380207061768e-01 -2.247684001922607422e-01 8.382498286664485931e-03 2.780454456806182861e-01 -8.102127164602279663e-02 -8.589307218790054321e-02 1.828482560813426971e-02 1.587247401475906372e-01 -2.161855846643447876e-01 3.447165191173553467e-01 -1.511452645063400269e-01
-3.189174830913543701e-02 -2.345940619707107544e-01 -3.247206211090087891e-01 2.053569853305816650e-01 1.550837755203247070e-01 6.034575775265693665e-02 4.150364398956298828e-01 7.770421355962753296e-02 -6.271117925643920898e-02 5.726276338100433350e-02 6.438300758600234985e-02 7.596683502197265625e-02 -3.563273251056671143e-01 -3.108435310423374176e-02 -1.583198904991149902e-01 -1.273718923330307007e-01 -6.457830220460891724e-02 2.299792170524597168e-01 2.020559459924697876e-01 1.620137365534901619e-03 -9.714800864458084106e-02 -1.528019900433719158e-03 -9.553033858537673950e-02 2.855300605297088623e-01 2.132948935031890869e-01 1.011808216571807861e-02 -6.466117501258850098e-02 -3.287034332752227783e-01 1.531900372356176376e-02 -1.220356449484825134e-01 1.807406991720199585e-01 -1.983141712844371796e-02
1.660703867673873901e-01 -1.041700318455696106e-01 -6.624594796448945999e-03 2.822378277778625488e-01 -3.640799596905708313e-02 2.669185101985931396e-01 1.965595632791519165e-01 3.110795617103576660e-01 -1.140542477369308472e-01 1.691388752078637481e-04 1.893383711576461792e-01 4.082156717777252197e-01 1.707934886217117310e-01 -5.532622709870338440e-02 1.204238906502723694e-01 4.227359294891357422e-01 1.071094945073127747e-01 -2.401120774447917938e-02 2.281484603881835938e-01 7.137352973222732544e-02 -5.226113274693489075e-02 1.415723413228988647e-01 9.112309664487838745e-02 1.059568822383880615e-01 -9.829411283135414124e-03 -1.824678629636764526e-01 1.224306039512157440e-02 -5.349480360746383667e-02 1.009044945240020752e-01 -1.932439357042312622e-01 -2.523192949593067169e-02 -1.920677572488784790e-01
9.676647186279296875e-02 -4.296492412686347961e-02 3.421474695205688477e-01 9.824164211750030518e-02 2.829002737998962402e-01 2.271511256694793701e-01 -1.311752498149871826e-01 2.310076802968978882e-01 3.886554017663002014e-02 -1.229401454329490662e-01 5.352188646793365479e-02 2.263653874397277832e-01 -1.775398850440979004e-01 3.386138752102851868e-02 2.220992445945739746e-01 1.693654358386993408e-01 2.615137957036495209e-02 -1.695697009563446045e-01 -9.267931431531906128e-02 4.984907060861587524e-02 -1.595410704612731934e-02 2.324733585119247437e-01 -8.338987827301025391e-02 9.438425302505493164e-02 2.470368891954421997e-01 1.149656400084495544e-01 -1.058914978057146072e-02 -4.230546355247497559e-01 2.680714987218379974e-02 -1.989790648221969604e-01 2.370861619710922241e-01 -1.339262872934341431e-01
2.399891801178455353e-02 -2.782082557678222656e-01 1.044178288429975510e-02 8.180207014083862305e-02 2.667148709297180176e-01 2.811922430992126465e-01 5.271332338452339172e-02 4.209308922290802002e-01 -1.594679653644561768e-01 -2.982435375452041626e-02 1.950241178274154663e-01 1.627140194177627563e-01 -3.294056355953216553e-01 -6.673663109540939331e-02 2.225199043750762939e-01 1.019723266363143921e-01 -8.914063684642314911e-03 -2.050624489784240723e-01 1.230074688792228699e-01 8.634154498577117920e-02 -1.037141084671020508e-01 2.109861075878143311e-01 8.449395745992660522e-02 5.977776274085044861e-02 2.891040742397308350e-01 1.056357920169830322e-01 -4.217593371868133545e-02 -1.101074442267417908e-01 1.351217776536941528e-01 -4.736759141087532043e-02 -7.515867054462432861e-02 2.363432347774505615e-01
-1.111680991016328335e-03 -2.589470520615577698e-02 1.592311710119247437e-01 2.662825286388397217e-01 3.850471377372741699e-01 2.146204560995101929e-01 2.708542644977569580e-01 3.079412281513214111e-01 1.984822899103164673e-01 -2.130048582330346107e-03 7.297004014253616333e-02 -7.934355176985263824e-03 -1.483796089887619019e-01 1.289962232112884521e-02 -9.881474822759628296e-02 6.733799725770950317e-02 -2.286855876445770264e-01 -2.828129194676876068e-02 -1.816974133253097534e-01 2.441941201686859131e-01 -3.509038984775543213e-01 -6.953791528940200806e-02 -3.377312049269676208e-02 1.079698950052261353e-01 -1.489706709980964661e-02 -1.223390176892280579e-02 -1.937641203403472900e-01 -2.439024001359939575e-01 1.603596508502960205e-01 3.390704840421676636e-02 4.763334617018699646e-02 -2.150303572416305542e-01
1.437584608793258667e-01 -2.022718042135238647e-01 -8.915635943412780762e-02 1.677152663469314575e-01 9.953470528125762939e-02 2.800300419330596924e-01 2.759994752705097198e-02 4.570916295051574707e-01 -1.510994285345077515e-01 -4.518772661685943604e-02 1.284159868955612183e-01 2.470449209213256836e-01 -4.061651825904846191e-01 -2.221642620861530304e-02 1.958064287900924683e-01 7.931154966354370117e-02 3.498028591275215149e-02 -2.114772498607635498e-01 1.600330919027328491e-01 1.101270094513893127e-01 3.192231431603431702e-02 7.452179491519927979e-02 6.625995971262454987e-03 -1.698174048215150833e-03 3.094233870506286621e-01 1.491053253412246704e-01 -9.473168849945068359e-02 -1.143598034977912903e-01 1.972407288849353790e-02 -1.391120404005050659e-01 1.291267573833465576e-03 2.043530344963073730e-01
2.279926389455795288e-01 -2.846302986145019531e-01 2.205525934696197510e-01 1.063948646187782288e-01 3.289172649383544922e-01 2.197080850601196289e-02 2.551700733602046967e-02 -5.500034312717616558e-04 1.930326223373413086e-01 -1.715285331010818481e-01 2.455351948738098145e-01 1.045963838696479797e-01 -1.397636681795120239e-01 1.407266557216644287e-01 5.579651147127151489e-02 1.631464362144470215e-01 2.317914217710494995e-01 5.226222053170204163e-02 -7.167596369981765747e-02 -2.347405813634395599e-02 -2.151216864585876465e-01 3.808915317058563232e-01 7.793436199426651001e-02 1.289394944906234741e-01 1.121695190668106079e-01 1.197240501642227173e-01 -2.062537074089050293e-01 -2.604725360870361328e-01 2.077071815729141235e-01 -1.022436246275901794e-01 8.590612560510635376e-02 -1.275199204683303833e-01
-8.075847476720809937e-02 -1.980641484260559082e-01 8.967269957065582275e-02 9.973057359457015991e-02 2.626707218587398529e-02 1.990750432014465332e-01 9.664691984653472900e-02 3.616203665733337402e-01 -1.945849359035491943e-01 7.473254948854446411e-02 8.618510514497756958e-02 -5.635636672377586365e-02 -3.368951082229614258e-01 -2.124128043651580811e-01 -8.306308090686798096e-02 4.695568978786468506e-02 1.955805569887161255e-01 -2.149457782506942749e-01 6.763349473476409912e-02 -6.034730002284049988e-03 -4.850781336426734924e-02 2.825124263763427734e-01 3.502795696258544922e-01 2.438577823340892792e-02 1.010735780000686646e-01 -6.326919794082641602e-02 -1.626787148416042328e-02 5.296539515256881714e-02 1.775977201759815216e-02 -3.876058459281921387e-01 8.982229977846145630e-02 -2.522401511669158936e-01
8.494666777551174164e-03 2.645959705114364624e-02 8.006626367568969727e-02 5.858654528856277466e-02 4.768034517765045166e-01 2.479697465896606445e-01 2.981961667537689209e-01 1.514449715614318848e-01 -1.358152627944946289e-01 3.820962607860565186e-01 1.181929260492324829e-01 2.159640192985534668e-01 2.675606310367584229e-02 2.194634228944778442e-01 -7.289134897291660309e-03 2.882774919271469116e-02 6.342590600252151489e-02 2.030797749757766724e-01 1.358206719160079956e-01 -1.863460391759872437e-01 -1.163687109947204590e-01 2.588562071323394775e-01 1.816467382013797760e-02 3.007251620292663574e-01 2.004180662333965302e-02 -5.407170578837394714e-02 1.585145890712738037e-01 -4.662991315126419067e-02 -7.729164510965347290e-02 1.485860813409090042e-02 -2.603306807577610016e-02 -8.142954111099243164e-02
-5.436958745121955872e-02 8.954355120658874512e-02 1.713446527719497681e-01 -9.772173315286636353e-02 -7.964753359556198120e-02 7.296185940504074097e-02 3.980768024921417236e-01 1.150461882352828979e-01 -2.142016887664794922e-01 -1.319524794816970825e-01 -9.787032753229141235e-02 -1.572200655937194824e-02 -1.162216365337371826e-01 -2.056481875479221344e-02 -2.026906162500381470e-01 2.223569899797439575e-01 1.363175511360168457e-01 1.179389432072639465e-01 3.157535493373870850e-01 1.730645895004272461e-01 -2.869543135166168213e-01 3.543152660131454468e-02 -2.037616446614265442e-02 -2.587289782240986824e-03 1.652630716562271118e-01 1.348701268434524536e-01 2.628751993179321289e-01 -1.200037449598312378e-01 2.608458399772644043e-01 -2.337713688611984253e-01 1.902424693107604980e-01 -2.347802370786666870e-01
1.726292669773101807e-01 -1.006650999188423157e-01 -2.898341417312622070e-02 1.737966239452362061e-01 2.415616810321807861e-01 2.835319638252258301e-01 3.457239866256713867e-01 -3.289915621280670166e-02 -2.453530877828598022e-01 -1.317764222621917725e-01 -4.831290245056152344e-02 1.546138226985931396e-01 -3.797185420989990234e-01 -6.518492102622985840e-02 9.815675765275955200e-02 -5.518392473459243774e-02 1.350621432065963745e-01 2.451774291694164276e-02 6.506249308586120605e-02 -1.154069826006889343e-01 2.339523434638977051e-01 1.909107342362403870e-02 -2.270944043993949890e-02 1.797623634338378906e-01 4.838623479008674622e-02 1.171856373548507690e-01 -1.822111606597900391e-01 -4.807085543870925903e-02 3.531261086463928223e-01 -3.458752110600471497e-02 3.018364012241363525e-01 -1.088317036628723145e-01
2.416489720344543457e-01 2.826643735170364380e-02 3.484164178371429443e-01 2.461787760257720947e-01 2.521387934684753418e-01 1.419349610805511475e-01 2.087062001228332520e-01 4.721577167510986328e-01 -9.402018040418624878e-02 -4.957331344485282898e-02 -9.528549760580062866e-02 2.130532711744308472e-01 -3.505644947290420532e-02 -1.307766735553741455e-01 -8.904464542865753174e-02 -4.566898103803396225e-03 1.759689897298812866e-01 -1.504498571157455444e-01 3.150251805782318115e-01 -5.048171803355216980e-02 9.885291755199432373e-02 5.532893165946006775e-02 -2.956865131855010986e-01 -1.579129248857498169e-01 -1.163354516029357910e-02 -2.610571868717670441e-02 -6.064882501959800720e-02 -4.723317921161651611e-02 -3.323602722957730293e-03 -3.803440928459167480e-02 -1.420902609825134277e-01 -8.709406107664108276e-02
-1.230963915586471558e-01 -2.149838209152221680e-01 -6.312423199415206909e-02 -6.125011295080184937e-02 3.968131244182586670e-01 5.776686221361160278e-02 1.429989337921142578e-01 1.223894134163856506e-01 3.254291415214538574e-02 -1.930106431245803833e-01 -1.080686450004577637e-01 1.581684052944183350e-01 -1.291179656982421875e-01 2.198594436049461365e-02 -2.095764279365539551e-01 8.121665567159652710e-02 2.879603207111358643e-01 3.881539404392242432e-02 2.873871475458145142e-02 9.759101271629333496e-02 -2.795986235141754150e-01 4.185472726821899414e-01 -2.367111444473266602e-01 2.210687994956970215e-01 2.083075940608978271e-01 1.676163077354431152e-01 1.001163292676210403e-02 1.241407245397567749e-01 1.293810606002807617e-01 -1.072802618145942688e-01 7.983338832855224609e-02 1.316321492195129395e-01
1.199606806039810181e-01 -2.065934240818023682e-01 -1.195779591798782349e-01 1.247547641396522522e-01 1.099606677889823914e-01 1.938441991806030273e-01 2.819235809147357941e-02 4.374461472034454346e-01 -2.525434195995330811e-01 -6.754277274012565613e-03 1.351345330476760864e-01 3.191485404968261719e-01 -4.021397531032562256e-01 -1.392750293016433716e-01 3.149740099906921387e-01 1.324680745601654053e-01 9.701395779848098755e-02 -1.666714400053024292e-01 -1.150338351726531982e-02 9.002339839935302734e-02 -1.740040606819093227e-03 1.434773355722427368e-01 8.701603114604949951e-02 1.465319544076919556e-01 2.340093553066253662e-01 1.472033560276031494e-01 -3.612129390239715576e-02 -5.072903260588645935e-02 4.406183585524559021e-02 7.103580236434936523e-02 1.637295633554458618e-02 8.252978324890136719e-02
3.053764998912811279e-02 7.287811487913131714e-02 3.605879470705986023e-02 1.339491307735443115e-01 8.335805684328079224e-02 2.001903653144836426e-01 8.867121487855911255e-02 8.115841448307037354e-02 -5.636340379714965820e-02 -9.776008129119873047e-02 -1.279155313968658447e-01 5.879772305488586426e-01 1.501773744821548462e-01 5.439627915620803833e-02 -3.853325732052326202e-03 2.424887120723724365e-01 2.112696319818496704e-01 -3.443770110607147217e-02 7.459589093923568726e-02 3.176741674542427063e-02 -1.769964993000030518e-01 2.898230850696563721e-01 6.978168338537216187e-02 8.644764870405197144e-02 1.355039924383163452e-01 1.150018200278282166e-01 -1.566802337765693665e-02 -1.453140228986740112e-01 3.521330654621124268e-01 -2.897696495056152344e-01 -2.630596421658992767e-02 -1.105960384011268616e-01
7.658378034830093384e-02 -8.971022814512252808e-02 -1.359365507960319519e-02 1.255466938018798828e-01 3.728181123733520508e-01 6.846656650304794312e-02 2.940280735492706299e-01 3.432836532592773438e-01 -1.853188313543796539e-02 -2.674199342727661133e-01 2.223926782608032227e-01 1.495275944471359253e-01 -2.316540926694869995e-01 1.424051541835069656e-02 -1.498490571975708008e-01 1.741164177656173706e-01 1.807286590337753296e-01 -1.310759223997592926e-02 1.771244853734970093e-01 3.434547409415245056e-02 9.986423701047897339e-02 4.918392002582550049e-02 1.756476610898971558e-01 2.735750973224639893e-01 2.482260465621948242e-01 2.894019521772861481e-02 -7.762894034385681152e-02 -1.613967567682266235e-01 1.617285609245300293e-01 -1.454073283821344376e-02 -6.061978265643119812e-02 2.525975704193115234e-01
-1.038749739527702332e-01 -3.999848365783691406e-01 -1.156970784068107605e-01 1.752357929944992065e-01 -1.561883464455604553e-02 1.182565838098526001e-01 1.609521210193634033e-01 5.523239262402057648e-03 -2.503283917903900146e-01 1.513112932443618774e-01 -2.507647313177585602e-02 8.083010464906692505e-02 -2.980703115463256836e-01 -4.879246465861797333e-03 -7.038913667201995850e-02 1.996572911739349365e-01 -1.682990789413452148e-01 1.080834344029426575e-01 -1.372245252132415771e-01 -7.507675886154174805e-02 -2.749704122543334961e-01 1.163470149040222168e-01 -2.079392410814762115e-02 -3.352275863289833069e-02 1.892056316137313843e-01 1.086104735732078552e-01 1.927212327718734741e-01 1.114036887884140015e-01 4.272145032882690430e-02 -2.796474397182464600e-01 2.539341449737548828e-01 -3.488869071006774902e-01
1.826838962733745575e-02 -1.190168634057044983e-01 -4.055987671017646790e-02 2.834863066673278809e-01 1.420562416315078735e-01 1.638764441013336182e-01 3.521959483623504639e-02 1.711332052946090698e-01 1.076851040124893188e-01 2.866151928901672363e-01 3.496478497982025146e-01 2.274309247732162476e-01 -1.420573890209197998e-01 1.828606426715850830e-01 4.141278099268674850e-03 -4.219578579068183899e-02 -3.823649510741233826e-02 1.743282526731491089e-01 -7.464739680290222168e-02 1.963369101285934448e-01 -2.643176726996898651e-02 4.142277538776397705e-01 -2.260504662990570068e-01 2.095252871513366699e-01 2.398389130830764771e-01 5.550606548786163330e-02 2.468294650316238403e-01 -1.438233405351638794e-01 -5.674965679645538330e-03 -1.012549474835395813e-01 7.483637332916259766e-02 3.789339959621429443e-02
-2.673253715038299561e-01 -1.149170845746994019e-01 -7.584384875372052193e-04 2.801397442817687988e-01 2.202116139233112335e-02 6.982418894767761230e-02 2.655231393873691559e-02 1.543827503919601440e-01 -1.868252009153366089e-01 9.922008030116558075e-03 1.715798676013946533e-01 2.683950364589691162e-01 -1.073486655950546265e-01 -3.579765558242797852e-02 -1.916311234235763550e-01 3.793709352612495422e-02 -3.347219154238700867e-02 2.224573045969009399e-01 5.190932154655456543e-01 -1.015158742666244507e-01 -1.158452406525611877e-01 9.981837868690490723e-02 9.327447414398193359e-02 -1.248412504792213440e-01 1.408289670944213867e-01 2.820801734924316406e-01 2.523043006658554077e-02 -1.625284925103187561e-02 1.519488245248794556e-01 -2.989396750926971436e-01 1.677257418632507324e-01 -2.408527769148349762e-02
1.500203907489776611e-01 3.845567107200622559e-01 1.485505402088165283e-01 2.102819532155990601e-01 3.223067522048950195e-01 3.232567906379699707e-01 2.201718688011169434e-01 2.316932231187820435e-01 1.096413284540176392e-01 3.998774662613868713e-02 4.332181811332702637e-02 3.706120420247316360e-03 -4.821438714861869812e-02 -2.368187718093395233e-02 2.033930271863937378e-01 -9.453429281711578369e-02 -6.764326989650726318e-02 -6.293749809265136719e-02 1.439487636089324951e-01 -9.474065899848937988e-02 -1.534287035465240479e-01 8.318449556827545166e-02 1.786008626222610474e-01 2.968247532844543457e-01 -1.017610542476177216e-02 1.821217983961105347e-01 -6.952154636383056641e-02 -2.882637679576873779e-01 1.173422262072563171e-01 -1.895192861557006836e-01 8.544243127107620239e-02 -1.311614662408828735e-01
8.098936825990676880e-02 -1.875643432140350342e-02 1.385327726602554321e-01 3.348476886749267578e-01 3.884673118591308594e-01 1.445916444063186646e-01 2.404476851224899292e-01 1.357257664203643799e-01 -1.098192855715751648e-01 1.374269425868988037e-01 1.817481406033039093e-02 1.177497357130050659e-01 -3.328795135021209717e-01 -2.427831441164016724e-01 5.463004112243652344e-02 2.150758206844329834e-01 1.498748958110809326e-01 2.079853042960166931e-02 1.835086941719055176e-01 -2.225472927093505859e-01 1.063927039504051208e-01 2.379673570394515991e-01 -2.575250267982482910e-01 -2.682028710842132568e-01 -6.826950609683990479e-02 5.516883358359336853e-02 -9.374780952930450439e-02 -1.707424595952033997e-02 -1.015436202287673950e-01 -7.812321931123733521e-02 4.282600805163383484e-02 -4.751497507095336914e-02
-2.058788761496543884e-02 -9.860312566161155701e-03 6.074855104088783264e-02 3.497046232223510742e-01 2.393584549427032471e-01 2.478816211223602295e-01 1.700250059366226196e-01 2.626186609268188477e-02 9.463749825954437256e-02 -9.708593785762786865e-02 -2.252696901559829712e-01 3.015113472938537598e-01 -1.106985434889793396e-01 1.764590889215469360e-01 2.730162441730499268e-02 1.908062696456909180e-01 5.225083976984024048e-02 -2.551487684249877930e-01 8.383712917566299438e-02 -1.926786899566650391e-01 -6.491161137819290161e-02 6.308178603649139404e-02 -4.170151799917221069e-02 2.207814007997512817e-01 2.144469171762466431e-01 1.417035460472106934e-01 -1.586415618658065796e-01 2.952807582914829254e-02 2.423783689737319946e-01 -3.678461909294128418e-01 -6.132527068257331848e-02 -1.548908948898315430e-01
-1.261048763990402222e-01 -4.726237058639526367e-02 8.514106273651123047e-02 1.456267535686492920e-01 3.367003425955772400e-02 1.596361845731735229e-01 3.698105812072753906e-01 1.215917021036148071e-01 4.567700624465942383e-02 2.324806004762649536e-01 1.112696081399917603e-01 1.015105247497558594e-01 -3.037940859794616699e-01 6.313186883926391602e-02 -2.505450844764709473e-01 -6.634805351495742798e-02 -1.149362996220588684e-01 2.230837196111679077e-01 3.126038908958435059e-01 5.149724334478378296e-02 -6.007844582200050354e-02 8.214302361011505127e-02 -9.491268545389175415e-02 1.249466389417648315e-01 -1.728506237268447876e-01 2.041582465171813965e-01 -3.023734316229820251e-02 -4.665479063987731934e-01 1.296033561229705811e-01 -1.016031280159950256e-01 1.318405717611312866e-01 2.767438767477869987e-03
2.462351918220520020e-01 -3.900246322154998779e-02 2.146816104650497437e-01 3.728722035884857178e-01 -3.003257326781749725e-02 2.467948347330093384e-01 -9.650617092847824097e-02 3.636986315250396729e-01 2.017477527260780334e-02 6.405627727508544922e-02 6.073255464434623718e-02 1.632332652807235718e-01 -3.526698797941207886e-02 1.440419405698776245e-01 -1.007496118545532227e-01 1.389962285757064819e-01 -1.141233965754508972e-01 3.198337927460670471e-02 1.067582145333290100e-01 -7.455585896968841553e-02 -3.195408284664154053e-01 2.801185250282287598e-01 -1.638005375862121582e-01 9.889791905879974365e-02 4.698817431926727295e-02 -7.944919914007186890e-02 1.271128505468368530e-01 -2.770404815673828125e-01 -1.749923527240753174e-01 1.381431668996810913e-01 5.025401338934898376e-02 -2.473294287919998169e-01
1.539611220359802246e-01 1.642833650112152100e-01 3.282709047198295593e-02 2.286492139101028442e-01 2.654245495796203613e-01 1.454871594905853271e-01 -3.539636135101318359e-01 1.676661074161529541e-01 2.344464138150215149e-02 -1.128789931535720825e-01 -9.210918098688125610e-02 2.727966904640197754e-01 -1.213263869285583496e-01 -4.953866451978683472e-02 -1.235936395823955536e-02 1.900580376386642456e-01 -2.541779354214668274e-02 2.389400601387023926e-01 1.653644442558288574e-01 1.960618644952774048e-01 -1.596624851226806641e-01 1.557416468858718872e-01 -1.369979828596115112e-01 3.768663108348846436e-01 7.725275307893753052e-02 1.691794693470001221e-01 -1.439218670129776001e-01 -1.793741285800933838e-01 -6.306426227092742920e-02 5.705924332141876221e-02 1.111937165260314941e-01 -2.452427893877029419e-01
1.432577818632125854e-01 -2.973784506320953369e-01 1.167112030088901520e-02 1.225305944681167603e-01 1.945151537656784058e-01 2.119537442922592163e-01 1.050396487116813660e-01 4.562883675098419189e-01 -5.428863316774368286e-02 -9.747595340013504028e-02 1.767664104700088501e-01 2.697618901729583740e-01 -3.759611248970031738e-01 1.228768844157457352e-02 1.563466936349868774e-01 1.945383250713348389e-01 2.165140118449926376e-03 -1.650639474391937256e-01 1.025740206241607666e-01 1.155257523059844971e-01 1.066122669726610184e-02 6.464616209268569946e-02 1.115900129079818726e-01 1.850338429212570190e-01 2.027738541364669800e-01 -3.412389894947409630e-03 -5.995794013142585754e-02 4.184643179178237915e-02 3.618628904223442078e-02 -1.017700955271720886e-01 6.540843844413757324e-02 2.985393106937408447e-01
1.222456172108650208e-01 -4.826401919126510620e-02 -6.639688275754451752e-03 -4.043363500386476517e-03 3.637196123600006104e-01 3.678367137908935547e-01 2.603635787963867188e-01 1.530348956584930420e-01 -1.115740686655044556e-01 -2.902867496013641357e-01 4.685234278440475464e-02 2.571090497076511383e-02 -1.318958252668380737e-01 4.048778116703033447e-02 -1.122351437807083130e-01 6.155468150973320007e-02 -3.022521547973155975e-02 2.360870391130447388e-01 -1.257293671369552612e-01 -4.235816746950149536e-02 -3.201146423816680908e-02 1.390123367309570312e-01 9.390524774789810181e-02 -2.541432343423366547e-02 4.067824780941009521e-02 1.610127985477447510e-01 -3.937674164772033691e-01 -2.012617141008377075e-01 -1.205088011920452118e-02 -3.205572366714477539e-01 2.052581310272216797e-01 -1.289600729942321777e-01
1.518841385841369629e-01 1.513351798057556152e-01 1.755504757165908813e-01 7.157097756862640381e-02 -6.867366377264261246e-03 -4.508216865360736847e-03 1.781255602836608887e-01 2.380406856536865234e-01 9.626749157905578613e-02 4.191823676228523254e-02 1.666068844497203827e-02 2.163785248994827271e-01 -2.601096332073211670e-01 -1.606667488813400269e-01 -7.306223362684249878e-02 -1.361310034990310669e-01 2.161961942911148071e-01 4.470673501491546631e-01 3.055343925952911377e-01 4.261719062924385071e-02 -9.887084364891052246e-02 5.243127048015594482e-02 -7.012451998889446259e-03 7.008595764636993408e-02 3.378587365150451660e-01 3.223109245300292969e-02 -2.431723475456237793e-01 2.826344780623912811e-02 1.615070551633834839e-01 -2.160098850727081299e-01 -1.483578700572252274e-02 -2.163781374692916870e-01
1.351292133331298828e-01 5.673081427812576294e-02 1.924169361591339111e-01 1.202809810638427734e-01 7.161123305559158325e-02 2.361910194158554077e-01 -1.665322296321392059e-02 2.984869778156280518e-01 -9.378179907798767090e-02 -3.854687139391899109e-02 -5.547228828072547913e-02 3.515750542283058167e-02 1.024488955736160278e-01 1.924685686826705933e-01 2.090156674385070801e-01 -4.954541847109794617e-02 7.760194689035415649e-02 4.173265397548675537e-01 1.231215000152587891e-01 1.667527407407760620e-01 -2.595817446708679199e-01 2.186134904623031616e-01 -1.764814108610153198e-01 9.071711450815200806e-02 1.622198373079299927e-01 1.737444251775741577e-01 4.168421030044555664e-02 -2.418807446956634521e-01 7.197760045528411865e-02 -6.275691092014312744e-02 1.575475484132766724e-01 -3.742754757404327393e-01
1.454200595617294312e-01 -4.752019047737121582e-01 8.888869546353816986e-03 8.782378584146499634e-02 3.435937166213989258e-01 2.637183964252471924e-01 1.658001989126205444e-01 1.112275943160057068e-01 -2.291685342788696289e-02 8.924316614866256714e-03 4.341769963502883911e-03 7.301223278045654297e-02 -2.151938527822494507e-02 1.661894470453262329e-01 1.524324715137481689e-01 1.661811918020248413e-01 6.922904402017593384e-02 2.327270656824111938e-01 1.423776596784591675e-01 2.069789767265319824e-01 2.391897374764084816e-03 6.626573950052261353e-02 8.714330941438674927e-02 1.130407303571701050e-01 1.505336910486221313e-02 6.371433287858963013e-02 3.102019429206848145e-01 -2.502278685569763184e-01 -6.105057150125503540e-02 -2.917395718395709991e-02 3.402684032917022705e-01 -5.068481341004371643e-02
2.123835682868957520e-02 -4.654140770435333252e-01 4.401976615190505981e-02 1.569914072751998901e-01 2.566527426242828369e-01 3.194958567619323730e-01 3.078861534595489502e-01 8.449976891279220581e-02 1.738429218530654907e-01 2.181686908006668091e-01 1.527634561061859131e-01 1.339510679244995117e-01 -2.330827265977859497e-01 -1.347447037696838379e-01 -1.593557596206665039e-01 -1.274632364511489868e-01 2.445855140686035156e-01 -7.706611603498458862e-02 1.848953962326049805e-01 -5.523202568292617798e-02 -4.231561720371246338e-02 2.743367571383714676e-03 1.949070841073989868e-01 1.520122438669204712e-01 8.400812000036239624e-02 1.277375072240829468e-01 8.332305401563644409e-02 9.141476452350616455e-02 1.632986217737197876e-01 5.614861473441123962e-02 8.153572678565979004e-02 -1.105236038565635681e-01
2.359494864940643311e-01 2.287066876888275146e-01 1.666079834103584290e-02 1.626548916101455688e-01 2.389986962080001831e-01 2.112120240926742554e-01 -1.507540345191955566e-01 3.272242844104766846e-01 9.406867623329162598e-02 -1.112504675984382629e-01 -2.176192402839660645e-02 2.583287358283996582e-01 -1.181160733103752136e-01 -1.605369895696640015e-01 2.087389491498470306e-02 1.649212092161178589e-01 -5.652237683534622192e-02 2.340855449438095093e-01 1.478597428649663925e-02 2.264089882373809814e-01 2.157483249902725220e-03 1.740120798349380493e-01 -1.639359891414642334e-01 2.572387456893920898e-01 -1.401397772133350372e-02 1.378708630800247192e-01 -1.172353923320770264e-01 -1.803673505783081055e-01 -2.884977310895919800e-02 3.915866091847419739e-02 3.098363988101482391e-03 -4.210742712020874023e-01
-8.594665676355361938e-02 -2.073601186275482178e-01 1.977039128541946411e-02 1.957552134990692139e-01 -1.065681055188179016e-01 -2.100355923175811768e-02 3.473702073097229004e-01 2.203270345926284790e-01 5.016213282942771912e-02 -1.611551968380808830e-03 -2.863701432943344116e-02 2.309114933013916016e-01 -2.277183346450328827e-02 1.389317065477371216e-01 -3.892704471945762634e-02 -8.529999852180480957e-02 4.757637530565261841e-02 1.995965242385864258e-01 1.518591493368148804e-01 -1.204812377691268921e-01 3.314591571688652039e-02 3.669873774051666260e-01 -1.059241890907287598e-01 -9.407643973827362061e-02 1.378217786550521851e-01 -6.590402871370315552e-02 6.137845292687416077e-02 -9.751065075397491455e-02 3.029473125934600830e-01 -1.016578376293182373e-01 4.458528459072113037e-01 -2.675577104091644287e-01
3.162694722414016724e-02 -1.204919815063476562e-01 9.097670018672943115e-02 -4.148879088461399078e-03 2.227483838796615601e-01 3.708409965038299561e-01 1.831638962030410767e-01 7.339710742235183716e-02 -1.942232996225357056e-01 -2.280631214380264282e-01 7.298602908849716187e-02 9.956657886505126953e-02 -2.164369821548461914e-01 -5.776258185505867004e-02 -6.690913438796997070e-02 1.698888689279556274e-01 1.557979583740234375e-01 2.448425889015197754e-01 -5.754678323864936829e-02 6.899771839380264282e-02 1.489715576171875000e-01 3.232775032520294189e-01 1.294638216495513916e-01 5.485290661454200745e-02 1.905092410743236542e-02 2.108248174190521240e-01 -2.785735726356506348e-01 -7.001292705535888672e-02 1.613960117101669312e-01 -2.563318312168121338e-01 2.890024185180664062e-01 -1.423338204622268677e-01
2.613618969917297363e-01 -1.710462421178817749e-01 1.720059067010879517e-01 1.665771007537841797e-01 2.256755828857421875e-01 -4.752498934976756573e-04 5.396533012390136719e-02 5.479964613914489746e-02 3.313258588314056396e-01 -7.377712428569793701e-02 -9.824286401271820068e-02 1.668798625469207764e-01 7.281477004289627075e-02 -9.830265492200851440e-02 -1.263319998979568481e-01 1.138939782977104187e-01 1.953987926244735718e-01 -1.154414042830467224e-01 9.193213284015655518e-02 -1.526495665311813354e-01 -1.901601552963256836e-01 3.934645950794219971e-01 -2.373413415625691414e-03 8.278831094503402710e-02 1.811952590942382812e-01 3.554382026195526123e-01 -2.057914137840270996e-01 -7.414215058088302612e-02 2.894577980041503906e-01 1.308370530605316162e-01 4.800524190068244934e-02 1.781232655048370361e-02
-1.567772030830383301e-02 6.860855221748352051e-02 1.301776468753814697e-01 4.386844635009765625e-01 1.894383430480957031e-01 2.207971364259719849e-01 -9.362901560962200165e-03 3.779771029949188232e-01 -1.492080539464950562e-01 -4.431724548339843750e-02 2.638137042522430420e-01 4.131251946091651917e-03 -2.918698126450181007e-03 1.620769798755645752e-01 1.345237195491790771e-01 2.338775396347045898e-01 -9.969782084226608276e-02 6.822469830513000488e-02 1.969579309225082397e-01 1.552722603082656860e-01 -1.127097159624099731e-01 5.295105651021003723e-02 3.903988376259803772e-02 2.604050934314727783e-01 1.490147784352302551e-02 1.364627033472061157e-01 1.783305108547210693e-01 -8.198570460081100464e-02 3.214266002178192139e-01 -1.831969916820526123e-01 5.203040689229965210e-02 -7.655257731676101685e-02
6.299851834774017334e-02 -5.061937123537063599e-02 2.137815058231353760e-01 7.686223834753036499e-02 2.286755293607711792e-01 3.538555651903152466e-02 5.816921591758728027e-02 5.684370398521423340e-01 -3.347587212920188904e-02 -9.333057701587677002e-02 -3.351251408457756042e-02 2.290965169668197632e-01 -6.559158861637115479e-02 -1.226622462272644043e-01 6.448805797845125198e-03 -3.981810063123703003e-02 1.230206713080406189e-01 1.437415927648544312e-01 2.300649732351303101e-01 -2.556016743183135986e-01 5.195825546979904175e-02 -2.487744204699993134e-02 -2.234198600053787231e-01 -5.444391444325447083e-02 3.226431906223297119e-01 1.216816753149032593e-01 1.449026465415954590e-01 -8.999903500080108643e-02 2.609518915414810181e-02 -8.814134448766708374e-02 -2.323451489210128784e-01 -2.381220459938049316e-01
-3.723431751132011414e-02 -2.752355337142944336e-01 7.765162736177444458e-02 8.113483339548110962e-02 1.805614084005355835e-01 2.593431770801544189e-01 3.358698487281799316e-01 1.593814045190811157e-01 -3.492830693721771240e-01 -4.225568100810050964e-02 2.853462286293506622e-02 8.777017146348953247e-02 -1.880008578300476074e-01 -2.689128555357456207e-02 6.683039665222167969e-02 -6.036328151822090149e-02 1.458278391510248184e-02 -2.389214187860488892e-02 5.970749631524085999e-02 1.112748458981513977e-01 2.138932496309280396e-01 3.206008672714233398e-01 7.178564369678497314e-02 2.631159722805023193e-01 3.608011007308959961e-01 1.185554116964340210e-01 -1.855782717466354370e-01 5.762480944395065308e-02 -9.119621664285659790e-02 -1.701264828443527222e-01 1.819241493940353394e-01 -6.080117076635360718e-02
1.351046264171600342e-01 -3.450537621974945068e-01 8.534590899944305420e-02 3.618904948234558105e-02 3.630699813365936279e-01 2.038497179746627808e-01 -7.813910394906997681e-02 4.945259988307952881e-01 6.300487369298934937e-02 -1.651564240455627441e-01 7.779262959957122803e-02 4.897852241992950439e-02 -1.057380512356758118e-01 -1.056258901953697205e-01 -3.218433558940887451e-01 2.782352566719055176e-01 5.858242139220237732e-02 -8.376213163137435913e-02 -3.288795007392764091e-03 -6.120448932051658630e-02 1.673135012388229370e-01 8.333732932806015015e-02 1.852513849735260010e-02 1.553693860769271851e-01 2.831641435623168945e-01 -9.327030926942825317e-02 -6.266060471534729004e-02 1.597810722887516022e-02 2.128498815000057220e-02 4.784305393695831299e-02 -5.892366170883178711e-03 -1.325004547834396362e-01
2.453744709491729736e-01 1.741847246885299683e-01 9.808852523565292358e-02 -6.285657733678817749e-02 3.857108205556869507e-02 2.324975430965423584e-01 1.178809329867362976e-01 2.522434592247009277e-01 -5.254199728369712830e-02 1.193647608160972595e-01 2.468724101781845093e-01 2.540645897388458252e-01 -2.541668713092803955e-01 4.808295890688896179e-02 2.562246024608612061e-01 3.492567315697669983e-02 -1.775364130735397339e-01 -1.004185974597930908e-01 7.949078083038330078e-02 -7.485152035951614380e-02 -1.184323430061340332e-01 1.314057558774948120e-01 1.614173650741577148e-01 2.989105582237243652e-01 2.077762596309185028e-02 -1.683813780546188354e-01 -9.810094535350799561e-02 -3.870956897735595703e-01 7.846172153949737549e-02 -1.011988967657089233e-01 1.700469106435775757e-01 -2.296530753374099731e-01
1.241266354918479919e-02 -1.119749173521995544e-01 2.246113568544387817e-01 3.345876187086105347e-02 3.005965054035186768e-01 2.627934813499450684e-01 9.019819647073745728e-02 2.708686590194702148e-01 1.307022012770175934e-02 1.183962263166904449e-02 -1.406378000974655151e-01 2.128620818257331848e-02 -3.729499578475952148e-01 4.182690288871526718e-03 -4.675571024417877197e-01 -2.025609761476516724e-01 1.545404940843582153e-01 -4.727713763713836670e-02 9.822511672973632812e-02 1.361031085252761841e-01 -1.420148462057113647e-01 2.934798896312713623e-01 8.454982191324234009e-02 1.419001519680023193e-01 -2.879493171349167824e-03 1.712454706430435181e-01 1.463676840066909790e-01 5.663933977484703064e-02 5.387172102928161621e-02 2.961314097046852112e-02 3.417033329606056213e-02 -1.695174723863601685e-01
2.371539920568466187e-01 -4.690855368971824646e-02 1.500803679227828979e-01 3.723470568656921387e-01 1.586233228445053101e-01 1.722094267606735229e-01 2.235880196094512939e-01 4.216441139578819275e-02 8.054910600185394287e-02 9.628957509994506836e-02 2.948729097843170166e-01 2.704843580722808838e-01 4.767223447561264038e-02 -1.016830950975418091e-01 -1.236453652381896973e-02 2.020989358425140381e-01 1.987154223024845123e-02 -1.155897378921508789e-01 1.196642741560935974e-01 -2.932158112525939941e-01 -9.559278190135955811e-02 2.185118794441223145e-01 -8.655156195163726807e-02 -1.640698015689849854e-01 2.246954888105392456e-01 -2.155590355396270752e-01 -1.811001002788543701e-01 -1.371966600418090820e-01 -1.316036134958267212e-01 -1.937761306762695312e-01 1.090973094105720520e-01 -1.537283360958099365e-01
1.861012727022171021e-01 1.974539309740066528e-01 2.690871953964233398e-01 2.934447824954986572e-01 1.048360764980316162e-01 1.585325151681900024e-01 1.522780954837799072e-01 2.642241716384887695e-01 4.073349758982658386e-02 8.548280596733093262e-02 7.211527228355407715e-02 7.216447591781616211e-02 -1.057720556855201721e-01 -7.289822399616241455e-02 1.915488690137863159e-01 1.274951398372650146e-01 -6.977262347936630249e-02 3.043370544910430908e-01 2.262033522129058838e-01 1.573735773563385010e-01 -2.308333814144134521e-01 -3.276237286627292633e-03 -2.765256464481353760e-01 1.504356265068054199e-01 1.280921548604965210e-01 1.370270252227783203e-01 1.270780861377716064e-01 -1.616830825805664062e-01 -7.577420026063919067e-02 1.199262868613004684e-02 -9.564719349145889282e-02 -3.627500832080841064e-01
2.030060142278671265e-01 -2.857698798179626465e-01 2.284521907567977905e-01 1.023146063089370728e-01 2.907139658927917480e-01 5.470624566078186035e-02 2.306544482707977295e-01 1.878769993782043457e-01 7.826431095600128174e-02 1.204584464430809021e-01 1.557117700576782227e-01 3.343344032764434814e-01 -3.171830475330352783e-01 3.140241280198097229e-02 -2.353856563568115234e-01 3.835423290729522705e-02 8.903448283672332764e-02 -5.849879235029220581e-02 -5.528527498245239258e-02 5.807668715715408325e-02 -6.232263147830963135e-02 4.319720715284347534e-02 1.209611371159553528e-01 2.814800739288330078e-01 3.941678255796432495e-02 8.712695538997650146e-02 8.495592325925827026e-02 1.191990301012992859e-01 2.863871455192565918e-01 -5.217196419835090637e-02 -3.010423779487609863e-01 -8.356765029020607471e-04
1.513574719429016113e-01 -4.037206470966339111e-01 1.317790150642395020e-01 1.411993801593780518e-01 2.477873861789703369e-02 1.585468500852584839e-01 2.020333334803581238e-02 1.407480388879776001e-01 8.243109285831451416e-02 2.772066742181777954e-02 -8.942901343107223511e-02 1.073231250047683716e-01 -3.543791770935058594e-01 1.383882910013198853e-01 6.542397290468215942e-02 3.151498138904571533e-01 3.191058039665222168e-01 2.680467255413532257e-02 9.019684046506881714e-02 2.092026323080062866e-01 1.405524462461471558e-01 1.046351194381713867e-01 -1.378923058509826660e-01 9.685326367616653442e-02 5.994050297886133194e-03 1.237988024950027466e-01 -1.058819815516471863e-01 -2.821539938449859619e-01 -2.065083011984825134e-02 -3.100380599498748779e-01 1.503421664237976074e-01 -1.285704970359802246e-01
2.345342189073562622e-01 1.578985899686813354e-01 8.933474123477935791e-02 1.558990627527236938e-01 2.787222564220428467e-01 3.545602560043334961e-01 -3.612343966960906982e-02 2.369975149631500244e-01 -1.286021769046783447e-01 -3.139761090278625488e-01 4.879574477672576904e-02 4.057467579841613770e-01 -1.544860452413558960e-01 -2.294049263000488281e-01 3.818054124712944031e-02 5.321389436721801758e-02 1.285533159971237183e-01 1.608593761920928955e-01 -3.035287559032440186e-02 -1.843948066234588623e-01 -1.463821679353713989e-01 -2.399295754730701447e-02 -2.103279531002044678e-01 -1.818158477544784546e-01 8.856027573347091675e-02 5.656245350837707520e-02 9.007191658020019531e-02 1.489156484603881836e-01 6.298708170652389526e-02 -5.558140203356742859e-02 3.354391315951943398e-03 -1.974082589149475098e-01
1.095708236098289490e-01 -3.697333633899688721e-01 -4.967660084366798401e-02 3.747027218341827393e-01 2.096005380153656006e-01 2.787811681628227234e-02 1.816341429948806763e-01 2.231147587299346924e-01 1.893005073070526123e-01 7.045067846775054932e-02 -1.701399981975555420e-01 3.281726688146591187e-02 -2.835466563701629639e-01 8.126170188188552856e-02 -2.112691700458526611e-01 6.721756607294082642e-02 -3.944504261016845703e-02 -1.676632463932037354e-02 -9.471927583217620850e-02 2.662516832351684570e-01 -1.971808075904846191e-01 3.472387194633483887e-01 -1.218886598944664001e-01 1.671144664287567139e-01 -1.498198695480823517e-02 -1.235667802393436432e-02 -1.332019716501235962e-01 1.160190626978874207e-01 1.068278551101684570e-01 5.658080428838729858e-02 1.432264596223831177e-01 -1.527011841535568237e-01
1.560614351183176041e-02 -2.306855283677577972e-02 -6.513192504644393921e-02 3.703970909118652344e-01 2.746759355068206787e-01 8.412069827318191528e-02 1.406393051147460938e-01 4.617565870285034180e-01 -4.070075228810310364e-02 -5.519006773829460144e-02 2.400012314319610596e-01 6.628911197185516357e-02 1.846710741519927979e-01 -1.224463358521461487e-01 1.738659739494323730e-01 1.710674017667770386e-01 1.663345992565155029e-01 -8.939571678638458252e-02 2.214756011962890625e-01 1.026217043399810791e-01 -1.188450679183006287e-02 7.035187631845474243e-02 -2.076342999935150146e-01 2.291299402713775635e-01 1.044749766588211060e-01 -5.076180677860975266e-03 7.827517390251159668e-02 -1.235595941543579102e-01 1.391641497611999512e-01 -1.735347062349319458e-01 -2.314859628677368164e-02 -2.977967858314514160e-01
8.870309218764305115e-03 -2.853183448314666748e-01 3.409045934677124023e-02 1.796468943357467651e-01 2.233911454677581787e-01 2.045362144708633423e-01 9.906429052352905273e-02 4.406450986862182617e-01 -1.049931943416595459e-01 -1.368042826652526855e-01 1.724514663219451904e-01 3.342419862747192383e-01 -2.952964901924133301e-01 1.833445578813552856e-02 2.784322202205657959e-01 1.609852463006973267e-01 -3.722871094942092896e-02 -8.234521001577377319e-02 2.967030182480812073e-02 2.411387711763381958e-01 -1.864428399130702019e-03 1.029981896281242371e-01 1.520412042737007141e-02 -3.121928684413433075e-02 2.710773348808288574e-01 1.074930056929588318e-01 -3.117820248007774353e-02 1.170121319591999054e-02 5.751570686697959900e-02 4.874321818351745605e-02 3.843800723552703857e-02 2.342327535152435303e-01
1.121490001678466797e-01 -1.626481115818023682e-01 -6.382259726524353027e-02 -3.997453674674034119e-02 3.104891479015350342e-01 4.301517903804779053e-01 1.657790839672088623e-01 1.641684919595718384e-01 -5.941347405314445496e-02 -2.160242795944213867e-01 -9.334115684032440186e-02 -1.866839639842510223e-02 -2.467878013849258423e-01 -1.571349799633026123e-02 -1.175158396363258362e-01 7.391184568405151367e-02 -3.138753026723861694e-02 2.343491762876510620e-01 -9.353133291006088257e-02 -2.053261920809745789e-02 -6.188008934259414673e-02 2.473919391632080078e-01 9.470809251070022583e-02 -4.624136909842491150e-02 4.924431070685386658e-02 1.214334145188331604e-01 -3.411436080932617188e-01 -1.583009958267211914e-01 1.288942098617553711e-01 -3.151084184646606445e-01 2.375864833593368530e-01 -8.700314164161682129e-02
-2.413193136453628540e-01 3.036934509873390198e-02 -1.831224560737609863e-02 1.720045357942581177e-01 6.340233981609344482e-02 1.200070157647132874e-01 1.241587474942207336e-01 1.899486482143402100e-01 6.802235543727874756e-02 1.227517426013946533e-01 1.923641413450241089e-01 2.915430068969726562e-01 3.703897073864936829e-02 1.066989079117774963e-01 1.305967420339584351e-01 1.773269325494766235e-01 1.596870422363281250e-01 1.725544631481170654e-01 -1.112385392189025879e-01 1.340733617544174194e-01 -1.868052929639816284e-01 3.382910788059234619e-01 -2.773492336273193359e-01 1.160335242748260498e-01 3.789876997470855713e-01 2.249823212623596191e-01 1.064253300428390503e-01 -3.009501695632934570e-01 5.895383283495903015e-02 -1.102557852864265442e-01 1.855208911001682281e-02 -2.410062588751316071e-02
-9.212313219904899597e-03 -5.449155718088150024e-02 5.645075812935829163e-03 1.122768893837928772e-01 7.346396148204803467e-02 1.048694998025894165e-01 1.721345931291580200e-01 3.145509958267211914e-01 -1.577858328819274902e-01 1.150593683123588562e-01 -4.350805655121803284e-02 3.805041313171386719e-02 -4.409957677125930786e-02 -2.255620667710900307e-03 -2.767975926399230957e-01 8.214447647333145142e-02 -1.271918565034866333e-01 -1.155029013752937317e-01 2.729598991572856903e-02 1.281237155199050903e-01 -2.214700281620025635e-01 3.735303580760955811e-01 -7.526708394289016724e-02 6.368630565702915192e-03 6.317142397165298462e-02 -5.390973016619682312e-02 1.226866021752357483e-01 1.012608222663402557e-02 5.220974087715148926e-01 2.617711126804351807e-01 1.481251716613769531e-01 -2.940899729728698730e-01
1.495740655809640884e-02 -1.474336981773376465e-01 1.677465438842773438e-01 7.473917305469512939e-02 8.524509519338607788e-02 3.976188227534294128e-02 1.035664081573486328e-01 1.363296508789062500e-01 -1.956109106540679932e-01 7.282306998968124390e-02 -4.326454550027847290e-02 4.527295529842376709e-01 -2.040438354015350342e-02 1.799452006816864014e-01 2.017957270145416260e-01 4.133487045764923096e-01 8.873438090085983276e-02 5.936569999903440475e-03 1.499341335147619247e-02 -1.084647998213768005e-01 -2.627540826797485352e-01 2.069856673479080200e-01 -5.443373322486877441e-02 9.559321403503417969e-02 3.505428135395050049e-01 1.843230612576007843e-02 2.539631426334381104e-01 5.142479669302701950e-03 5.536792799830436707e-02 -2.705390751361846924e-01 -3.330696001648902893e-02 -4.883420467376708984e-02
-1.347896009683609009e-01 -1.617633849382400513e-01 5.124441534280776978e-02 2.803952097892761230e-01 5.067545548081398010e-02 3.239471614360809326e-01 8.212172985076904297e-02 2.578472793102264404e-01 -1.296835765242576599e-02 -5.924670398235321045e-02 4.195464849472045898e-01 1.928777247667312622e-01 2.894977666437625885e-02 8.433604240417480469e-02 1.444585472345352173e-01 1.855619549751281738e-01 8.782730996608734131e-02 2.726572751998901367e-01 2.292524874210357666e-01 1.661313921213150024e-01 -1.495086699724197388e-01 1.416331380605697632e-01 1.344871968030929565e-01 2.925866544246673584e-01 4.696937743574380875e-03 -1.404799968004226685e-01 5.506965890526771545e-02 1.483387500047683716e-01 1.410278975963592529e-01 -9.921939671039581299e-02 1.146588176488876343e-01 -1.324166804552078247e-01
-1.223471481353044510e-03 -5.665066838264465332e-02 -1.980328708887100220e-01 -7.361409068107604980e-02 1.339288353919982910e-01 1.107999607920646667e-01 3.298081457614898682e-01 1.569725275039672852e-01 -1.362857408821582794e-02 -4.071175586432218552e-03 1.095200031995773315e-01 1.651789098978042603e-01 -3.769662082195281982e-01 -1.358261704444885254e-01 -4.801828786730766296e-02 -1.567597091197967529e-01 -1.393943279981613159e-01 1.501570641994476318e-01 2.534385621547698975e-01 -5.768579617142677307e-02 -1.094502061605453491e-01 3.143512830138206482e-02 -3.302790224552154541e-02 3.265622854232788086e-01 4.099194705486297607e-01 3.070223629474639893e-01 2.183730341494083405e-02 -8.729134500026702881e-02 2.544514276087284088e-02 -1.791546791791915894e-01 1.655840873718261719e-01 2.863446064293384552e-02
-5.453731864690780640e-02 -1.917234510183334351e-01 -1.105892471969127655e-03 2.161985188722610474e-01 1.792553514242172241e-01 9.466243535280227661e-02 2.067669779062271118e-01 3.225547075271606445e-01 -5.222864821553230286e-02 1.918562948703765869e-01 1.844789087772369385e-01 3.973325248807668686e-03 -1.753493845462799072e-01 -1.954847760498523712e-02 -2.500934898853302002e-01 2.816769760102033615e-03 1.926636546850204468e-01 -3.045410811901092529e-01 2.688351273536682129e-02 6.897275149822235107e-02 -1.410351097583770752e-01 3.111121356487274170e-01 8.178050816059112549e-02 1.723985224962234497e-01 1.607836782932281494e-01 3.189602121710777283e-02 -2.421600222587585449e-01 2.239613682031631470e-01 3.504253327846527100e-01 -5.313446745276451111e-02 7.245454192161560059e-02 -5.824705958366394043e-02
2.831643223762512207e-01 -3.069296777248382568e-01 1.713384538888931274e-01 -1.009546872228384018e-02 3.771159350872039795e-01 1.288476884365081787e-01 1.283680647611618042e-01 2.263891324400901794e-02 1.412469446659088135e-01 -2.235059626400470734e-02 -4.599710926413536072e-02 2.051693201065063477e-01 -5.703449994325637817e-02 6.637883931398391724e-02 2.516834437847137451e-01 1.529227346181869507e-01 2.689221203327178955e-01 1.121453195810317993e-01 -1.196369528770446777e-03 1.306393146514892578e-01 -2.371622063219547272e-02 2.091038525104522705e-01 -1.451743692159652710e-01 9.791954606771469116e-02 -3.986164554953575134e-02 1.144473403692245483e-01 -2.283932417631149292e-01 -2.112292051315307617e-01 -6.817386299371719360e-02 -2.753479480743408203e-01 2.921757996082305908e-01 -8.415108919143676758e-02
2.124666869640350342e-01 -3.455516993999481201e-01 2.858536690473556519e-02 1.612258255481719971e-01 1.395162045955657959e-01 2.822855710983276367e-01 2.098548561334609985e-01 2.322985380887985229e-01 1.134442538022994995e-01 1.727861613035202026e-01 2.519258558750152588e-01 1.878835074603557587e-02 -1.438230276107788086e-01 -1.224246770143508911e-01 -6.936994940042495728e-02 -1.890522539615631104e-01 2.743051052093505859e-01 -1.597540825605392456e-01 7.823444157838821411e-02 1.670099496841430664e-01 -1.086281687021255493e-01 -1.432022899389266968e-01 -6.301782280206680298e-02 2.591782808303833008e-01 3.152592480182647705e-01 1.128211021423339844e-01 -1.208624690771102905e-01 2.656021155416965485e-02 1.230868920683860779e-01 -6.198110431432723999e-02 2.004084289073944092e-01 6.248443946242332458e-02
9.976330399513244629e-02 1.418751180171966553e-01 3.017355203628540039e-01 1.313571035861968994e-01 -1.359522789716720581e-01 1.344703733921051025e-01 1.659205257892608643e-01 2.782106399536132812e-01 -2.446942180395126343e-01 -1.740326546132564545e-02 1.570367217063903809e-01 3.253535926342010498e-01 -1.423220187425613403e-01 -3.459384664893150330e-02 -2.529350817203521729e-01 2.026844620704650879e-01 1.019733697175979614e-01 1.882768422365188599e-01 1.636623288504779339e-03 -1.771657317876815796e-01 8.410657197237014771e-02 -1.228706166148185730e-02 2.597591839730739594e-02 1.233473718166351318e-01 7.811845093965530396e-02 3.209886550903320312e-01 -2.064043283462524414e-01 7.271763682365417480e-02 -5.962434783577919006e-02 -3.427980840206146240e-02 3.717186152935028076e-01 5.135888978838920593e-02
1.336338073015213013e-01 1.039327755570411682e-01 1.930365115404129028e-01 8.624399453401565552e-02 1.874304115772247314e-01 5.010415241122245789e-02 3.970421850681304932e-02 2.017552852630615234e-01 2.593717277050018311e-01 1.965862661600112915e-01 1.438373327255249023e-01 1.799149662256240845e-01 -1.742890179157257080e-01 -8.218136499635875225e-04 1.757216155529022217e-01 2.148219197988510132e-01 9.449917823076248169e-02 3.552630171179771423e-02 8.082704246044158936e-02 -1.425820030272006989e-02 -2.063151597976684570e-01 3.444785177707672119e-01 -1.487962156534194946e-01 2.463136613368988037e-01 1.568997800350189209e-01 -5.792802944779396057e-02 1.897732615470886230e-01 -2.220900058746337891e-01 -2.701182067394256592e-01 -2.597578763961791992e-01 2.547057867050170898e-01 -2.720054052770137787e-02
2.637355625629425049e-01 2.123081684112548828e-01 1.184854358434677124e-01 2.664159834384918213e-01 3.486159443855285645e-01 -1.499246507883071899e-01 1.959679871797561646e-01 2.145616412162780762e-01 -1.179204732179641724e-01 -1.300463080406188965e-02 1.646835654973983765e-01 1.026991456747055054e-01 -4.080727696418762207e-01 1.759208142757415771e-01 1.698537468910217285e-01 -1.340226363390684128e-02 1.086333543062210083e-01 1.256450414657592773e-01 7.138311862945556641e-02 -8.402587845921516418e-03 -1.694158613681793213e-01 1.181802824139595032e-01 1.132786571979522705e-01 -6.542641669511795044e-03 -2.095863372087478638e-01 1.989347785711288452e-01 -5.261073261499404907e-02 -2.618041932582855225e-01 2.291015163064002991e-02 -1.396434307098388672e-01 9.867142885923385620e-02 1.441847383975982666e-01
1.570205092430114746e-01 -4.485333338379859924e-02 -4.445989802479743958e-02 1.479600965976715088e-01 -1.066539213061332703e-01 1.112738400697708130e-01 -2.148711308836936951e-02 -6.977854645811021328e-04 3.658503293991088867e-02 -6.504952162504196167e-02 3.966077789664268494e-02 3.506289422512054443e-01 -3.655254542827606201e-01 1.117779761552810669e-01 -8.269995450973510742e-02 1.513044685125350952e-01 3.728446960449218750e-01 1.574135422706604004e-01 -1.088590323925018311e-01 4.955763369798660278e-02 -1.196246519684791565e-01 2.440769672393798828e-01 -1.925672292709350586e-01 3.008261322975158691e-01 2.664804756641387939e-01 1.614346653223037720e-01 -4.509451240301132202e-02 2.328517585992813110e-01 2.051240652799606323e-01 -1.586847901344299316e-01 1.353260278701782227e-01 -2.947522886097431183e-02
1.214894279837608337e-01 -3.174072131514549255e-02 2.703847587108612061e-01 3.537746965885162354e-01 1.281085461378097534e-01 2.188198864459991455e-01 -7.056333869695663452e-02 3.894766569137573242e-01 1.029149591922760010e-01 7.845497131347656250e-02 1.483132541179656982e-01 1.362086385488510132e-01 -8.941512554883956909e-02 -5.893705412745475769e-02 -2.422077655792236328e-01 -2.402063608169555664e-01 -4.177820682525634766e-02 8.195883780717849731e-02 7.235148549079895020e-02 2.980812266469001770e-02 -4.055825769901275635e-01 2.921216785907745361e-01 -1.606029272079467773e-01 -5.544359236955642700e-02 -1.162135303020477295e-01 -8.605595678091049194e-02 5.101439356803894043e-02 -1.113511472940444946e-01 7.784190028905868530e-02 1.914487183094024658e-01 3.122434392571449280e-02 -8.360193669795989990e-02
3.144686818122863770e-01 -6.519165635108947754e-02 2.760617993772029877e-02 2.523944973945617676e-01 5.168383941054344177e-02 4.095318317413330078e-01 1.215472444891929626e-01 2.056631594896316528e-01 -3.899784386157989502e-02 -1.068120449781417847e-01 2.817870974540710449e-01 1.994978040456771851e-01 1.210102364420890808e-01 -9.413624554872512817e-02 9.457198530435562134e-02 2.737351357936859131e-01 6.309295445680618286e-02 7.796683907508850098e-02 1.954879760742187500e-01 -5.053935572504997253e-02 -1.961779892444610596e-01 1.508261635899543762e-02 -1.194539740681648254e-01 2.041262686252593994e-01 -1.104876212775707245e-02 -1.891148835420608521e-01 5.113741382956504822e-02 -2.830264866352081299e-01 8.649546653032302856e-02 -1.727005243301391602e-01 2.492674440145492554e-01 -4.355197399854660034e-02
7.411336153745651245e-02 -2.288472801446914673e-01 1.798206008970737457e-02 2.553135156631469727e-01 2.170286029577255249e-01 1.607247442007064819e-01 1.584727615118026733e-01 4.885880276560783386e-02 -3.576219081878662109e-01 3.675954937934875488e-01 1.126615405082702637e-01 1.371408402919769287e-01 -2.101253271102905273e-01 -4.433941841125488281e-02 -1.571222245693206787e-01 1.651865988969802856e-01 2.235872000455856323e-01 6.285248696804046631e-02 7.022383064031600952e-02 -4.035960882902145386e-02 -1.408185064792633057e-01 1.908169244416058064e-03 -2.799378335475921631e-01 -1.123538091778755188e-01 -1.161672249436378479e-01 6.649332493543624878e-02 -6.794768571853637695e-02 3.377043455839157104e-02 8.018684387207031250e-02 -3.040383458137512207e-01 2.566334605216979980e-01 -1.544435769319534302e-01
2.873535156250000000e-01 -4.497030004858970642e-02 -8.567342907190322876e-02 3.925386071205139160e-01 1.316894888877868652e-01 4.540520533919334412e-02 1.476792544126510620e-01 1.609959900379180908e-01 -3.824258968234062195e-02 -7.888635247945785522e-02 -1.138502061367034912e-01 2.876289486885070801e-01 7.216658443212509155e-02 2.530615925788879395e-01 3.076433762907981873e-02 4.967986047267913818e-02 1.118708699941635132e-01 -1.468062847852706909e-01 7.891835272312164307e-02 -1.302315294742584229e-01 -1.553362607955932617e-01 1.557311117649078369e-01 3.398562222719192505e-02 9.204579144716262817e-02 1.986313909292221069e-01 1.823766380548477173e-01 -2.213646471500396729e-01 -3.380983695387840271e-02 1.514215320348739624e-01 -3.702277541160583496e-01 -1.409479975700378418e-01 -3.046590685844421387e-01
6.521470844745635986e-02 -1.577921360731124878e-01 1.664112508296966553e-01 2.108031809329986572e-01 2.632989883422851562e-01 2.465071380138397217e-01 1.378369629383087158e-01 2.437945008277893066e-01 1.788093447685241699e-01 5.353815481066703796e-02 1.359112262725830078e-01 1.136612147092819214e-01 -3.036724328994750977e-01 -1.365850120782852173e-01 -3.832546472549438477e-01 -1.211154758930206299e-01 2.140504717826843262e-01 -7.342683523893356323e-02 -4.903154447674751282e-02 1.258141100406646729e-01 -6.735138595104217529e-02 1.388061642646789551e-01 1.168303862214088440e-01 2.616586685180664062e-01 2.220673710107803345e-01 1.846323758363723755e-01 8.498817682266235352e-02 9.607856720685958862e-02 2.262962907552719116e-01 1.095366775989532471e-01 2.941160276532173157e-02 -1.106576919555664062e-01
3.597705811262130737e-02 -2.266188114881515503e-01 1.169026568531990051e-01 4.127336144447326660e-01 1.633409410715103149e-01 1.878338605165481567e-01 2.149240821599960327e-01 1.517092287540435791e-01 -5.816907808184623718e-02 2.561449110507965088e-01 -1.437678784132003784e-01 1.516343653202056885e-01 2.736622281372547150e-02 2.545268237590789795e-01 -2.889229953289031982e-01 1.130456626415252686e-01 1.284355968236923218e-01 8.049480617046356201e-03 -1.772479563951492310e-01 -9.388101845979690552e-02 -1.276912838220596313e-01 1.826641261577606201e-01 -6.788142770528793335e-02 1.514714062213897705e-01 2.573034539818763733e-02 -1.665969341993331909e-01 2.065481096506118774e-01 -1.693370044231414795e-01 3.561817854642868042e-02 -7.945264689624309540e-03 1.436543315649032593e-01 -3.193492293357849121e-01
1.555655747652053833e-01 -3.321887180209159851e-02 -9.392520040273666382e-02 2.945940792560577393e-01 1.118451580405235291e-01 3.544297516345977783e-01 2.738703414797782898e-02 2.600176036357879639e-01 -1.211730167269706726e-01 3.187516704201698303e-02 1.578983366489410400e-01 1.331690102815628052e-01 1.357095390558242798e-01 2.165833115577697754e-01 9.528341889381408691e-02 3.422155082225799561e-01 2.217433601617813110e-01 1.718995720148086548e-01 2.268580645322799683e-01 7.166341692209243774e-02 -1.665748097002506256e-02 1.257713437080383301e-01 -1.576966047286987305e-01 2.518676519393920898e-01 4.057713598012924194e-02 6.155909597873687744e-02 7.887696847319602966e-03 -1.293344497680664062e-01 8.892630040645599365e-02 -1.075374633073806763e-01 7.161197066307067871e-02 -3.690142035484313965e-01
2.290296256542205811e-01 -2.831532061100006104e-02 2.148867547512054443e-01 1.365352272987365723e-01 -7.449852675199508667e-02 1.886547803878784180e-01 -5.073304101824760437e-02 3.475295603275299072e-01 -1.332302987575531006e-01 2.655348181724548340e-01 1.553709656000137329e-01 3.184431195259094238e-01 -2.068568766117095947e-01 -8.409771323204040527e-02 9.052471816539764404e-02 -2.882197871804237366e-02 -8.452923037111759186e-03 1.878079771995544434e-01 2.066857069730758667e-01 -1.017180606722831726e-01 -4.448540806770324707e-01 1.671676784753799438e-01 -1.114019379019737244e-01 8.428850769996643066e-02 -1.774767488241195679e-01 -8.304656483232975006e-03 1.547864675521850586e-01 -1.384594738483428955e-01 9.088207781314849854e-02 1.230818033218383789e-01 -1.062000393867492676e-01 -3.991716355085372925e-02
-1.402045190334320068e-01 -2.934107184410095215e-01 -6.074883788824081421e-02 2.747404575347900391e-01 1.436077356338500977e-01 2.652596831321716309e-01 2.086179405450820923e-01 3.352182209491729736e-01 -1.448311656713485718e-01 -1.631881892681121826e-01 -1.166124083101749420e-02 3.445992767810821533e-01 -3.890191316604614258e-01 -9.654448926448822021e-02 2.314286977052688599e-01 1.763405948877334595e-01 -2.581343427300453186e-02 -7.237816601991653442e-02 -7.838457822799682617e-02 1.136946752667427063e-01 -8.784056454896926880e-02 6.744357198476791382e-02 1.125708222389221191e-01 4.727594181895256042e-02 1.982836276292800903e-01 8.908083289861679077e-02 -1.214289665222167969e-01 -5.252148583531379700e-02 1.604666262865066528e-01 2.770488522946834564e-02 -5.151831731200218201e-02 1.016099527478218079e-01
-1.164827682077884674e-02 -3.179322928190231323e-02 1.622266471385955811e-01 2.404841184616088867e-01 6.061270087957382202e-02 1.002345606684684753e-01 1.959767788648605347e-01 1.918720602989196777e-01 -1.537193655967712402e-01 2.355651408433914185e-01 -6.657923758029937744e-02 1.942444890737533569e-01 -1.102497354149818420e-01 -2.580804526805877686e-01 -1.054821014404296875e-01 -3.227227553725242615e-02 -6.020009890198707581e-02 4.867765307426452637e-02 -7.124257832765579224e-02 3.195265308022499084e-02 -1.986473053693771362e-01 3.307370245456695557e-01 -8.259586244821548462e-02 1.430390179157257080e-01 -1.417119204998016357e-01 -7.632366567850112915e-02 -2.298391982913017273e-02 -8.355000987648963928e-03 5.011477470397949219e-01 1.834173351526260376e-01 3.064413964748382568e-01 -1.418624222278594971e-01
1.812745183706283569e-01 -2.428834289312362671e-01 1.061172187328338623e-01 -7.800377905368804932e-02 9.563604742288589478e-02 8.752162754535675049e-02 2.211435586214065552e-01 3.275236487388610840e-01 -4.326601326465606689e-02 -1.603302061557769775e-01 1.647163182497024536e-02 1.221579909324645996e-01 2.723646722733974457e-02 -1.424759477376937866e-01 -3.032350242137908936e-01 -1.199095621705055237e-01 6.640706956386566162e-02 3.595383167266845703e-01 -3.405638784170150757e-02 5.354532599449157715e-02 -9.472305327653884888e-02 3.066966235637664795e-01 -1.132145747542381287e-01 7.970532774925231934e-02 2.665575444698333740e-01 -1.157146692276000977e-01 -6.337269395589828491e-02 8.329489827156066895e-02 -3.671997040510177612e-02 1.055186465382575989e-01 4.060686230659484863e-01 -1.224548071622848511e-01
3.593893945217132568e-01 -1.836303025484085083e-01 -3.156936168670654297e-02 2.264565229415893555e-01 2.132952958345413208e-01 5.380798503756523132e-02 2.024438381195068359e-01 2.821326255798339844e-01 -9.389761835336685181e-02 1.937716305255889893e-01 -1.504534780979156494e-01 -2.507527768611907959e-01 -1.755309998989105225e-01 3.499513491988182068e-02 -4.270462784916162491e-03 -2.205518484115600586e-01 -9.315657615661621094e-02 1.194713115692138672e-01 1.475425157696008682e-02 6.466663628816604614e-02 -4.116281569004058838e-01 -1.462255790829658508e-02 -1.592824310064315796e-01 1.725388020277023315e-01 3.134303689002990723e-01 -8.128057420253753662e-02 -2.022315748035907745e-02 -9.239204227924346924e-02 2.918244525790214539e-02 -6.055805459618568420e-02 8.700026571750640869e-02 -1.589703261852264404e-01
2.365303225815296173e-02 -2.119750082492828369e-01 -6.295888870954513550e-02 8.241728693246841431e-02 1.887014657258987427e-01 3.121658861637115479e-01 -2.466964721679687500e-02 3.073213696479797363e-01 -1.201303526759147644e-01 -1.075174808502197266e-01 1.025679334998130798e-01 1.447319686412811279e-01 -3.816694617271423340e-01 -8.109974116086959839e-02 1.476621180772781372e-01 -5.329316947609186172e-03 -6.212533637881278992e-02 7.174102123826742172e-03 1.431490331888198853e-01 6.530445069074630737e-02 1.045613661408424377e-01 1.280346661806106567e-01 -2.204796299338340759e-02 5.364466831088066101e-02 4.691687822341918945e-01 2.992077171802520752e-01 3.787218406796455383e-02 1.011561881750822067e-02 1.966370642185211182e-01 -9.693795442581176758e-02 1.945433765649795532e-01 1.662867367267608643e-01
2.373046427965164185e-01 -3.924730420112609863e-01 1.036562323570251465e-01 1.823355406522750854e-01 2.313502132892608643e-01 2.037386894226074219e-01 9.655043482780456543e-03 3.688264638185501099e-03 -2.079615294933319092e-01 3.080257475376129150e-01 -6.869711913168430328e-03 2.101239860057830811e-01 4.697721824049949646e-02 1.244686320424079895e-01 -2.234548628330230713e-01 1.878142654895782471e-01 6.363215297460556030e-02 6.950304657220840454e-02 -1.147164925932884216e-01 -2.047977894544601440e-01 -7.701612263917922974e-02 1.604746878147125244e-01 -1.169017236679792404e-02 5.702523142099380493e-02 3.417804837226867676e-01 1.225601956248283386e-01 -2.461325824260711670e-01 4.922821372747421265e-02 6.609406322240829468e-02 -2.131725102663040161e-01 1.285187248140573502e-02 -1.463529765605926514e-01
1.333122849464416504e-01 -2.502274215221405029e-01 -3.451977372169494629e-01 9.714443236589431763e-02 3.133831620216369629e-01 3.928940743207931519e-03 1.212757080793380737e-01 1.312059760093688965e-01 5.549068376421928406e-02 -1.912933140993118286e-01 7.107955217361450195e-02 5.258033797144889832e-02 -4.631237685680389404e-02 1.169731318950653076e-01 -7.260378450155258179e-02 3.265728354454040527e-01 2.237440794706344604e-01 3.434447646141052246e-01 1.088545173406600952e-01 -8.961125463247299194e-02 -1.583056449890136719e-01 3.211450278759002686e-01 -9.705737233161926270e-02 1.784861981868743896e-01 -1.285591255873441696e-02 -4.228937253355979919e-02 -2.118452042341232300e-01 -5.156217142939567566e-02 2.225279211997985840e-01 3.415127471089363098e-02 9.975383430719375610e-02 -1.346709430217742920e-01
5.680920556187629700e-02 -1.392131298780441284e-01 -6.043230742216110229e-02 1.029347255825996399e-01 7.609093189239501953e-02 2.964237034320831299e-01 5.681925639510154724e-02 1.114316359162330627e-01 -1.504450738430023193e-01 -2.273207306861877441e-01 -1.064375042915344238e-01 5.472371578216552734e-01 5.606341734528541565e-02 1.817831769585609436e-02 -1.128679215908050537e-01 3.469500839710235596e-01 1.783522963523864746e-01 1.134084314107894897e-01 5.226315930485725403e-02 -4.559100046753883362e-02 -1.362972110509872437e-01 6.119853351265192032e-04 -8.699572086334228516e-02 2.744246721267700195e-01 1.674857437610626221e-01 -5.555288866162300110e-02 1.117766499519348145e-01 -4.635781422257423401e-02 8.093261718750000000e-02 -1.818843483924865723e-01 1.616445928812026978e-01 -2.639556527137756348e-01
5.477011203765869141e-02 -2.123031467199325562e-01 7.164625078439712524e-02 1.232177615165710449e-01 2.047533243894577026e-01 2.242750078439712524e-01 -1.673930138349533081e-01 2.280092686414718628e-01 -9.785141050815582275e-02 -9.007392823696136475e-02 -2.997956573963165283e-01 3.327259421348571777e-02 -4.413186907768249512e-01 9.179991483688354492e-02 2.913642674684524536e-02 7.830944657325744629e-02 1.114096119999885559e-02 1.150274276733398438e-01 -5.345338489860296249e-03 -2.847348153591156006e-02 1.137615088373422623e-02 2.538893818855285645e-01 -1.801433712244033813e-01 2.118325978517532349e-01 -4.955459758639335632e-02 1.100923866033554077e-01 2.716013044118881226e-02 -3.926627933979034424e-01 -1.919674575328826904e-01 -1.150629594922065735e-01 1.787266433238983154e-01 -1.813727021217346191e-01
1.242448017001152039e-01 -2.838925719261169434e-01 1.016776263713836670e-01 2.415081709623336792e-01 2.517546415328979492e-01 2.284937202930450439e-01 2.561827301979064941e-01 1.483092159032821655e-01 1.825341582298278809e-02 1.528995335102081299e-01 1.932572945952415466e-02 2.822526693344116211e-01 -2.147886455059051514e-01 -4.070021584630012512e-02 -3.699249923229217529e-01 -1.423676591366529465e-02 1.258601993322372437e-01 -9.668646752834320068e-02 1.251735240221023560e-01 3.384884819388389587e-02 -3.329769521951675415e-02 9.007655829191207886e-02 1.890329569578170776e-01 2.812785804271697998e-01 -4.341687075793743134e-03 -1.967057213187217712e-02 7.100892812013626099e-02 3.377797082066535950e-02 3.353492915630340576e-01 5.206366069614887238e-03 -2.163611650466918945e-01 -1.074007526040077209e-01
-2.717286534607410431e-02 -6.803625728935003281e-03 -1.067988499999046326e-01 -7.613579928874969482e-02 3.377955555915832520e-01 2.952901832759380341e-02 -4.492516815662384033e-02 2.329002767801284790e-01 -6.456126272678375244e-02 4.424444399774074554e-03 2.390317618846893311e-01 2.336332052946090698e-01 -2.399312406778335571e-01 3.252839744091033936e-01 -1.117847636342048645e-01 -2.926370128989219666e-03 -3.809852153062820435e-02 -9.511927515268325806e-02 -4.031042568385601044e-03 4.631743952631950378e-02 -3.102846443653106689e-01 3.453097045421600342e-01 2.286477684974670410e-01 -1.159751638770103455e-01 7.815394550561904907e-02 1.616620421409606934e-01 -2.136144340038299561e-01 2.538568107411265373e-03 2.928815484046936035e-01 -1.496495753526687622e-01 1.445664614439010620e-01 -1.346262395381927490e-01
-1.176867634057998657e-01 -5.077179893851280212e-02 4.166166856884956360e-02 1.796725839376449585e-01 3.565520048141479492e-01 3.392370343208312988e-01 2.672036290168762207e-01 1.594679355621337891e-01 -1.524924337863922119e-01 1.956323832273483276e-01 -3.420948237180709839e-02 1.124114468693733215e-01 -1.796586811542510986e-01 1.985961347818374634e-01 -1.000520065426826477e-01 2.691936865448951721e-02 3.367634415626525879e-01 1.602931320667266846e-01 -1.819414049386978149e-01 -6.801056861877441406e-02 -2.797220647335052490e-01 1.663561016321182251e-01 3.008997812867164612e-02 1.904572546482086182e-01 1.289796829223632812e-01 1.227254327386617661e-02 4.626828804612159729e-02 3.052933812141418457e-01 -2.872387180104851723e-03 -1.010389626026153564e-01 1.580066792666912079e-02 1.010062471032142639e-01
4.747904837131500244e-02 -2.390117198228836060e-01 4.079886898398399353e-02 1.507300436496734619e-01 2.222689986228942871e-01 1.887606978416442871e-01 1.390916556119918823e-01 3.213569819927215576e-01 1.183039098978042603e-01 -7.789806276559829712e-02 -2.759076468646526337e-02 -2.056091278791427612e-02 -5.871488898992538452e-02 -2.753753364086151123e-01 -1.882988363504409790e-01 -2.460242360830307007e-01 5.404423922300338745e-02 6.947440654039382935e-02 1.479005366563796997e-01 5.962222442030906677e-02 -2.439471483230590820e-01 4.839413464069366455e-01 5.857858434319496155e-02 -8.683229796588420868e-03 5.143567547202110291e-02 6.335594505071640015e-02 3.811801970005035400e-02 5.709830671548843384e-02 8.605872094631195068e-02 2.495576739311218262e-01 3.156574666500091553e-01 -3.133861720561981201e-02
1.021203324198722839e-01 -2.733978629112243652e-01 -4.878299310803413391e-02 2.369465529918670654e-01 2.564385831356048584e-01 1.828734278678894043e-01 9.632369130849838257e-02 1.509941518306732178e-01 -2.794230878353118896e-01 2.803078293800354004e-01 4.486288875341415405e-02 2.777231931686401367e-01 1.883430033922195435e-01 8.413840085268020630e-02 -2.277869582176208496e-01 2.044515013694763184e-01 1.131146326661109924e-01 2.183444350957870483e-01 -1.056013628840446472e-01 -1.740624159574508667e-01 2.103041624650359154e-03 1.050179079174995422e-01 7.795336097478866577e-02 1.099367216229438782e-01 3.797758817672729492e-01 -5.296184215694665909e-03 -4.560529440641403198e-02 -7.855676114559173584e-02 -4.531177505850791931e-02 -1.036878973245620728e-01 -1.066267564892768860e-01 -2.125826179981231689e-01
1.358420831820694730e-05 -1.961593329906463623e-01 -1.186664476990699768e-01 1.444070190191268921e-01 1.043242514133453369e-01 1.815061271190643311e-01 8.793382346630096436e-02 5.243167877197265625e-01 -1.652773618698120117e-01 -5.394100770354270935e-02 2.003166377544403076e-01 1.927830576896667480e-01 -3.062399327754974365e-01 -2.540770359337329865e-02 2.180352509021759033e-01 1.997558623552322388e-01 1.234923955053091049e-02 -1.659824550151824951e-01 -3.327704966068267822e-02 9.879468381404876709e-02 -6.882623303681612015e-03 1.631322652101516724e-01 1.469247192144393921e-01 1.733233332633972168e-01 2.405953705310821533e-01 2.574150860309600830e-01 -1.586866751313209534e-02 -1.327961236238479614e-01 1.371472775936126709e-01 -1.232251375913619995e-01 -6.374987214803695679e-02 1.173820495605468750e-01
1.113732308149337769e-01 -1.273035537451505661e-02 -9.822098910808563232e-02 1.334249973297119141e-01 1.489137560129165649e-01 2.538383901119232178e-01 1.355630457401275635e-01 2.094688266515731812e-01 -3.099223375320434570e-01 3.604675829410552979e-02 2.400785312056541443e-02 -8.095946162939071655e-02 -2.193519920110702515e-01 -1.820248961448669434e-01 1.723755896091461182e-01 -3.720843233168125153e-04 5.488733761012554169e-03 1.069868728518486023e-01 -4.840891808271408081e-02 9.615197777748107910e-02 1.425587087869644165e-01 3.004223406314849854e-01 -1.263770759105682373e-01 1.423818618059158325e-01 1.915989071130752563e-01 2.665799558162689209e-01 -6.648556888103485107e-02 -2.455265820026397705e-01 1.265360414981842041e-01 -3.298451006412506104e-02 4.844499528408050537e-01 3.901029378175735474e-02
1.334100216627120972e-01 1.629439294338226318e-01 -8.085963129997253418e-02 2.880962379276752472e-02 1.572831124067306519e-01 3.279211819171905518e-01 1.722041070461273193e-01 3.391018807888031006e-01 4.195953160524368286e-02 1.177268847823143005e-01 2.052422463893890381e-01 3.329962790012359619e-01 -2.462853640317916870e-01 2.186027169227600098e-01 2.274226248264312744e-01 -5.137183144688606262e-02 -4.462873190641403198e-02 -1.405462622642517090e-01 7.763116806745529175e-02 -1.052855998277664185e-01 -1.920548081398010254e-01 1.289087682962417603e-01 1.135688796639442444e-01 9.769141674041748047e-02 -1.069277003407478333e-01 -8.347997069358825684e-02 -3.553558513522148132e-02 -4.058211743831634521e-01 5.117905512452125549e-02 5.502379313111305237e-02 1.276771426200866699e-01 -1.372151970863342285e-01
2.167056053876876831e-01 -1.003230214118957520e-01 1.586306393146514893e-01 2.091214507818222046e-01 5.285575985908508301e-02 2.861465811729431152e-01 1.952037364244461060e-01 1.208310853689908981e-02 8.399095386266708374e-02 1.300747990608215332e-01 1.764794886112213135e-01 2.339707762002944946e-01 2.611437253654003143e-02 -1.286309510469436646e-01 -1.889942735433578491e-01 3.298344910144805908e-01 -5.460308864712715149e-02 -1.020585596561431885e-01 -1.018014326691627502e-01 -2.980007827281951904e-01 -6.303143501281738281e-02 2.623287141323089600e-01 -8.608278632164001465e-02 -4.871773347258567810e-02 2.383827716112136841e-01 4.599995166063308716e-02 -2.292432785034179688e-01 -6.610837578773498535e-02 -2.429097332060337067e-02 -5.293228477239608765e-02 1.430668234825134277e-01 -3.803842067718505859e-01
1.676512062549591064e-01 6.754239648580551147e-02 -3.038838803768157959e-01 -1.954183280467987061e-01 1.354560703039169312e-01 1.215121746063232422e-01 2.503475248813629150e-01 3.020956814289093018e-01 -1.337547898292541504e-01 6.708625704050064087e-02 2.494793087244033813e-01 7.844371348619461060e-02 -6.974030286073684692e-02 1.855152845382690430e-01 -1.450990289449691772e-01 6.846820563077926636e-02 1.660252064466476440e-01 3.218800574541091919e-02 1.086018979549407959e-01 -7.422098517417907715e-02 -8.911469578742980957e-02 2.986981868743896484e-01 1.833698898553848267e-01 -2.313130050897598267e-01 2.226298600435256958e-01 1.265132725238800049e-01 -1.538152154535055161e-02 3.960845246911048889e-02 2.023575454950332642e-01 -1.032594032585620880e-02 2.350523620843887329e-01 -3.163334429264068604e-01
-6.493657082319259644e-02 -1.695159263908863068e-02 -1.177106201648712158e-01 2.579008936882019043e-01 2.504711747169494629e-01 1.629217267036437988e-01 1.950011551380157471e-01 2.241474986076354980e-01 1.133539900183677673e-01 3.374048769474029541e-01 1.143693402409553528e-01 2.735758721828460693e-01 -8.713603019714355469e-02 5.699039250612258911e-02 1.395519822835922241e-01 -5.614895746111869812e-02 -1.129508838057518005e-01 1.554768383502960205e-01 8.102740347385406494e-02 3.026174008846282959e-02 -6.361354142427444458e-02 3.173784017562866211e-01 -3.385968506336212158e-01 2.171561717987060547e-01 2.547060847282409668e-01 -5.691178143024444580e-02 2.523583769798278809e-01 -9.707333892583847046e-02 -4.038674756884574890e-02 1.307820826768875122e-01 1.361085623502731323e-01 4.672460258007049561e-03
2.111275792121887207e-01 2.393454499542713165e-02 1.893158257007598877e-01 4.378694295883178711e-02 2.272933274507522583e-01 2.728206813335418701e-01 -3.874572459608316422e-03 1.158536747097969055e-01 -2.765755541622638702e-02 3.010297715663909912e-01 -1.123029664158821106e-01 2.335296720266342163e-01 -4.543357193470001221e-01 4.171973466873168945e-02 -2.131680697202682495e-01 -2.191852927207946777e-01 7.114902138710021973e-02 1.247411295771598816e-01 1.095230355858802795e-01 -3.603025525808334351e-02 -2.311099618673324585e-01 3.496281504631042480e-01 3.630546107888221741e-02 -1.566594690084457397e-01 4.566390439867973328e-02 -4.441700130701065063e-02 1.351535469293594360e-01 -8.971740305423736572e-02 2.149630934000015259e-01 1.940663531422615051e-02 -6.065031979233026505e-03 -7.045284658670425415e-02
-5.327007547020912170e-02 -2.887641787528991699e-01 1.256534010171890259e-01 1.549607664346694946e-01 3.094834387302398682e-01 2.852435410022735596e-01 5.274461582303047180e-02 3.896666467189788818e-01 6.001941114664077759e-02 -1.348873674869537354e-01 6.868343055248260498e-02 4.654693603515625000e-02 -2.513130307197570801e-01 -1.220327615737915039e-01 -3.905251026153564453e-01 7.678224891424179077e-02 2.342949807643890381e-01 -5.552972480654716492e-02 -1.382063776254653931e-01 8.016722131287679076e-05 -2.497386373579502106e-02 2.413970418274402618e-02 1.076335981488227844e-01 2.443036437034606934e-01 2.247925251722335815e-01 1.549121290445327759e-01 6.820564623922109604e-03 -1.977832242846488953e-02 1.034528017044067383e-01 9.418535232543945312e-02 1.094118654727935791e-01 -1.449400484561920166e-01
1.657228320837020874e-01 1.162804290652275085e-01 4.365724697709083557e-02 1.392388343811035156e-01 9.819546341896057129e-02 2.317370325326919556e-01 3.363319113850593567e-02 8.468352258205413818e-02 8.022085763514041901e-03 -1.109210178256034851e-01 -1.699644178152084351e-01 2.896216511726379395e-01 -1.782343983650207520e-01 1.772056519985198975e-01 1.060300320386886597e-01 -1.653598397970199585e-01 -2.930086664855480194e-02 3.301977217197418213e-01 2.328546345233917236e-01 -8.039406687021255493e-02 -8.193832635879516602e-02 1.023527234792709351e-01 -6.097441166639328003e-02 1.246333941817283630e-01 1.523334234952926636e-01 3.316626846790313721e-01 -2.247268408536911011e-01 8.646885864436626434e-03 4.707561060786247253e-02 -2.035191357135772705e-01 1.120985150337219238e-01 -4.383866786956787109e-01
3.430160507559776306e-02 -3.011099100112915039e-01 -2.755489945411682129e-01 2.556005120277404785e-01 3.480455279350280762e-01 9.002307057380676270e-02 3.634938038885593414e-04 1.143470257520675659e-01 1.467335820198059082e-01 8.378113806247711182e-02 9.321434050798416138e-02 3.894324898719787598e-01 -1.567807942628860474e-01 -2.602694556117057800e-02 -2.404885366559028625e-03 2.173067927360534668e-01 3.185626268386840820e-01 -2.169211655855178833e-01 -6.743595935404300690e-03 1.658391803503036499e-01 -1.663018390536308289e-02 1.732348501682281494e-01 -2.623185515403747559e-01 2.254770845174789429e-01 3.505810350179672241e-02 -9.329913184046745300e-03 1.239841431379318237e-02 -7.016988098621368408e-02 6.657444685697555542e-02 -1.574624776840209961e-01 3.867547586560249329e-02 -7.810199167579412460e-03
3.577975928783416748e-01 1.521627306938171387e-01 3.651200234889984131e-01 6.471014022827148438e-02 4.143290221691131592e-02 1.522590667009353638e-01 8.907577395439147949e-02 4.863700270652770996e-01 -9.186081588268280029e-02 -8.238912373781204224e-02 1.936052292585372925e-01 5.827734991908073425e-02 -2.197225019335746765e-02 -2.819721028208732605e-02 -7.956852018833160400e-02 1.929782927036285400e-01 -2.137812376022338867e-01 1.041005998849868774e-01 2.001499682664871216e-01 -9.327269345521926880e-02 -5.571562051773071289e-02 2.564851343631744385e-01 -2.472736835479736328e-01 -7.153519988059997559e-02 -1.311361640691757202e-01 9.821660071611404419e-02 -7.957027852535247803e-02 6.759773939847946167e-02 1.330009251832962036e-01 -1.124140024185180664e-01 -7.387477159500122070e-02 -1.643317490816116333e-01
2.196197956800460815e-01 -2.392177237197756767e-03 3.372176587581634521e-01 1.702361404895782471e-01 4.059220254421234131e-01 4.423376023769378662e-01 -1.143264919519424438e-01 1.036960259079933167e-02 8.296650834381580353e-03 1.710978336632251740e-02 -1.589239016175270081e-02 9.366125613451004028e-02 -1.378245055675506592e-01 1.636550389230251312e-02 1.153487265110015869e-01 5.650821700692176819e-02 1.354617774486541748e-01 1.438740044832229614e-01 5.279304832220077515e-02 -3.335927054286003113e-02 -1.038010865449905396e-01 2.465523630380630493e-01 -2.664640545845031738e-01 -2.870911173522472382e-02 8.635065704584121704e-02 2.210911810398101807e-01 -1.189103722572326660e-01 7.363436371088027954e-02 -1.380152255296707153e-01 -2.225669473409652710e-01 4.255051258951425552e-03 -2.438488751649856567e-01
1.031714528799057007e-01 2.199857681989669800e-01 -5.450614169239997864e-02 -1.821651607751846313e-01 5.569568276405334473e-02 3.314070403575897217e-01 1.564468592405319214e-01 3.295036852359771729e-01 -6.340388953685760498e-02 -1.189785152673721313e-01 1.751042008399963379e-01 2.252451181411743164e-01 -1.716465204954147339e-01 -1.512014716863632202e-01 2.232579290866851807e-01 6.756450235843658447e-02 -1.318984478712081909e-01 -4.394941776990890503e-02 -1.245342344045639038e-01 8.554345928132534027e-03 -2.850541174411773682e-01 3.137020468711853027e-01 1.184720098972320557e-01 2.064662128686904907e-01 -9.842553734779357910e-02 -5.800548195838928223e-02 -1.859742403030395508e-02 -3.289695680141448975e-01 2.113883495330810547e-01 -8.919725567102432251e-02 5.839465558528900146e-02 -6.008330732583999634e-02
-9.465862810611724854e-02 -6.572562456130981445e-02 1.252148896455764771e-01 8.726818114519119263e-02 1.703686267137527466e-01 1.829730570316314697e-01 3.044178485870361328e-01 3.257311508059501648e-02 -3.043406605720520020e-01 2.808607220649719238e-01 3.946342691779136658e-02 2.226503640413284302e-01 -4.542285576462745667e-02 -1.239744573831558228e-01 -3.374220803380012512e-02 6.197759136557579041e-02 -7.691952586174011230e-02 -1.042819470167160034e-01 -9.832844138145446777e-03 1.878026686608791351e-02 6.153506413102149963e-02 3.802518546581268311e-01 -1.906080842018127441e-01 5.060594156384468079e-02 3.023296035826206207e-02 -1.671522273682057858e-03 2.369304299354553223e-01 5.362828727811574936e-03 4.370653331279754639e-01 1.251722723245620728e-01 2.848466336727142334e-01 -1.127641350030899048e-01
-1.591003984212875366e-01 3.769051283597946167e-02 3.625709712505340576e-01 2.311237156391143799e-01 3.556213974952697754e-01 -4.524242132902145386e-02 7.533927261829376221e-02 1.380200237035751343e-01 -1.864517033100128174e-01 9.536353871226310730e-03 1.430482044816017151e-02 1.168739125132560730e-01 -1.904878020286560059e-01 -1.580628454685211182e-01 1.588284373283386230e-01 1.584085971117019653e-01 -6.137591972947120667e-02 -1.723745465278625488e-01 7.012242078781127930e-02 1.607740074396133423e-01 -2.958304286003112793e-01 2.210888266563415527e-01 1.215379759669303894e-01 -1.472290009260177612e-01 2.611390054225921631e-01 4.800592735409736633e-02 -2.046078145503997803e-01 -9.171641431748867035e-03 -1.106086373329162598e-02 3.126048017293214798e-03 2.720072567462921143e-01 -2.262459248304367065e-01
2.426731139421463013e-01 -4.754880815744400024e-02 8.349159359931945801e-02 2.111296653747558594e-01 2.305802144110202789e-02 2.861576676368713379e-01 -8.500181138515472412e-02 7.369806617498397827e-02 1.510107815265655518e-01 1.030541677027940750e-02 2.402594238519668579e-01 7.753892987966537476e-02 -3.007659614086151123e-01 -3.909999132156372070e-02 -3.978917375206947327e-02 4.163042008876800537e-01 1.295175999402999878e-01 3.135274723172187805e-02 -1.231729835271835327e-01 3.061249852180480957e-03 -1.646264791488647461e-01 2.603759765625000000e-01 4.022360593080520630e-02 8.694807440042495728e-02 2.698625028133392334e-01 -1.197483167052268982e-01 5.007690191268920898e-02 2.493305318057537079e-02 -3.508080169558525085e-02 -2.574190311133861542e-02 4.574806690216064453e-01 1.443376485258340836e-02
9.082693606615066528e-02 -5.355060100555419922e-02 8.926939219236373901e-02 3.625209033489227295e-01 9.272555261850357056e-02 2.126501351594924927e-01 1.067918166518211365e-01 1.156452968716621399e-01 -2.290624529123306274e-01 -1.006303634494543076e-02 2.066525630652904510e-02 2.900629341602325439e-01 1.894320398569107056e-01 1.804897189140319824e-01 1.564897894859313965e-01 8.984914422035217285e-02 -5.976365413516759872e-03 2.313914149999618530e-01 2.285148650407791138e-01 2.194659970700740814e-02 -1.758079826831817627e-01 1.760056614875793457e-01 -4.123483225703239441e-02 2.656010389328002930e-01 1.758631914854049683e-01 -8.959564566612243652e-02 2.170256823301315308e-01 -2.894975431263446808e-02 9.285932034254074097e-02 -1.992624998092651367e-01 1.042157262563705444e-01 -3.824221789836883545e-01
-1.145356744527816772e-01 -2.475074082612991333e-01 5.533991381525993347e-02 1.416140198707580566e-01 1.977372169494628906e-01 1.218129768967628479e-01 1.229482963681221008e-01 7.348061352968215942e-02 -1.468431320972740650e-03 1.652605533599853516e-01 -9.453779458999633789e-02 3.025876581668853760e-01 -7.609363645315170288e-03 -3.155021071434020996e-01 1.158028915524482727e-01 1.908316649496555328e-02 1.512065082788467407e-01 2.995838820934295654e-01 2.950303554534912109e-01 2.670843712985515594e-02 -3.125810921192169189e-01 2.526084780693054199e-01 -2.193669676780700684e-01 -1.044539883732795715e-01 9.235226362943649292e-02 -6.450360268354415894e-02 -2.679822444915771484e-01 8.763104677200317383e-02 2.303818017244338989e-01 -9.737189114093780518e-02 1.795144006609916687e-02 -1.043244674801826477e-01
1.589883118867874146e-01 -2.823479473590850830e-01 2.307769097387790680e-02 9.186977148056030273e-02 3.476094007492065430e-01 1.569445431232452393e-01 -1.648395359516143799e-01 1.524516791105270386e-01 -1.603218466043472290e-01 -3.015183843672275543e-02 3.875534981489181519e-02 1.087759956717491150e-01 -9.653110802173614502e-02 3.736881911754608154e-01 5.576964467763900757e-02 1.271774712949991226e-02 -4.401928279548883438e-03 2.266859710216522217e-01 2.142024785280227661e-02 4.184066131711006165e-02 -1.726285368204116821e-01 1.237008571624755859e-01 -1.085489839315414429e-01 3.317087590694427490e-01 3.064764663577079773e-02 6.745317578315734863e-02 2.797172963619232178e-01 -1.353317946195602417e-01 4.530969634652137756e-02 -1.048775091767311096e-01 4.005824327468872070e-01 4.332549870014190674e-02
-5.022399872541427612e-02 -3.767726942896842957e-02 -8.379314094781875610e-02 3.199689388275146484e-01 8.001047372817993164e-02 1.295096725225448608e-01 1.393614709377288818e-01 4.078330695629119873e-01 -2.222479879856109619e-01 3.977327048778533936e-02 1.160189881920814514e-01 1.546714603900909424e-01 9.286243468523025513e-02 -1.265234351158142090e-01 2.408841252326965332e-01 1.869955211877822876e-01 2.246845960617065430e-01 -1.728489063680171967e-02 1.901241093873977661e-01 -4.253983870148658752e-02 -4.092900082468986511e-02 -6.268316507339477539e-02 -2.131822258234024048e-01 2.447420209646224976e-01 8.977266401052474976e-02 -1.373507082462310791e-01 3.761702775955200195e-02 -9.667107462882995605e-02 3.018739819526672363e-01 -1.332912147045135498e-01 1.313936710357666016e-01 -3.289633691310882568e-01
6.647082976996898651e-03 -8.458445966243743896e-02 -1.024998798966407776e-01 -1.259876489639282227e-01 2.539714574813842773e-01 6.391397118568420410e-02 3.372740373015403748e-02 2.644121646881103516e-01 7.966513186693191528e-02 8.677554875612258911e-02 1.863658577203750610e-01 2.653755247592926025e-01 -3.391115367412567139e-01 2.229506969451904297e-01 -3.129634633660316467e-02 1.436272412538528442e-01 2.982533350586891174e-02 2.610728843137621880e-03 -1.714142411947250366e-01 -7.716599106788635254e-02 -1.741123646497726440e-01 2.855786681175231934e-01 1.631802171468734741e-01 -2.039327621459960938e-01 6.321375072002410889e-02 2.418438196182250977e-01 -1.988069415092468262e-01 1.908069476485252380e-02 3.232760429382324219e-01 -6.409231573343276978e-02 1.997786909341812134e-01 -2.328511178493499756e-01
2.889562249183654785e-01 -2.247758507728576660e-01 4.452823102474212646e-02 4.749054610729217529e-01 1.279129385948181152e-01 2.450336366891860962e-01 1.656194776296615601e-01 1.125995665788650513e-01 -1.205559354275465012e-02 -1.132508218288421631e-01 -3.875801339745521545e-02 1.019616276025772095e-01 2.250445485115051270e-01 -6.283424049615859985e-02 1.101378649473190308e-01 1.785501688718795776e-01 -3.882017219439148903e-03 3.944350779056549072e-02 3.468587696552276611e-01 6.327045708894729614e-02 -1.212354749441146851e-01 1.987212300300598145e-01 -1.259123235940933228e-01 8.998718857765197754e-02 1.324330419301986694e-01 3.909254446625709534e-02 -1.763691157102584839e-01 -1.101948991417884827e-01 6.993496417999267578e-02 -2.026263922452926636e-01 -1.590168327093124390e-01 -2.467835694551467896e-01
-1.094618067145347595e-01 2.874925732612609863e-01 6.624304503202438354e-02 8.331055939197540283e-02 2.207518517971038818e-01 3.188451230525970459e-01 6.928163766860961914e-02 2.431450039148330688e-01 -2.126609981060028076e-01 1.463551521301269531e-01 1.064856350421905518e-01 4.316132664680480957e-01 -3.122847713530063629e-02 2.142088115215301514e-01 -6.606478989124298096e-02 4.702497646212577820e-02 -1.401030868291854858e-01 -4.812498018145561218e-02 8.269432187080383301e-02 -8.203352987766265869e-02 -3.988027274608612061e-01 2.491025477647781372e-01 -1.368904709815979004e-01 7.874107360839843750e-02 1.915779709815979004e-01 9.361795336008071899e-02 7.661925256252288818e-02 -1.059834808111190796e-01 7.231069356203079224e-02 2.515770867466926575e-02 -1.009646505117416382e-01 -4.290977865457534790e-02
8.705959469079971313e-02 2.798270247876644135e-02 6.053274497389793396e-02 1.471601724624633789e-01 3.022235259413719177e-02 1.519600152969360352e-01 2.582168281078338623e-01 5.913500860333442688e-02 1.284411549568176270e-01 2.528597414493560791e-02 1.064139418303966522e-03 4.187768101692199707e-01 1.831243373453617096e-02 -1.079922989010810852e-01 -6.031680479645729065e-02 3.804051876068115234e-01 7.239831984043121338e-02 -9.394012391567230225e-02 1.687777042388916016e-01 9.722203016281127930e-02 -1.609699130058288574e-01 2.505319193005561829e-02 -2.831321582198143005e-02 2.546097636222839355e-01 3.218404352664947510e-01 -1.191404387354850769e-01 3.936721757054328918e-02 -4.076504334807395935e-02 1.878670156002044678e-01 -3.389290869235992432e-01 -1.121859699487686157e-01 -3.022790849208831787e-01
9.715396165847778320e-02 -1.279950886964797974e-01 -1.783190369606018066e-01 3.199940919876098633e-01 2.056995779275894165e-01 1.215217411518096924e-01 8.515810221433639526e-02 3.220492005348205566e-01 -3.126310110092163086e-01 -4.825890809297561646e-02 1.201701909303665161e-01 1.099643111228942871e-01 2.157697528600692749e-01 -6.013689562678337097e-02 7.266642898321151733e-02 1.597140431404113770e-01 2.130865156650543213e-01 -4.648753255605697632e-02 2.188090234994888306e-01 -2.658451674506068230e-03 -6.524219363927841187e-02 -5.757152289152145386e-02 -2.082202732563018799e-01 2.320286333560943604e-01 1.354350894689559937e-01 -4.947042092680931091e-02 1.112326830625534058e-01 -1.800397336483001709e-01 2.644968628883361816e-01 -2.053585499525070190e-01 8.761232346296310425e-02 -2.806701660156250000e-01
2.304838299751281738e-01 4.402292892336845398e-03 9.380585700273513794e-02 9.095184504985809326e-02 8.488160371780395508e-02 1.697887927293777466e-01 6.180119514465332031e-02 8.801890909671783447e-02 2.811393328011035919e-02 -2.357458323240280151e-02 -7.429677248001098633e-02 5.254688262939453125e-01 1.048634201288223267e-01 -1.852461695671081543e-02 3.307019546627998352e-02 4.725933969020843506e-01 8.174104243516921997e-02 1.172932609915733337e-02 2.407411336898803711e-01 -2.103481628000736237e-02 -1.439973711967468262e-01 1.880565583705902100e-01 9.950128197669982910e-02 1.608448922634124756e-01 2.392531633377075195e-01 5.208741873502731323e-02 1.126761361956596375e-01 -5.085369199514389038e-02 1.899659186601638794e-01 -2.138769924640655518e-01 -1.098952740430831909e-01 -1.928484439849853516e-01
-4.743788391351699829e-02 2.198229916393756866e-02 -1.403889060020446777e-01 3.629902005195617676e-01 1.248046010732650757e-01 1.516343206167221069e-01 6.748414039611816406e-02 2.128989249467849731e-01 2.391239404678344727e-01 1.907862126827239990e-01 2.931334674358367920e-01 3.343575298786163330e-01 -2.138954699039459229e-01 -2.443050406873226166e-02 1.194567605853080750e-02 -9.404329955577850342e-02 -1.644769497215747833e-02 1.840352118015289307e-01 -3.173458948731422424e-02 1.939411908388137817e-01 -1.729680299758911133e-01 4.013397395610809326e-01 -1.439128071069717407e-01 1.770503222942352295e-01 2.491966634988784790e-01 -5.432396009564399719e-02 9.698104113340377808e-02 -2.356879040598869324e-02 -7.293114066123962402e-02 -2.089258469641208649e-02 1.004180461168289185e-01 -6.364377588033676147e-02
6.722285598516464233e-02 1.483776420354843140e-01 2.374542355537414551e-01 2.422031313180923462e-01 2.171144783496856689e-01 3.145088627934455872e-02 1.689530164003372192e-01 3.240821063518524170e-01 -2.866806648671627045e-02 -1.361018717288970947e-01 -1.722747236490249634e-01 2.398669272661209106e-01 -1.464856266975402832e-01 -2.438689768314361572e-01 1.280947774648666382e-02 6.897491216659545898e-02 -7.098527252674102783e-02 -3.642670810222625732e-02 2.785753086209297180e-02 -8.155787736177444458e-02 1.135656535625457764e-01 2.891722619533538818e-01 -1.575051099061965942e-01 -1.300371736288070679e-01 2.957383990287780762e-01 1.681769192218780518e-01 1.202420294284820557e-01 -1.217044144868850708e-01 1.923962235450744629e-01 5.631406232714653015e-02 -2.942635118961334229e-01 -2.459304034709930420e-01
1.069850251078605652e-01 1.190914027392864227e-02 2.201506495475769043e-02 2.901951968669891357e-01 3.198056295514106750e-02 3.317965865135192871e-01 1.105090528726577759e-01 1.158103197813034058e-01 -7.705567777156829834e-02 -3.010732829570770264e-01 -2.147238701581954956e-02 2.353228032588958740e-01 1.122396439313888550e-02 1.529145985841751099e-02 1.891332864761352539e-01 2.289344370365142822e-01 -1.932568848133087158e-01 -1.302430778741836548e-01 3.273198306560516357e-01 -7.722020149230957031e-02 -8.156149089336395264e-02 2.170659452676773071e-01 -2.066276222467422485e-01 1.623869240283966064e-01 2.901411652565002441e-01 -3.255191072821617126e-02 -5.335045233368873596e-02 -1.775513589382171631e-01 8.138305507600307465e-03 -2.052842825651168823e-01 1.855645030736923218e-01 -1.987816393375396729e-01
1.262911260128021240e-01 -3.645338416099548340e-01 1.691901087760925293e-01 1.018310040235519409e-01 1.051445230841636658e-01 7.451193779706954956e-02 2.958245873451232910e-01 3.854151964187622070e-01 1.536653786897659302e-01 -9.706524014472961426e-02 1.286900341510772705e-01 1.635507196187973022e-01 -1.064024642109870911e-01 -2.707152664661407471e-01 -1.980355829000473022e-01 -8.367472141981124878e-02 1.538723856210708618e-01 -9.396509081125259399e-02 1.143009588122367859e-01 2.154096513986587524e-01 -2.089404016733169556e-01 2.735036015510559082e-01 1.935897320508956909e-01 -4.833812266588211060e-02 -1.210882514715194702e-02 1.040063425898551941e-01 1.015320643782615662e-01 -1.013105548918247223e-02 9.906911104917526245e-02 1.645170450210571289e-01 2.093580514192581177e-01 1.035703928209841251e-03
3.528396487236022949e-01 7.649750262498855591e-02 9.545353800058364868e-02 1.587451547384262085e-01 2.056042701005935669e-01 9.332042932510375977e-02 -1.827530711889266968e-01 4.010797739028930664e-01 -1.558188050985336304e-01 -1.196379885077476501e-01 1.235543042421340942e-01 1.167811080813407898e-01 -7.265717722475528717e-03 -4.067074507474899292e-02 9.925181418657302856e-02 2.703318595886230469e-01 3.443774580955505371e-02 1.100496500730514526e-01 2.076885197311639786e-03 2.763586863875389099e-02 3.418393805623054504e-02 5.962915346026420593e-02 -2.049202024936676025e-01 2.811802625656127930e-01 1.264980733394622803e-01 -1.020904257893562317e-01 1.301277312450110912e-03 -2.324047237634658813e-01 9.606207907199859619e-02 -2.998464368283748627e-02 1.235658377408981323e-01 -4.385030865669250488e-01
2.873387336730957031e-01 -6.013158708810806274e-02 -1.174378916621208191e-01 1.203465312719345093e-01 1.903865337371826172e-01 1.636867821216583252e-01 3.003524430096149445e-02 3.094972372055053711e-01 -1.918775588274002075e-02 1.785577833652496338e-01 1.275722980499267578e-01 -6.501552462577819824e-02 -1.874793469905853271e-01 4.350263625383377075e-02 -1.535632908344268799e-01 -2.083019763231277466e-01 -2.536196410655975342e-01 -3.413958474993705750e-02 1.439050287008285522e-01 -2.852180600166320801e-02 -1.820425093173980713e-01 8.797503262758255005e-02 4.716516286134719849e-02 -6.895545125007629395e-02 3.040582537651062012e-01 3.233047723770141602e-01 -2.769370377063751221e-01 -2.626554667949676514e-01 1.940485984086990356e-01 -1.880902498960494995e-01 8.041292428970336914e-03 -1.357326358556747437e-01
7.603906095027923584e-02 -8.978749811649322510e-02 -5.473966151475906372e-02 9.425930678844451904e-02 2.526490390300750732e-01 1.901684254407882690e-01 3.644933700561523438e-01 3.091361522674560547e-01 -1.558181364089250565e-02 -9.508474916219711304e-02 -2.964012324810028076e-02 -1.955562457442283630e-02 -4.675954282283782959e-01 -2.200622707605361938e-01 -2.918348908424377441e-01 5.317156389355659485e-02 -7.198464125394821167e-02 -1.110632643103599548e-01 -4.046374186873435974e-02 -1.202963665127754211e-02 5.296432599425315857e-02 3.349804878234863281e-01 2.423125803470611572e-01 1.604240834712982178e-01 4.012673720717430115e-02 1.368029415607452393e-01 6.044153869152069092e-02 8.738826215267181396e-02 1.032169461250305176e-01 -9.652573615312576294e-02 -5.714307725429534912e-02 8.140955865383148193e-02
1.338079422712326050e-01 2.313441131263971329e-03 2.076748758554458618e-01 1.354030966758728027e-01 -2.133326977491378784e-02 2.360954880714416504e-01 2.700147684663534164e-03 1.507936567068099976e-01 7.951626181602478027e-02 2.837329506874084473e-01 2.054352760314941406e-01 2.864189445972442627e-01 -2.072558104991912842e-01 -8.091074228286743164e-02 1.622132360935211182e-01 2.325336635112762451e-01 7.058428227901458740e-02 2.245967537164688110e-01 1.449079960584640503e-01 -1.389108747243881226e-01 -2.331403940916061401e-01 -6.753993034362792969e-02 -2.540178000926971436e-01 -2.872412651777267456e-02 -7.312700152397155762e-02 8.028385043144226074e-02 1.862861365079879761e-01 -9.484376758337020874e-02 4.020454883575439453e-01 1.054804846644401550e-01 1.938054524362087250e-02 -2.282806038856506348e-01
3.596863448619842529e-01 -3.156029880046844482e-01 8.393864333629608154e-02 1.599415987730026245e-01 1.042863354086875916e-01 -1.913073100149631500e-02 3.116084039211273193e-01 2.498232275247573853e-01 1.976287364959716797e-01 -5.235014855861663818e-02 2.301966100931167603e-01 2.253490239381790161e-01 -2.098683714866638184e-01 3.279517590999603271e-02 -4.658350348472595215e-02 -6.976704299449920654e-02 1.758292317390441895e-01 -1.084222644567489624e-01 2.810365557670593262e-01 -6.243513897061347961e-02 1.709702052175998688e-02 -1.236666738986968994e-02 2.613727450370788574e-01 6.166580319404602051e-02 1.646811217069625854e-01 7.312028855085372925e-02 -1.787191480398178101e-01 -3.555573150515556335e-02 5.637167766690254211e-02 6.979151070117950439e-02 3.131205141544342041e-01 -5.814273376017808914e-03
-2.601532042026519775e-01 -3.332306072115898132e-02 9.576520323753356934e-02 1.045759171247482300e-01 1.431322842836380005e-01 1.446084380149841309e-01 2.849641144275665283e-01 1.112107411026954651e-01 -5.998267233371734619e-02 5.057069659233093262e-02 1.324496418237686157e-01 -1.405300348997116089e-01 -2.452633827924728394e-01 -9.533718973398208618e-02 -1.118729636073112488e-01 4.656595364212989807e-02 -2.092489153146743774e-01 2.153553217649459839e-01 3.586739897727966309e-01 -2.664747834205627441e-01 -2.264436185359954834e-01 1.254093348979949951e-01 2.273239754140377045e-02 1.774825900793075562e-01 8.679849654436111450e-02 2.200712710618972778e-01 1.705733835697174072e-01 -3.531539142131805420e-01 5.570149421691894531e-02 -2.044479697942733765e-01 6.660138815641403198e-02 2.832213416695594788e-02
-2.750332653522491455e-02 -3.021717071533203125e-01 3.564006090164184570e-02 -1.366809606552124023e-01 1.911894679069519043e-01 4.527458846569061279e-01 1.877270489931106567e-01 1.787453889846801758e-01 -5.331019870936870575e-03 -2.318949550390243530e-01 -9.734302014112472534e-02 2.823154814541339874e-02 -1.283854395151138306e-01 2.509803511202335358e-02 5.467097833752632141e-02 1.160053610801696777e-01 -5.625068768858909607e-02 2.313726544380187988e-01 -1.271110307425260544e-02 -4.695679992437362671e-03 -1.613629460334777832e-01 2.140718251466751099e-01 4.372864216566085815e-02 1.163590922951698303e-01 3.328216969966888428e-01 9.497986733913421631e-02 -3.710893392562866211e-01 4.086955636739730835e-02 7.975372718647122383e-04 -1.145504862070083618e-01 2.539729475975036621e-01 -2.517864666879177094e-02
1.608184911310672760e-02 -4.400702193379402161e-02 -1.294307708740234375e-01 -1.017091199755668640e-01 1.164476871490478516e-01 1.294412165880203247e-01 1.415839046239852905e-01 1.927246600389480591e-01 -2.435226365923881531e-02 -1.002753227949142456e-01 1.370897144079208374e-01 6.210231035947799683e-02 -1.760398000478744507e-01 -1.755026727914810181e-01 -3.526359200477600098e-01 3.618020936846733093e-02 2.146378606557846069e-01 -7.492728065699338913e-03 2.635940015316009521e-01 -8.280259370803833008e-02 -6.462518125772476196e-02 1.747840791940689087e-01 1.663339883089065552e-01 3.979488462209701538e-02 1.500276625156402588e-01 4.030274152755737305e-01 -1.438435614109039307e-01 -5.393768474459648132e-02 5.542119219899177551e-02 -3.164523243904113770e-01 3.644243776798248291e-01 -1.773546040058135986e-01
1.120508015155792236e-01 1.877668648958206177e-01 1.517671048641204834e-01 3.425422310829162598e-01 1.480760574340820312e-01 2.462917715311050415e-01 3.365697562694549561e-01 2.027772217988967896e-01 1.442074775695800781e-01 -1.140107959508895874e-01 1.047618016600608826e-01 1.756700128316879272e-01 -1.763188242912292480e-01 -1.406780630350112915e-01 2.942135632038116455e-01 1.085178330540657043e-01 5.145172774791717529e-02 -2.113785035908222198e-02 1.296205371618270874e-01 -1.846323013305664062e-01 -7.492954377084970474e-03 1.311845481395721436e-01 2.068684622645378113e-02 2.070275843143463135e-01 9.230744093656539917e-02 -1.211289465427398682e-01 -1.195092052221298218e-01 -2.210988104343414307e-01 1.248866319656372070e-01 -2.596255242824554443e-01 3.255469724535942078e-02 -2.550090849399566650e-01
4.064601287245750427e-02 1.550666987895965576e-01 -1.940036714076995850e-01 2.627047300338745117e-01 2.432718575000762939e-01 2.926652729511260986e-01 2.618803381919860840e-01 3.175910115242004395e-01 -3.600316867232322693e-02 1.945325359702110291e-02 -3.573325276374816895e-01 7.924396544694900513e-02 8.144798129796981812e-02 9.638427756726741791e-03 -7.570461928844451904e-02 3.401894569396972656e-01 4.614112153649330139e-02 2.124096155166625977e-01 5.335948243737220764e-02 2.215461730957031250e-01 -4.605115205049514771e-02 2.300649732351303101e-01 1.093267351388931274e-01 1.261966526508331299e-01 7.559392601251602173e-03 6.023738533258438110e-02 6.508823949843645096e-03 -1.836469918489456177e-01 1.809015683829784393e-02 6.797668337821960449e-02 1.349277645349502563e-01 -2.164043039083480835e-01
-1.632247567176818848e-01 -3.709746524691581726e-02 -8.619411289691925049e-02 1.727993041276931763e-01 -2.538070082664489746e-01 2.478058040142059326e-01 3.566141724586486816e-01 1.698850244283676147e-01 -7.971242815256118774e-02 1.075456440448760986e-01 -5.133400857448577881e-02 1.449585556983947754e-01 -8.259753137826919556e-02 -1.479026302695274353e-02 -2.150948792695999146e-01 1.920022666454315186e-01 -9.289780259132385254e-02 2.710715234279632568e-01 -1.893664710223674774e-02 1.795617341995239258e-01 -2.459973841905593872e-01 1.282990127801895142e-01 -2.473627328872680664e-01 3.016984090209007263e-02 4.267838895320892334e-01 -1.035003662109375000e-01 -3.842533007264137268e-02 -5.456065014004707336e-02 1.210019513964653015e-01 1.730521209537982941e-02 1.913571655750274658e-01 -1.357891112565994263e-01
3.932366147637367249e-02 1.603022404015064240e-02 -1.623485386371612549e-01 1.558357030153274536e-01 9.843567013740539551e-02 3.897308558225631714e-02 3.189561665058135986e-01 1.242191866040229797e-01 -3.084306418895721436e-01 4.414585232734680176e-02 -2.927501685917377472e-02 3.357394365593791008e-03 -1.240288615226745605e-01 1.079804524779319763e-01 -3.218869864940643311e-01 2.069051414728164673e-01 -2.952955961227416992e-01 2.524366676807403564e-01 -3.339885175228118896e-02 6.668754667043685913e-02 -2.777403891086578369e-01 7.398841530084609985e-02 -2.238382846117019653e-01 3.572281450033187866e-02 4.100195467472076416e-01 1.695120930671691895e-01 3.675878793001174927e-02 -1.062753275036811829e-01 1.263564638793468475e-02 -8.419657498598098755e-02 1.066959649324417114e-01 -1.707729697227478027e-01
1.924498528242111206e-01 -6.701358594000339508e-03 -1.070308983325958252e-01 3.739096522331237793e-01 9.608628600835800171e-02 1.010381504893302917e-01 1.096772849559783936e-01 1.191729605197906494e-01 4.963084589689970016e-03 7.288520783185958862e-02 7.421196997165679932e-02 3.040921092033386230e-01 1.308394670486450195e-01 -7.246292382478713989e-02 6.135429069399833679e-02 1.745167523622512817e-01 1.773063540458679199e-01 1.137904152274131775e-01 4.234387874603271484e-01 2.302181422710418701e-01 -1.829029619693756104e-02 -2.633452229201793671e-02 -1.996110528707504272e-01 2.727808654308319092e-01 6.263375282287597656e-02 7.095222175121307373e-02 5.798253417015075684e-02 -1.374390572309494019e-01 1.086076945066452026e-01 -2.888918220996856689e-01 1.178986057639122009e-01 -2.715573012828826904e-01
2.740578353404998779e-01 2.202872037887573242e-01 -5.817582085728645325e-02 1.716395616531372070e-01 1.361685246229171753e-01 3.147153183817863464e-03 1.763530224561691284e-01 2.437624484300613403e-01 7.047465443611145020e-02 1.787521690130233765e-01 -4.542842507362365723e-02 -8.262248337268829346e-02 -1.226741001009941101e-01 -7.599607855081558228e-02 -2.793198823928833008e-01 1.030001789331436157e-01 1.145989000797271729e-01 -1.293672472238540649e-01 1.391077935695648193e-01 -5.880260095000267029e-02 -3.640646860003471375e-02 1.409822851419448853e-01 -1.142094880342483521e-01 1.414699703454971313e-01 1.586455404758453369e-01 -2.136834263801574707e-01 -1.100901067256927490e-01 -1.603302806615829468e-01 3.107109069824218750e-01 2.698159404098987579e-02 5.160594582557678223e-01 -3.008865285664796829e-03
1.249277219176292419e-01 1.638051420450210571e-01 1.376667171716690063e-01 1.757095009088516235e-01 5.512127280235290527e-01 1.339138895273208618e-01 1.136958226561546326e-01 8.046836405992507935e-02 -1.330364495515823364e-01 3.195851743221282959e-01 1.510729938745498657e-01 2.080789953470230103e-01 7.627057284116744995e-02 2.096245437860488892e-01 -1.720771789550781250e-01 -5.171331018209457397e-02 1.733016967773437500e-01 2.294992059469223022e-01 1.662420667707920074e-02 -1.789862513542175293e-01 -1.899041831493377686e-01 2.012090831995010376e-01 1.477598845958709717e-01 1.859793812036514282e-01 1.805387586355209351e-01 3.434400632977485657e-02 1.304898876696825027e-02 1.021973602473735809e-02 -4.608560353517532349e-02 -3.768981620669364929e-02 6.111801788210868835e-02 -9.619101136922836304e-02
-1.723728701472282410e-02 -2.101908624172210693e-01 3.793540224432945251e-02 2.086365669965744019e-01 1.896097064018249512e-01 1.957555562257766724e-01 1.279728859663009644e-01 1.268465965986251831e-01 -1.749962121248245239e-01 3.649617359042167664e-02 2.006914839148521423e-02 3.967683315277099609e-01 -1.550519913434982300e-01 -6.923766434192657471e-02 -2.431132495403289795e-01 -2.955703623592853546e-02 -1.046651825308799744e-01 1.240657418966293335e-01 2.625938057899475098e-01 -4.268930554389953613e-01 -1.236479356884956360e-01 -2.855848520994186401e-02 -1.560970693826675415e-01 -2.035698592662811279e-01 2.404557615518569946e-01 1.892403960227966309e-01 -7.793330401182174683e-02 7.342857122421264648e-02 1.693353950977325439e-01 -2.496304921805858612e-02 1.655208319425582886e-01 -6.305866688489913940e-02
1.589178144931793213e-01 -1.498843878507614136e-01 1.606586426496505737e-01 1.743721365928649902e-01 2.736325562000274658e-01 2.708136439323425293e-01 1.715413853526115417e-02 2.313347011804580688e-01 -1.763861924409866333e-01 -1.324086338281631470e-01 1.390575468540191650e-01 3.414624631404876709e-01 -1.262951195240020752e-01 -1.115048676729202271e-01 1.416067332029342651e-01 6.763988733291625977e-02 8.443827182054519653e-02 1.709280461072921753e-01 1.210048422217369080e-02 4.853141680359840393e-02 -1.360024511814117432e-01 -7.605206221342086792e-02 -3.386621177196502686e-01 -2.853459119796752930e-01 1.723038703203201294e-01 7.528679072856903076e-02 4.647919908165931702e-02 -5.577624961733818054e-02 4.744324460625648499e-02 2.610871791839599609e-01 6.329372525215148926e-02 -2.866263091564178467e-01
-7.020571082830429077e-02 3.646077215671539307e-02 -4.320328310132026672e-02 2.665969133377075195e-01 2.417418658733367920e-01 3.568110764026641846e-01 5.660878121852874756e-02 2.211681008338928223e-01 -1.702880859375000000e-01 3.342734184116125107e-03 3.849493712186813354e-02 1.141373217105865479e-01 9.632790833711624146e-02 5.670579150319099426e-03 1.120275035500526428e-01 1.340324133634567261e-01 -1.096095703542232513e-02 3.055178523063659668e-01 -8.416955359280109406e-03 9.104957431554794312e-02 -2.020679414272308350e-01 6.608521193265914917e-02 -2.121596634387969971e-01 -2.144264802336692810e-02 8.856365084648132324e-02 2.276524156332015991e-01 4.606170207262039185e-02 -1.890381574630737305e-01 8.044326305389404297e-02 -1.746059656143188477e-01 6.951054930686950684e-02 -5.174697637557983398e-01
2.203499078750610352e-01 -1.009010970592498779e-01 -1.275800913572311401e-01 7.011506706476211548e-02 9.712224453687667847e-02 3.945257365703582764e-01 -1.920779794454574585e-01 2.626991569995880127e-01 1.542724668979644775e-01 1.725786775350570679e-01 1.993449181318283081e-01 -8.864149451255798340e-02 -1.210484355688095093e-01 5.274701490998268127e-02 9.018553420901298523e-03 2.136067152023315430e-01 -9.953600168228149414e-02 1.490552723407745361e-01 5.161311849951744080e-02 -1.164055988192558289e-02 -6.432340294122695923e-02 3.832399845123291016e-01 -2.560631744563579559e-02 2.531002163887023926e-01 -7.546564191579818726e-02 9.050142765045166016e-02 2.488947845995426178e-02 -1.915486007928848267e-01 -1.594214513897895813e-02 -2.431745082139968872e-01 3.376703560352325439e-01 -9.749626368284225464e-02
-1.668493598699569702e-01 2.452228218317031860e-01 1.177766248583793640e-01 1.223569810390472412e-01 3.369787633419036865e-01 2.798688113689422607e-01 -3.796519711613655090e-02 1.228740960359573364e-01 -7.241839915513992310e-02 1.841907501220703125e-01 2.020460925996303558e-02 4.025363326072692871e-01 -8.662536740303039551e-02 1.714479476213455200e-01 -9.571687132120132446e-02 1.253564096987247467e-02 -2.209540009498596191e-01 -1.142992824316024780e-01 1.482792049646377563e-01 1.102702394127845764e-01 -3.649333715438842773e-01 1.860608756542205811e-01 -1.876678466796875000e-01 -3.250513970851898193e-02 1.055616289377212524e-01 1.614308357238769531e-01 6.545843929052352905e-02 -2.021615207195281982e-01 9.841931611299514771e-02 -9.777669608592987061e-02 3.748395666480064392e-02 -1.543414294719696045e-01
7.553533464670181274e-02 -3.228822350502014160e-02 1.649868041276931763e-01 1.655723154544830322e-01 1.357577294111251831e-01 1.673753410577774048e-01 2.385517954826354980e-01 2.784769833087921143e-01 1.233033016324043274e-01 8.034273982048034668e-02 4.188908934593200684e-01 1.062157899141311646e-01 2.717661904171109200e-03 1.131114885210990906e-01 1.007851138710975647e-01 -1.301661133766174316e-01 9.065550565719604492e-02 -2.074281722307205200e-01 -1.738691926002502441e-01 9.414853155612945557e-02 -2.427991628646850586e-01 1.932753026485443115e-01 -2.281745672225952148e-01 1.241788193583488464e-01 3.570985794067382812e-02 -1.228554099798202515e-01 5.147816985845565796e-02 -4.077834188938140869e-01 2.287692874670028687e-01 -2.331506088376045227e-02 8.383972197771072388e-02 -1.002975404262542725e-01
4.168383777141571045e-02 -8.027693629264831543e-02 1.528417617082595825e-01 1.900148540735244751e-01 -6.816069781780242920e-02 2.899555265903472900e-01 9.101025015115737915e-02 2.373746484518051147e-01 2.059577107429504395e-01 3.006513416767120361e-01 1.344065070152282715e-01 4.557304084300994873e-01 -5.989507958292961121e-02 -8.681553602218627930e-02 6.546964496374130249e-02 9.564756602048873901e-02 -1.212139800190925598e-02 1.232683584094047546e-01 -5.196516402065753937e-03 1.699792891740798950e-01 -2.290921062231063843e-01 6.603505462408065796e-02 -7.383506745100021362e-02 -6.487339735031127930e-02 -6.492806226015090942e-02 1.266337335109710693e-01 4.452899098396301270e-02 -7.159272581338882446e-02 3.361841142177581787e-01 1.839691996574401855e-01 3.247633576393127441e-01 -7.359550893306732178e-02
5.650532990694046021e-02 -1.679738014936447144e-01 2.494115382432937622e-01 4.421314224600791931e-02 4.404983818531036377e-01 1.295218169689178467e-01 2.840543165802955627e-02 1.026125922799110413e-01 3.661214560270309448e-02 9.195999056100845337e-02 1.504590809345245361e-01 2.274108678102493286e-01 4.859828855842351913e-03 -2.359170699492096901e-03 -6.171983480453491211e-02 1.730315536260604858e-01 9.098453074693679810e-02 -1.985937915742397308e-02 3.364460468292236328e-01 -3.074062764644622803e-01 -8.286207169294357300e-02 -6.892938166856765747e-02 -2.479487955570220947e-01 -9.647648036479949951e-02 3.523335158824920654e-01 -1.202668249607086182e-01 -1.098238229751586914e-01 -3.908327966928482056e-02 -5.009971559047698975e-02 -8.200267702341079712e-02 2.593751549720764160e-01 -1.920372992753982544e-01
4.940979182720184326e-02 -2.343761920928955078e-01 -6.378696858882904053e-02 1.540163457393646240e-01 1.310556083917617798e-01 1.882286667823791504e-01 1.293547004461288452e-01 4.176732003688812256e-01 3.482752246782183647e-03 -1.354068964719772339e-01 1.048662289977073669e-01 3.054218590259552002e-01 -3.934379816055297852e-01 -7.874537259340286255e-02 1.927113533020019531e-01 9.406916052103042603e-02 1.577686667442321777e-01 -1.429481804370880127e-01 3.261241316795349121e-02 2.368932515382766724e-01 4.961518105119466782e-03 1.643792837858200073e-01 1.392495185136795044e-01 7.789488136768341064e-02 2.391449660062789917e-01 2.598102688789367676e-01 -1.046254038810729980e-01 -2.822086773812770844e-02 4.878641664981842041e-02 -1.211881116032600403e-01 -6.396809220314025879e-02 1.698128283023834229e-01
1.618981063365936279e-01 5.271799396723508835e-03 4.917176067829132080e-02 4.160675406455993652e-01 1.462730616331100464e-01 2.936146855354309082e-01 2.321428358554840088e-01 2.830130159854888916e-01 1.439486145973205566e-01 -9.166108816862106323e-02 -4.182872548699378967e-02 3.420048654079437256e-01 6.447176635265350342e-02 -1.496850699186325073e-01 2.545730173587799072e-01 1.320782303810119629e-01 1.076954882591962814e-02 -1.877701282501220703e-02 2.024815082550048828e-01 -1.452322490513324738e-02 4.971089214086532593e-02 6.886322051286697388e-02 7.157176733016967773e-02 2.996192276477813721e-01 -1.465829163789749146e-01 -1.581286638975143433e-02 -3.907752782106399536e-02 -1.827028542757034302e-01 8.185140788555145264e-02 -1.481716334819793701e-01 2.234515547752380371e-02 -2.653327286243438721e-01
8.936994522809982300e-02 -4.539978504180908203e-01 1.043960973620414734e-01 1.364532858133316040e-01 1.956519633531570435e-01 2.488490045070648193e-01 3.814776241779327393e-02 9.403651207685470581e-02 -1.886953860521316528e-01 3.572343587875366211e-01 -4.975070431828498840e-02 1.148358583450317383e-01 -1.255884673446416855e-02 -5.681341141462326050e-02 -3.097917139530181885e-01 2.580614387989044189e-01 1.854542344808578491e-01 7.908734679222106934e-02 2.663607522845268250e-02 -3.704695403575897217e-02 -1.839025132358074188e-02 3.338391333818435669e-02 -9.322261065244674683e-02 6.776165962219238281e-02 1.865817457437515259e-01 8.844978362321853638e-02 -3.172735571861267090e-01 3.301758691668510437e-02 -1.048472374677658081e-01 -2.646759450435638428e-01 1.233583614230155945e-01 -5.406777933239936829e-02
-1.138966456055641174e-01 -3.051474690437316895e-01 1.483359783887863159e-01 2.455342113971710205e-01 1.577594876289367676e-01 1.416665911674499512e-01 -1.255729515105485916e-02 2.665574848651885986e-01 2.185790240764617920e-02 -1.055095419287681580e-01 1.261406391859054565e-01 3.509778976440429688e-01 -2.662882208824157715e-01 -1.875800043344497681e-01 -2.408939898014068604e-01 2.422769926488399506e-02 -3.312660008668899536e-02 8.303709328174591064e-02 1.819365769624710083e-01 -2.258764505386352539e-01 -2.690348587930202484e-02 -1.362005174160003662e-01 -2.094002515077590942e-01 -1.980731785297393799e-01 6.804823130369186401e-02 1.230371892452239990e-01 -1.150156706571578979e-01 -3.383477404713630676e-02 9.277728945016860962e-02 -2.147177755832672119e-01 3.079518079757690430e-01 -4.332476854324340820e-02
2.779327034950256348e-01 -6.925031542778015137e-02 1.373931914567947388e-01 1.428192257881164551e-01 -1.405876036733388901e-02 2.560018301010131836e-01 1.631436944007873535e-01 1.281603276729583740e-01 1.246957480907440186e-02 -8.790543675422668457e-02 3.610287606716156006e-01 2.772186696529388428e-01 1.319275647401809692e-01 -7.839730381965637207e-02 6.027239933609962463e-02 1.434274911880493164e-01 -4.235840216279029846e-02 2.416057698428630829e-02 2.197379916906356812e-01 -2.210150472819805145e-02 -1.020931079983711243e-01 1.537444442510604858e-01 -1.737028658390045166e-01 3.246893882751464844e-01 -2.969017066061496735e-02 -2.006010860204696655e-01 4.153682291507720947e-02 -2.036287337541580200e-01 7.634507864713668823e-02 -2.527599632740020752e-01 3.100401759147644043e-01 -1.900451034307479858e-01
-1.088013276457786560e-01 -1.344605833292007446e-01 -3.396983072161674500e-02 1.678625196218490601e-01 -3.664039447903633118e-02 -5.349573865532875061e-02 1.477604806423187256e-01 2.326474189758300781e-01 1.069768816232681274e-01 -1.541443020105361938e-01 -7.055024057626724243e-02 1.978881210088729858e-01 5.983766168355941772e-02 3.809845447540283203e-02 -2.693915665149688721e-01 -3.939538449048995972e-02 -6.754109263420104980e-02 2.116357833147048950e-01 3.670956492424011230e-01 -6.486599892377853394e-02 9.602883458137512207e-02 3.202321827411651611e-01 -3.710448741912841797e-02 -1.150807365775108337e-02 2.931612432003021240e-01 7.262865453958511353e-02 1.714643687009811401e-01 -7.691347599029541016e-02 2.468701601028442383e-01 -1.829444766044616699e-01 3.736396729946136475e-01 -1.998473256826400757e-01
-9.822895377874374390e-02 -1.934719681739807129e-01 -1.557848155498504639e-01 3.039899170398712158e-01 2.881981432437896729e-01 9.258015453815460205e-02 1.090567484498023987e-01 8.023025095462799072e-02 1.359552741050720215e-01 2.951716780662536621e-01 1.574427038431167603e-01 8.801668137311935425e-02 -1.223681420087814331e-01 1.348896175622940063e-01 3.695509210228919983e-02 -5.254895985126495361e-02 3.321566581726074219e-01 1.129202246665954590e-01 -5.233087763190269470e-02 2.077653855085372925e-01 -6.264260411262512207e-02 2.449355274438858032e-01 -2.922569215297698975e-01 1.129817068576812744e-01 3.050666451454162598e-01 -1.960876025259494781e-02 1.881814152002334595e-01 -1.095425561070442200e-01 5.938879773020744324e-02 -1.628770232200622559e-01 2.202432006597518921e-01 -1.828385703265666962e-02
1.686729639768600464e-01 -2.688979208469390869e-01 1.498015075922012329e-01 1.393818259239196777e-01 5.199307799339294434e-01 2.633101344108581543e-01 5.203954875469207764e-03 4.533135145902633667e-02 -1.299481093883514404e-01 1.931409984827041626e-01 5.366698279976844788e-02 1.249994337558746338e-01 -6.504327803850173950e-02 -1.430437061935663223e-02 -8.936575800180435181e-02 8.728593587875366211e-02 1.039552614092826843e-01 2.199486196041107178e-01 2.252845913171768188e-01 -3.385367095470428467e-01 -1.570135205984115601e-01 -1.398199051618576050e-01 -1.232269871979951859e-02 -3.483889251947402954e-02 2.661724090576171875e-01 -1.384939700365066528e-01 -1.859722286462783813e-01 -5.014926195144653320e-02 -1.956860534846782684e-02 -1.710917241871356964e-02 4.168944433331489563e-02 -1.524554491043090820e-01
2.617937624454498291e-01 -1.808222942054271698e-02 3.159156143665313721e-01 1.800895482301712036e-01 4.527259171009063721e-01 2.202284783124923706e-01 -1.023406088352203369e-01 -7.545998692512512207e-02 -3.112727217376232147e-02 -5.003866553306579590e-02 2.402327209711074829e-01 1.672733277082443237e-01 -1.278438717126846313e-01 -1.006445884704589844e-01 1.763545721769332886e-01 8.373228460550308228e-02 2.941251695156097412e-01 1.489345878362655640e-01 -1.758125610649585724e-02 -9.146769344806671143e-02 -8.696221560239791870e-02 2.454361766576766968e-01 -8.345029503107070923e-02 3.566257189959287643e-03 -8.141067810356616974e-03 2.622074782848358154e-01 -9.969221055507659912e-02 3.628122061491012573e-02 -6.380488723516464233e-02 -1.378816813230514526e-01 1.711747795343399048e-01 -2.256571650505065918e-01
2.816536426544189453e-01 9.816069155931472778e-02 -7.296026498079299927e-02 2.207517921924591064e-01 4.927454888820648193e-01 1.512597352266311646e-01 1.126606538891792297e-01 1.960566937923431396e-01 -6.066944077610969543e-02 2.098198048770427704e-02 3.447771072387695312e-02 3.354617953300476074e-01 1.144575178623199463e-01 3.607813119888305664e-01 9.529732912778854370e-02 1.404171809554100037e-02 1.692889332771301270e-01 1.159346252679824829e-01 -2.507542818784713745e-02 -6.362432241439819336e-02 -1.173906102776527405e-01 3.108489513397216797e-01 -4.975277930498123169e-03 2.000059783458709717e-01 8.144316822290420532e-02 8.813346177339553833e-02 -1.176584064960479736e-01 4.567068815231323242e-02 -5.420668050646781921e-02 -7.025741040706634521e-02 -1.465952992439270020e-01 -1.134924665093421936e-01
1.103748530149459839e-01 -1.673971563577651978e-01 8.029197342693805695e-03 1.128250658512115479e-01 1.303893029689788818e-01 1.326370984315872192e-01 7.407741993665695190e-02 2.678888440132141113e-01 -3.180347084999084473e-01 1.267751455307006836e-01 -6.260292138904333115e-03 3.910453915596008301e-01 1.588952243328094482e-01 2.760474085807800293e-01 1.824112683534622192e-01 6.090461090207099915e-02 2.011877149343490601e-01 -3.855737298727035522e-02 2.126073837280273438e-02 -1.762532740831375122e-01 -3.039721548557281494e-01 2.413316816091537476e-01 -3.744133561849594116e-02 -3.674042597413063049e-02 1.095557659864425659e-01 1.151989325881004333e-01 7.472725212574005127e-02 -1.753573566675186157e-01 1.011841744184494019e-01 -1.378460079431533813e-01 -2.053135931491851807e-01 -2.582165300846099854e-01
1.297175791114568710e-02 -1.876955032348632812e-01 -7.830281555652618408e-02 1.006973981857299805e-01 3.327543735504150391e-01 3.151061832904815674e-01 5.791811272501945496e-02 2.798334062099456787e-01 -2.898766398429870605e-01 -1.311544626951217651e-01 1.187159568071365356e-01 2.112825512886047363e-01 -3.419715464115142822e-01 -9.684135764837265015e-02 1.830560863018035889e-01 8.268919587135314941e-02 6.472926586866378784e-03 -7.384840399026870728e-03 1.641769260168075562e-01 1.227168217301368713e-01 1.075952202081680298e-01 9.090087376534938812e-03 -6.497798115015029907e-02 2.532854378223419189e-01 2.334217280149459839e-01 2.545286118984222412e-01 8.387364447116851807e-02 -2.900064922869205475e-02 1.905665397644042969e-01 -1.012405008077621460e-01 1.551881581544876099e-01 1.003932282328605652e-01
-4.978937655687332153e-02 -1.291071325540542603e-01 -1.655872166156768799e-01 -6.662497669458389282e-02 1.150712221860885620e-01 1.395620554685592651e-01 2.294380515813827515e-01 1.421496868133544922e-01 -2.593912780284881592e-01 8.877687901258468628e-02 1.409086883068084717e-01 1.569890230894088745e-01 -2.953087985515594482e-01 -3.054191172122955322e-01 3.338883072137832642e-02 -1.502768993377685547e-01 5.148996412754058838e-02 -4.849626217037439346e-03 -4.830356338061392307e-04 -4.686290025711059570e-02 -8.251409977674484253e-02 2.694510668516159058e-02 -7.225251942873001099e-02 4.279488921165466309e-01 3.261155784130096436e-01 1.333295553922653198e-01 -6.583383679389953613e-02 -2.714845836162567139e-01 5.730203911662101746e-02 -1.572847962379455566e-01 2.976868450641632080e-01 1.763685024343430996e-03
7.593727856874465942e-02 6.426544487476348877e-02 2.014155685901641846e-01 1.148221567273139954e-01 2.415666878223419189e-01 4.880531132221221924e-02 2.677774429321289062e-01 3.497406244277954102e-01 -2.007127553224563599e-01 7.113457471132278442e-02 -1.230980530381202698e-01 2.700544595718383789e-01 -3.002827167510986328e-01 -1.923539936542510986e-01 9.594980627298355103e-02 1.947536505758762360e-02 6.263080984354019165e-02 -1.811784356832504272e-01 2.742772996425628662e-01 -2.603638172149658203e-01 -5.535379052162170410e-02 1.932559534907341003e-02 -1.525791883468627930e-01 -3.064301311969757080e-01 1.406911760568618774e-01 5.999950319528579712e-02 -3.628589585423469543e-02 1.151652485132217407e-01 1.215379610657691956e-01 -4.293302074074745178e-02 -3.013261780142784119e-02 -2.356452047824859619e-01
-5.357052013278007507e-02 4.048544541001319885e-02 4.126161802560091019e-03 4.444997310638427734e-01 9.329311549663543701e-02 1.783777177333831787e-01 1.048893705010414124e-01 3.151156306266784668e-01 1.837879717350006104e-01 9.209470450878143311e-02 2.404056042432785034e-01 2.522234022617340088e-01 -2.354248613119125366e-01 2.004936039447784424e-01 8.933979086577892303e-03 -9.173335880041122437e-02 -4.660816118121147156e-02 -1.087222546339035034e-01 -2.261332571506500244e-01 1.587799638509750366e-01 -1.829572170972824097e-01 2.221768647432327271e-01 -3.146461248397827148e-01 1.196208596229553223e-01 5.916243419051170349e-02 -4.803081974387168884e-02 8.190254867076873779e-02 -1.697469204664230347e-01 2.205853611230850220e-01 2.626317180693149567e-02 -1.068880036473274231e-02 -4.478079825639724731e-02
2.736841142177581787e-01 2.535442411899566650e-01 1.468512266874313354e-01 1.549770683050155640e-01 2.500787973403930664e-01 2.924317121505737305e-01 -1.493686735630035400e-01 4.924075901508331299e-01 -1.026275679469108582e-01 -1.683382093906402588e-01 1.457124203443527222e-01 3.489317297935485840e-01 -1.038927733898162842e-01 -1.234625056385993958e-01 4.684189334511756897e-02 -2.944492921233177185e-02 7.105052005499601364e-03 2.096117287874221802e-01 8.266934007406234741e-02 8.485966362059116364e-03 6.982272863388061523e-02 7.695954293012619019e-02 -1.104338616132736206e-01 -7.307249307632446289e-02 3.476397320628166199e-02 7.397016882896423340e-02 1.470301449298858643e-01 2.032100036740303040e-02 1.595813781023025513e-01 1.515167355537414551e-01 -4.489218443632125854e-02 -1.818436831235885620e-01
1.026597991585731506e-01 -1.345641463994979858e-01 1.953626573085784912e-01 7.650221139192581177e-02 3.272163569927215576e-01 1.539657413959503174e-01 3.456072136759757996e-02 2.035946846008300781e-01 1.067199185490608215e-01 -2.092133909463882446e-01 2.236333489418029785e-01 -6.659042090177536011e-02 -2.411286681890487671e-01 -2.796173468232154846e-02 -2.525888979434967041e-01 1.157752573490142822e-01 3.000935614109039307e-01 -8.699864149093627930e-02 -8.186855167150497437e-02 -3.739129751920700073e-04 -1.827561408281326294e-01 2.181067764759063721e-01 1.838375627994537354e-01 3.002549409866333008e-01 2.742488384246826172e-01 1.123510599136352539e-01 -4.307459667325019836e-02 7.439172267913818359e-02 2.444033771753311157e-01 1.962778121232986450e-01 7.263156771659851074e-02 1.312771625816822052e-02
4.779321253299713135e-01 -3.488821685314178467e-01 7.970079034566879272e-02 6.361137330532073975e-02 6.620263308286666870e-02 -1.294645071029663086e-01 2.869842350482940674e-01 2.268713861703872681e-01 2.077575773000717163e-01 1.768301986157894135e-02 6.145383045077323914e-02 1.939981728792190552e-01 -1.999501734972000122e-01 5.689768493175506592e-02 5.320915207266807556e-02 -1.190054938197135925e-01 1.928206235170364380e-01 -5.295367911458015442e-02 9.669931977987289429e-02 -5.343800783157348633e-02 -9.325817227363586426e-02 -1.122564822435379028e-01 1.193308234214782715e-01 7.191967219114303589e-02 2.687226533889770508e-01 2.963944524526596069e-02 -9.274233132600784302e-02 -3.003353811800479889e-02 1.535967737436294556e-01 1.557134836912155151e-01 3.036689758300781250e-01 -1.544095724821090698e-01
1.082253009080886841e-01 1.473990851081907749e-03 2.754898667335510254e-01 1.272702962160110474e-01 1.666103303432464600e-01 2.224301099777221680e-01 2.896806299686431885e-01 8.373998850584030151e-02 -7.814038544893264771e-02 -1.440735608339309692e-01 2.488600462675094604e-01 1.285821646451950073e-01 5.362599715590476990e-02 7.288889586925506592e-02 1.308553367853164673e-01 -6.908940523862838745e-02 2.337623573839664459e-02 2.230653464794158936e-01 6.041020527482032776e-02 -8.672476746141910553e-03 -1.459994614124298096e-01 2.734716832637786865e-01 -1.825216561555862427e-01 -1.219972893595695496e-01 4.504675790667533875e-02 2.293824106454849243e-01 1.327198296785354614e-01 -2.056309282779693604e-01 1.978357285261154175e-01 -3.567992448806762695e-01 -6.251145899295806885e-02 -3.307459354400634766e-01
3.851111233234405518e-01 -3.063905537128448486e-01 5.618014186620712280e-02 1.475931406021118164e-01 3.437730669975280762e-01 -7.970365881919860840e-02 5.968391150236129761e-02 1.568703353404998779e-01 -2.395354658365249634e-01 1.453337818384170532e-01 1.684511080384254456e-02 2.451612353324890137e-01 -4.430222138762474060e-02 -1.869981288909912109e-01 -2.988637387752532959e-01 1.075780317187309265e-01 2.844359278678894043e-01 2.455394119024276733e-01 -1.793809831142425537e-01 -1.497164517641067505e-01 -6.402689963579177856e-02 7.721919566392898560e-02 -1.372050791978836060e-01 8.818878233432769775e-02 1.040208712220191956e-01 5.219304189085960388e-02 -2.779044955968856812e-02 1.131384298205375671e-01 -3.489734977483749390e-02 -1.898485422134399414e-01 5.519140511751174927e-02 -5.988841131329536438e-02
1.096835657954216003e-01 -1.559908688068389893e-01 1.890010833740234375e-01 3.426631689071655273e-01 3.988460600376129150e-01 4.241713881492614746e-02 1.009727865457534790e-01 1.491346210241317749e-01 1.076331660151481628e-01 1.335050314664840698e-01 -1.373426318168640137e-01 1.338000893592834473e-01 -1.956366300582885742e-01 -3.746226057410240173e-02 -1.802567839622497559e-01 -1.152274236083030701e-01 -2.898831292986869812e-02 6.152729690074920654e-02 -1.798900961875915527e-01 1.308856904506683350e-01 -3.682158291339874268e-01 2.413178682327270508e-01 4.500234499573707581e-02 -6.479550153017044067e-02 -2.940183505415916443e-02 -4.061570018529891968e-02 1.962852850556373596e-02 2.889397554099559784e-02 2.258858382701873779e-01 1.510085910558700562e-01 2.529004514217376709e-01 -2.643536925315856934e-01
9.070460498332977295e-02 -9.165640920400619507e-03 1.134956255555152893e-01 6.970609724521636963e-02 9.054650366306304932e-02 2.387413978576660156e-01 -3.813289850950241089e-02 2.912025749683380127e-01 1.729204505681991577e-02 -2.160180062055587769e-01 6.981234997510910034e-02 3.858309090137481689e-01 -1.041406169533729553e-01 7.751272525638341904e-03 2.396921515464782715e-01 1.322691887617111206e-01 6.189078465104103088e-02 -3.614223375916481018e-02 -7.149762660264968872e-02 -5.470800027251243591e-02 -9.446045011281967163e-02 3.065977394580841064e-01 1.349304467439651489e-01 -1.283634826540946960e-02 5.267971754074096680e-02 1.343915313482284546e-01 1.583700776100158691e-01 -3.882025778293609619e-01 -3.120202943682670593e-02 -3.014077544212341309e-01 3.290947675704956055e-01 6.829974055290222168e-02
5.499657616019248962e-02 -2.254187017679214478e-01 1.112135425209999084e-01 7.466788589954376221e-02 3.805857598781585693e-01 1.292221397161483765e-01 2.417463213205337524e-01 5.817772820591926575e-02 -1.165138259530067444e-01 1.839887648820877075e-01 -3.132593631744384766e-01 3.959368467330932617e-01 -1.583698242902755737e-01 1.201799586415290833e-01 -1.852509826421737671e-01 2.714835703372955322e-01 2.018037587404251099e-01 9.336834400892257690e-02 -1.550033241510391235e-01 8.856787532567977905e-02 6.712435185909271240e-02 2.602822780609130859e-01 -5.162686854600906372e-02 6.405925750732421875e-02 2.339038550853729248e-01 -9.809581935405731201e-02 -2.167133055627346039e-02 8.139084279537200928e-02 -1.640853472054004669e-02 -4.006386920809745789e-02 -1.636545732617378235e-02 -1.451681554317474365e-01
-8.226153999567031860e-02 -1.619822233915328979e-01 1.597220301628112793e-01 1.323133111000061035e-01 1.724590063095092773e-01 4.464371800422668457e-01 -3.397644311189651489e-02 1.623389422893524170e-01 1.425633430480957031e-01 3.665788099169731140e-03 2.846873104572296143e-01 1.032002195715904236e-01 -5.243270099163055420e-02 1.220065951347351074e-01 3.910451754927635193e-02 4.247549176216125488e-02 1.817084848880767822e-01 1.694619804620742798e-01 -8.682942390441894531e-02 2.006597220897674561e-01 6.055404618382453918e-02 2.657511532306671143e-01 1.112751662731170654e-01 1.169250309467315674e-01 6.592417508363723755e-02 1.319933682680130005e-01 -2.049234658479690552e-01 -2.354205958545207977e-02 9.266782552003860474e-02 -2.693149149417877197e-01 3.542293906211853027e-01 -2.315633594989776611e-01
3.426949977874755859e-01 -6.706681102514266968e-02 -1.204679254442453384e-02 4.636940360069274902e-02 9.434537589550018311e-02 6.288281083106994629e-02 8.885937929153442383e-02 3.937510848045349121e-01 -4.332495480775833130e-02 2.579933702945709229e-01 5.023839767090976238e-04 1.096109598875045776e-01 -1.557402461767196655e-01 -1.106960349716246128e-03 -1.881036907434463501e-01 -1.780153363943099976e-01 -2.907781600952148438e-01 1.381020843982696533e-01 -9.013090282678604126e-02 3.834916744381189346e-03 -2.395295053720474243e-01 -2.004960179328918457e-02 3.462681174278259277e-02 2.841152437031269073e-02 3.653829693794250488e-01 1.230734139680862427e-01 -2.169604599475860596e-01 -2.003157734870910645e-01 1.782416999340057373e-01 -2.248314470052719116e-01 5.225897952914237976e-02 -1.890748590230941772e-01
1.754420697689056396e-01 1.255044527351856232e-02 -1.194953843951225281e-01 3.792770504951477051e-01 4.000212624669075012e-02 1.918924301862716675e-01 2.130326330661773682e-01 2.964058816432952881e-01 -1.367884278297424316e-01 -1.573519781231880188e-02 1.081899851560592651e-01 2.340928018093109131e-01 1.536183059215545654e-01 -1.170972585678100586e-01 1.041304320096969604e-01 3.777587711811065674e-01 1.793978661298751831e-01 4.129102453589439392e-02 1.614342480897903442e-01 1.434280723333358765e-01 5.961454659700393677e-02 -5.308446288108825684e-02 -1.819199770689010620e-01 2.903503477573394775e-01 4.005972668528556824e-02 6.330856680870056152e-02 -3.335867449641227722e-02 -7.020660489797592163e-02 1.444455236196517944e-01 -1.137599796056747437e-01 1.373288035392761230e-01 -3.071496188640594482e-01
3.413687944412231445e-01 -4.716068878769874573e-02 1.785749942064285278e-01 8.807274699211120605e-02 2.822563946247100830e-01 8.551883697509765625e-02 3.269835561513900757e-02 8.468765765428543091e-02 4.760286957025527954e-02 1.294668614864349365e-01 -9.798692539334297180e-03 1.992124915122985840e-01 -4.376683831214904785e-01 -9.569069743156433105e-02 -3.197145760059356689e-01 -1.566403806209564209e-01 1.063551381230354309e-01 1.111513152718544006e-01 8.852145634591579437e-03 2.476475760340690613e-02 -3.097257316112518311e-01 3.611372709274291992e-01 4.355865344405174255e-02 4.064511880278587341e-02 -1.249996758997440338e-02 -6.265716254711151123e-02 1.265283972024917603e-01 -1.186718419194221497e-01 2.103453725576400757e-01 7.500437647104263306e-02 1.471179425716400146e-01 1.242623012512922287e-02
2.432197034358978271e-01 2.394930124282836914e-01 1.739903837442398071e-01 -1.884800754487514496e-02 1.671369224786758423e-01 2.395433038473129272e-01 2.394377738237380981e-01 3.436350226402282715e-01 1.450112015008926392e-01 6.173947826027870178e-02 1.373896747827529907e-01 2.225592434406280518e-01 -1.563978381454944611e-02 -4.484666511416435242e-02 -2.837306261062622070e-01 -1.809873729944229126e-01 2.134968899190425873e-02 1.983123570680618286e-01 1.310949474573135376e-01 -2.757315933704376221e-01 -2.545390464365482330e-02 5.874293297529220581e-02 6.521634757518768311e-02 -5.570593848824501038e-02 3.234599828720092773e-01 -5.683110654354095459e-02 -2.616510093212127686e-01 7.471440732479095459e-02 7.492838799953460693e-02 -1.731139719486236572e-01 1.210719868540763855e-01 -8.228680491447448730e-02
5.117784067988395691e-02 -1.669393777847290039e-01 1.289681494235992432e-01 1.844931542873382568e-01 2.275192141532897949e-01 2.753814160823822021e-01 1.801810264587402344e-01 1.833898127079010010e-01 -3.110224902629852295e-01 -3.129112720489501953e-02 -7.203011214733123779e-02 5.541108176112174988e-02 -1.121190711855888367e-01 -7.283362746238708496e-02 2.202513366937637329e-01 -2.821513265371322632e-02 -2.869313769042491913e-02 -8.044652640819549561e-02 2.169731408357620239e-01 1.042417287826538086e-01 8.035471290349960327e-02 3.529764413833618164e-01 1.817412674427032471e-01 1.345073580741882324e-01 3.332884013652801514e-01 2.142798602581024170e-01 -1.273847371339797974e-01 1.706056594848632812e-01 -4.503104463219642639e-02 -1.044792458415031433e-01 2.962111830711364746e-01 3.955581784248352051e-02
1.406713277101516724e-01 -2.677717246115207672e-02 3.272889852523803711e-01 2.913474738597869873e-01 1.714591532945632935e-01 -3.788366913795471191e-02 -2.480386756360530853e-02 3.410915136337280273e-01 -1.281556487083435059e-01 2.491681128740310669e-01 8.325494080781936646e-02 2.414930015802383423e-01 -3.544716835021972656e-01 9.369682520627975464e-02 2.567522525787353516e-01 -8.524338155984878540e-02 -1.818828098475933075e-02 -8.594851940870285034e-02 6.144483387470245361e-02 5.164138600230216980e-02 -5.979745462536811829e-02 1.052799969911575317e-01 2.869946062564849854e-01 -1.647098511457443237e-01 1.816131770610809326e-01 5.127842072397470474e-03 -4.902394115924835205e-02 -1.082185804843902588e-01 -1.574698276817798615e-02 -1.514451056718826294e-01 2.512057125568389893e-01 -1.288318186998367310e-01
-5.828034132719039917e-02 1.522800624370574951e-01 7.594570517539978027e-02 4.066290557384490967e-01 1.286822408437728882e-01 1.388065665960311890e-01 7.204869389533996582e-02 4.176911413669586182e-01 -2.035058736801147461e-01 3.866511210799217224e-02 1.222770512104034424e-01 1.085707172751426697e-01 1.214222386479377747e-01 -1.043814793229103088e-01 1.126321181654930115e-01 1.584318280220031738e-01 1.824141740798950195e-01 -3.403516113758087158e-02 1.101522445678710938e-01 7.557974010705947876e-02 -1.612143665552139282e-01 -5.344101786613464355e-02 -1.648131459951400757e-01 2.764197885990142822e-01 9.217636287212371826e-02 -1.321356091648340225e-02 5.347173660993576050e-02 -1.835256367921829224e-01 2.686900198459625244e-01 -2.414502948522567749e-01 2.060419172048568726e-01 -2.255825847387313843e-01
2.746585607528686523e-01 2.017442435026168823e-01 8.909273892641067505e-02 1.186925619840621948e-01 2.108363956212997437e-01 1.518592387437820435e-01 -2.337018549442291260e-01 3.509272336959838867e-01 -2.127741277217864990e-01 -1.623716205358505249e-01 1.774245053529739380e-01 1.901831924915313721e-01 5.460100248456001282e-03 -6.971911340951919556e-02 4.523719102144241333e-02 1.918736845254898071e-01 2.407274208962917328e-02 9.012819826602935791e-02 4.579097777605056763e-02 1.168147027492523193e-01 -2.362871915102005005e-02 1.257863044738769531e-01 -1.232200488448143005e-01 3.748945593833923340e-01 5.988044291734695435e-02 4.799662902951240540e-02 -2.505385875701904297e-02 -1.943291425704956055e-01 4.283892735838890076e-02 -1.031732931733131409e-01 1.871088445186614990e-01 -3.810416460037231445e-01
2.634184062480926514e-01 1.128036230802536011e-01 8.389227092266082764e-02 1.018385961651802063e-01 1.083074733614921570e-01 2.138539403676986694e-01 -1.457528173923492432e-01 1.745975315570831299e-01 1.693528890609741211e-01 1.975315958261489868e-01 1.673748195171356201e-01 -3.020024299621582031e-02 -2.812782526016235352e-01 -3.436014801263809204e-02 -2.162459678947925568e-02 3.126957416534423828e-01 -2.661571092903614044e-02 4.359387792646884918e-03 1.963589191436767578e-01 -9.791585057973861694e-02 -1.181520372629165649e-01 3.483436405658721924e-01 -1.333173550665378571e-02 2.799892723560333252e-01 2.105620801448822021e-01 -7.320057600736618042e-02 4.807989299297332764e-02 -4.529710486531257629e-02 -2.377687245607376099e-01 -2.595413327217102051e-01 2.668410837650299072e-01 -6.488721817731857300e-02
-2.184050083160400391e-01 -2.376293092966079712e-01 5.293876305222511292e-02 -9.829392284154891968e-02 5.027963519096374512e-01 1.744162738323211670e-01 2.476880550384521484e-01 3.760974407196044922e-01 5.535909533500671387e-02 -5.591046810150146484e-02 1.985428668558597565e-02 -2.452353946864604950e-02 -1.494747996330261230e-01 1.335918307304382324e-01 -2.618141099810600281e-02 1.369440704584121704e-01 1.074889525771141052e-01 5.762060731649398804e-02 1.549184918403625488e-01 1.030388176441192627e-01 -3.522472977638244629e-01 2.894249930977821350e-02 -1.732345223426818848e-01 1.106593534350395203e-01 7.176781445741653442e-02 5.839694291353225708e-02 8.533639460802078247e-02 1.861155927181243896e-01 -4.475428909063339233e-02 -1.368944048881530762e-01 -1.465630084276199341e-01 -1.454667896032333374e-01
1.245855614542961121e-01 -1.865511834621429443e-01 2.453045696020126343e-01 4.666337966918945312e-01 1.217566132545471191e-01 1.403915584087371826e-01 1.020465046167373657e-01 1.367967724800109863e-01 -3.535510599613189697e-02 -1.503565758466720581e-01 3.385995328426361084e-02 2.653822004795074463e-01 -2.406720668077468872e-01 -3.466076403856277466e-02 -1.965700387954711914e-01 1.875022612512111664e-02 3.397796675562858582e-02 2.299512475728988647e-01 3.461208939552307129e-01 -2.666612267494201660e-01 2.816909737884998322e-02 -1.509835720062255859e-01 -4.000151902437210083e-02 -1.375721991062164307e-01 7.228086888790130615e-02 1.036022603511810303e-01 -1.516329497098922729e-01 1.576323807239532471e-02 2.933918498456478119e-02 -9.130330383777618408e-02 2.776414453983306885e-01 3.292508888989686966e-03
1.979059129953384399e-01 -3.384264186024665833e-02 4.233286157250404358e-02 1.126031279563903809e-01 1.364622414112091064e-01 3.503450378775596619e-02 9.662774950265884399e-02 7.176215201616287231e-02 1.132628992199897766e-01 1.001925542950630188e-01 -2.945695072412490845e-02 1.823969781398773193e-01 -2.672109305858612061e-01 5.305561423301696777e-02 7.920981943607330322e-02 2.441323548555374146e-02 5.119187757372856140e-02 -7.850715517997741699e-02 -1.525573134422302246e-01 -4.403881262987852097e-03 -4.245246648788452148e-01 4.468324482440948486e-01 6.675578653812408447e-02 1.469269990921020508e-01 9.913074970245361328e-02 -1.679207384586334229e-01 -3.364675343036651611e-01 -1.545264665037393570e-02 2.827112674713134766e-01 2.236551344394683838e-01 1.529302597045898438e-01 -1.731484979391098022e-01
1.853400915861129761e-01 -1.174597293138504028e-01 1.195139884948730469e-01 -1.348753571510314941e-01 1.073938310146331787e-01 1.040536984801292419e-01 2.753177285194396973e-01 3.139372169971466064e-01 -1.762804985046386719e-01 -1.884867846965789795e-01 -8.739023655652999878e-02 2.517772018909454346e-01 -1.155426278710365295e-01 1.921644955873489380e-01 -1.847545802593231201e-01 -2.479305118322372437e-01 2.121316790580749512e-01 4.425033926963806152e-02 2.102894037961959839e-01 1.437801420688629150e-01 -9.429897367954254150e-02 9.749657660722732544e-02 4.657490551471710205e-02 2.239488363265991211e-01 2.153856903314590454e-01 1.045359447598457336e-01 -2.305241972208023071e-01 4.261083155870437622e-02 -1.165061369538307190e-01 -1.838467121124267578e-01 3.021356463432312012e-01 -7.510545849800109863e-02
-1.090952083468437195e-01 -8.218396455049514771e-02 6.622754782438278198e-02 1.428902596235275269e-01 5.334868654608726501e-02 2.897083163261413574e-01 -6.840483099222183228e-02 2.597951702773571014e-02 1.141577661037445068e-01 1.494274288415908813e-01 1.162991449236869812e-01 2.456169128417968750e-01 -2.521992921829223633e-01 2.131484448909759521e-01 1.386254727840423584e-01 2.758398652076721191e-01 2.460366785526275635e-01 3.105118274688720703e-01 3.803457831963896751e-03 1.456291526556015015e-01 -1.405322849750518799e-01 2.747428715229034424e-01 -3.254253417253494263e-02 2.532956898212432861e-01 7.190666347742080688e-02 1.645814925432205200e-01 -1.263194680213928223e-01 -1.126094013452529907e-01 1.179250627756118774e-01 -2.511096000671386719e-01 2.389996349811553955e-01 -1.313439756631851196e-01
1.264794263988733292e-02 -2.311244904994964600e-01 1.030020564794540405e-01 7.956389337778091431e-02 5.954648181796073914e-02 3.594627976417541504e-01 2.856298387050628662e-01 2.174540162086486816e-01 -2.832876704633235931e-02 1.213875785470008850e-01 2.179919742047786713e-02 1.795708686113357544e-01 -2.095300555229187012e-01 -1.499171257019042969e-01 -3.904231488704681396e-01 7.253624033182859421e-03 3.062573373317718506e-01 -2.599361538887023926e-01 -5.648487061262130737e-02 -5.576550960540771484e-02 -1.948636621236801147e-01 1.365573853254318237e-01 5.937795713543891907e-02 2.560865283012390137e-01 1.420302987098693848e-01 -3.260330855846405029e-02 1.423499733209609985e-01 1.682272404432296753e-01 1.078761592507362366e-01 -2.705388702452182770e-02 7.483291625976562500e-02 -1.399194896221160889e-01
2.279811948537826538e-01 -8.283090591430664062e-02 8.872363716363906860e-02 -6.601186841726303101e-02 -1.317004207521677017e-02 1.644029468297958374e-01 3.516293764114379883e-01 3.418767750263214111e-01 -1.333049088716506958e-01 -1.128966435790061951e-01 3.402362391352653503e-02 7.535714656114578247e-02 -7.432731986045837402e-02 -8.736467361450195312e-02 -2.287779599428176880e-01 -1.191966012120246887e-01 2.229170873761177063e-02 2.423951178789138794e-01 6.574768573045730591e-02 -6.759145855903625488e-02 -1.813850402832031250e-01 4.323551058769226074e-02 -1.829721592366695404e-02 1.723983325064182281e-02 2.725229859352111816e-01 1.308328956365585327e-01 -1.296885013580322266e-01 2.219737470149993896e-01 -1.097488328814506531e-01 -1.459439992904663086e-01 4.187117815017700195e-01 -2.728842794895172119e-01
1.162039488554000854e-01 -3.466115593910217285e-01 6.559994816780090332e-02 5.074647068977355957e-02 1.243539601564407349e-01 2.437496632337570190e-01 3.624174594879150391e-01 1.380355209112167358e-01 -7.367760408669710159e-03 1.297810673713684082e-01 1.326351463794708252e-01 -7.171007990837097168e-02 -2.300912439823150635e-01 -6.269448995590209961e-02 -1.082217507064342499e-02 -6.383733823895454407e-03 1.612685173749923706e-01 -2.008183598518371582e-01 2.801124155521392822e-01 2.416399540379643440e-03 -1.308591514825820923e-01 7.193827629089355469e-02 1.743802726268768311e-01 3.222174942493438721e-01 3.087541759014129639e-01 1.312275230884552002e-01 4.511351138353347778e-02 4.571789130568504333e-02 1.018350422382354736e-01 5.861660838127136230e-02 2.913637161254882812e-01 1.443182080984115601e-01
-3.512770868837833405e-03 1.549934893846511841e-01 1.146086379885673523e-01 2.788574397563934326e-01 2.342315912246704102e-01 2.261854261159896851e-01 1.503821015357971191e-01 5.397740602493286133e-01 2.093925140798091888e-02 3.006722545251250267e-03 5.068223923444747925e-02 6.832918524742126465e-02 9.907605499029159546e-02 -9.798319637775421143e-02 2.024141997098922729e-01 1.044155359268188477e-01 2.656400203704833984e-02 -4.057020321488380432e-02 1.311797797679901123e-01 -7.914244383573532104e-02 -9.725430607795715332e-02 -6.193749234080314636e-02 -1.478323191404342651e-01 3.260697126388549805e-01 2.126100845634937286e-02 7.279416918754577637e-02 9.511876851320266724e-03 -2.081746608018875122e-01 2.015010565519332886e-01 -2.887236475944519043e-01 4.446114599704742432e-02 -2.090082019567489624e-01
3.231238722801208496e-01 -8.116987883113324642e-04 2.397461384534835815e-01 -7.943893969058990479e-02 -6.520606577396392822e-02 5.045579746365547180e-02 3.699238598346710205e-01 3.202619254589080811e-01 -2.383224293589591980e-02 -8.188027143478393555e-02 -1.472986638545989990e-01 8.100647479295730591e-02 -5.666940659284591675e-02 -1.117924749851226807e-01 -2.418940067291259766e-01 -7.166708260774612427e-02 5.165714770555496216e-02 1.118640005588531494e-01 1.897243782877922058e-02 2.151457406580448151e-02 -1.873276084661483765e-01 1.201172620058059692e-01 2.915541408583521843e-04 8.901581168174743652e-03 2.990738749504089355e-01 1.229911670088768005e-01 -1.342712491750717163e-01 1.046673133969306946e-01 -5.132810771465301514e-02 -1.577510535717010498e-01 4.610955715179443359e-01 -1.772414147853851318e-01
-7.665020972490310669e-02 -8.645883202552795410e-02 -3.194333985447883606e-02 2.351480275392532349e-01 1.845284402370452881e-01 1.246601119637489319e-01 1.994505673646926880e-01 2.766583263874053955e-01 1.994772255420684814e-01 2.749836742877960205e-01 4.367630481719970703e-01 2.389611452817916870e-01 -3.076357394456863403e-02 1.158661916851997375e-01 -1.287350505590438843e-01 -3.297793492674827576e-02 6.753699481487274170e-02 1.058425456285476685e-01 2.674095891416072845e-02 1.752280741930007935e-01 -1.836155354976654053e-01 3.043769299983978271e-01 -1.573513299226760864e-01 1.364850252866744995e-01 1.147199049592018127e-01 8.773850649595260620e-02 2.847490906715393066e-01 -4.927980527281761169e-02 1.737725106067955494e-03 -1.045899987220764160e-01 1.357312649488449097e-01 1.358479708433151245e-01
2.190955281257629395e-01 -1.776462197303771973e-01 2.116798162460327148e-01 3.058399260044097900e-01 -1.777557469904422760e-02 3.316969871520996094e-01 -1.373938173055648804e-01 3.084188699722290039e-01 1.621848344802856445e-01 7.505427300930023193e-02 2.446027547121047974e-01 2.082740068435668945e-01 -2.084517031908035278e-01 -4.812629520893096924e-02 -3.201383724808692932e-02 9.591784328222274780e-02 4.925325885415077209e-02 1.930465251207351685e-01 9.238952398300170898e-02 8.201057463884353638e-02 -1.287531852722167969e-01 2.149665057659149170e-01 -1.905799657106399536e-01 8.878976106643676758e-03 3.834559768438339233e-02 -5.222224444150924683e-02 5.246717855334281921e-02 -2.783675491809844971e-01 -2.642732858657836914e-01 9.551751613616943359e-02 1.878629252314567566e-02 -2.207209318876266479e-01
3.063108026981353760e-01 -1.567308455705642700e-01 1.025741845369338989e-01 2.480098605155944824e-01 1.300914585590362549e-01 1.914967298507690430e-01 6.100207567214965820e-02 3.024692535400390625e-01 1.586086465977132320e-03 -2.434009499847888947e-02 -9.276952594518661499e-02 -1.554064750671386719e-01 -3.095542788505554199e-01 1.540169119834899902e-01 -1.889201551675796509e-01 -1.292826980352401733e-01 -1.298388093709945679e-01 2.573451101779937744e-01 -3.454830870032310486e-02 1.953149884939193726e-01 -1.252437978982925415e-01 -2.216864973306655884e-01 4.291468858718872070e-02 8.578746020793914795e-02 2.173654735088348389e-01 2.198866456747055054e-01 -8.851965516805648804e-02 -2.556785643100738525e-01 1.197279617190361023e-01 -1.327992826700210571e-01 2.369337975978851318e-01 -4.584199935197830200e-02
1.175018548965454102e-01 -1.988732069730758667e-01 1.907007992267608643e-01 2.159844338893890381e-02 3.348432779312133789e-01 1.167098209261894226e-01 9.713272750377655029e-02 1.990699023008346558e-01 -2.127863317728042603e-01 3.498460650444030762e-01 1.250381469726562500e-01 -2.827757038176059723e-02 -3.879843056201934814e-01 -1.765024960041046143e-01 -1.338136047124862671e-01 5.161061510443687439e-02 8.639574050903320312e-02 -1.538898497819900513e-01 2.284316271543502808e-01 6.435895711183547974e-02 -1.511489003896713257e-01 1.915375888347625732e-01 1.589264720678329468e-01 -2.370807081460952759e-01 1.165381446480751038e-01 3.751285374164581299e-02 1.623721048235893250e-02 3.386164084076881409e-02 -6.174385547637939453e-02 -1.917966306209564209e-01 -7.641130685806274414e-02 -2.394642084836959839e-01
-3.886182233691215515e-02 -1.845741271972656250e-01 -5.346729978919029236e-02 2.538195550441741943e-01 1.628440320491790771e-01 1.645520329475402832e-01 3.723761066794395447e-02 1.047517061233520508e-01 -3.891996294260025024e-02 2.112250924110412598e-01 2.009930014610290527e-01 3.601330518722534180e-01 5.290156975388526917e-02 -1.217340002767741680e-03 -3.959173709154129028e-02 3.435012102127075195e-01 9.739533066749572754e-02 7.130839675664901733e-02 -7.259215414524078369e-02 1.539513170719146729e-01 -2.438363134860992432e-01 2.581261396408081055e-01 -2.593891918659210205e-01 -4.794080182909965515e-02 2.916515767574310303e-01 1.830834150314331055e-01 2.807935774326324463e-01 -6.071272119879722595e-02 -1.762417554855346680e-01 -1.275056302547454834e-01 4.805142432451248169e-02 -5.149586871266365051e-02
-1.841298304498195648e-02 -1.982140168547630310e-02 2.710264027118682861e-01 1.922798156738281250e-01 3.070216476917266846e-01 4.847077727317810059e-01 2.753179073333740234e-01 2.287516593933105469e-01 -1.426844447851181030e-01 2.161796391010284424e-01 -5.451590940356254578e-02 6.305256485939025879e-02 6.747956853359937668e-03 6.983014196157455444e-02 -2.389932125806808472e-01 4.596319515258073807e-03 8.358755707740783691e-02 2.111811935901641846e-01 -1.247167512774467468e-01 -1.128744632005691528e-01 8.229575469158589840e-04 2.187681943178176880e-01 5.005458742380142212e-02 2.348252981901168823e-01 9.640015661716461182e-02 -1.681513488292694092e-01 1.461021751165390015e-01 1.533632725477218628e-01 -7.353238016366958618e-02 -1.130504533648490906e-01 -9.297224879264831543e-02 2.749953605234622955e-02
1.126779690384864807e-01 -9.645067155361175537e-03 3.056715726852416992e-01 1.515208631753921509e-01 3.111175298690795898e-01 3.412522375583648682e-01 3.572383224964141846e-01 1.989132314920425415e-01 1.499156840145587921e-02 8.193731307983398438e-02 2.250083982944488525e-01 7.175573706626892090e-02 -5.177317932248115540e-02 9.924128651618957520e-02 1.049635559320449829e-01 -1.535547077655792236e-01 -5.322679877281188965e-02 -2.522896230220794678e-01 1.287759542465209961e-01 1.387839484959840775e-02 -1.163306087255477905e-01 -1.820921339094638824e-02 2.093845792114734650e-02 1.530166864395141602e-01 -1.306064520031213760e-02 4.709775745868682861e-02 -1.933935098350048065e-02 -3.743853569030761719e-01 3.947902470827102661e-02 -1.223927512764930725e-01 1.634496897459030151e-01 -2.708963155746459961e-01
-2.512663789093494415e-02 8.833491057157516479e-02 6.964506581425666809e-03 2.895799875259399414e-01 1.081280484795570374e-01 1.529512107372283936e-01 3.138046711683273315e-02 5.365160107612609863e-01 -1.458386778831481934e-01 4.372989758849143982e-03 8.419027179479598999e-02 9.360573440790176392e-02 1.749422103166580200e-01 -6.938992440700531006e-02 4.020937159657478333e-02 1.687392741441726685e-01 8.557534962892532349e-02 -1.011732071638107300e-01 2.121845781803131104e-01 1.021829620003700256e-01 -1.356765180826187134e-01 -5.481256172060966492e-02 -1.832646429538726807e-01 3.435060381889343262e-01 1.489076018333435059e-01 -1.021119300276041031e-02 5.400886759161949158e-02 -1.530853807926177979e-01 2.483088523149490356e-01 -1.564660370349884033e-01 1.567533016204833984e-01 -2.752001881599426270e-01
2.263377159833908081e-01 1.830333173274993896e-01 2.168422192335128784e-01 -2.946584522724151611e-01 1.516922414302825928e-01 -5.922744795680046082e-02 1.965861469507217407e-01 3.339422643184661865e-01 -1.420885175466537476e-01 3.460775613784790039e-01 4.509587958455085754e-02 3.293984532356262207e-01 -1.419910490512847900e-01 6.327307969331741333e-02 4.122440889477729797e-02 -4.765575006604194641e-02 -1.137756556272506714e-01 -5.123636126518249512e-02 -1.803476247005164623e-03 2.314149886369705200e-01 -4.375442862510681152e-02 1.530685275793075562e-01 -8.772742003202438354e-02 1.420183032751083374e-01 -6.994285434484481812e-02 -4.593499004840850830e-02 2.800482790917158127e-03 5.616113916039466858e-02 2.547996938228607178e-01 -1.592971682548522949e-01 3.211262226104736328e-01 1.386649068444967270e-02
2.858248651027679443e-01 -1.784220933914184570e-01 -2.126577164744958282e-04 -1.967871189117431641e-02 3.909491896629333496e-01 -6.147843599319458008e-02 1.008282899856567383e-01 2.633657157421112061e-01 8.050791919231414795e-03 1.369121670722961426e-01 2.138232113793492317e-03 -1.941304504871368408e-01 -1.500216126441955566e-01 -4.280412569642066956e-02 -1.899376362562179565e-01 -2.175370156764984131e-01 -1.733378767967224121e-01 2.987332642078399658e-02 -1.397842541337013245e-02 6.042749807238578796e-02 -4.091087579727172852e-01 1.172967478632926941e-01 -7.829236239194869995e-02 2.439927309751510620e-01 2.882020771503448486e-01 -1.352476328611373901e-01 -6.265046447515487671e-02 -1.183310821652412415e-01 1.952556222677230835e-01 -1.474824100732803345e-01 1.561131924390792847e-01 -2.434270456433296204e-02
-7.539817690849304199e-02 -3.252500891685485840e-01 1.274954676628112793e-01 1.992604508996009827e-02 1.607105135917663574e-01 -2.158232964575290680e-02 2.676471173763275146e-01 4.925336539745330811e-01 1.244376152753829956e-01 -1.078233867883682251e-01 2.521432563662528992e-02 2.278286367654800415e-01 -4.980354011058807373e-02 7.532398402690887451e-02 -1.422172039747238159e-01 -8.449851721525192261e-02 1.226696148514747620e-01 7.884766906499862671e-02 4.337016865611076355e-02 3.222812339663505554e-02 1.043369695544242859e-01 2.623708248138427734e-01 -2.176480591297149658e-01 4.008655846118927002e-01 1.277861595153808594e-01 -5.574334785342216492e-02 -1.571190804243087769e-01 6.095672771334648132e-02 1.776522696018218994e-01 -1.033893898129463196e-01 7.043378055095672607e-02 9.572292119264602661e-02
4.656191915273666382e-02 -2.180593013763427734e-01 9.735085070133209229e-02 2.269710041582584381e-02 1.961761116981506348e-01 6.058282777667045593e-02 -7.946868985891342163e-02 4.198822379112243652e-01 5.518979951739311218e-02 -1.066911872476339340e-02 -1.233222261071205139e-01 1.430881172418594360e-01 1.549105793237686157e-01 -1.929657757282257080e-01 5.931918509304523468e-03 -1.185026690363883972e-01 -5.076383054256439209e-02 6.471065431833267212e-02 9.330966323614120483e-02 1.878625303506851196e-01 -4.296364784240722656e-01 1.891531348228454590e-01 1.753213815391063690e-02 1.668354570865631104e-01 1.759430170059204102e-01 1.141423881053924561e-01 4.256359040737152100e-01 -1.877006739377975464e-01 4.421918839216232300e-02 -2.515842020511627197e-02 1.920551359653472900e-01 -4.730927944183349609e-02
6.468723714351654053e-02 1.699918955564498901e-01 -7.541936635971069336e-02 3.298473730683326721e-02 2.031474262475967407e-01 -6.547682732343673706e-02 8.784511685371398926e-02 2.669359743595123291e-01 -4.926653206348419189e-02 8.702003955841064453e-02 3.895602002739906311e-02 1.476986985653638840e-02 -2.092902958393096924e-01 -2.488503307104110718e-01 -4.723497107625007629e-02 3.093182854354381561e-02 2.578447759151458740e-02 -8.333615958690643311e-02 -6.386641412973403931e-02 -4.307905212044715881e-02 1.472294330596923828e-02 1.972106248140335083e-01 -1.664613485336303711e-01 1.445274651050567627e-01 2.081201225519180298e-01 -1.073520034551620483e-01 -2.191882282495498657e-01 -1.560661792755126953e-01 3.046304881572723389e-01 4.071106016635894775e-02 6.198852062225341797e-01 8.808172494173049927e-02
2.619267627596855164e-02 -3.738282322883605957e-01 3.646571934223175049e-02 2.167586237192153931e-01 3.527458012104034424e-01 -2.609022893011569977e-02 -1.112204641103744507e-01 1.703561991453170776e-01 3.472651913762092590e-02 2.915085852146148682e-01 1.909197419881820679e-01 6.523266434669494629e-02 -5.425108596682548523e-02 8.176829665899276733e-02 -2.137626335024833679e-02 8.593757450580596924e-02 3.127762377262115479e-01 -8.132318407297134399e-02 -9.971326589584350586e-02 1.260039359331130981e-01 -1.110848337411880493e-01 1.669703871011734009e-01 -1.290864050388336182e-01 1.009511388838291168e-02 2.330543994903564453e-01 -1.190184056758880615e-01 7.317234575748443604e-02 -1.913366019725799561e-01 3.772374093532562256e-01 -2.287981808185577393e-01 3.554857894778251648e-02 -8.234307914972305298e-02
1.205658093094825745e-01 9.234708547592163086e-02 2.392779588699340820e-01 2.115765400230884552e-02 2.211380004882812500e-01 -4.935707151889801025e-02 1.741959247738122940e-03 5.194962024688720703e-01 -6.202134117484092712e-02 -2.403368800878524780e-01 -2.793804928660392761e-02 3.061964809894561768e-01 -1.514315307140350342e-01 -9.447682648897171021e-02 -7.013243436813354492e-02 1.295820623636245728e-01 5.549531430006027222e-02 6.116867065429687500e-02 2.459232807159423828e-01 -1.695149689912796021e-01 2.664321660995483398e-02 5.564554035663604736e-02 -2.133683264255523682e-01 -5.990010127425193787e-02 2.849556207656860352e-01 -2.935117110610008240e-02 5.500180274248123169e-02 -6.868523359298706055e-02 8.908615261316299438e-02 -1.662727296352386475e-01 -1.212563216686248779e-01 -3.150535821914672852e-01
-7.030212879180908203e-02 5.582391098141670227e-02 2.895335555076599121e-01 2.826272249221801758e-01 1.810628473758697510e-01 2.625472247600555420e-01 6.199808046221733093e-02 1.945598274469375610e-01 -5.093747377395629883e-02 7.777945697307586670e-02 1.094368100166320801e-01 1.547398716211318970e-01 -1.956996023654937744e-01 -8.804541826248168945e-02 1.654909104108810425e-01 1.269287467002868652e-01 1.576694473624229431e-02 -1.979278475046157837e-01 -1.299943681806325912e-02 1.098529845476150513e-01 -1.380957961082458496e-01 3.501728177070617676e-01 2.284891158342361450e-01 3.498412668704986572e-02 1.368162184953689575e-01 -2.113280259072780609e-02 -1.952210813760757446e-01 -2.142302989959716797e-01 1.078095063567161560e-01 -2.646887600421905518e-01 2.243044674396514893e-01 -2.622169852256774902e-01
2.540095150470733643e-01 -1.277192085981369019e-01 2.251730859279632568e-01 6.703560054302215576e-02 3.069753348827362061e-01 -8.771534776315093040e-04 4.887353256344795227e-02 1.763305217027664185e-01 1.959519982337951660e-01 -5.430189520120620728e-02 3.395578265190124512e-01 1.745784282684326172e-01 -3.255507647991180420e-01 3.692549839615821838e-02 -2.556216344237327576e-02 6.219597160816192627e-02 1.945526599884033203e-01 -1.198628693819046021e-01 -2.440577596426010132e-01 1.231403499841690063e-01 -1.101983562111854553e-01 1.914480701088905334e-02 1.934364438056945801e-01 1.657835841178894043e-01 3.116074800491333008e-01 -6.812252849340438843e-02 -1.594320535659790039e-01 6.341907382011413574e-02 1.933532953262329102e-01 -1.692352443933486938e-01 1.502910107374191284e-01 -1.145059391856193542e-01
2.630701055750250816e-03 -3.222378194332122803e-01 -1.196714863181114197e-01 1.884812563657760620e-01 2.511500120162963867e-01 5.367726460099220276e-02 -1.003982499241828918e-01 1.021947339177131653e-01 4.877193644642829895e-02 3.413312435150146484e-01 1.255859136581420898e-01 1.779904961585998535e-01 -3.192616999149322510e-02 6.502538919448852539e-02 -2.773859351873397827e-02 1.026652753353118896e-01 3.186243772506713867e-01 -1.867783814668655396e-01 3.365035355091094971e-02 1.685334742069244385e-01 -2.964798510074615479e-01 2.049045264720916748e-01 -2.089719176292419434e-01 1.363226473331451416e-01 9.902805089950561523e-02 -1.220838949084281921e-01 -4.550529271364212036e-02 -1.250289529561996460e-01 1.387400776147842407e-01 -3.487716019153594971e-01 1.734995394945144653e-01 -7.378003746271133423e-02
1.253692358732223511e-01 -2.040738612413406372e-01 1.313229650259017944e-01 1.310346275568008423e-01 5.252981781959533691e-01 2.238656431436538696e-01 -2.545156888663768768e-02 8.631168305873870850e-02 -3.198757395148277283e-02 1.204229667782783508e-01 1.354049146175384521e-01 1.567439138889312744e-01 -6.923725455999374390e-02 9.750432521104812622e-02 -6.887552142143249512e-02 1.462449282407760620e-01 8.953338861465454102e-02 1.668628454208374023e-01 3.072149157524108887e-01 -3.921585679054260254e-01 6.313461065292358398e-02 -1.515140086412429810e-01 -6.946930289268493652e-02 4.608260840177536011e-02 2.791316807270050049e-01 -9.934955090284347534e-02 2.193349599838256836e-02 3.851806744933128357e-02 1.075015738606452942e-01 -4.982387647032737732e-02 8.401065319776535034e-02 -2.155035287141799927e-01
-1.807745546102523804e-02 8.718934655189514160e-02 3.622418940067291260e-01 1.771957725286483765e-01 4.740317165851593018e-02 1.899420768022537231e-01 1.708064228296279907e-01 2.435775548219680786e-01 -6.648245453834533691e-02 7.274636626243591309e-02 8.796284347772598267e-02 2.631057798862457275e-01 -2.739801406860351562e-01 -9.998768568038940430e-02 4.698233678936958313e-02 7.650104910135269165e-02 -1.203052401542663574e-01 -2.800855934619903564e-01 -2.447277680039405823e-02 1.837822198867797852e-01 -2.270201146602630615e-01 2.976132035255432129e-01 1.234403103590011597e-01 2.198202535510063171e-02 1.279274374246597290e-01 -4.893226549029350281e-02 1.508338190615177155e-02 -1.880720853805541992e-01 -1.183171272277832031e-01 -2.117297053337097168e-01 2.274961769580841064e-01 -2.734178900718688965e-01
-1.674182116985321045e-01 -1.042884588241577148e-01 1.893663406372070312e-02 3.697246611118316650e-01 7.938065379858016968e-02 3.136501312255859375e-01 9.726636111736297607e-02 2.764124274253845215e-01 1.288926694542169571e-03 -6.446241587400436401e-02 2.940181195735931396e-01 1.847584843635559082e-01 -2.557245455682277679e-02 1.462263166904449463e-01 2.685941159725189209e-01 2.058624774217605591e-01 5.876260623335838318e-02 1.936357021331787109e-01 2.471678107976913452e-01 7.788923382759094238e-02 -7.603080011904239655e-03 1.485283374786376953e-01 -8.314956724643707275e-02 2.064206898212432861e-01 8.343636989593505859e-02 -5.534723773598670959e-02 1.094906032085418701e-01 4.220521077513694763e-02 3.451372087001800537e-01 -1.406951248645782471e-01 -8.095916360616683960e-02 -1.522769629955291748e-01
1.609115153551101685e-01 -1.805807948112487793e-01 -5.206912755966186523e-03 1.049917042255401611e-01 1.618490666151046753e-01 1.191700696945190430e-01 1.593765020370483398e-01 3.713610172271728516e-01 -1.790700107812881470e-01 -1.879258751869201660e-01 9.948131442070007324e-02 2.746669650077819824e-01 -3.705874681472778320e-01 5.260602012276649475e-02 3.086701966822147369e-03 1.882612109184265137e-01 1.868341863155364990e-01 -1.832289099693298340e-01 5.533802881836891174e-02 1.472763270139694214e-01 7.827579975128173828e-02 -4.996350407600402832e-02 -1.420434191823005676e-02 2.980080544948577881e-01 2.979530394077301025e-01 6.144793704152107239e-03 -6.072686240077018738e-02 -1.140653267502784729e-01 1.875889301300048828e-01 -8.726085722446441650e-02 6.445865333080291748e-02 2.347940057516098022e-01
-7.903409749269485474e-02 2.829014509916305542e-02 -1.910466253757476807e-01 3.296594023704528809e-01 2.521044909954071045e-01 9.483641386032104492e-02 7.965587079524993896e-02 2.393586188554763794e-01 6.449336558580398560e-02 3.508665859699249268e-01 1.371065378189086914e-01 2.559210360050201416e-01 4.006758704781532288e-02 3.905540704727172852e-02 6.315231323242187500e-02 6.577374041080474854e-02 -2.897818014025688171e-02 2.039525359869003296e-01 -2.695062570273876190e-02 7.066188007593154907e-02 -1.145097985863685608e-01 3.809583485126495361e-01 -2.870034873485565186e-01 2.648850977420806885e-01 2.233699262142181396e-01 2.034954428672790527e-01 1.171961203217506409e-01 -1.490740776062011719e-01 -1.437358930706977844e-02 -2.720932848751544952e-02 2.983701601624488831e-02 -2.350969240069389343e-02
1.350771286524832249e-03 -3.143820539116859436e-02 1.437586545944213867e-01 1.567728817462921143e-01 1.818286180496215820e-01 4.548057541251182556e-02 1.255115866661071777e-01 3.361783325672149658e-01 -2.836138941347599030e-02 1.565116196870803833e-01 1.747017949819564819e-01 -9.920442104339599609e-02 -2.579762935638427734e-01 5.037900060415267944e-02 -2.381278127431869507e-01 -8.193548023700714111e-02 2.766204774379730225e-01 -1.446126699447631836e-01 1.505313068628311157e-02 8.957687020301818848e-02 -6.990583986043930054e-02 2.173691689968109131e-01 7.323284447193145752e-02 1.989174038171768188e-01 2.883433401584625244e-01 -6.734966486692428589e-02 -2.729877829551696777e-01 -7.851495593786239624e-02 4.615196883678436279e-01 -2.406248264014720917e-02 -4.064701870083808899e-02 -7.314237207174301147e-02
-3.749065101146697998e-02 -2.908814549446105957e-01 1.593751162290573120e-01 2.170094847679138184e-01 4.190761968493461609e-02 1.508131325244903564e-01 1.214163228869438171e-01 2.916308045387268066e-01 -1.616301089525222778e-01 -1.833854988217353821e-02 -3.366602351889014244e-03 -7.492038607597351074e-02 -4.587680399417877197e-01 5.870938301086425781e-03 -1.048245131969451904e-01 4.024437963962554932e-01 8.600682020187377930e-02 -7.716659456491470337e-02 -1.252505555748939514e-02 2.123077511787414551e-01 -3.798884898424148560e-02 1.324832439422607422e-01 1.747934073209762573e-01 -1.623547226190567017e-01 8.891309797763824463e-02 1.105814352631568909e-01 -7.251358032226562500e-02 9.718701988458633423e-02 9.297134727239608765e-02 -3.202373087406158447e-01 1.785689778625965118e-02 -1.442869603633880615e-01
-1.535692662000656128e-01 -1.614721417427062988e-01 -5.712842196226119995e-02 1.791659593582153320e-01 -3.604279458522796631e-02 5.965096503496170044e-02 3.599640130996704102e-01 2.479965686798095703e-01 -2.336659878492355347e-01 1.593363583087921143e-01 3.957324102520942688e-02 2.319400943815708160e-02 -1.398783773183822632e-01 1.614698618650436401e-01 -1.243642568588256836e-01 2.842904925346374512e-01 -1.047710180282592773e-01 2.373524308204650879e-01 -1.703278347849845886e-02 1.844741702079772949e-01 -2.546441555023193359e-01 9.377402067184448242e-02 -1.381202787160873413e-01 -5.462901666760444641e-02 3.609654605388641357e-01 8.824918419122695923e-02 9.730631113052368164e-02 -2.690314054489135742e-01 -1.741111278533935547e-02 1.615487411618232727e-02 1.744959801435470581e-01 -2.162205576896667480e-01
-2.706819446757435799e-03 6.612924486398696899e-02 1.402861177921295166e-01 1.342421025037765503e-01 1.334525793790817261e-01 1.789191365242004395e-01 1.411366015672683716e-01 2.927753031253814697e-01 2.764353342354297638e-02 7.321088761091232300e-02 1.586798280477523804e-01 4.531836602836847305e-03 -1.298328936100006104e-01 -9.241010248661041260e-02 -1.501534581184387207e-01 -1.634242832660675049e-01 1.571535170078277588e-01 4.465788304805755615e-01 2.746945917606353760e-01 -4.551168531179428101e-02 -3.766504675149917603e-02 1.978494077920913696e-01 -4.174560904502868652e-01 1.669622063636779785e-01 1.346781551837921143e-01 -1.660484075546264648e-01 -1.078791618347167969e-01 2.421184182167053223e-01 2.381425909698009491e-02 -7.343560457229614258e-02 1.712095141410827637e-01 -2.961067296564579010e-02
[truncated: 3,258,251 more chars]
