# Supplementary material for: The Language of Innovation
Source: PLoS One. 2020 Apr 30;15(4):e0230107. doi: 10.1371/journal.pone.0230107 (PMC7194493; doi:10.1371/journal.pone.0230107)
Supplement: S23 File — (GZ) [file pone.0230107.s023.tar.gz › 2001-2005/V2Run_18_VS_4500_embeddings2001-2005ED32.txt]

2.130358815193176270e-01 1.203429773449897766e-01 -6.723210215568542480e-02 -1.212784182280302048e-02 -1.301159989088773727e-02 1.378462091088294983e-02 -9.247699379920959473e-02 2.471064329147338867e-01 1.094501558691263199e-02 -2.372692823410034180e-01 2.534644603729248047e-01 -1.539572421461343765e-02 -1.161759719252586365e-01 1.009358167648315430e-01 2.133847586810588837e-02 1.652139872312545776e-01 -2.907764017581939697e-01 -5.166741609573364258e-01 -1.876627504825592041e-01 -2.185319960117340088e-01 -3.573992103338241577e-02 4.338095337152481079e-02 2.076617181301116943e-01 -7.650598883628845215e-03 -2.515109479427337646e-01 2.697046995162963867e-01 -1.265609264373779297e-01 -8.456382155418395996e-02 4.718791693449020386e-02 -9.808473289012908936e-02 1.956734657287597656e-01 -5.512754619121551514e-02
2.157466709613800049e-01 5.724611878395080566e-02 2.108289301395416260e-01 3.690544515848159790e-02 4.983467236161231995e-02 1.175429970026016235e-01 -1.084608286619186401e-01 7.235701777972280979e-04 1.387887746095657349e-01 -3.138274699449539185e-02 2.900872938334941864e-02 1.274515837430953979e-01 -1.597473025321960449e-02 -2.187459263950586319e-03 -3.847619518637657166e-02 3.664750754833221436e-01 -1.055112853646278381e-02 -1.868002414703369141e-01 -3.693098425865173340e-01 -3.493885695934295654e-01 -3.316484093666076660e-01 -2.547712065279483795e-02 1.153052151203155518e-01 -1.231607422232627869e-01 -9.263290464878082275e-02 1.308502703905105591e-01 -3.100411295890808105e-01 6.389040499925613403e-02 -3.403140008449554443e-01 -1.227344796061515808e-01 -6.925518065690994263e-02 9.364447742700576782e-02
4.044680669903755188e-02 -7.676639407873153687e-02 -1.010387837886810303e-01 1.046216711401939392e-01 1.606788635253906250e-01 2.921848744153976440e-02 -1.892329454421997070e-01 3.918812796473503113e-02 1.174978166818618774e-02 4.265366122126579285e-02 2.558233439922332764e-01 2.787931561470031738e-01 -2.039214074611663818e-01 -3.030568957328796387e-01 -2.920848689973354340e-02 2.834424078464508057e-01 -3.186852633953094482e-01 -2.886948883533477783e-01 -1.278321146965026855e-01 -1.795475482940673828e-01 3.498115343973040581e-03 2.843634486198425293e-01 2.616253793239593506e-01 -9.319966286420822144e-02 8.426858484745025635e-02 2.129607647657394409e-01 6.311921030282974243e-02 2.499732375144958496e-01 -3.103020973503589630e-02 1.147941946983337402e-01 -1.483687460422515869e-01 3.132407739758491516e-02
1.955036446452140808e-02 1.423941552639007568e-01 -2.845817208290100098e-01 1.708087623119354248e-01 3.234927058219909668e-01 2.273963242769241333e-01 -1.023381948471069336e-01 1.816497743129730225e-01 4.147992432117462158e-01 -1.543119549751281738e-01 2.908487617969512939e-01 8.103398233652114868e-02 -3.162427991628646851e-02 1.538363099098205566e-02 -1.050289627164602280e-02 -6.062659248709678650e-02 -1.888054907321929932e-01 -3.719128966331481934e-01 -8.989024907350540161e-02 1.053596958518028259e-01 8.081702888011932373e-02 4.247304052114486694e-02 -2.858052961528301239e-02 1.807038038969039917e-01 3.350067883729934692e-02 2.105131447315216064e-01 -6.489916890859603882e-02 9.166349470615386963e-02 -1.317565422505140305e-02 -3.769897669553756714e-02 2.577251195907592773e-01 1.275831162929534912e-01
2.613555081188678741e-02 5.302876606583595276e-02 -1.413771975785493851e-02 -4.681542888283729553e-02 3.362751305103302002e-01 -1.579029411077499390e-01 -2.128143012523651123e-01 2.727054059505462646e-02 2.358374595642089844e-01 -2.146443426609039307e-01 3.341136872768402100e-01 2.619468420743942261e-02 -1.271754503250122070e-01 -7.003393024206161499e-03 1.281760483980178833e-01 1.081528663635253906e-01 -4.454661309719085693e-01 -2.131000161170959473e-01 -2.404153198003768921e-01 -1.074901446700096130e-01 -1.458188146352767944e-01 6.326553970575332642e-02 7.411646842956542969e-02 -1.311314105987548828e-01 1.747728437185287476e-01 2.676804065704345703e-01 1.299621611833572388e-01 -1.889265477657318115e-01 -6.734084337949752808e-02 -5.071162432432174683e-02 2.779234200716018677e-03 1.692673563957214355e-01
1.062171068042516708e-02 4.823260754346847534e-02 -1.194143220782279968e-01 6.743714958429336548e-02 1.343660615384578705e-02 -9.162631630897521973e-02 -2.227571159601211548e-01 2.075520604848861694e-01 7.103683054447174072e-02 4.936937615275382996e-02 2.497051358222961426e-01 -7.591053098440170288e-02 3.319553658366203308e-02 5.697694793343544006e-02 -1.489835698157548904e-02 2.018829733133316040e-01 -4.585917592048645020e-01 -9.503114968538284302e-02 -4.212463498115539551e-01 -1.103662475943565369e-01 -4.096552357077598572e-02 9.136063605546951294e-02 2.078588902950286865e-01 9.089274704456329346e-02 -1.110928207635879517e-01 4.099888503551483154e-01 1.554147750139236450e-01 1.704070270061492920e-01 -1.420229021459817886e-02 -6.117358431220054626e-02 -1.717448234558105469e-01 1.379490494728088379e-01
7.151529937982559204e-02 1.834547370672225952e-01 1.234388798475265503e-01 -9.449524804949760437e-03 5.394369363784790039e-02 1.265300661325454712e-01 -1.885683983564376831e-01 3.939972072839736938e-02 -9.247524663805961609e-03 -1.697335094213485718e-01 1.670397371053695679e-01 2.403666228055953979e-01 9.143215417861938477e-02 3.226814419031143188e-02 5.903252586722373962e-02 1.585934162139892578e-01 -3.789346516132354736e-01 -2.087927311658859253e-01 -2.333491891622543335e-01 -2.924340963363647461e-01 1.419179439544677734e-01 1.255856901407241821e-01 -6.769114639610052109e-03 -4.303545504808425903e-02 8.279848098754882812e-02 5.024194717407226562e-01 1.948165893554687500e-01 7.621388137340545654e-02 -1.945101656019687653e-02 -1.883281916379928589e-01 -4.660049080848693848e-02 -1.767373830080032349e-01
3.530713617801666260e-01 3.436944261193275452e-02 -7.582536432892084122e-03 5.246713757514953613e-02 2.975956797599792480e-01 9.229974448680877686e-02 -6.814805418252944946e-02 2.804905474185943604e-01 6.163768470287322998e-03 1.159962713718414307e-01 -1.086962968111038208e-01 1.244560256600379944e-01 -5.092569813132286072e-02 -6.153871119022369385e-02 -2.402269653975963593e-02 6.579342484474182129e-02 -9.481479227542877197e-02 -2.307517230510711670e-01 -3.137888908386230469e-01 -2.409993410110473633e-01 -1.263250261545181274e-01 1.918245255947113037e-01 -1.368119120597839355e-01 6.706343591213226318e-02 1.222916916012763977e-01 1.650977879762649536e-01 1.056675836443901062e-01 1.973638832569122314e-01 -2.014200836420059204e-01 -1.896442770957946777e-01 -1.464028805494308472e-01 3.921918570995330811e-01
2.222926765680313110e-01 1.133515909314155579e-01 -1.760807633399963379e-02 -1.716602221131324768e-02 2.752881348133087158e-01 -8.806668221950531006e-02 2.513482794165611267e-02 6.336484104394912720e-02 5.428620055317878723e-02 -1.117461398243904114e-01 1.863417327404022217e-01 1.811312511563301086e-02 2.677623881027102470e-03 -2.118494594469666481e-03 1.637948304414749146e-01 8.749445527791976929e-02 -5.078968405723571777e-01 -1.604625135660171509e-01 -1.441473811864852905e-01 -2.382960170507431030e-01 2.385627180337905884e-01 -5.732470750808715820e-02 3.701596260070800781e-01 -1.527464250102639198e-03 -1.186088025569915771e-01 2.457604259252548218e-01 9.049108624458312988e-02 -2.466909289360046387e-01 2.108798027038574219e-01 1.285641342401504517e-01 2.415257506072521210e-02 1.954534277319908142e-02
5.504313390702009201e-03 1.568791717290878296e-01 -4.594401642680168152e-02 1.249186545610427856e-01 1.473467350006103516e-01 -1.511494256556034088e-02 -2.005686284974217415e-03 1.857319623231887817e-01 1.388709247112274170e-01 -3.071661107242107391e-02 3.345914185047149658e-01 7.353204302489757538e-03 1.452702134847640991e-01 -2.669785320758819580e-01 2.163655459880828857e-01 2.661151587963104248e-01 -1.387377530336380005e-01 -2.546826899051666260e-01 -1.121003031730651855e-01 -2.091694325208663940e-01 -4.009629040956497192e-02 1.741379052400588989e-01 2.770849764347076416e-01 9.188968688249588013e-02 -1.892409846186637878e-02 3.473538458347320557e-01 1.502574235200881958e-01 1.782774180173873901e-01 -1.243831887841224670e-01 -1.140008121728897095e-01 -1.028120145201683044e-01 2.948979437351226807e-01
1.540066897869110107e-01 -1.093159802258014679e-02 -6.440902501344680786e-02 -4.119876772165298462e-02 1.720351129770278931e-01 -1.633818894624710083e-01 -1.504590809345245361e-01 3.042824268341064453e-01 -1.544815450906753540e-01 -1.772377341985702515e-01 4.035354778170585632e-02 1.474939435720443726e-01 -3.082591891288757324e-01 1.574499607086181641e-01 1.517657488584518433e-01 2.382936477661132812e-01 -1.875608414411544800e-01 -4.408763349056243896e-01 -2.667859792709350586e-01 -1.496395170688629150e-01 -2.136309593915939331e-01 -5.229979753494262695e-02 1.730292588472366333e-01 1.531690061092376709e-01 -1.631059497594833374e-01 1.206693053245544434e-01 1.567356847226619720e-02 1.023771911859512329e-01 -7.775522023439407349e-02 -1.098439991474151611e-01 9.297779179178178310e-04 1.600457429885864258e-01
-1.241747662425041199e-01 8.896727859973907471e-02 -1.743262261152267456e-01 -6.014918163418769836e-02 1.530568003654479980e-01 -5.840585753321647644e-02 -6.009868159890174866e-02 9.786810725927352905e-02 1.656118333339691162e-01 -6.773848086595535278e-02 2.346499450504779816e-02 1.614893227815628052e-01 -9.619584307074546814e-04 -3.726731613278388977e-02 -5.696199089288711548e-02 3.452748060226440430e-01 -3.790374994277954102e-01 -2.335322201251983643e-01 -7.097925990819931030e-02 -3.981100022792816162e-01 -1.984210014343261719e-01 4.053795337677001953e-02 3.773574903607368469e-02 -5.273884907364845276e-02 6.292521208524703979e-02 3.628433346748352051e-01 1.570394933223724365e-01 2.810620963573455811e-01 -3.504438325762748718e-02 2.053395509719848633e-01 6.199442967772483826e-02 1.633153855800628662e-01
4.287664592266082764e-02 -1.452867314219474792e-02 2.678936347365379333e-02 -2.065175473690032959e-01 9.631577879190444946e-02 2.791177928447723389e-01 -1.037674173712730408e-01 -1.725984066724777222e-01 3.391026258468627930e-01 -3.061011433601379395e-01 2.201626449823379517e-01 -1.132309809327125549e-01 4.116686061024665833e-02 1.858324259519577026e-01 3.920488804578781128e-02 1.640429347753524780e-01 -4.742962121963500977e-02 -2.695643901824951172e-01 -3.119376599788665771e-01 -1.889795958995819092e-01 1.233614459633827209e-01 -4.975446313619613647e-02 1.919535249471664429e-01 9.242983907461166382e-02 -7.920736819505691528e-02 2.281963676214218140e-01 -9.037186205387115479e-02 9.087503701448440552e-02 -1.338862329721450806e-01 -2.089615166187286377e-02 1.297669410705566406e-01 3.334589302539825439e-01
2.191430330276489258e-01 1.611613929271697998e-01 -1.882052719593048096e-01 -1.671830415725708008e-01 1.503967195749282837e-01 2.117741554975509644e-01 -1.838409751653671265e-01 -2.213725447654724121e-01 1.620892137289047241e-01 -3.063183724880218506e-01 6.249798461794853210e-02 3.763459995388984680e-02 -5.455931276082992554e-02 3.195455297827720642e-02 1.064585447311401367e-01 9.033245593309402466e-02 -7.638191431760787964e-02 -4.030454754829406738e-01 -1.845172494649887085e-01 4.469057172536849976e-02 1.170531287789344788e-01 2.540006935596466064e-01 1.325334012508392334e-01 2.649050205945968628e-02 -1.038254648447036743e-01 3.118921816349029541e-01 -2.731101214885711670e-01 9.775174409151077271e-02 -5.211268737912178040e-02 1.188690662384033203e-01 1.516548693180084229e-01 1.748989075422286987e-01
6.379356980323791504e-02 1.056990101933479309e-01 -1.943081431090831757e-02 -4.971931874752044678e-02 6.044425815343856812e-02 -1.253183186054229736e-01 -2.045386284589767456e-01 5.537021532654762268e-02 2.080560773611068726e-01 -1.458475887775421143e-01 1.850937306880950928e-01 6.979602575302124023e-02 -5.983930826187133789e-02 -2.121217250823974609e-01 9.418230503797531128e-02 1.339444071054458618e-01 -4.002678990364074707e-01 -1.387180835008621216e-01 -3.438034355640411377e-01 -3.365915119647979736e-01 -7.307747006416320801e-02 1.314195990562438965e-01 2.093345969915390015e-01 3.252527117729187012e-01 5.481260642409324646e-02 3.514123857021331787e-01 1.180400326848030090e-01 -3.832081798464059830e-03 -9.366341680288314819e-02 1.926600700244307518e-03 -2.139463275671005249e-02 -7.562819123268127441e-02
3.342580422759056091e-02 2.111739069223403931e-01 1.204091962426900864e-02 1.031230315566062927e-01 1.315647363662719727e-01 1.779554295353591442e-03 -1.139933466911315918e-01 2.432911470532417297e-02 7.636123895645141602e-02 -9.150109440088272095e-02 1.352677643299102783e-01 1.138368397951126099e-01 -3.641336783766746521e-02 2.575373090803623199e-02 1.365867108106613159e-01 7.673246413469314575e-02 -3.465952277183532715e-01 -1.368389129638671875e-01 -4.450675249099731445e-01 -3.834438025951385498e-01 -1.956983953714370728e-01 2.495558559894561768e-01 1.901284754276275635e-01 -1.488182041794061661e-02 1.041207388043403625e-01 3.768262565135955811e-01 -8.477635565213859081e-04 3.312597796320915222e-02 2.252614647150039673e-01 -3.940437920391559601e-03 -1.168651729822158813e-01 3.675344586372375488e-02
2.765266597270965576e-01 -1.227899119257926941e-01 2.715140208601951599e-02 2.314230501651763916e-01 1.762171387672424316e-01 -1.249084472656250000e-01 -6.403677631169557571e-03 5.368757620453834534e-02 1.610329449176788330e-01 1.121370568871498108e-01 -2.384227514266967773e-01 2.306683957576751709e-01 -7.327704876661300659e-02 1.236688196659088135e-01 -3.884726762771606445e-02 2.730814218521118164e-01 -2.493073046207427979e-01 -2.458959221839904785e-01 -2.159910053014755249e-01 -2.842381037771701813e-02 -2.338395416736602783e-01 -5.090310424566268921e-02 1.334457993507385254e-01 1.557886898517608643e-01 4.831097647547721863e-02 1.718890219926834106e-01 -1.347304135560989380e-01 -2.025843262672424316e-01 -9.182766824960708618e-02 -1.543933004140853882e-01 -1.631953120231628418e-01 3.739978075027465820e-01
1.313835829496383667e-01 7.009848207235336304e-02 3.733744844794273376e-02 5.813224986195564270e-02 1.612855046987533569e-01 5.632301792502403259e-02 4.550760611891746521e-02 1.057379916310310364e-01 -6.203698739409446716e-02 -2.718228101730346680e-01 1.307393312454223633e-01 9.873582422733306885e-02 1.031010821461677551e-01 1.583245247602462769e-01 2.455836534500122070e-02 1.208081245422363281e-01 -4.840807914733886719e-01 -2.704697251319885254e-01 -2.962241470813751221e-01 -2.210438102483749390e-01 -1.113291829824447632e-01 3.107385039329528809e-01 2.943517453968524933e-02 1.835988759994506836e-01 6.195489317178726196e-02 3.329866826534271240e-01 2.439208626747131348e-01 -6.843148171901702881e-02 5.385215580463409424e-02 7.357354462146759033e-02 1.303832698613405228e-02 -1.165040303021669388e-02
2.182297706604003906e-01 4.400088265538215637e-02 -1.188025027513504028e-01 -1.133043318986892700e-02 2.246726304292678833e-01 -5.953169986605644226e-02 -2.870969176292419434e-01 -1.957974629476666451e-03 -6.110326573252677917e-02 -6.178721413016319275e-02 8.630682528018951416e-02 1.874511539936065674e-01 -3.057022690773010254e-01 -5.772771313786506653e-02 -9.856914728879928589e-02 3.835343420505523682e-01 -9.689758718013763428e-02 -3.536770045757293701e-01 -1.992966532707214355e-01 4.735994338989257812e-02 -2.516718208789825439e-01 -1.284809410572052002e-01 1.312697678804397583e-01 3.116767704486846924e-01 -9.241124987602233887e-02 2.211548537015914917e-01 -1.742157712578773499e-02 3.721310943365097046e-02 3.036133944988250732e-02 5.885393917560577393e-02 -1.982743442058563232e-01 1.500440090894699097e-01
-3.125704079866409302e-02 1.675098985433578491e-01 -1.613285243511199951e-01 -3.595567494630813599e-02 4.718638658523559570e-01 7.442475110292434692e-02 4.645986482501029968e-02 8.257362246513366699e-02 2.905164062976837158e-01 -1.954360306262969971e-01 -1.045544818043708801e-01 -1.306324750185012817e-01 1.260796785354614258e-01 1.119658127427101135e-01 -8.503768593072891235e-02 8.427519351243972778e-02 -4.622801020741462708e-02 -5.295724868774414062e-01 -3.127627670764923096e-01 -2.551762619987130165e-03 1.179148629307746887e-01 -3.904107213020324707e-02 -1.573658138513565063e-01 1.319885551929473877e-01 -4.465923458337783813e-02 1.010894477367401123e-01 1.144073680043220520e-01 7.229098677635192871e-02 -5.746267363429069519e-02 -6.462375074625015259e-02 8.511367440223693848e-02 1.727407425642013550e-01
-6.500920653343200684e-02 -1.166549250483512878e-01 2.636447250843048096e-01 2.223656177520751953e-01 1.597947478294372559e-01 1.861311197280883789e-01 -2.308231741189956665e-01 1.392927467823028564e-01 7.190562784671783447e-03 -1.707520782947540283e-01 -5.334611237049102783e-02 1.515947878360748291e-01 1.017461437731981277e-02 -8.726771920919418335e-02 1.997648328542709351e-01 2.386464178562164307e-01 -3.247712254524230957e-01 -2.449835389852523804e-01 -2.385134249925613403e-01 -2.418023496866226196e-01 -1.380313783884048462e-01 3.080535829067230225e-01 -3.703432157635688782e-02 -5.699321627616882324e-02 7.709040492773056030e-02 2.055403888225555420e-01 1.412041634321212769e-01 1.259152889251708984e-01 1.777948290109634399e-01 1.892549358308315277e-02 7.714506983757019043e-02 2.222929596900939941e-01
1.245749145746231079e-01 7.543671131134033203e-02 3.333037793636322021e-01 1.988833248615264893e-01 -1.563228107988834381e-02 1.476199030876159668e-01 -1.579911448061466217e-02 1.013984531164169312e-01 -2.466308139264583588e-02 2.824366651475429535e-02 8.152625709772109985e-02 2.036976516246795654e-01 1.646846160292625427e-02 -1.343507915735244751e-01 -1.182981282472610474e-01 1.592992246150970459e-01 -4.702371060848236084e-01 -1.461140960454940796e-01 -1.155196577310562134e-01 -5.463085696101188660e-02 -3.870557248592376709e-02 1.692934185266494751e-01 3.284792006015777588e-01 -5.729417130351066589e-02 1.251833140850067139e-01 4.362790286540985107e-01 1.131903287023305893e-02 9.070694446563720703e-02 -8.533043414354324341e-02 4.927217960357666016e-02 2.423867434263229370e-01 7.329528033733367920e-02
2.081799060106277466e-01 3.631861880421638489e-02 -1.487994641065597534e-01 -5.703148618340492249e-02 2.407241314649581909e-01 -1.603837497532367706e-02 -7.997448742389678955e-02 -1.256478130817413330e-01 1.420071125030517578e-01 -9.924552589654922485e-02 6.337008625268936157e-02 5.619030445814132690e-02 4.091431573033332825e-02 3.803486749529838562e-02 -4.486389458179473877e-02 9.890795499086380005e-02 -5.264081358909606934e-01 -3.999274596571922302e-02 -3.791234493255615234e-01 -2.612891793251037598e-01 1.004150062799453735e-01 4.880141094326972961e-02 8.666443079710006714e-02 -1.053623557090759277e-01 4.731818661093711853e-02 3.706471025943756104e-01 1.088660508394241333e-01 -2.354755848646163940e-01 -1.047539561986923218e-01 2.244896441698074341e-01 -3.731682896614074707e-02 7.736822217702865601e-02
9.172333031892776489e-02 1.217342540621757507e-01 2.068497985601425171e-02 -1.572618819773197174e-02 2.859029769897460938e-01 -1.330766174942255020e-02 -4.017422348260879517e-02 2.011881209909915924e-02 1.404489763081073761e-02 -3.484478965401649475e-02 1.177217289805412292e-01 -5.709197372198104858e-02 -7.287386804819107056e-02 -7.122281193733215332e-02 2.226900160312652588e-01 1.427677571773529053e-01 -5.447518825531005859e-01 -9.612360596656799316e-02 -5.440734028816223145e-01 -2.645743191242218018e-01 1.426687985658645630e-01 4.810942709445953369e-02 1.544579304754734039e-02 2.729746699333190918e-02 6.293867528438568115e-02 2.035225927829742432e-01 1.722257733345031738e-01 3.192970901727676392e-02 -5.999939143657684326e-02 9.179589152336120605e-02 9.647236764430999756e-02 -1.450433209538459778e-02
-2.234756760299205780e-02 6.856583524495363235e-03 1.616979092359542847e-01 1.450137495994567871e-01 1.438420861959457397e-01 2.143534719944000244e-01 -1.898686885833740234e-01 2.949574030935764313e-02 1.181631684303283691e-01 -1.321154236793518066e-01 2.296625375747680664e-01 7.070745527744293213e-02 -1.483450531959533691e-01 -1.286364048719406128e-01 3.699886053800582886e-02 2.217659056186676025e-01 -4.302371144294738770e-01 -9.685791283845901489e-02 -8.880342543125152588e-02 -2.363808155059814453e-01 -1.086601465940475464e-01 7.635803520679473877e-02 -6.893208622932434082e-02 1.889714300632476807e-01 4.197498783469200134e-02 4.348473846912384033e-01 2.525308728218078613e-01 -4.824955016374588013e-03 1.948232948780059814e-01 2.273024320602416992e-01 9.736359119415283203e-02 1.892384141683578491e-02
-7.135039567947387695e-02 4.116084575653076172e-01 1.192993670701980591e-01 2.844952046871185303e-01 -1.649563759565353394e-01 1.212316676974296570e-01 1.457930654287338257e-01 6.203000247478485107e-02 -2.168572321534156799e-02 1.268590241670608521e-01 9.047792851924896240e-02 8.461910486221313477e-02 1.978496313095092773e-01 3.724639490246772766e-02 8.793275058269500732e-02 -1.536224037408828735e-02 -2.326273173093795776e-01 -4.314242303371429443e-01 -1.810647100210189819e-01 -8.776851743459701538e-02 -1.727478206157684326e-01 4.093361273407936096e-02 2.044491469860076904e-01 -2.971348166465759277e-02 -1.568600386381149292e-01 1.767552047967910767e-01 -3.232015296816825867e-02 1.179414913058280945e-01 -1.787140667438507080e-01 1.095707714557647705e-02 1.557053718715906143e-02 3.533604443073272705e-01
1.119914054870605469e-01 3.903678152710199356e-03 -1.716156750917434692e-01 -1.765188127756118774e-01 2.910288274288177490e-01 1.856242269277572632e-01 -2.974022412672638893e-03 -1.625891327857971191e-01 2.092523723840713501e-01 -2.328247725963592529e-01 1.792087852954864502e-01 1.824048906564712524e-01 -1.548496931791305542e-01 2.538484148681163788e-02 1.038286536931991577e-01 8.261202275753021240e-02 -1.848700046539306641e-01 -2.224376499652862549e-01 -3.599071800708770752e-01 -5.494153127074241638e-02 2.865614593029022217e-01 1.881711184978485107e-01 5.611013993620872498e-02 1.829525977373123169e-01 -4.881697520613670349e-02 1.025506705045700073e-01 -1.042283624410629272e-01 1.476703733205795288e-01 -1.318792998790740967e-01 1.200160458683967590e-01 -6.079660356044769287e-02 3.524335920810699463e-01
3.614875674247741699e-02 1.592241376638412476e-01 -9.188088774681091309e-02 -5.312497913837432861e-02 3.410218358039855957e-01 2.479114234447479248e-01 -2.938286960124969482e-01 -1.447371095418930054e-01 3.883210420608520508e-01 -1.487649232149124146e-01 2.975518442690372467e-02 2.576845511794090271e-02 -2.362729283049702644e-03 -6.526908278465270996e-02 2.637434564530849457e-02 -5.314301699399948120e-02 -1.390744745731353760e-01 -4.318123459815979004e-01 -3.075342774391174316e-01 8.989155292510986328e-02 8.338204771280288696e-02 -2.601036801934242249e-02 7.278687506914138794e-02 2.594452798366546631e-01 -3.658038377761840820e-02 2.320577353239059448e-01 -8.051908761262893677e-02 1.832428872585296631e-01 -5.260687693953514099e-02 6.886194646358489990e-02 -3.159170597791671753e-02 -4.816124588251113892e-02
-4.014401510357856750e-02 1.788924932479858398e-01 -1.298293173313140869e-01 1.813210994005203247e-01 -3.317736089229583740e-02 9.469112753868103027e-02 -2.372489124536514282e-01 1.765785962343215942e-01 6.731212139129638672e-02 3.235202133655548096e-01 2.533037662506103516e-01 7.756799459457397461e-02 -8.474183082580566406e-02 -1.276126801967620850e-01 8.809519559144973755e-02 -4.217936471104621887e-02 -2.220464795827865601e-01 -2.599129676818847656e-01 -2.590501606464385986e-01 -1.907148957252502441e-01 -1.791677772998809814e-01 9.196662902832031250e-02 1.681190729141235352e-01 3.553098440170288086e-01 -1.411000490188598633e-01 1.534452140331268311e-01 8.411151356995105743e-03 -1.772153228521347046e-01 -3.117027282714843750e-01 5.427732318639755249e-02 9.547990560531616211e-02 8.472547680139541626e-02
1.186543107032775879e-01 1.856877058744430542e-01 -1.657903194427490234e-02 -2.209976129233837128e-02 1.473113894462585449e-01 -2.288836985826492310e-01 -1.141996458172798157e-01 1.716744303703308105e-01 -2.363354340195655823e-02 4.527266137301921844e-03 5.647431313991546631e-02 1.495582014322280884e-01 -2.189451828598976135e-02 -7.589097321033477783e-02 2.796634100377559662e-02 3.239519894123077393e-01 -3.057393133640289307e-01 -2.556336522102355957e-01 -4.277376532554626465e-01 -3.675177395343780518e-01 -1.554125249385833740e-01 4.074472188949584961e-02 -2.477908134460449219e-02 8.202768862247467041e-02 -9.025244973599910736e-03 3.075677454471588135e-01 2.255760133266448975e-01 -9.154678136110305786e-02 -7.789181172847747803e-02 -2.308691106736660004e-02 -6.558062136173248291e-02 -1.453223377466201782e-01
1.542892009019851685e-01 1.875558346509933472e-01 1.873846799135208130e-01 -3.673972189426422119e-02 1.614863574504852295e-01 -1.979362964630126953e-01 -1.210519522428512573e-01 -8.412386290729045868e-03 1.773447543382644653e-01 -9.102649986743927002e-02 1.103389859199523926e-01 6.933172792196273804e-02 1.251217722892761230e-01 -2.184554003179073334e-02 1.071134433150291443e-01 2.428143620491027832e-01 -4.865855574607849121e-01 -2.143401801586151123e-01 -3.444430530071258545e-01 -1.851252466440200806e-01 4.118415713310241699e-02 2.006037682294845581e-01 1.040059849619865417e-01 9.188044071197509766e-02 1.078177094459533691e-01 2.975379526615142822e-01 9.570531547069549561e-02 -4.759347811341285706e-02 7.091184705495834351e-02 -1.031140461564064026e-01 -1.815661191940307617e-01 1.557831764221191406e-01
3.173504769802093506e-02 1.811959892511367798e-01 2.460399270057678223e-01 2.138591706752777100e-01 2.927771210670471191e-02 -1.274292618036270142e-01 -1.237809583544731140e-01 1.428783982992172241e-01 9.570784750394523144e-04 -3.302412629127502441e-01 1.530574820935726166e-02 2.084175311028957367e-02 -1.911882758140563965e-01 -1.728615015745162964e-01 -6.237440928816795349e-02 2.173214852809906006e-01 -3.404651582241058350e-01 -3.074834346771240234e-01 -1.498065292835235596e-01 -1.286700516939163208e-01 -1.474414467811584473e-01 2.553867995738983154e-01 2.432025372982025146e-01 -1.614842861890792847e-01 -2.404985576868057251e-02 2.914141416549682617e-01 2.044182866811752319e-01 2.213286235928535461e-02 -1.511417981237173080e-02 -4.172036424279212952e-02 -1.615852117538452148e-01 4.768047109246253967e-02
-4.235995560884475708e-02 1.237711459398269653e-01 -1.453450173139572144e-01 -2.163405716419219971e-01 2.384023517370223999e-01 2.417887598276138306e-01 -2.402489781379699707e-01 -7.753114402294158936e-02 3.043577075004577637e-01 -3.247866928577423096e-01 1.267592161893844604e-01 9.524707496166229248e-02 -1.142860203981399536e-01 3.062994405627250671e-02 -2.520534768700599670e-02 6.682043522596359253e-02 -1.841298788785934448e-01 -4.298211932182312012e-01 -1.235421597957611084e-01 -4.564233869314193726e-02 2.945251762866973877e-02 2.397814244031906128e-01 -2.148311436176300049e-01 4.087424278259277344e-02 1.066969707608222961e-01 2.473677992820739746e-01 -1.621798723936080933e-01 1.559232473373413086e-01 -5.131962150335311890e-02 6.121270358562469482e-02 -9.164483100175857544e-02 1.158420145511627197e-01
-1.253655459731817245e-02 2.319966405630111694e-01 -1.674001216888427734e-01 4.178857803344726562e-02 2.256933450698852539e-01 2.346586436033248901e-01 1.517374515533447266e-01 -5.337073653936386108e-02 1.037097424268722534e-01 8.931320905685424805e-02 8.942507952451705933e-02 5.809692665934562683e-02 3.809598460793495178e-02 -2.297106683254241943e-01 -2.952367998659610748e-02 -4.262086749076843262e-02 -1.653231680393218994e-01 -3.581683337688446045e-01 -3.692048788070678711e-01 -3.359508514404296875e-02 8.766958862543106079e-02 -4.216277040541172028e-03 -1.817118972539901733e-01 2.049281597137451172e-01 1.714465618133544922e-01 8.274509757757186890e-02 -2.004536539316177368e-01 3.000702857971191406e-01 -3.039539158344268799e-01 1.663630828261375427e-02 2.018419504165649414e-01 1.473782062530517578e-01
5.983717739582061768e-02 1.103948503732681274e-01 -3.405224680900573730e-01 2.943334169685840607e-02 3.914381861686706543e-01 1.094235479831695557e-01 -2.234760858118534088e-02 2.770376857370138168e-03 4.643631577491760254e-01 -7.004345208406448364e-02 1.706200689077377319e-01 1.434802412986755371e-01 2.364485338330268860e-02 9.822255373001098633e-02 2.021732926368713379e-02 1.225155889987945557e-01 -1.398822069168090820e-01 -4.148228466510772705e-01 -2.562215030193328857e-01 3.243161365389823914e-02 1.001470983028411865e-01 1.084944233298301697e-01 1.865917816758155823e-02 2.066677659749984741e-01 6.173123046755790710e-02 1.782427579164505005e-01 -1.016563624143600464e-01 5.444855242967605591e-02 -1.228653546422719955e-02 -6.331219524145126343e-02 1.264682561159133911e-01 -1.166343986988067627e-01
2.291220240294933319e-02 1.367259174585342407e-01 -1.045575812458992004e-01 1.465031355619430542e-01 2.613663971424102783e-01 4.611907005310058594e-01 -2.788316830992698669e-02 -3.746329247951507568e-02 5.088081955909729004e-02 -3.299528062343597412e-01 4.805233702063560486e-02 -2.171184420585632324e-01 2.916247770190238953e-02 -6.887581199407577515e-02 2.014906555414199829e-01 2.719231247901916504e-01 -8.888995274901390076e-03 -1.621176749467849731e-01 -3.399272859096527100e-01 -2.326671928167343140e-01 2.626722455024719238e-01 6.154581159353256226e-02 -7.579671591520309448e-02 9.253627061843872070e-02 1.581723242998123169e-02 1.155356466770172119e-01 9.428777545690536499e-02 1.498589962720870972e-01 -1.991021186113357544e-01 -8.176436275243759155e-02 9.420900791883468628e-02 -2.942340448498725891e-02
1.747713536024093628e-01 2.334042266011238098e-02 4.526424035429954529e-02 -3.689918667078018188e-02 1.920516490936279297e-01 -1.222988869994878769e-02 -1.366170346736907959e-01 6.795826554298400879e-02 1.532314717769622803e-01 1.587107181549072266e-01 3.572215512394905090e-02 1.752742081880569458e-01 7.200399786233901978e-02 -1.484589129686355591e-01 3.000311739742755890e-02 1.200909838080406189e-01 -2.579682469367980957e-01 -4.497216641902923584e-01 -9.108168631792068481e-02 8.553928136825561523e-02 -2.660846710205078125e-01 3.627114295959472656e-01 5.845218896865844727e-02 6.467363238334655762e-02 -1.559022367000579834e-01 1.754118502140045166e-02 -1.943780928850173950e-01 -1.056686863303184509e-01 -1.879137903451919556e-01 -4.370636865496635437e-02 -6.736422330141067505e-02 4.150653481483459473e-01
-1.019365414977073669e-01 -1.774768903851509094e-02 -1.447754651308059692e-01 -2.066071927547454834e-01 2.858140766620635986e-01 -6.483805179595947266e-02 4.940289258956909180e-02 1.862236484885215759e-02 4.562059417366981506e-02 1.959354802966117859e-02 1.310523152351379395e-01 -4.492921009659767151e-02 -1.045487225055694580e-01 -1.404983084648847580e-02 2.051017582416534424e-01 5.345863848924636841e-02 -3.786641061305999756e-01 -3.794849812984466553e-01 -1.637101024389266968e-01 -2.264134585857391357e-01 -8.668098598718643188e-02 7.147498428821563721e-02 2.490105330944061279e-01 7.321683317422866821e-02 -1.089963391423225403e-01 3.846451342105865479e-01 5.600569397211074829e-02 1.788392812013626099e-01 -9.019881486892700195e-02 7.913822680711746216e-02 -2.307209223508834839e-01 2.263267934322357178e-01
1.967504918575286865e-01 9.499755501747131348e-02 -3.244506567716598511e-02 -3.544413298368453979e-02 4.520507454872131348e-01 3.080790936946868896e-01 -2.787405252456665039e-01 1.378900259733200073e-01 -9.617429971694946289e-02 2.598268091678619385e-01 -1.314725577831268311e-01 -1.182188279926776886e-02 -9.966519474983215332e-02 -1.379654258489608765e-01 -1.516385972499847412e-01 1.442176699638366699e-01 -7.889585942029953003e-02 -2.576991021633148193e-01 -1.259486228227615356e-01 -1.375371515750885010e-01 -1.541547626256942749e-01 -2.652889676392078400e-02 1.129783317446708679e-01 -6.126721575856208801e-02 -1.560303270816802979e-01 2.858622968196868896e-01 9.268458187580108643e-02 6.638073176145553589e-02 -2.773154079914093018e-01 -1.000612303614616394e-01 1.285768300294876099e-01 1.270143389701843262e-01
1.610371768474578857e-01 -8.349291235208511353e-02 1.392443329095840454e-01 1.643438190221786499e-01 1.788901686668395996e-01 1.957902461290359497e-01 -7.368643581867218018e-02 -1.222063750028610229e-01 6.430666148662567139e-02 -4.877994582056999207e-02 -2.164455056190490723e-01 -5.438514798879623413e-02 -1.075329557061195374e-01 6.738493591547012329e-02 6.476218998432159424e-02 2.665185630321502686e-01 -1.811714917421340942e-01 -4.538682103157043457e-01 -2.998959124088287354e-01 -9.291209280490875244e-02 -1.595468670129776001e-01 8.782369643449783325e-02 2.150498181581497192e-01 1.193868517875671387e-01 -1.445576995611190796e-01 6.177611183375120163e-03 1.535190939903259277e-01 -1.799805089831352234e-02 -2.533373832702636719e-01 5.791332572698593140e-03 -3.759955167770385742e-01 2.960186079144477844e-02
7.762908935546875000e-02 1.742856502532958984e-01 -2.181523591279983521e-01 -6.860856711864471436e-02 3.255300819873809814e-01 1.350885182619094849e-01 8.943001739680767059e-03 5.760317668318748474e-02 5.009097456932067871e-01 -1.363925486803054810e-01 1.220310628414154053e-01 7.637426257133483887e-02 -1.212854124605655670e-02 3.806789964437484741e-02 -8.316525816917419434e-02 2.275130152702331543e-01 -1.272286176681518555e-01 -3.181531727313995361e-01 -2.129901647567749023e-01 -3.050779737532138824e-02 9.683198481798171997e-02 3.494350984692573547e-02 6.327407062053680420e-02 2.449488043785095215e-01 1.207668408751487732e-01 2.672882080078125000e-01 -2.495293468236923218e-01 1.609914004802703857e-01 -1.059563085436820984e-01 -2.235735999420285225e-03 7.467595487833023071e-02 6.202457472681999207e-02
1.486471593379974365e-01 -7.016777247190475464e-02 -1.491212006658315659e-02 -3.611784577369689941e-01 8.652068674564361572e-02 8.870292454957962036e-02 -2.964288890361785889e-01 1.409366279840469360e-01 2.345575541257858276e-01 -1.239769607782363892e-01 2.495344728231430054e-01 7.680629193782806396e-02 -1.603543460369110107e-01 -1.969510018825531006e-01 -1.002955734729766846e-01 1.063952967524528503e-01 -5.662520602345466614e-02 -2.616809904575347900e-01 -4.695928469300270081e-02 -2.106172740459442139e-01 2.037587761878967285e-01 1.223885416984558105e-01 1.443446427583694458e-01 -5.444857478141784668e-02 -2.108138203620910645e-01 3.177691400051116943e-01 1.671801693737506866e-02 -8.333586156368255615e-02 -2.397573143243789673e-01 1.509676408022642136e-02 -1.759322136640548706e-01 2.343759685754776001e-01
-3.644459694623947144e-02 -2.878768136724829674e-03 -1.761039644479751587e-01 1.852270513772964478e-01 2.571272253990173340e-01 2.725679576396942139e-01 -9.819279611110687256e-02 -3.930819220840930939e-03 1.770700365304946899e-01 -2.509218454360961914e-01 -1.083742976188659668e-01 1.178611442446708679e-01 4.856348782777786255e-02 -1.481018215417861938e-02 3.216475993394851685e-02 1.543174535036087036e-01 -1.823688596487045288e-01 -5.562482476234436035e-01 -9.598251432180404663e-02 1.491536293178796768e-02 2.049764543771743774e-01 7.035303860902786255e-02 -8.367753773927688599e-02 3.481786549091339111e-01 1.441942602396011353e-01 6.826514750719070435e-02 2.010697871446609497e-02 8.146958798170089722e-02 -4.391388595104217529e-02 2.196190804243087769e-01 1.484719961881637573e-01 -6.244464963674545288e-02
-5.430455505847930908e-02 2.780221104621887207e-01 -6.990240514278411865e-02 2.828747332096099854e-01 -9.099360555410385132e-02 -7.035159319639205933e-02 2.232584729790687561e-02 -3.230226412415504456e-02 1.644057333469390869e-01 1.114613339304924011e-01 1.580295413732528687e-01 -2.496998943388462067e-02 -5.135232955217361450e-02 9.007251262664794922e-02 1.823727190494537354e-01 -1.738620847463607788e-01 -2.918710410594940186e-01 -4.422353506088256836e-01 -2.489625066518783569e-01 -1.270733028650283813e-01 -2.733009681105613708e-02 3.487280905246734619e-01 1.574798077344894409e-01 -7.640959322452545166e-02 2.580779790878295898e-02 1.627978831529617310e-01 1.276946514844894409e-01 3.296044096350669861e-02 -1.437351107597351074e-01 -7.323753088712692261e-02 -8.568455278873443604e-02 3.016248345375061035e-01
-1.335484683513641357e-01 1.157730892300605774e-01 1.279488354921340942e-01 -1.267720311880111694e-01 1.722306311130523682e-01 -7.456089369952678680e-03 -1.812913119792938232e-01 8.536468446254730225e-02 1.300017833709716797e-01 -1.830873638391494751e-01 1.832775473594665527e-01 1.584507524967193604e-01 -1.506499946117401123e-01 2.071938849985599518e-02 -1.982704848051071167e-01 -7.122087478637695312e-02 -1.369767636060714722e-01 -4.633386731147766113e-01 -3.181957900524139404e-01 -1.156201809644699097e-01 8.890357613563537598e-02 -1.035746652632951736e-02 2.161552309989929199e-01 -1.392991989850997925e-01 1.925442367792129517e-01 2.133359163999557495e-01 1.289559155702590942e-01 4.478081315755844116e-02 -7.495844364166259766e-02 2.623840570449829102e-01 1.311457455158233643e-01 2.733779251575469971e-01
2.320428192615509033e-01 1.494195610284805298e-01 2.949260771274566650e-01 1.206862628459930420e-01 2.094463557004928589e-01 8.458728343248367310e-02 -1.559172123670578003e-01 7.982219010591506958e-02 4.988852143287658691e-02 2.984940819442272186e-02 -1.240219920873641968e-01 8.917941153049468994e-02 -6.381942331790924072e-02 5.033119767904281616e-02 -1.582440733909606934e-02 7.710950821638107300e-02 -9.129185229539871216e-02 -2.646403610706329346e-01 -2.225590199232101440e-01 -2.939800322055816650e-01 4.947120547294616699e-01 -1.826367527246475220e-02 -1.049480587244033813e-01 3.084439039230346680e-01 2.329699322581291199e-02 -2.824865840375423431e-02 -2.128755003213882446e-01 5.631832405924797058e-02 -8.346541225910186768e-02 -8.105007559061050415e-02 2.301046699285507202e-01 1.385611891746520996e-01
1.500368118286132812e-01 -1.016971319913864136e-01 9.763789176940917969e-02 -5.282003432512283325e-02 1.416593492031097412e-01 1.762631833553314209e-01 -1.488060504198074341e-01 8.719465136528015137e-02 7.927616685628890991e-02 -1.939830929040908813e-02 -1.417864412069320679e-01 2.491887956857681274e-01 -8.637605607509613037e-02 -1.693752706050872803e-01 -2.470974475145339966e-01 -5.065687745809555054e-02 -5.598769639618694782e-04 -4.601600468158721924e-01 -2.916652560234069824e-01 -1.701433397829532623e-02 -2.477334737777709961e-01 -1.167440228164196014e-02 2.381325326859951019e-02 -1.089475117623806000e-02 -2.105205953121185303e-01 3.506071865558624268e-01 2.962903380393981934e-01 2.356781065464019775e-01 -8.343122154474258423e-02 -8.708249032497406006e-02 -2.908041700720787048e-02 -6.630050484091043472e-03
1.211762055754661560e-01 4.106961786746978760e-01 -4.226977471262216568e-03 9.008117020130157471e-02 1.645253971219062805e-02 -1.016082167625427246e-01 1.107847411185503006e-02 3.250489383935928345e-02 1.266943812370300293e-01 1.625974774360656738e-01 6.669915467500686646e-02 -1.814608275890350342e-02 -2.767801098525524139e-02 -1.643132232129573822e-02 2.615714967250823975e-01 1.081001982092857361e-01 -2.940339148044586182e-01 -3.247133791446685791e-01 -8.453576266765594482e-02 -3.616409301757812500e-01 -1.109490022063255310e-01 1.169566735625267029e-01 2.206131219863891602e-01 4.622406139969825745e-02 -8.389548957347869873e-02 3.926782608032226562e-01 1.365863680839538574e-01 9.632679075002670288e-02 -2.559050023555755615e-01 2.848986163735389709e-02 -2.638947963714599609e-02 -7.446070015430450439e-02
2.601722776889801025e-01 3.444221988320350647e-02 1.235727593302726746e-01 2.013024389743804932e-01 1.061371043324470520e-01 2.470149695873260498e-01 7.671324908733367920e-02 3.723507523536682129e-01 2.870967686176300049e-01 1.010926514863967896e-01 1.051295641809701920e-02 -2.155406177043914795e-01 -1.973753720521926880e-01 -1.379130184650421143e-01 -1.376827992498874664e-02 3.366873562335968018e-01 -1.960084028542041779e-02 -3.266498446464538574e-01 -2.524793148040771484e-01 2.409153804183006287e-02 1.642863079905509949e-02 1.330043375492095947e-02 8.803130686283111572e-02 -1.617295593023300171e-01 -2.376525402069091797e-01 4.686612263321876526e-02 -2.647000364959239960e-02 -2.791054360568523407e-02 -1.000584959983825684e-01 7.593015581369400024e-02 1.857321709394454956e-01 1.777368485927581787e-01
-1.033292151987552643e-02 1.987483501434326172e-01 -7.708803564310073853e-02 -4.407573863863945007e-02 6.037120148539543152e-02 9.876843541860580444e-02 -1.751562207937240601e-01 1.892656683921813965e-01 4.685430601239204407e-02 2.225711755454540253e-02 1.476917862892150879e-01 -1.876854710280895233e-02 -1.299195177853107452e-02 7.982920855283737183e-02 9.178613871335983276e-02 3.471379578113555908e-01 -4.185819923877716064e-01 -1.620308905839920044e-01 -3.036591708660125732e-01 -3.379448056221008301e-01 -2.057176548987627029e-03 2.379584461450576782e-01 1.332723647356033325e-01 4.359589889645576477e-02 2.889028787612915039e-01 3.064108490943908691e-01 9.492325596511363983e-03 -1.824871152639389038e-01 -1.193434819579124451e-01 -4.869128763675689697e-02 -2.685667015612125397e-02 5.381674971431493759e-03
1.774915158748626709e-01 2.289372235536575317e-01 -1.895023435354232788e-01 3.552378714084625244e-02 3.290949761867523193e-01 2.228692024946212769e-01 -4.277439042925834656e-02 -5.534929782152175903e-02 4.648398160934448242e-01 -8.159278333187103271e-02 2.012198418378829956e-01 1.248867884278297424e-01 3.281307592988014221e-02 2.705752663314342499e-02 6.116075813770294189e-02 2.171817123889923096e-01 -6.132788956165313721e-02 -3.617194592952728271e-01 -8.082467317581176758e-02 -1.333341449499130249e-01 1.225989460945129395e-01 6.338711827993392944e-03 -1.350854407064616680e-03 2.040754705667495728e-01 1.390396356582641602e-01 2.840036451816558838e-01 -7.761603593826293945e-02 1.905279010534286499e-01 -4.579307138919830322e-02 -2.564090769737958908e-03 7.020647078752517700e-02 -1.397411674261093140e-01
7.006154954433441162e-02 2.225094288587570190e-01 -2.713187634944915771e-01 -1.069550737738609314e-01 2.738029956817626953e-01 1.543894261121749878e-01 6.362263113260269165e-02 1.046385169029235840e-01 4.415848553180694580e-01 -1.999351680278778076e-01 1.427401602268218994e-01 1.145448386669158936e-01 -9.407108277082443237e-02 3.602936863899230957e-02 2.675550349522382021e-04 2.555374503135681152e-01 -1.708034425973892212e-01 -3.770807981491088867e-01 -1.717107295989990234e-01 -3.996587172150611877e-02 9.637083858251571655e-02 -5.316289141774177551e-02 3.925036266446113586e-02 1.858389377593994141e-01 2.612117677927017212e-02 1.865071058273315430e-01 -1.745660603046417236e-01 2.405458241701126099e-01 7.780241966247558594e-02 1.144768670201301575e-01 8.535397052764892578e-02 -4.393942281603813171e-02
2.252421081066131592e-01 7.071208208799362183e-03 1.668167263269424438e-01 2.403903901576995850e-01 4.515694379806518555e-01 -2.494385279715061188e-02 -3.188838064670562744e-01 2.211282551288604736e-01 -4.411456733942031860e-02 -5.418107286095619202e-02 1.177249550819396973e-01 -4.208916053175926208e-02 -1.453370153903961182e-01 -4.522928968071937561e-02 3.579203039407730103e-02 1.318163573741912842e-01 -2.229955047369003296e-01 -2.011417299509048462e-01 -1.290578693151473999e-01 -1.429725438356399536e-01 -2.806835770606994629e-01 1.757897585630416870e-01 1.818843632936477661e-01 2.375138401985168457e-01 -3.649921342730522156e-02 2.314181178808212280e-01 -3.455740213394165039e-02 2.152182012796401978e-01 -8.135518431663513184e-02 -2.971217781305313110e-02 7.552665472030639648e-02 6.382750719785690308e-02
1.181871592998504639e-01 1.828716546297073364e-01 -2.085592001676559448e-01 -8.540085703134536743e-02 3.319094181060791016e-01 1.342304199934005737e-01 6.734614074230194092e-02 1.050511971116065979e-01 4.761665761470794678e-01 -1.924869865179061890e-01 1.104970052838325500e-01 4.038754478096961975e-02 -2.756721526384353638e-02 4.583154246211051941e-02 -5.268078297376632690e-02 1.512267440557479858e-01 -1.435170024633407593e-01 -3.080502450466156006e-01 -1.404609233140945435e-01 1.200321316719055176e-02 1.882203966379165649e-01 -3.268164768815040588e-02 4.043303430080413818e-02 2.642481029033660889e-01 1.174621656537055969e-01 3.534665405750274658e-01 -2.071200758218765259e-01 1.358915567398071289e-01 -4.383704438805580139e-02 -4.362068325281143188e-02 4.023507982492446899e-02 -5.520716309547424316e-02
2.151830345392227173e-01 -9.695413708686828613e-02 3.043122589588165283e-01 3.318393602967262268e-03 -1.251061111688613892e-01 -2.426386028528213501e-01 -1.461951136589050293e-01 -2.697845362126827240e-02 2.893884778022766113e-01 -2.082145959138870239e-01 1.707352250814437866e-01 2.492994666099548340e-01 -1.474719792604446411e-01 -1.086496189236640930e-01 -7.754348963499069214e-02 5.300671607255935669e-02 -2.568034231662750244e-01 -2.722626924514770508e-01 -2.705774903297424316e-01 -9.185424447059631348e-02 -1.430322974920272827e-01 8.499015867710113525e-02 -3.603462874889373779e-02 9.977907687425613403e-02 -1.070547401905059814e-01 2.665688395500183105e-01 1.149166747927665710e-01 5.538683757185935974e-02 9.314250200986862183e-02 1.090274378657341003e-01 -2.556849718093872070e-01 2.211048305034637451e-01
7.127796858549118042e-02 -1.876312308013439178e-03 -2.676325105130672455e-02 -3.331208527088165283e-01 8.477763086557388306e-02 4.580882936716079712e-02 -1.171527877449989319e-01 2.161151766777038574e-01 2.263349741697311401e-01 -1.562097202986478806e-02 -2.573496848344802856e-02 -8.791992813348770142e-02 3.883078321814537048e-02 -7.845982164144515991e-02 6.375876069068908691e-02 1.521512269973754883e-01 -4.956813156604766846e-01 -1.529935598373413086e-01 -3.206614255905151367e-01 -2.185663878917694092e-01 -7.267885655164718628e-02 2.886765599250793457e-01 2.007205039262771606e-02 -4.009735211730003357e-02 1.166886463761329651e-01 4.185140728950500488e-01 8.529669046401977539e-02 -9.117416292428970337e-02 3.014527074992656708e-02 -5.151587724685668945e-02 2.376022166572511196e-04 -2.282558195292949677e-02
1.273375302553176880e-01 2.737973630428314209e-02 1.396640986204147339e-01 -6.578267365694046021e-02 1.180126443505287170e-01 -1.030818000435829163e-01 3.159881010651588440e-02 1.657836954109370708e-03 2.052798867225646973e-01 -2.573936060070991516e-02 2.468055933713912964e-01 1.869535595178604126e-01 -1.091681122779846191e-01 1.425095051527023315e-01 4.964974522590637207e-02 2.416087388992309570e-01 -4.386542141437530518e-01 -1.614892929792404175e-01 -3.267446160316467285e-01 -3.142569959163665771e-01 -1.832493990659713745e-01 1.602028906345367432e-01 5.947544798254966736e-02 1.299048066139221191e-01 8.037120848894119263e-02 3.337620198726654053e-01 1.145552024245262146e-01 -9.368026256561279297e-02 -1.133187189698219299e-01 -2.708349144086241722e-03 -9.276060760021209717e-02 -1.924375742673873901e-01
-2.616228535771369934e-02 -4.158360883593559265e-02 -7.161538302898406982e-02 5.342825502157211304e-02 -2.049110084772109985e-02 6.716443598270416260e-02 -1.104152202606201172e-01 -6.052673235535621643e-02 -6.534738838672637939e-02 -1.459645200520753860e-02 2.670214045792818069e-03 8.982677012681961060e-02 -1.735546439886093140e-01 6.322464346885681152e-02 -1.399020198732614517e-02 7.530930638313293457e-02 -5.259056091308593750e-01 -2.759851217269897461e-01 -2.240875810384750366e-01 -3.542191386222839355e-01 1.212911158800125122e-01 1.168901473283767700e-01 1.530732065439224243e-01 1.006425246596336365e-01 1.182902008295059204e-01 3.760237097740173340e-01 3.381252884864807129e-01 7.193408161401748657e-02 1.331622749567031860e-01 4.828448221087455750e-02 1.650211364030838013e-01 6.099820509552955627e-02
-1.569238752126693726e-01 1.900534480810165405e-01 -4.976540803909301758e-02 8.342723548412322998e-02 3.772121369838714600e-01 -3.163107484579086304e-02 -1.829034388065338135e-01 3.554773628711700439e-01 1.116941943764686584e-01 -4.876476246863603592e-03 1.944730244576931000e-02 3.671742081642150879e-01 2.211898192763328552e-02 -3.452416136860847473e-02 -3.298658411949872971e-03 2.180478274822235107e-01 -2.396010607481002808e-01 -5.702770501375198364e-02 -1.537282764911651611e-01 -2.161089479923248291e-01 -7.559373229742050171e-02 1.392761617898941040e-01 2.315186709165573120e-02 2.203837595880031586e-02 -1.268602311611175537e-01 3.926033079624176025e-01 -1.383565273135900497e-02 -2.572410106658935547e-01 1.132648885250091553e-01 -4.439756646752357483e-02 -1.060856059193611145e-01 -9.999738633632659912e-02
4.188285674899816513e-03 6.648620218038558960e-02 -3.754785982891917229e-03 -1.676708906888961792e-01 3.915148675441741943e-01 2.914760708808898926e-01 -1.712774783372879028e-01 -2.726851701736450195e-01 4.066287279129028320e-01 -1.928473263978958130e-01 1.183549128472805023e-02 1.283501535654067993e-01 -1.476098597049713135e-01 -5.354743823409080505e-02 -2.837912738323211670e-02 5.562262982130050659e-02 -7.842224091291427612e-02 -3.072754144668579102e-01 -2.921263873577117920e-01 1.990143209695816040e-02 4.446473717689514160e-02 2.577047944068908691e-01 -4.878470674157142639e-02 6.208845600485801697e-02 -8.064544200897216797e-02 1.161428615450859070e-01 -1.770805269479751587e-01 7.078690826892852783e-02 1.284974813461303711e-01 2.956173941493034363e-02 1.699785292148590088e-01 1.192800477147102356e-01
1.941995769739151001e-01 -4.270529747009277344e-02 -2.161845415830612183e-01 3.352254629135131836e-01 4.578890651464462280e-02 1.614067852497100830e-01 -9.986924380064010620e-02 2.366972267627716064e-01 4.134258627891540527e-01 6.893792748451232910e-02 6.351705640554428101e-02 -1.900154799222946167e-01 -1.235115602612495422e-01 -2.600391581654548645e-02 1.160555332899093628e-01 1.573179513216018677e-01 -2.346787899732589722e-01 -4.199369251728057861e-01 -2.482061088085174561e-01 9.675589948892593384e-02 -9.511280059814453125e-02 -3.948159888386726379e-02 -1.843000650405883789e-01 -7.405414432287216187e-02 -4.054529219865798950e-02 5.211073160171508789e-02 -3.068079240620136261e-02 5.459300801157951355e-02 -2.012110203504562378e-01 -5.632438510656356812e-02 7.015352603048086166e-03 1.811252981424331665e-01
7.592137157917022705e-02 1.019927412271499634e-01 1.265253573656082153e-01 -1.609876155853271484e-01 2.622565925121307373e-01 -1.655528694391250610e-01 -3.402238786220550537e-01 -2.067811638116836548e-01 1.901917308568954468e-01 -2.248737066984176636e-01 3.202381432056427002e-01 -1.424394696950912476e-01 -1.217045485973358154e-01 -1.944392733275890350e-02 1.322338581085205078e-01 2.087864279747009277e-01 -1.983751952648162842e-01 -2.702849805355072021e-01 -2.671274840831756592e-01 -2.743510305881500244e-01 5.815523862838745117e-02 4.107120446860790253e-03 1.603832691907882690e-01 7.319448143243789673e-02 6.369383772835135460e-04 2.734995186328887939e-01 8.957272022962570190e-02 -4.593886062502861023e-02 -3.006726130843162537e-02 1.173805221915245056e-01 -8.324545621871948242e-02 -3.607116639614105225e-02
4.467964768409729004e-01 -2.181101590394973755e-02 8.769086748361587524e-02 2.519188225269317627e-01 5.638962239027023315e-02 1.596311628818511963e-01 -1.549181640148162842e-01 -1.134028285741806030e-01 -1.020666956901550293e-02 -2.293330729007720947e-01 2.714348137378692627e-01 3.543271869421005249e-02 6.089065968990325928e-02 -1.423891186714172363e-01 -2.412978559732437134e-01 1.052699387073516846e-01 -2.042973041534423828e-01 -2.475292831659317017e-01 -8.978736400604248047e-02 -1.477528512477874756e-01 3.173873424530029297e-01 -1.455889642238616943e-01 -2.035381495952606201e-01 5.780432745814323425e-02 -2.025705575942993164e-01 1.807068288326263428e-01 -2.270611003041267395e-02 -1.152651160955429077e-01 -1.270482540130615234e-01 1.153165102005004883e-02 1.238116770982742310e-01 1.536490172147750854e-01
3.194876909255981445e-01 5.362145230174064636e-02 2.124768346548080444e-01 2.532464861869812012e-01 3.607967197895050049e-01 -2.600970864295959473e-02 -7.733683288097381592e-02 3.320181965827941895e-01 9.129642695188522339e-02 1.967999935150146484e-01 9.841046482324600220e-02 -5.220066010951995850e-02 -8.964546769857406616e-02 -5.320481956005096436e-02 -1.720747649669647217e-01 2.103140205144882202e-01 -2.323391437530517578e-01 -3.171916902065277100e-01 -9.038431197404861450e-02 -1.880850493907928467e-01 -3.018526434898376465e-01 -1.973864622414112091e-02 1.268199980258941650e-01 1.164761483669281006e-01 1.153600364923477173e-01 1.635953336954116821e-01 6.964760273694992065e-02 7.014599442481994629e-02 -1.449847873300313950e-02 -7.038887590169906616e-02 -4.100430011749267578e-02 1.361620873212814331e-01
-1.065944954752922058e-01 -1.535771694034337997e-02 -1.441934145987033844e-02 -2.369628846645355225e-01 3.290174603462219238e-01 -8.474003523588180542e-02 -1.073838248848915100e-01 1.173786893486976624e-01 4.534551128745079041e-02 -2.436693012714385986e-02 6.450051069259643555e-02 1.214118376374244690e-01 -4.714198037981987000e-02 -4.420830681920051575e-02 1.045049428939819336e-01 1.130666658282279968e-01 -4.031228125095367432e-01 -3.229148089885711670e-01 -2.529116272926330566e-01 -2.710637152194976807e-01 3.234494104981422424e-02 1.660633385181427002e-01 2.491418570280075073e-01 1.086032837629318237e-01 -3.204889595508575439e-02 2.807665765285491943e-01 1.305403262376785278e-01 3.328125923871994019e-02 -1.728533953428268433e-01 1.550981998443603516e-01 -5.092538520693778992e-02 2.839419543743133545e-01
2.995758354663848877e-01 -3.203912451863288879e-02 -1.538894325494766235e-01 1.779324710369110107e-01 -9.782633185386657715e-02 8.172705769538879395e-02 -2.093641310930252075e-01 1.357603371143341064e-01 2.891754806041717529e-01 6.957843154668807983e-02 9.084239602088928223e-02 -1.719174683094024658e-01 -2.327984124422073364e-01 -8.004809170961380005e-02 4.722308740019798279e-02 1.238417252898216248e-01 -1.900189369916915894e-01 -5.107691884040832520e-01 -2.854685783386230469e-01 1.059209704399108887e-01 5.307380110025405884e-02 -8.619944751262664795e-02 -1.108890958130359650e-02 -1.600036919116973877e-01 -6.638807058334350586e-02 1.217198744416236877e-01 -1.616215854883193970e-01 -3.910977765917778015e-02 -2.814239859580993652e-01 3.287760168313980103e-02 6.662555783987045288e-02 1.168856844305992126e-01
1.304661780595779419e-01 1.469485610723495483e-01 -5.631861463189125061e-02 -1.226262301206588745e-01 1.893899142742156982e-01 1.450532395392656326e-02 -6.229307502508163452e-02 2.345332354307174683e-01 1.208822280168533325e-01 1.063449829816818237e-01 -2.477389061823487282e-03 4.087410122156143188e-02 -2.842045724391937256e-01 8.197613991796970367e-03 -2.994318008422851562e-01 2.005623877048492432e-01 -2.185371965169906616e-01 -1.581443995237350464e-01 -3.153047859668731689e-01 2.473193220794200897e-03 -1.305885165929794312e-01 1.591067910194396973e-01 1.056814566254615784e-01 2.759911417961120605e-01 3.433972597122192383e-02 1.652460396289825439e-01 -1.310139298439025879e-01 1.759469956159591675e-01 -2.632489204406738281e-01 -2.494039982557296753e-01 -1.593169271945953369e-01 2.729411423206329346e-01
8.507072180509567261e-02 -1.704645305871963501e-01 -8.503066748380661011e-02 -5.150918150320649147e-04 4.664144292473793030e-02 1.149233244359493256e-02 -9.545191377401351929e-02 1.813284605741500854e-01 -1.145746037364006042e-01 1.087797223590314388e-03 3.601219654083251953e-01 -6.572202313691377640e-03 2.820706181228160858e-02 -1.589588075876235962e-01 8.058905601501464844e-02 1.810012459754943848e-01 -2.527416348457336426e-01 -1.569544523954391479e-01 -3.187999427318572998e-01 -2.071126103401184082e-01 -1.889351755380630493e-02 -6.370560079813003540e-02 -2.864583209156990051e-02 2.989588305354118347e-02 2.518813014030456543e-01 4.370992183685302734e-01 -1.759734451770782471e-01 7.668267935514450073e-02 -1.267126500606536865e-01 2.871765792369842529e-01 2.169870436191558838e-01 1.669372171163558960e-01
2.141063511371612549e-01 1.114355400204658508e-01 7.083356380462646484e-02 7.790371309965848923e-03 2.511056363582611084e-01 -2.552118599414825439e-01 -1.424082219600677490e-01 1.793055385351181030e-01 -2.441510558128356934e-02 2.750258147716522217e-01 2.467592060565948486e-01 7.225147914141416550e-03 -3.608648106455802917e-02 -5.730620399117469788e-02 -1.045974530279636383e-02 1.699533909559249878e-01 -3.054485619068145752e-01 -2.970325052738189697e-01 -1.555121093988418579e-01 -2.880431413650512695e-01 -1.609030812978744507e-01 1.407088488340377808e-01 2.264409810304641724e-01 7.517858594655990601e-02 5.223343893885612488e-02 3.634978234767913818e-01 -3.429604321718215942e-02 1.900999993085861206e-01 8.494800329208374023e-02 -6.099267676472663879e-02 9.772015362977981567e-02 3.650423511862754822e-02
2.387286722660064697e-02 1.634986996650695801e-01 -1.859469711780548096e-01 7.808669656515121460e-02 3.715793192386627197e-01 1.549931615591049194e-01 -2.776200138032436371e-02 7.185158133506774902e-02 3.985683619976043701e-01 -3.185656368732452393e-01 1.847927868366241455e-01 5.234025046229362488e-02 7.655828446149826050e-02 -1.132562905550003052e-01 -9.019162505865097046e-02 3.114146292209625244e-01 -6.897766888141632080e-02 -3.898100852966308594e-01 -1.103524565696716309e-01 -3.490396076813340187e-03 1.804055273532867432e-02 -4.033616185188293457e-02 4.978274460881948471e-03 3.275783061981201172e-01 6.294564157724380493e-02 1.882908791303634644e-01 -5.978669971227645874e-02 5.602946877479553223e-02 3.213442105334252119e-04 -5.379559472203254700e-02 6.931633502244949341e-02 -1.046617552638053894e-01
9.975975751876831055e-02 -7.191445678472518921e-02 3.696978688240051270e-01 2.244156450033187866e-01 -9.013228118419647217e-03 -2.492689155042171478e-02 1.147496253252029419e-01 1.524670422077178955e-01 1.524542421102523804e-01 6.269094347953796387e-02 1.946228444576263428e-01 1.923796683549880981e-01 -2.513097226619720459e-01 -2.648394368588924408e-02 2.071118652820587158e-01 1.757331937551498413e-01 -1.001365184783935547e-01 -4.286299645900726318e-01 -1.694574952125549316e-01 -2.105642110109329224e-02 1.576155722141265869e-01 3.992655873298645020e-02 -8.698873966932296753e-02 1.567030400037765503e-01 7.594970613718032837e-02 1.651835888624191284e-01 1.487900018692016602e-01 1.819285154342651367e-01 -3.230410814285278320e-01 -1.134862303733825684e-01 7.879617810249328613e-02 -1.667983233928680420e-01
1.780383586883544922e-01 1.170498803257942200e-01 -1.972742527723312378e-01 -2.816988527774810791e-02 2.428768128156661987e-01 2.394140958786010742e-01 3.914714325219392776e-03 -1.014471948146820068e-01 4.346068203449249268e-01 -1.429631710052490234e-01 1.298618912696838379e-01 -6.803151220083236694e-02 -3.803999722003936768e-02 -7.034073024988174438e-02 4.024764895439147949e-02 1.090072393417358398e-01 -2.449137866497039795e-01 -5.109796524047851562e-01 -2.388344854116439819e-01 2.641661651432514191e-02 4.892360419034957886e-02 5.707750469446182251e-02 5.592225119471549988e-02 2.240789979696273804e-01 1.771090030670166016e-01 2.331602200865745544e-02 1.482037752866744995e-01 9.348087012767791748e-02 -1.518390923738479614e-01 1.103907078504562378e-01 1.864923164248466492e-02 3.935480117797851562e-02
-4.162426665425300598e-02 -1.283028721809387207e-01 -1.031303405761718750e-01 1.804162189364433289e-02 1.403548866510391235e-01 -9.207624942064285278e-02 -6.891949474811553955e-02 2.098072022199630737e-01 3.095890283584594727e-01 1.792219579219818115e-01 -5.858454480767250061e-02 2.275086790323257446e-01 2.039962820708751678e-02 1.207851767539978027e-01 -1.000664010643959045e-01 2.734808325767517090e-01 -7.175579667091369629e-03 -3.513409793376922607e-01 -2.872661948204040527e-01 -2.154512405395507812e-01 -3.277767002582550049e-01 3.230808973312377930e-01 1.174478828907012939e-01 6.397818773984909058e-02 -1.568467020988464355e-01 1.216619089245796204e-01 1.478404253721237183e-01 -5.692505836486816406e-02 -2.062173634767532349e-01 -3.918234258890151978e-02 8.596523106098175049e-02 -1.133128181099891663e-01
1.861139237880706787e-01 1.067365854978561401e-01 6.429030746221542358e-02 2.379633784294128418e-01 4.624245688319206238e-03 2.323672473430633545e-01 -6.236907094717025757e-02 1.505866795778274536e-01 1.803854107856750488e-02 1.012681797146797180e-01 -1.615033298730850220e-01 1.519262045621871948e-01 -2.342404872179031372e-01 3.291264176368713379e-02 -5.745586007833480835e-02 2.574073672294616699e-01 -3.537262380123138428e-01 -2.390811592340469360e-01 -1.157338246703147888e-01 -4.683877900242805481e-02 -3.307867944240570068e-01 -1.602036356925964355e-01 6.298029795289039612e-03 4.486986622214317322e-02 -7.604724168777465820e-02 3.206678628921508789e-01 6.880976259708404541e-02 -1.409114301204681396e-01 -2.735341489315032959e-01 2.655644901096820831e-02 -1.328409314155578613e-01 2.568787932395935059e-01
8.584103733301162720e-02 6.384500861167907715e-02 -2.726044878363609314e-02 1.795915812253952026e-01 2.485854029655456543e-01 2.020997852087020874e-01 -9.675474464893341064e-02 -1.182911470532417297e-01 3.762658312916755676e-02 -1.808999180793762207e-01 1.362182199954986572e-01 1.315539777278900146e-01 -7.248532772064208984e-02 1.317954435944557190e-02 1.377968043088912964e-01 9.623320400714874268e-02 -3.488220274448394775e-01 -8.857940882444381714e-02 -3.466238677501678467e-01 -7.271113246679306030e-02 4.905835911631584167e-02 2.047588974237442017e-01 8.631003648042678833e-02 1.729050278663635254e-01 1.373657584190368652e-01 4.765557646751403809e-01 3.244560360908508301e-01 6.951392441987991333e-02 5.390542000532150269e-02 -3.598759695887565613e-02 1.598031371831893921e-01 5.859479308128356934e-02
1.642136275768280029e-02 2.573251724243164062e-01 -2.047523260116577148e-01 1.391048263758420944e-02 3.436251282691955566e-01 2.040698975324630737e-01 1.220107004046440125e-01 7.423958182334899902e-02 3.939302265644073486e-01 -1.475333422422409058e-01 9.722391515970230103e-02 7.729616016149520874e-02 8.400620520114898682e-02 3.662093775346875191e-03 3.204805403947830200e-02 2.422063499689102173e-01 -1.527641415596008301e-01 -3.288332521915435791e-01 -1.824253052473068237e-01 7.801442593336105347e-02 2.156994193792343140e-01 3.673836961388587952e-02 3.622834384441375732e-02 2.720730304718017578e-01 1.665591001510620117e-01 2.652011811733245850e-01 -1.537436544895172119e-01 -2.438408508896827698e-02 -1.400820016860961914e-01 -3.083139099180698395e-02 1.233497634530067444e-01 9.014360257424414158e-04
5.774334073066711426e-02 9.284620732069015503e-02 -8.336032181978225708e-02 -4.229178652167320251e-02 1.877684444189071655e-01 1.449016928672790527e-01 -1.346386522054672241e-01 -1.044471040368080139e-01 3.916038274765014648e-01 -2.999946177005767822e-01 2.844212949275970459e-02 -5.287841334939002991e-02 -1.196525432169437408e-02 -1.942765861749649048e-01 3.483763337135314941e-01 2.714173402637243271e-03 -1.933196038007736206e-01 -4.430663883686065674e-01 -1.309073120355606079e-01 -7.726465910673141479e-02 2.280204445123672485e-01 1.225415691733360291e-01 -6.079995632171630859e-02 9.849598258733749390e-02 -7.279326021671295166e-02 7.544448971748352051e-02 -3.190310299396514893e-01 7.989906519651412964e-02 5.256526172161102295e-02 -5.762814544141292572e-03 9.530393406748771667e-03 1.690112948417663574e-01
2.006651312112808228e-01 -3.717282414436340332e-02 -1.098707132041454315e-02 5.775431990623474121e-01 -6.379579007625579834e-02 -9.147416800260543823e-02 -1.405690908432006836e-01 2.318188101053237915e-01 2.364407181739807129e-01 -1.053290665149688721e-01 -5.139648541808128357e-02 3.465702012181282043e-02 -2.155787497758865356e-01 6.956790387630462646e-02 -5.810390412807464600e-02 2.665830552577972412e-01 -3.023453950881958008e-01 -1.857462972402572632e-01 -7.030305266380310059e-02 -1.191519647836685181e-01 -2.158139795064926147e-01 6.392470747232437134e-02 2.971138432621955872e-02 -9.877724200487136841e-02 6.915753334760665894e-02 3.125936686992645264e-01 8.138930797576904297e-02 7.076764106750488281e-02 -4.813364893198013306e-02 -3.116936236619949341e-02 -1.354596912860870361e-01 4.094116855412721634e-03
2.939255237579345703e-01 -1.302102804183959961e-01 7.104738801717758179e-02 2.792249061167240143e-02 4.532711207866668701e-01 -1.524796430021524429e-02 5.273271352052688599e-02 2.791955173015594482e-01 3.309470787644386292e-02 -1.123053804039955139e-01 2.152017205953598022e-01 2.550331950187683105e-01 -3.128582537174224854e-01 5.049609765410423279e-02 -6.541855633258819580e-02 2.003979086875915527e-01 -1.098400428891181946e-01 -2.096187323331832886e-01 -1.596894860267639160e-01 -9.219523519277572632e-02 -9.934352338314056396e-02 -2.121385037899017334e-01 -6.216699257493019104e-02 -7.664812356233596802e-02 -2.218490652740001678e-02 2.281194031238555908e-01 8.365905284881591797e-02 7.930861413478851318e-02 -1.619818210601806641e-01 -1.154581308364868164e-01 1.673905178904533386e-02 2.723817825317382812e-01
-9.120381623506546021e-02 1.803769171237945557e-01 -2.348362356424331665e-01 -1.487025767564773560e-01 2.649602293968200684e-01 2.021805047988891602e-01 -1.706865429878234863e-01 3.015702776610851288e-02 3.821339607238769531e-01 -1.151362434029579163e-01 1.572226285934448242e-01 -1.860851049423217773e-02 -5.681018810719251633e-03 -9.721482172608375549e-03 -1.183211579918861389e-01 1.434269547462463379e-01 -9.282380342483520508e-02 -5.160762071609497070e-01 -2.084976732730865479e-01 6.047865375876426697e-02 1.934555917978286743e-01 7.577832043170928955e-02 8.259476721286773682e-02 2.541916370391845703e-01 6.320534646511077881e-02 2.325937151908874512e-01 -9.765565395355224609e-02 6.913045793771743774e-02 -9.297765046358108521e-02 -2.552981674671173096e-02 5.693440884351730347e-02 9.183044545352458954e-03
-1.247026398777961731e-01 1.509876847267150879e-01 -1.731057167053222656e-01 6.317786872386932373e-02 2.184270769357681274e-01 1.528877913951873779e-01 -1.887633092701435089e-02 5.625015497207641602e-02 4.115464091300964355e-01 -1.144336685538291931e-01 1.443132013082504272e-01 1.058282256126403809e-01 4.461619630455970764e-02 -1.097459718585014343e-01 3.926604613661766052e-02 2.696483135223388672e-01 -9.300232678651809692e-02 -5.240659713745117188e-01 -2.375614643096923828e-01 1.525059789419174194e-01 1.793229430913925171e-01 5.791311152279376984e-03 -4.095360636711120605e-02 1.381902396678924561e-01 6.659523397684097290e-02 1.738535165786743164e-01 2.743174694478511810e-02 1.783270537853240967e-01 -8.757269382476806641e-02 -9.876455366611480713e-02 2.204227149486541748e-01 -3.371172398328781128e-02
6.057257577776908875e-02 -3.932736441493034363e-02 2.853880524635314941e-01 2.198379188776016235e-01 7.125488016754388809e-03 1.966675966978073120e-01 -6.086629629135131836e-02 7.622555643320083618e-02 2.455414384603500366e-01 -3.678455203771591187e-02 -1.766648739576339722e-01 -1.308168321847915649e-01 -1.143754273653030396e-01 -4.080827161669731140e-02 -1.094692423939704895e-01 6.039148941636085510e-02 -4.965013265609741211e-01 -2.408441007137298584e-01 2.406467916443943977e-03 -2.029559910297393799e-01 -6.692375987768173218e-02 -8.607804775238037109e-02 2.333231829106807709e-02 5.387407168745994568e-02 8.291383273899555206e-03 4.215216338634490967e-01 1.306692808866500854e-01 -2.407282777130603790e-02 -1.172362342476844788e-01 -6.309797056019306183e-03 -2.884338498115539551e-01 1.516174972057342529e-01
3.922686278820037842e-01 1.983393281698226929e-01 -2.777162194252014160e-02 1.160204410552978516e-01 2.356132268905639648e-01 1.832125633955001831e-01 -3.904967755079269409e-02 2.072107940912246704e-01 1.337591260671615601e-01 2.272033095359802246e-01 9.868067502975463867e-02 1.785702705383300781e-01 -1.972827613353729248e-01 1.641461849212646484e-01 -9.004630148410797119e-02 8.422733843326568604e-02 -1.142485663294792175e-01 -6.223338469862937927e-02 -1.698055118322372437e-01 -1.247006654739379883e-01 -1.983846426010131836e-01 6.969622522592544556e-02 1.472999155521392822e-01 3.066495060920715332e-01 -4.373857006430625916e-02 2.612550258636474609e-01 -2.009046822786331177e-01 1.840266883373260498e-01 -4.236031696200370789e-02 -1.439518388360738754e-02 -7.836633175611495972e-02 3.049823343753814697e-01
8.082067966461181641e-02 1.194272413849830627e-01 2.555828914046287537e-02 -2.500753700733184814e-01 1.407943964004516602e-01 -1.935925483703613281e-01 -1.028513312339782715e-01 5.763752385973930359e-02 -6.990705430507659912e-02 -1.897502094507217407e-01 2.098861932754516602e-01 2.241646684706211090e-02 -3.033519536256790161e-02 -5.947536602616310120e-02 1.369796246290206909e-01 3.413680493831634521e-01 -2.501014173030853271e-01 -1.146200597286224365e-01 -3.239681422710418701e-01 -2.300606071949005127e-01 -5.182003974914550781e-02 2.705700397491455078e-01 9.052643924951553345e-02 1.713338941335678101e-01 4.063697159290313721e-02 4.789333939552307129e-01 -1.378303170204162598e-01 -8.511124551296234131e-02 -6.014386564493179321e-02 3.359691705554723740e-03 -9.393508732318878174e-02 -5.361849069595336914e-02
9.540915489196777344e-02 5.650363117456436157e-02 -2.205598652362823486e-01 -6.064848974347114563e-03 3.957098424434661865e-01 2.586816847324371338e-01 -8.230265974998474121e-02 1.472762525081634521e-01 4.135061502456665039e-01 -9.189303964376449585e-02 1.887023597955703735e-01 1.285720467567443848e-01 1.213776841759681702e-01 -3.176156803965568542e-02 -6.308571994304656982e-02 3.304392397403717041e-01 -7.222924381494522095e-02 -3.397786617279052734e-01 -1.420652568340301514e-01 4.309305176138877869e-02 1.333357095718383789e-01 -3.078579902648925781e-02 3.434759005904197693e-02 1.846689283847808838e-01 1.272774040699005127e-01 2.486481517553329468e-01 -1.065546423196792603e-01 1.256801337003707886e-01 5.238222703337669373e-02 3.808687627315521240e-02 1.430211812257766724e-01 5.757088307291269302e-03
1.931726783514022827e-01 5.934351682662963867e-02 -1.461893916130065918e-01 -1.072096303105354309e-01 2.984987795352935791e-01 1.061557605862617493e-01 -2.040987759828567505e-01 -6.149624660611152649e-02 2.673599123954772949e-01 -4.086171686649322510e-01 2.171530574560165405e-01 1.021505240350961685e-02 -8.234374970197677612e-02 -5.534556135535240173e-02 -5.782311037182807922e-02 1.006197109818458557e-01 2.257775329053401947e-02 -4.212177395820617676e-01 -3.118967711925506592e-01 4.986297711730003357e-02 1.198559775948524475e-01 5.396540462970733643e-02 -8.318229764699935913e-02 1.327923834323883057e-01 7.292780280113220215e-02 2.703835964202880859e-01 -1.377827227115631104e-01 1.935982555150985718e-01 9.568829089403152466e-02 -2.419935725629329681e-02 -4.665219411253929138e-02 7.161752134561538696e-02
4.018444716930389404e-01 -6.449415534734725952e-02 3.318804129958152771e-02 1.532132625579833984e-01 3.872361406683921814e-02 1.330659538507461548e-01 -2.088542878627777100e-01 2.590160369873046875e-01 3.165191411972045898e-01 9.856325387954711914e-02 -9.461476653814315796e-02 -1.262939572334289551e-01 -1.928264796733856201e-01 -8.096130192279815674e-02 -1.767419092357158661e-02 4.968222975730895996e-02 -2.883502654731273651e-02 -4.893612861633300781e-01 -2.363136410713195801e-01 1.949500888586044312e-01 -9.796393103897571564e-03 1.648194640874862671e-01 -1.274962872266769409e-01 -8.507480472326278687e-02 -1.429338604211807251e-01 2.063407897949218750e-01 -3.823281824588775635e-02 -3.985731303691864014e-02 -1.610508412122726440e-01 -6.716760993003845215e-02 7.651819288730621338e-02 1.062110885977745056e-01
1.279181540012359619e-01 7.683431264013051987e-03 2.274305671453475952e-01 2.729894220829010010e-01 -1.201557144522666931e-01 -7.318492978811264038e-02 2.050704956054687500e-01 2.091936580836772919e-02 5.379274860024452209e-02 5.097975209355354309e-02 1.283357143402099609e-01 1.050932630896568298e-01 -2.475480884313583374e-01 4.424871876835823059e-02 2.934618107974529266e-02 1.579622477293014526e-01 -2.835090160369873047e-01 -3.762159645557403564e-01 -1.092343926429748535e-01 -9.805486351251602173e-02 1.231556385755538940e-01 -3.098376654088497162e-02 5.701368674635887146e-02 3.005051910877227783e-01 1.786099281162023544e-03 1.216586604714393616e-01 -5.725592747330665588e-02 -1.517034024000167847e-01 -4.450255632400512695e-01 -7.375627011060714722e-02 2.731896042823791504e-01 2.502220682799816132e-02
1.722330451011657715e-01 3.706892952322959900e-02 -9.970461577177047729e-02 1.629690229892730713e-01 8.981862664222717285e-02 -6.322336196899414062e-02 2.264852821826934814e-01 -7.933665812015533447e-02 -1.787502616643905640e-01 2.403353899717330933e-01 -1.984656602144241333e-01 1.732424795627593994e-01 -2.643476724624633789e-01 5.264927446842193604e-02 -1.073917523026466370e-01 2.529025673866271973e-01 -3.765790164470672607e-01 -3.629422783851623535e-01 -2.155186831951141357e-01 -1.798499524593353271e-01 2.224181890487670898e-01 7.023118436336517334e-03 -1.211215332150459290e-01 -2.072222679853439331e-01 -1.346886307001113892e-01 5.046216025948524475e-02 5.096402764320373535e-02 1.043848171830177307e-01 1.616639047861099243e-01 1.266217380762100220e-01 1.136928573250770569e-01 8.251953870058059692e-02
-2.040459029376506805e-02 6.998365372419357300e-02 -8.902957290410995483e-02 -8.361864835023880005e-02 3.553814589977264404e-01 1.842087358236312866e-01 -1.391685903072357178e-01 -2.334605455398559570e-01 2.744736075401306152e-01 8.520053327083587646e-02 1.651264876127243042e-01 -2.829569578170776367e-02 -1.993871480226516724e-01 7.755226641893386841e-02 -3.033809959888458252e-01 1.168225556612014771e-01 -1.389891747385263443e-02 -5.060250759124755859e-01 -9.743362665176391602e-02 -2.545032203197479248e-01 1.510639209300279617e-02 -4.294667020440101624e-02 6.972161680459976196e-02 -4.670603945851325989e-02 1.304961144924163818e-01 1.673521101474761963e-01 2.586449086666107178e-01 -2.166598662734031677e-02 1.074976772069931030e-01 8.050028234720230103e-03 1.406845897436141968e-01 -9.865806438028812408e-03
-5.989452451467514038e-02 2.088014185428619385e-01 -2.895705103874206543e-01 -3.189938887953758240e-02 1.878136694431304932e-01 3.829760849475860596e-01 -1.449817717075347900e-01 -1.340509355068206787e-01 2.782614827156066895e-01 -1.779101341962814331e-01 1.011371836066246033e-01 1.436633169651031494e-01 1.217112615704536438e-01 -1.239372119307518005e-01 -6.488490849733352661e-02 1.087391898036003113e-01 -1.243104860186576843e-01 -5.202546119689941406e-01 -1.347346752882003784e-01 -2.658006176352500916e-02 2.289431840181350708e-01 -1.325255483388900757e-01 4.653125628829002380e-02 1.079240292310714722e-01 5.126138031482696533e-02 1.694933921098709106e-01 4.619522765278816223e-02 -4.946297034621238708e-02 1.246492937207221985e-01 1.691111363470554352e-02 4.672132059931755066e-02 1.346965730190277100e-01
-3.918673098087310791e-02 1.603136956691741943e-01 -2.532390058040618896e-01 -5.759860575199127197e-02 2.873848378658294678e-01 2.745041549205780029e-01 2.730098925530910492e-02 1.159322634339332581e-01 4.409506618976593018e-01 -1.983978599309921265e-01 9.138283133506774902e-02 7.471972703933715820e-02 2.265473827719688416e-02 -6.679108738899230957e-02 1.560578774660825729e-02 1.074352264404296875e-01 -8.713269233703613281e-02 -4.723148345947265625e-01 -1.061014682054519653e-01 -1.894270814955234528e-02 1.206838116049766541e-01 2.193550206720829010e-02 9.225210174918174744e-03 2.319088280200958252e-01 -2.674908563494682312e-02 2.574142515659332275e-01 -1.873726993799209595e-01 2.340197116136550903e-01 -2.042865566909313202e-02 1.917297602631151676e-03 -5.013486370444297791e-04 1.483153272420167923e-02
1.134450361132621765e-01 1.450590491294860840e-01 1.732221245765686035e-01 2.555651403963565826e-02 2.141479104757308960e-01 1.162999570369720459e-01 -1.250193268060684204e-01 3.112396001815795898e-01 2.141492068767547607e-01 -1.776451468467712402e-01 7.940424978733062744e-02 7.932849228382110596e-03 -1.559815108776092529e-01 -5.941898003220558167e-02 2.097821533679962158e-01 3.442596495151519775e-01 -2.493509203195571899e-01 -2.125312387943267822e-01 -2.125434428453445435e-01 -5.369912087917327881e-02 -5.736745148897171021e-02 6.016368046402931213e-02 1.441873759031295776e-01 -1.291824430227279663e-01 2.459630556404590607e-02 3.085449039936065674e-01 2.193696200847625732e-01 -1.856208592653274536e-01 -1.369091719388961792e-01 2.519050240516662598e-01 -1.431457698345184326e-01 9.223785251379013062e-02
1.890840679407119751e-01 -1.104996278882026672e-01 1.307647023350000381e-02 1.254080682992935181e-01 1.876890510320663452e-01 2.028239518404006958e-01 -1.327475458383560181e-01 -5.147884413599967957e-02 6.097453832626342773e-02 -1.311209648847579956e-01 1.508715450763702393e-01 8.952933363616466522e-03 1.724075675010681152e-01 5.693829432129859924e-02 8.726154267787933350e-02 1.958660632371902466e-01 -4.190362393856048584e-01 -2.481502443552017212e-01 -2.194386124610900879e-01 -2.910270094871520996e-01 -2.651301026344299316e-02 5.898429453372955322e-02 1.283876970410346985e-02 -1.415781490504741669e-02 2.758993506431579590e-01 3.945353329181671143e-01 1.626622974872589111e-01 9.056991338729858398e-02 2.192443907260894775e-01 9.479254484176635742e-02 1.316198706626892090e-01 -3.767520934343338013e-02
-1.145215481519699097e-01 -1.242128610610961914e-01 2.745186090469360352e-01 1.648032367229461670e-01 3.390495777130126953e-01 -2.318571880459785461e-02 -4.602982476353645325e-02 -2.730116248130798340e-01 -1.652948707342147827e-01 -1.207893788814544678e-01 8.293342590332031250e-02 -5.867444444447755814e-03 3.576529398560523987e-02 -2.572158873081207275e-01 -1.087918691337108612e-02 2.239694446325302124e-01 -2.798347473144531250e-01 -2.802552580833435059e-01 -7.696202397346496582e-02 -1.049699727445840836e-02 5.532997474074363708e-02 1.727910339832305908e-01 9.754416346549987793e-02 1.128380894660949707e-01 5.291496869176626205e-03 2.550001442432403564e-01 -2.335273176431655884e-01 -2.397226989269256592e-01 -2.459410876035690308e-01 -3.230342641472816467e-02 1.588959842920303345e-01 1.684093475341796875e-01
-2.523791603744029999e-02 1.662247627973556519e-01 -1.452889144420623779e-01 -2.095966637134552002e-01 1.727482676506042480e-01 3.341549336910247803e-01 -1.293788999319076538e-01 -1.051479950547218323e-01 3.187852501869201660e-01 -2.490361630916595459e-01 2.048726379871368408e-01 1.642573326826095581e-01 -7.801533490419387817e-02 -1.543810665607452393e-01 1.540476083755493164e-01 1.377383768558502197e-01 -9.079395979642868042e-02 -3.720900714397430420e-01 -2.902596592903137207e-01 1.274530496448278427e-02 1.809859424829483032e-01 1.302405744791030884e-01 -1.028637886047363281e-01 -1.216955576092004776e-02 -9.442088194191455841e-03 2.180783003568649292e-01 -2.562319934368133545e-01 1.204526703804731369e-02 -4.383973777294158936e-02 -1.069285720586776733e-01 3.950799256563186646e-02 1.107182055711746216e-01
2.612095139920711517e-02 -9.032281115651130676e-03 3.410286307334899902e-01 1.110013574361801147e-01 -1.287521868944168091e-01 5.704086273908615112e-02 6.976931542158126831e-02 2.460576444864273071e-01 1.975234150886535645e-01 -5.472308397293090820e-02 1.573145240545272827e-01 1.701435744762420654e-01 -1.658895462751388550e-01 1.483009904623031616e-01 -3.132012486457824707e-01 3.800092637538909912e-02 -1.528242528438568115e-01 -2.185492664575576782e-01 -5.008376836776733398e-01 1.648349314928054810e-01 1.009267419576644897e-01 1.132206842303276062e-01 -1.995539367198944092e-01 1.422609388828277588e-01 -1.467941105365753174e-01 1.444300860166549683e-01 1.593335717916488647e-02 7.577835023403167725e-02 -1.920369863510131836e-01 -1.246493980288505554e-01 6.012484058737754822e-02 6.312229484319686890e-02
6.287635862827301025e-02 1.071710065007209778e-01 -8.606263250112533569e-02 1.155476421117782593e-01 2.601866424083709717e-01 6.962381303310394287e-02 6.791687011718750000e-02 7.353021204471588135e-02 3.209561109542846680e-01 -1.327301114797592163e-01 -2.054889053106307983e-01 1.819237172603607178e-01 -3.874666392803192139e-01 -3.301894664764404297e-01 6.236150860786437988e-02 1.207483559846878052e-01 -1.557575911283493042e-01 -2.890456020832061768e-01 -1.548226326704025269e-01 -3.758087754249572754e-02 -1.141194626688957214e-01 1.392462700605392456e-01 2.021193355321884155e-01 -1.277297139167785645e-01 -3.764605149626731873e-02 -5.905637517571449280e-03 1.805768609046936035e-01 -2.557041347026824951e-01 4.024907574057579041e-02 -1.410365384072065353e-02 2.584984898567199707e-01 1.296426355838775635e-01
5.648367851972579956e-02 8.411032706499099731e-02 9.708098368719220161e-04 1.599839180707931519e-01 5.792604759335517883e-03 2.251089364290237427e-01 -1.471488475799560547e-01 1.928878575563430786e-01 5.031412094831466675e-02 -1.672767996788024902e-01 1.673773527145385742e-01 4.082718119025230408e-02 7.162725925445556641e-02 7.383379340171813965e-02 3.619919717311859131e-02 1.350800991058349609e-01 -3.409473001956939697e-01 -2.033812254667282104e-01 -2.866191864013671875e-01 -1.453512459993362427e-01 1.691537536680698395e-02 1.455398797988891602e-01 2.015354298055171967e-02 -9.319675154983997345e-03 1.008282452821731567e-01 5.379143357276916504e-01 2.897840738296508789e-01 1.193249225616455078e-01 1.762332767248153687e-01 1.318325400352478027e-01 1.871555894613265991e-01 1.396535243839025497e-02
-3.025843761861324310e-02 2.164982408285140991e-01 -3.231267929077148438e-01 -9.251949191093444824e-02 2.100884616374969482e-01 1.598970592021942139e-01 -1.256557703018188477e-01 -1.287703216075897217e-02 2.164538800716400146e-01 -7.635404169559478760e-02 -5.301056057214736938e-02 4.711497947573661804e-02 -1.344915479421615601e-01 -1.710560023784637451e-01 -4.901411011815071106e-02 9.509104490280151367e-02 -2.869004905223846436e-01 -4.364412128925323486e-01 -1.595628857612609863e-01 -6.559851765632629395e-02 -5.261928588151931763e-02 -1.105298250913619995e-01 -1.432082802057266235e-01 5.662983283400535583e-02 8.495531976222991943e-02 1.297884136438369751e-01 -9.749267250299453735e-03 1.416670680046081543e-01 -3.107632696628570557e-01 -7.825212180614471436e-02 3.705988824367523193e-01 -1.074829101562500000e-01
3.064770698547363281e-01 7.528444379568099976e-02 -1.385000348091125488e-01 9.474940598011016846e-02 -2.387559041380882263e-02 2.262294441461563110e-01 -1.301490068435668945e-01 1.705399751663208008e-01 2.502597570419311523e-01 1.568524092435836792e-01 1.611316576600074768e-02 -8.626910299062728882e-02 -2.353882938623428345e-01 -7.514713704586029053e-02 -9.265528060495853424e-03 2.045031487941741943e-01 -1.386573761701583862e-01 -5.258486270904541016e-01 -2.486439496278762817e-01 1.885758042335510254e-01 1.123458594083786011e-01 3.101989626884460449e-03 -8.506681025028228760e-02 -1.754350513219833374e-01 -6.718215346336364746e-02 1.402932554483413696e-01 6.216467358171939850e-03 -4.298827610909938812e-03 -2.377681881189346313e-01 -1.160702630877494812e-01 2.291730605065822601e-02 1.949840337038040161e-01
1.007327437400817871e-01 1.821360886096954346e-01 -1.867380142211914062e-01 5.565684288740158081e-02 3.561624586582183838e-01 2.752147018909454346e-01 -5.979224666953086853e-02 8.631327003240585327e-02 -2.071584761142730713e-02 3.071246743202209473e-01 1.621870249509811401e-01 -6.364452838897705078e-02 -1.172980368137359619e-01 5.494307726621627808e-02 1.226087287068367004e-01 2.405431419610977173e-01 -8.819195628166198730e-02 -5.257463455200195312e-02 -3.051188290119171143e-01 1.695485115051269531e-01 6.184897571802139282e-02 2.168831229209899902e-01 -8.082714863121509552e-03 4.167729616165161133e-02 -2.393743395805358887e-01 2.965226173400878906e-01 2.194915525615215302e-02 -2.243510633707046509e-02 -3.271078169345855713e-01 1.656551361083984375e-01 -1.638222672045230865e-02 1.560027003288269043e-01
1.998304873704910278e-01 1.359748542308807373e-01 -1.094208750873804092e-02 5.081312730908393860e-02 2.658733129501342773e-01 8.802711963653564453e-03 8.751640468835830688e-02 4.170716926455497742e-02 -3.511309251189231873e-02 5.123449955135583878e-03 1.088677793741226196e-01 3.154809176921844482e-01 -2.451652884483337402e-01 -3.507587127387523651e-03 -2.198760956525802612e-01 3.778408765792846680e-01 -1.253006607294082642e-01 -4.172505140304565430e-01 -8.410172909498214722e-02 -6.793173402547836304e-02 -1.033134534955024719e-01 1.842172592878341675e-01 4.669956490397453308e-02 1.500886678695678711e-01 -1.160346120595932007e-01 -1.473759710788726807e-01 -6.914405524730682373e-02 -1.912180930376052856e-01 -2.375325113534927368e-01 -9.083324670791625977e-02 2.739322185516357422e-02 2.865142226219177246e-01
8.876509964466094971e-02 1.592956334352493286e-01 -1.554886996746063232e-01 -2.102345377206802368e-01 3.272680044174194336e-01 1.860326826572418213e-01 -1.223435923457145691e-01 -1.401675641536712646e-01 3.155329525470733643e-01 -2.355430275201797485e-01 1.936061531305313110e-01 1.805621385574340820e-01 5.654862616211175919e-03 2.531249448657035828e-02 6.948119401931762695e-02 -8.339455351233482361e-03 -2.148831039667129517e-01 -4.931888878345489502e-01 -1.033257022500038147e-01 -5.700991302728652954e-02 7.212395220994949341e-02 2.399594336748123169e-02 -8.123719133436679840e-03 1.215492710471153259e-01 -7.843326032161712646e-02 1.802414804697036743e-01 -2.706375718116760254e-01 1.450966894626617432e-01 5.068532004952430725e-02 1.313264369964599609e-01 -8.824391663074493408e-02 8.277830481529235840e-02
-4.162636119872331619e-03 1.686849594116210938e-01 -2.057517766952514648e-01 -2.851386368274688721e-01 2.006248831748962402e-01 9.476522356271743774e-02 -1.127802804112434387e-01 -3.907917439937591553e-02 3.493731617927551270e-01 -2.977792620658874512e-01 1.149794459342956543e-02 1.391320675611495972e-01 -7.859383523464202881e-02 6.901132408529520035e-03 6.194711104035377502e-02 9.731679409742355347e-02 -1.123591661453247070e-01 -2.933175563812255859e-01 -3.116376399993896484e-01 -5.428663641214370728e-02 1.334296911954879761e-01 1.413204669952392578e-01 7.997782528400421143e-02 -6.121823936700820923e-02 -2.130143046379089355e-01 2.101255804300308228e-01 -3.588670492172241211e-01 1.388238519430160522e-01 -1.561392694711685181e-01 -1.204855889081954956e-01 4.016823694109916687e-02 9.958435595035552979e-02
-2.518307231366634369e-02 -9.860736876726150513e-02 8.601573109626770020e-02 2.300132066011428833e-02 -2.168284915387630463e-02 -1.520455032587051392e-01 5.130793433636426926e-03 2.446584701538085938e-01 -2.079652249813079834e-01 -1.785609498620033264e-02 1.066801249980926514e-01 9.151278436183929443e-02 6.183498352766036987e-02 -3.271541595458984375e-01 -1.390940845012664795e-01 3.291926905512809753e-02 -5.463226884603500366e-02 -4.065672755241394043e-01 -3.952039480209350586e-01 -8.309019729495048523e-03 1.292542815208435059e-01 -6.825353205204010010e-02 -3.553635999560356140e-02 -1.166969984769821167e-01 -7.750169187784194946e-02 4.822996556758880615e-01 1.126801446080207825e-01 -4.807785444427281618e-06 -5.047792568802833557e-02 1.693902164697647095e-01 2.029872536659240723e-01 1.381677091121673584e-01
1.181861311197280884e-01 -1.249925345182418823e-01 2.278003096580505371e-01 -1.062311679124832153e-01 6.670864671468734741e-02 -3.805214539170265198e-02 -3.146017193794250488e-01 3.092993609607219696e-02 4.023246765136718750e-01 -1.472933143377304077e-01 1.574603915214538574e-01 2.028336524963378906e-01 -1.756903082132339478e-01 5.097039416432380676e-02 8.933631703257560730e-03 -1.760594360530376434e-02 7.402913272380828857e-02 -2.912152707576751709e-01 -2.591658532619476318e-01 -5.443419143557548523e-02 2.656607031822204590e-01 5.084677040576934814e-02 1.500869989395141602e-01 1.124141216278076172e-01 -2.748430967330932617e-01 3.291691839694976807e-01 -2.804460935294628143e-02 -1.139505486935377121e-02 -1.795889437198638916e-01 -6.596922129392623901e-02 -5.850584805011749268e-02 1.564492732286453247e-01
-2.917496487498283386e-02 -1.740889400243759155e-01 6.597995758056640625e-02 -1.417505443096160889e-01 2.064266204833984375e-01 -5.159697681665420532e-02 -4.992283135652542114e-02 -6.203992292284965515e-02 9.070769697427749634e-02 2.099653892219066620e-02 3.775022625923156738e-01 3.189560025930404663e-02 -1.194285377860069275e-01 -5.720482021570205688e-02 9.202989190816879272e-02 7.894207537174224854e-02 -1.161454468965530396e-01 -3.858897686004638672e-01 -2.002992630004882812e-01 -3.345655202865600586e-01 -2.147917598485946655e-01 9.373318403959274292e-02 -2.526408061385154724e-02 -1.115020662546157837e-01 -3.393282890319824219e-01 2.218831479549407959e-01 1.627781540155410767e-01 5.029844492673873901e-02 -9.648311883211135864e-02 1.452827900648117065e-01 -1.570082269608974457e-02 3.191189765930175781e-01
4.469319432973861694e-02 2.275716215372085571e-01 -1.102579385042190552e-01 -4.579926654696464539e-02 2.797681093215942383e-01 3.564978241920471191e-01 -2.131390273571014404e-01 -9.328217804431915283e-02 2.671510279178619385e-01 -3.981716036796569824e-01 1.990823745727539062e-01 -9.763338603079319000e-03 -1.903197020292282104e-01 -2.001775195822119713e-03 1.418258845806121826e-01 1.342632323503494263e-01 -8.070493489503860474e-02 -2.868590056896209717e-01 -2.074679285287857056e-01 -4.085079580545425415e-02 1.891862750053405762e-01 9.578610211610794067e-02 2.061326056718826294e-02 1.422383822500705719e-02 -9.991550445556640625e-02 2.238313108682632446e-01 -1.711236089468002319e-01 2.043672949075698853e-01 -5.773897469043731689e-02 4.033338278532028198e-02 -1.150495707988739014e-01 -5.093645304441452026e-03
-2.338406443595886230e-01 -3.040733980014920235e-03 6.277088820934295654e-02 -2.064911574125289917e-01 3.026207983493804932e-01 -2.578950673341751099e-02 -7.555066049098968506e-02 1.327034235000610352e-01 7.877973467111587524e-02 -4.053995013236999512e-02 2.109636068344116211e-01 -8.605406619608402252e-03 -6.742849946022033691e-02 -1.949848532676696777e-01 7.472318131476640701e-03 1.141206398606300354e-01 -3.772382736206054688e-01 -3.094813525676727295e-01 -1.378694176673889160e-01 -3.335198163986206055e-01 -5.022506043314933777e-02 6.254871189594268799e-02 2.051322311162948608e-01 -2.856508083641529083e-02 -2.497314661741256714e-01 2.565582692623138428e-01 4.687372967600822449e-02 7.950379513204097748e-03 2.609714306890964508e-02 2.335147857666015625e-01 -1.140751540660858154e-01 2.424070090055465698e-01
-3.061770694330334663e-03 1.797859370708465576e-01 1.553811728954315186e-01 7.471306715160608292e-03 1.285087615251541138e-01 1.155422255396842957e-01 -1.688549667596817017e-01 1.426562517881393433e-01 1.796198189258575439e-01 -6.968538463115692139e-02 -4.077485203742980957e-02 2.642209455370903015e-02 -2.727086842060089111e-01 1.962690427899360657e-02 2.167896777391433716e-01 1.868418902158737183e-01 -3.227721154689788818e-01 -1.364668011665344238e-01 -2.655299007892608643e-01 -1.127825379371643066e-01 4.095825180411338806e-02 -2.504371665418148041e-02 2.817594707012176514e-01 -1.427070796489715576e-01 -1.318664252758026123e-01 4.331006705760955811e-01 1.806242167949676514e-01 -1.707177907228469849e-01 -6.491950899362564087e-02 2.428791671991348267e-01 2.460920065641403198e-02 -1.731001138687133789e-01
1.175912749022245407e-02 1.096482723951339722e-01 -3.195778429508209229e-01 6.360770016908645630e-02 2.525705099105834961e-01 1.742829382419586182e-01 4.813815653324127197e-02 -2.338317222893238068e-03 5.103976130485534668e-01 -2.127307951450347900e-01 1.279270350933074951e-01 7.181195914745330811e-02 -1.039973795413970947e-01 -2.670384384691715240e-02 -4.807160422205924988e-02 1.465824693441390991e-01 -7.378017157316207886e-02 -4.290156662464141846e-01 -1.072258204221725464e-01 -2.058648318052291870e-02 5.459640920162200928e-02 -9.553104639053344727e-02 -1.089126616716384888e-02 2.861629128456115723e-01 5.188802722841501236e-03 2.896436154842376709e-01 -1.207029223442077637e-01 6.849887967109680176e-02 -2.821519738063216209e-03 -9.727142006158828735e-02 6.779986619949340820e-02 -9.891158342361450195e-02
5.238633230328559875e-02 -1.574978530406951904e-01 3.001646511256694794e-02 -2.343340590596199036e-02 2.321530431509017944e-01 1.963978409767150879e-01 1.000788435339927673e-02 -1.483197212219238281e-01 4.005959033966064453e-01 5.061350762844085693e-02 1.336172521114349365e-01 -7.205145061016082764e-02 1.129082124680280685e-02 -1.195679232478141785e-01 -4.293583631515502930e-01 8.972740918397903442e-02 3.527049673721194267e-03 -5.182304978370666504e-01 -2.464875876903533936e-01 7.844982296228408813e-02 1.311231404542922974e-01 5.413527414202690125e-02 2.134940624237060547e-01 1.863709464669227600e-02 -5.591581761837005615e-02 1.694327145814895630e-01 7.897175103425979614e-02 -9.961092472076416016e-02 6.333038676530122757e-03 1.116613820195198059e-01 -3.366030752658843994e-02 1.885887421667575836e-02
-2.891255319118499756e-01 6.749635934829711914e-02 -9.887167811393737793e-02 -2.438492514193058014e-02 6.305606663227081299e-02 7.713954150676727295e-02 -1.906365752220153809e-01 3.357969224452972412e-01 1.482929885387420654e-01 -1.429913565516471863e-02 -5.761868879199028015e-02 1.747552454471588135e-01 -1.488413065671920776e-01 2.587861120700836182e-01 -1.673737615346908569e-01 2.521706819534301758e-01 -1.354577243328094482e-01 -1.648360788822174072e-01 -5.207155346870422363e-01 -9.296305477619171143e-02 -8.849821984767913818e-02 1.220716387033462524e-01 1.249562669545412064e-02 -1.333189308643341064e-01 -2.192392498254776001e-01 7.719072699546813965e-02 2.615759894251823425e-02 -1.239871680736541748e-01 -1.695014238357543945e-01 -1.325376331806182861e-01 -1.323819309473037720e-01 7.613287866115570068e-02
1.166277825832366943e-01 -7.048910856246948242e-02 -3.983336314558982849e-02 5.821962282061576843e-02 2.928152382373809814e-01 -2.161214649677276611e-01 -1.120688915252685547e-01 -1.387633197009563446e-02 5.708104372024536133e-02 -1.529974788427352905e-01 2.012770324945449829e-01 7.236998528242111206e-02 5.946881696581840515e-02 -3.025325760245323181e-02 2.061587572097778320e-01 1.134980991482734680e-01 -1.998060941696166992e-01 -2.353930771350860596e-01 -3.151038885116577148e-01 1.081057242117822170e-03 -5.389994010329246521e-02 5.334515124559402466e-02 -2.266653999686241150e-02 -1.022964045405387878e-01 -3.534829244017601013e-02 5.752205252647399902e-01 7.891741394996643066e-02 1.300765573978424072e-01 6.792362779378890991e-02 3.281756937503814697e-01 1.127841100096702576e-01 8.566287159919738770e-02
-3.255568072199821472e-02 -1.359250396490097046e-01 1.311938930302858353e-02 5.836123600602149963e-02 3.013637065887451172e-01 -4.620598163455724716e-03 -1.759630590677261353e-01 1.868177205324172974e-01 1.087469756603240967e-01 2.477341741323471069e-01 1.125763282179832458e-01 2.519671916961669922e-01 6.192303448915481567e-02 -1.476783752441406250e-01 -1.573153585195541382e-01 2.872258722782135010e-01 -4.241418242454528809e-01 -2.318684160709381104e-01 -2.440824061632156372e-01 -3.629939854145050049e-01 -1.261013448238372803e-01 8.750956505537033081e-02 8.814877271652221680e-02 6.954892724752426147e-02 -6.568531692028045654e-02 1.189080998301506042e-01 9.421848505735397339e-02 1.759433895349502563e-01 8.974956348538398743e-03 -1.417488139122724533e-02 -4.517610743641853333e-02 1.271061897277832031e-01
1.258623450994491577e-01 1.011692211031913757e-01 -2.149189561605453491e-01 5.366846174001693726e-02 2.263929992914199829e-01 1.597573459148406982e-01 -4.421986639499664307e-02 1.752763092517852783e-01 4.921020567417144775e-01 -2.722345590591430664e-01 1.317782849073410034e-01 1.137389019131660461e-01 9.389512240886688232e-02 -1.843663863837718964e-02 -1.478763520717620850e-01 1.917691826820373535e-01 -4.993788525462150574e-02 -3.600966930389404297e-01 -2.184532880783081055e-01 -4.846211895346641541e-02 1.706461459398269653e-01 -2.425800263881683350e-02 3.095526620745658875e-02 2.186425477266311646e-01 1.271117329597473145e-01 2.800996303558349609e-01 -5.329868569970130920e-02 1.538560390472412109e-01 5.592224188148975372e-03 -7.685714960098266602e-02 8.503738045692443848e-02 -7.760111242532730103e-02
-1.200291216373443604e-01 1.032359004020690918e-01 -4.909951612353324890e-02 2.634274307638406754e-03 3.570819795131683350e-01 -1.968556195497512817e-01 -1.249981597065925598e-01 2.461185008287429810e-01 9.178779274225234985e-02 3.491874039173126221e-02 -1.515673007816076279e-02 2.627590596675872803e-01 -5.937227606773376465e-02 1.662878245115280151e-01 1.658204644918441772e-01 3.060140907764434814e-01 -2.169124633073806763e-01 -8.114420622587203979e-02 -2.503794729709625244e-01 -2.988282442092895508e-01 4.853101074695587158e-02 3.158823549747467041e-01 5.108366534113883972e-02 -1.039026007056236267e-01 -2.132670730352401733e-01 3.103939890861511230e-01 -4.381103441119194031e-02 1.149552036076784134e-02 -3.264705091714859009e-02 -7.614494115114212036e-02 1.131709292531013489e-01 -1.187805235385894775e-01
6.903502345085144043e-02 8.766619116067886353e-02 3.968342766165733337e-02 7.582268863916397095e-02 5.550244823098182678e-02 1.455332934856414795e-01 -2.324230968952178955e-01 1.058634836226701736e-02 -1.790404319763183594e-02 -8.496724069118499756e-02 1.115675196051597595e-01 1.489222794771194458e-01 -6.687336415052413940e-02 -2.289771288633346558e-02 4.102802649140357971e-02 2.681454122066497803e-01 -3.460708558559417725e-01 -2.195198535919189453e-01 -2.437057793140411377e-01 -1.556570231914520264e-01 -4.088798910379409790e-02 1.662407070398330688e-01 6.902764737606048584e-02 5.577001720666885376e-02 1.488805711269378662e-01 5.765264034271240234e-01 2.407864630222320557e-01 9.705542027950286865e-02 1.840427517890930176e-01 1.297580748796463013e-01 2.401437796652317047e-02 1.381846368312835693e-01
9.563228487968444824e-02 -2.818420156836509705e-02 -6.470214575529098511e-02 -7.986835390329360962e-02 1.718274354934692383e-01 -5.774083733558654785e-02 -2.577108144760131836e-02 -1.306265145540237427e-01 1.294918209314346313e-01 -4.065174981951713562e-02 2.741720676422119141e-01 -1.457563787698745728e-01 -2.480649501085281372e-01 -9.568636305630207062e-03 2.293567173182964325e-03 1.023261994123458862e-01 -2.756588757038116455e-01 -3.552734851837158203e-02 -4.638493955135345459e-01 -3.934077918529510498e-01 -1.108951419591903687e-01 -3.680067136883735657e-03 -6.357523053884506226e-02 -5.023160949349403381e-02 6.988060474395751953e-02 3.444948494434356689e-01 1.087688207626342773e-01 -1.270389556884765625e-01 2.659034170210361481e-02 -1.364804059267044067e-01 -2.493810802698135376e-01 2.070319354534149170e-01
1.791162341833114624e-01 -1.317666321992874146e-01 -1.486722677946090698e-01 8.419884741306304932e-02 4.839258491992950439e-01 2.989539504051208496e-02 -1.750516444444656372e-01 1.482043266296386719e-01 7.896652823546901345e-05 6.089922413229942322e-02 1.727136783301830292e-02 2.821044437587261200e-02 3.052335977554321289e-02 -8.538474142551422119e-02 7.126874756067991257e-03 1.397288441658020020e-01 -6.829496473073959351e-02 -3.444906473159790039e-01 -4.642638564109802246e-02 -3.993349373340606689e-01 -2.481062710285186768e-01 1.800801306962966919e-01 1.568899676203727722e-02 1.172639662399888039e-03 -1.315705925226211548e-01 3.068389892578125000e-01 1.388832032680511475e-01 2.436826974153518677e-01 -1.008563637733459473e-01 2.435852214694023132e-02 -5.774788185954093933e-02 1.328569054603576660e-01
5.240485817193984985e-02 7.941828668117523193e-02 1.305062472820281982e-01 -1.317964047193527222e-01 -4.749916493892669678e-02 1.157028004527091980e-01 -7.896002382040023804e-02 1.851186007261276245e-01 7.630658149719238281e-02 -2.160926535725593567e-02 1.613909155130386353e-01 4.811953008174896240e-01 -7.961694151163101196e-02 -2.059619501233100891e-02 9.941528737545013428e-02 1.522762924432754517e-01 -2.900558412075042725e-01 -2.579604983329772949e-01 -3.020820319652557373e-01 -2.254520952701568604e-01 -1.917191967368125916e-02 2.450251728296279907e-01 -1.273745298385620117e-01 1.927204132080078125e-01 2.032130509614944458e-01 2.787903249263763428e-01 1.354771852493286133e-01 -1.053123027086257935e-01 1.594421267509460449e-01 -4.148596152663230896e-02 6.925716996192932129e-02 9.871677309274673462e-02
9.242923557758331299e-02 2.450674474239349365e-01 -1.310407966375350952e-01 2.302626669406890869e-01 2.026252150535583496e-01 9.199515730142593384e-02 1.363720893859863281e-01 2.832268476486206055e-01 1.981426775455474854e-01 -9.941315650939941406e-02 -1.318028867244720459e-01 1.278639137744903564e-01 -2.215258777141571045e-01 -2.530314773321151733e-02 1.167128533124923706e-01 9.786941856145858765e-02 1.896187779493629932e-03 -3.045578002929687500e-01 -3.358747661113739014e-01 -2.577418684959411621e-01 1.818705201148986816e-01 1.621423214673995972e-01 3.204537928104400635e-02 -8.433130383491516113e-02 1.518163271248340607e-02 -2.173266187310218811e-02 1.410803049802780151e-01 -1.257690638303756714e-01 -1.203373000025749207e-01 -1.226650271564722061e-02 2.827071249485015869e-01 2.942885160446166992e-01
1.099358722567558289e-01 1.193226352334022522e-01 6.245687603950500488e-03 1.328842341899871826e-01 2.027937024831771851e-01 2.689152061939239502e-01 -7.958798855543136597e-02 2.134703844785690308e-01 5.174000561237335205e-02 3.066068291664123535e-01 6.708715111017227173e-02 1.211757957935333252e-02 -9.619918465614318848e-02 2.271824143826961517e-02 -4.403934627771377563e-02 2.747733891010284424e-01 -3.501693308353424072e-01 -4.161077737808227539e-01 -2.497760653495788574e-01 -2.170380204916000366e-02 2.224694490432739258e-01 1.168322935700416565e-02 -1.623498201370239258e-01 -1.209507416933774948e-02 5.095901340246200562e-02 -7.821220159530639648e-02 -4.506625607609748840e-02 1.277806013822555542e-01 -2.811309397220611572e-01 1.688717454671859741e-01 -1.608624756336212158e-01 8.266817778348922729e-02
3.803682923316955566e-01 6.094924733042716980e-02 -2.778582572937011719e-01 -3.088120184838771820e-02 1.284377276897430420e-01 4.212320595979690552e-02 -2.350092977285385132e-01 1.363710910081863403e-01 7.816159725189208984e-02 -8.853095769882202148e-02 -2.715845592319965363e-02 2.429703623056411743e-01 -3.614142835140228271e-01 -1.097188368439674377e-01 -7.595358788967132568e-02 2.853715792298316956e-02 -1.062051579356193542e-01 -3.537513315677642822e-01 -1.801578551530838013e-01 -1.425712257623672485e-01 -2.489216774702072144e-01 -2.115163058042526245e-01 9.781401604413986206e-02 1.114227995276451111e-01 8.377770334482192993e-02 2.199525386095046997e-01 2.673378027975559235e-02 7.482401281595230103e-02 -7.936038076877593994e-02 -1.905494928359985352e-01 -4.208797216415405273e-02 1.855042725801467896e-01
4.359716176986694336e-02 1.175789535045623779e-01 -1.299092322587966919e-01 -2.133977562189102173e-01 2.658522129058837891e-01 1.909697055816650391e-01 -9.130189567804336548e-02 -1.079695671796798706e-01 3.326815664768218994e-01 -2.362651973962783813e-01 2.642501592636108398e-01 -9.073498100042343140e-02 -1.500219404697418213e-01 6.739908456802368164e-02 2.531571872532367706e-02 1.397185474634170532e-01 -2.180130779743194580e-01 -4.379715323448181152e-01 -2.036293447017669678e-01 -5.914388597011566162e-02 1.860141605138778687e-01 1.005586534738540649e-01 -5.328372865915298462e-02 1.436382532119750977e-01 -1.145705580711364746e-01 1.426792591810226440e-01 -1.894917488098144531e-01 2.298571765422821045e-01 1.253674477338790894e-01 1.106541529297828674e-01 -6.070696748793125153e-03 1.513400394469499588e-02
3.761442899703979492e-01 -9.094763547182083130e-02 -2.292999811470508575e-02 9.973315894603729248e-02 2.302041202783584595e-01 4.371926560997962952e-02 -6.397464871406555176e-02 1.776968091726303101e-01 -1.036699935793876648e-01 1.555862724781036377e-01 2.527418732643127441e-01 2.924042940139770508e-01 -2.413468509912490845e-01 -1.071778312325477600e-01 -6.750376522541046143e-02 2.323388159275054932e-01 -7.978893816471099854e-02 -4.070782363414764404e-01 -2.308706343173980713e-01 -1.618310362100601196e-01 5.416160821914672852e-02 1.339974850416183472e-01 1.459028124809265137e-01 1.269761770963668823e-01 -9.591496735811233521e-02 -1.318596005439758301e-01 -7.261121273040771484e-02 -2.463162690401077271e-01 -1.507273465394973755e-01 -7.982948422431945801e-02 -7.104281336069107056e-02 -7.229977287352085114e-03
1.713172793388366699e-01 -7.933896034955978394e-02 2.742424048483371735e-02 2.960430085659027100e-01 7.960559427738189697e-02 -8.509618043899536133e-02 -1.480504171922802925e-03 1.976432055234909058e-01 1.211126223206520081e-01 2.279117703437805176e-01 1.279437839984893799e-01 -1.270962953567504883e-01 -2.610853910446166992e-01 -1.314963996410369873e-01 -8.043294399976730347e-02 1.242737695574760437e-01 1.526696383953094482e-01 -4.714498519897460938e-01 -3.329381644725799561e-01 -1.718231439590454102e-01 -4.907889291644096375e-02 1.556453555822372437e-01 -9.800831973552703857e-02 -1.371386051177978516e-01 1.379194110631942749e-02 2.172674238681793213e-01 4.239256680011749268e-02 -3.330357968807220459e-01 -7.636167574673891068e-03 -6.165775284171104431e-02 2.169440500438213348e-02 1.067071259021759033e-01
3.083201348781585693e-01 -2.110245823860168457e-01 6.614629924297332764e-02 -6.963647902011871338e-02 9.147957712411880493e-02 2.145867943763732910e-01 -9.643853455781936646e-02 -1.249879226088523865e-02 -3.742771968245506287e-02 -2.009836584329605103e-01 1.334631294012069702e-01 1.697010248899459839e-01 4.934970661997795105e-02 -9.889906644821166992e-02 -1.455299407243728638e-01 2.327704429626464844e-01 -1.012922450900077820e-01 -3.067608475685119629e-01 1.546011958271265030e-02 -3.090274631977081299e-01 -2.724516093730926514e-01 2.651036381721496582e-01 8.539440482854843140e-02 8.724769204854965210e-02 -6.645094603300094604e-03 4.110930263996124268e-01 2.206687778234481812e-01 8.159451186656951904e-02 2.665946260094642639e-02 -1.276751756668090820e-01 6.048683822154998779e-02 8.215144276618957520e-02
-1.290326565504074097e-01 -2.296586632728576660e-01 -2.420802414417266846e-01 1.905590146780014038e-01 3.244549930095672607e-01 1.590626537799835205e-01 -1.152339875698089600e-01 1.173960939049720764e-01 9.963610023260116577e-02 1.536920070648193359e-01 1.528946310281753540e-01 6.062729284167289734e-02 -1.709679663181304932e-01 -4.600773751735687256e-02 6.233637686818838120e-03 6.874839961528778076e-02 -1.625694632530212402e-01 -2.122724503278732300e-01 -1.386856883764266968e-01 -2.244849205017089844e-01 -1.047400161623954773e-01 -1.009089052677154541e-01 5.515331029891967773e-02 -1.623136699199676514e-01 -2.380322366952896118e-01 3.377674818038940430e-01 1.502884030342102051e-01 1.972401738166809082e-01 -8.747108280658721924e-02 -1.339794844388961792e-01 -2.718728035688400269e-02 3.620947301387786865e-01
-2.368806153535842896e-01 -7.898509502410888672e-03 -1.408786177635192871e-01 1.476020961999893188e-01 1.087915599346160889e-01 7.314513623714447021e-02 -2.133521139621734619e-01 1.849528998136520386e-01 1.649588793516159058e-01 7.276158779859542847e-02 1.776345632970333099e-02 1.274690777063369751e-01 -2.507238090038299561e-01 -2.373105138540267944e-01 1.208641827106475830e-01 2.371367514133453369e-01 -2.816845774650573730e-01 -1.860142797231674194e-01 -8.607659488916397095e-02 -2.741955816745758057e-01 -1.214979290962219238e-01 8.635659515857696533e-02 2.888537049293518066e-01 4.765465855598449707e-02 1.350689772516489029e-02 3.448536396026611328e-01 -1.416963636875152588e-01 1.538716554641723633e-01 -8.297319710254669189e-02 -7.119249552488327026e-02 4.777138680219650269e-02 2.909069657325744629e-01
2.186043411493301392e-01 -1.294919103384017944e-01 -3.049607947468757629e-02 2.041941434144973755e-01 1.001328527927398682e-01 1.073062196373939514e-01 -6.433649361133575439e-02 -3.590160608291625977e-01 -9.995326399803161621e-03 -4.701169580221176147e-02 4.705743864178657532e-02 -4.846392944455146790e-02 -5.734545364975929260e-02 -1.755452603101730347e-01 -1.742641776800155640e-01 2.556231021881103516e-01 -2.072548866271972656e-01 -1.881643012166023254e-02 -2.555986940860748291e-01 2.152963727712631226e-02 8.130052685737609863e-02 -1.039783880114555359e-01 -1.474382579326629639e-01 3.063641488552093506e-01 -2.297006249427795410e-01 3.048353493213653564e-01 -3.335458338260650635e-01 -1.805179417133331299e-01 -2.449841350317001343e-01 1.878932584077119827e-03 4.144719988107681274e-02 9.039092063903808594e-02
3.401977121829986572e-01 1.256791502237319946e-01 -1.313078496605157852e-02 1.629481464624404907e-01 1.540068686008453369e-01 -4.480704292654991150e-02 -1.791616342961788177e-02 -9.470389783382415771e-02 3.306960165500640869e-01 -1.857954263687133789e-01 1.196884438395500183e-01 1.551807820796966553e-01 -9.070485830307006836e-02 -1.921099424362182617e-02 -8.433631062507629395e-02 -7.103407382965087891e-02 -1.258868575096130371e-01 -2.955029606819152832e-01 -8.016212284564971924e-02 -1.789471805095672607e-01 1.062851026654243469e-01 1.294163912534713745e-01 -8.913844823837280273e-02 1.938578039407730103e-01 -3.387248814105987549e-01 3.841188922524452209e-02 -1.733631193637847900e-01 -1.230664700269699097e-01 -3.300620317459106445e-01 -3.151012584567070007e-02 -1.931277848780155182e-02 3.417351543903350830e-01
3.497264534235000610e-02 -2.282952368259429932e-01 2.732494473457336426e-01 1.276770681142807007e-01 8.764569461345672607e-02 1.843830645084381104e-01 4.938824102282524109e-03 9.752424061298370361e-02 1.751504093408584595e-01 2.413932383060455322e-01 -7.493004202842712402e-02 1.380365937948226929e-01 -6.918524205684661865e-02 -1.339296344667673111e-02 1.588193774223327637e-01 4.240377843379974365e-01 -3.344642221927642822e-01 -2.139154970645904541e-01 -2.103861570358276367e-01 4.080101847648620605e-02 -5.343636032193899155e-03 -7.603126764297485352e-02 -1.773309335112571716e-02 1.139690354466438293e-01 -6.631184369325637817e-03 3.127870559692382812e-01 2.289425134658813477e-01 -6.162166222929954529e-02 1.849473863840103149e-01 1.348874866962432861e-01 2.164706028997898102e-02 2.263549268245697021e-01
1.967888176441192627e-01 1.234994456171989441e-01 -6.394913792610168457e-02 4.243743792176246643e-02 2.233532220125198364e-01 6.945505738258361816e-02 -4.949945211410522461e-02 1.368568241596221924e-01 3.476466238498687744e-01 -1.765736490488052368e-01 7.816901803016662598e-02 1.524210721254348755e-01 1.922028511762619019e-01 8.755960315465927124e-02 -1.075525954365730286e-01 1.388348639011383057e-01 -4.722999632358551025e-01 -2.241933904588222504e-02 -2.227800786495208740e-01 1.039130240678787231e-01 6.070322915911674500e-02 4.350338876247406006e-02 -1.350468606688082218e-03 2.270943224430084229e-01 -2.140455245971679688e-01 1.777861863374710083e-01 -2.321328520774841309e-01 7.500039041042327881e-02 -3.158499300479888916e-01 2.604391239583492279e-02 1.329797655344009399e-01 1.058472916483879089e-01
1.334778666496276855e-01 -5.571723356842994690e-02 1.255815266631543636e-03 -2.463214285671710968e-02 3.833194077014923096e-02 1.113041564822196960e-01 1.341611612588167191e-03 4.891360923647880554e-02 7.472170144319534302e-02 -1.469474881887435913e-01 1.367777138948440552e-01 3.512782752513885498e-01 -6.714003533124923706e-02 5.253656581044197083e-02 1.494247913360595703e-01 2.353714313358068466e-03 -3.725404739379882812e-01 -1.742481291294097900e-01 -2.770520448684692383e-01 -2.336771935224533081e-01 -1.965273618698120117e-01 2.878877222537994385e-01 -8.863217383623123169e-02 7.285328954458236694e-02 7.312639802694320679e-02 4.334756135940551758e-01 1.813714206218719482e-01 -1.826441846787929535e-02 2.156970351934432983e-01 -1.966674625873565674e-01 1.169006898999214172e-01 5.302636697888374329e-02
-1.639433205127716064e-01 -1.841200143098831177e-01 6.663993746042251587e-02 1.964881122112274170e-01 6.888232380151748657e-02 -3.054343163967132568e-02 -1.226746588945388794e-01 1.732016801834106445e-01 1.693486571311950684e-01 1.005009785294532776e-01 -1.659556180238723755e-01 8.182173967361450195e-02 -1.475034356117248535e-01 -3.037854135036468506e-01 2.000727057456970215e-01 1.341196298599243164e-01 -2.856985628604888916e-01 -3.070074319839477539e-01 -2.576080560684204102e-01 -1.902341544628143311e-01 -2.197436243295669556e-02 1.082397028803825378e-01 2.289567589759826660e-01 -5.341383069753646851e-02 -1.020070165395736694e-01 2.089419215917587280e-01 4.973087459802627563e-02 2.839646041393280029e-01 -7.445693016052246094e-02 -1.701908260583877563e-01 1.295017898082733154e-01 2.569456100463867188e-01
6.135670468211174011e-02 3.918700292706489563e-02 -6.546615809202194214e-02 2.286531329154968262e-01 9.708808362483978271e-02 2.572388947010040283e-01 -2.681484520435333252e-01 -1.505900770425796509e-01 -1.424423903226852417e-01 -1.122679188847541809e-02 2.141003757715225220e-01 1.838998943567276001e-01 -4.931107163429260254e-01 8.544129319489002228e-03 -2.339373230934143066e-01 1.334647536277770996e-01 -7.096675038337707520e-02 -2.349443435668945312e-01 -3.170687556266784668e-01 1.113807708024978638e-01 2.189785689115524292e-01 -5.111600831151008606e-02 -1.712346524000167847e-01 -3.879423066973686218e-02 -1.100255101919174194e-01 6.795290112495422363e-02 5.269133672118186951e-02 -9.563098102807998657e-02 -1.682265102863311768e-01 -1.004400923848152161e-01 -9.313680976629257202e-02 1.477712392807006836e-01
1.160366982221603394e-01 -1.526543200016021729e-01 3.235753178596496582e-01 1.355996727943420410e-01 -1.076007261872291565e-01 1.662734001874923706e-01 1.201473176479339600e-01 3.786165118217468262e-01 6.929834187030792236e-02 -5.673612654209136963e-02 4.094406217336654663e-02 7.244770228862762451e-02 -2.775604128837585449e-01 -7.969549298286437988e-02 -2.223249711096286774e-02 1.035178080201148987e-01 -2.158914953470230103e-01 -2.845181524753570557e-01 -2.146787047386169434e-01 1.447488963603973389e-01 1.892672032117843628e-01 7.542387396097183228e-02 2.746284380555152893e-02 5.783551186323165894e-02 -1.086270734667778015e-01 3.485583364963531494e-01 1.485609859228134155e-01 -1.107088550925254822e-01 -2.218916565179824829e-01 -2.571959495544433594e-01 7.867449522018432617e-02 6.466576457023620605e-02
-7.433328777551651001e-02 -2.052007168531417847e-01 2.268692553043365479e-01 2.716230750083923340e-01 2.669322192668914795e-01 -1.202649846673011780e-01 -1.565511971712112427e-01 -1.667602360248565674e-01 -1.226788386702537537e-02 -3.152306675910949707e-01 8.982636779546737671e-02 5.313537642359733582e-02 1.082292571663856506e-01 -1.543063074350357056e-01 8.246040344238281250e-02 1.343129873275756836e-01 -1.558222174644470215e-01 -2.443954050540924072e-01 -2.557725608348846436e-01 -5.872762948274612427e-02 7.031728327274322510e-02 1.363830715417861938e-01 -5.963900685310363770e-02 5.506787076592445374e-02 -1.508898138999938965e-01 3.883499205112457275e-01 -1.243033334612846375e-01 -1.902275830507278442e-01 -2.710914313793182373e-01 1.048543453216552734e-01 9.356002509593963623e-02 1.297529488801956177e-01
3.093951642513275146e-01 2.228248715400695801e-01 2.370548844337463379e-01 1.516843289136886597e-01 -6.371219456195831299e-02 1.345880776643753052e-01 -1.994754523038864136e-01 -2.330256849527359009e-01 1.717986464500427246e-01 -1.610869169235229492e-01 -1.144513115286827087e-01 3.175324574112892151e-02 2.554815262556076050e-02 1.962467329576611519e-03 3.699896857142448425e-02 6.680589169263839722e-02 -2.287792116403579712e-01 -3.041305541992187500e-01 -3.474532663822174072e-01 -2.628050446510314941e-01 2.495370656251907349e-01 1.009424030780792236e-01 -2.514364421367645264e-01 -8.364343643188476562e-02 -1.993669122457504272e-01 2.346316911280155182e-02 -9.180394560098648071e-02 -2.771888114511966705e-02 -7.197128236293792725e-02 1.209343001246452332e-01 -5.501751787960529327e-03 -1.909630745649337769e-01
-2.935632597655057907e-03 7.891840487718582153e-02 -2.749283909797668457e-01 2.264116331934928894e-02 1.228145956993103027e-01 7.689911872148513794e-02 -2.133339047431945801e-01 -2.551996149122714996e-03 -4.122968018054962158e-02 1.474595218896865845e-01 3.884852677583694458e-02 4.428787156939506531e-02 -9.638523310422897339e-02 7.379573583602905273e-02 -5.113441497087478638e-02 -2.480559051036834717e-02 -9.448743611574172974e-02 -2.777473628520965576e-01 -8.393892645835876465e-02 -2.617403566837310791e-01 -2.484574764966964722e-01 1.560827642679214478e-01 5.677861627191305161e-03 8.611345663666725159e-03 -3.244260251522064209e-01 4.683344364166259766e-01 1.864379942417144775e-01 2.600162327289581299e-01 -1.029847487807273865e-01 -9.090451896190643311e-02 -1.788143664598464966e-01 2.839785218238830566e-01
9.160605818033218384e-02 3.162875771522521973e-02 -2.276560664176940918e-02 1.715262532234191895e-01 1.890258044004440308e-01 1.955240778625011444e-02 -1.945073306560516357e-01 3.733217716217041016e-01 1.563137024641036987e-01 4.990700632333755493e-02 8.777000010013580322e-02 -2.028212137520313263e-02 -2.323496527969837189e-02 -2.429654002189636230e-01 -1.669967025518417358e-01 5.416089668869972229e-02 -1.236906796693801880e-01 -2.467506229877471924e-01 -1.327883005142211914e-01 -3.654245734214782715e-01 -3.781215250492095947e-01 1.689456254243850708e-01 3.849717974662780762e-02 -9.422705322504043579e-02 -1.082913950085639954e-01 2.969899177551269531e-01 -6.376822292804718018e-02 2.622265517711639404e-01 -9.383756667375564575e-03 -8.566270023584365845e-02 5.868409946560859680e-02 1.704658567905426025e-01
1.190950050950050354e-01 1.205015853047370911e-01 -2.748014638200402260e-03 -6.191787123680114746e-02 1.465536057949066162e-01 -5.341509729623794556e-02 -6.289378553628921509e-02 1.993128657341003418e-01 1.603716760873794556e-01 -9.166666120290756226e-02 6.004465743899345398e-02 2.574613392353057861e-01 -1.788284629583358765e-01 1.906847357749938965e-01 1.795907616615295410e-01 2.512336373329162598e-01 -1.033330112695693970e-01 -4.502080678939819336e-01 -2.232220321893692017e-01 -7.875289767980575562e-02 -3.346814513206481934e-01 -5.571711808443069458e-03 1.256424188613891602e-01 1.692056506872177124e-01 1.752380430698394775e-01 2.049393206834793091e-01 -9.481081366539001465e-02 -4.236187413334846497e-02 2.035201489925384521e-01 7.072558160871267319e-03 -2.772027254104614258e-01 6.370854377746582031e-02
3.558616638183593750e-01 -3.562231780961155891e-03 -6.198326870799064636e-02 1.089353337883949280e-01 -1.316996812820434570e-01 8.102273195981979370e-02 1.877706795930862427e-01 -4.320687055587768555e-02 2.527324855327606201e-01 2.204763442277908325e-01 -2.668906934559345245e-02 -1.121647879481315613e-01 -1.402438580989837646e-01 -5.634598433971405029e-02 7.542021572589874268e-03 1.731914132833480835e-01 -2.534170746803283691e-01 -4.777577519416809082e-01 -3.209174275398254395e-01 7.020970433950424194e-02 9.266126155853271484e-02 5.019155889749526978e-02 -9.962526150047779083e-03 -1.742953211069107056e-01 -2.403626963496208191e-02 1.736273467540740967e-01 1.347676813602447510e-01 1.108507532626390457e-02 -2.861535251140594482e-01 -1.826063357293605804e-02 1.954588741064071655e-01 8.081102371215820312e-02
-1.403293311595916748e-01 -1.150648221373558044e-01 -6.284575909376144409e-02 3.505825102329254150e-01 -1.027316004037857056e-01 1.850907206535339355e-01 -7.268473505973815918e-02 -3.297993168234825134e-02 4.603129997849464417e-02 -2.770980820059776306e-02 -1.157370954751968384e-02 -1.559690684080123901e-01 1.819412261247634888e-01 1.624864339828491211e-01 -7.774270325899124146e-02 6.733915209770202637e-02 -1.698556393384933472e-01 -5.001161098480224609e-01 -3.303198218345642090e-01 -2.877623438835144043e-01 -1.459042578935623169e-01 1.014504805207252502e-01 2.270461618900299072e-02 7.503836601972579956e-02 -8.265668153762817383e-02 9.941411018371582031e-02 -2.277475744485855103e-01 -8.846502006053924561e-02 -1.158368438482284546e-01 -5.414783954620361328e-02 -2.023104429244995117e-01 -2.220251262187957764e-01
2.291227430105209351e-01 1.431961357593536377e-01 6.421633809804916382e-02 -3.956750407814979553e-02 1.706786155700683594e-01 2.112519145011901855e-01 -2.005086392164230347e-01 2.796692550182342529e-01 1.766108125448226929e-01 1.003974601626396179e-01 2.978394180536270142e-02 -1.996907889842987061e-01 -1.016440689563751221e-01 -1.392219215631484985e-02 1.970254629850387573e-01 3.428805172443389893e-01 -2.827628552913665771e-01 -5.827255174517631531e-02 -2.662768959999084473e-01 -2.872602343559265137e-01 -1.357199847698211670e-01 5.676431581377983093e-02 2.246083021163940430e-01 4.072005301713943481e-02 -1.767206639051437378e-01 2.083060890436172485e-01 1.669668853282928467e-01 -1.560909152030944824e-01 -8.457446098327636719e-02 1.743576377630233765e-01 7.147014141082763672e-02 1.176274754106998444e-02
1.129134148359298706e-01 -3.565271198749542236e-02 1.214742809534072876e-01 -5.882948171347379684e-03 1.625015437602996826e-01 9.478359669446945190e-02 -1.216598749160766602e-01 3.641899675130844116e-02 1.262778937816619873e-01 -1.115525737404823303e-01 5.110453069210052490e-02 3.255789279937744141e-01 -8.181802183389663696e-02 2.173202298581600189e-02 2.433815747499465942e-01 2.146993726491928101e-01 -4.175588488578796387e-01 -1.267311125993728638e-01 6.628665328025817871e-02 -1.872816234827041626e-01 -1.352515518665313721e-01 3.576897978782653809e-01 -2.738751173019409180e-01 -3.074025921523571014e-02 1.801310479640960693e-02 4.094469547271728516e-01 -1.355850417166948318e-02 -8.601780049502849579e-03 9.170915931463241577e-02 4.412772506475448608e-02 7.554675638675689697e-02 1.838592439889907837e-01
1.504835784435272217e-01 1.714258044958114624e-01 7.309106737375259399e-02 3.092760220170021057e-02 9.206956624984741211e-02 2.813204824924468994e-01 -3.980950918048620224e-03 1.393183916807174683e-01 1.085446849465370178e-01 3.355986475944519043e-01 9.989002346992492676e-02 -6.802680343389511108e-02 -1.271187067031860352e-01 -5.977772548794746399e-02 -3.069177865982055664e-01 1.972266882658004761e-01 -2.447860389947891235e-01 -3.670722544193267822e-01 -2.415020614862442017e-01 -1.607155799865722656e-01 1.513819098472595215e-01 1.739653646945953369e-01 6.678712368011474609e-02 4.468023031949996948e-02 -2.648299634456634521e-01 -1.727035641670227051e-02 -6.546914577484130859e-02 -7.099421322345733643e-02 -2.428600192070007324e-01 1.148939356207847595e-01 -1.978973895311355591e-01 1.150011122226715088e-01
2.037549018859863281e-01 1.057422310113906860e-01 -9.071205556392669678e-02 -6.776323169469833374e-02 1.885015517473220825e-01 1.007212474942207336e-01 -1.461115777492523193e-01 1.426079571247100830e-01 -1.683559268712997437e-01 -1.138972863554954529e-01 1.436656862497329712e-01 2.566923499107360840e-01 -1.184628829360008240e-01 -5.786766484379768372e-02 -1.834034323692321777e-01 2.092972844839096069e-01 -7.565743755549192429e-03 -3.291670680046081543e-01 2.265499159693717957e-02 -1.109906807541847229e-01 -6.142213568091392517e-02 1.339457836002111435e-02 -6.028753146529197693e-02 -2.655041590332984924e-02 -2.189332991838455200e-01 4.396241605281829834e-01 1.373647451400756836e-01 5.559371784329414368e-02 -2.006428092718124390e-01 -3.309331834316253662e-01 -2.143083214759826660e-01 1.898744404315948486e-01
-3.911173343658447266e-02 -1.339608579874038696e-01 2.979778945446014404e-01 1.353000998497009277e-01 2.211407385766506195e-02 2.719143964350223541e-02 -2.159039489924907684e-02 3.161537945270538330e-01 -2.359442040324211121e-02 -1.422456800937652588e-01 8.858597278594970703e-02 1.152943149209022522e-01 -3.698849678039550781e-01 -8.760798722505569458e-02 2.608194202184677124e-02 -2.044096589088439941e-02 -3.177455067634582520e-01 -2.442603856325149536e-01 -2.192407399415969849e-01 2.272134833037853241e-02 1.117483079433441162e-01 3.088406985625624657e-03 -2.039906568825244904e-02 9.275219589471817017e-02 2.628494203090667725e-01 4.141695499420166016e-01 -2.969926968216896057e-02 2.064284309744834900e-02 -6.677988171577453613e-02 -2.999781966209411621e-01 2.644896879792213440e-02 1.282820403575897217e-01
7.686010748147964478e-02 2.680460922420024872e-02 -1.256946474313735962e-01 6.243289634585380554e-02 2.365193217992782593e-01 3.633810952305793762e-02 -3.629159927368164062e-02 2.129850685596466064e-01 1.638917624950408936e-01 1.479443255811929703e-02 -7.486855238676071167e-02 -1.479884982109069824e-01 -2.940995395183563232e-01 -9.609900414943695068e-02 6.379022728651762009e-03 2.722708880901336670e-01 -1.532993316650390625e-01 -5.154123306274414062e-01 -1.697228848934173584e-01 9.361413121223449707e-02 1.074009463191032410e-01 -2.030087076127529144e-02 -2.989697754383087158e-01 -9.252184629440307617e-02 -2.419451028108596802e-01 -7.708210498094558716e-02 -1.681479960680007935e-01 8.523236215114593506e-02 -2.776864469051361084e-01 -4.850308597087860107e-02 -8.995021879673004150e-02 1.451464146375656128e-01
3.041677176952362061e-01 8.043491840362548828e-02 -9.464949369430541992e-02 6.823948770761489868e-02 -1.703710108995437622e-02 1.399950683116912842e-01 4.665286839008331299e-02 1.505325138568878174e-01 1.066942960023880005e-01 1.270788460969924927e-01 8.113032579421997070e-02 -1.125033348798751831e-01 -3.862941563129425049e-01 -6.508681923151016235e-02 -1.523100286722183228e-01 2.844780981540679932e-01 4.562588781118392944e-02 -4.002684056758880615e-01 -2.863324284553527832e-01 7.836703211069107056e-03 2.062596231698989868e-01 4.511043056845664978e-02 -1.934091374278068542e-02 2.927938848733901978e-02 -2.556615173816680908e-01 1.208899915218353271e-01 1.181889995932579041e-01 -3.698027506470680237e-02 6.602428853511810303e-02 3.255785405635833740e-01 6.280133128166198730e-02 1.963232308626174927e-01
-5.536584183573722839e-02 -2.627741098403930664e-01 2.656971812248229980e-01 2.377094626426696777e-01 -1.070822123438119888e-02 -1.083224862813949585e-01 6.775392591953277588e-02 6.949808914214372635e-03 -3.994603455066680908e-02 -1.102627888321876526e-01 3.330805804580450058e-03 5.911120027303695679e-02 -1.516210287809371948e-01 -2.897493541240692139e-01 -2.136282622814178467e-01 -2.142035029828548431e-02 -3.845434188842773438e-01 -2.478799372911453247e-01 -3.323751389980316162e-01 -1.340057402849197388e-01 -1.280869543552398682e-01 6.438073515892028809e-02 -7.053885608911514282e-02 4.389618337154388428e-02 7.236802577972412109e-02 4.070064723491668701e-01 1.164603605866432190e-01 -7.188365608453750610e-02 -1.189276203513145447e-01 1.483846753835678101e-01 -8.696830272674560547e-02 1.242917999625205994e-01
1.849488168954849243e-01 -1.178243681788444519e-01 6.941884011030197144e-02 2.961528897285461426e-01 3.514697030186653137e-02 3.536661267280578613e-01 1.538632996380329132e-02 2.700952291488647461e-01 2.481863647699356079e-01 7.124970853328704834e-02 -6.772124022245407104e-02 1.725987531244754791e-02 -1.933885961771011353e-01 7.335624843835830688e-02 -1.954066604375839233e-01 3.203043043613433838e-01 -7.249034941196441650e-02 -3.304537236690521240e-01 -3.718564510345458984e-01 8.585758507251739502e-03 6.115881726145744324e-02 1.209245845675468445e-01 2.992714010179042816e-02 2.714549191296100616e-04 -1.246111914515495300e-01 1.303163636475801468e-02 -1.544411852955818176e-02 -1.917257308959960938e-01 -1.196466088294982910e-01 9.119791537523269653e-02 -1.355820000171661377e-01 1.974648088216781616e-01
9.785661101341247559e-02 1.704815030097961426e-01 -4.204837232828140259e-02 -2.431343793869018555e-01 3.223869204521179199e-02 1.783474683761596680e-01 -3.284399509429931641e-01 -1.680535823106765747e-01 2.675884366035461426e-01 -2.037818729877471924e-01 5.182795971632003784e-02 1.257106214761734009e-01 -2.448544502258300781e-01 1.512169837951660156e-03 8.091866225004196167e-02 -6.991930305957794189e-02 -4.644734784960746765e-02 -3.235173523426055908e-01 -3.236224353313446045e-01 -3.492170870304107666e-01 1.199489831924438477e-01 -8.254005573689937592e-03 4.008790012449026108e-03 1.464308649301528931e-01 -1.989311724901199341e-01 1.101124510169029236e-01 -1.315711885690689087e-01 -1.172792389988899231e-01 -7.587370276451110840e-02 1.245167627930641174e-01 4.266754537820816040e-02 2.307359278202056885e-01
2.722220718860626221e-01 -9.530221670866012573e-02 -2.609443105757236481e-02 6.614613533020019531e-02 2.109403908252716064e-01 2.676001489162445068e-01 -1.032141149044036865e-01 1.501978747546672821e-02 2.811340093612670898e-01 1.879116892814636230e-01 2.231805175542831421e-01 -1.462620124220848083e-02 1.241774484515190125e-02 8.575675636529922485e-02 6.929858773946762085e-02 4.212321713566780090e-02 -3.456663489341735840e-01 -3.626099824905395508e-01 -1.764207333326339722e-01 -3.749580308794975281e-02 -5.305578932166099548e-02 8.324443362653255463e-03 -1.687608361244201660e-01 -6.180279701948165894e-02 -2.354853302240371704e-01 4.240907728672027588e-02 -1.317594107240438461e-02 1.032338067889213562e-01 -3.238365352153778076e-01 3.352902457118034363e-02 2.080969959497451782e-01 2.650459110736846924e-01
1.518650949001312256e-01 5.147910118103027344e-02 6.275182962417602539e-02 9.259779937565326691e-03 1.774148046970367432e-01 -2.996476367115974426e-02 -1.751843243837356567e-01 -1.208835765719413757e-01 2.956679165363311768e-01 -9.328200668096542358e-02 1.774248778820037842e-01 2.019909173250198364e-01 -1.864243745803833008e-01 8.229101449251174927e-02 1.564519554376602173e-01 1.303493231534957886e-01 8.204534649848937988e-02 -3.663797676563262939e-01 -7.636928558349609375e-02 -4.376780688762664795e-01 1.851060837507247925e-01 -1.720126159489154816e-02 1.582359969615936279e-01 8.289308845996856689e-02 -3.482356369495391846e-01 1.275671571493148804e-01 3.549132868647575378e-02 -3.630850836634635925e-02 -1.818422526121139526e-01 2.011904567480087280e-01 4.088370874524116516e-02 1.450073719024658203e-01
3.662755191326141357e-01 -1.493322104215621948e-01 -1.975409686565399170e-01 1.875935643911361694e-01 2.082765698432922363e-01 1.227071136236190796e-01 -2.355762124061584473e-01 3.020444810390472412e-01 -1.153334379196166992e-01 -9.739920496940612793e-02 4.691835120320320129e-02 7.920125871896743774e-02 -1.190145462751388550e-01 -2.494252175092697144e-01 -1.859506815671920776e-01 -1.869171112775802612e-01 -2.647820115089416504e-01 -2.868958711624145508e-01 -1.385890133678913116e-02 -1.996572464704513550e-01 -2.255004085600376129e-02 5.488843098282814026e-02 6.717006117105484009e-02 8.870667219161987305e-02 -1.460622549057006836e-01 3.548327982425689697e-01 -6.847745925188064575e-02 4.453540220856666565e-02 7.833650708198547363e-02 4.381298646330833435e-02 -1.268096715211868286e-01 -2.416598424315452576e-02
8.624475449323654175e-02 2.736484706401824951e-01 -1.576825678348541260e-01 -1.946632862091064453e-01 1.952102780342102051e-01 1.161476001143455505e-01 -6.599288433790206909e-02 1.817969419062137604e-02 4.223394021391868591e-02 -1.286354959011077881e-01 -4.098862037062644958e-02 -2.623699009418487549e-01 -1.490726768970489502e-01 -5.165953561663627625e-02 1.560559272766113281e-01 2.591275572776794434e-01 -4.631631672382354736e-01 -1.522252559661865234e-01 -2.104307860136032104e-01 -9.065105766057968140e-02 -9.130676626227796078e-04 -2.079429477453231812e-02 1.408040225505828857e-01 -1.611900702118873596e-02 1.668442934751510620e-01 4.423850178718566895e-01 1.127650588750839233e-01 -1.318022757768630981e-01 -8.956737071275711060e-02 7.946036010980606079e-02 1.213159710168838501e-01 -1.888840808533132076e-03
9.727942198514938354e-02 6.428445875644683838e-02 -1.754724830389022827e-01 -3.230561688542366028e-02 3.713544607162475586e-01 1.871735006570816040e-01 3.884661570191383362e-02 7.855675369501113892e-02 4.927795827388763428e-01 -2.205289602279663086e-01 1.806332021951675415e-01 -5.031858012080192566e-02 3.845279291272163391e-02 -9.662820375524461269e-04 -6.956513971090316772e-03 1.765825748443603516e-01 -1.576557755470275879e-01 -3.702698051929473877e-01 -1.278116405010223389e-01 4.713385924696922302e-02 2.113478779792785645e-01 -1.027364097535610199e-02 1.567245577462017536e-03 2.197176516056060791e-01 6.516506522893905640e-02 3.280792534351348877e-01 -1.430872082710266113e-01 2.679966203868389130e-02 -5.735332146286964417e-02 -6.330626457929611206e-02 2.529961057007312775e-02 -6.432541646063327789e-03
1.905329972505569458e-01 1.595129668712615967e-01 6.248760595917701721e-02 3.877023980021476746e-02 1.820053458213806152e-01 1.684734076261520386e-01 -4.146470129489898682e-02 7.332592457532882690e-02 7.151046395301818848e-02 2.970896065235137939e-01 2.323116958141326904e-01 -1.834342628717422485e-01 -1.895563751459121704e-01 -7.164958864450454712e-02 -2.664100825786590576e-01 2.348083853721618652e-01 -1.074052080512046814e-01 -2.913477122783660889e-01 -2.864625751972198486e-01 -1.262899637222290039e-01 7.421486079692840576e-02 2.469461262226104736e-01 -1.669480092823505402e-02 2.455825805664062500e-01 -1.881872564554214478e-01 -1.754991337656974792e-02 -8.081197738647460938e-02 -7.961323112249374390e-02 -1.904181241989135742e-01 4.216605052351951599e-02 -2.796608209609985352e-01 1.724092662334442139e-01
1.505540311336517334e-01 3.817958012223243713e-02 -2.995290756225585938e-01 7.441080175340175629e-03 3.207924664020538330e-01 1.150216460227966309e-01 -1.159866526722908020e-01 1.088423654437065125e-01 2.202890366315841675e-01 3.921281918883323669e-02 6.955659482628107071e-03 6.831543147563934326e-02 -1.469511091709136963e-01 1.901979595422744751e-01 -1.337669789791107178e-02 1.683430522680282593e-01 -1.586198359727859497e-01 -2.983110845088958740e-01 -1.451457440853118896e-01 1.756972968578338623e-01 2.007201462984085083e-01 8.283393085002899170e-02 4.021681845188140869e-02 4.034740328788757324e-01 5.465286318212747574e-03 3.260644972324371338e-01 -8.594128489494323730e-02 2.002912759780883789e-01 1.979473046958446503e-03 -2.603960931301116943e-01 4.860414564609527588e-02 4.391729459166526794e-02
-8.949975017458200455e-04 1.087011545896530151e-01 -3.780896961688995361e-01 3.916776552796363831e-02 2.240842282772064209e-01 -3.560813516378402710e-02 -1.126737669110298157e-01 1.668377816677093506e-01 9.828679263591766357e-02 7.080351561307907104e-02 1.007762402296066284e-01 -7.770464289933443069e-03 -1.199769694358110428e-02 -2.137003391981124878e-01 9.772409498691558838e-02 1.155766248703002930e-01 -1.798004060983657837e-01 -4.641412198543548584e-01 -1.651203036308288574e-01 -3.407852724194526672e-02 1.548759490251541138e-01 1.653810963034629822e-02 -7.902586460113525391e-02 3.811860829591751099e-02 1.773405969142913818e-01 1.375641971826553345e-01 -1.701922118663787842e-01 1.651405543088912964e-01 -3.631577789783477783e-01 -6.709381192922592163e-02 3.241634368896484375e-01 -4.311531037092208862e-02
-7.798477262258529663e-02 4.506620764732360840e-02 1.644178777933120728e-01 1.731346696615219116e-01 3.042243421077728271e-01 6.358698755502700806e-02 -2.712051011621952057e-02 1.733091175556182861e-01 5.914423987269401550e-02 -8.233008533716201782e-02 2.949792742729187012e-01 -1.767447143793106079e-01 -2.271845638751983643e-01 -1.117549687623977661e-01 -1.725863367319107056e-01 1.120279282331466675e-01 3.108828514814376831e-02 7.572716102004051208e-03 -5.029379948973655701e-02 -2.285320609807968140e-01 2.428182587027549744e-02 1.567595750093460083e-01 -1.896639168262481689e-01 1.879923641681671143e-01 -1.405952591449022293e-02 4.175836443901062012e-01 -2.298496365547180176e-01 -2.458225488662719727e-01 1.177415549755096436e-01 -2.156509310007095337e-01 5.145118758082389832e-02 2.635132670402526855e-01
4.772097989916801453e-02 5.089962854981422424e-02 -2.455683201551437378e-01 2.693540183827280998e-03 3.010969460010528564e-01 2.672991454601287842e-01 7.314215600490570068e-02 9.789922833442687988e-02 5.137409567832946777e-01 -1.804992407560348511e-01 9.795015305280685425e-02 8.658955991268157959e-02 -5.315915495157241821e-02 -1.417902670800685883e-02 6.694465875625610352e-02 2.445557713508605957e-01 -1.613236814737319946e-01 -3.519042730331420898e-01 -1.217868551611900330e-01 -3.700385242700576782e-02 2.164217233657836914e-01 -4.190776124596595764e-02 9.819625318050384521e-02 2.440049499273300171e-01 1.753893867135047913e-02 2.429431229829788208e-01 -1.874475181102752686e-02 1.287906318902969360e-01 5.538620054721832275e-03 -3.795520588755607605e-02 1.023800447583198547e-01 6.929485499858856201e-02
9.928874671459197998e-02 -3.117743507027626038e-02 1.714832265861332417e-03 3.907042741775512695e-01 -2.896133065223693848e-02 1.056690365076065063e-01 -1.377920955419540405e-01 -1.429841760545969009e-02 -2.123340591788291931e-02 7.378386706113815308e-02 7.296165078878402710e-02 -3.509577363729476929e-02 -5.972241237759590149e-02 -2.159063471481204033e-03 -2.260894775390625000e-01 3.129384517669677734e-01 -3.020364344120025635e-01 -2.329562157392501831e-01 4.984059557318687439e-02 -2.793364822864532471e-01 1.180681064724922180e-01 6.265818327665328979e-02 -7.140479236841201782e-02 5.335458368062973022e-02 2.369272857904434204e-01 1.503081619739532471e-01 -4.493616223335266113e-01 -8.323843777179718018e-02 1.565390974283218384e-01 9.903430007398128510e-03 -1.691262722015380859e-01 2.182792127132415771e-01
2.114061266183853149e-01 1.967660635709762573e-01 5.537927523255348206e-02 1.051855012774467468e-01 2.678834199905395508e-01 -4.358972981572151184e-02 5.263677239418029785e-02 9.345462918281555176e-02 1.462402790784835815e-01 -1.821691691875457764e-01 1.470487266778945923e-01 2.322874814271926880e-01 -9.617679566144943237e-02 -1.707179844379425049e-02 -1.507881730794906616e-01 2.235469073057174683e-01 -3.675822615623474121e-01 -2.082739770412445068e-01 2.591579966247081757e-02 1.138482838869094849e-01 9.175933897495269775e-02 -1.201309114694595337e-01 -1.985421031713485718e-01 7.492473721504211426e-02 -4.134592115879058838e-01 1.579323410987854004e-01 -1.950618028640747070e-01 -1.345591619610786438e-03 -2.981809973716735840e-01 3.140711784362792969e-02 8.950214087963104248e-02 -1.141336187720298767e-01
-7.290332019329071045e-02 6.054726988077163696e-02 -6.588621437549591064e-02 -5.485780537128448486e-02 2.831398248672485352e-01 4.440718144178390503e-02 8.174492977559566498e-03 7.994031906127929688e-02 2.578801810741424561e-01 -3.716364875435829163e-02 8.555472828447818756e-03 -1.543283313512802124e-01 -5.651346221566200256e-02 -6.154875829815864563e-02 -3.786084651947021484e-01 -5.658277496695518494e-02 -1.150038242340087891e-01 -4.875556230545043945e-01 -1.730564832687377930e-01 -3.203988075256347656e-01 9.660107642412185669e-02 8.400497585535049438e-02 2.504389286041259766e-01 -1.853179186582565308e-01 1.451035588979721069e-01 1.072080135345458984e-01 1.119768247008323669e-02 2.395525015890598297e-02 -1.523471623659133911e-02 1.077676862478256226e-01 4.751585423946380615e-02 3.246948719024658203e-01
4.494940117001533508e-02 2.715385258197784424e-01 -8.469393849372863770e-02 6.997949630022048950e-02 2.455004155635833740e-01 1.512908339500427246e-01 4.821566119790077209e-02 2.030723839998245239e-01 3.008261919021606445e-01 3.858309984207153320e-01 2.056248299777507782e-02 -4.438706859946250916e-02 -1.851520687341690063e-01 1.386568415910005569e-02 1.770373135805130005e-01 -2.206703461706638336e-02 -1.901948750019073486e-01 -2.547012269496917725e-01 -1.431578993797302246e-01 -1.829368062317371368e-02 -1.014530062675476074e-01 1.807819157838821411e-01 -1.033803522586822510e-01 1.442551463842391968e-01 -1.563057601451873779e-01 2.422656267881393433e-01 -1.189509853720664978e-01 1.969809234142303467e-01 -3.242247402667999268e-01 1.489202231168746948e-01 -1.297782212495803833e-01 -2.884990908205509186e-02
9.863357990980148315e-02 1.136414930224418640e-01 -1.261189281940460205e-01 -3.729248046875000000e-02 -4.976925998926162720e-02 2.662653923034667969e-01 2.626902982592582703e-02 7.737993448972702026e-02 2.873188555240631104e-01 4.968295246362686157e-02 8.296104520559310913e-02 -2.840356230735778809e-01 -4.268886893987655640e-02 6.822291761636734009e-02 -1.082261502742767334e-01 3.060228526592254639e-01 3.262655436992645264e-02 -4.298097193241119385e-01 -2.858375608921051025e-01 -2.299096584320068359e-01 1.319578289985656738e-01 4.853238165378570557e-02 6.747568491846323013e-03 1.999761760234832764e-01 -9.099022485315799713e-03 2.422429993748664856e-02 2.019058316946029663e-01 3.826000541448593140e-02 1.094256192445755005e-01 1.908432692289352417e-01 2.523699998855590820e-01 2.458407580852508545e-01
-2.246679067611694336e-01 1.224733218550682068e-01 8.243232965469360352e-03 -1.660481989383697510e-01 2.418469637632369995e-01 1.504018786363303661e-03 -7.806199043989181519e-02 1.588959991931915283e-01 7.302185893058776855e-02 1.143949553370475769e-01 2.839560210704803467e-01 -8.241355419158935547e-02 -2.463345415890216827e-02 4.865652322769165039e-02 8.738213777542114258e-02 7.837094366550445557e-02 -3.766995668411254883e-01 -4.199516177177429199e-01 -1.260310262441635132e-01 -1.658846586942672729e-01 -1.566872559487819672e-02 1.173929348587989807e-01 1.799514442682266235e-01 -8.277831971645355225e-02 -1.318067461252212524e-01 3.311621546745300293e-01 2.777603827416896820e-02 2.992265820503234863e-01 -8.034361898899078369e-02 -5.959601607173681259e-03 -9.948844462633132935e-02 2.139964997768402100e-01
2.816540896892547607e-01 7.389827631413936615e-03 -6.539998948574066162e-02 1.218118220567703247e-01 2.220265269279479980e-01 1.963620483875274658e-01 -8.063586056232452393e-02 2.617821693420410156e-01 2.812818624079227448e-02 -1.334608718752861023e-02 -1.818730235099792480e-01 1.443062871694564819e-01 8.045940101146697998e-02 -2.466653436422348022e-01 -2.689302265644073486e-01 -1.292337477207183838e-01 -9.665829688310623169e-02 -2.931783795356750488e-01 -8.860878646373748779e-02 -2.857749462127685547e-01 -2.426617220044136047e-02 -9.425262361764907837e-02 6.304126232862472534e-02 8.494442701339721680e-02 -1.772608491592109203e-03 4.510858058929443359e-01 -2.758366167545318604e-01 1.002771034836769104e-01 4.564231261610984802e-03 5.401333421468734741e-02 -1.207096949219703674e-01 1.216227561235427856e-01
1.640042513608932495e-01 -9.657231718301773071e-02 -1.631835848093032837e-01 9.578466415405273438e-02 3.357682228088378906e-01 2.956844866275787354e-01 -1.454349011182785034e-01 2.318318039178848267e-01 -4.238453134894371033e-02 2.886742055416107178e-01 -3.738911077380180359e-02 1.020815670490264893e-01 -7.605279237031936646e-02 -5.434257909655570984e-04 -2.565793097019195557e-01 9.088581800460815430e-02 -6.403902173042297363e-02 -3.634830415248870850e-01 -2.434204220771789551e-01 -1.300802547484636307e-02 -1.148548871278762817e-01 1.067505702376365662e-01 3.149018436670303345e-02 -9.408337995409965515e-03 -2.067256122827529907e-01 1.205852031707763672e-01 7.331972476094961166e-03 4.086475819349288940e-02 -2.172070741653442383e-01 -6.957671046257019043e-02 1.553444862365722656e-01 3.458579480648040771e-01
6.233768537640571594e-02 2.784498333930969238e-01 -2.095226347446441650e-01 6.416659802198410034e-02 2.970948517322540283e-01 1.513354033231735229e-01 3.798643127083778381e-02 3.843638300895690918e-02 4.385364055633544922e-01 -1.553515791893005371e-01 2.061266303062438965e-01 9.276803582906723022e-02 -3.432063385844230652e-02 3.500931710004806519e-02 -8.758474886417388916e-02 3.010886907577514648e-01 -1.531358156353235245e-02 -3.533108234405517578e-01 -1.661754250526428223e-01 -4.952267929911613464e-02 1.666888892650604248e-01 -5.462354049086570740e-02 -1.465795654803514481e-02 2.633635401725769043e-01 6.669487059116363525e-02 2.817313075065612793e-01 -1.553595811128616333e-02 1.728460639715194702e-01 7.546826452016830444e-02 7.907222211360931396e-02 7.991315424442291260e-02 -2.138668298721313477e-02
-3.854069113731384277e-02 -9.609889239072799683e-02 -7.289431989192962646e-02 3.114287853240966797e-01 3.663996979594230652e-02 3.571950197219848633e-01 2.423944510519504547e-02 1.363916099071502686e-01 2.748034149408340454e-02 -1.781829446554183960e-01 2.870506048202514648e-01 3.415564298629760742e-01 7.004681508988142014e-03 -4.818509519100189209e-02 -2.499724477529525757e-01 -2.634328417479991913e-02 -1.988340914249420166e-01 -3.379971981048583984e-01 -3.568572103977203369e-01 -5.419298261404037476e-02 4.884704202413558960e-02 2.706546336412429810e-02 -1.958732306957244873e-01 -3.131718188524246216e-02 -9.674599021673202515e-02 3.874365240335464478e-02 -7.187934964895248413e-02 -1.879482418298721313e-01 9.703101962804794312e-02 -2.720004506409168243e-02 -2.282344400882720947e-01 -4.022825136780738831e-02
3.903489187359809875e-02 -9.495898336172103882e-02 5.280286073684692383e-02 -1.801628060638904572e-02 3.084047734737396240e-01 2.903662249445915222e-02 -1.051062047481536865e-01 5.999149382114410400e-02 2.240418791770935059e-01 7.688293606042861938e-02 3.577603101730346680e-01 3.056110814213752747e-02 -7.485100626945495605e-02 8.204914629459381104e-02 -3.761342540383338928e-02 5.882690101861953735e-02 -2.418758571147918701e-01 -3.695276677608489990e-01 -1.562341451644897461e-01 -2.312930226325988770e-01 6.527666002511978149e-02 -9.669592231512069702e-02 4.877883195877075195e-01 -1.263798922300338745e-01 7.557045668363571167e-03 9.993384778499603271e-02 -7.534859329462051392e-02 6.665898114442825317e-02 1.129953116178512573e-01 -2.519537508487701416e-02 1.041107922792434692e-01 2.976808845996856689e-01
2.906226217746734619e-01 8.245264738798141479e-02 -4.946624487638473511e-02 1.612970381975173950e-01 -2.180952392518520355e-02 1.955300271511077881e-01 -1.182156279683113098e-01 6.946028769016265869e-02 3.183031082153320312e-01 1.279282420873641968e-01 1.221860125660896301e-01 -2.272556424140930176e-01 -4.726519435644149780e-02 -3.734118863940238953e-02 1.277498304843902588e-01 2.994335442781448364e-02 -1.778269857168197632e-01 -5.533916950225830078e-01 -2.762722969055175781e-01 6.075850129127502441e-02 2.978354319930076599e-02 -4.682164639234542847e-02 -1.597446203231811523e-01 -4.168688319623470306e-03 -2.424662932753562927e-02 1.223968416452407837e-01 -1.077752411365509033e-01 -5.564326420426368713e-02 -3.035823404788970947e-01 -3.469296279945410788e-05 7.146310061216354370e-02 2.088529020547866821e-01
1.586379855871200562e-01 7.721559703350067139e-02 -3.407743275165557861e-01 1.425517909228801727e-02 3.816860616207122803e-01 1.961149722337722778e-01 9.809879586100578308e-03 4.659314081072807312e-02 3.965391218662261963e-01 -7.025888562202453613e-02 2.045231610536575317e-01 1.952824555337429047e-02 1.208961233496665955e-01 -9.210574440658092499e-03 -9.144792705774307251e-02 1.661679595708847046e-01 -5.380265787243843079e-02 -4.128945171833038330e-01 -1.217219904065132141e-01 -4.654590506106615067e-03 5.751277506351470947e-02 5.498383194208145142e-02 1.962644606828689575e-02 3.018593192100524902e-01 8.447086811065673828e-02 2.928399443626403809e-01 -5.613006651401519775e-02 1.171582564711570740e-01 8.637534081935882568e-02 -3.157313913106918335e-02 6.620518118143081665e-02 4.904641583561897278e-02
1.343007981777191162e-01 6.330695748329162598e-02 -1.292445324361324310e-02 4.607455730438232422e-01 -3.959394246339797974e-02 -2.202637493610382080e-02 1.763295731507241726e-03 2.455689907073974609e-01 -9.214072488248348236e-03 7.404122501611709595e-02 -1.442022323608398438e-01 5.641054734587669373e-02 -2.755496501922607422e-01 -8.626005612313747406e-03 -1.121687218546867371e-01 1.521244794130325317e-01 -3.561645150184631348e-01 -2.232090830802917480e-01 -1.548351496458053589e-01 -7.847823202610015869e-02 -6.154122203588485718e-02 1.992335468530654907e-01 1.879479736089706421e-01 -8.964730799198150635e-02 3.680790215730667114e-02 4.321220219135284424e-01 1.737625449895858765e-01 -1.038751155138015747e-01 3.889989480376243591e-02 -3.626370429992675781e-02 -1.315603256225585938e-01 1.379056721925735474e-01
1.380707025527954102e-01 2.360206395387649536e-01 -5.297200381755828857e-02 -2.022032439708709717e-01 8.142467588186264038e-02 9.537182003259658813e-02 -1.645257323980331421e-01 1.545801609754562378e-01 -1.043830364942550659e-01 -3.241662681102752686e-01 1.127460375428199768e-01 -2.149662524461746216e-01 -1.317584812641143799e-01 -2.623686566948890686e-03 1.236640810966491699e-01 2.869110926985740662e-02 -4.989908635616302490e-01 -1.803460270166397095e-01 -2.878082990646362305e-01 -1.896169185638427734e-01 1.033938489854335785e-02 1.729978471994400024e-01 1.520268023014068604e-01 -7.690551877021789551e-02 7.743500918149948120e-02 2.813961207866668701e-01 -1.178457885980606079e-01 -1.095020622014999390e-01 -1.746446080505847931e-02 1.846596151590347290e-01 -1.875083893537521362e-02 3.582886606454849243e-02
3.496632277965545654e-01 7.391948252916336060e-02 2.111472934484481812e-02 1.697549074888229370e-01 1.847401112318038940e-01 1.679450571537017822e-01 1.060370802879333496e-01 3.815742135047912598e-01 1.254949420690536499e-01 1.072777286171913147e-01 1.099366415292024612e-02 -5.456328764557838440e-02 -2.331344187259674072e-01 -1.009951010346412659e-01 -1.515284031629562378e-01 2.895279228687286377e-01 -8.570029586553573608e-02 -3.310029208660125732e-01 -1.498724669218063354e-01 -8.221542090177536011e-02 -1.345290690660476685e-01 1.429776847362518311e-01 1.168056577444076538e-01 -1.407983601093292236e-01 -2.247629761695861816e-01 4.373201727867126465e-02 2.483480051159858704e-02 4.017747938632965088e-02 -2.086691372096538544e-02 3.144215047359466553e-01 6.977743655443191528e-02 2.125400155782699585e-01
-1.188001111149787903e-01 1.009932830929756165e-01 6.986641883850097656e-02 2.699303328990936279e-01 -3.653568401932716370e-02 1.339433193206787109e-01 1.784402728080749512e-01 -7.201937586069107056e-02 3.639931604266166687e-02 -6.246576458215713501e-02 1.656616479158401489e-01 -5.351245775818824768e-02 -1.401096582412719727e-01 -1.938862502574920654e-01 -8.988858759403228760e-02 9.683874994516372681e-02 -4.235928412526845932e-03 -4.396731555461883545e-01 -3.418719172477722168e-01 1.478913985192775726e-02 -1.749590486288070679e-01 -1.074682399630546570e-01 1.168373879045248032e-02 -4.648707434535026550e-02 2.305334508419036865e-01 3.602002263069152832e-01 -2.098338305950164795e-01 1.476228982210159302e-01 1.232744529843330383e-01 2.833057940006256104e-01 4.863686487078666687e-02 1.732193827629089355e-01
6.819778680801391602e-02 2.408585250377655029e-01 2.825966291129589081e-02 9.615173190832138062e-02 7.437070459127426147e-02 8.922816812992095947e-02 -1.517680883407592773e-01 2.118377760052680969e-02 2.687243819236755371e-01 -2.155421525239944458e-01 -3.134452179074287415e-02 1.317057907581329346e-01 -2.318835258483886719e-01 5.684757232666015625e-02 -1.495628207921981812e-01 2.298497408628463745e-01 -2.435229867696762085e-01 -3.550673127174377441e-01 -4.174656793475151062e-02 1.399242579936981201e-01 3.175933957099914551e-01 -1.503831297159194946e-01 -1.005169302225112915e-01 -9.586884081363677979e-02 -2.605220675468444824e-01 8.614715188741683960e-02 -1.097578275948762894e-02 3.007750585675239563e-02 -3.113497495651245117e-01 1.040504053235054016e-01 1.837083697319030762e-01 2.319715470075607300e-01
-1.730060726404190063e-01 -2.761114835739135742e-01 -2.646595835685729980e-01 2.753280997276306152e-01 8.861583657562732697e-03 -4.142834991216659546e-02 -1.456922739744186401e-01 -7.027640193700790405e-02 4.516603797674179077e-02 3.788555040955543518e-02 -2.013173848390579224e-01 -2.956489026546478271e-01 -1.668642312288284302e-01 3.324615582823753357e-02 1.188548803329467773e-01 3.236587047576904297e-01 -1.027160212397575378e-01 -4.122232198715209961e-01 -2.318200469017028809e-01 -6.963396817445755005e-02 7.943481951951980591e-02 -1.260938495397567749e-01 -3.290103375911712646e-02 7.702072709798812866e-02 -1.992145478725433350e-01 2.672304809093475342e-01 4.216605424880981445e-02 5.414963141083717346e-02 7.833731919527053833e-02 -1.584927439689636230e-01 -1.573247611522674561e-01 2.588412724435329437e-02
3.896443545818328857e-01 3.117921054363250732e-01 -1.266191005706787109e-01 1.112724915146827698e-01 1.021535918116569519e-01 -1.769758388400077820e-02 -4.889186099171638489e-02 -1.099894940853118896e-01 5.635037645697593689e-02 -1.098323687911033630e-01 -6.895213387906551361e-03 -1.475506573915481567e-01 -1.869153082370758057e-01 -2.241290360689163208e-01 -2.424274235963821411e-01 2.128527760505676270e-01 -1.875199526548385620e-01 -2.478381842374801636e-01 -1.615493744611740112e-01 -2.897467911243438721e-01 1.884457170963287354e-01 -2.390665858983993530e-01 1.502290964126586914e-01 1.484915167093276978e-01 -6.076009571552276611e-02 1.351625542156398296e-03 -1.593526154756546021e-01 1.566464900970458984e-01 -1.488859206438064575e-01 4.182238876819610596e-02 2.185114026069641113e-01 4.238120093941688538e-02
-3.741009533405303955e-01 -9.603286534547805786e-02 -1.767398230731487274e-02 3.728311061859130859e-01 2.374616637825965881e-02 -1.781575679779052734e-01 -2.390914559364318848e-01 2.101070135831832886e-01 1.157997176051139832e-01 6.679389625787734985e-02 1.227283701300621033e-01 -2.884210273623466492e-02 -1.256358325481414795e-01 1.430972130037844181e-03 -1.842340826988220215e-02 4.392040427774190903e-03 -1.802347600460052490e-01 -4.533615112304687500e-01 -1.667553633451461792e-01 -8.944316953420639038e-02 1.719509214162826538e-01 5.530799925327301025e-02 -8.415491133928298950e-02 4.080501571297645569e-02 4.194687306880950928e-02 2.946098148822784424e-01 -1.770683079957962036e-01 1.642605513334274292e-01 4.951819777488708496e-02 -1.871108710765838623e-01 -1.685187071561813354e-01 5.902337376028299332e-03
1.207083389163017273e-01 -5.009727925062179565e-02 -1.634727790951728821e-02 8.869008719921112061e-02 -2.478847093880176544e-02 3.355209529399871826e-01 -1.030237004160881042e-01 -8.600091096013784409e-04 4.201458394527435303e-02 -2.076259255409240723e-01 2.046787291765213013e-01 1.596506685018539429e-02 3.621883923187851906e-03 -8.787206374108791351e-03 1.991210281848907471e-01 1.053194776177406311e-01 -3.642152249813079834e-01 -2.438456118106842041e-01 -2.362477630376815796e-01 -2.534875273704528809e-01 -6.945464015007019043e-02 1.481450200080871582e-01 -5.061160307377576828e-03 1.173940598964691162e-01 1.008547917008399963e-01 4.928456246852874756e-01 2.341726124286651611e-01 5.072447657585144043e-02 1.457875519990921021e-01 1.068273410201072693e-01 1.219641342759132385e-01 -4.846984148025512695e-02
-1.338451653718948364e-01 -2.290247529745101929e-01 -1.364645548164844513e-02 -9.515997767448425293e-02 3.570814430713653564e-01 -8.244256605394184589e-04 -1.223781928420066833e-01 1.523003131151199341e-01 2.600353956222534180e-01 -5.334730818867683411e-02 -1.319909095764160156e-02 -1.533594448119401932e-02 -1.758754849433898926e-01 -7.792607694864273071e-02 -2.598881423473358154e-01 -1.491202414035797119e-01 -2.258309423923492432e-01 -3.935486972332000732e-01 -1.048436611890792847e-01 -3.935227990150451660e-01 3.402163460850715637e-02 2.003814131021499634e-01 1.947363466024398804e-01 -8.276971988379955292e-03 6.399695575237274170e-02 9.332794696092605591e-02 9.682720899581909180e-02 -2.585123479366302490e-02 -1.033394783735275269e-01 -9.518117643892765045e-03 2.562802135944366455e-01 8.199220150709152222e-02
1.832123398780822754e-01 3.764672577381134033e-01 -1.890443116426467896e-01 -2.007397077977657318e-02 1.226024702191352844e-01 1.476452350616455078e-01 -4.379728436470031738e-02 1.373310294002294540e-02 3.197867572307586670e-01 3.066840209066867828e-02 2.011212110519409180e-01 -4.918313771486282349e-02 -1.007767468690872192e-01 -1.480404883623123169e-01 -1.224814075976610184e-02 1.664147526025772095e-01 -3.047831058502197266e-01 -3.227991461753845215e-01 -1.387046426534652710e-01 1.803433001041412354e-01 2.263082265853881836e-01 2.097958028316497803e-01 -2.977671800181269646e-03 1.310809254646301270e-01 1.033845022320747375e-01 1.487735360860824585e-01 -1.936841756105422974e-01 1.914022862911224365e-01 9.807196259498596191e-02 -2.557701170444488525e-01 1.873906701803207397e-02 -2.335427794605493546e-03
-8.290686644613742828e-03 1.911049783229827881e-01 -2.975384891033172607e-01 -8.050921373069286346e-03 -3.251034393906593323e-02 1.130412593483924866e-01 -3.960708975791931152e-01 1.127476543188095093e-01 8.858275413513183594e-02 -2.641712501645088196e-02 7.613321649841964245e-04 1.433216631412506104e-01 6.374313030391931534e-03 -2.195813655853271484e-01 -5.963205918669700623e-02 8.419481664896011353e-02 -1.755288690328598022e-01 -3.226166069507598877e-01 -3.152967691421508789e-01 -1.708873361349105835e-01 7.675063610076904297e-02 1.502764075994491577e-01 -3.120824694633483887e-01 5.870761722326278687e-02 -1.042512990534305573e-02 -7.975386083126068115e-02 -9.616094082593917847e-02 1.353973597288131714e-01 -1.117512136697769165e-01 -1.389693319797515869e-01 1.997105181217193604e-01 3.238102495670318604e-01
-8.826854079961776733e-02 -1.294273138046264648e-01 2.347479611635208130e-01 1.044823154807090759e-01 1.246862635016441345e-01 -1.739380657672882080e-01 -3.725905437022447586e-03 -5.910690128803253174e-02 1.981133371591567993e-01 -2.070841193199157715e-01 2.559223771095275879e-02 -8.064568042755126953e-02 1.165299192070960999e-01 -9.274327009916305542e-02 1.888112910091876984e-02 8.072881400585174561e-02 -1.544061005115509033e-01 -4.270414710044860840e-01 -2.415314912796020508e-01 -7.560183852910995483e-02 -2.307777255773544312e-01 6.947034597396850586e-02 -2.621554732322692871e-01 2.812207341194152832e-01 2.162929996848106384e-02 3.536230921745300293e-01 -1.304277479648590088e-01 -2.429454773664474487e-01 1.799259483814239502e-01 -1.476553529500961304e-01 2.760154940187931061e-02 -9.559152275323867798e-02
2.305685579776763916e-01 9.091116953641176224e-04 -7.727496325969696045e-02 1.781288832426071167e-01 4.064265489578247070e-01 1.124617159366607666e-01 -4.667934402823448181e-02 3.043720722198486328e-01 -6.853872910141944885e-04 6.840764731168746948e-02 2.234179526567459106e-01 3.149688988924026489e-02 -1.157199814915657043e-01 -6.238101795315742493e-02 3.368044644594192505e-02 8.613181859254837036e-02 -1.201799064874649048e-01 -2.225289493799209595e-01 -2.013309597969055176e-01 -4.346421733498573303e-02 6.669148057699203491e-02 -1.500249505043029785e-01 3.107943236827850342e-01 2.531472146511077881e-01 -2.780006267130374908e-02 8.532779663801193237e-02 -3.381872177124023438e-01 1.605425328016281128e-01 -2.829214632511138916e-01 -9.835700690746307373e-02 6.157613918185234070e-02 1.390515714883804321e-01
2.024816125631332397e-01 1.557535231113433838e-01 9.510149806737899780e-02 3.213109970092773438e-01 2.462092190980911255e-01 1.489407718181610107e-01 -2.287928164005279541e-01 1.201463192701339722e-01 -9.538618475198745728e-02 -4.108498618006706238e-02 -5.303398240357637405e-03 1.126558706164360046e-01 -8.437919430434703827e-03 -1.251088106073439121e-04 -1.673324108123779297e-01 4.691314697265625000e-02 -2.555268108844757080e-01 -3.198759257793426514e-01 -4.369592070579528809e-01 -2.021189332008361816e-01 7.143011898733675480e-04 1.309992820024490356e-01 1.606101244688034058e-01 1.215123012661933899e-01 -1.584025174379348755e-01 -1.546934992074966431e-01 -1.394472923129796982e-02 1.093655154109001160e-01 -1.312166154384613037e-01 -2.048009634017944336e-01 -1.484184265136718750e-01 1.400254815816879272e-01
8.162275701761245728e-02 1.045101433992385864e-01 1.822519004344940186e-01 -1.195388510823249817e-01 1.253156661987304688e-01 2.059402763843536377e-01 -2.740028500556945801e-01 1.565498411655426025e-01 1.690597385168075562e-01 1.054875552654266357e-01 3.741123154759407043e-02 7.190589606761932373e-02 -1.250036954879760742e-01 -1.143906340003013611e-01 9.030737727880477905e-02 2.571784257888793945e-01 -2.721544802188873291e-01 -1.739122718572616577e-01 -2.913438081741333008e-01 -2.528975009918212891e-01 -4.072455689311027527e-02 -6.072023138403892517e-02 3.076442778110504150e-01 -3.573394194245338440e-02 -1.599891483783721924e-02 4.083306491374969482e-01 1.899634748697280884e-01 -1.796027123928070068e-01 -1.129789799451828003e-01 1.556687057018280029e-01 -2.397923730313777924e-02 2.446597442030906677e-02
9.718009084463119507e-02 1.819683909416198730e-01 -2.485470026731491089e-01 1.234187409281730652e-01 5.062908679246902466e-02 1.567623578011989594e-02 -1.346334628760814667e-02 2.187129855155944824e-01 3.169012069702148438e-01 9.422156959772109985e-02 1.076038479804992676e-01 -1.771583110094070435e-01 -1.274219155311584473e-01 -2.342412620782852173e-01 -1.119224876165390015e-01 -1.416803896427154541e-01 -6.527450680732727051e-02 -9.329573065042495728e-02 -3.531980812549591064e-01 -2.298577576875686646e-01 2.237540483474731445e-01 3.236231505870819092e-01 9.099495410919189453e-02 1.636772155761718750e-01 -7.375106215476989746e-03 1.389931440353393555e-01 5.781891196966171265e-02 -2.470331788063049316e-01 -3.177414834499359131e-02 -2.259476333856582642e-01 2.354226559400558472e-01 4.464167356491088867e-02
2.234282903373241425e-02 -1.145478188991546631e-01 7.925352454185485840e-02 1.273373216390609741e-01 1.315174847841262817e-01 -3.182250261306762695e-02 1.377822905778884888e-01 1.395726799964904785e-01 1.108769848942756653e-01 -7.774761319160461426e-02 1.288032829761505127e-01 7.414227724075317383e-02 -2.444702833890914917e-01 5.664790049195289612e-02 -9.953585267066955566e-02 1.394163221120834351e-01 -3.796452879905700684e-01 2.024094946682453156e-02 -2.251430600881576538e-01 -4.114116430282592773e-01 9.832070022821426392e-02 3.784533590078353882e-02 9.034179151058197021e-02 -3.579018637537956238e-02 1.719867587089538574e-01 4.800041019916534424e-01 1.508925557136535645e-01 -3.244374319911003113e-02 -1.784471236169338226e-02 -1.207798719406127930e-01 1.922892630100250244e-01 2.316201776266098022e-01
5.710447207093238831e-02 -4.113909974694252014e-02 1.575265452265739441e-02 1.061637848615646362e-01 3.726526796817779541e-01 -6.842713803052902222e-02 -1.331262439489364624e-01 3.318420052528381348e-02 7.282017916440963745e-02 1.424915641546249390e-01 2.556145191192626953e-01 8.762641251087188721e-02 1.467704772949218750e-01 -8.568541705608367920e-02 5.434858053922653198e-02 8.545716851949691772e-02 -3.457140624523162842e-01 -8.925013244152069092e-02 -3.770579993724822998e-01 -9.434010833501815796e-02 6.274992972612380981e-02 -1.488093286752700806e-01 -1.691587828099727631e-02 8.951760828495025635e-03 4.271633923053741455e-02 4.139471650123596191e-01 -1.073488444089889526e-01 5.426517128944396973e-02 2.060442268848419189e-01 3.470759987831115723e-01 -6.934996694326400757e-02 1.516980677843093872e-01
1.962787210941314697e-01 1.315797120332717896e-01 2.028514631092548370e-02 4.876329377293586731e-02 1.841629594564437866e-01 2.403187453746795654e-01 -1.017762497067451477e-01 5.528481677174568176e-03 3.417703136801719666e-02 1.770521253347396851e-01 8.911897242069244385e-02 -1.069524288177490234e-01 -1.962038427591323853e-01 -1.043156236410140991e-01 -2.215299755334854126e-01 1.526334881782531738e-01 -1.202354133129119873e-01 -4.284911155700683594e-01 -2.526378333568572998e-01 -1.552807390689849854e-01 4.491036012768745422e-02 2.398955374956130981e-01 3.783270716667175293e-02 1.870779246091842651e-01 -2.699366211891174316e-01 -3.656944632530212402e-02 -6.456004828214645386e-02 -1.041102036833763123e-01 -2.943996191024780273e-01 1.193896457552909851e-01 -2.602429687976837158e-01 1.606565713882446289e-01
2.780354619026184082e-01 1.782562118023633957e-03 -3.889112919569015503e-02 1.114064678549766541e-01 1.822084039449691772e-01 -3.096231631934642792e-02 -1.620006114244461060e-01 2.554334104061126709e-01 8.188988268375396729e-02 -3.143865168094635010e-01 -1.428578048944473267e-01 2.710818499326705933e-02 -3.384233713150024414e-01 1.150915399193763733e-02 -2.692746557295322418e-02 2.055343240499496460e-01 -1.383266746997833252e-01 -2.840559780597686768e-01 -9.852463752031326294e-02 -9.594608843326568604e-02 -2.472187280654907227e-01 -1.722878068685531616e-01 1.773383468389511108e-01 5.509756505489349365e-02 -9.743962436914443970e-02 3.170983195304870605e-01 -6.479993462562561035e-02 -3.235640004277229309e-02 -6.735869497060775757e-02 1.050900295376777649e-02 -2.229910790920257568e-01 2.917463481426239014e-01
9.641052037477493286e-02 9.335941821336746216e-02 -3.192998468875885010e-02 -1.780142486095428467e-01 2.751519680023193359e-01 2.890239059925079346e-01 -1.594503819942474365e-01 -4.620178043842315674e-02 3.217618465423583984e-01 -2.028538733720779419e-01 2.793012373149394989e-02 2.581587247550487518e-02 -9.025558829307556152e-02 -1.554478406906127930e-01 2.224372327327728271e-01 2.243018448352813721e-01 -1.507514268159866333e-01 -3.651352822780609131e-01 -1.309204548597335815e-01 -1.382247805595397949e-01 2.206608355045318604e-01 1.844433844089508057e-01 1.187868788838386536e-02 4.392126947641372681e-02 5.082868412137031555e-02 6.371878832578659058e-02 -4.378964006900787354e-01 2.311518043279647827e-02 -5.504951346665620804e-03 1.176698692142963409e-02 8.455231040716171265e-02 -3.042313829064369202e-02
1.557250767946243286e-01 4.723729938268661499e-02 -6.478377431631088257e-02 -2.602607198059558868e-02 1.132547035813331604e-01 8.329170197248458862e-02 -1.147710829973220825e-01 1.291850209236145020e-01 2.708054780960083008e-01 3.020083606243133545e-01 -5.623640865087509155e-02 -1.193067207932472229e-01 1.340769082307815552e-01 3.592744097113609314e-02 -1.930166967213153839e-02 2.306851446628570557e-01 -1.902475804090499878e-01 -6.153706312179565430e-01 -3.562965616583824158e-02 1.292728036642074585e-01 -1.810900121927261353e-02 -1.861591488122940063e-01 -1.262380629777908325e-01 1.899767965078353882e-01 -2.489249259233474731e-01 1.987669914960861206e-01 1.880642771720886230e-02 5.407303199172019958e-02 -1.411343514919281006e-01 1.228846237063407898e-01 -6.555978208780288696e-02 -1.697695441544055939e-02
2.740766108036041260e-01 4.652120172977447510e-02 -3.914828225970268250e-02 3.920232951641082764e-01 2.605104148387908936e-01 1.220002188347280025e-03 4.672178998589515686e-02 -5.184497684240341187e-02 8.367516100406646729e-02 -1.528084725141525269e-01 -8.122958242893218994e-02 -2.619478404521942139e-01 -2.019462883472442627e-01 -8.027786016464233398e-02 -1.082759872078895569e-01 3.449192643165588379e-01 -2.116590589284896851e-01 -1.563806682825088501e-01 9.561683237552642822e-02 -3.092835545539855957e-01 1.951345950365066528e-01 -1.095776110887527466e-01 -1.548946946859359741e-01 -1.178893521428108215e-01 -2.633970929309725761e-03 3.181459605693817139e-01 -3.152817487716674805e-02 1.599755436182022095e-01 -4.701617732644081116e-02 4.341977462172508240e-02 -1.087698787450790405e-01 7.425158470869064331e-02
1.505361795425415039e-01 -8.375008590519428253e-03 3.776585683226585388e-02 4.724600911140441895e-02 2.202552706003189087e-01 -2.004852145910263062e-01 -8.695274591445922852e-02 2.008015662431716919e-01 1.748227030038833618e-01 -1.792433559894561768e-01 2.397449761629104614e-01 1.326229572296142578e-01 -1.634303480386734009e-01 2.523605711758136749e-02 2.530470490455627441e-01 3.976726531982421875e-01 -2.189202755689620972e-01 -2.515681087970733643e-01 -2.280302047729492188e-01 -2.201562672853469849e-01 -2.492182254791259766e-01 4.096041619777679443e-02 1.681306026875972748e-02 1.555431634187698364e-01 -1.165333297103643417e-02 2.065981030464172363e-01 -6.779885385185480118e-03 9.066790342330932617e-02 1.419921666383743286e-01 -8.425574004650115967e-02 -2.464424371719360352e-01 -1.035291254520416260e-01
8.911832235753536224e-03 4.053648933768272400e-02 -8.111605793237686157e-02 2.562603354454040527e-01 -1.246846541762351990e-01 -3.242697194218635559e-02 1.953803896903991699e-01 -1.338512301445007324e-01 -3.301191702485084534e-02 4.041972756385803223e-02 -5.615511536598205566e-02 3.509134799242019653e-02 -7.473408430814743042e-02 -2.683102190494537354e-01 -1.209905371069908142e-01 2.566428482532501221e-01 -9.634193778038024902e-02 -3.266755938529968262e-01 -2.610833048820495605e-01 1.674667447805404663e-01 5.627941340208053589e-02 1.197894662618637085e-01 -1.025590077042579651e-01 -2.370291389524936676e-02 -7.060808688402175903e-02 5.077918171882629395e-01 -1.534376740455627441e-01 -1.292751133441925049e-01 -1.244403272867202759e-01 3.112422525882720947e-01 -1.430656462907791138e-01 1.069070473313331604e-01
-1.424698829650878906e-01 -1.548239290714263916e-01 2.871939837932586670e-01 9.679858386516571045e-02 2.016195803880691528e-01 -1.791335791349411011e-01 -3.120783343911170959e-02 -2.984978444874286652e-02 -1.724890172481536865e-01 -3.081209361553192139e-01 9.292715787887573242e-02 5.142725631594657898e-02 -3.718105610460042953e-03 -2.081598341464996338e-01 2.834555320441722870e-02 1.721969395875930786e-01 -1.711482405662536621e-01 -4.397081136703491211e-01 -2.838561236858367920e-01 -1.265312135219573975e-01 -4.501182120293378830e-03 -6.047103926539421082e-02 -2.606219053268432617e-01 1.542403697967529297e-01 6.515887379646301270e-02 3.431487381458282471e-01 -1.423454880714416504e-01 -1.924056932330131531e-02 -9.200415015220642090e-02 -6.961136311292648315e-02 8.663872629404067993e-02 -3.808245062828063965e-02
2.529649138450622559e-01 -2.654493786394596100e-02 3.161937370896339417e-02 1.242875531315803528e-01 6.399434059858322144e-02 1.101726368069648743e-01 2.666077017784118652e-01 9.030316770076751709e-02 2.406544238328933716e-01 8.090861886739730835e-02 -1.049933359026908875e-01 6.423639133572578430e-04 -3.138133287429809570e-01 -1.365168094635009766e-01 -8.183085918426513672e-02 1.673655770719051361e-02 -2.851150035858154297e-01 -2.134882062673568726e-01 5.408249562606215477e-04 -3.141769021749496460e-02 5.107117071747779846e-02 4.811746999621391296e-02 -1.292552798986434937e-02 -2.193329036235809326e-01 4.145331308245658875e-02 5.658275485038757324e-01 9.627303108572959900e-03 3.575083240866661072e-02 -3.975467011332511902e-02 -1.100869774818420410e-01 -3.244291245937347412e-01 2.358069829642772675e-02
2.038529217243194580e-01 1.519566327333450317e-01 1.451244391500949860e-02 1.366786807775497437e-01 1.892386972904205322e-01 5.229606851935386658e-02 4.128615185618400574e-02 -4.035441949963569641e-02 1.088055670261383057e-01 -7.195523381233215332e-02 7.777973264455795288e-02 1.191273182630538940e-01 -1.180277541279792786e-01 -1.169391945004463196e-01 -3.989130854606628418e-01 2.457840889692306519e-01 -4.421047866344451904e-01 -1.596969515085220337e-01 -1.158326864242553711e-01 5.758447945117950439e-02 2.329056859016418457e-01 -1.542455554008483887e-01 -1.342463642358779907e-01 3.008560463786125183e-02 -4.053790271282196045e-01 2.341589331626892090e-02 2.010840177536010742e-02 1.875043101608753204e-02 -2.302644401788711548e-01 -1.338740997016429901e-02 1.043419614434242249e-01 1.606135219335556030e-01
1.383585035800933838e-01 1.358196139335632324e-01 -1.338269114494323730e-01 5.748791620135307312e-02 3.743579089641571045e-01 2.076205313205718994e-01 6.169060245156288147e-02 -1.892419159412384033e-02 3.471440672874450684e-01 -1.559182256460189819e-01 5.434761196374893188e-02 1.983021944761276245e-02 3.643221408128738403e-02 -2.594493702054023743e-02 -1.843687593936920166e-01 1.894450187683105469e-02 -2.014241218566894531e-01 -5.559102892875671387e-01 -1.620241850614547729e-01 -6.096352264285087585e-02 2.381652891635894775e-01 -1.402560174465179443e-01 -9.841189533472061157e-02 1.636101454496383667e-01 6.232222169637680054e-02 6.212661787867546082e-02 3.677830100059509277e-02 1.224892288446426392e-01 -3.878051787614822388e-02 -5.186468735337257385e-02 2.120564281940460205e-01 -5.981592461466789246e-02
2.325223088264465332e-01 6.399627774953842163e-02 -1.176222339272499084e-01 1.138970605097711086e-03 2.009694874286651611e-01 -4.146575331687927246e-01 -2.150523960590362549e-01 -5.824593827128410339e-02 1.374519336968660355e-02 -3.565123677253723145e-02 -9.154379367828369141e-03 -7.408399879932403564e-02 -6.329151242971420288e-02 -8.100783824920654297e-02 5.153362825512886047e-02 1.089858636260032654e-01 -2.859100103378295898e-01 -2.006240636110305786e-01 -2.963678538799285889e-01 -5.185952782630920410e-02 -2.712262049317359924e-02 1.791691035032272339e-01 2.757577598094940186e-01 -9.391090273857116699e-02 4.538602381944656372e-02 4.159333109855651855e-01 1.727306470274925232e-02 2.062269952148199081e-03 5.177920684218406677e-02 5.318891489878296852e-04 2.681651711463928223e-01 2.317850589752197266e-01
2.591357007622718811e-02 3.128096461296081543e-01 9.858313947916030884e-02 1.324299573898315430e-01 2.016868256032466888e-02 2.135745249688625336e-03 -3.665447831153869629e-01 -1.333642452955245972e-01 2.769813537597656250e-01 6.026530265808105469e-02 -3.403716022148728371e-03 -9.934072149917483330e-04 -1.697548329830169678e-01 -2.753129303455352783e-01 -1.216613650321960449e-01 2.169137746095657349e-01 -1.129753887653350830e-01 -2.632565200328826904e-01 -1.121776327490806580e-01 -2.864629924297332764e-01 -1.084613502025604248e-01 1.873496621847152710e-01 -1.960719972848892212e-01 2.010502368211746216e-01 -2.373846322298049927e-01 -8.415602892637252808e-02 1.996257342398166656e-02 -1.634681038558483124e-02 7.230944186449050903e-02 -1.583691090345382690e-01 -6.976199895143508911e-02 2.704125046730041504e-01
-1.580840051174163818e-01 2.065715342760086060e-01 -3.646723553538322449e-02 -3.306487947702407837e-02 2.267713844776153564e-01 8.047441393136978149e-02 1.090000793337821960e-01 -8.214545994997024536e-02 2.294838428497314453e-02 5.149991437792778015e-02 1.416597068309783936e-01 -2.491287291049957275e-01 -1.484940648078918457e-01 -2.127688005566596985e-02 -2.571687102317810059e-01 1.284238398075103760e-01 -2.251703739166259766e-01 -5.302144885063171387e-01 -1.169755980372428894e-01 1.389435026794672012e-02 6.241079047322273254e-02 -6.821765750646591187e-02 1.318709254264831543e-01 1.513633131980895996e-02 -4.854105785489082336e-02 1.852058768272399902e-01 1.712514758110046387e-01 -6.522864103317260742e-02 -1.510457973927259445e-02 2.268201857805252075e-01 3.578484356403350830e-01 2.027253359556198120e-01
3.886373937129974365e-01 7.033786177635192871e-02 -1.033979132771492004e-01 1.674564629793167114e-01 -1.602904498577117920e-02 2.139401435852050781e-01 -1.317875683307647705e-01 1.039823219180107117e-01 3.367614150047302246e-01 6.301852315664291382e-02 -1.835344135761260986e-01 -1.840957254171371460e-01 1.831929758191108704e-02 -1.767940074205398560e-02 2.828733250498771667e-02 1.588559299707412720e-01 -6.994528323411941528e-02 -4.555748999118804932e-01 -3.275656104087829590e-01 1.083675697445869446e-01 4.108340945094823837e-03 1.511596739292144775e-01 -1.216624900698661804e-01 -8.922868967056274414e-02 4.640200361609458923e-02 2.172671258449554443e-01 3.286151215434074402e-02 -5.004585534334182739e-02 -2.484693825244903564e-01 1.140749268233776093e-02 3.298934549093246460e-02 1.625497341156005859e-01
-9.423349052667617798e-03 -4.160530120134353638e-02 2.963886782526969910e-02 6.214555818587541580e-03 3.897654712200164795e-01 -1.023993548005819321e-02 -1.056653857231140137e-01 1.608629673719406128e-01 8.687248080968856812e-02 5.349485576152801514e-02 2.767229080200195312e-01 2.882247045636177063e-02 -2.501659691333770752e-01 4.449468255043029785e-01 1.843073172494769096e-03 -8.026175200939178467e-03 -1.222915649414062500e-01 -3.046618700027465820e-01 -1.321913748979568481e-01 -1.848441362380981445e-01 2.035706862807273865e-02 2.965625375509262085e-02 1.619329452514648438e-01 1.542367637157440186e-01 -1.659216918051242828e-02 2.168229073286056519e-01 -1.225505098700523376e-01 -1.782080978155136108e-01 -3.964906558394432068e-02 3.386631309986114502e-01 -1.769203394651412964e-01 8.605030924081802368e-02
9.712817519903182983e-02 -1.752569824457168579e-01 -4.393825074657797813e-04 -2.410876331850886345e-03 1.918831318616867065e-01 4.098339378833770752e-02 -2.272312939167022705e-01 6.170104444026947021e-02 7.033643871545791626e-02 -1.683324277400970459e-01 1.139763221144676208e-01 1.702953577041625977e-01 -8.225429803133010864e-02 1.907803416252136230e-01 -1.183846816420555115e-01 2.210166603326797485e-01 -1.757705658674240112e-01 -2.603483796119689941e-01 -3.211737871170043945e-01 -2.587689459323883057e-01 2.357718907296657562e-02 1.828458160161972046e-01 1.764251291751861572e-01 1.538093015551567078e-02 -3.600369989871978760e-01 -1.879231631755828857e-01 -5.867240950465202332e-02 -1.149271279573440552e-01 2.713259123265743256e-02 -2.302464991807937622e-01 -2.589147165417671204e-02 3.383063971996307373e-01
-1.135790906846523285e-02 -1.474051456898450851e-02 2.721960283815860748e-02 1.308733969926834106e-01 1.939014047384262085e-01 3.041645884513854980e-01 1.628539860248565674e-01 9.193076752126216888e-03 -7.421879097819328308e-03 -3.711379319429397583e-02 2.410781234502792358e-01 3.761134669184684753e-02 -4.794875904917716980e-02 -2.110311537981033325e-01 -2.292821705341339111e-01 1.980956196784973145e-01 -1.511701941490173340e-01 -3.156244754791259766e-01 -1.850504279136657715e-01 -2.350820899009704590e-01 -3.281922936439514160e-01 4.984435811638832092e-02 -3.953943029046058655e-03 5.549579858779907227e-02 -2.142287343740463257e-01 1.151845827698707581e-01 2.785808742046356201e-01 -6.068618968129158020e-02 -1.194947510957717896e-01 -7.582721859216690063e-02 -2.274450361728668213e-01 2.966039478778839111e-01
-1.995333880186080933e-01 -9.847074979916214943e-04 -1.011860668659210205e-01 4.346253573894500732e-01 1.311293542385101318e-01 -5.056007206439971924e-02 -2.891873419284820557e-01 2.318433225154876709e-01 1.239698752760887146e-01 -6.025743857026100159e-02 3.493718104436993599e-03 6.826475262641906738e-02 -1.683861166238784790e-01 1.228754967451095581e-01 -2.320092730224132538e-02 -7.881774753332138062e-02 -2.005849331617355347e-01 -3.187030553817749023e-01 -1.262424886226654053e-01 -5.492693930864334106e-02 1.372877359390258789e-01 -7.566915452480316162e-02 -1.139203011989593506e-01 -1.276360005140304565e-01 -6.191863864660263062e-02 3.693773448467254639e-01 -3.338741660118103027e-01 -1.073473095893859863e-01 -6.798192113637924194e-02 -1.157976165413856506e-01 -1.815224736928939819e-01 3.447517380118370056e-02
1.775654852390289307e-01 6.123886629939079285e-02 1.633275002241134644e-01 3.367999941110610962e-02 9.834376722574234009e-02 -9.744304418563842773e-02 -1.725755929946899414e-01 2.324113808572292328e-02 -4.170911014080047607e-02 -9.114909172058105469e-02 2.950286678969860077e-02 9.522911161184310913e-02 -3.992922902107238770e-01 -1.846783608198165894e-02 1.149215027689933777e-01 2.086857557296752930e-01 -1.392523348331451416e-01 -1.866585463285446167e-01 -1.715766638517379761e-01 -1.743111163377761841e-01 -2.487149536609649658e-01 1.216464787721633911e-01 1.295030564069747925e-01 1.833083182573318481e-01 4.990170523524284363e-02 5.415615439414978027e-01 -9.364355355501174927e-02 1.153327152132987976e-01 -2.600621199235320091e-03 -1.302145272493362427e-01 -1.486089676618576050e-01 2.300421297550201416e-01
3.859548568725585938e-01 7.107850909233093262e-02 -1.267614811658859253e-01 1.554901897907257080e-01 1.526086330413818359e-01 3.815545737743377686e-01 1.196685880422592163e-01 8.593106269836425781e-02 1.429248452186584473e-01 1.400647759437561035e-01 -1.941179484128952026e-01 1.226657181978225708e-01 -1.930385828018188477e-01 -1.647894233465194702e-01 6.790771335363388062e-02 1.834059357643127441e-01 5.036953836679458618e-02 -2.481373846530914307e-01 -3.435794413089752197e-01 -2.545994007959961891e-03 9.439378231763839722e-02 1.744466572999954224e-01 -1.805601455271244049e-02 -2.174824662506580353e-02 -6.004332099109888077e-03 1.037538871169090271e-01 4.074032977223396301e-02 -2.283039838075637817e-01 -8.345007151365280151e-02 6.798975169658660889e-02 2.465833574533462524e-01 2.458525896072387695e-01
1.130035296082496643e-01 2.307940274477005005e-01 -5.995914340019226074e-02 2.353083938360214233e-01 1.280140876770019531e-01 2.236538827419281006e-01 6.359898298978805542e-02 9.764531999826431274e-02 3.170163333415985107e-01 7.311102002859115601e-02 -3.096062131226062775e-02 8.271106332540512085e-02 -1.560051739215850830e-01 -2.606051862239837646e-01 1.490375213325023651e-02 8.340320736169815063e-02 -9.448665380477905273e-02 -1.394084393978118896e-01 -4.372146129608154297e-01 -2.402134388685226440e-01 1.048526540398597717e-01 2.037236690521240234e-01 1.240885853767395020e-01 -1.258780509233474731e-01 8.312088437378406525e-03 -2.523254789412021637e-02 -2.054498717188835144e-02 -3.053812384605407715e-01 -3.710974752902984619e-02 1.665621846914291382e-01 1.694518923759460449e-01 2.622098922729492188e-01
-5.288072302937507629e-02 1.201509460806846619e-01 1.453634947538375854e-01 3.013140261173248291e-01 3.429611325263977051e-01 -6.019880063831806183e-03 -1.671483665704727173e-01 -1.409190446138381958e-01 -1.661564260721206665e-01 1.581983566284179688e-01 7.356109563261270523e-03 1.595951169729232788e-01 -1.911224871873855591e-01 7.985157519578933716e-02 1.166524067521095276e-01 2.285015881061553955e-01 4.112005233764648438e-02 -2.313860654830932617e-01 -2.611596286296844482e-01 9.123247861862182617e-02 5.593600496649742126e-02 -4.352560639381408691e-02 1.417561322450637817e-01 3.432343155145645142e-02 -2.297604382038116455e-01 3.758494555950164795e-01 8.454716764390468597e-03 -4.036932066082954407e-02 -2.556649446487426758e-01 -1.473315954208374023e-01 -9.275223314762115479e-02 2.627263069152832031e-01
2.165700048208236694e-01 1.941315978765487671e-01 -1.216494068503379822e-01 2.430654168128967285e-01 -3.662126511335372925e-02 -6.057082489132881165e-02 1.869205385446548462e-01 5.473002791404724121e-02 2.402537874877452850e-02 -1.096790581941604614e-01 1.039719283580780029e-01 -8.647558838129043579e-02 -4.563542604446411133e-01 -3.142263367772102356e-02 -4.025005549192428589e-02 7.879638671875000000e-02 1.202114578336477280e-02 -3.539704978466033936e-01 -1.090311631560325623e-01 -6.755382567644119263e-02 1.102038398385047913e-01 2.877056598663330078e-02 1.903153508901596069e-01 2.760322690010070801e-01 -1.962680518627166748e-01 1.513723731040954590e-01 1.333264261484146118e-01 -4.684436321258544922e-02 1.517058014869689941e-01 -6.853765994310379028e-02 -1.417122185230255127e-01 3.926056623458862305e-01
2.676798999309539795e-01 -9.558762609958648682e-02 -1.020896211266517639e-01 1.304166913032531738e-01 3.170545399188995361e-01 6.040588021278381348e-02 -2.187633216381072998e-01 -1.075159311294555664e-01 1.229085773229598999e-01 -6.742526590824127197e-02 2.484074532985687256e-01 2.529001235961914062e-01 -1.450052559375762939e-01 3.709159418940544128e-02 -2.772259712219238281e-01 -3.153281286358833313e-02 -7.738110423088073730e-02 -2.067058384418487549e-01 -1.428466886281967163e-01 -1.351114213466644287e-01 -2.351648211479187012e-01 9.321426600217819214e-02 -7.671914994716644287e-02 1.752437441609799862e-03 -2.866221964359283447e-01 3.212262094020843506e-01 2.696243524551391602e-01 1.467837989330291748e-01 -7.681572437286376953e-02 -1.438173353672027588e-01 1.500748679973185062e-03 1.385583877563476562e-01
2.167178541421890259e-01 3.594877719879150391e-01 -1.695069074630737305e-01 6.748593412339687347e-03 1.785297244787216187e-01 2.111363708972930908e-01 -1.271406114101409912e-01 4.550495371222496033e-02 2.004622519016265869e-01 -7.315982133150100708e-02 -2.593060396611690521e-02 -1.849009692668914795e-01 -1.254931688308715820e-01 -1.505703926086425781e-01 -1.127426028251647949e-01 1.049915105104446411e-01 -4.347873032093048096e-01 -2.702269852161407471e-01 -2.611338496208190918e-01 1.155935525894165039e-01 1.625024527311325073e-01 2.625129185616970062e-02 -1.264386624097824097e-01 5.622927471995353699e-02 4.719628393650054932e-02 -1.262058764696121216e-01 -2.227953076362609863e-01 1.840450018644332886e-01 -2.213157527148723602e-02 -1.456568688154220581e-01 5.347620695829391479e-02 2.041897624731063843e-01
3.993653953075408936e-01 4.323418810963630676e-02 -5.927129182964563370e-03 3.020828664302825928e-01 6.762913614511489868e-02 2.331100106239318848e-01 -1.973190158605575562e-02 -3.425486013293266296e-02 1.719171255826950073e-01 1.511348336935043335e-01 -8.074995130300521851e-02 -2.774921059608459473e-01 -8.285952359437942505e-02 -1.725735887885093689e-02 4.426294937729835510e-03 -2.673534303903579712e-02 -4.982064943760633469e-03 -5.143226385116577148e-01 -2.111162394285202026e-01 -1.571397632360458374e-01 1.876345369964838028e-03 -9.611321613192558289e-03 -7.040704786777496338e-02 -4.858240857720375061e-02 -1.883412897586822510e-01 2.037812918424606323e-01 1.858654022216796875e-01 -2.416654676198959351e-01 -5.010256171226501465e-02 -1.205842010676860809e-03 1.705083250999450684e-01 1.713432557880878448e-02
2.179162204265594482e-01 -2.792757935822010040e-02 1.240769028663635254e-01 3.290137648582458496e-01 -2.479269914329051971e-02 -2.983238399028778076e-01 1.915582418441772461e-01 -7.458181679248809814e-02 1.088111251592636108e-01 -1.151189729571342468e-01 1.085305064916610718e-01 -3.553469479084014893e-02 -1.295392513275146484e-01 -2.710350155830383301e-01 -2.604773342609405518e-01 2.546417117118835449e-01 7.111190352588891983e-03 -2.188839018344879150e-01 -8.118042349815368652e-02 -1.030626446008682251e-01 7.645735982805490494e-03 1.798409670591354370e-01 -5.355864390730857849e-02 1.483160071074962616e-02 4.353462159633636475e-02 4.901458323001861572e-01 -2.550621330738067627e-01 1.525348867289721966e-03 -7.942014373838901520e-03 -3.811915963888168335e-02 3.097688965499401093e-02 1.575368791818618774e-01
-2.081281095743179321e-01 -1.624103784561157227e-01 2.816196382045745850e-01 4.648455232381820679e-02 2.693926393985748291e-01 -5.803432688117027283e-02 -7.153242826461791992e-02 -1.555487364530563354e-01 -1.918759010732173920e-02 -1.841474622488021851e-01 1.367347389459609985e-01 -5.050894990563392639e-02 7.368693500757217407e-02 -2.297857850790023804e-01 -3.030395135283470154e-02 1.693494468927383423e-01 -2.859311103820800781e-01 -3.307367563247680664e-01 -1.514168679714202881e-01 -1.201937161386013031e-02 1.161879971623420715e-01 2.053787559270858765e-02 -2.635894715785980225e-01 1.621267497539520264e-01 1.034937705844640732e-02 4.786946773529052734e-01 -1.182318031787872314e-01 7.433160208165645599e-03 -1.671208143234252930e-01 6.156843528151512146e-02 -9.072875604033470154e-03 3.513865545392036438e-02
2.513886988162994385e-01 2.964831292629241943e-01 1.551216244697570801e-01 -1.028185710310935974e-02 1.140922904014587402e-01 1.716909259557723999e-01 -2.031988352537155151e-01 -6.488596647977828979e-02 1.348082721233367920e-01 -8.778582513332366943e-02 -2.620795182883739471e-02 2.443578094244003296e-02 -8.415193855762481689e-02 3.040666133165359497e-02 1.244507357478141785e-01 1.332189440727233887e-01 -2.702564299106597900e-01 -3.163886070251464844e-01 -3.084341064095497131e-02 -3.095012307167053223e-01 3.938861191272735596e-01 5.694505572319030762e-02 -3.749376833438873291e-01 -4.075127094984054565e-02 -7.585186511278152466e-02 6.157142668962478638e-02 -2.313106656074523926e-01 -1.354750692844390869e-01 2.237477712333202362e-02 1.082236319780349731e-01 1.850500702857971191e-02 6.216629967093467712e-02
-1.503771264106035233e-02 5.646877363324165344e-02 2.178038507699966431e-01 2.948898375034332275e-01 2.036091685295104980e-01 -1.023777853697538376e-02 7.213505357503890991e-02 -1.755187287926673889e-02 -1.679600477218627930e-01 -1.622472852468490601e-01 8.956649899482727051e-02 1.827865242958068848e-01 -5.031937360763549805e-01 -9.948018193244934082e-02 7.868484407663345337e-02 9.462188184261322021e-02 -2.892465591430664062e-01 -2.162583917379379272e-01 -1.144304424524307251e-01 -2.560729980468750000e-01 -1.804077252745628357e-02 -6.892920285463333130e-02 -9.551558643579483032e-02 8.124369382858276367e-02 8.291018754243850708e-02 2.807806432247161865e-01 -1.119975671172142029e-01 1.519859433174133301e-01 -1.199517548084259033e-01 -8.002302795648574829e-02 -1.654203832149505615e-01 2.036917507648468018e-01
-4.991180077195167542e-02 -2.343252599239349365e-01 -2.087062224745750427e-02 2.313206791877746582e-01 -4.952003061771392822e-02 -7.072976976633071899e-02 6.602947134524583817e-03 1.693690270185470581e-01 2.274106442928314209e-01 1.954200714826583862e-01 4.358384013175964355e-02 -1.393111944198608398e-01 -1.455496996641159058e-01 -1.013874486088752747e-01 -3.325465694069862366e-02 3.042913675308227539e-01 2.411777339875698090e-02 -4.818409085273742676e-01 -1.530685555189847946e-02 -2.942271232604980469e-01 3.097873330116271973e-01 7.007821649312973022e-02 -5.694454163312911987e-02 1.510409414768218994e-01 -1.618929505348205566e-01 1.789007931947708130e-01 -6.714017689228057861e-02 -1.962306499481201172e-01 -1.280173063278198242e-01 -1.439526379108428955e-01 -9.489484131336212158e-02 -1.491980254650115967e-01
1.877732872962951660e-01 7.841801643371582031e-02 1.588075757026672363e-01 1.085664983838796616e-02 1.332468092441558838e-01 2.145960479974746704e-01 -3.768517076969146729e-02 3.259952664375305176e-01 7.328581064939498901e-02 1.992334872484207153e-01 1.082328483462333679e-01 -4.932595789432525635e-02 -3.357093334197998047e-01 -3.017134778201580048e-02 -1.703216582536697388e-01 1.836132407188415527e-01 -1.248115599155426025e-01 -3.169703483581542969e-01 -2.456654757261276245e-01 -2.595235034823417664e-02 1.278602331876754761e-01 2.529195249080657959e-01 -2.127402229234576225e-03 1.117759570479393005e-01 -3.019633889198303223e-01 9.491188824176788330e-02 -5.924183502793312073e-02 -6.475078314542770386e-02 -2.689547240734100342e-01 6.152774021029472351e-02 -2.468042522668838501e-01 1.067391335964202881e-01
-1.138566657900810242e-01 7.395227253437042236e-02 -1.321065425872802734e-01 1.836603879928588867e-02 2.624152302742004395e-01 -9.949155151844024658e-02 -7.564771920442581177e-02 1.649634093046188354e-01 1.532085146754980087e-02 1.439058035612106323e-01 2.863829433917999268e-01 1.007569506764411926e-01 4.920929670333862305e-02 -1.761496439576148987e-02 1.116868406534194946e-01 3.487631306052207947e-02 -3.992104232311248779e-01 -3.289754390716552734e-01 -1.927804946899414062e-01 -2.321324050426483154e-01 2.612900361418724060e-02 1.137618422508239746e-01 1.856449693441390991e-01 -4.507768899202346802e-02 -1.003220453858375549e-01 3.814064562320709229e-01 3.345623239874839783e-02 2.766978442668914795e-01 -1.159135922789573669e-01 1.190727949142456055e-01 -1.150766480714082718e-02 2.298309803009033203e-01
2.700857520103454590e-01 2.270356416702270508e-01 -1.060847118496894836e-01 3.140183389186859131e-01 1.277974396944046021e-01 1.024324446916580200e-01 1.552160978317260742e-01 4.548104479908943176e-02 2.152160853147506714e-01 3.909222036600112915e-02 -7.252256572246551514e-02 8.362366259098052979e-02 -4.894506186246871948e-02 -9.849818795919418335e-02 -1.789134927093982697e-02 1.918295174837112427e-01 4.002203699201345444e-03 -2.487095296382904053e-01 -4.662607908248901367e-01 -1.046521812677383423e-01 -3.279558196663856506e-02 1.510511934757232666e-01 4.763023182749748230e-02 -1.022001355886459351e-01 1.445790752768516541e-02 5.527837201952934265e-02 -2.511577866971492767e-02 -3.222059011459350586e-01 -2.240423858165740967e-01 5.615548044443130493e-02 2.980607450008392334e-01 1.631481051445007324e-01
1.041745916008949280e-01 8.082827180624008179e-02 1.397774368524551392e-01 -4.932333528995513916e-02 1.010029092431068420e-01 3.351753950119018555e-02 -1.679952591657638550e-01 7.833266258239746094e-02 -3.086847020313143730e-03 -1.590314209461212158e-01 -1.038773804903030396e-01 3.575322031974792480e-01 -2.270514369010925293e-01 -2.478568442165851593e-02 1.984673887491226196e-01 2.282395511865615845e-01 -2.545092999935150146e-01 -1.639037281274795532e-01 -1.484085917472839355e-01 -2.201585620641708374e-01 -1.247182860970497131e-01 4.291066825389862061e-01 -1.800594329833984375e-01 1.122969985008239746e-01 5.011061206459999084e-02 4.104010462760925293e-01 2.062196470797061920e-02 9.626968950033187866e-02 4.069657996296882629e-02 1.240674108266830444e-01 -1.588688977062702179e-02 5.101808533072471619e-02
5.313877016305923462e-03 1.285351812839508057e-01 -8.291316032409667969e-02 3.653466105461120605e-01 1.918244212865829468e-01 3.442870080471038818e-02 6.338148377835750580e-03 2.590813040733337402e-01 -1.650891080498695374e-02 2.211953550577163696e-01 -1.721182912588119507e-01 1.875514239072799683e-01 -1.159417703747749329e-01 1.126370951533317566e-01 6.774719804525375366e-02 3.433576524257659912e-01 -1.164698451757431030e-01 -1.160351410508155823e-01 -2.821305096149444580e-01 -2.932319045066833496e-01 -1.595625653862953186e-02 2.537581324577331543e-01 7.297686487436294556e-02 -2.149411290884017944e-01 1.065487489104270935e-01 2.952237129211425781e-01 -8.560921996831893921e-03 -1.542187631130218506e-01 -1.360132545232772827e-01 -1.347134262323379517e-01 -8.247515559196472168e-02 -2.715882286429405212e-02
1.784971952438354492e-01 3.079318702220916748e-01 5.496800690889358521e-02 6.903199106454849243e-02 1.741745173931121826e-01 1.958887279033660889e-02 -1.504495143890380859e-01 -1.068436056375503540e-01 2.568697035312652588e-01 -1.580129861831665039e-01 9.989967942237854004e-02 -1.345063298940658569e-01 -1.912536323070526123e-01 -1.601020842790603638e-01 -1.627397239208221436e-01 7.333593815565109253e-02 -1.657522171735763550e-01 -3.804424703121185303e-01 -1.416728496551513672e-01 -3.063260316848754883e-01 2.899930179119110107e-01 8.214356005191802979e-02 6.550144404172897339e-02 -1.935562491416931152e-02 -6.553561985492706299e-02 -1.224149689078330994e-01 1.495231389999389648e-01 2.502616941928863525e-01 -6.924177706241607666e-02 -1.530011594295501709e-01 1.695176959037780762e-01 2.117299437522888184e-01
8.679719269275665283e-02 1.972775012254714966e-01 -1.213608533143997192e-01 2.302337437868118286e-01 1.321397274732589722e-01 3.012804388999938965e-01 1.170623078942298889e-01 1.133137866854667664e-01 2.821803092956542969e-01 -1.114833541214466095e-02 -1.129019036889076233e-01 1.624877899885177612e-01 -1.775068044662475586e-01 -1.684910804033279419e-01 2.559563331305980682e-02 3.757835924625396729e-02 -5.469655245542526245e-02 -2.225370556116104126e-01 -3.564125001430511475e-01 -3.050478696823120117e-01 1.648643910884857178e-01 2.733764648437500000e-01 3.390823677182197571e-02 -1.475690007209777832e-01 -3.283748403191566467e-02 8.749288320541381836e-02 1.547174304723739624e-01 -1.379678547382354736e-01 -1.233592480421066284e-01 1.300208177417516708e-02 2.886532545089721680e-01 1.493988782167434692e-01
-9.194739162921905518e-02 1.333553493022918701e-01 2.130596339702606201e-01 2.114474028348922729e-01 5.370679125189781189e-02 -4.848793894052505493e-02 -8.240164071321487427e-02 1.915034055709838867e-01 -4.603228718042373657e-02 -1.692740023136138916e-01 1.302638798952102661e-01 2.132526598870754242e-03 -4.559471607208251953e-01 -4.621789231896400452e-02 1.671827435493469238e-01 1.132427975535392761e-01 -2.167909443378448486e-01 -2.838348150253295898e-01 -2.110592722892761230e-01 -1.019363775849342346e-01 -2.133452892303466797e-01 -5.528195202350616455e-02 -3.012519516050815582e-02 1.719985306262969971e-01 -2.405119501054286957e-02 3.347314596176147461e-01 -4.732403904199600220e-03 2.948487699031829834e-01 1.914491690695285797e-02 -1.058952957391738892e-01 -1.686862409114837646e-01 1.877147257328033447e-01
-1.618343032896518707e-02 3.781182765960693359e-01 -9.092877805233001709e-02 6.485994905233383179e-02 1.353096961975097656e-01 -1.727904528379440308e-01 2.462334744632244110e-02 1.751455664634704590e-01 2.214777171611785889e-01 2.156450003385543823e-01 9.057199954986572266e-02 8.348412811756134033e-02 7.047539949417114258e-02 -1.547601968050003052e-01 1.430959813296794891e-02 2.720913290977478027e-02 -4.097397327423095703e-01 -2.144975364208221436e-01 -2.252024710178375244e-01 -1.140168160200119019e-01 -5.867795273661613464e-02 9.324739873409271240e-02 2.205515652894973755e-01 1.155070215463638306e-01 -1.209326982498168945e-01 4.432020187377929688e-01 9.476698189973831177e-02 -6.848688423633575439e-02 -1.144308000802993774e-01 8.939441293478012085e-02 -9.499729424715042114e-02 1.329754292964935303e-01
4.852705076336860657e-02 -1.591890901327133179e-01 1.203982010483741760e-01 -1.524038314819335938e-01 1.633197069168090820e-01 2.062574326992034912e-01 5.694977939128875732e-02 2.862640321254730225e-01 5.700827389955520630e-02 4.414638876914978027e-02 1.190838590264320374e-02 5.183310434222221375e-02 -2.087287306785583496e-01 -1.649394631385803223e-01 9.947852045297622681e-02 2.261153161525726318e-01 -1.362574845552444458e-01 -2.030683308839797974e-01 -3.168880343437194824e-01 -3.472855687141418457e-01 1.936950236558914185e-01 4.867231473326683044e-02 2.602106928825378418e-01 -1.152524054050445557e-01 1.890149414539337158e-01 3.965814113616943359e-01 6.692796945571899414e-02 -8.226602524518966675e-02 3.423954546451568604e-02 1.173404678702354431e-01 6.619925843551754951e-04 1.394696235656738281e-01
2.405790388584136963e-01 2.409307211637496948e-01 2.086864411830902100e-01 7.847862318158149719e-03 1.871478259563446045e-01 3.451240062713623047e-01 -1.493504941463470459e-01 -2.107202559709548950e-01 2.532222270965576172e-01 -6.939912587404251099e-02 -1.394597291946411133e-01 1.092246100306510925e-01 -1.844252794981002808e-01 1.369963679462671280e-02 5.266499705612659454e-03 2.367038279771804810e-02 -2.385855317115783691e-01 -6.881329417228698730e-02 -1.824409812688827515e-01 -1.719544678926467896e-01 2.195660173892974854e-01 -3.747562877833843231e-03 -2.936526536941528320e-01 1.820560693740844727e-01 8.441554382443428040e-03 1.245391517877578735e-01 -2.963913679122924805e-01 -2.260457575321197510e-01 2.677524834871292114e-02 -1.287136133760213852e-02 2.764171920716762543e-02 1.903431266546249390e-01
1.679613143205642700e-01 -7.740238308906555176e-02 -7.671404629945755005e-02 -1.204488202929496765e-01 1.225265040993690491e-01 1.789735108613967896e-01 1.517191976308822632e-01 2.563005685806274414e-01 1.914249807596206665e-01 2.098969928920269012e-02 -2.296623438596725464e-01 -1.155386641621589661e-01 -3.029411435127258301e-01 -9.088703989982604980e-02 1.008336842060089111e-01 2.316031455993652344e-01 -2.848418951034545898e-01 -3.898939788341522217e-01 -1.459621191024780273e-01 -3.764234110713005066e-02 -2.409538030624389648e-01 6.883034110069274902e-02 1.243273392319679260e-01 2.875086665153503418e-02 -1.523548215627670288e-01 5.796739831566810608e-03 -6.016141176223754883e-02 -2.678308822214603424e-02 -1.244767084717750549e-01 2.726016044616699219e-01 3.650775179266929626e-02 2.982566356658935547e-01
-2.577482908964157104e-02 -1.303157657384872437e-01 -1.071396376937627792e-02 -1.805476285517215729e-02 2.330249696969985962e-01 1.419896930456161499e-01 1.823528558015823364e-01 8.484694361686706543e-02 1.481689065694808960e-01 4.791365191340446472e-02 1.297349482774734497e-01 4.675034899264574051e-03 -1.326659768819808960e-01 1.100963447242975235e-02 1.231477633118629456e-01 1.591609567403793335e-01 -2.243023216724395752e-01 -2.445394871756434441e-03 -2.982712388038635254e-01 -3.805725574493408203e-01 3.199907541275024414e-01 5.607364699244499207e-02 4.975727200508117676e-02 1.058268249034881592e-01 1.860384494066238403e-01 4.908469915390014648e-01 1.219598799943923950e-01 1.071952879428863525e-01 1.806007884442806244e-02 1.480690836906433105e-01 7.658115029335021973e-02 1.852674186229705811e-01
9.975893795490264893e-02 8.721344172954559326e-02 2.445859089493751526e-02 1.076620221138000488e-01 7.935211993753910065e-03 2.733090519905090332e-01 -5.805112794041633606e-02 -5.031020194292068481e-02 -3.508449345827102661e-02 -9.011428803205490112e-02 1.972215026617050171e-01 4.471957311034202576e-02 4.170327261090278625e-02 -1.052275747060775757e-01 1.134829372167587280e-01 2.051284909248352051e-01 -3.414181172847747803e-01 -2.821401059627532959e-01 -3.037589192390441895e-01 -1.474882364273071289e-01 -3.708633780479431152e-02 5.855621024966239929e-02 7.472993433475494385e-02 8.062700927257537842e-02 2.036687582731246948e-01 5.149959921836853027e-01 2.217398136854171753e-01 -3.478715941309928894e-02 1.903183311223983765e-01 3.424352407455444336e-02 1.678975671529769897e-01 -1.477499753236770630e-01
-1.566825993359088898e-02 -9.535533934831619263e-02 -4.323793575167655945e-02 1.624736636877059937e-01 5.028862133622169495e-02 1.192255467176437378e-01 1.768374741077423096e-01 1.599447429180145264e-01 -1.318643335253000259e-02 6.989347189664840698e-02 -2.047363668680191040e-01 -4.226731881499290466e-02 2.937342412769794464e-02 -1.766635030508041382e-01 -9.491051547229290009e-03 9.644877910614013672e-02 -2.272325903177261353e-01 -1.236335784196853638e-01 -4.427934288978576660e-01 -1.649733185768127441e-01 3.275981545448303223e-01 3.196743428707122803e-01 3.184786438941955566e-02 5.890540406107902527e-02 1.839037537574768066e-01 3.544707894325256348e-01 -2.635347247123718262e-01 -5.758539214730262756e-02 4.869560524821281433e-02 2.073163688182830811e-01 -1.291848123073577881e-01 9.705294854938983917e-03
2.190388888120651245e-01 -6.942297518253326416e-02 9.542900323867797852e-02 1.478583812713623047e-01 7.954607158899307251e-02 6.065176054835319519e-02 -3.705856855958700180e-03 2.879770100116729736e-01 2.717093825340270996e-01 8.288115262985229492e-02 -3.156328201293945312e-02 3.138175234198570251e-02 -3.308514356613159180e-01 2.075216919183731079e-01 -6.575541198253631592e-02 -5.904281511902809143e-02 -2.478066682815551758e-01 -3.233587145805358887e-01 -3.424083888530731201e-01 1.458026021718978882e-01 -7.530204486101865768e-03 -3.225645981729030609e-03 -9.189454838633537292e-03 2.305743396282196045e-01 -8.609059453010559082e-02 1.355930566787719727e-01 -1.119799762964248657e-01 -9.325257688760757446e-02 -3.585913181304931641e-01 1.246749609708786011e-02 -7.788935303688049316e-02 2.015921026468276978e-01
1.421315073966979980e-01 7.996793091297149658e-02 -2.553021907806396484e-01 8.868521451950073242e-02 1.307001709938049316e-01 6.733948737382888794e-02 -2.685428857803344727e-01 -1.249826252460479736e-01 8.637737482786178589e-02 1.813052594661712646e-01 2.381234914064407349e-01 2.401857078075408936e-02 5.147749930620193481e-02 -1.118296235799789429e-01 2.863814830780029297e-01 8.520198613405227661e-02 -3.425672054290771484e-01 -3.721041083335876465e-01 -8.807616680860519409e-02 -2.934165298938751221e-01 -2.451025694608688354e-01 -8.389253169298171997e-03 1.710478663444519043e-01 -4.958246648311614990e-02 -2.243470549583435059e-01 1.011047065258026123e-01 1.135878786444664001e-01 -4.947415739297866821e-02 -2.045404724776744843e-02 -5.336082074791193008e-03 -5.078922212123870850e-02 2.617416977882385254e-01
2.687838375568389893e-01 -8.509533479809761047e-03 8.961414545774459839e-02 1.978821605443954468e-01 1.171669457107782364e-02 -7.478208839893341064e-02 -1.338227093219757080e-01 1.794082224369049072e-01 1.908961683511734009e-01 -2.876066863536834717e-01 -4.481406882405281067e-02 1.268521994352340698e-01 -1.640686392784118652e-01 1.191927567124366760e-01 -1.563007682561874390e-01 -8.521278947591781616e-02 -2.742694020271301270e-01 -2.215865403413772583e-01 -2.248517870903015137e-01 -5.614919587969779968e-02 1.901375353336334229e-01 5.839913710951805115e-02 -2.022961527109146118e-01 2.441485226154327393e-01 -3.481501042842864990e-01 1.873187124729156494e-01 -8.975313603878021240e-02 -1.912783980369567871e-01 -2.280588448047637939e-01 -5.301475897431373596e-02 1.941059231758117676e-01 -5.500341206789016724e-02
2.664346694946289062e-01 3.017110005021095276e-02 -4.891649005003273487e-04 1.775343865156173706e-01 9.108771383762359619e-02 1.456055790185928345e-01 1.601013094186782837e-01 2.291233837604522705e-02 2.596652805805206299e-01 1.868648678064346313e-01 -4.289667680859565735e-02 -2.434703335165977478e-02 -1.760223805904388428e-01 -1.514041870832443237e-01 -1.319138798862695694e-03 3.135239779949188232e-01 2.117706090211868286e-01 -3.824302256107330322e-01 -1.120337024331092834e-01 -1.613035500049591064e-01 -5.408455058932304382e-02 1.001938804984092712e-01 9.073942899703979492e-02 -6.266884505748748779e-02 -3.562369942665100098e-01 3.492126464843750000e-01 1.012905538082122803e-01 -1.642832458019256592e-01 -4.802910611033439636e-03 1.140218898653984070e-01 5.470578745007514954e-02 1.644079685211181641e-01
9.994041919708251953e-02 1.181089226156473160e-02 2.521713972091674805e-01 8.940771967172622681e-02 3.232823908329010010e-01 4.299627617001533508e-02 -8.415640890598297119e-02 -6.055378168821334839e-02 -2.079056799411773682e-01 -6.444911658763885498e-02 -1.209912449121475220e-02 2.114710360765457153e-01 -2.123047560453414917e-01 1.098131462931632996e-01 1.380887776613235474e-01 3.372624218463897705e-01 -2.555301189422607422e-01 -3.243388533592224121e-01 -7.805672287940979004e-02 -2.281267568469047546e-02 -2.782857716083526611e-01 2.614422440528869629e-01 -1.275285482406616211e-01 4.239425063133239746e-02 6.231019273400306702e-02 2.743907570838928223e-01 -2.990251220762729645e-02 2.643151283264160156e-01 -1.843854971230030060e-02 3.389153257012367249e-02 2.223095297813415527e-02 1.616007536649703979e-01
2.482412457466125488e-01 9.476759284734725952e-02 -4.464280977845191956e-02 2.959533631801605225e-01 7.494898140430450439e-02 -2.175457328557968140e-01 7.341577112674713135e-02 -2.138177752494812012e-01 3.289162814617156982e-01 -9.082711488008499146e-02 3.137930110096931458e-02 -5.112560838460922241e-02 -1.816295236349105835e-01 -1.356161534786224365e-01 -2.087852209806442261e-01 4.340060949325561523e-01 -1.862092316150665283e-01 -1.778327226638793945e-01 7.256242632865905762e-02 -1.733065545558929443e-01 1.502058804035186768e-01 -1.478719413280487061e-01 1.405366063117980957e-01 5.526316538453102112e-02 -7.947769761085510254e-02 2.523581385612487793e-01 -3.813747316598892212e-02 1.713772863149642944e-01 2.320543490350246429e-02 -1.548126935958862305e-01 1.328305006027221680e-01 1.434867978096008301e-01
1.558942794799804688e-01 8.459365367889404297e-02 -4.780277982354164124e-02 2.947157919406890869e-01 1.606796085834503174e-01 8.259022980928421021e-02 -8.459835499525070190e-02 -1.262832712382078171e-02 1.197267174720764160e-01 9.184130281209945679e-02 3.232233226299285889e-01 -1.700328886508941650e-01 -1.336595416069030762e-01 -9.559880197048187256e-02 -1.495755016803741455e-01 2.073692902922630310e-02 1.825107261538505554e-02 -4.568491876125335693e-01 -1.978845000267028809e-01 -6.358756124973297119e-02 -2.098485082387924194e-01 1.379257589578628540e-01 -1.718121021986007690e-01 -2.968764603137969971e-01 -2.625260055065155029e-01 2.131600975990295410e-01 9.655875712633132935e-02 -2.540199160575866699e-01 5.300766229629516602e-02 -2.047422714531421661e-02 5.192178115248680115e-02 7.993595302104949951e-02
1.605591922998428345e-01 1.408676058053970337e-01 -3.663824126124382019e-02 6.849130243062973022e-02 1.420630216598510742e-01 2.530989050865173340e-01 -1.331361681222915649e-01 2.741505205631256104e-01 1.077868714928627014e-01 3.101530969142913818e-01 1.059231236577033997e-01 -5.373697355389595032e-02 -5.781485885381698608e-02 -2.374332770705223083e-02 -1.099463626742362976e-01 1.788879781961441040e-01 -3.535708785057067871e-01 -3.801035284996032715e-01 -3.072477281093597412e-01 -1.975746080279350281e-02 2.184883356094360352e-01 -9.014061838388442993e-02 -9.227011352777481079e-02 1.211949065327644348e-02 -1.020539700984954834e-01 -2.029636874794960022e-02 -1.835372149944305420e-01 4.546200111508369446e-02 -2.794829905033111572e-01 1.744497269392013550e-01 -1.318044364452362061e-01 -1.425809809006750584e-03
7.033754140138626099e-02 2.278354316949844360e-01 8.666088432073593140e-02 1.099168509244918823e-01 2.523888349533081055e-01 1.448487341403961182e-01 -1.185353025794029236e-01 1.882444471120834351e-01 2.716233432292938232e-01 2.855710685253143311e-02 -1.650776155292987823e-02 -2.285492867231369019e-01 -4.241454601287841797e-01 -4.946699365973472595e-02 -6.311173737049102783e-02 8.399625122547149658e-02 -1.394678503274917603e-01 -6.713018566370010376e-02 -1.335517223924398422e-02 -4.078144133090972900e-01 2.141818404197692871e-01 1.977723278105258942e-02 -2.156940251588821411e-01 -7.733813673257827759e-02 -6.882588565349578857e-02 1.632875055074691772e-01 -7.053148001432418823e-02 -2.156237512826919556e-01 2.336232215166091919e-01 -2.048303186893463135e-01 -1.476418320089578629e-02 -7.541129831224679947e-03
-2.419277429580688477e-01 5.035461112856864929e-02 7.066323608160018921e-02 -2.084960192441940308e-01 2.611154019832611084e-01 -8.488044142723083496e-02 -2.051340192556381226e-01 9.745615720748901367e-02 -8.124552667140960693e-03 5.367019400000572205e-02 1.575499176979064941e-01 2.608297467231750488e-01 -1.747468262910842896e-01 -1.000790148973464966e-01 1.818715631961822510e-01 1.647731363773345947e-01 -4.530645906925201416e-01 -2.740012705326080322e-01 -1.325770020484924316e-01 -1.551715433597564697e-01 -4.735946189612150192e-03 3.193100988864898682e-01 -1.166930049657821655e-02 1.979321837425231934e-01 -1.008909866213798523e-01 2.629378139972686768e-01 2.596639283001422882e-02 6.840516626834869385e-02 1.300429105758666992e-01 9.755303151905536652e-03 4.250715300440788269e-02 -1.233086828142404556e-02
-4.641757160425186157e-02 -2.150170654058456421e-01 2.292207032442092896e-01 1.122655570507049561e-01 1.064681485295295715e-01 -1.876141428947448730e-01 -7.300192862749099731e-02 4.525546729564666748e-02 -7.171602547168731689e-02 -2.063337117433547974e-01 1.379408058710396290e-03 9.994077682495117188e-02 -2.743078768253326416e-01 -1.342321634292602539e-01 4.927212744951248169e-02 -1.125453691929578781e-02 -2.142133116722106934e-01 -3.686343729496002197e-01 -2.595214545726776123e-01 8.928696811199188232e-02 1.425461024045944214e-01 1.482461392879486084e-01 -3.620021343231201172e-01 8.530900627374649048e-02 3.051755204796791077e-02 4.005894660949707031e-01 -1.193206608295440674e-01 -4.565940052270889282e-02 -1.560862362384796143e-01 -1.895154416561126709e-01 4.332454875111579895e-02 -3.778812289237976074e-02
-4.068628326058387756e-02 1.402088552713394165e-01 -4.974373057484626770e-02 -1.155525632202625275e-02 2.699612081050872803e-01 -2.095054835081100464e-02 8.255205303430557251e-02 -4.996849969029426575e-02 4.330169260501861572e-01 2.584454044699668884e-02 8.213967084884643555e-02 -6.967439502477645874e-02 -1.326907575130462646e-01 8.226268738508224487e-02 -2.517400383949279785e-01 -4.621117934584617615e-02 -5.090903118252754211e-02 -4.276528656482696533e-01 -8.692637085914611816e-02 -2.289461195468902588e-01 1.515412181615829468e-01 1.348789967596530914e-02 1.786744296550750732e-01 9.945325553417205811e-02 1.529961526393890381e-01 3.415993452072143555e-01 1.111622452735900879e-01 -2.734446823596954346e-01 -1.105542629957199097e-01 1.339798718690872192e-01 1.419131755828857422e-01 1.258593797683715820e-01
3.036743998527526855e-01 1.325826197862625122e-01 8.649657666683197021e-02 3.601347208023071289e-01 -1.107837073504924774e-03 7.524023950099945068e-02 -1.851682364940643311e-02 1.718100756406784058e-01 2.063656598329544067e-01 8.672642707824707031e-02 1.109906807541847229e-01 -1.525639295578002930e-01 6.152769550681114197e-02 -7.265746593475341797e-02 -1.180781167931854725e-03 1.713592857122421265e-01 6.700018048286437988e-02 -5.088768005371093750e-01 -2.181358188390731812e-01 3.036827780306339264e-02 -1.116571575403213501e-01 -8.699001371860504150e-02 -1.321121454238891602e-01 -2.102256864309310913e-01 -1.582612991333007812e-01 2.257585972547531128e-01 9.584135562181472778e-02 -2.198793143033981323e-01 1.635802835226058960e-01 -3.687676787376403809e-02 9.219218790531158447e-02 1.719625145196914673e-01
1.617715954780578613e-01 -1.097009107470512390e-01 -5.453959479928016663e-02 2.009864449501037598e-01 1.303543448448181152e-01 6.090586259961128235e-02 1.110836584120988846e-02 1.019866671413183212e-02 1.457053869962692261e-01 1.940769851207733154e-01 -1.268609613180160522e-01 7.525604683905839920e-03 -2.968000173568725586e-01 -4.064235091209411621e-02 -1.361097246408462524e-01 1.930133551359176636e-01 -2.837488055229187012e-01 -2.569463253021240234e-01 -4.408153593540191650e-01 -2.360784560441970825e-01 2.201544046401977539e-01 -7.338552922010421753e-02 9.056542813777923584e-02 -1.307788044214248657e-01 -1.781864613294601440e-01 1.198739744722843170e-02 -7.051306962966918945e-02 1.194772645831108093e-01 3.557774126529693604e-01 7.653181254863739014e-02 -6.654878705739974976e-02 -1.147995963692665100e-01
4.633552860468626022e-03 5.547706037759780884e-03 -1.723383665084838867e-01 1.071074530482292175e-01 2.514734566211700439e-01 3.450828194618225098e-01 -7.229111343622207642e-02 -1.978831440210342407e-01 2.950077056884765625e-01 -3.962107934057712555e-03 1.641587316989898682e-01 -1.479645073413848877e-01 -2.065755128860473633e-01 4.017911851406097412e-02 -2.284601479768753052e-01 4.115116223692893982e-02 3.913726657629013062e-02 -6.122834682464599609e-01 -1.627573072910308838e-01 -6.537412106990814209e-02 6.443061679601669312e-02 -4.293442890048027039e-02 8.025620132684707642e-02 -3.780924901366233826e-02 -1.896564476191997528e-02 -2.343681827187538147e-02 -1.408208608627319336e-01 1.250986009836196899e-01 -1.618783921003341675e-01 8.812341094017028809e-02 4.850303009152412415e-02 6.514958292245864868e-02
1.922352612018585205e-01 3.036462701857089996e-02 -2.600019425153732300e-02 1.488669216632843018e-01 8.014883846044540405e-02 1.684698909521102905e-01 1.855372488498687744e-01 1.937704086303710938e-01 -7.523134350776672363e-02 -6.758639216423034668e-02 -2.426576018333435059e-01 4.003932699561119080e-02 5.098649766296148300e-03 -5.885917320847511292e-02 -1.042742431163787842e-01 3.147893846035003662e-01 -3.116961382329463959e-02 -3.397103548049926758e-01 -4.466506242752075195e-01 -2.616224884986877441e-01 9.478588402271270752e-02 3.438581898808479309e-02 1.079938262701034546e-01 -1.000224724411964417e-01 -1.433516442775726318e-01 1.351899653673171997e-01 -1.980784088373184204e-01 2.839024066925048828e-01 7.849729806184768677e-02 1.006563305854797363e-01 -1.773273497819900513e-01 -1.605859994888305664e-01
-7.543387264013290405e-02 -7.689246535301208496e-02 9.449277073144912720e-02 2.339881211519241333e-01 2.034417390823364258e-01 5.077274888753890991e-02 -2.697075903415679932e-01 2.125777862966060638e-02 5.375887826085090637e-02 2.001198828220367432e-01 -2.236450314521789551e-01 6.854084134101867676e-02 -1.946885138750076294e-01 9.535168856382369995e-02 -6.181181594729423523e-02 1.535981595516204834e-01 -1.897310167551040649e-01 -1.817638576030731201e-01 -2.282643169164657593e-01 7.040569931268692017e-02 5.380969494581222534e-02 2.011671960353851318e-01 1.371729522943496704e-01 -9.782174229621887207e-02 5.840569734573364258e-02 5.260893702507019043e-01 6.957595795392990112e-02 1.265814602375030518e-01 2.101312875747680664e-01 -5.759088322520256042e-02 1.869767159223556519e-01 2.327486127614974976e-01
2.646847367286682129e-01 2.761483788490295410e-01 -3.647933248430490494e-03 1.193174123764038086e-01 3.787199035286903381e-02 2.574306130409240723e-01 1.692194938659667969e-01 4.490964487195014954e-02 1.666699945926666260e-01 8.631180971860885620e-04 -2.268373267725110054e-03 1.415155977010726929e-01 -1.693088114261627197e-01 -1.804525107145309448e-01 3.446020931005477905e-02 2.256019413471221924e-01 -7.674780488014221191e-02 -1.141544207930564880e-01 -4.166226983070373535e-01 -3.187292814254760742e-01 -6.708619743585586548e-02 2.038966715335845947e-01 7.632704824209213257e-02 -1.557284742593765259e-01 -1.697908272035419941e-03 8.622170984745025635e-02 2.962638810276985168e-02 -4.850359633564949036e-02 -6.243776157498359680e-02 -2.056672610342502594e-02 4.327905774116516113e-01 8.614549040794372559e-02
1.302609443664550781e-01 2.611732780933380127e-01 1.538266092538833618e-01 1.302125304937362671e-01 -5.167578160762786865e-02 -2.088335901498794556e-02 1.350740790367126465e-01 7.782927900552749634e-02 3.096131235361099243e-02 1.127360761165618896e-01 2.283659428358078003e-01 -8.807792514562606812e-02 -3.406648337841033936e-02 -1.438759267330169678e-01 -3.148096427321434021e-02 1.991410553455352783e-01 -1.692714393138885498e-01 -4.000572264194488525e-01 -2.865421175956726074e-01 -1.221072524785995483e-01 -1.348082423210144043e-01 -1.780824512243270874e-01 -9.333036094903945923e-02 1.549334451556205750e-02 2.399463951587677002e-01 2.217339128255844116e-01 -2.362747192382812500e-01 1.854622811079025269e-01 3.480108380317687988e-01 1.511563956737518311e-01 1.557458639144897461e-01 3.125454857945442200e-02
-1.781272441148757935e-01 2.015751004219055176e-01 1.241010352969169617e-01 8.907403051853179932e-02 2.399442940950393677e-01 -1.504445672035217285e-01 -4.908803105354309082e-02 -1.780679449439048767e-02 -4.358129948377609253e-02 9.658553451299667358e-02 1.039183065295219421e-01 2.016270458698272705e-01 -3.287346288561820984e-02 -7.438521087169647217e-02 -1.723017990589141846e-01 3.052982091903686523e-01 -3.242068886756896973e-01 -1.799364238977432251e-01 -3.215548098087310791e-01 -7.389946281909942627e-02 1.797902882099151611e-01 6.536214798688888550e-02 2.840335369110107422e-01 1.111881360411643982e-01 1.189093291759490967e-02 3.951934874057769775e-01 1.045111641287803650e-01 7.366579771041870117e-02 1.777330935001373291e-01 1.318551003932952881e-01 1.015846654772758484e-01 1.457284390926361084e-01
2.862936556339263916e-01 1.942500770092010498e-01 -9.933355264365673065e-03 1.686283648014068604e-01 1.981343477964401245e-01 8.952198922634124756e-02 3.023394756019115448e-02 -4.996725916862487793e-02 2.109202183783054352e-02 -3.861752152442932129e-02 1.195357143878936768e-01 1.761551052331924438e-01 -7.257926464080810547e-02 -5.949233099818229675e-02 -2.305519580841064453e-01 1.233077123761177063e-01 -4.453555345535278320e-01 -1.899269968271255493e-01 -1.195784434676170349e-01 1.565506160259246826e-01 1.559698879718780518e-01 4.147080704569816589e-02 -1.509391665458679199e-01 1.593877524137496948e-01 -4.490630030632019043e-01 1.250182837247848511e-01 -7.937742024660110474e-02 3.168904408812522888e-02 -3.010673522949218750e-01 -4.400668293237686157e-02 1.072222068905830383e-01 2.331382408738136292e-02
1.965723186731338501e-01 1.375316679477691650e-01 4.173653572797775269e-02 1.054163500666618347e-01 1.326271742582321167e-01 1.840019971132278442e-01 5.399516969919204712e-02 2.374898195266723633e-01 7.454395294189453125e-02 1.608263254165649414e-01 1.239591613411903381e-01 1.891467138193547726e-03 -3.884640634059906006e-01 -9.151341021060943604e-02 -1.100045442581176758e-01 4.468818902969360352e-01 -9.071361273527145386e-03 -2.877104878425598145e-01 -2.295040488243103027e-01 4.136365652084350586e-02 8.102404326200485229e-02 2.625479362905025482e-02 -4.025139287114143372e-02 -1.278880238533020020e-01 -3.273713588714599609e-01 8.061372488737106323e-02 1.455381661653518677e-01 -6.353057175874710083e-02 5.409978795796632767e-03 2.199411392211914062e-01 1.200491935014724731e-01 1.917696297168731689e-01
3.435057103633880615e-01 1.418303698301315308e-01 -2.302131801843643188e-02 9.479139745235443115e-02 2.165711969137191772e-01 2.315853238105773926e-01 1.909791529178619385e-01 5.074150860309600830e-02 -2.022667787969112396e-02 3.253095448017120361e-01 -7.851734757423400879e-02 -1.521219313144683838e-01 -3.162820041179656982e-01 1.787190884351730347e-02 -1.398676335811614990e-01 1.271982342004776001e-01 -2.228634655475616455e-01 -1.959935873746871948e-01 -3.431478738784790039e-01 -1.426138579845428467e-01 2.581778466701507568e-01 -3.917843848466873169e-02 -4.162200167775154114e-02 4.146594181656837463e-02 -2.803723812103271484e-01 1.159865930676460266e-01 1.130698993802070618e-02 1.819780468940734863e-01 4.879523441195487976e-02 1.085752546787261963e-01 -3.957097977399826050e-02 -4.794230684638023376e-02
-1.031413078308105469e-01 -1.948742717504501343e-01 3.357222676277160645e-02 4.385851025581359863e-01 -1.673199050128459930e-02 -4.104978218674659729e-02 -1.744951754808425903e-01 1.523008644580841064e-01 2.193221747875213623e-01 -3.616134636104106903e-03 1.258670538663864136e-01 6.966261565685272217e-02 6.489795632660388947e-03 1.297053843736648560e-01 7.112274318933486938e-02 1.207945644855499268e-01 -1.442826539278030396e-01 -4.583929777145385742e-01 -4.579355195164680481e-02 -2.182461470365524292e-01 1.305984854698181152e-01 2.299216948449611664e-02 6.357146054506301880e-02 -1.332719773054122925e-01 -5.936815589666366577e-02 3.897370100021362305e-01 -2.572145462036132812e-01 2.996990084648132324e-02 2.969549037516117096e-02 -1.279255747795104980e-01 -1.840013116598129272e-01 -5.769660323858261108e-02
8.696263283491134644e-02 2.437947094440460205e-01 2.473237812519073486e-01 2.407040074467658997e-02 1.821379214525222778e-01 1.194856166839599609e-01 -3.636298701167106628e-02 -2.686299681663513184e-01 3.170097470283508301e-01 7.073506712913513184e-02 2.056688070297241211e-01 -1.433056294918060303e-01 -1.588081270456314087e-01 1.133969873189926147e-01 -2.129768580198287964e-01 1.345101296901702881e-01 2.792782615870237350e-03 -4.003824889659881592e-01 -1.801381260156631470e-02 -1.992729902267456055e-01 1.789306998252868652e-01 -4.055605828762054443e-02 1.667869836091995239e-01 2.420171499252319336e-01 1.212582737207412720e-01 2.015078216791152954e-01 -1.445463765412569046e-02 -1.373833324760198593e-02 -1.029034852981567383e-01 7.191838324069976807e-02 2.924282848834991455e-01 5.541270971298217773e-02
1.452946662902832031e-01 -1.317033171653747559e-01 4.704102501273155212e-02 1.372922509908676147e-01 -5.394681915640830994e-02 8.841237425804138184e-02 -1.290937215089797974e-01 -2.108289115130901337e-02 3.912149667739868164e-01 3.278016112744808197e-03 -2.263359874486923218e-01 1.538545936346054077e-01 -2.465297728776931763e-01 -1.209775879979133606e-01 -3.937268257141113281e-02 1.340617686510086060e-01 -2.795068621635437012e-01 -2.560878396034240723e-01 -8.908309042453765869e-02 -1.701995730400085449e-01 3.278953209519386292e-02 2.282660920172929764e-03 1.237205564975738525e-01 -4.609189555048942566e-02 -7.327960431575775146e-02 4.029280543327331543e-01 1.274175345897674561e-01 -1.520833969116210938e-01 -7.139781862497329712e-02 1.680200695991516113e-01 -3.699533641338348389e-01 1.155468374490737915e-01
3.385444879531860352e-01 1.167562603950500488e-02 4.947909712791442871e-02 2.148056626319885254e-01 1.348775178194046021e-01 -1.451988667249679565e-01 4.834231734275817871e-02 -2.591882348060607910e-01 1.190899983048439026e-01 -1.432226151227951050e-01 1.241136416792869568e-01 -7.952711731195449829e-02 -2.529390156269073486e-01 1.157364249229431152e-01 -1.377339363098144531e-01 2.629098892211914062e-01 -1.877997368574142456e-01 -2.064879797399044037e-02 -4.734155163168907166e-02 -5.154059529304504395e-01 1.079374998807907104e-01 5.049956962466239929e-02 -2.874623425304889679e-02 8.557653636671602726e-04 4.233039170503616333e-02 3.764655590057373047e-01 1.382448989897966385e-02 1.515523940324783325e-01 -9.639569371938705444e-02 6.299299746751785278e-02 2.806168794631958008e-02 8.154597878456115723e-02
9.756245464086532593e-02 2.429991662502288818e-01 -2.751105427742004395e-01 -6.190611049532890320e-02 -5.620768293738365173e-02 -1.575936749577522278e-02 -1.734076067805290222e-02 2.322370372712612152e-02 4.922768473625183105e-02 3.425943478941917419e-02 2.486409246921539307e-02 2.806481346487998962e-02 1.872096396982669830e-02 -6.209217756986618042e-02 3.417939543724060059e-01 -3.102095052599906921e-02 -2.298827469348907471e-01 -5.011840462684631348e-01 -2.051874697208404541e-01 1.892400160431861877e-02 -1.568603068590164185e-01 1.119896173477172852e-01 2.269546091556549072e-01 -3.687221929430961609e-02 -3.229250311851501465e-01 3.814368844032287598e-01 9.565696865320205688e-02 -2.213509380817413330e-02 -1.052218955010175705e-02 -5.130400508642196655e-02 -1.143130138516426086e-01 9.455917775630950928e-02
3.728014603257179260e-02 1.578684598207473755e-01 -1.354586239904165268e-02 1.281191874295473099e-02 4.379341006278991699e-01 2.887872159481048584e-01 -8.457580953836441040e-02 1.035368815064430237e-01 1.297896802425384521e-01 -3.210785090923309326e-01 -1.187190487980842590e-01 8.022394031286239624e-02 -1.602537781000137329e-01 -1.954677700996398926e-01 1.703293472528457642e-01 -6.285382807254791260e-02 -2.748897373676300049e-01 -3.419621586799621582e-01 -6.987332552671432495e-02 -5.764135345816612244e-02 1.356361806392669678e-01 2.448565959930419922e-01 6.202297285199165344e-02 1.063598841428756714e-01 -1.926115155220031738e-02 -1.216583997011184692e-01 -2.997897565364837646e-01 -1.863474696874618530e-01 3.706407919526100159e-02 -1.001092046499252319e-02 8.563837409019470215e-02 -1.291188970208168030e-02
-1.201254501938819885e-01 -1.945838332176208496e-01 3.444558754563331604e-02 -7.361473888158798218e-02 -5.877739563584327698e-02 1.610882021486759186e-02 -1.466125845909118652e-01 4.253362119197845459e-02 -4.308625310659408569e-02 -6.525598466396331787e-02 1.382737010717391968e-01 6.633929163217544556e-02 -1.353320665657520294e-02 9.951068460941314697e-02 -1.529990732669830322e-01 3.415645286440849304e-02 -1.089792884886264801e-02 -4.405794739723205566e-01 -1.946773827075958252e-01 -2.118000537157058716e-01 -1.727646440267562866e-01 2.385078072547912598e-01 7.284402847290039062e-02 -3.355503454804420471e-02 -8.314781635999679565e-02 5.190490484237670898e-01 -1.915633827447891235e-01 -9.267585724592208862e-02 -9.388158097863197327e-03 2.628580667078495026e-02 -2.408716529607772827e-01 3.149986863136291504e-01
3.233589529991149902e-01 -9.212394244968891144e-03 -7.609605789184570312e-02 1.340156048536300659e-01 5.681416392326354980e-02 2.441061288118362427e-01 -1.855273246765136719e-01 2.128014713525772095e-01 2.541213333606719971e-01 1.948175430297851562e-01 2.219055593013763428e-02 -1.179037988185882568e-01 -1.351880580186843872e-01 -4.228556528687477112e-02 -2.479134798049926758e-01 4.810718074440956116e-02 -1.198161095380783081e-01 -4.507161378860473633e-01 -3.397551178932189941e-01 -8.251798897981643677e-02 4.363190010190010071e-02 1.051734983921051025e-01 -9.796423837542533875e-03 1.992153376340866089e-02 -1.642380803823471069e-01 2.444676682353019714e-02 1.342702284455299377e-02 -9.729465097188949585e-02 -2.777863442897796631e-01 1.364688724279403687e-01 2.048346027731895447e-02 2.041805386543273926e-01
1.717129349708557129e-01 -1.888962537050247192e-01 -7.673075795173645020e-02 5.427294969558715820e-02 2.396489493548870087e-02 -1.138764545321464539e-01 -1.055625975131988525e-01 2.312979251146316528e-01 -1.152289807796478271e-01 3.557604178786277771e-02 2.437474019825458527e-02 -3.240619227290153503e-02 -3.450743481516838074e-02 -4.659588336944580078e-01 -1.602124720811843872e-01 4.935642704367637634e-02 -1.404790729284286499e-01 -3.019636273384094238e-01 -1.149509847164154053e-01 -3.062430620193481445e-01 8.496546745300292969e-02 -2.881024777889251709e-02 -3.958698362112045288e-02 1.393020451068878174e-01 3.703771904110908508e-02 5.217199921607971191e-01 -5.345394089818000793e-02 8.810514211654663086e-02 -1.411768198013305664e-01 1.650849580764770508e-01 -7.974270731210708618e-02 2.351075969636440277e-02
4.505410492420196533e-01 -1.227643638849258423e-01 -4.843873530626296997e-02 1.943338364362716675e-01 2.087554186582565308e-01 2.035633474588394165e-01 -9.292651712894439697e-02 7.767623662948608398e-02 -2.335204929113388062e-02 -1.344842277467250824e-02 -3.808407485485076904e-02 -1.609134376049041748e-01 3.302020486444234848e-03 -7.399728149175643921e-02 -2.295403778553009033e-01 -1.327878981828689575e-01 -1.726188510656356812e-01 -3.348712921142578125e-01 -2.374039590358734131e-02 -3.055562376976013184e-01 -2.447120696306228638e-01 6.487755477428436279e-02 8.696033805608749390e-02 7.005955278873443604e-02 -3.500016778707504272e-02 3.740775883197784424e-01 -2.415455318987369537e-02 2.290160804986953735e-01 -1.148329023271799088e-02 7.561519742012023926e-02 5.998416990041732788e-02 1.489964872598648071e-01
1.372299194335937500e-01 2.075644880533218384e-01 1.087780892848968506e-01 1.049276068806648254e-01 3.851322829723358154e-01 1.117526739835739136e-01 7.940597087144851685e-02 -2.357140034437179565e-01 2.100234627723693848e-01 2.879447638988494873e-01 -1.463063359260559082e-01 1.059732586145401001e-01 -1.098096892237663269e-01 1.979682892560958862e-01 -1.492599248886108398e-01 1.695507466793060303e-01 -2.228233218193054199e-01 -3.106713593006134033e-01 -2.135682851076126099e-01 -1.363749522715806961e-02 1.497416496276855469e-01 -2.159769646823406219e-02 -3.387575149536132812e-01 -1.970194280147552490e-01 -7.829883694648742676e-02 1.089125499129295349e-01 -1.839452832937240601e-01 1.356422621756792068e-02 1.968979462981224060e-02 8.458104729652404785e-02 3.350596502423286438e-02 -3.903381898999214172e-02
7.779211550951004028e-02 6.321825087070465088e-02 1.256987750530242920e-01 -6.543669849634170532e-02 2.050625532865524292e-01 1.208900883793830872e-01 -7.568868994712829590e-02 -1.225227490067481995e-01 3.068313300609588623e-01 -6.677763164043426514e-02 1.877999305725097656e-01 -1.835149675607681274e-01 -3.164716362953186035e-01 1.560619473457336426e-01 -2.583226859569549561e-01 8.849377185106277466e-02 -2.516420483589172363e-01 -3.587474524974822998e-01 -1.222171336412429810e-01 -6.711788941174745560e-03 -8.458456955850124359e-03 -3.123574331402778625e-02 3.109154403209686279e-01 2.998932898044586182e-01 1.752761453390121460e-01 1.999242752790451050e-01 1.176852211356163025e-01 6.655064970254898071e-02 3.028650395572185516e-02 1.359465122222900391e-01 1.180587615817785263e-02 1.505852937698364258e-01
8.915649354457855225e-02 8.411975204944610596e-02 -1.135501638054847717e-01 -8.399587869644165039e-02 3.146727681159973145e-01 3.053796291351318359e-01 -2.301281876862049103e-02 3.129594027996063232e-01 2.205714136362075806e-01 -5.591617152094841003e-02 1.979563944041728973e-02 1.170611158013343811e-01 -7.006547600030899048e-02 1.143876016139984131e-01 6.167965754866600037e-02 1.308439373970031738e-01 -1.399287432432174683e-01 -2.788345217704772949e-01 -1.513333469629287720e-01 2.237453162670135498e-01 1.100136414170265198e-01 1.168433800339698792e-01 8.690431714057922363e-02 3.422014415264129639e-01 -2.099462598562240601e-02 3.243819475173950195e-01 -1.151601225137710571e-01 1.621087193489074707e-01 -6.004706397652626038e-02 -2.994688153266906738e-01 9.826587140560150146e-02 -2.519363351166248322e-02
-1.691061258316040039e-01 -6.070831418037414551e-02 -8.795199543237686157e-02 8.792088180780410767e-02 7.937242835760116577e-02 -2.105992734432220459e-01 1.935515254735946655e-01 1.618366837501525879e-01 1.954031549394130707e-02 1.516211628913879395e-01 7.519252598285675049e-02 9.552073478698730469e-02 4.671959578990936279e-02 7.987410761415958405e-03 5.997612699866294861e-02 -4.134869948029518127e-02 -2.316199094057083130e-01 -4.814571440219879150e-01 -1.561557799577713013e-01 -3.098125457763671875e-01 9.770257771015167236e-02 -7.195766083896160126e-04 -2.328525632619857788e-01 1.537464652210474014e-02 1.113168746232986450e-01 2.931672632694244385e-01 -1.574917733669281006e-01 -2.883281111717224121e-01 -9.004593826830387115e-03 -1.217949613928794861e-01 -1.996402442455291748e-01 2.477448135614395142e-01
-1.545408517122268677e-01 1.144491061568260193e-01 -3.158222511410713196e-02 4.130425676703453064e-02 3.021397888660430908e-01 2.447853684425354004e-01 1.238663122057914734e-02 -5.103986710309982300e-02 2.635544538497924805e-01 2.411497198045253754e-02 2.169227693229913712e-03 -1.642604172229766846e-01 -8.447230607271194458e-02 2.236352413892745972e-01 -4.806301295757293701e-01 -8.255171775817871094e-02 -1.196847707033157349e-01 -3.667941987514495850e-01 -1.920378804206848145e-01 -2.065579295158386230e-01 7.330489158630371094e-02 -5.409215763211250305e-02 1.027966588735580444e-01 -3.193007409572601318e-02 -9.055226109921932220e-03 2.897357642650604248e-01 2.149924486875534058e-01 -4.830219969153404236e-02 -1.100488379597663879e-01 -8.322034846059978008e-04 1.111878454685211182e-01 9.486848860979080200e-02
2.054818123579025269e-01 7.719526533037424088e-03 -1.192714646458625793e-01 1.359942704439163208e-01 4.753244221210479736e-01 7.588889449834823608e-02 -1.221766546368598938e-01 1.053197160363197327e-01 3.835824131965637207e-02 2.731728851795196533e-01 -3.480406478047370911e-02 1.234285980463027954e-01 -1.548797916620969772e-02 -4.994754493236541748e-02 -1.380992233753204346e-01 3.680703043937683105e-02 1.296424493193626404e-02 -4.026194512844085693e-01 -8.647802472114562988e-02 -2.403532713651657104e-01 -1.944947540760040283e-01 9.579189866781234741e-02 1.303072422742843628e-01 -2.174127697944641113e-01 -2.142322957515716553e-01 2.840548753738403320e-01 2.023839019238948822e-02 9.408899396657943726e-02 -4.761684685945510864e-02 -1.786490231752395630e-01 1.670295954681932926e-03 2.068392634391784668e-01
3.363183736801147461e-01 6.337000429630279541e-02 1.693620830774307251e-01 1.854445934295654297e-01 1.392130553722381592e-01 5.081828311085700989e-02 -9.700065851211547852e-02 -2.556026875972747803e-01 -9.088087081909179688e-02 -1.920500695705413818e-01 -8.560526184737682343e-03 -9.025079011917114258e-02 2.498728223145008087e-02 -2.110069692134857178e-01 -3.000483214855194092e-01 2.895164191722869873e-01 -1.005221754312515259e-01 -2.584595382213592529e-01 -6.962463958188891411e-04 -6.257785856723785400e-02 2.444513142108917236e-01 -1.627404540777206421e-01 2.309259027242660522e-02 1.328293681144714355e-01 -2.974021434783935547e-01 3.457706272602081299e-01 -6.997453421354293823e-02 -1.664331555366516113e-01 4.436302930116653442e-02 -7.267490774393081665e-02 1.422905828803777695e-02 1.320750117301940918e-01
2.722069025039672852e-01 2.527084648609161377e-01 -1.164095178246498108e-01 1.819187253713607788e-01 2.845256924629211426e-01 1.006714999675750732e-01 1.678961701691150665e-02 -3.968141600489616394e-02 1.224791109561920166e-01 -4.169527888298034668e-01 -2.857617735862731934e-01 -3.846569359302520752e-02 -1.752262860536575317e-01 -1.534928232431411743e-01 3.714391961693763733e-02 7.208799570798873901e-02 -9.327454119920730591e-02 -3.472584486007690430e-01 -2.257864475250244141e-01 -1.849091053009033203e-01 6.207313388586044312e-02 1.066466094925999641e-03 -2.320193685591220856e-02 7.550647854804992676e-02 2.131330370903015137e-01 -5.004302784800529480e-02 -9.039171040058135986e-02 -1.243712939321994781e-02 -2.078475952148437500e-01 -2.054817974567413330e-01 6.758527457714080811e-02 1.371845901012420654e-01
2.478907257318496704e-01 5.052216816693544388e-03 1.299869716167449951e-01 3.808244829997420311e-03 1.098721250891685486e-01 2.684593945741653442e-02 -2.206802368164062500e-01 2.432247400283813477e-01 8.038658648729324341e-02 -1.413138359785079956e-01 7.959999144077301025e-02 3.335318267345428467e-01 -3.248108178377151489e-02 -6.208273023366928101e-02 2.045865915715694427e-02 3.018238246440887451e-01 -2.340427637100219727e-01 -1.032250374555587769e-01 -1.904857307672500610e-01 -2.580748200416564941e-01 -8.103737235069274902e-02 3.356119394302368164e-01 -2.170768082141876221e-01 3.019599802792072296e-02 1.505370587110519409e-01 3.695622384548187256e-01 3.911105543375015259e-02 -1.334746339125558734e-04 2.419707030057907104e-01 -6.788779050111770630e-02 -1.711104996502399445e-02 2.742799371480941772e-02
-2.607787959277629852e-03 1.905322074890136719e-01 2.611169964075088501e-02 7.144712656736373901e-02 3.057854473590850830e-01 -1.933818012475967407e-01 -1.880898028612136841e-01 7.598667591810226440e-02 -9.184476919472217560e-03 2.213567122817039490e-02 2.800325155258178711e-01 1.124668586999177933e-02 6.305511295795440674e-02 3.403298184275627136e-02 4.620024561882019043e-02 7.050004601478576660e-02 -4.003503024578094482e-01 -3.081385493278503418e-01 -1.910997629165649414e-01 -1.920380741357803345e-01 -5.556093528866767883e-02 1.971521228551864624e-02 2.769304215908050537e-01 -5.392464622855186462e-02 -1.072781533002853394e-01 3.521181941032409668e-01 -9.425823390483856201e-02 2.016917318105697632e-01 -7.857944071292877197e-02 2.802252173423767090e-01 -7.269858568906784058e-02 8.800996094942092896e-02
1.374706029891967773e-01 5.651134252548217773e-02 -3.012658059597015381e-01 -7.003954797983169556e-02 3.482220172882080078e-01 1.993012428283691406e-01 -1.828412152826786041e-02 2.771801948547363281e-01 2.339503467082977295e-01 -2.522510103881359100e-02 9.981213510036468506e-02 9.389548003673553467e-02 -1.479811221361160278e-01 1.010544747114181519e-01 5.720214545726776123e-02 2.326026260852813721e-01 -8.716202527284622192e-02 -3.965061306953430176e-01 -1.151633709669113159e-01 2.346446216106414795e-01 1.681749373674392700e-01 1.203752830624580383e-01 1.525566428899765015e-01 1.707761585712432861e-01 1.907617971301078796e-02 2.201982885599136353e-01 -4.199973493814468384e-02 7.672543823719024658e-02 2.358563244342803955e-02 -2.980411350727081299e-01 5.412099510431289673e-02 -5.746743083000183105e-02
2.598288655281066895e-01 1.227596700191497803e-01 5.265025049448013306e-02 2.590673789381980896e-02 2.936726212501525879e-01 1.470741629600524902e-01 1.351063549518585205e-01 2.029794752597808838e-01 1.895913481712341309e-01 2.152276039123535156e-01 -4.658911377191543579e-02 -7.925488799810409546e-02 -2.092668265104293823e-01 -1.378570944070816040e-01 1.215215846896171570e-01 3.051553964614868164e-01 -1.722646355628967285e-01 -1.311814635992050171e-01 -3.058707714080810547e-01 -2.076359987258911133e-01 -8.443430066108703613e-02 1.798153622075915337e-03 2.627702057361602783e-01 6.260292977094650269e-02 1.967971678823232651e-03 2.146102488040924072e-01 1.756706386804580688e-01 -1.701071262359619141e-01 -8.622520416975021362e-02 2.516104578971862793e-01 2.068342864513397217e-01 -4.699922353029251099e-02
5.090484023094177246e-02 1.398820430040359497e-01 -1.827562898397445679e-01 2.386272139847278595e-02 1.661391258239746094e-01 2.638700306415557861e-01 -1.545718964189291000e-02 1.445507407188415527e-01 2.904658913612365723e-01 3.769311681389808655e-02 1.260536611080169678e-01 1.716941595077514648e-01 -4.591844975948333740e-02 1.399851292371749878e-01 5.935182422399520874e-02 2.950392067432403564e-01 -1.925958693027496338e-01 -4.195367693901062012e-01 -1.796736754477024078e-02 1.304433047771453857e-01 6.522989273071289062e-02 1.756600290536880493e-01 3.154842555522918701e-02 3.581491708755493164e-01 7.136975973844528198e-02 1.757212132215499878e-01 -7.398369163274765015e-02 1.553604006767272949e-01 8.154427260160446167e-02 -3.288386166095733643e-01 6.066965311765670776e-02 5.663107708096504211e-02
1.236170083284378052e-01 -9.220211207866668701e-02 -3.650100156664848328e-02 -1.720503345131874084e-02 2.042381614446640015e-01 1.825281232595443726e-02 -1.980840712785720825e-01 -5.365216359496116638e-02 4.374577850103378296e-02 4.748116806149482727e-02 2.334720790386199951e-01 4.411358758807182312e-02 -1.460270304232835770e-02 -1.432843785732984543e-02 1.375059876590967178e-02 3.469405770301818848e-01 -2.089081257581710815e-01 -2.247648686170578003e-01 -3.582583665847778320e-01 -2.009905129671096802e-01 -2.530495226383209229e-01 1.290646344423294067e-01 4.301066324114799500e-02 1.543195992708206177e-01 -3.846006095409393311e-01 -7.860302180051803589e-02 -2.884822525084018707e-02 6.830798834562301636e-02 -6.288490258157253265e-03 8.413597196340560913e-02 -1.130967959761619568e-01 4.000754356384277344e-01
1.454146355390548706e-01 2.579147517681121826e-01 -9.842683374881744385e-02 1.865301430225372314e-01 -2.961348593235015869e-01 5.447374656796455383e-02 -1.362747848033905029e-01 5.971034616231918335e-02 1.662421822547912598e-01 1.811293512582778931e-01 2.131044417619705200e-01 -1.148945987224578857e-01 7.088667899370193481e-02 4.194666445255279541e-02 1.442944258451461792e-01 6.706726551055908203e-02 -9.151256084442138672e-02 -4.470903575420379639e-01 -7.943107932806015015e-02 -1.450973600149154663e-01 6.100528687238693237e-02 2.776108682155609131e-01 1.093181446194648743e-01 3.012311756610870361e-01 -5.748449824750423431e-03 1.957788020372390747e-01 -1.075306758284568787e-01 -7.418422494083642960e-03 -3.274494707584381104e-01 5.872521921992301941e-02 -8.959970623254776001e-02 1.269038915634155273e-01
7.628992199897766113e-02 -9.328579902648925781e-02 1.865171939134597778e-01 2.222780883312225342e-01 9.170161932706832886e-02 1.889664828777313232e-01 5.183753371238708496e-02 -6.656011939048767090e-02 3.435907065868377686e-01 6.090183742344379425e-03 -2.471677511930465698e-01 2.040918767452239990e-01 -2.795574963092803955e-01 -4.704435914754867554e-02 -8.040103316307067871e-02 -3.098075650632381439e-02 -2.772747576236724854e-01 -3.190582692623138428e-01 2.702818717807531357e-03 -9.743787348270416260e-02 -1.164803877472877502e-01 3.324707597494125366e-02 6.818104535341262817e-02 -5.329518392682075500e-02 -1.151181012392044067e-01 4.476819336414337158e-01 -2.176370844244956970e-02 3.910555690526962280e-02 -1.006747856736183167e-01 1.147618740797042847e-01 -2.762157320976257324e-01 1.257054209709167480e-01
2.644935846328735352e-01 -4.313585162162780762e-02 8.096065372228622437e-02 1.109196245670318604e-01 -2.289439365267753601e-02 -3.860897943377494812e-02 2.167196720838546753e-01 1.422084867954254150e-02 1.325692832469940186e-01 -1.510821282863616943e-01 6.886839866638183594e-02 1.015570238232612610e-01 -1.759633421897888184e-01 6.956394761800765991e-02 -9.325973689556121826e-02 -4.793395102024078369e-02 -2.397695034742355347e-01 -2.557418346405029297e-01 -8.569828234612941742e-03 -3.035582304000854492e-01 3.926009535789489746e-01 4.709545671939849854e-01 5.620440840721130371e-02 7.915396243333816528e-03 2.294129319489002228e-02 1.443623602390289307e-01 -2.060740999877452850e-02 8.512592315673828125e-02 1.834689825773239136e-01 -2.084478735923767090e-01 8.730027824640274048e-02 2.232610434293746948e-01
5.252226442098617554e-02 2.949923574924468994e-01 -6.320717185735702515e-02 -1.559395939111709595e-01 -3.339591622352600098e-02 1.881512701511383057e-01 -2.512173354625701904e-01 -2.701274864375591278e-02 2.989453971385955811e-01 -2.334212511777877808e-01 1.652391254901885986e-01 7.275650650262832642e-02 5.929543823003768921e-02 -5.743471533060073853e-02 2.753379046916961670e-01 1.436657011508941650e-01 -1.551057584583759308e-02 -2.727664113044738770e-01 -3.613168895244598389e-01 -9.065514057874679565e-02 1.661705970764160156e-01 2.434762865304946899e-01 -9.395600855350494385e-02 1.749530881643295288e-01 -1.242359057068824768e-01 1.528698801994323730e-01 -2.618217170238494873e-01 3.591169789433479309e-02 5.876991525292396545e-02 8.379866182804107666e-02 1.606796979904174805e-01 1.309870630502700806e-01
-2.828792631626129150e-01 -5.512849614024162292e-02 1.059277579188346863e-01 2.935957908630371094e-01 5.120362713932991028e-02 -3.329182416200637817e-02 9.928522258996963501e-02 -3.600785508751869202e-02 -4.150233417749404907e-02 -1.644707173109054565e-01 3.063776157796382904e-02 -1.463526636362075806e-01 7.227072119712829590e-02 -1.907989680767059326e-01 1.386096626520156860e-01 1.750755459070205688e-01 -3.005995452404022217e-01 -4.641001224517822266e-01 -3.111253976821899414e-01 -9.439388290047645569e-03 -4.543231427669525146e-02 -5.349478498101234436e-02 -2.862695157527923584e-01 2.255484014749526978e-01 3.257903829216957092e-02 2.568362951278686523e-01 -1.678904742002487183e-01 -8.284800499677658081e-02 4.413885623216629028e-02 -1.029507294297218323e-01 -7.905942946672439575e-02 -2.746828459203243256e-02
3.123313784599304199e-01 2.961118519306182861e-01 1.391618847846984863e-01 2.522872574627399445e-02 6.360037624835968018e-02 -8.153963834047317505e-03 -8.257740736007690430e-02 1.568052172660827637e-01 -5.147826671600341797e-02 -2.265630513429641724e-01 2.314174175262451172e-01 6.078743189573287964e-02 -1.921906620264053345e-01 4.275185987353324890e-02 -1.760280728340148926e-01 1.317344307899475098e-01 -7.921809703111648560e-02 -3.915299475193023682e-01 -2.875978052616119385e-01 2.156199812889099121e-01 1.017640903592109680e-01 -5.876317992806434631e-02 -2.807334437966346741e-02 7.497337460517883301e-02 -1.894248723983764648e-01 9.335101395845413208e-02 -3.129734098911285400e-01 -1.291129440069198608e-01 -2.177263200283050537e-01 -1.151031702756881714e-01 -1.174864638596773148e-02 1.786259412765502930e-01
1.153546273708343506e-01 7.006744295358657837e-02 -1.519962847232818604e-01 -5.034798290580511093e-03 2.196653932332992554e-01 2.930577397346496582e-01 -1.920287497341632843e-02 1.788060367107391357e-01 2.242052555084228516e-01 3.636990860104560852e-02 1.363273411989212036e-01 8.911089599132537842e-02 -1.052414029836654663e-01 1.339371502399444580e-01 7.053320296108722687e-03 2.093020826578140259e-01 -8.608464896678924561e-02 -3.853649795055389404e-01 -8.517149090766906738e-02 1.493356525897979736e-01 1.093245148658752441e-01 1.423886567354202271e-01 5.810968950390815735e-02 3.106330037117004395e-01 -6.123465485870838165e-03 3.070321977138519287e-01 -1.393584460020065308e-01 2.826088070869445801e-01 1.086468845605850220e-01 -2.996114790439605713e-01 1.407782584428787231e-01 -9.294228255748748779e-02
1.248705163598060608e-01 9.112906455993652344e-02 2.888813912868499756e-01 -3.877701610326766968e-02 1.263006478548049927e-01 -9.133613109588623047e-02 -2.016154080629348755e-01 3.789303591474890709e-04 -6.939733028411865234e-02 -1.301339864730834961e-01 1.467550992965698242e-01 1.112385541200637817e-01 -2.054818868637084961e-01 -1.180822700262069702e-01 6.530345976352691650e-02 3.652332127094268799e-01 -3.323920369148254395e-01 -2.700978815555572510e-01 -1.880169808864593506e-01 -1.917645782232284546e-01 -2.621646821498870850e-01 -3.809973597526550293e-02 -2.534983865916728973e-02 2.442951202392578125e-01 1.276488900184631348e-01 2.588819861412048340e-01 -8.419275283813476562e-02 7.239965256303548813e-03 1.400801390409469604e-01 -1.717392355203628540e-01 -1.845334023237228394e-01 1.304810643196105957e-01
2.260392606258392334e-01 -1.732974871993064880e-02 -2.746115028858184814e-01 1.401509195566177368e-01 3.881486952304840088e-01 8.963179588317871094e-02 -1.131899431347846985e-01 5.070688575506210327e-02 1.194219961762428284e-01 -1.181555986404418945e-01 2.194206416606903076e-02 3.203269466757774353e-02 4.896662384271621704e-02 1.300597637891769409e-01 9.013438969850540161e-02 2.143550813198089600e-01 -4.374237954616546631e-01 -2.576411962509155273e-01 -4.242642968893051147e-02 8.552127331495285034e-02 4.524352774024009705e-02 2.403087615966796875e-01 -1.899137049913406372e-01 1.647827476263046265e-01 -1.296273767948150635e-01 4.145620018243789673e-02 -6.776759028434753418e-02 1.334039717912673950e-01 -3.732051849365234375e-01 2.739514037966728210e-02 -9.497197344899177551e-03 7.401534169912338257e-02
2.949906885623931885e-01 2.229388654232025146e-01 -7.437514513731002808e-02 3.309113681316375732e-01 2.154325507581233978e-02 2.218654304742813110e-01 9.281497448682785034e-02 1.227917522192001343e-01 -1.006611138582229614e-01 -2.241827100515365601e-01 1.618005931377410889e-01 -1.446350943297147751e-02 -2.855077981948852539e-01 1.513729393482208252e-01 9.884835779666900635e-02 -7.479667663574218750e-02 8.058532327413558960e-02 -2.827571332454681396e-01 -2.072976827621459961e-01 -1.604577004909515381e-01 1.694394350051879883e-01 1.830179244279861450e-01 7.134275883436203003e-02 9.771744161844253540e-02 -2.460709959268569946e-01 1.837450265884399414e-01 1.644172519445419312e-01 -8.233135938644409180e-02 4.527218639850616455e-02 -1.585645526647567749e-01 -2.327639460563659668e-01 1.636657118797302246e-01
4.333128631114959717e-01 -8.256141841411590576e-02 4.204202070832252502e-02 2.394604980945587158e-01 3.108324408531188965e-01 1.591786742210388184e-01 -1.660046577453613281e-01 2.574430406093597412e-01 -1.732435636222362518e-02 -3.451583907008171082e-02 2.582892030477523804e-02 2.176248654723167419e-02 3.028913214802742004e-02 -2.810744345188140869e-01 -1.204719319939613342e-01 -1.143424808979034424e-01 -1.931965202093124390e-01 -3.717549145221710205e-01 3.759189322590827942e-02 -2.530651092529296875e-01 -1.329426467418670654e-02 -6.999254226684570312e-02 1.344489008188247681e-01 7.683368027210235596e-02 2.312124893069267273e-02 3.056159615516662598e-01 -4.374474287033081055e-02 2.012115269899368286e-01 1.473419740796089172e-02 -7.819846272468566895e-02 -3.435359522700309753e-02 8.062486350536346436e-02
8.259113878011703491e-03 -3.684943914413452148e-02 6.299315136857330799e-04 4.595667421817779541e-01 1.361104100942611694e-01 -1.767496168613433838e-01 1.222434639930725098e-01 -8.159394562244415283e-02 1.917839497327804565e-01 -3.106577694416046143e-01 9.700801223516464233e-02 -2.227473855018615723e-01 -1.927529871463775635e-01 1.909960806369781494e-01 -2.637473940849304199e-01 2.083288133144378662e-01 -3.207478225231170654e-01 -7.717502117156982422e-02 -1.233696192502975464e-01 -1.535092443227767944e-01 7.620392739772796631e-02 2.547774016857147217e-01 -4.019252955913543701e-02 1.579443365335464478e-02 -6.938637793064117432e-02 2.358563542366027832e-01 -1.972895860671997070e-02 1.015963926911354065e-01 -1.614960581064224243e-01 -1.180482208728790283e-01 6.837061792612075806e-02 3.229431062936782837e-02
1.018805801868438721e-01 8.850955963134765625e-02 -1.958089694380760193e-02 -3.395242244005203247e-02 2.220933139324188232e-01 1.544173657894134521e-01 -5.573774129152297974e-02 2.311731129884719849e-02 -6.151676643639802933e-03 -2.060941308736801147e-01 -1.035846769809722900e-01 -1.818327903747558594e-01 -1.350889503955841064e-01 -1.234043762087821960e-01 2.394703924655914307e-01 2.480231523513793945e-01 -5.138439536094665527e-01 -8.826734498143196106e-03 -2.641173601150512695e-01 -1.708998531103134155e-01 -2.465245500206947327e-02 2.381812632083892822e-01 2.482350170612335205e-01 -4.102516919374465942e-02 3.370013833045959473e-02 3.330664038658142090e-01 2.611170709133148193e-02 -2.334281504154205322e-01 -1.065966412425041199e-01 1.942499168217182159e-02 2.989297732710838318e-02 3.465275838971138000e-02
-2.667683735489845276e-02 -2.206977754831314087e-01 -6.566523760557174683e-02 2.425651550292968750e-01 7.266964297741651535e-03 -1.607692055404186249e-02 -3.263022378087043762e-02 2.036092989146709442e-02 -3.481825813651084900e-02 5.865398421883583069e-02 1.978157609701156616e-01 -1.569679230451583862e-01 1.756898015737533569e-01 2.377412319183349609e-01 -3.775909170508384705e-02 1.243786513805389404e-01 -2.619402408599853516e-01 -5.590873956680297852e-01 -1.878194957971572876e-01 -1.927174627780914307e-01 9.724737703800201416e-02 4.996847733855247498e-02 9.082298725843429565e-02 1.328352689743041992e-01 -1.047227606177330017e-01 1.943779289722442627e-01 -1.840442866086959839e-01 -2.200344651937484741e-01 6.654022634029388428e-02 7.591453194618225098e-02 -2.413933873176574707e-01 -1.482574343681335449e-01
1.355599761009216309e-01 2.546213380992412567e-02 2.235391587018966675e-01 -2.145378477871417999e-02 2.874719202518463135e-01 -2.214970439672470093e-01 5.195839703083038330e-02 2.042013406753540039e-01 2.189611494541168213e-01 -1.363714784383773804e-01 1.247144713997840881e-01 -8.335306309163570404e-03 -1.223807111382484436e-01 1.115256547927856445e-01 9.047703444957733154e-02 3.298330903053283691e-01 -1.668246537446975708e-01 -3.516996204853057861e-01 -2.916869819164276123e-01 -8.958952873945236206e-02 -3.457344174385070801e-01 6.397408992052078247e-02 1.440761685371398926e-01 8.586236089468002319e-02 9.161791205406188965e-02 1.557623296976089478e-01 -8.757793903350830078e-02 -9.265311062335968018e-02 1.493885219097137451e-01 -1.969856619834899902e-01 -1.410354375839233398e-01 3.979391604661941528e-02
8.550217747688293457e-02 -6.947101652622222900e-02 -1.547744274139404297e-01 3.117500543594360352e-01 -5.369250848889350891e-02 1.037064846605062485e-02 6.205675750970840454e-02 4.210634157061576843e-02 1.252640634775161743e-01 -4.105952978134155273e-01 -1.038899570703506470e-01 -3.543768078088760376e-02 -1.756838411092758179e-01 -1.369083821773529053e-01 -1.754213273525238037e-01 2.759024798870086670e-01 -2.145107388496398926e-01 -5.366201326251029968e-02 -3.464502394199371338e-01 -5.963736027479171753e-02 3.275808691978454590e-01 1.703535616397857666e-01 1.456807702779769897e-01 -1.252412199974060059e-01 -1.148814857006072998e-01 1.972674429416656494e-01 1.769387125968933105e-01 1.678999513387680054e-01 -1.532265692949295044e-01 2.192539535462856293e-02 2.950479276478290558e-02 1.520441770553588867e-01
-6.784388097003102303e-04 -1.735358685255050659e-02 -7.512954995036125183e-03 2.955935001373291016e-01 1.189768165349960327e-01 -1.668629199266433716e-01 -1.484819203615188599e-01 2.451730817556381226e-01 -5.781935155391693115e-02 1.146064996719360352e-01 -3.916215151548385620e-02 9.732402861118316650e-02 -5.334081500768661499e-02 -3.242656886577606201e-01 -8.051522076129913330e-02 2.922459542751312256e-01 -1.437180340290069580e-01 -1.613379418849945068e-01 -1.598863303661346436e-01 -4.185286536812782288e-02 3.709388151764869690e-02 1.649153977632522583e-01 -2.531383559107780457e-02 -1.212476491928100586e-01 1.221252456307411194e-01 5.678610801696777344e-01 1.195340696722269058e-02 6.314782798290252686e-02 1.099268943071365356e-01 1.763038039207458496e-01 -1.780465245246887207e-02 2.404863983392715454e-01
-1.068649217486381531e-01 -8.903107792139053345e-02 2.400657832622528076e-01 -1.456589400768280029e-01 2.680995166301727295e-01 2.647817730903625488e-01 -2.378959208726882935e-01 -2.834034897387027740e-02 -9.356527030467987061e-02 2.128886431455612183e-01 1.657104305922985077e-02 1.340406537055969238e-01 2.033235318958759308e-02 -1.231899559497833252e-01 1.095098182559013367e-01 2.755396068096160889e-01 -4.047251120209693909e-02 -2.927174866199493408e-01 -7.921807467937469482e-02 -9.963431954383850098e-02 6.947503238916397095e-02 6.331409513950347900e-02 -1.134072616696357727e-02 5.691938474774360657e-02 2.226230502128601074e-02 4.910759925842285156e-01 -3.367660194635391235e-02 1.177487522363662720e-01 4.088721424341201782e-02 1.965684741735458374e-01 -1.131007261574268341e-02 3.373170495033264160e-01
2.129644155502319336e-01 6.787839531898498535e-02 -2.453362643718719482e-01 3.068767720833420753e-03 3.727844655513763428e-01 2.767883241176605225e-01 9.539058431982994080e-03 1.091915890574455261e-01 1.706929951906204224e-01 -3.340499103069305420e-02 2.187191098928451538e-01 1.158952638506889343e-01 -6.771489977836608887e-02 3.186415135860443115e-02 -7.516307383775711060e-02 2.088278979063034058e-01 -2.526988387107849121e-01 -2.918423414230346680e-01 -5.540050193667411804e-02 1.752186715602874756e-01 1.646567434072494507e-01 1.505254507064819336e-01 6.878184527158737183e-02 2.294540554285049438e-01 -1.016013994812965393e-01 2.549977302551269531e-01 1.226844731718301773e-03 1.600520312786102295e-01 -1.412510722875595093e-01 -2.906532287597656250e-01 1.409833282232284546e-01 2.535563521087169647e-02
6.951199471950531006e-02 1.046951636672019958e-01 3.250507870689034462e-03 -1.487142443656921387e-01 1.381070017814636230e-01 3.673320263624191284e-02 -7.268798351287841797e-02 -9.082032740116119385e-02 3.071656823158264160e-01 -2.113660573959350586e-01 7.550292462110519409e-02 1.048826649785041809e-01 -1.184141486883163452e-01 -2.215718559455126524e-04 9.016836434602737427e-02 1.363001018762588501e-01 5.784079059958457947e-02 -2.266773879528045654e-01 -3.451286256313323975e-01 -4.017650783061981201e-01 1.841799169778823853e-01 1.408906728029251099e-01 3.294931352138519287e-02 2.297846525907516479e-01 -2.523035407066345215e-01 1.623873710632324219e-01 5.997006967663764954e-02 -1.312504261732101440e-01 -3.118574023246765137e-01 1.264426112174987793e-01 -3.278525918722152710e-02 2.521598637104034424e-01
1.021722480654716492e-01 -2.172971367835998535e-01 1.360339224338531494e-01 2.102463990449905396e-01 1.038708686828613281e-01 6.598162651062011719e-02 -5.351359024643898010e-02 -1.942095011472702026e-01 1.922775954008102417e-01 -2.169146686792373657e-01 5.668964236974716187e-02 -4.080708324909210205e-02 6.009199097752571106e-02 -2.876031994819641113e-01 -7.127197831869125366e-02 1.718411743640899658e-01 -2.115612030029296875e-01 -1.614422947168350220e-01 2.112050727009773254e-02 -3.159610927104949951e-02 6.438858062028884888e-02 2.050881534814834595e-01 -7.025847584009170532e-02 1.192497238516807556e-01 -2.409305721521377563e-01 4.171086549758911133e-01 -1.567096263170242310e-01 -2.578120529651641846e-01 -1.646347641944885254e-01 -2.845723032951354980e-01 1.826049238443374634e-01 1.093625500798225403e-01
4.955385997891426086e-02 -1.640278398990631104e-01 2.396078109741210938e-01 -6.111428141593933105e-02 2.011461108922958374e-01 4.717189446091651917e-02 5.405025929212570190e-02 6.773211061954498291e-02 1.194298043847084045e-01 -9.770063310861587524e-02 1.329597085714340210e-01 -4.417221248149871826e-02 -2.285853624343872070e-01 -8.309271931648254395e-02 -5.759852752089500427e-02 2.013002336025238037e-01 -6.838180869817733765e-02 -2.239654809236526489e-01 -2.808045446872711182e-01 -2.929362952709197998e-01 2.483897060155868530e-01 -1.245870441198348999e-02 1.326283961534500122e-01 1.241420656442642212e-01 2.715100944042205811e-01 4.901355504989624023e-01 1.002632975578308105e-01 -5.742500722408294678e-02 4.931738227605819702e-02 1.977927684783935547e-01 9.266876429319381714e-02 1.451515704393386841e-01
1.701287180185317993e-01 -2.653011353686451912e-03 -7.132542878389358521e-02 1.972128450870513916e-02 3.126969635486602783e-01 -3.681200556457042694e-03 -1.777143031358718872e-01 6.116745062172412872e-03 1.253910213708877563e-01 -8.848460018634796143e-02 3.871962800621986389e-02 -1.201401203870773315e-01 -5.542631447315216064e-02 -6.677959114313125610e-02 -1.576547622680664062e-01 5.980451777577400208e-02 -2.287534624338150024e-01 -6.254877448081970215e-01 -5.905402451753616333e-02 -1.197454109787940979e-01 8.193597197532653809e-03 -1.274785697460174561e-01 3.963993787765502930e-01 1.728535741567611694e-01 1.345798671245574951e-01 -8.676575869321823120e-02 6.652344763278961182e-02 4.362224414944648743e-02 1.316781789064407349e-01 -2.389416471123695374e-02 3.490142524242401123e-02 2.118891775608062744e-01
1.203488036990165710e-01 -1.085823625326156616e-01 -4.147874116897583008e-01 1.715971082448959351e-01 -5.690840631723403931e-02 1.640114933252334595e-01 -1.654615253210067749e-01 -3.245917707681655884e-02 5.031838268041610718e-02 1.662774682044982910e-01 -2.836246043443679810e-02 5.345840379595756531e-02 -2.018436342477798462e-01 -1.387695372104644775e-01 -4.121758975088596344e-04 1.628899127244949341e-01 -2.639127671718597412e-01 -5.289856195449829102e-01 -2.501251697540283203e-01 6.950323283672332764e-02 3.046533279120922089e-02 -1.197082623839378357e-01 -1.179295778274536133e-01 2.302226237952709198e-02 -1.134926266968250275e-02 3.050333261489868164e-02 1.673342883586883545e-01 1.041707023978233337e-01 -3.234354257583618164e-01 -7.485327310860157013e-03 -1.019509136676788330e-02 4.519290477037429810e-02
8.433188311755657196e-03 -2.425552308559417725e-01 1.650406569242477417e-01 -1.717009693384170532e-01 8.774275332689285278e-02 2.001804672181606293e-02 -1.335907578468322754e-01 2.049138098955154419e-01 1.181613877415657043e-01 3.943030163645744324e-02 1.413733363151550293e-01 -1.229178253561258316e-02 5.763504654169082642e-02 -3.679819405078887939e-02 7.922433316707611084e-02 2.704563438892364502e-01 -1.764044016599655151e-01 -2.662578523159027100e-01 -9.794246405363082886e-02 -2.079524397850036621e-01 1.058448404073715210e-01 3.339802101254463196e-02 -1.772455871105194092e-01 1.201603487133979797e-01 -8.491468429565429688e-02 4.830235242843627930e-01 7.291955500841140747e-02 -2.344859018921852112e-02 1.363447457551956177e-01 3.563072979450225830e-01 -9.133217856287956238e-03 3.027338385581970215e-01
3.306916058063507080e-01 5.385603755712509155e-02 -2.895839139819145203e-02 2.044779509305953979e-01 1.886519193649291992e-01 -1.861433833837509155e-01 -1.610595919191837311e-02 -1.008166968822479248e-01 7.404884696006774902e-02 -2.506232261657714844e-01 -3.378229448571801186e-03 -8.668337017297744751e-02 -2.519910931587219238e-01 -1.774443536996841431e-01 -1.275960803031921387e-01 3.796732425689697266e-01 -2.247611284255981445e-01 -1.764724701642990112e-01 -2.767615951597690582e-02 -3.163853585720062256e-01 3.068085312843322754e-01 -2.115063518285751343e-01 6.199505645781755447e-03 -2.825877442955970764e-02 -1.703357845544815063e-01 1.606748402118682861e-01 1.439987309277057648e-02 1.153892353177070618e-01 3.375752270221710205e-02 -2.555408142507076263e-02 -1.346234828233718872e-01 1.506432443857192993e-01
1.114205867052078247e-01 2.010699808597564697e-01 -4.429035633802413940e-02 -2.050708383321762085e-01 9.841474145650863647e-02 9.891364723443984985e-02 -2.054599076509475708e-01 -3.229672089219093323e-02 2.681311666965484619e-01 -1.789143830537796021e-01 2.360354065895080566e-01 1.417351812124252319e-01 -9.867268800735473633e-02 1.763165891170501709e-01 4.464803636074066162e-02 1.997279971837997437e-01 6.563273072242736816e-02 -2.279012650251388550e-01 -3.106179535388946533e-01 -3.434939384460449219e-01 1.919431537389755249e-01 -5.394274368882179260e-03 -5.378609895706176758e-02 2.094315439462661743e-01 -2.115949094295501709e-01 1.954433172941207886e-01 -2.901044301688671112e-02 2.317868545651435852e-02 -1.891953498125076294e-01 9.090551733970642090e-02 -9.489578008651733398e-02 2.936705052852630615e-01
1.738976389169692993e-01 -3.574599325656890869e-02 -1.707724481821060181e-01 -1.382463574409484863e-01 1.045913025736808777e-01 -2.782638072967529297e-01 -1.807520091533660889e-01 7.810594886541366577e-02 1.967561841011047363e-01 1.283143758773803711e-01 -1.333922445774078369e-01 1.148103848099708557e-01 -2.014116644859313965e-01 1.558478176593780518e-01 4.900339990854263306e-02 2.550249099731445312e-01 3.997485153377056122e-03 -5.077193379402160645e-01 -1.767519414424896240e-01 -1.909641772508621216e-01 -1.133739203214645386e-01 9.438714012503623962e-03 -2.919319868087768555e-01 9.490845724940299988e-03 -2.538799047470092773e-01 1.500261723995208740e-01 -1.712585687637329102e-01 -1.134388297796249390e-01 2.773340325802564621e-03 -8.368251472711563110e-02 -9.443408250808715820e-02 7.594969123601913452e-02
9.742201864719390869e-02 1.639156341552734375e-01 6.865354627370834351e-02 2.995640039443969727e-02 1.164101287722587585e-01 3.220037519931793213e-01 -1.590989083051681519e-01 6.519964430481195450e-03 -1.011845543980598450e-01 -1.984111964702606201e-01 -3.344868496060371399e-02 2.207716256380081177e-01 7.543810456991195679e-02 -3.328899294137954712e-02 -2.453683614730834961e-01 4.032810032367706299e-02 -2.615827620029449463e-01 -2.075052410364151001e-01 -2.977260053157806396e-01 -2.167954742908477783e-01 -1.087523475289344788e-01 1.048597693443298340e-01 6.121269240975379944e-02 1.143922656774520874e-01 2.570494115352630615e-01 4.479256868362426758e-01 1.881448030471801758e-01 -7.419320940971374512e-02 1.307290941476821899e-01 -1.080801486968994141e-01 8.296544849872589111e-02 1.314997225999832153e-01
-9.394159913063049316e-02 -2.882513999938964844e-01 2.397562712430953979e-01 2.074363082647323608e-01 1.063202992081642151e-01 -7.060039043426513672e-02 4.040547460317611694e-02 -5.412878468632698059e-02 -9.078663587570190430e-02 -2.686416506767272949e-01 2.109383046627044678e-01 6.648311764001846313e-02 -8.146910369396209717e-02 -7.853932678699493408e-02 1.021209210157394409e-01 1.786774992942810059e-01 -2.622632086277008057e-01 -3.680163919925689697e-01 -3.130414783954620361e-01 6.963729858398437500e-02 -7.453158963471651077e-03 8.812919259071350098e-03 -3.180198371410369873e-01 9.271886199712753296e-03 1.813093014061450958e-02 3.235495686531066895e-01 -2.121377587318420410e-01 3.779304400086402893e-02 1.758542656898498535e-02 -1.510569304227828979e-01 1.381250321865081787e-01 1.299734041094779968e-02
1.724425554275512695e-01 1.045409291982650757e-01 -2.483980543911457062e-02 -9.427620470523834229e-02 2.901455163955688477e-01 2.424978315830230713e-01 -6.670874357223510742e-02 -2.295627444982528687e-01 2.936212420463562012e-01 -3.260155022144317627e-01 2.722096741199493408e-01 1.108997911214828491e-01 -2.125925384461879730e-02 -7.575863040983676910e-03 1.097581535577774048e-01 1.258093416690826416e-01 -1.028523817658424377e-01 -3.585976660251617432e-01 -2.457437664270401001e-01 4.064163938164710999e-02 1.509047895669937134e-01 -7.574104517698287964e-02 1.352830603718757629e-02 2.718582190573215485e-02 -1.243800595402717590e-01 2.152469009160995483e-01 -2.358081489801406860e-01 9.625823795795440674e-02 -2.400664240121841431e-01 7.211391627788543701e-02 1.401520520448684692e-02 1.485439985990524292e-01
2.633094489574432373e-01 -3.381468653678894043e-01 2.803041134029626846e-04 9.276179224252700806e-02 1.418924629688262939e-01 2.779814600944519043e-01 5.905273929238319397e-02 -2.004131302237510681e-02 2.555810809135437012e-01 7.226467132568359375e-02 2.143053710460662842e-01 2.691376022994518280e-02 -1.114039588719606400e-02 1.309161633253097534e-01 2.812130935490131378e-02 1.548238992691040039e-01 -3.269908130168914795e-01 -1.934431642293930054e-01 -2.651802599430084229e-01 1.906358264386653900e-02 7.619417458772659302e-02 1.379335224628448486e-01 3.451371937990188599e-02 -1.890972815454006195e-02 -1.271440237760543823e-01 1.025997921824455261e-01 -5.875603482127189636e-02 9.934330731630325317e-02 -3.402437567710876465e-01 -1.653290353715419769e-02 3.814977109432220459e-01 6.483826786279678345e-02
-3.693977743387222290e-02 1.391995102167129517e-01 -1.289516538381576538e-01 1.364995241165161133e-01 1.863019615411758423e-01 -5.850496515631675720e-02 -2.414859533309936523e-01 1.188425645232200623e-01 -1.204689666628837585e-01 -1.771786808967590332e-01 -5.257127061486244202e-02 -3.568882495164871216e-02 -8.541761338710784912e-02 -2.778646945953369141e-01 6.429073214530944824e-02 2.229326516389846802e-01 -4.750427305698394775e-01 -2.530231885612010956e-02 -3.439924716949462891e-01 -1.882557421922683716e-01 5.465347785502672195e-03 -7.991821318864822388e-02 2.333212494850158691e-01 -1.684930026531219482e-01 -7.243228703737258911e-02 2.713031470775604248e-01 -1.251499354839324951e-01 -1.486463397741317749e-01 -7.780080288648605347e-02 8.138789981603622437e-02 1.709671020507812500e-01 1.315651386976242065e-01
2.009077370166778564e-01 1.064877212047576904e-02 1.702339351177215576e-01 1.392566263675689697e-01 -4.800139460712671280e-03 1.747583895921707153e-01 -5.821361020207405090e-02 7.281415909528732300e-02 2.828890383243560791e-01 7.520294189453125000e-02 3.582848608493804932e-02 -1.585403978824615479e-01 -2.404417544603347778e-01 -5.457010120153427124e-02 6.923919916152954102e-02 4.332708939909934998e-02 -2.493321523070335388e-02 -6.453713774681091309e-01 -2.589572370052337646e-01 2.018496692180633545e-01 1.054900437593460083e-01 -3.061993233859539032e-02 -1.520302593708038330e-01 -6.920543313026428223e-02 -1.373976469039916992e-01 1.247222796082496643e-01 5.950764566659927368e-02 -2.831302955746650696e-02 -1.289541721343994141e-01 1.266272813081741333e-01 1.923624873161315918e-01 1.378210633993148804e-01
-2.058669030666351318e-01 1.055174246430397034e-01 -1.082989200949668884e-01 2.277101725339889526e-01 9.217607975006103516e-02 -9.897448867559432983e-02 -9.003686159849166870e-02 2.098848074674606323e-01 -2.633984759449958801e-02 2.083793133497238159e-01 2.724415659904479980e-01 1.757241189479827881e-01 -1.559817194938659668e-01 1.165815070271492004e-01 1.285236328840255737e-03 3.015799522399902344e-01 -2.071315944194793701e-01 -1.809917837381362915e-01 -2.138212472200393677e-01 -3.033574521541595459e-01 -3.838752955198287964e-02 2.053251117467880249e-01 1.779258064925670624e-02 -2.691376805305480957e-01 -3.810176625847816467e-02 3.197801113128662109e-01 -1.143518537282943726e-01 -1.069668084383010864e-01 1.848789118230342865e-02 -2.434118241071701050e-01 -1.275304704904556274e-02 -1.287919878959655762e-01
-1.672291606664657593e-01 -3.190340399742126465e-01 1.195886582136154175e-01 8.893986791372299194e-02 7.196784764528274536e-02 7.498578727245330811e-02 1.433944553136825562e-01 -1.294785615755245090e-04 2.776185423135757446e-02 -6.700590252876281738e-02 -6.784488260746002197e-02 2.035140991210937500e-02 3.711536899209022522e-02 -1.407732218503952026e-01 5.031195655465126038e-02 3.351066410541534424e-01 -2.451344430446624756e-01 -1.872608065605163574e-01 -3.143059015274047852e-01 -2.297670394182205200e-01 9.585120528936386108e-02 4.331192746758460999e-02 1.196105554699897766e-01 1.715290918946266174e-02 1.176919713616371155e-01 5.732924938201904297e-01 -1.429317053407430649e-03 -5.950683355331420898e-02 -1.580491065979003906e-01 1.408230662345886230e-01 8.310587704181671143e-02 -1.402914430946111679e-02
2.971924245357513428e-01 2.208394743502140045e-02 -2.022144943475723267e-01 8.768979460000991821e-02 1.750480830669403076e-01 9.373348206281661987e-02 -1.498695760965347290e-01 1.325366348028182983e-01 2.910606563091278076e-01 5.222845822572708130e-02 -5.660896003246307373e-02 -7.267946004867553711e-02 -1.988457515835762024e-03 1.972316652536392212e-01 -7.682545483112335205e-02 3.944390714168548584e-01 -3.304384052753448486e-01 -3.583166003227233887e-01 -1.187812536954879761e-01 1.103323474526405334e-01 -1.994467973709106445e-01 -8.311636745929718018e-02 -9.072457253932952881e-02 -1.313875615596771240e-01 3.613385371863842010e-03 8.990924805402755737e-02 -7.314496487379074097e-02 -3.936894610524177551e-02 -3.236295878887176514e-01 2.589107025414705276e-03 -1.758981645107269287e-01 1.054803747683763504e-02
1.055716201663017273e-01 5.787033215165138245e-02 7.149235159158706665e-02 -1.643623411655426025e-01 2.562504708766937256e-01 5.577807500958442688e-02 -1.687266118824481964e-02 1.674491763114929199e-01 2.024731487035751343e-01 -8.846610784530639648e-03 8.898387849330902100e-02 3.240400552749633789e-01 -6.587222218513488770e-02 8.863084018230438232e-02 -1.112839207053184509e-01 2.508808076381683350e-01 -1.912883669137954712e-01 -4.004523456096649170e-01 -9.910494089126586914e-03 -2.785060703754425049e-01 -9.092176333069801331e-03 -9.745710343122482300e-02 5.121646523475646973e-01 -8.716231584548950195e-02 -5.837640166282653809e-02 5.390606448054313660e-02 -1.069827973842620850e-01 1.116282790899276733e-01 -1.526069827377796173e-02 -1.201369762420654297e-01 2.446934580802917480e-02 1.231848075985908508e-01
-5.448483303189277649e-02 -8.574450761079788208e-02 -9.003919363021850586e-02 -7.729998230934143066e-02 1.766266822814941406e-01 -1.619926840066909790e-01 9.898209571838378906e-02 -7.191164791584014893e-02 -1.494887769222259521e-01 -2.663680538535118103e-02 9.965462982654571533e-02 -6.827569007873535156e-02 -1.423584371805191040e-01 1.064585819840431213e-01 -3.904474526643753052e-02 1.151961982250213623e-01 -1.930708438158035278e-01 -4.466530382633209229e-01 -9.012408554553985596e-02 -1.169901415705680847e-01 -1.017377600073814392e-01 -7.297748327255249023e-02 -9.139409661293029785e-02 1.778107285499572754e-01 1.169462278485298157e-01 5.573264956474304199e-01 -1.391315367072820663e-02 -3.078041672706604004e-01 -2.403779774904251099e-01 5.234824493527412415e-02 7.253938913345336914e-02 -1.410896182060241699e-01
3.010566830635070801e-01 4.007080197334289551e-02 -1.816439069807529449e-02 4.267667979001998901e-02 1.316735446453094482e-01 2.601374685764312744e-01 1.440395321696996689e-02 3.499381542205810547e-01 8.027232438325881958e-02 1.158965229988098145e-01 -4.331269767135381699e-03 1.394491940736770630e-01 -3.047854602336883545e-01 -6.398078054189682007e-03 -2.326426655054092407e-01 3.230573832988739014e-01 -2.326253242790699005e-02 -3.682010471820831299e-01 -3.483551442623138428e-01 -5.067753046751022339e-02 4.791264235973358154e-02 3.322861343622207642e-02 1.502569615840911865e-01 -3.306771162897348404e-03 -2.037926167249679565e-01 -6.803474575281143188e-02 -4.508438706398010254e-02 -7.066664844751358032e-02 -1.623837798833847046e-01 5.704796686768531799e-02 1.007843613624572754e-01 1.678763478994369507e-01
7.754890620708465576e-02 1.179332509636878967e-01 5.445258691906929016e-02 6.945004314184188843e-02 -7.466190308332443237e-02 2.118399441242218018e-01 -2.886673994362354279e-02 -1.816592528484761715e-03 2.063613533973693848e-01 -1.680517643690109253e-01 1.753342449665069580e-01 2.589279413223266602e-01 1.708444952964782715e-02 1.085541993379592896e-01 9.656355530023574829e-02 1.235949248075485229e-01 -3.247379064559936523e-01 -2.741137444972991943e-01 -1.873780339956283569e-01 -2.295660674571990967e-01 -1.393127143383026123e-01 9.109134972095489502e-02 -1.018854826688766479e-01 3.391061723232269287e-02 7.993958890438079834e-02 4.147317111492156982e-01 2.473309785127639771e-01 -1.074761338531970978e-02 2.473500519990921021e-01 3.437233716249465942e-02 3.241382539272308350e-01 -3.104394488036632538e-02
1.783972978591918945e-01 1.937261596322059631e-02 -2.089731842279434204e-01 -1.062811985611915588e-01 2.662944495677947998e-01 1.176548972725868225e-01 6.793990731239318848e-02 2.173821777105331421e-01 1.892892569303512573e-01 1.695942506194114685e-02 2.006233185529708862e-01 6.691125780344009399e-02 -8.320136368274688721e-02 2.036074250936508179e-01 1.721833646297454834e-01 1.968730688095092773e-01 8.934250101447105408e-03 -3.403536081314086914e-01 -2.416259944438934326e-01 6.870310753583908081e-02 1.199684962630271912e-01 1.339491903781890869e-01 1.934983208775520325e-02 3.964581191539764404e-01 7.018950767815113068e-03 2.141753882169723511e-01 -8.735705912113189697e-02 2.300841361284255981e-01 7.288625929504632950e-03 -2.554847896099090576e-01 5.583500862121582031e-02 1.863661557435989380e-01
2.009980380535125732e-02 2.553376853466033936e-01 -5.809354409575462341e-02 -7.446444034576416016e-02 7.446817308664321899e-02 5.629843217320740223e-04 -1.367709636688232422e-01 -4.103402420878410339e-02 3.253256082534790039e-01 -2.235487848520278931e-01 5.310131981968879700e-02 2.715976536273956299e-02 -2.112535685300827026e-01 1.278205364942550659e-01 -4.809209331870079041e-02 1.171683147549629211e-01 1.569526046514511108e-01 -2.381119430065155029e-01 -2.831233441829681396e-01 -4.096487164497375488e-01 2.044101804494857788e-01 8.643295615911483765e-02 3.160168975591659546e-02 1.493670940399169922e-01 -2.938898205757141113e-01 1.813659816980361938e-01 7.566016912460327148e-02 -4.743125662207603455e-02 -2.499668151140213013e-01 8.868686854839324951e-02 6.574704498052597046e-02 2.437026798725128174e-01
2.330451756715774536e-01 -5.253620818257331848e-02 1.838302016258239746e-01 8.452167361974716187e-02 1.693941056728363037e-01 8.355169743299484253e-02 -1.164571046829223633e-01 9.943503886461257935e-02 -1.088363602757453918e-01 -9.705515950918197632e-02 1.099219769239425659e-01 -7.567788660526275635e-02 -3.301921188831329346e-01 -2.478387802839279175e-01 -1.249068975448608398e-01 -9.224245324730873108e-03 -1.849442273378372192e-01 -1.353159844875335693e-01 -1.687051802873611450e-01 -4.091778993606567383e-01 -2.624813467264175415e-02 6.747913360595703125e-02 1.232864335179328918e-01 2.869317829608917236e-01 6.644063442945480347e-02 3.961142599582672119e-01 -6.233274191617965698e-02 2.895023524761199951e-01 -5.443992465734481812e-02 -2.825517021119594574e-02 -1.168003529310226440e-01 7.614622823894023895e-03
4.265597164630889893e-01 -5.457430332899093628e-02 4.777704551815986633e-02 1.180013418197631836e-01 1.388956904411315918e-01 1.754368990659713745e-01 2.271369844675064087e-01 1.935814390890300274e-03 -1.815328299999237061e-01 1.426558196544647217e-01 3.619301691651344299e-02 -1.565530449151992798e-01 -2.869863808155059814e-01 -2.836612984538078308e-02 -4.412873461842536926e-02 6.747939437627792358e-02 -3.726740181446075439e-01 -3.533722758293151855e-01 -2.184905856847763062e-01 -6.166119500994682312e-02 1.662981510162353516e-01 7.527352869510650635e-02 -1.225986517965793610e-02 -1.659839749336242676e-01 -2.067694216966629028e-01 3.683689609169960022e-02 -6.097656209021806717e-03 1.028670892119407654e-01 2.295075058937072754e-01 8.474711328744888306e-02 1.900426596403121948e-01 3.720805048942565918e-02
1.193857938051223755e-01 6.344852596521377563e-02 1.914077848196029663e-01 1.406079828739166260e-01 1.868667453527450562e-01 -4.741135984659194946e-02 -2.137409709393978119e-02 6.771765649318695068e-02 -4.786852747201919556e-02 -1.090208962559700012e-01 1.945465058088302612e-01 -3.423864021897315979e-02 -5.393078327178955078e-01 3.804151341319084167e-02 1.467105597257614136e-01 1.756849437952041626e-01 -2.961317300796508789e-01 -1.702055484056472778e-01 -7.249451428651809692e-02 -2.189678996801376343e-01 -1.603740304708480835e-01 6.024289410561323166e-03 -6.968294829130172729e-02 1.761760413646697998e-01 1.300972793251276016e-02 3.913606405258178711e-01 -4.785430803894996643e-02 2.164867371320724487e-01 3.133239224553108215e-02 -7.748711854219436646e-02 -2.020779401063919067e-01 5.822922289371490479e-02
2.173762321472167969e-01 -4.568798001855611801e-03 -1.036907956004142761e-01 -8.184487372636795044e-02 5.279049277305603027e-02 1.767357140779495239e-01 -2.265876382589340210e-01 -5.904182791709899902e-02 -9.867537021636962891e-02 -1.397740095853805542e-01 6.800630688667297363e-02 2.229166477918624878e-01 -6.977917253971099854e-02 -2.141127884387969971e-01 -3.143500387668609619e-01 1.140197068452835083e-01 -1.659954935312271118e-01 -2.671789228916168213e-01 -8.804299682378768921e-02 -2.309346944093704224e-01 -2.059097290039062500e-01 2.854132056236267090e-01 -1.960234791040420532e-01 1.194695308804512024e-01 -2.327291853725910187e-02 3.126249313354492188e-01 3.442942500114440918e-01 6.525855511426925659e-02 -8.124475926160812378e-02 3.808528184890747070e-02 1.050724908709526062e-01 1.534989327192306519e-01
-6.214254070073366165e-03 1.929592788219451904e-01 -5.454074218869209290e-02 1.608912795782089233e-01 2.579756379127502441e-01 3.904725611209869385e-01 -4.953254759311676025e-02 4.044144414365291595e-03 2.730289101600646973e-01 -2.960326373577117920e-01 -2.164056301116943359e-01 -4.257991537451744080e-02 4.084569215774536133e-02 -2.252875715494155884e-01 1.450249254703521729e-01 8.689752221107482910e-02 -1.663797050714492798e-01 -2.911265492439270020e-01 -1.468763053417205811e-01 -1.792837232351303101e-01 1.802698373794555664e-01 -6.984905898571014404e-02 -9.049635380506515503e-02 2.017282247543334961e-01 1.580639630556106567e-01 1.049773395061492920e-01 -3.159236907958984375e-02 -8.909814059734344482e-02 -2.138247787952423096e-01 -2.243311107158660889e-01 1.360953897237777710e-01 9.287586808204650879e-02
1.059811338782310486e-01 1.054860055446624756e-01 -7.748903334140777588e-02 1.314899474382400513e-01 9.896808862686157227e-02 2.117155790328979492e-01 -9.543292224407196045e-02 2.188019156455993652e-01 2.233681380748748779e-01 3.318565189838409424e-01 9.055309742689132690e-02 -1.420462410897016525e-02 -1.465525329113006592e-01 -7.328708469867706299e-02 -4.843999445438385010e-02 1.180691719055175781e-01 -2.955180704593658447e-01 -3.425815701484680176e-01 -3.858830630779266357e-01 -5.012830719351768494e-02 2.602046132087707520e-01 -3.133660927414894104e-02 -6.780539453029632568e-02 1.201830282807350159e-01 -1.758447289466857910e-01 -8.946589380502700806e-02 -1.670313924551010132e-01 1.013973876833915710e-01 -2.284921705722808838e-01 1.638595908880233765e-01 -1.724914014339447021e-01 3.778392449021339417e-02
-5.695746839046478271e-02 -1.189573109149932861e-01 1.570403724908828735e-01 -1.644320636987686157e-01 2.799695134162902832e-01 -9.350577741861343384e-02 -7.613667845726013184e-02 2.130262106657028198e-01 1.115499511361122131e-01 -1.717362105846405029e-01 2.319188863039016724e-01 1.639406830072402954e-01 -1.356668025255203247e-01 -4.477819800376892090e-02 3.846272826194763184e-02 1.272129118442535400e-01 -1.858373582363128662e-01 -4.437801241874694824e-01 -1.826097220182418823e-01 -3.518569469451904297e-01 1.876853108406066895e-01 -5.617843568325042725e-02 2.180035263299942017e-01 -1.117833331227302551e-01 -2.026091814041137695e-01 -6.199099496006965637e-02 -9.055262058973312378e-02 -3.812616690993309021e-02 -1.439267396926879883e-01 -1.789611205458641052e-02 -7.285036891698837280e-02 2.530053257942199707e-01
5.657486617565155029e-02 1.173949465155601501e-01 -2.473199516534805298e-01 -1.158973425626754761e-01 1.756482869386672974e-01 1.191126704216003418e-01 -7.611473556607961655e-04 2.034599035978317261e-01 9.906625002622604370e-02 1.257446110248565674e-01 5.062066763639450073e-02 1.197675466537475586e-01 1.374334376305341721e-02 -3.222653865814208984e-01 1.431753635406494141e-01 2.432965300977230072e-02 -1.801675111055374146e-01 -5.133315324783325195e-01 -2.592293918132781982e-01 -1.844093389809131622e-02 1.777629852294921875e-01 -5.925683677196502686e-02 -1.342202126979827881e-01 6.364714354276657104e-02 1.245770752429962158e-01 9.903918206691741943e-02 -1.497155725955963135e-01 9.648656845092773438e-02 -2.706874608993530273e-01 -4.154470562934875488e-02 3.187117576599121094e-01 -8.861326932674273849e-05
-1.409055385738611221e-02 -3.819915652275085449e-02 2.316855043172836304e-01 1.437392681837081909e-01 2.221603542566299438e-01 -2.228501997888088226e-02 -1.787782646715641022e-03 -1.351162046194076538e-01 3.960690200328826904e-01 7.175605744123458862e-03 -2.032290995121002197e-01 -4.011112079024314880e-02 1.062128785997629166e-02 3.649095296859741211e-01 1.213628053665161133e-01 2.285281717777252197e-01 2.086134254932403564e-02 -2.657876014709472656e-01 -1.010162085294723511e-01 -1.983622461557388306e-01 3.007569350302219391e-02 1.413575410842895508e-01 -5.486656446009874344e-03 1.099621951580047607e-01 -1.835201084613800049e-01 3.170055747032165527e-01 -3.021415472030639648e-01 -5.338586121797561646e-02 -9.985119849443435669e-02 1.997892372310161591e-02 1.680673956871032715e-01 -1.877933442592620850e-01
-1.080964505672454834e-01 -9.158361703157424927e-02 -7.950092852115631104e-02 1.741544902324676514e-01 2.527419328689575195e-01 1.233833059668540955e-01 7.607157342135906219e-03 1.884596794843673706e-01 9.931915439665317535e-03 6.471706926822662354e-02 7.668531686067581177e-02 1.253019832074642181e-02 -2.759051918983459473e-01 -3.227342665195465088e-01 1.580621302127838135e-01 7.726395130157470703e-02 -2.554637491703033447e-01 -2.553957104682922363e-01 -2.058255858719348907e-02 -3.643007576465606689e-01 1.298366952687501907e-02 -3.833354637026786804e-02 2.550539970397949219e-01 -7.491230219602584839e-02 -3.753206133842468262e-02 3.227618038654327393e-01 -8.224378339946269989e-03 1.442973762750625610e-01 -3.493161872029304504e-02 5.474931001663208008e-02 1.407554745674133301e-02 3.744632303714752197e-01
9.838744252920150757e-02 2.471234053373336792e-01 8.792334049940109253e-02 -1.149495244026184082e-01 1.584781110286712646e-01 5.643431097269058228e-02 8.811896294355392456e-02 -2.920325286686420441e-02 2.230250239372253418e-01 -2.989571690559387207e-01 -9.411922097206115723e-02 7.400300237350165844e-04 3.909686207771301270e-02 -2.565597593784332275e-01 2.168136984109878540e-01 3.179228305816650391e-02 -8.954055607318878174e-02 -1.867220252752304077e-01 -3.792524635791778564e-01 -6.851509213447570801e-02 -2.398981451988220215e-01 -1.686354428529739380e-01 2.029036357998847961e-02 -5.942211300134658813e-02 -2.772260308265686035e-01 3.403159081935882568e-01 2.009856328368186951e-02 -2.265220433473587036e-01 -3.016916476190090179e-02 -2.451802194118499756e-01 -3.673663735389709473e-02 1.412220448255538940e-01
2.710190415382385254e-01 5.758079513907432556e-02 -1.864931285381317139e-01 -1.824685558676719666e-02 2.195544689893722534e-01 -1.276856362819671631e-01 -1.889729499816894531e-01 7.397898286581039429e-02 -6.150772795081138611e-02 -1.035915315151214600e-01 1.713334918022155762e-01 4.262419939041137695e-01 -2.661970853805541992e-01 -7.010720670223236084e-02 -1.027198135852813721e-01 -8.935404010117053986e-03 -6.291393190622329712e-02 -4.628737270832061768e-01 -2.399388849735260010e-01 -4.274063929915428162e-02 -1.465599536895751953e-01 -1.048442795872688293e-01 -2.129117399454116821e-02 -7.350608240813016891e-03 -1.823257803916931152e-01 8.928691595792770386e-02 -1.102173477411270142e-01 -1.340536922216415405e-01 -2.283344119787216187e-01 -1.669250130653381348e-01 8.856606483459472656e-02 2.656026557087898254e-02
1.435114145278930664e-01 1.272349152714014053e-02 -7.028943300247192383e-02 4.099166989326477051e-01 1.174302473664283752e-01 1.561467200517654419e-01 1.395767778158187866e-01 1.520877033472061157e-01 -1.547238379716873169e-01 2.656585872173309326e-01 -5.798430740833282471e-02 -1.558056026697158813e-01 -9.787680208683013916e-02 -2.142080664634704590e-01 -1.783968694508075714e-02 2.365796118974685669e-01 -1.807702891528606415e-02 -2.879406213760375977e-01 -2.170104831457138062e-01 -8.364246785640716553e-02 9.973426908254623413e-02 -5.211329832673072815e-02 -1.619110107421875000e-01 -1.278894394636154175e-02 -5.909573659300804138e-02 4.314920306205749512e-01 -7.110038399696350098e-02 2.056984417140483856e-02 -1.177501529455184937e-01 3.071777820587158203e-01 -3.902197629213333130e-02 1.015484333038330078e-01
6.878879666328430176e-02 3.723325207829475403e-02 -1.819060891866683960e-01 6.956387311220169067e-02 3.080769777297973633e-01 1.591099612414836884e-02 -5.067088827490806580e-02 2.033389955759048462e-01 -9.298621118068695068e-02 -1.254992336034774780e-01 7.558643817901611328e-02 3.131619095802307129e-01 -7.976971566677093506e-02 -4.370865970849990845e-02 2.915430814027786255e-02 2.599820792675018311e-01 -4.024109244346618652e-01 -1.852553337812423706e-01 -1.324630677700042725e-01 -3.372528553009033203e-01 5.046593025326728821e-02 1.597485542297363281e-01 -6.938360631465911865e-02 -8.088067919015884399e-02 1.304602026939392090e-01 2.911187708377838135e-01 1.488154828548431396e-01 -2.543070167303085327e-02 1.886581778526306152e-01 1.161453276872634888e-01 2.365223169326782227e-01 1.242180839180946350e-01
-8.824239671230316162e-02 -1.310495659708976746e-03 -1.508935093879699707e-01 1.932225227355957031e-01 -7.712128013372421265e-02 3.475444018840789795e-01 1.577894240617752075e-01 6.519776582717895508e-02 8.228074014186859131e-02 -8.699877560138702393e-02 1.525211483240127563e-01 2.876601517200469971e-01 2.233328559668734670e-04 1.485224813222885132e-01 -2.258695363998413086e-01 1.561800092458724976e-01 -5.426225066184997559e-02 -3.622704148292541504e-01 -3.370774090290069580e-01 -1.779281795024871826e-01 9.037994593381881714e-02 3.060773387551307678e-02 -8.309188298881053925e-03 2.170563489198684692e-01 -2.316906005144119263e-01 1.408529281616210938e-01 -2.383768325671553612e-03 -2.044189870357513428e-01 2.423738390207290649e-01 -8.844194561243057251e-02 -1.936047822237014771e-01 -5.737837031483650208e-02
-2.792048454284667969e-02 1.779290288686752319e-02 1.517244130373001099e-01 -5.065333470702171326e-02 1.368096172809600830e-01 -5.758510157465934753e-02 -1.395291686058044434e-01 1.398266553878784180e-01 2.211527973413467407e-01 -1.995398998260498047e-01 7.551234215497970581e-02 2.842584252357482910e-01 -1.697960793972015381e-01 1.077710390090942383e-01 5.823675170540809631e-02 3.050846457481384277e-01 -1.795805245637893677e-01 -3.608225286006927490e-01 -3.493174910545349121e-01 -2.438433319330215454e-01 -1.826823204755783081e-01 -4.402072727680206299e-02 -8.763132989406585693e-02 1.728852391242980957e-01 6.276419013738632202e-02 1.638810634613037109e-01 5.888344347476959229e-02 -3.357110545039176941e-02 1.030232310295104980e-01 -2.067270278930664062e-01 -3.004994392395019531e-01 -6.540424376726150513e-02
2.066301852464675903e-01 -1.318691521883010864e-01 -5.696627497673034668e-02 -1.203011348843574524e-02 8.486949652433395386e-02 2.399526983499526978e-01 -1.527902930974960327e-01 1.266224384307861328e-01 2.840205132961273193e-01 2.755241394042968750e-01 9.298677556216716766e-03 -1.982330977916717529e-01 -1.694620102643966675e-01 -4.616950824856758118e-02 1.548949908465147018e-02 1.307179480791091919e-01 -2.110079377889633179e-01 -4.992394149303436279e-01 -3.112213313579559326e-01 5.667517334222793579e-02 3.523932769894599915e-02 2.776054292917251587e-02 -1.693406105041503906e-01 -7.794842869043350220e-02 4.950878024101257324e-02 9.473228454589843750e-02 -4.044135659933090210e-02 9.272375702857971191e-02 -2.126839160919189453e-01 -5.802987515926361084e-02 1.195407137274742126e-01 2.703259587287902832e-01
9.418380446732044220e-03 -2.361116558313369751e-02 3.823170205578207970e-03 2.758091390132904053e-01 1.226289290934801102e-02 3.589759171009063721e-01 -1.349005401134490967e-01 2.830803096294403076e-01 1.247398555278778076e-02 7.114914059638977051e-02 -1.501889675855636597e-01 9.995320439338684082e-02 -4.319915473461151123e-01 1.186955049633979797e-01 -7.528996467590332031e-02 2.638933658599853516e-01 -2.291660755872726440e-01 -2.606668472290039062e-01 -1.977939903736114502e-01 -8.806061744689941406e-02 7.055518031120300293e-02 4.525860399007797241e-02 1.222383677959442139e-01 -1.469074338674545288e-01 1.085932627320289612e-01 1.562395542860031128e-01 9.538649022579193115e-02 2.538594417273998260e-02 -3.013401851058006287e-02 3.977042436599731445e-02 -2.590079307556152344e-01 2.360720187425613403e-01
5.419783294200897217e-02 -1.817082613706588745e-01 1.762983351945877075e-01 -3.815738484263420105e-02 -1.705759554170072079e-03 2.959552407264709473e-01 -2.484948635101318359e-01 3.461372852325439453e-02 8.560558408498764038e-02 -6.879888474941253662e-02 1.668554842472076416e-01 3.220894038677215576e-01 -1.389639675617218018e-01 8.232382684946060181e-02 2.394601702690124512e-02 2.027220577001571655e-01 -3.063648343086242676e-01 -2.402805685997009277e-01 -2.007163912057876587e-01 -2.002829909324645996e-01 -4.084794595837593079e-02 2.155457288026809692e-01 -8.950506895780563354e-02 6.811301410198211670e-02 9.514535218477249146e-02 3.967222571372985840e-01 1.722227632999420166e-01 1.789549142122268677e-01 1.487366762012243271e-02 4.471645504236221313e-02 1.305554509162902832e-01 1.714638322591781616e-01
2.944785356521606445e-02 -1.200397592037916183e-02 3.449325263500213623e-02 1.682725399732589722e-01 -1.374559551477432251e-01 -6.345196068286895752e-02 9.187407046556472778e-02 3.553202375769615173e-02 4.546786099672317505e-02 2.063673175871372223e-02 -1.801795363426208496e-01 -2.822386473417282104e-02 3.892468661069869995e-02 -1.802297681570053101e-01 -5.561771616339683533e-02 1.699284017086029053e-01 -7.691318169236183167e-03 -4.198223054409027100e-01 -3.696219027042388916e-01 -9.845857322216033936e-02 1.423674225807189941e-01 7.969379425048828125e-02 8.446747809648513794e-02 -1.702482104301452637e-01 -1.626791246235370636e-02 5.290937423706054688e-01 -1.942736357450485229e-01 5.813249945640563965e-02 -8.756966143846511841e-02 2.431054264307022095e-01 -2.177910208702087402e-01 -1.193606480956077576e-01
1.096544489264488220e-01 6.685681641101837158e-02 -1.992868185043334961e-01 -1.014841496944427490e-01 2.476447373628616333e-01 2.437825798988342285e-01 -9.540537139400839806e-04 2.799760997295379639e-01 1.707042008638381958e-01 5.909510701894760132e-02 1.898797154426574707e-01 1.239149793982505798e-01 -1.461023390293121338e-01 9.507901966571807861e-02 5.596663057804107666e-02 2.679550051689147949e-01 -2.984501421451568604e-02 -3.843828141689300537e-01 -1.138939708471298218e-01 2.597221732139587402e-02 1.823197901248931885e-01 9.106360375881195068e-02 2.040199004113674164e-02 4.032464921474456787e-01 -5.775467678904533386e-02 1.832210719585418701e-01 -3.163227811455726624e-02 2.427337616682052612e-01 -3.969034180045127869e-02 -2.163341939449310303e-01 4.663816466927528381e-02 1.754019707441329956e-01
2.206218391656875610e-01 5.675434321165084839e-02 -3.960535302758216858e-02 2.088241875171661377e-01 2.055641412734985352e-01 2.417430579662322998e-01 2.276143878698348999e-01 -2.895840629935264587e-02 -9.163406491279602051e-02 1.736750304698944092e-01 -1.224147379398345947e-01 -8.275301754474639893e-02 -3.757898211479187012e-01 1.419218778610229492e-01 -1.125396639108657837e-01 1.928819566965103149e-01 -2.048719227313995361e-01 -3.333561718463897705e-01 -3.773737251758575439e-01 -1.187508106231689453e-01 2.365460842847824097e-01 -5.300351604819297791e-02 -7.012411952018737793e-02 -1.195005178451538086e-01 -1.656805574893951416e-01 9.144338965415954590e-02 9.423362463712692261e-02 7.747916132211685181e-02 1.583205908536911011e-01 6.429981440305709839e-02 8.294081687927246094e-02 -6.014299392700195312e-02
1.961786895990371704e-01 2.228224277496337891e-01 1.152816414833068848e-01 2.857857048511505127e-01 1.137995123863220215e-01 1.957295835018157959e-01 -8.071692287921905518e-02 -6.845527887344360352e-02 -2.497181482613086700e-02 -5.905200168490409851e-02 4.077435657382011414e-02 -1.284821778535842896e-01 -9.574965387582778931e-02 -1.055608540773391724e-01 -2.058858275413513184e-01 3.069963157176971436e-01 -4.499958083033561707e-02 -3.113958835601806641e-01 -5.560606345534324646e-02 4.843829199671745300e-02 2.979399859905242920e-01 -2.746480405330657959e-01 -1.348196119070053101e-01 8.457971364259719849e-02 -3.106902241706848145e-01 1.718618571758270264e-01 -7.426508516073226929e-02 -1.297883987426757812e-01 -4.041814804077148438e-02 -8.599177934229373932e-03 1.639523953199386597e-01 3.228587210178375244e-01
2.548936903476715088e-01 8.692347258329391479e-02 -1.266461331397294998e-02 -1.749381050467491150e-02 9.192667901515960693e-02 1.731804758310317993e-01 1.673077195882797241e-01 2.408794015645980835e-01 3.172094523906707764e-01 -7.660423219203948975e-02 -1.629207879304885864e-01 5.496484413743019104e-02 -3.361890837550163269e-02 -2.474329620599746704e-01 -3.441882506012916565e-02 2.625038921833038330e-01 9.468249231576919556e-02 -3.312198519706726074e-01 -1.980233490467071533e-01 -3.114814460277557373e-01 -1.805276144295930862e-03 2.091178447008132935e-01 -1.054816693067550659e-01 -7.878118753433227539e-02 1.813919991254806519e-01 1.795237362384796143e-01 1.069348379969596863e-01 -1.010056808590888977e-01 6.027710065245628357e-02 6.312263011932373047e-02 2.515829205513000488e-01 2.457586675882339478e-01
5.045979470014572144e-02 2.478152066469192505e-01 -3.049936592578887939e-01 -6.350296083837747574e-03 3.181640207767486572e-01 1.869263201951980591e-01 -1.032017469406127930e-01 6.777657568454742432e-02 3.261894285678863525e-01 -1.390981823205947876e-01 1.920422166585922241e-01 4.142406955361366272e-02 6.743990629911422729e-02 4.771246388554573059e-02 -4.498878493905067444e-02 1.701239943504333496e-01 -1.543205231428146362e-01 -4.178181588649749756e-01 -6.275253742933273315e-02 5.721577629446983337e-02 2.043486088514328003e-01 -1.627468504011631012e-03 3.479269146919250488e-02 2.789026796817779541e-01 -2.327427081763744354e-02 3.624595105648040771e-01 -6.156342476606369019e-02 1.524703800678253174e-01 2.469869703054428101e-02 -2.154720015823841095e-02 -2.171302400529384613e-02 -5.072407051920890808e-02
1.268029562197625637e-03 -9.501905180513858795e-03 -4.491645842790603638e-03 3.019115924835205078e-01 2.251896709203720093e-01 2.240894138813018799e-01 -1.552280932664871216e-01 1.589401811361312866e-01 2.208027988672256470e-02 -9.357339143753051758e-02 1.829747557640075684e-01 2.471063733100891113e-01 -3.328095376491546631e-01 2.203662395477294922e-01 9.820861369371414185e-02 -1.248708069324493408e-01 -1.267714202404022217e-01 -4.226934015750885010e-01 -2.264891713857650757e-01 9.359002113342285156e-02 -1.658379137516021729e-01 5.287699773907661438e-02 -7.706340868026018143e-03 -1.487482804805040359e-02 -1.777517348527908325e-01 1.729249805212020874e-01 -9.664519876241683960e-02 -1.254326701164245605e-01 2.708923444151878357e-02 1.348679661750793457e-01 -2.795608043670654297e-01 3.288248553872108459e-02
1.346523165702819824e-01 2.608662098646163940e-02 1.032600104808807373e-01 1.387744396924972534e-01 9.568801522254943848e-02 2.363792993128299713e-02 -1.071526780724525452e-01 7.106955349445343018e-02 -3.426019102334976196e-02 -1.668550968170166016e-01 1.556385308504104614e-02 2.871293723583221436e-01 -2.137180417776107788e-03 -6.189877912402153015e-02 -8.842548727989196777e-02 2.796924412250518799e-01 -2.384901493787765503e-01 -3.224958181381225586e-01 -2.208360135555267334e-01 -2.950825989246368408e-01 2.066758088767528534e-02 -9.425494074821472168e-02 -4.863201826810836792e-02 2.817650437355041504e-01 -4.310706555843353271e-01 -1.888824254274368286e-01 1.583851128816604614e-02 -5.920647829771041870e-02 -3.062568791210651398e-02 -7.655018568038940430e-02 1.599755324423313141e-02 3.214609920978546143e-01
6.472975760698318481e-02 4.584390670061111450e-02 2.563234865665435791e-01 4.922959208488464355e-02 1.829028874635696411e-01 1.136783808469772339e-01 4.287527874112129211e-02 7.711566984653472900e-02 -1.020401343703269958e-01 -6.471665203571319580e-02 1.185991093516349792e-01 1.873791068792343140e-01 -2.014463543891906738e-01 2.248725593090057373e-01 6.543096899986267090e-02 4.374457001686096191e-01 -1.711758077144622803e-01 -7.440472394227981567e-02 -9.998811036348342896e-02 -4.893367737531661987e-02 -2.464826554059982300e-01 3.086292445659637451e-01 -8.411483466625213623e-02 5.095446482300758362e-02 1.353720761835575104e-02 3.719146549701690674e-01 -1.770209074020385742e-01 9.474257379770278931e-02 1.021694168448448181e-01 -4.714698716998100281e-02 7.420101016759872437e-02 3.331157863140106201e-01
-1.488092392683029175e-01 -4.870068654417991638e-02 6.525380164384841919e-02 5.598456785082817078e-02 2.090965807437896729e-01 -1.091871559619903564e-01 -3.448123037815093994e-01 6.120118126273155212e-02 1.397980898618698120e-01 2.309705018997192383e-01 2.100225239992141724e-01 -3.291254863142967224e-02 -2.621078398078680038e-03 2.134115546941757202e-01 -1.299757361412048340e-01 7.754898816347122192e-02 -8.563410490751266479e-02 -4.693799018859863281e-01 -1.923541873693466187e-01 -2.025347501039505005e-01 2.679445445537567139e-01 2.310351192136295140e-05 2.392415404319763184e-01 6.819330900907516479e-02 5.356677621603012085e-02 2.413246631622314453e-01 5.328152701258659363e-02 1.624515354633331299e-01 -6.065906584262847900e-02 1.096209660172462463e-01 1.269178241491317749e-01 2.043812274932861328e-01
3.529901206493377686e-01 3.508493676781654358e-02 -1.201642379164695740e-01 3.350556641817092896e-02 1.980541506782174110e-03 1.604839265346527100e-01 -1.139413267374038696e-01 1.528957933187484741e-01 1.202230080962181091e-01 5.388782545924186707e-02 -1.746871136128902435e-02 -1.204530745744705200e-01 -4.071840271353721619e-02 1.413034796714782715e-01 -1.206004060804843903e-02 3.546459972858428955e-01 -2.917563319206237793e-01 -3.712597787380218506e-01 -2.436520159244537354e-01 1.893033832311630249e-01 -1.374713033437728882e-01 -9.876646101474761963e-02 -1.434189528226852417e-01 -2.243004292249679565e-01 4.768931120634078979e-02 2.507435083389282227e-01 -1.177091449499130249e-01 -8.222545683383941650e-02 -2.091938257217407227e-01 -3.820173814892768860e-02 -1.862085759639739990e-01 1.828174889087677002e-01
1.469955295324325562e-01 2.686879038810729980e-01 9.772998094558715820e-02 1.162035856395959854e-02 2.992064654827117920e-01 2.179780751466751099e-01 2.206505835056304932e-02 4.312307760119438171e-02 6.670587509870529175e-02 1.544818431138992310e-01 1.367114633321762085e-01 -2.366500198841094971e-01 -2.128134965896606445e-01 -2.562328577041625977e-01 -1.862281262874603271e-01 1.151855885982513428e-01 -7.211194187402725220e-02 -1.794318258762359619e-01 -1.170801818370819092e-01 -9.889607131481170654e-02 -3.476317971944808960e-02 3.520492315292358398e-01 6.021326035261154175e-02 2.404598295688629150e-01 -2.995370328426361084e-01 8.510390669107437134e-02 -7.689945399761199951e-02 -1.252555251121520996e-01 -1.890278458595275879e-01 -6.701984256505966187e-02 -2.165104001760482788e-01 2.051367163658142090e-01
1.928931325674057007e-01 -9.281639009714126587e-02 1.648988723754882812e-01 8.203643560409545898e-02 1.754302531480789185e-01 1.690190881490707397e-01 2.007623612880706787e-01 1.808690279722213745e-01 1.080155074596405029e-01 -8.660994470119476318e-02 -6.158489361405372620e-02 1.744974553585052490e-01 -2.818349897861480713e-01 8.259084075689315796e-02 -1.307789832353591919e-01 -2.349191009998321533e-01 -3.510881662368774414e-01 -4.360785484313964844e-01 -2.144237607717514038e-01 7.877937704324722290e-02 -7.491721957921981812e-02 -5.763865634799003601e-02 5.686201155185699463e-02 -6.835481524467468262e-02 -2.450356185436248779e-01 9.262390434741973877e-02 -1.625728048384189606e-02 -5.202486366033554077e-02 -2.976374924182891846e-01 -4.640742391347885132e-02 -1.141540184617042542e-01 1.346223652362823486e-01
2.344166636466979980e-01 2.484616190195083618e-01 -4.917272180318832397e-02 4.509664699435234070e-02 -8.054299280047416687e-03 1.401056051254272461e-01 6.515961140394210815e-02 4.488302860409021378e-03 4.863188043236732483e-02 -3.188097476959228516e-02 1.607546955347061157e-02 -2.280083745718002319e-01 -3.230897188186645508e-01 -8.022759109735488892e-02 -7.689154893159866333e-02 3.590582907199859619e-01 -3.156852349638938904e-02 -3.838634788990020752e-01 -1.851153820753097534e-01 5.369097366929054260e-02 -4.111921414732933044e-03 -2.990677393972873688e-02 -1.917791217565536499e-01 3.775819391012191772e-02 -3.257856667041778564e-01 1.098448410630226135e-01 7.597550749778747559e-02 1.095551177859306335e-01 -3.645229153335094452e-03 2.760162949562072754e-01 2.944846153259277344e-01 1.735125333070755005e-01
3.310630563646554947e-03 -9.500322490930557251e-02 9.019485861063003540e-02 4.265298545360565186e-01 2.870966196060180664e-01 3.002470135688781738e-01 -1.195791959762573242e-01 8.056081831455230713e-02 2.641649916768074036e-02 -1.737311929464340210e-01 1.310094147920608521e-01 9.852621704339981079e-03 -4.262382090091705322e-01 2.865294925868511200e-02 1.156232655048370361e-01 -5.734392628073692322e-02 -3.252699673175811768e-01 -1.401156634092330933e-01 -2.389931827783584595e-01 9.473933279514312744e-02 -1.174217090010643005e-01 -7.467409223318099976e-02 2.792240306735038757e-02 1.739652082324028015e-02 -4.984898865222930908e-02 2.100986093282699585e-01 -8.311002701520919800e-02 -1.105198115110397339e-01 1.228192895650863647e-01 1.825141347944736481e-02 -2.227925360202789307e-01 1.321580410003662109e-01
1.956558823585510254e-01 -1.335511822253465652e-02 -1.497771441936492920e-01 1.565552353858947754e-01 3.675799667835235596e-01 2.325133830308914185e-01 1.060102581977844238e-01 1.656303256750106812e-01 1.493694335222244263e-01 -1.611864939332008362e-02 1.503444761037826538e-01 9.028543531894683838e-02 -3.941865265369415283e-02 2.344952821731567383e-01 2.778476849198341370e-02 1.389513760805130005e-01 -1.028155237436294556e-01 -3.819636404514312744e-01 -3.788658976554870605e-02 2.895398531109094620e-03 5.593801289796829224e-02 1.976661980152130127e-01 1.784512996673583984e-01 2.464196383953094482e-01 7.218773663043975830e-02 2.233317941427230835e-01 -1.830966472625732422e-01 2.124820649623870850e-01 -3.090490400791168213e-02 -3.349723815917968750e-01 1.261135637760162354e-01 -3.597673028707504272e-02
6.770288944244384766e-02 2.518350481986999512e-01 -1.053344681859016418e-01 -1.644676625728607178e-01 3.000999987125396729e-01 1.610597074031829834e-01 -2.133837789297103882e-01 -1.270759701728820801e-01 3.090244829654693604e-01 -1.795605570077896118e-01 1.523496359586715698e-01 1.202382706105709076e-02 -2.110190242528915405e-01 3.097726590931415558e-02 9.768611192703247070e-02 -2.804198488593101501e-02 -1.276610344648361206e-01 -3.636472821235656738e-01 -3.141416013240814209e-01 -1.250196546316146851e-01 2.615392208099365234e-01 8.030030131340026855e-02 8.212471008300781250e-02 4.512935504317283630e-02 1.632515192031860352e-01 2.097629904747009277e-01 -1.952526569366455078e-01 9.504216164350509644e-02 2.095384299755096436e-01 -2.233231067657470703e-02 -1.376101374626159668e-02 1.929560489952564240e-02
1.255877465009689331e-01 1.852171123027801514e-01 7.306043803691864014e-02 3.605318814516067505e-02 1.750563830137252808e-01 4.785510525107383728e-02 -2.925840616226196289e-01 1.127856224775314331e-01 -9.706124663352966309e-02 -7.860759645700454712e-02 -1.472516208887100220e-01 -1.674303263425827026e-01 -1.125230453908443451e-02 -2.117643654346466064e-01 6.491506844758987427e-02 1.895116567611694336e-01 -3.698313236236572266e-01 -2.053221613168716431e-01 -2.907977402210235596e-01 -1.284182071685791016e-01 -1.420564949512481689e-01 -6.141664087772369385e-02 3.225004076957702637e-01 -3.715896904468536377e-01 4.874268174171447754e-02 2.274057418107986450e-01 -1.820788681507110596e-01 -6.986205279827117920e-02 -5.323048308491706848e-02 -9.873860515654087067e-03 1.266463100910186768e-01 6.701573729515075684e-02
-2.374535650014877319e-01 5.135536566376686096e-02 -1.682556048035621643e-02 2.305107116699218750e-01 2.792905569076538086e-01 -3.932904824614524841e-02 -1.874687075614929199e-01 1.151931062340736389e-01 8.328924886882305145e-03 1.475965678691864014e-01 8.757829666137695312e-02 1.137991994619369507e-01 -2.518430054187774658e-01 3.765306249260902405e-02 -2.460075169801712036e-02 2.965072989463806152e-01 -1.730850040912628174e-01 -2.414498180150985718e-01 -2.535406649112701416e-01 -1.529368609189987183e-01 -1.276225000619888306e-01 2.829856276512145996e-01 -8.572037518024444580e-02 -1.596967130899429321e-01 -1.920532584190368652e-01 2.528921961784362793e-01 -1.161023043096065521e-02 -2.214905023574829102e-01 -1.000932306051254272e-01 -4.636096954345703125e-02 -2.782851457595825195e-01 -1.377196013927459717e-01
1.324056833982467651e-01 2.075293958187103271e-01 3.325725719332695007e-02 8.992733806371688843e-02 3.464431464672088623e-01 2.266769669950008392e-02 -2.746764011681079865e-02 -1.487844157963991165e-02 4.865680634975433350e-02 2.211856693029403687e-01 1.096429452300071716e-01 -1.308429390192031860e-01 -2.189323157072067261e-01 -3.494787216186523438e-01 -1.828413307666778564e-01 1.262763887643814087e-01 -1.834655553102493286e-01 -2.140322700142860413e-02 -1.103996559977531433e-01 -2.470836639404296875e-01 2.261767834424972534e-01 2.243503034114837646e-01 -6.030930951237678528e-02 2.469511181116104126e-01 -2.000209987163543701e-01 1.031160503625869751e-01 -2.753859944641590118e-02 -2.581261992454528809e-01 1.578164845705032349e-02 -3.146372437477111816e-01 -8.510540425777435303e-02 1.040910482406616211e-01
2.642125785350799561e-01 -3.004145435988903046e-02 -2.255427092313766479e-01 3.016267418861389160e-01 1.432960927486419678e-01 5.175476521253585815e-02 -1.005103811621665955e-01 1.602824330329895020e-01 6.907378882169723511e-02 -8.617718517780303955e-02 -2.671576738357543945e-01 3.837569802999496460e-02 -1.354333013296127319e-01 -2.775181829929351807e-01 -1.231347545981407166e-01 -8.657015115022659302e-02 -2.093462646007537842e-01 -3.308880925178527832e-01 -6.302239745855331421e-02 -1.662530452013015747e-01 9.825412929058074951e-02 -1.299118101596832275e-01 1.780537962913513184e-01 2.071392387151718140e-01 -1.762861013412475586e-02 3.593767583370208740e-01 2.855242975056171417e-02 2.484700530767440796e-01 1.714500486850738525e-01 -8.512319624423980713e-02 -1.009519696235656738e-01 -2.154789865016937256e-02
1.088367849588394165e-01 1.022131145000457764e-01 1.153335571289062500e-01 3.619834482669830322e-01 5.962613504379987717e-04 -8.972062915563583374e-02 4.703240096569061279e-02 1.932938545942306519e-01 2.452502697706222534e-01 1.151232793927192688e-01 7.714878767728805542e-02 -2.255301773548126221e-01 -1.472951769828796387e-01 -1.202983856201171875e-01 -1.007438078522682190e-01 7.255082577466964722e-02 5.062443017959594727e-02 -5.007133483886718750e-01 -2.293098866939544678e-01 -5.166707932949066162e-02 -1.450609713792800903e-01 1.130974106490612030e-02 -2.396989613771438599e-01 -9.815462678670883179e-02 -2.087319791316986084e-01 1.981925666332244873e-01 1.567926704883575439e-01 -1.476485580205917358e-01 1.715658605098724365e-01 3.136258199810981750e-02 -3.717499598860740662e-02 2.147731631994247437e-01
1.870141774415969849e-01 -1.347662955522537231e-01 2.397460862994194031e-02 5.086943879723548889e-02 1.295391172170639038e-01 2.725334167480468750e-01 -1.673208326101303101e-01 3.248132392764091492e-02 3.494399189949035645e-01 6.998351216316223145e-02 1.680824160575866699e-01 -1.344174146652221680e-01 -8.916841447353363037e-02 5.189220979809761047e-02 7.927571237087249756e-02 1.589931249618530273e-01 -3.650854527950286865e-01 -3.856092095375061035e-01 -8.859405666589736938e-02 7.277916371822357178e-02 -4.571189358830451965e-02 -1.467432826757431030e-02 -7.682309299707412720e-02 -7.128312438726425171e-02 -8.360183238983154297e-02 6.434667110443115234e-02 -2.385718189179897308e-02 6.331899762153625488e-02 -4.389019608497619629e-01 -9.118121117353439331e-03 2.087441533803939819e-01 2.182798087596893311e-01
-7.320824079215526581e-03 -4.850163310766220093e-02 1.846664398908615112e-02 6.442626472562551498e-03 8.345222473144531250e-02 9.550686925649642944e-02 -2.234963476657867432e-01 -1.012542694807052612e-01 1.396123915910720825e-01 -4.639161750674247742e-02 1.834383308887481689e-01 1.919826269149780273e-01 -7.787865400314331055e-02 1.264683306217193604e-01 -1.036945283412933350e-01 1.286857277154922485e-01 -2.127598039805889130e-02 -1.118291020393371582e-01 -9.028492867946624756e-02 -3.303393423557281494e-01 2.241059541702270508e-01 4.038814920932054520e-03 6.751663982868194580e-02 2.828251421451568604e-01 -8.432345837354660034e-02 4.236239194869995117e-01 -3.302788734436035156e-02 -3.609860241413116455e-01 9.076151251792907715e-02 -5.405085533857345581e-02 1.253711730241775513e-01 4.117417931556701660e-01
2.698606252670288086e-01 1.372203677892684937e-01 1.136418655514717102e-01 1.869062632322311401e-01 2.292465716600418091e-01 8.696500211954116821e-02 -2.709467411041259766e-01 3.471720814704895020e-01 7.223477959632873535e-02 -7.926680147647857666e-02 2.894147932529449463e-01 1.496175676584243774e-01 -2.276170700788497925e-01 -6.233680248260498047e-02 -2.143875807523727417e-01 1.192205324769020081e-01 -5.695591121912002563e-02 -2.340830117464065552e-01 -2.787849307060241699e-01 -1.818104386329650879e-01 4.862385988235473633e-02 2.966506406664848328e-02 1.904536038637161255e-01 1.559889465570449829e-01 -2.569803595542907715e-02 3.912528976798057556e-03 -1.655008643865585327e-01 2.259828299283981323e-01 -3.414785489439964294e-02 -1.967067271471023560e-01 -8.973693847656250000e-02 1.149367243051528931e-01
1.621402055025100708e-02 -8.936442434787750244e-02 1.631039776839315891e-03 3.215504810214042664e-02 1.134022846817970276e-01 -9.951309114694595337e-02 -3.877267986536026001e-02 3.159730136394500732e-02 -3.053073585033416748e-02 -1.646402031183242798e-01 -7.386530935764312744e-02 -1.707883030176162720e-01 -1.083029508590698242e-01 -2.654912173748016357e-01 2.572658844292163849e-02 2.710711061954498291e-01 -1.549016684293746948e-01 -2.908668518066406250e-01 -7.551854848861694336e-02 -5.643634498119354248e-02 1.657686233520507812e-01 8.287356048822402954e-02 -1.062090247869491577e-01 -4.934174567461013794e-02 7.075174897909164429e-02 5.384402871131896973e-01 -2.529358863830566406e-01 -3.678864538669586182e-01 2.626226544380187988e-01 3.762299939990043640e-02 -1.235999837517738342e-01 -3.127235546708106995e-02
-8.144799619913101196e-02 -9.227000176906585693e-02 7.636573165655136108e-02 -7.949720323085784912e-02 7.676848769187927246e-02 -2.287955954670906067e-02 -1.430842131376266479e-01 -4.597253352403640747e-02 -1.147019863128662109e-01 5.861962679773569107e-03 2.731292843818664551e-01 1.225678026676177979e-01 -4.047473520040512085e-02 1.677001565694808960e-01 -6.610024720430374146e-02 9.024509228765964508e-03 -7.866887003183364868e-02 -4.817240238189697266e-01 -1.878387480974197388e-01 -1.791133284568786621e-01 -2.162143774330615997e-02 1.111096888780593872e-01 1.368447542190551758e-01 -6.580118089914321899e-02 -7.339686155319213867e-02 5.183517932891845703e-01 -8.186930418014526367e-02 -2.103212028741836548e-01 -1.570472307503223419e-02 1.308730542659759521e-01 -2.051420062780380249e-01 2.841127812862396240e-01
1.298071295022964478e-01 2.567012310028076172e-01 -1.138038858771324158e-01 -5.513325706124305725e-02 2.003885805606842041e-01 -1.943615227937698364e-01 -3.665449619293212891e-01 -5.712182447314262390e-02 -1.068267598748207092e-01 -1.185274794697761536e-01 -4.284617677330970764e-02 -7.345125824213027954e-02 -8.947973698377609253e-02 -1.653310507535934448e-01 4.817454144358634949e-02 2.788038551807403564e-01 -2.173832505941390991e-01 -1.266179233789443970e-01 -3.877258300781250000e-01 -1.613349914550781250e-01 7.473566383123397827e-02 1.376668065786361694e-01 1.954132616519927979e-01 -8.214829117059707642e-02 -9.273234754800796509e-02 2.309552282094955444e-01 -5.252233892679214478e-02 -7.420480996370315552e-02 1.494116485118865967e-01 3.270903602242469788e-02 3.254061937332153320e-01 1.703556180000305176e-01
3.411962836980819702e-02 -6.322696805000305176e-02 -1.813916712999343872e-01 1.442008614540100098e-01 3.132118284702301025e-01 2.029367387294769287e-01 1.719401478767395020e-01 -7.498208433389663696e-02 1.999111324548721313e-01 1.786058992147445679e-01 -2.020191848278045654e-01 -6.454467028379440308e-02 -2.156476378440856934e-01 1.571362316608428955e-01 -4.369354341179132462e-03 7.653394341468811035e-02 -3.469951450824737549e-01 -2.602807879447937012e-01 -2.272444069385528564e-01 -3.327410519123077393e-01 1.365674287080764771e-01 4.396874457597732544e-02 3.115417435765266418e-02 -1.478690654039382935e-01 -1.946654766798019409e-01 1.593630947172641754e-02 -1.012662574648857117e-01 1.402198672294616699e-01 3.136243820190429688e-01 -2.327575348317623138e-02 -1.071107462048530579e-01 1.969849504530429840e-02
-6.286515295505523682e-02 3.867035210132598877e-01 -1.365668028593063354e-01 4.134214296936988831e-02 -2.917342446744441986e-02 1.739142835140228271e-01 -4.462930560111999512e-02 -1.563055515289306641e-01 9.513957798480987549e-02 2.264453172683715820e-01 1.483428478240966797e-01 -8.206765353679656982e-02 -1.740265078842639923e-02 -2.150366604328155518e-01 2.814574539661407471e-01 2.096532434225082397e-01 -2.461964786052703857e-01 -2.725791037082672119e-01 -1.485981494188308716e-01 -2.673883363604545593e-02 -1.944863796234130859e-01 2.731847465038299561e-01 1.486866921186447144e-01 1.312098652124404907e-01 -2.265603244304656982e-01 3.313434720039367676e-01 5.171525478363037109e-02 -1.092077419161796570e-01 -5.285714194178581238e-02 1.016819924116134644e-01 -1.029751002788543701e-01 2.998804114758968353e-02
-5.940124392509460449e-02 -1.093143522739410400e-01 -3.370234966278076172e-01 6.800634413957595825e-02 4.023865461349487305e-01 9.928390383720397949e-02 -3.248342275619506836e-01 1.116302683949470520e-01 2.321279644966125488e-01 2.188592106103897095e-01 3.678141906857490540e-02 9.099941700696945190e-02 -1.598637551069259644e-01 -2.404242157936096191e-01 7.131730765104293823e-02 4.588158056139945984e-02 -1.547831147909164429e-01 -2.172057181596755981e-01 -7.303874194622039795e-02 -1.664307266473770142e-01 -1.401785016059875488e-01 -7.242811378091573715e-03 -3.136131912469863892e-02 -1.011122241616249084e-01 -2.499862164258956909e-01 2.973589301109313965e-01 1.500940769910812378e-01 9.403479844331741333e-02 -1.317359320819377899e-02 -8.865963667631149292e-02 -5.063125863671302795e-03 2.217381298542022705e-01
-4.460400342941284180e-02 -4.462046176195144653e-02 1.007609441876411438e-01 5.953270941972732544e-02 1.768395304679870605e-01 1.680640280246734619e-01 -1.325916349887847900e-01 -1.619844697415828705e-02 4.448526352643966675e-02 -1.309456676244735718e-01 -8.669983595609664917e-02 2.911757826805114746e-01 -2.770056724548339844e-01 4.445890709757804871e-02 7.640083879232406616e-02 9.281814843416213989e-02 -3.286060392856597900e-01 -1.565237194299697876e-01 -2.103991061449050903e-01 -2.146008163690567017e-01 -2.889466471970081329e-02 3.349280953407287598e-01 -4.514861479401588440e-02 6.568875908851623535e-02 1.961240768432617188e-01 4.330865144729614258e-01 1.004923284053802490e-01 9.238404780626296997e-02 1.967922598123550415e-01 5.651426687836647034e-02 -1.280934661626815796e-01 2.349807173013687134e-01
1.789100170135498047e-01 -2.613726258277893066e-01 -6.095432862639427185e-02 3.728261888027191162e-01 -1.189808472990989685e-01 5.413563176989555359e-02 -1.408546417951583862e-01 -2.641979418694972992e-02 -2.073608152568340302e-02 2.911425568163394928e-02 1.793814748525619507e-01 9.517195075750350952e-02 -1.959280222654342651e-01 -1.585742109455168247e-03 -4.963446781039237976e-02 2.900666594505310059e-01 -2.865410447120666504e-01 -3.190884292125701904e-01 -6.004055030643939972e-03 -3.534927368164062500e-01 1.333292275667190552e-01 1.047993376851081848e-01 -5.665885284543037415e-02 3.446425795555114746e-01 -1.213135048747062683e-01 4.264626279473304749e-02 -1.182340756058692932e-01 -1.300760507583618164e-01 5.394893139600753784e-02 -2.487685158848762512e-02 -5.367998383007943630e-04 -2.029802501201629639e-01
1.386515330523252487e-02 -9.009873121976852417e-02 2.783228456974029541e-02 9.728380478918552399e-03 2.539844214916229248e-01 6.725924462080001831e-02 -6.958058476448059082e-02 -2.404408156871795654e-02 1.706104129552841187e-01 -2.162041515111923218e-02 1.709647476673126221e-01 -8.961525745689868927e-03 -5.989456549286842346e-02 -4.727749153971672058e-02 -4.539313912391662598e-01 -3.192337602376937866e-02 -7.434454560279846191e-02 -5.976882576942443848e-01 -7.299487292766571045e-02 -1.219854280352592468e-01 1.122231259942054749e-01 1.135317385196685791e-01 2.074911743402481079e-01 1.551967263221740723e-01 1.024807766079902649e-01 2.296990603208541870e-01 1.943428069353103638e-01 1.027453914284706116e-01 1.439633220434188843e-01 -6.918712705373764038e-02 2.718334645032882690e-02 1.765200793743133545e-01
1.799911409616470337e-01 8.465673774480819702e-02 7.935977727174758911e-02 1.238505542278289795e-01 -1.480551362037658691e-01 3.321645557880401611e-01 -1.198498159646987915e-01 -6.556795537471771240e-02 1.338273435831069946e-01 -9.020867198705673218e-02 1.571903824806213379e-01 1.269022226333618164e-01 1.532659381628036499e-01 -2.022013068199157715e-02 8.332387357950210571e-02 1.234606951475143433e-01 -2.998168766498565674e-01 -1.124375909566879272e-01 -2.499387115240097046e-01 -1.158119663596153259e-01 -3.197443857789039612e-02 2.582013010978698730e-01 -1.228389218449592590e-01 5.150563269853591919e-02 6.100306287407875061e-02 5.327981710433959961e-01 1.055077910423278809e-01 -9.981986880302429199e-02 2.654317617416381836e-01 5.012284033000469208e-03 1.722885370254516602e-01 4.730148613452911377e-02
-1.007039751857519150e-02 2.790281772613525391e-01 1.583639234304428101e-01 5.183288082480430603e-02 1.902916282415390015e-01 1.873961091041564941e-01 -5.923808738589286804e-02 -1.046511065214872360e-02 1.374260485172271729e-01 2.207484394311904907e-01 1.823025494813919067e-01 -1.866094917058944702e-01 -1.785773783922195435e-01 -9.682225435972213745e-02 -1.945870965719223022e-01 1.466506123542785645e-01 -1.219455525279045105e-01 -2.220110297203063965e-01 -1.940804719924926758e-01 -2.564989328384399414e-01 -9.038034826517105103e-02 3.805412054061889648e-01 -9.461351670324802399e-03 2.776742279529571533e-01 -2.101068943738937378e-01 3.758861916139721870e-03 4.197576642036437988e-02 -1.170934140682220459e-01 -1.569088846445083618e-01 -7.781910896301269531e-02 -1.374187618494033813e-01 2.757498025894165039e-01
-5.791307985782623291e-02 9.442681074142456055e-02 4.062530025839805603e-02 -8.469601720571517944e-02 2.312767319381237030e-02 -1.406858861446380615e-01 -6.286633014678955078e-02 1.724190115928649902e-01 2.410759627819061279e-01 -4.635507985949516296e-02 4.855757206678390503e-02 3.255292475223541260e-01 -1.749943047761917114e-01 1.119399741291999817e-01 1.968333274126052856e-01 2.428826391696929932e-01 -2.523494958877563477e-01 -6.701203435659408569e-02 -2.556226551532745361e-01 -3.341609835624694824e-01 3.196368366479873657e-02 3.336694240570068359e-01 -2.386218607425689697e-01 1.858012527227401733e-01 -1.917265206575393677e-01 2.589994072914123535e-01 1.453005522489547729e-01 -5.359271168708801270e-02 1.913662254810333252e-01 -3.289215266704559326e-03 -6.174793001264333725e-03 4.387081786990165710e-02
7.021876424551010132e-02 -1.518359333276748657e-01 1.617522388696670532e-01 3.368694186210632324e-01 4.461660981178283691e-02 1.060886234045028687e-01 1.466164737939834595e-01 -4.234619811177253723e-02 1.052489355206489563e-01 1.933940947055816650e-01 -3.854487091302871704e-02 -2.215812681242823601e-03 -1.533855497837066650e-01 -7.267685234546661377e-02 1.498678606003522873e-02 -5.511313304305076599e-02 -3.147963583469390869e-01 -6.848437339067459106e-02 -3.149610161781311035e-01 -1.857154667377471924e-01 -6.453587859869003296e-02 8.885959163308143616e-03 2.945280969142913818e-01 2.721144556999206543e-01 2.840697392821311951e-02 5.105399489402770996e-01 -5.230558663606643677e-02 9.554885327816009521e-02 -5.875819548964500427e-02 -1.114975810050964355e-01 -9.708292037248611450e-02 1.124622970819473267e-01
1.833624206483364105e-02 1.093431115150451660e-01 1.742142736911773682e-01 1.103851124644279480e-01 3.424610197544097900e-02 -1.297319978475570679e-01 -3.218738436698913574e-01 2.758982479572296143e-01 6.890507787466049194e-02 -1.025862097740173340e-01 -2.347609214484691620e-02 2.329304665327072144e-01 -1.844325661659240723e-01 -9.806010872125625610e-02 2.633167207241058350e-01 3.924907147884368896e-01 -1.787562072277069092e-01 -2.932559847831726074e-01 -8.181007206439971924e-02 -2.339625358581542969e-01 -1.828296035528182983e-01 2.129377871751785278e-01 -1.867086291313171387e-01 7.518478482961654663e-02 1.007874384522438049e-01 2.768480181694030762e-01 -8.082201331853866577e-02 1.138087436556816101e-01 3.792242705821990967e-02 -3.667735727503895760e-03 -4.104087129235267639e-02 -4.755540937185287476e-02
1.135687977075576782e-01 -7.044386118650436401e-02 1.388824731111526489e-01 1.040140688419342041e-01 -9.258439391851425171e-02 2.377485185861587524e-01 -1.185343787074089050e-02 3.407321497797966003e-02 1.831478029489517212e-01 -1.496156305074691772e-02 1.806085705757141113e-01 2.763185799121856689e-01 3.632974252104759216e-02 -4.039099067449569702e-02 -1.404801942408084869e-02 1.200273558497428894e-01 -3.983235061168670654e-01 -2.184792309999465942e-01 -2.182526290416717529e-01 -1.286199688911437988e-01 2.638747729361057281e-02 2.887727022171020508e-01 -2.312174290418624878e-01 1.371593028306961060e-01 1.460534483194351196e-01 3.825410604476928711e-01 2.093791812658309937e-01 2.207899093627929688e-02 1.802062392234802246e-01 8.162538707256317139e-02 2.166461497545242310e-01 -1.844762079417705536e-02
1.538164168596267700e-01 -1.156188361346721649e-02 2.615658938884735107e-01 -7.122221402823925018e-03 1.395532488822937012e-01 -1.087566688656806946e-01 -3.029634356498718262e-01 9.158509969711303711e-02 1.108866780996322632e-01 1.458127144724130630e-02 -3.700511530041694641e-02 1.306836456060409546e-01 -2.244105786085128784e-01 -6.645407527685165405e-02 2.085903584957122803e-01 2.990239262580871582e-01 -2.297332584857940674e-01 -1.072500050067901611e-01 -2.172574549913406372e-01 -1.771368682384490967e-01 -1.989736557006835938e-01 2.280767261981964111e-01 -2.357212305068969727e-01 1.449372470378875732e-01 4.502927511930465698e-02 3.651767969131469727e-01 -1.137509644031524658e-01 1.409718841314315796e-01 9.859777987003326416e-02 -1.841562241315841675e-01 -1.692224591970443726e-01 7.810033112764358521e-02
3.409846425056457520e-01 -6.526158750057220459e-02 -1.370037645101547241e-01 1.412903815507888794e-01 1.966300457715988159e-01 2.173490524291992188e-01 -1.303970217704772949e-01 3.586355447769165039e-01 -6.363043934106826782e-02 -5.577338859438896179e-02 -5.807746201753616333e-02 -1.910375244915485382e-02 -5.008654296398162842e-02 -3.192070722579956055e-01 -1.845089644193649292e-01 -9.291773289442062378e-02 -1.762838810682296753e-01 -3.318028450012207031e-01 2.371100336313247681e-02 -2.457178533077239990e-01 -1.048960015177726746e-01 7.182253152132034302e-02 1.334792971611022949e-01 5.808110535144805908e-02 -7.953552901744842529e-02 3.891309201717376709e-01 -1.236393973231315613e-01 8.000260591506958008e-02 2.371660433709621429e-03 -5.912128463387489319e-02 -2.724193967878818512e-02 1.676149815320968628e-01
-1.908803880214691162e-01 -2.607660293579101562e-01 2.628259360790252686e-01 5.961031466722488403e-02 2.358768880367279053e-01 -2.105938270688056946e-03 -1.089761592447757721e-02 9.953217208385467529e-02 -6.021832302212715149e-02 -1.099365651607513428e-01 7.804249227046966553e-02 4.722389276139438152e-04 1.392557322978973389e-01 -2.342964857816696167e-01 -1.353344619274139404e-01 1.445120573043823242e-01 -1.927986443042755127e-01 -3.011486232280731201e-01 -4.257724881172180176e-01 2.118671499192714691e-02 -7.631193101406097412e-02 -2.317847451195120811e-03 -1.850409060716629028e-01 1.338260471820831299e-01 6.726937741041183472e-02 3.754132390022277832e-01 -1.907222867012023926e-01 -1.434530615806579590e-01 6.050577387213706970e-02 -1.610933393239974976e-01 6.302706897258758545e-02 1.356769800186157227e-01
-2.903744876384735107e-01 6.418003141880035400e-02 6.628489494323730469e-02 -3.004246205091476440e-02 1.700984686613082886e-01 -3.329624235630035400e-02 -1.101123020052909851e-01 1.176713183522224426e-01 1.569283753633499146e-01 -1.962243579328060150e-02 -1.779703237116336823e-02 2.520057260990142822e-01 4.907616972923278809e-02 -4.857308045029640198e-02 -1.833681315183639526e-01 3.775490820407867432e-01 -4.485943019390106201e-01 -4.066081345081329346e-02 -2.740810215473175049e-01 -6.878463923931121826e-02 9.615457616746425629e-03 3.184860348701477051e-01 4.243765398859977722e-02 8.277139812707901001e-02 -1.668442226946353912e-02 3.817851245403289795e-01 7.073864340782165527e-02 6.139794364571571350e-02 3.375638648867607117e-02 1.805323734879493713e-02 1.336445808410644531e-01 1.158704012632369995e-01
2.168089151382446289e-02 1.858158260583877563e-01 -2.446481585502624512e-01 8.103261888027191162e-02 1.466775778681039810e-02 1.567026227712631226e-01 -1.536087542772293091e-01 1.992534250020980835e-01 1.026170980185270309e-02 4.961211606860160828e-02 -1.220089104026556015e-02 -2.829307317733764648e-01 -1.723446398973464966e-01 -9.542921185493469238e-02 -1.299787461757659912e-01 2.767764627933502197e-01 -8.740030974149703979e-02 -3.686903417110443115e-01 -1.948162019252777100e-01 8.232893049716949463e-02 5.312351137399673462e-02 -3.241677582263946533e-02 -2.379234135150909424e-01 9.990285336971282959e-02 -1.824522018432617188e-01 1.793414354324340820e-01 -1.865936368703842163e-01 1.652352809906005859e-01 -1.996462047100067139e-01 1.808280646800994873e-01 1.939255595207214355e-01 3.145475983619689941e-01
8.560428768396377563e-02 -1.539380550384521484e-01 -7.907166145741939545e-03 2.466966398060321808e-02 5.960929393768310547e-02 5.382720753550529480e-02 -3.186481595039367676e-01 -3.849568963050842285e-02 1.338867843151092529e-01 -5.806369241327047348e-03 2.956030070781707764e-01 1.418390721082687378e-01 3.833051025867462158e-02 2.138938568532466888e-02 1.278621852397918701e-01 2.628712356090545654e-01 -2.203572392463684082e-01 -2.217927277088165283e-01 -1.696221679449081421e-01 -1.308031976222991943e-01 2.568805217742919922e-02 -2.199958451092243195e-02 -1.143240705132484436e-01 -7.096339762210845947e-02 7.682803273200988770e-02 5.375324487686157227e-01 1.677530445158481598e-02 -6.275420077145099640e-03 2.670147120952606201e-01 3.205480575561523438e-01 2.427870407700538635e-02 1.153998300433158875e-01
3.583792969584465027e-02 2.398409545421600342e-01 -4.322407767176628113e-03 3.427949249744415283e-01 2.662581205368041992e-01 1.980899870395660400e-01 1.948078423738479614e-01 -1.077073905616998672e-02 3.698780536651611328e-01 2.847696654498577118e-02 1.060417145490646362e-01 -5.057524889707565308e-03 6.821903586387634277e-02 -2.512646019458770752e-01 -1.158989071846008301e-01 -1.159975230693817139e-01 -1.165246441960334778e-01 -5.892986804246902466e-02 -2.758337557315826416e-01 -3.184661865234375000e-01 6.044516339898109436e-02 3.361480236053466797e-01 -5.422006919980049133e-02 -7.965526543557643890e-03 -1.098885312676429749e-01 1.333907693624496460e-01 -1.710434071719646454e-02 -6.689186394214630127e-02 -1.027413010597229004e-01 -1.805503107607364655e-02 2.686499357223510742e-01 -7.841467158868908882e-04
3.781647682189941406e-01 2.215356677770614624e-01 -6.982070952653884888e-02 3.512321412563323975e-02 -7.816244661808013916e-02 4.074813127517700195e-01 -2.069477289915084839e-01 6.492789834737777710e-02 4.446806609630584717e-01 9.373757988214492798e-02 -3.936237469315528870e-02 -5.568764731287956238e-02 7.354359328746795654e-02 1.380129717290401459e-02 -9.737318381667137146e-03 2.126897722482681274e-01 -7.353225350379943848e-02 -3.845196962356567383e-01 -2.146955877542495728e-01 5.331521108746528625e-02 -1.500291824340820312e-01 1.979372277855873108e-02 -1.232094243168830872e-01 4.275804385542869568e-02 -8.480462431907653809e-02 1.445328146219253540e-01 -5.743541568517684937e-02 -5.732011422514915466e-02 -1.659087389707565308e-01 -1.711830683052539825e-02 5.651044845581054688e-02 1.127641573548316956e-01
-2.162576168775558472e-01 -1.178318709135055542e-01 1.878591030836105347e-01 9.451664239168167114e-02 8.210684359073638916e-02 -1.780751720070838928e-02 1.623929888010025024e-01 1.731617897748947144e-01 -1.135767903178930283e-02 -1.251519620418548584e-01 5.257883295416831970e-02 -6.214756891131401062e-02 -1.256673783063888550e-01 -5.500977486371994019e-02 3.585419803857803345e-02 2.438041865825653076e-01 9.426497668027877808e-02 -2.425557374954223633e-01 -4.449946880340576172e-01 -1.985668241977691650e-01 1.446205675601959229e-01 5.087886005640029907e-02 1.532335281372070312e-01 -1.823879592120647430e-02 -3.669453319162130356e-03 4.223182499408721924e-01 -2.936628460884094238e-01 2.222078442573547363e-01 1.429501920938491821e-01 4.872590303421020508e-03 -2.008556872606277466e-01 4.978423938155174255e-02
2.053296007215976715e-02 1.909487396478652954e-01 -1.483190506696701050e-01 6.514532864093780518e-02 7.171142846345901489e-02 7.067995518445968628e-02 -4.109609425067901611e-01 -2.806073799729347229e-02 1.910813748836517334e-01 1.361223906278610229e-01 3.723423555493354797e-02 9.184730052947998047e-02 3.352009132504463196e-02 -3.312957584857940674e-01 -9.894294291734695435e-02 7.428310066461563110e-02 -2.861037291586399078e-02 -3.481226861476898193e-01 -2.304989844560623169e-01 -4.174495115876197815e-03 1.056711524724960327e-01 1.323409080505371094e-01 -2.824352681636810303e-01 1.243771463632583618e-01 -1.676710993051528931e-01 1.142334789037704468e-01 1.185149606317281723e-02 2.466351687908172607e-01 -1.653091758489608765e-01 -3.056565523147583008e-01 2.092544138431549072e-01 1.613467559218406677e-02
8.012016862630844116e-02 -4.641167074441909790e-02 -2.874338626861572266e-01 2.296456247568130493e-01 -9.599748253822326660e-02 9.512631595134735107e-02 5.106385797262191772e-02 -8.582403510808944702e-02 6.472407281398773193e-02 -4.459340572357177734e-01 -6.629669666290283203e-02 -3.462866321206092834e-02 -2.421775609254837036e-01 -1.201898530125617981e-01 -2.712132334709167480e-01 2.496055364608764648e-01 -1.095710545778274536e-01 2.546015754342079163e-02 -2.726106345653533936e-01 -1.909911632537841797e-01 1.721982657909393311e-01 2.749543488025665283e-01 1.157973781228065491e-01 8.111903071403503418e-02 2.881740033626556396e-02 3.136165440082550049e-01 -6.077903509140014648e-02 9.760352224111557007e-02 -1.068549826741218567e-01 2.118093334138393402e-02 1.310705393552780151e-01 1.417593210935592651e-01
1.581643372774124146e-01 2.545216679573059082e-02 -1.491483021527528763e-02 -1.102344617247581482e-01 8.014827221632003784e-02 1.279763579368591309e-01 -9.099149703979492188e-02 -6.608206313103437424e-03 1.081198379397392273e-01 -1.519383788108825684e-01 3.031856417655944824e-01 1.500865817070007324e-01 -5.681289359927177429e-02 2.514804340898990631e-02 4.248080402612686157e-02 9.061256051063537598e-02 6.602315604686737061e-02 -2.732954025268554688e-01 -2.329174876213073730e-01 -2.098837494850158691e-01 3.817048370838165283e-01 -2.038716673851013184e-01 9.903840720653533936e-02 1.736702919006347656e-01 -9.644850343465805054e-02 2.823898196220397949e-01 -1.038804575800895691e-01 5.440396443009376526e-02 -3.900973498821258545e-01 -3.989099338650703430e-02 2.107072919607162476e-01 2.493869811296463013e-01
1.055462062358856201e-01 2.008475214242935181e-01 -4.397023469209671021e-02 5.165670067071914673e-02 8.863336592912673950e-02 6.868532299995422363e-02 4.810160025954246521e-02 -3.236470371484756470e-02 3.032500445842742920e-01 8.445702493190765381e-02 1.051776483654975891e-01 -1.629844456911087036e-01 -1.424523741006851196e-01 -6.551285274326801300e-03 1.264510005712509155e-01 -7.270482182502746582e-02 -1.430903971195220947e-01 -2.565522491931915283e-01 -2.832901775836944580e-01 -3.036025166511535645e-01 3.531624972820281982e-01 -2.427146397531032562e-02 -3.442468047142028809e-01 3.296223282814025879e-01 -1.147092282772064209e-01 7.876904308795928955e-02 -1.062834337353706360e-01 -2.026877999305725098e-01 -2.385683506727218628e-01 -4.890425130724906921e-02 5.953823029994964600e-02 6.219855323433876038e-02
-1.816084086894989014e-01 1.580435037612915039e-01 4.129912238568067551e-03 -1.084895133972167969e-01 1.232744455337524414e-01 9.052831679582595825e-02 -7.780490815639495850e-02 1.895361095666885376e-01 7.578302174806594849e-02 -1.461141556501388550e-01 3.880010172724723816e-02 -1.062360405921936035e-01 -9.860814362764358521e-02 -1.422710567712783813e-01 1.062819659709930420e-01 2.908768355846405029e-01 -5.838595032691955566e-01 -1.606723070144653320e-01 -2.729378044605255127e-01 -3.143004477024078369e-01 -1.206593066453933716e-01 2.032525390386581421e-01 1.290007214993238449e-02 2.227295935153961182e-02 1.124948114156723022e-01 2.364621609449386597e-01 1.070974022150039673e-01 -1.042949706315994263e-01 -7.035984843969345093e-02 2.115423046052455902e-02 -4.486433416604995728e-02 -6.544268131256103516e-02
-1.269168965518474579e-02 -4.926842451095581055e-02 2.557533383369445801e-01 2.939171716570854187e-02 6.989938020706176758e-02 3.588635027408599854e-01 -2.249360382556915283e-01 2.509431838989257812e-01 -4.751101881265640259e-02 -6.293516606092453003e-02 4.865815490484237671e-02 1.326906867325305939e-02 -1.254437714815139771e-01 1.398937404155731201e-02 1.808637529611587524e-01 3.897902965545654297e-01 -2.003281414508819580e-01 -2.003532648086547852e-01 -1.210836023092269897e-01 9.948124736547470093e-02 1.706968396902084351e-01 -1.045765206217765808e-01 7.926453649997711182e-02 1.908598840236663818e-01 -1.334730982780456543e-01 4.039312005043029785e-01 1.914722919464111328e-01 -4.170342534780502319e-02 5.769417807459831238e-02 -2.352354489266872406e-02 1.614343672990798950e-01 1.939701884984970093e-01
3.322351574897766113e-01 1.276307106018066406e-01 -2.603198401629924774e-02 4.317528307437896729e-01 1.242106631398200989e-01 2.760126814246177673e-02 1.926839500665664673e-01 5.790447816252708435e-02 -1.518295854330062866e-01 -2.468645870685577393e-01 -6.737728416919708252e-02 -5.609967932105064392e-02 6.744780391454696655e-02 4.181547835469245911e-02 1.606319546699523926e-01 8.190590888261795044e-02 -1.649804860353469849e-01 -1.047067269682884216e-01 -2.522203624248504639e-01 -2.470175772905349731e-01 2.207171767950057983e-01 3.819092235062271357e-04 1.682294905185699463e-01 8.817272260785102844e-03 -2.291347980499267578e-01 1.336735635995864868e-01 -2.177129089832305908e-01 7.907463610172271729e-02 3.175158053636550903e-02 -2.004589140415191650e-01 2.517501637339591980e-02 3.054881095886230469e-01
4.671346768736839294e-02 2.812673151493072510e-01 1.526660323143005371e-01 3.770671486854553223e-01 8.951497077941894531e-02 2.780420482158660889e-01 2.579712271690368652e-01 4.701244458556175232e-02 7.687344402074813843e-02 -3.168881237506866455e-01 -2.716547250747680664e-02 4.290901497006416321e-02 -2.458211034536361694e-01 5.413046851754188538e-02 1.285203397274017334e-01 1.101103797554969788e-02 -4.859733581542968750e-02 -2.635405659675598145e-01 -1.679245531558990479e-01 -1.076320931315422058e-01 1.463107466697692871e-01 1.049095541238784790e-01 3.133594989776611328e-01 1.671561300754547119e-01 2.941200695931911469e-02 1.495833843946456909e-01 -1.662113517522811890e-02 -1.385091096162796021e-01 1.065924391150474548e-01 -1.829751729965209961e-01 1.243119388818740845e-01 1.925961077213287354e-01
1.453893780708312988e-01 3.062071651220321655e-02 1.445356756448745728e-01 -3.475324809551239014e-02 -4.368501901626586914e-02 1.285374015569686890e-01 -7.515337318181991577e-02 1.689816713333129883e-01 -1.276044826954603195e-02 -1.322536021471023560e-01 8.104025572538375854e-02 3.543639183044433594e-01 -1.000692397356033325e-01 -2.350938320159912109e-02 3.730430081486701965e-02 2.279019504785537720e-01 -3.180188834667205811e-01 -1.875920444726943970e-01 -9.317027777433395386e-02 -2.974020242691040039e-01 -1.410855948925018311e-01 3.052822947502136230e-01 -2.820799350738525391e-01 3.324741125106811523e-02 5.062638968229293823e-02 3.687667548656463623e-01 -4.624125361442565918e-02 6.641215085983276367e-02 6.109975278377532959e-02 1.377256363630294800e-01 3.072249293327331543e-01 -8.854033425450325012e-03
3.873033225536346436e-01 1.163912564516067505e-01 -2.636185288429260254e-02 5.034614726901054382e-02 4.289672896265983582e-02 2.975595593452453613e-01 5.948068201541900635e-02 1.094626337289810181e-01 1.353291571140289307e-01 -1.075597703456878662e-01 -1.440760791301727295e-01 6.974028050899505615e-02 6.437547039240598679e-03 -2.992478013038635254e-01 -8.121831715106964111e-02 1.755962520837783813e-02 -2.989152073860168457e-01 -1.399850696325302124e-01 -3.476849496364593506e-01 1.234128028154373169e-01 2.854138910770416260e-01 -9.969985485076904297e-02 -4.799012839794158936e-02 -1.703652441501617432e-01 -1.055971980094909668e-01 1.725094467401504517e-01 -1.102562099695205688e-01 7.360173016786575317e-02 1.809911727905273438e-01 3.461508080363273621e-02 -5.112165212631225586e-02 3.353715240955352783e-01
-2.988638915121555328e-02 -9.585501253604888916e-02 1.737616062164306641e-01 1.991735398769378662e-01 7.927577197551727295e-02 2.933982610702514648e-01 1.082317307591438293e-01 1.490955613553524017e-02 4.293244183063507080e-01 -5.171906948089599609e-02 -7.384114712476730347e-02 1.501779407262802124e-01 -2.131388038396835327e-01 -5.269967392086982727e-02 3.835088759660720825e-02 3.909528627991676331e-02 -2.116479724645614624e-01 -4.067576825618743896e-01 -4.095570743083953857e-02 -2.143651247024536133e-01 -1.217680051922798157e-01 -9.936267882585525513e-02 1.461800187826156616e-01 -3.418892621994018555e-02 -1.286706477403640747e-01 2.689932584762573242e-01 6.765084713697433472e-02 -6.267225742340087891e-02 -1.466733813285827637e-01 -2.359700947999954224e-02 -3.505098819732666016e-01 4.568909481167793274e-02
-1.860288828611373901e-01 3.337409347295761108e-02 6.415570527315139771e-02 3.814989626407623291e-01 8.939114212989807129e-02 -1.596060097217559814e-01 3.599113598465919495e-02 -1.968607120215892792e-02 1.624946743249893188e-01 -5.875923112034797668e-02 9.280256181955337524e-02 -4.158932343125343323e-02 -8.486555516719818115e-02 2.200486660003662109e-01 -3.086697161197662354e-01 2.390753179788589478e-01 -1.234803274273872375e-01 -3.513423204421997070e-01 -4.380614310503005981e-02 -3.153133988380432129e-01 6.880523264408111572e-02 1.983681470155715942e-01 -1.002291664481163025e-01 -5.930063314735889435e-03 -1.919893175363540649e-01 2.748653888702392578e-01 -2.907087504863739014e-01 -3.081711195409297943e-02 -1.320213377475738525e-01 1.364722698926925659e-01 -5.454094149172306061e-03 -5.537135154008865356e-02
-1.218667775392532349e-01 -7.959639281034469604e-02 -1.132925078272819519e-01 -1.321130804717540741e-02 2.103165239095687866e-01 -2.586254775524139404e-01 2.250027656555175781e-01 2.668381668627262115e-02 -1.118367724120616913e-02 -1.918902248144149780e-01 1.785672903060913086e-01 1.228546574711799622e-01 5.847842246294021606e-02 -5.359548330307006836e-02 1.204367429018020630e-01 5.036478862166404724e-02 -2.585240304470062256e-01 -5.373215079307556152e-01 -1.327023208141326904e-01 -1.502171307802200317e-01 1.246725767850875854e-02 -6.755937635898590088e-02 -2.444242089986801147e-01 -7.204493880271911621e-02 5.088822799734771252e-04 3.580067455768585205e-01 1.529718865640461445e-03 -1.681912690401077271e-01 -5.098254233598709106e-02 1.867572814226150513e-01 -8.141838759183883667e-02 1.736104786396026611e-01
2.637236379086971283e-02 -1.073909252882003784e-01 1.342651098966598511e-01 2.890896424651145935e-02 1.959702000021934509e-02 1.778931617736816406e-01 -1.791489310562610626e-02 -2.692754147574305534e-03 6.858031451702117920e-02 -7.598268240690231323e-02 2.559148967266082764e-01 -4.034495726227760315e-02 -2.116747349500656128e-01 6.017103046178817749e-02 2.956761233508586884e-02 1.358528733253479004e-01 -1.104247644543647766e-01 -1.848389208316802979e-01 -2.337100952863693237e-01 -3.217619359493255615e-01 8.936263620853424072e-02 2.229204624891281128e-01 1.317058652639389038e-01 9.165337681770324707e-02 1.753547787666320801e-01 5.703184008598327637e-01 1.539420783519744873e-01 -1.280245780944824219e-01 1.448288410902023315e-01 8.297057449817657471e-02 -7.062129676342010498e-02 2.726042866706848145e-01
-1.062676236033439636e-01 -9.304860979318618774e-02 -5.435747280716896057e-02 -5.001035053282976151e-03 2.894922196865081787e-01 6.716563552618026733e-02 6.793042644858360291e-03 -1.826218212954699993e-03 2.538391947746276855e-01 4.074627161026000977e-02 1.371217668056488037e-01 6.367462128400802612e-02 -1.496053040027618408e-01 -3.130335211753845215e-01 -2.546825706958770752e-01 2.671648934483528137e-02 -1.262922137975692749e-01 -3.087685406208038330e-01 3.043138980865478516e-02 -4.871793091297149658e-01 -5.149935930967330933e-02 1.494524627923965454e-01 3.570505976676940918e-02 -1.176861375570297241e-01 -2.202749066054821014e-02 2.743928432464599609e-01 1.447396427392959595e-01 1.904552876949310303e-01 4.203658178448677063e-02 -7.820905745029449463e-02 3.183683380484580994e-02 2.867672741413116455e-01
1.821931153535842896e-01 1.536014303565025330e-02 1.283962875604629517e-01 3.083821833133697510e-01 1.103004291653633118e-01 -2.951592393219470978e-02 6.190342828631401062e-02 -4.925219342112541199e-02 1.856147684156894684e-02 3.472684323787689209e-01 -1.039140895009040833e-01 -3.980481252074241638e-02 -2.126112021505832672e-02 -8.904209360480308533e-03 3.301750123500823975e-02 -6.130048260092735291e-02 -2.066235989332199097e-01 -1.546831578016281128e-01 -3.240714073181152344e-01 -2.193064987659454346e-01 -9.679175168275833130e-02 1.214342657476663589e-02 2.948001325130462646e-01 2.220328301191329956e-01 1.047143340110778809e-01 5.292491912841796875e-01 3.489297255873680115e-02 -3.584581613540649414e-02 -8.825223147869110107e-02 -1.536784917116165161e-01 5.160660669207572937e-02 6.234614178538322449e-02
4.884149432182312012e-01 1.149861887097358704e-01 -2.966788411140441895e-01 1.472379863262176514e-01 2.256322354078292847e-01 -6.120614707469940186e-04 -1.623411476612091064e-01 2.283824086189270020e-01 -3.772318735718727112e-02 5.353977158665657043e-02 1.956861019134521484e-01 -1.110112443566322327e-01 -5.838457867503166199e-02 -9.423299878835678101e-02 -7.303509861230850220e-02 1.183480694890022278e-01 -2.358619421720504761e-01 -7.087706029415130615e-02 -2.789396941661834717e-01 -2.971180379390716553e-01 7.839474827051162720e-02 -1.258615870028734207e-02 1.337870955467224121e-01 -1.057146191596984863e-01 4.750689864158630371e-02 2.715925872325897217e-01 1.050750985741615295e-01 7.534414529800415039e-02 1.242325678467750549e-01 2.246631532907485962e-01 3.973843157291412354e-02 1.517129223793745041e-02
2.028858065605163574e-01 4.098228737711906433e-02 -1.542133241891860962e-01 9.867816232144832611e-03 1.063009873032569885e-01 -5.817691609263420105e-02 2.285915613174438477e-01 2.461074590682983398e-01 -8.308999240398406982e-02 6.531376391649246216e-02 -1.327091157436370850e-01 3.219169378280639648e-02 -2.891015261411666870e-02 7.302518934011459351e-02 -1.535940319299697876e-01 3.264894187450408936e-01 1.990977674722671509e-02 -2.471636533737182617e-01 -3.527496755123138428e-01 -3.412165045738220215e-01 1.031358316540718079e-01 -1.237790286540985107e-02 1.464856266975402832e-01 -1.189208328723907471e-01 -3.927881643176078796e-02 3.916991949081420898e-01 -1.758137941360473633e-01 2.467569559812545776e-01 9.188088029623031616e-02 -7.642242312431335449e-02 -1.196527257561683655e-01 -1.244628652930259705e-01
-1.327839791774749756e-01 -1.226601004600524902e-01 -1.273757815361022949e-01 4.977900683879852295e-01 7.880158722400665283e-02 -1.577382534742355347e-01 -2.039231956005096436e-01 1.458567231893539429e-01 8.786675333976745605e-02 8.890862017869949341e-02 2.258752882480621338e-01 1.961091458797454834e-01 -6.663792580366134644e-02 2.949610911309719086e-02 5.712499842047691345e-02 -1.222201138734817505e-01 -1.947520077228546143e-01 -3.871807157993316650e-01 -1.577349007129669189e-01 -2.282949388027191162e-01 1.528385281562805176e-01 3.780739754438400269e-02 -4.429342597723007202e-02 -1.602631621062755585e-02 -1.274826824665069580e-01 2.391472160816192627e-01 -2.752442359924316406e-01 9.002372622489929199e-02 2.058514766395092010e-02 4.181506857275962830e-02 -1.671017855405807495e-01 3.862575441598892212e-02
1.828344315290451050e-01 1.767438054084777832e-01 -1.550972163677215576e-01 -1.879462040960788727e-02 3.731116056442260742e-01 2.581347227096557617e-01 -2.797165513038635254e-02 1.272832155227661133e-01 2.823319733142852783e-01 1.318346895277500153e-02 1.347511559724807739e-01 1.923712529242038727e-02 -9.598466753959655762e-02 2.115767300128936768e-01 4.609573632478713989e-02 2.183727025985717773e-01 -2.107259780168533325e-01 -2.785947918891906738e-01 -1.372325718402862549e-01 7.158604264259338379e-02 -4.329561442136764526e-02 9.733656048774719238e-02 4.952036216855049133e-02 4.011688530445098877e-01 -2.353347279131412506e-02 2.038110941648483276e-01 -1.849856041371822357e-02 1.882845312356948853e-01 -1.511245667934417725e-01 -2.302684634923934937e-01 5.314953997731208801e-02 9.276137501001358032e-02
-2.361420728266239166e-02 9.778250008821487427e-02 9.253766387701034546e-02 -2.290665656328201294e-01 1.442826092243194580e-01 2.298796027898788452e-01 -1.892260015010833740e-01 1.792143136262893677e-01 -2.833854779601097107e-02 -2.007021754980087280e-01 1.097326427698135376e-01 -1.313391420990228653e-02 -1.266155689954757690e-01 -1.124587059020996094e-01 1.772164851427078247e-01 3.981715440750122070e-01 -3.640953600406646729e-01 -1.289106756448745728e-01 -1.524888128042221069e-01 -2.539723515510559082e-01 -3.512489423155784607e-02 2.942676544189453125e-01 -7.582717388868331909e-02 1.764106154441833496e-01 1.328088790178298950e-01 3.274677097797393799e-01 9.942086040973663330e-02 -6.653542816638946533e-02 -6.390077620744705200e-02 2.617628499865531921e-02 -3.621246293187141418e-02 -9.185028076171875000e-02
-1.955378204584121704e-01 -4.766402416862547398e-04 -5.852310359477996826e-02 3.480798006057739258e-01 1.393492072820663452e-01 2.814385592937469482e-01 -4.022509232163429260e-02 1.711492389440536499e-01 5.526245012879371643e-02 3.808829933404922485e-03 3.056577220559120178e-02 2.903833389282226562e-01 -2.200265079736709595e-01 3.027145862579345703e-01 5.696858465671539307e-02 -1.481781899929046631e-01 -1.343463957309722900e-01 -4.120139777660369873e-01 -3.698259592056274414e-01 9.964177757501602173e-02 -6.230319384485483170e-03 2.116950601339340210e-02 -7.103697210550308228e-02 6.753176450729370117e-02 -2.703704833984375000e-01 9.760054759681224823e-03 -1.386476214975118637e-02 -1.600561141967773438e-01 -3.489455208182334900e-02 7.326804101467132568e-02 -3.593229874968528748e-02 5.087655782699584961e-02
-2.479891628026962280e-01 1.006732583045959473e-01 -5.537414550781250000e-02 3.100604414939880371e-01 1.347343772649765015e-01 -1.785919964313507080e-01 5.965296551585197449e-02 2.761028148233890533e-02 9.535056352615356445e-02 -2.103113830089569092e-01 -5.656126514077186584e-02 7.806718349456787109e-02 -9.484010189771652222e-02 2.606248557567596436e-01 -2.983886599540710449e-01 1.488213893026113510e-02 -3.008011877536773682e-01 -2.371061444282531738e-01 -2.050259262323379517e-01 -8.867065608501434326e-02 8.273170143365859985e-02 3.470610082149505615e-01 -7.326100766658782959e-02 3.751067817211151123e-02 -2.101636230945587158e-01 1.215908452868461609e-01 -3.241765797138214111e-01 2.240584976971149445e-02 5.357149615883827209e-02 -2.098090499639511108e-01 -3.018437698483467102e-02 5.463108047842979431e-02
-3.609371185302734375e-02 3.067758679389953613e-02 -1.947814077138900757e-01 1.999066472053527832e-01 2.450734674930572510e-01 3.541143238544464111e-02 2.236922644078731537e-02 2.224193215370178223e-01 -5.000542476773262024e-02 -1.465819776058197021e-01 2.191682010889053345e-01 2.232296168804168701e-01 -4.645335674285888672e-02 5.971975624561309814e-02 2.338172681629657745e-02 2.622403502464294434e-01 -4.028125703334808350e-01 -3.063444513827562332e-03 -1.984903812408447266e-01 -3.151491284370422363e-01 3.843619301915168762e-02 2.533158361911773682e-01 -2.431049477308988571e-03 -9.521201252937316895e-02 -1.226741597056388855e-01 3.534776568412780762e-01 7.450311630964279175e-02 1.213246434926986694e-01 1.049962267279624939e-01 1.315413564443588257e-01 2.171499431133270264e-01 1.497874036431312561e-02
4.587452709674835205e-01 5.397801846265792847e-02 1.413841079920530319e-02 2.430526167154312134e-01 1.779181212186813354e-01 -2.923728227615356445e-01 2.025034464895725250e-02 -2.515891194343566895e-01 2.156381756067276001e-01 -1.321471333503723145e-01 -7.757502049207687378e-02 -3.283881023526191711e-02 -1.783710420131683350e-01 -1.809181272983551025e-01 -1.736122965812683105e-01 2.644733190536499023e-01 -2.712724506855010986e-01 -1.309142559766769409e-01 -3.577507287263870239e-02 -2.005580961704254150e-01 1.634677946567535400e-01 -2.626374177634716034e-02 -9.092638641595840454e-02 8.208757638931274414e-02 -7.327502965927124023e-02 1.904579401016235352e-01 -1.021708771586418152e-01 1.476844251155853271e-01 1.694562030024826527e-03 -4.183974489569664001e-02 1.360858380794525146e-01 2.049704343080520630e-01
2.526887655258178711e-01 1.689251214265823364e-01 2.352833189070224762e-02 3.253092765808105469e-01 2.274699658155441284e-01 9.014843404293060303e-02 -2.780294418334960938e-01 1.668754667043685913e-01 1.630879491567611694e-01 -7.624381035566329956e-02 -8.551370352506637573e-02 1.540609002113342285e-01 -2.283958196640014648e-01 -1.130672916769981384e-01 -2.067521512508392334e-01 -2.073832601308822632e-01 -1.380732208490371704e-01 -2.852786481380462646e-01 -4.835426434874534607e-02 -1.816475242376327515e-01 4.980333149433135986e-03 8.982933312654495239e-02 4.760503023862838745e-02 1.632889807224273682e-01 -1.575898677110671997e-01 9.861937910318374634e-02 -8.668734878301620483e-02 3.376564383506774902e-01 -1.217941287904977798e-02 -7.929401099681854248e-02 -3.978731855750083923e-02 2.917926013469696045e-01
-1.203714907169342041e-01 -9.378389269113540649e-02 -1.354302018880844116e-01 4.213658571243286133e-01 4.457125440239906311e-02 5.513180792331695557e-02 -1.310192197561264038e-01 -2.184648765251040459e-03 2.120227664709091187e-01 4.570351913571357727e-02 2.271588146686553955e-01 2.237845212221145630e-01 -1.938838958740234375e-01 7.079732418060302734e-02 1.436527073383331299e-01 -4.678587615489959717e-02 -2.058708816766738892e-01 -4.039468467235565186e-01 -9.700644016265869141e-02 -2.602511346340179443e-01 -4.508981108665466309e-02 -1.113725155591964722e-01 2.173606865108013153e-02 -2.073910981416702271e-01 4.299388453364372253e-02 1.754217445850372314e-01 -3.005460500717163086e-01 -1.914194673299789429e-01 -7.659104466438293457e-02 -5.526030808687210083e-02 -1.880101263523101807e-01 9.896495612338185310e-04
-4.535212367773056030e-02 -1.560194343328475952e-01 3.012763895094394684e-02 -2.376421391963958740e-01 1.769325882196426392e-02 -7.105921977199614048e-04 -1.073570400476455688e-01 -1.260860860347747803e-01 -5.328467488288879395e-02 6.736240535974502563e-02 3.815106451511383057e-01 3.119897469878196716e-02 -5.859706550836563110e-02 2.810901403427124023e-02 -2.436248585581779480e-02 9.490573406219482422e-02 -6.975647062063217163e-02 -5.107633471488952637e-01 -2.690207362174987793e-01 -2.278721928596496582e-01 1.912112534046173096e-02 1.322863996028900146e-01 3.096199035644531250e-02 -1.417993605136871338e-01 -2.441446185111999512e-01 3.636656999588012695e-01 7.303464412689208984e-02 -7.213567942380905151e-02 -1.413622647523880005e-01 -4.677042365074157715e-02 -2.073938250541687012e-01 1.555759757757186890e-01
1.261514574289321899e-01 -6.800910085439682007e-02 2.458971142768859863e-01 8.472575247287750244e-02 -1.116978526115417480e-01 7.520291209220886230e-02 -2.287613004446029663e-01 -6.774989515542984009e-02 3.614672422409057617e-01 -3.693459555506706238e-02 3.240778669714927673e-02 2.796437144279479980e-01 -2.328903675079345703e-01 1.387083828449249268e-01 4.269407689571380615e-02 5.270524695515632629e-02 -2.507881522178649902e-01 -4.715027213096618652e-01 -6.815234571695327759e-02 -2.383702099323272705e-01 -1.879769861698150635e-01 -8.870299160480499268e-02 6.297058612108230591e-02 1.587799489498138428e-01 -1.196024939417839050e-01 1.913286149501800537e-01 1.396723240613937378e-01 -7.437764201313257217e-03 5.973501503467559814e-02 -9.119915962219238281e-02 -1.672244071960449219e-01 1.342820078134536743e-01
4.645341075956821442e-03 -1.250320225954055786e-01 1.801021695137023926e-01 5.975576490163803101e-02 -1.090504601597785950e-01 -9.999743103981018066e-02 -3.060826333239674568e-03 3.253443539142608643e-02 2.893413007259368896e-01 -2.436090558767318726e-01 1.237740591168403625e-01 7.537605613470077515e-02 -4.433996379375457764e-01 -8.432266302406787872e-03 8.271695673465728760e-02 9.968303143978118896e-03 -3.165653944015502930e-01 -1.250460594892501831e-01 -3.163636922836303711e-01 -2.263729423284530640e-01 -1.823799908161163330e-01 1.051920745521783829e-02 6.605363637208938599e-02 1.382474303245544434e-01 -2.582550747320055962e-03 3.299545645713806152e-01 -7.863485813140869141e-02 9.128597378730773926e-02 1.518496721982955933e-01 -1.145196631550788879e-01 -1.960307359695434570e-01 1.888750344514846802e-01
6.299117952585220337e-02 -9.354907087981700897e-03 -3.979780375957489014e-01 7.448146492242813110e-02 4.299961626529693604e-01 3.040241897106170654e-01 -4.839077964425086975e-02 -2.196273952722549438e-02 3.897860944271087646e-01 -1.104552224278450012e-01 1.407548785209655762e-01 6.825525313615798950e-02 2.044519409537315369e-03 6.042147800326347351e-02 7.109635323286056519e-02 2.489881217479705811e-01 -4.037628322839736938e-02 -3.002346754074096680e-01 -1.689983308315277100e-01 1.482563465833663940e-02 1.689570695161819458e-01 9.739950299263000488e-02 8.666045963764190674e-02 2.144205868244171143e-01 -1.870052516460418701e-02 2.383996695280075073e-01 -4.464370384812355042e-02 9.553881734609603882e-02 -7.125294953584671021e-02 -4.348735883831977844e-02 2.337475307285785675e-02 6.826265156269073486e-02
1.014956757426261902e-01 3.494333922863006592e-01 3.734622523188591003e-02 -5.642673745751380920e-02 2.767527997493743896e-01 3.586465418338775635e-01 -1.063315719366073608e-01 -9.858984500169754028e-02 2.129584848880767822e-01 -3.252135515213012695e-01 -1.486956328153610229e-01 3.613405302166938782e-02 2.105508595705032349e-01 -8.398557454347610474e-02 2.139933034777641296e-02 5.718977376818656921e-02 -2.106790542602539062e-01 -3.858774006366729736e-01 -2.465714067220687866e-01 -1.769623756408691406e-01 1.978594511747360229e-01 4.838864877820014954e-02 -1.702053695917129517e-01 5.911571532487869263e-02 9.752327203750610352e-02 5.030360072851181030e-02 -3.710544109344482422e-02 1.179823651909828186e-01 2.960144169628620148e-02 -9.654076769948005676e-03 1.177803948521614075e-01 -7.477435469627380371e-02
-1.662173867225646973e-01 -6.760263442993164062e-02 -8.759344369173049927e-02 2.616372406482696533e-01 5.122996866703033447e-02 -1.530385166406631470e-01 1.472065970301628113e-02 1.577776670455932617e-01 6.462726742029190063e-02 -1.421421468257904053e-01 -6.646576337516307831e-03 -1.884180307388305664e-01 2.043237537145614624e-01 6.335987150669097900e-02 -1.454889494925737381e-02 2.078361213207244873e-01 -1.086389571428298950e-01 -5.382850766181945801e-01 -2.128838151693344116e-01 -9.466817229986190796e-02 4.940207675099372864e-02 1.838042959570884705e-02 -1.771757751703262329e-01 2.214014530181884766e-01 8.364597335457801819e-03 2.380843907594680786e-01 -2.218788117170333862e-01 -9.152588993310928345e-02 6.298981606960296631e-02 -2.858656644821166992e-01 -2.137987464666366577e-01 8.149353414773941040e-02
4.127550423145294189e-01 9.727474302053451538e-03 -1.799185574054718018e-01 1.685673296451568604e-01 3.570882380008697510e-01 3.946201875805854797e-02 -1.756091266870498657e-01 2.954883873462677002e-01 -6.083494424819946289e-02 1.363359093666076660e-01 -3.684639558196067810e-02 -2.268079966306686401e-01 -1.389639526605606079e-01 -1.096539124846458435e-01 -2.108064144849777222e-01 9.760738909244537354e-02 -1.262638717889785767e-01 -3.308944031596183777e-02 -1.949732750654220581e-01 -2.259974926710128784e-01 -1.706970669329166412e-02 1.388348639011383057e-02 5.419157817959785461e-02 1.655120849609375000e-01 8.933307230472564697e-02 4.184532761573791504e-01 -1.094099786132574081e-02 3.309507668018341064e-02 -4.015033692121505737e-02 1.670136302709579468e-01 -9.006655961275100708e-02 4.779354110360145569e-02
-1.732203662395477295e-01 -1.772669106721878052e-01 -3.070743568241596222e-02 -1.981789059937000275e-02 1.866390109062194824e-01 -1.088781133294105530e-01 1.621255129575729370e-01 -3.660054411739110947e-03 -1.632606536149978638e-01 -1.031593307852745056e-01 1.058753877878189087e-01 -2.490296512842178345e-01 -1.894533634185791016e-01 -3.267441987991333008e-01 -3.138397261500358582e-02 5.857640504837036133e-02 -2.852793037891387939e-01 -4.390027523040771484e-01 -1.452676206827163696e-01 -4.489444196224212646e-02 -1.644600182771682739e-01 8.853083848953247070e-02 -5.902583524584770203e-02 1.014228910207748413e-01 2.412643283605575562e-02 4.470058977603912354e-01 -5.322270840406417847e-02 -1.378361433744430542e-01 -6.261747330427169800e-02 9.464100748300552368e-02 1.559889167547225952e-01 -3.657436370849609375e-02
2.222820520401000977e-01 -1.091044619679450989e-01 -7.630110532045364380e-02 1.046718377619981766e-02 2.714149653911590576e-01 2.670693993568420410e-01 -2.277224361896514893e-01 2.032327465713024139e-02 1.314300894737243652e-01 1.456848829984664917e-01 2.190342545509338379e-01 -7.600874453783035278e-02 -1.430891901254653931e-01 2.809770591557025909e-02 1.580404788255691528e-01 7.625252753496170044e-02 -3.245285451412200928e-01 -4.729264378547668457e-01 1.207429729402065277e-02 -1.424637273885309696e-03 -5.711990222334861755e-02 1.740977913141250610e-01 -2.222189605236053467e-01 -3.204853460192680359e-02 -8.017069101333618164e-02 -9.668057411909103394e-02 -5.884712934494018555e-02 5.220115929841995239e-02 -2.321642041206359863e-01 3.905145823955535889e-02 1.889407932758331299e-01 2.549370825290679932e-01
1.045118551701307297e-02 3.116323947906494141e-01 -2.345702350139617920e-01 1.992855221033096313e-01 -6.159431114792823792e-02 1.479744445532560349e-02 -1.494388878345489502e-01 -3.897422552108764648e-02 2.470079511404037476e-01 8.493132144212722778e-02 -8.548280596733093262e-02 1.222996637225151062e-01 -8.204290270805358887e-02 -1.993686109781265259e-01 -7.123360037803649902e-02 8.434829115867614746e-02 -5.439349263906478882e-02 -3.642545938491821289e-01 -1.757809221744537354e-01 -2.485578805208206177e-01 -3.243347257375717163e-02 2.258855253458023071e-01 -2.645949423313140869e-01 9.445167332887649536e-02 -1.799891889095306396e-01 -5.698575824499130249e-02 3.302383050322532654e-02 2.434843182563781738e-01 -8.189801126718521118e-02 -2.080544084310531616e-01 3.428643941879272461e-01 9.010671079158782959e-02
9.668725728988647461e-02 -1.506691053509712219e-02 9.697862714529037476e-02 5.079137533903121948e-02 7.604657858610153198e-02 -2.185071855783462524e-01 -2.119573019444942474e-02 -1.948716938495635986e-01 1.296822130680084229e-01 -1.151511222124099731e-01 2.748167514801025391e-01 5.385317280888557434e-02 -1.856658607721328735e-01 -2.771622687578201294e-02 -3.066674247384071350e-02 1.082294955849647522e-01 -3.152827918529510498e-01 -1.255698502063751221e-01 -3.127705454826354980e-01 -4.628310799598693848e-01 1.549847275018692017e-01 9.569052606821060181e-02 -3.541817143559455872e-02 7.808525860309600830e-02 1.323129087686538696e-01 3.509947657585144043e-01 1.361274719238281250e-01 -2.103813588619232178e-01 4.538523033261299133e-02 3.022678568959236145e-02 -1.943403184413909912e-01 1.345997154712677002e-01
6.695206463336944580e-02 3.119295276701450348e-02 -3.908729180693626404e-02 3.730989396572113037e-01 1.425643861293792725e-01 2.034600973129272461e-01 -1.048271656036376953e-01 -2.415132336318492889e-02 1.244689151644706726e-01 -1.207638308405876160e-01 2.470218241214752197e-01 -6.688247621059417725e-02 -2.416753619909286499e-01 -8.147647604346275330e-03 -1.488320380449295044e-01 -1.940375752747058868e-02 -3.905770927667617798e-02 -3.987554013729095459e-01 -3.734505474567413330e-01 3.049478493630886078e-02 -1.423610299825668335e-01 -1.501776129007339478e-01 -4.839131236076354980e-02 2.215075641870498657e-01 -1.523152738809585571e-01 2.575518097728490829e-03 -1.640977412462234497e-01 -3.441276848316192627e-01 6.601913273334503174e-02 -6.999176461249589920e-03 -1.594566106796264648e-01 -1.020026952028274536e-01
2.444249689579010010e-01 1.483599841594696045e-01 6.657138466835021973e-02 8.309024572372436523e-02 7.924619317054748535e-02 2.526094317436218262e-01 2.054580748081207275e-01 1.189297214150428772e-01 7.536205649375915527e-02 7.132843881845474243e-02 -7.053205044940114021e-04 -1.000695675611495972e-01 -2.636373639106750488e-01 -6.171134859323501587e-02 -3.906604647636413574e-02 2.973856329917907715e-01 -1.233818288892507553e-02 -3.401749730110168457e-01 -2.603434622287750244e-01 -2.629188448190689087e-02 -1.500909179449081421e-01 2.288008853793144226e-02 1.283193677663803101e-01 -4.135689139366149902e-02 -4.550264179706573486e-01 1.933691650629043579e-01 1.904920935630798340e-01 -1.075193136930465698e-01 3.221128368750214577e-03 1.891640573740005493e-01 8.102685213088989258e-03 2.066075503826141357e-01
-6.679697427898645401e-03 5.715493112802505493e-02 5.325666069984436035e-02 -7.271338254213333130e-03 3.451896905899047852e-01 -2.410163283348083496e-01 -2.205234020948410034e-01 9.728813543915748596e-03 9.302722662687301636e-02 -1.013897284865379333e-01 2.463825792074203491e-01 -6.635369360446929932e-02 1.404016017913818359e-01 -9.423953294754028320e-02 -1.205525249242782593e-01 1.687864214181900024e-01 -4.011687040328979492e-01 -2.777836024761199951e-01 -1.312468498945236206e-01 -1.990405619144439697e-01 -8.297160267829895020e-02 6.802865117788314819e-02 2.516674399375915527e-01 -9.386999905109405518e-02 -2.917705290019512177e-02 3.165027201175689697e-01 -1.466949284076690674e-01 2.556305229663848877e-01 -4.143177531659603119e-03 5.379939824342727661e-02 -1.088100951164960861e-02 2.065145373344421387e-01
2.233962528407573700e-02 1.644592732191085815e-01 2.250794917345046997e-01 3.084972202777862549e-01 1.476965546607971191e-01 2.059793323278427124e-01 -5.502307787537574768e-02 -1.269187182188034058e-01 1.082286313176155090e-01 -3.149838745594024658e-02 -9.616894647479057312e-03 1.009419411420822144e-01 -3.406422734260559082e-01 6.739559024572372437e-02 4.268010705709457397e-02 1.701171547174453735e-01 -2.404064089059829712e-01 -2.063421159982681274e-01 -4.265726506710052490e-01 3.093494176864624023e-01 -1.563320159912109375e-01 -1.196327582001686096e-01 4.576988145709037781e-02 1.452838778495788574e-01 -1.270044595003128052e-01 5.376145243644714355e-02 -5.643387138843536377e-02 6.273166835308074951e-02 -4.913141205906867981e-02 -6.408648937940597534e-02 -2.138891667127609253e-01 2.247651070356369019e-01
1.396574825048446655e-01 -1.220822110772132874e-01 2.664587646722793579e-02 -2.120927721261978149e-01 1.087366342544555664e-01 1.647274494171142578e-01 -1.838078051805496216e-01 7.372408360242843628e-02 9.092350304126739502e-02 -6.948312371969223022e-02 2.950023412704467773e-01 1.065144538879394531e-01 -1.940633803606033325e-01 -1.625686585903167725e-01 -3.784747794270515442e-02 -7.659500837326049805e-02 -1.844870746135711670e-01 -2.779460251331329346e-01 -2.375434190034866333e-01 -3.277888596057891846e-01 -7.479824870824813843e-02 1.786946952342987061e-01 5.969106033444404602e-02 6.524236500263214111e-02 -2.274068146944046021e-01 1.501886993646621704e-01 1.587305516004562378e-01 2.880030274391174316e-01 -3.191116452217102051e-01 1.797802597284317017e-01 5.944568291306495667e-02 1.351198852062225342e-01
1.987715214490890503e-01 1.968030184507369995e-01 5.255695059895515442e-02 3.500124514102935791e-01 2.913648188114166260e-01 1.233513355255126953e-01 1.495015919208526611e-01 7.962790317833423615e-03 3.333271741867065430e-01 1.527897082269191742e-02 2.868391573429107666e-02 -1.486949063837528229e-02 -2.351563274860382080e-01 -2.693164050579071045e-01 -1.729709445498883724e-03 1.016611754894256592e-01 3.892074525356292725e-02 -9.809695184230804443e-02 -2.795391082763671875e-01 -1.524587869644165039e-01 -2.293589338660240173e-02 2.721687257289886475e-01 6.448161602020263672e-02 3.738088160753250122e-02 1.001098379492759705e-01 2.000498622655868530e-01 -1.383543312549591064e-01 -2.538205087184906006e-01 -1.337707638740539551e-01 4.282955080270767212e-02 2.773683965206146240e-01 2.146149612963199615e-02
1.439861506223678589e-01 -2.229591459035873413e-02 2.065622806549072266e-01 4.416707158088684082e-02 -8.830429054796695709e-03 2.336759716272354126e-01 -4.912690073251724243e-02 1.366874277591705322e-01 -2.128238603472709656e-02 -1.625385284423828125e-01 1.948411464691162109e-01 2.286083251237869263e-01 -5.036191269755363464e-02 7.902795076370239258e-02 1.912284940481185913e-01 2.370044291019439697e-01 -2.948099076747894287e-01 -2.158248424530029297e-01 -1.809545792639255524e-02 -1.868733018636703491e-01 -1.194320172071456909e-01 3.318031132221221924e-01 -1.904094964265823364e-01 1.171493828296661377e-01 1.657800003886222839e-02 4.757265746593475342e-01 9.112629294395446777e-02 -6.219645147211849689e-04 6.908714026212692261e-02 3.069238550961017609e-02 2.341808527708053589e-01 3.500120341777801514e-02
3.561508357524871826e-01 5.827831104397773743e-02 -2.295763045549392700e-02 2.653274834156036377e-01 1.278080344200134277e-01 1.042627692222595215e-01 -4.783643037080764771e-02 1.619590818881988525e-01 4.269592091441154480e-02 8.507521450519561768e-02 4.028099030256271362e-02 -2.143486887216567993e-01 -2.196641117334365845e-01 -6.619405746459960938e-02 -1.205506175756454468e-01 7.222401350736618042e-02 7.576830685138702393e-02 -4.998093843460083008e-01 -3.322809040546417236e-01 7.924025878310203552e-03 -9.721016883850097656e-02 1.187030076980590820e-01 -1.904443949460983276e-01 -7.507184892892837524e-02 -1.657873541116714478e-01 1.535510718822479248e-01 1.130545735359191895e-01 -2.987282574176788330e-01 1.676349639892578125e-01 -8.442273363471031189e-03 1.212942600250244141e-02 3.502130880951881409e-02
-1.182052046060562134e-01 6.112163513898849487e-02 -1.389872166328132153e-03 3.127496540546417236e-01 8.736553788185119629e-02 7.925469428300857544e-02 -4.029286280274391174e-02 -1.484199613332748413e-01 2.918161749839782715e-01 -3.506436944007873535e-02 -3.690053522586822510e-02 -8.995405584573745728e-02 -3.336096927523612976e-02 -1.855420768260955811e-01 1.141318827867507935e-01 9.864316135644912720e-02 -1.062670871615409851e-01 -1.613406538963317871e-01 5.829215422272682190e-02 -2.143239229917526245e-01 1.409175395965576172e-01 7.563084363937377930e-03 -5.461535975337028503e-02 -2.443003468215465546e-02 -1.902388334274291992e-01 4.504088461399078369e-01 -2.944479584693908691e-01 -3.836660981178283691e-01 -1.833006888628005981e-01 -2.095143496990203857e-01 5.726513639092445374e-02 1.699786633253097534e-01
1.398027688264846802e-01 6.649757176637649536e-02 -1.488687992095947266e-01 -1.882998049259185791e-01 3.658297955989837646e-01 3.474923372268676758e-01 3.276867046952247620e-02 -1.055932715535163879e-01 3.137730956077575684e-01 -2.558859884738922119e-01 3.205149769783020020e-01 4.058865085244178772e-02 -2.884002588689327240e-02 -1.232802420854568481e-01 -1.910655573010444641e-02 -5.166024342179298401e-02 -1.455388963222503662e-01 -3.719053566455841064e-01 -3.205096721649169922e-02 5.431279912590980530e-02 9.519500285387039185e-02 5.157192796468734741e-02 -1.035481411963701248e-02 4.614777863025665283e-02 -2.005018740892410278e-01 2.897067964076995850e-01 -1.491425335407257080e-01 1.105022653937339783e-01 -1.209074705839157104e-01 -8.667035400867462158e-02 -1.208634115755558014e-02 7.709606736898422241e-02
1.403244286775588989e-01 2.844937741756439209e-01 -3.365353643894195557e-01 -2.815314009785652161e-02 -1.233448386192321777e-01 9.249610453844070435e-02 -1.294355839490890503e-01 7.987241446971893311e-02 -1.259073615074157715e-02 -2.981012314558029175e-02 -1.159051731228828430e-01 -2.947425656020641327e-02 5.349493399262428284e-02 -2.089510262012481689e-01 2.799758613109588623e-01 9.150371770374476910e-04 -2.890301942825317383e-01 -3.651486635208129883e-01 -1.567096561193466187e-01 -1.207829080522060394e-02 -2.369810938835144043e-01 1.903477311134338379e-01 1.410835683345794678e-01 9.287940710783004761e-02 -1.761607378721237183e-01 3.810878992080688477e-01 6.765964627265930176e-02 -1.268109083175659180e-01 1.940430956892669201e-03 -1.570814549922943115e-01 -1.146562173962593079e-01 3.030472435057163239e-02
8.702480792999267578e-02 7.136251777410507202e-02 7.339121401309967041e-02 2.131372839212417603e-01 3.547454997897148132e-02 1.960858106613159180e-01 -1.632463037967681885e-01 -3.657937422394752502e-02 1.389232873916625977e-01 -1.037632897496223450e-01 5.185245350003242493e-02 4.295295104384422302e-02 4.477396607398986816e-02 -4.679697379469871521e-02 1.825478971004486084e-01 8.690848201513290405e-02 -3.718030750751495361e-01 -2.397924065589904785e-01 -2.460325062274932861e-01 -2.603066861629486084e-01 -2.109311334788799286e-02 2.427002489566802979e-01 2.644910477101802826e-02 9.837182611227035522e-02 1.628012210130691528e-01 4.934395849704742432e-01 1.825738400220870972e-01 9.141590446233749390e-02 1.236906349658966064e-01 1.427043974399566650e-01 1.884358972311019897e-01 -1.120263040065765381e-01
-5.393842235207557678e-02 -1.141812726855278015e-01 7.567603886127471924e-02 -2.198588661849498749e-02 6.732033193111419678e-02 5.996118113398551941e-02 -2.599170506000518799e-01 -7.454355061054229736e-02 1.258710771799087524e-01 1.531550139188766479e-01 2.177959233522415161e-01 1.814389377832412720e-01 -3.921390976756811142e-03 2.643469348549842834e-02 1.744509637355804443e-01 1.930960565805435181e-01 -2.106748521327972412e-01 -2.834962010383605957e-01 -2.491026669740676880e-01 -1.412935107946395874e-01 6.028074771165847778e-02 8.543530479073524475e-03 -9.963960945606231689e-02 -2.462173253297805786e-02 7.308147847652435303e-02 4.745681285858154297e-01 1.264912486076354980e-01 -6.239654496312141418e-02 2.501551210880279541e-01 3.290070891380310059e-01 1.641351580619812012e-01 1.982162296772003174e-01
-1.952525526285171509e-01 -1.220097839832305908e-01 -7.834944874048233032e-02 3.512964397668838501e-02 1.945045292377471924e-01 -9.824231266975402832e-03 -1.238610893487930298e-01 1.077992320060729980e-01 7.889074087142944336e-02 2.077320367097854614e-01 -1.095848716795444489e-02 4.177912697196006775e-02 -2.702004909515380859e-01 -3.966872394084930420e-01 6.882545538246631622e-03 2.334452867507934570e-01 -2.422596514225006104e-01 -3.257871270179748535e-01 -8.848820626735687256e-02 -3.794227242469787598e-01 -8.346402645111083984e-02 -1.631726510822772980e-02 4.564415663480758667e-02 -1.879883855581283569e-01 -1.477483939379453659e-02 1.883165091276168823e-01 -1.090232506394386292e-01 1.085580587387084961e-01 -1.714042425155639648e-01 -1.211747080087661743e-01 1.826774179935455322e-01 2.012735903263092041e-01
7.950431853532791138e-02 -4.707980155944824219e-02 2.536054849624633789e-01 2.727267704904079437e-02 -1.961994618177413940e-01 4.399271681904792786e-02 1.889406293630599976e-01 1.821663379669189453e-01 3.612594008445739746e-01 -6.769695132970809937e-02 1.751978248357772827e-01 8.547148108482360840e-02 -2.800118327140808105e-01 -1.120254918932914734e-01 -7.257278263568878174e-02 5.987294763326644897e-02 -1.766389608383178711e-01 -2.710673511028289795e-01 -2.967197895050048828e-01 1.608278155326843262e-01 6.527658551931381226e-03 2.091676741838455200e-01 1.671055704355239868e-02 2.284241467714309692e-01 -1.982126571238040924e-02 2.496652305126190186e-01 -1.011859551072120667e-01 1.198079511523246765e-01 -3.650305271148681641e-01 -8.841452002525329590e-02 3.693014848977327347e-03 -3.094647265970706940e-02
-2.323216013610363007e-02 1.383489966392517090e-01 8.913081884384155273e-02 3.688438832759857178e-01 4.261684417724609375e-02 -1.473307311534881592e-01 2.857107482850551605e-02 -3.217315301299095154e-02 1.744440346956253052e-01 -1.200402602553367615e-01 2.140801399946212769e-01 4.354152455925941467e-02 -2.743145916610956192e-03 1.412010192871093750e-01 -3.662698268890380859e-01 -4.149622470140457153e-02 -2.613038718700408936e-01 -2.551958262920379639e-01 -9.961260855197906494e-02 -1.244641169905662537e-01 6.990729365497827530e-03 3.199661076068878174e-01 -1.249686032533645630e-01 -1.439433544874191284e-01 -1.920151412487030029e-01 3.458866477012634277e-01 -2.726972699165344238e-01 -4.411488026380538940e-02 7.538008689880371094e-02 -1.422465592622756958e-01 2.623744122684001923e-02 -7.459079474210739136e-02
1.808689981698989868e-01 3.807204589247703552e-02 1.349322050809860229e-01 4.021614417433738708e-02 3.522094190120697021e-01 7.577664405107498169e-02 5.555712059140205383e-02 2.118707150220870972e-01 3.823837637901306152e-02 9.853617846965789795e-02 -6.042272225022315979e-02 1.359916292130947113e-03 -1.286527812480926514e-01 -7.518772780895233154e-02 2.237926470115780830e-03 2.382745891809463501e-01 -6.492756307125091553e-02 -3.532873392105102539e-01 -2.843902409076690674e-01 -5.815421044826507568e-02 -7.263597846031188965e-02 2.201730906963348389e-01 -3.437297791242599487e-02 1.614601165056228638e-01 -4.904064238071441650e-01 1.479001529514789581e-02 2.887851893901824951e-01 -1.164254546165466309e-02 5.494714714586734772e-03 1.732500791549682617e-01 -1.496727168560028076e-01 -5.871059745550155640e-02
1.011406779289245605e-01 3.038451671600341797e-01 2.503883540630340576e-01 -5.495034530758857727e-02 2.437061518430709839e-01 2.542634010314941406e-01 -4.789290949702262878e-02 -8.183794468641281128e-02 2.127280235290527344e-01 -9.885422885417938232e-02 -7.869049161672592163e-02 1.093145087361335754e-01 -1.947287917137145996e-01 -8.601671084761619568e-03 -1.185974851250648499e-01 3.568702936172485352e-02 -1.820113211870193481e-01 -3.140780925750732422e-01 6.122981011867523193e-02 -8.599167317152023315e-02 2.916493117809295654e-01 -1.794495582580566406e-01 -1.394080370664596558e-01 1.769509166479110718e-01 -7.058402895927429199e-02 2.365474551916122437e-01 -3.625583276152610779e-02 -6.517600268125534058e-02 -2.825158536434173584e-01 -1.332250088453292847e-01 1.250541508197784424e-01 2.856138646602630615e-01
5.992807820439338684e-02 -1.467404216527938843e-01 3.936091437935829163e-02 -1.348172575235366821e-01 2.237609326839447021e-01 1.410658061504364014e-01 -1.035532802343368530e-01 1.425410807132720947e-01 -3.141945973038673401e-02 -2.121072560548782349e-01 1.968875080347061157e-01 1.084298789501190186e-01 -2.688188850879669189e-01 -8.449425548315048218e-02 -6.848852336406707764e-02 2.562460303306579590e-01 7.226358354091644287e-02 -2.501755654811859131e-01 -1.750679463148117065e-01 -3.080694973468780518e-01 2.142564766108989716e-02 -6.696724332869052887e-03 1.824333518743515015e-01 9.217382967472076416e-02 -2.235152423381805420e-01 3.318865001201629639e-01 1.604428589344024658e-01 2.883062362670898438e-01 -8.860816061496734619e-02 -1.034443229436874390e-01 -1.209463253617286682e-01 2.647447288036346436e-01
2.050390094518661499e-01 1.368208080530166626e-01 -1.255459934473037720e-01 2.280874401330947876e-01 -1.954361237585544586e-02 1.955735124647617340e-02 -5.822996795177459717e-02 9.186173230409622192e-02 3.048872649669647217e-01 1.418362259864807129e-01 2.128207832574844360e-01 -1.104987114667892456e-01 -2.001118212938308716e-01 -7.333060353994369507e-02 -3.133794665336608887e-02 1.340484526008367538e-02 -2.588813006877899170e-01 -4.411341845989227295e-01 -3.729299604892730713e-01 1.603691428899765015e-01 -3.796388953924179077e-02 -7.767379283905029297e-02 -1.572438776493072510e-01 -6.802202761173248291e-02 -9.183622896671295166e-02 1.255352646112442017e-01 -1.200800389051437378e-01 2.496611326932907104e-02 -3.291581869125366211e-01 9.225039184093475342e-02 2.066217735409736633e-02 1.481238752603530884e-01
1.044865977019071579e-02 1.785532981157302856e-01 1.369260400533676147e-01 1.671380847692489624e-01 6.363152712583541870e-02 2.488892227411270142e-01 -6.566826999187469482e-02 -2.156917192041873932e-02 2.018459290266036987e-01 -6.513241678476333618e-02 -5.667232349514961243e-02 -1.968417167663574219e-01 -6.959092617034912109e-02 -2.338044904172420502e-02 -4.282469674944877625e-02 3.692835569381713867e-01 -1.697406321763992310e-01 -2.089303135871887207e-01 1.042002737522125244e-01 -1.681639850139617920e-01 2.803112864494323730e-01 -1.221400797367095947e-01 -1.107109263539314270e-01 1.838987171649932861e-01 -7.180848717689514160e-02 2.259813696146011353e-01 -1.327969580888748169e-01 -2.770739793777465820e-01 -2.801033295691013336e-02 -2.155611515045166016e-01 -1.234968844801187515e-02 4.132985770702362061e-01
3.565375879406929016e-02 1.290284097194671631e-01 -1.920758932828903198e-01 7.542081177234649658e-03 1.322331428527832031e-01 1.606367677450180054e-01 -1.000442057847976685e-01 4.962290823459625244e-02 8.004983514547348022e-02 -2.666131779551506042e-02 2.005938813090324402e-02 9.591768682003021240e-02 7.680249214172363281e-02 -2.088313996791839600e-01 3.508767113089561462e-02 5.531811714172363281e-02 -2.568032145500183105e-01 -5.385345816612243652e-01 -3.972425162792205811e-01 4.949970170855522156e-02 2.120635360479354858e-01 -8.064918965101242065e-02 -1.083365678787231445e-01 4.905816912651062012e-02 -3.327601123601198196e-03 3.750456124544143677e-02 1.469977665692567825e-02 2.192098498344421387e-01 -2.905398905277252197e-01 -7.050118595361709595e-02 3.009576499462127686e-01 -8.581134676933288574e-02
-4.947265610098838806e-02 4.194214940071105957e-02 2.755937352776527405e-02 6.848338991403579712e-02 5.020422115921974182e-02 3.119767606258392334e-01 -1.420919746160507202e-01 3.050748258829116821e-02 5.940881371498107910e-02 -1.186019852757453918e-01 8.949681185185909271e-03 -1.344961673021316528e-02 8.635967969894409180e-02 -1.333581060171127319e-01 1.098195537924766541e-01 2.186001241207122803e-01 -4.580421149730682373e-01 -2.397469878196716309e-01 -2.335152029991149902e-01 -2.482063770294189453e-01 8.750317618250846863e-03 1.460035443305969238e-01 7.436624914407730103e-02 1.508397907018661499e-01 1.955292969942092896e-01 4.161213338375091553e-01 2.069572955369949341e-01 -1.434433460235595703e-01 3.736932948231697083e-02 7.929178327322006226e-02 1.558795869350433350e-01 -1.629597097635269165e-01
2.036820352077484131e-01 1.029324382543563843e-01 3.099484145641326904e-01 9.612807631492614746e-02 2.596256434917449951e-01 2.490790635347366333e-01 9.400604665279388428e-02 -2.119755893945693970e-01 1.702473461627960205e-01 2.853842079639434814e-02 -1.052821800112724304e-01 -2.009349167346954346e-01 1.202396526932716370e-01 5.859962478280067444e-02 1.835310086607933044e-02 2.832663655281066895e-01 -1.049940809607505798e-01 -1.605045348405838013e-01 -8.354887366294860840e-02 -1.131541132926940918e-01 3.135207593441009521e-01 -2.024233713746070862e-02 -1.595011353492736816e-01 1.474598050117492676e-01 -9.482408314943313599e-02 2.589606046676635742e-01 -8.137902617454528809e-02 -2.067740857601165771e-01 4.386647045612335205e-02 -1.627648323774337769e-01 6.334754824638366699e-02 3.454674780368804932e-01
3.840889930725097656e-01 3.509924188256263733e-02 -8.586454391479492188e-02 1.803388446569442749e-01 6.154456362128257751e-02 2.319353520870208740e-01 -2.447282820940017700e-01 2.620033025741577148e-01 1.810071803629398346e-02 -3.959514573216438293e-02 -2.101951465010643005e-02 1.653755083680152893e-02 -1.553184837102890015e-01 -1.922596991062164307e-01 -2.721937596797943115e-01 -2.511552274227142334e-01 -2.225055843591690063e-01 -2.765886187553405762e-01 -6.710445880889892578e-02 -1.770781874656677246e-01 -8.977009356021881104e-02 1.614922881126403809e-01 -2.632752992212772369e-02 2.179836481809616089e-02 -1.860253661870956421e-01 3.134702444076538086e-01 -3.291503340005874634e-02 2.629563510417938232e-01 3.116159513592720032e-02 -6.542921066284179688e-02 -1.322715878486633301e-01 -3.660652786493301392e-02
-6.958708167076110840e-02 -2.103003114461898804e-01 1.673143357038497925e-02 5.987551063299179077e-02 1.362419575452804565e-01 -1.188879534602165222e-01 1.705617457628250122e-02 3.553442955017089844e-01 -6.165434420108795166e-02 1.169196218252182007e-01 1.348417401313781738e-01 6.997241079807281494e-02 1.812252216041088104e-02 -4.531576931476593018e-01 -3.399736434221267700e-02 4.779621958732604980e-02 -1.590471565723419189e-01 -3.016772866249084473e-01 -1.690526306629180908e-01 -1.907243430614471436e-01 4.489370808005332947e-02 1.773866564035415649e-01 -8.025564998388290405e-02 -1.149736195802688599e-01 1.086107268929481506e-02 4.215450584888458252e-01 -9.342892467975616455e-02 9.508707374334335327e-02 -3.240823745727539062e-02 2.259898632764816284e-01 -5.521606281399726868e-02 2.301712483167648315e-01
2.191058993339538574e-01 2.344978153705596924e-01 -3.167295083403587341e-02 3.515386581420898438e-02 2.204044014215469360e-01 2.254368960857391357e-01 1.872517019510269165e-01 -1.481885369867086411e-02 4.158409535884857178e-01 -1.248979121446609497e-01 -3.453559800982475281e-02 -2.952193282544612885e-02 5.029824748635292053e-02 3.444246575236320496e-02 -2.462641745805740356e-01 -1.209641471505165100e-01 3.390828147530555725e-02 -2.438914328813552856e-01 -3.709600567817687988e-01 -2.616416513919830322e-01 1.049660146236419678e-01 1.085307300090789795e-01 7.614243030548095703e-02 4.718469455838203430e-03 1.326790601015090942e-01 2.086470425128936768e-01 2.057238221168518066e-01 -7.846389710903167725e-02 -1.195827051997184753e-01 4.456613957881927490e-02 1.976487636566162109e-01 1.738254427909851074e-01
1.405803412199020386e-01 7.653823494911193848e-02 -6.276174634695053101e-02 3.071401715278625488e-01 -2.505566775798797607e-01 2.181289196014404297e-01 -3.843712853267788887e-03 1.193038597702980042e-01 2.017597667872905731e-02 1.515539437532424927e-01 1.867588609457015991e-01 -1.567871421575546265e-01 2.895225584506988525e-02 1.111792996525764465e-01 1.644443124532699585e-01 2.750045433640480042e-02 2.869106642901897430e-02 -6.575194001197814941e-01 -1.544755846261978149e-01 -3.765700012445449829e-02 2.497357875108718872e-02 1.816814988851547241e-01 9.419667720794677734e-02 9.687402099370956421e-02 -1.882982850074768066e-01 2.264528423547744751e-01 5.620841681957244873e-02 -3.908349201083183289e-02 3.090107068419456482e-02 -4.830232635140419006e-02 -1.499902904033660889e-01 1.138889323920011520e-02
1.567574143409729004e-01 6.031912192702293396e-02 6.224533915519714355e-02 2.602691054344177246e-01 2.453091740608215332e-01 1.249178722500801086e-01 -2.221303582191467285e-01 1.128565743565559387e-01 -1.782731562852859497e-01 -8.240079134702682495e-02 3.492655465379357338e-03 2.144951559603214264e-02 -3.983985781669616699e-01 -8.551562577486038208e-02 6.735594570636749268e-02 -1.581074148416519165e-01 -2.180105298757553101e-01 -2.342194318771362305e-01 -1.461869627237319946e-01 -3.722363114356994629e-01 -6.541616469621658325e-02 -9.836947172880172729e-02 6.950762122869491577e-02 7.999923080205917358e-02 -1.136229485273361206e-01 2.844637334346771240e-01 -1.501438301056623459e-02 3.296823501586914062e-01 -4.499394819140434265e-02 -1.652877032756805420e-01 -8.822061866521835327e-02 1.800772547721862793e-02
1.156793311238288879e-01 -5.019226670265197754e-02 -1.594734936952590942e-02 2.271194905042648315e-01 5.934233963489532471e-02 2.099647223949432373e-01 1.833426952362060547e-01 1.971519291400909424e-01 1.644501686096191406e-01 3.486812114715576172e-02 -2.420683577656745911e-02 1.490977406501770020e-01 -2.244548201560974121e-01 1.926990300416946411e-01 -1.411770936101675034e-02 -1.175886988639831543e-01 -3.346186578273773193e-01 -3.897105753421783447e-01 -1.280273199081420898e-01 2.983500435948371887e-02 4.434559866786003113e-02 -2.427199035882949829e-01 -3.678109124302864075e-02 -2.039037942886352539e-01 6.440143287181854248e-02 3.513254821300506592e-01 1.860989779233932495e-01 -2.446551434695720673e-02 -2.289965450763702393e-01 8.970069885253906250e-02 -9.235353022813796997e-02 2.068788409233093262e-01
1.657552868127822876e-01 2.974230051040649414e-01 -1.417027562856674194e-01 5.414716899394989014e-02 2.149031907320022583e-01 9.146989136934280396e-02 -6.607460230588912964e-02 7.884007692337036133e-02 1.456765085458755493e-02 -1.723991930484771729e-01 5.596376489847898483e-03 -2.215468585491180420e-01 -8.782538771629333496e-02 6.300594657659530640e-02 3.320513367652893066e-01 1.386663466691970825e-01 -3.506451845169067383e-01 -2.468208549544215202e-03 -3.023550212383270264e-01 -2.229421585798263550e-01 -9.065919369459152222e-02 6.240404397249221802e-02 1.610027104616165161e-01 -2.893758937716484070e-02 8.510532975196838379e-02 3.993637263774871826e-01 -4.764258489012718201e-02 -1.586406677961349487e-01 -3.525773808360099792e-02 1.896652281284332275e-01 4.280221089720726013e-02 1.988277435302734375e-01
1.509586274623870850e-01 2.442328259348869324e-03 6.781777739524841309e-02 9.104697406291961670e-02 3.412647172808647156e-02 2.802101373672485352e-01 -7.134951651096343994e-02 1.981312409043312073e-02 1.189490929245948792e-01 -6.248717382550239563e-02 7.373334467411041260e-02 2.045204639434814453e-01 4.938437789678573608e-02 -5.573320016264915466e-02 7.546480745077133179e-02 1.633313745260238647e-01 -2.569327056407928467e-01 -1.900928169488906860e-01 -2.690240442752838135e-01 -1.751226931810379028e-01 3.635707870125770569e-02 1.152849346399307251e-01 5.674602836370468140e-02 1.646393090486526489e-01 6.289941072463989258e-02 5.357651710510253906e-01 2.065430879592895508e-01 -5.081294104456901550e-02 3.386489152908325195e-01 6.494628638029098511e-02 2.167517095804214478e-01 -1.538179367780685425e-01
2.602841258049011230e-01 -8.259166777133941650e-02 -6.034479290246963501e-02 4.567852988839149475e-02 1.735427379608154297e-01 1.718491017818450928e-01 6.038491427898406982e-02 -4.328211769461631775e-02 2.242703437805175781e-01 6.444677710533142090e-02 -4.567220509052276611e-01 6.929665803909301758e-02 -9.080088138580322266e-02 7.923007756471633911e-02 -3.884977847337722778e-02 4.409479349851608276e-02 -2.164324522018432617e-01 -2.308368831872940063e-01 -1.211077570915222168e-01 -1.409272253513336182e-01 1.444833576679229736e-01 7.004354149103164673e-03 -3.400998190045356750e-02 -1.583231389522552490e-01 -7.133426517248153687e-02 4.136488735675811768e-01 -2.952885627746582031e-01 -1.472622249275445938e-02 3.390883505344390869e-01 4.427427053451538086e-02 5.494212266057729721e-03 7.955633103847503662e-02
1.694739311933517456e-01 2.652882933616638184e-01 -9.767803549766540527e-02 5.349906161427497864e-02 5.967313051223754883e-02 3.805975317955017090e-01 3.934622555971145630e-02 1.937899142503738403e-01 2.203028202056884766e-01 9.119313210248947144e-03 -1.807004660367965698e-01 9.692039340734481812e-02 -2.675088346004486084e-01 -5.953817069530487061e-02 -7.752368599176406860e-02 1.105540692806243896e-01 1.017623394727706909e-01 -2.381624281406402588e-01 -1.862840801477432251e-01 -1.707164198160171509e-01 2.102383822202682495e-01 1.859973967075347900e-01 -1.407597064971923828e-01 -1.459734439849853516e-01 1.061995849013328552e-01 2.775973379611968994e-01 1.881771832704544067e-01 -1.014568954706192017e-01 -6.243773922324180603e-02 -4.214540123939514160e-02 3.201760649681091309e-01 1.546260565519332886e-01
3.892830312252044678e-01 1.738833785057067871e-01 4.591903463006019592e-02 1.095252335071563721e-01 1.526158154010772705e-01 3.130083903670310974e-02 -6.580384820699691772e-02 -5.022028461098670959e-02 1.715687662363052368e-01 3.594547510147094727e-02 2.248077690601348877e-01 1.943000704050064087e-01 -8.449248969554901123e-02 -1.132213696837425232e-01 -2.505252957344055176e-01 1.241437122225761414e-01 -4.189453125000000000e-01 -1.990503072738647461e-01 -1.745516657829284668e-01 4.793743789196014404e-02 1.364733427762985229e-01 -7.289335876703262329e-02 -1.765765696763992310e-01 2.111303620040416718e-02 -2.615477442741394043e-01 1.516047269105911255e-01 -1.199604198336601257e-01 -9.290549904108047485e-02 -2.922201752662658691e-01 -5.019986256957054138e-02 1.840937733650207520e-01 -1.271279007196426392e-01
8.445110917091369629e-02 2.614490091800689697e-01 -2.335551679134368896e-01 -5.612867325544357300e-02 3.305684030055999756e-02 -1.533667594194412231e-01 -3.613226860761642456e-02 1.723441928625106812e-01 6.004374846816062927e-02 1.393719911575317383e-01 -1.504706144332885742e-01 -4.489591345191001892e-02 -1.034999713301658630e-01 1.543625891208648682e-01 -3.549322485923767090e-01 2.082828581333160400e-01 -5.186140164732933044e-02 -4.053501486778259277e-01 -1.725413203239440918e-01 -9.577485173940658569e-02 4.650522768497467041e-02 1.212966740131378174e-01 -8.265607804059982300e-02 1.306500136852264404e-01 4.066180065274238586e-02 2.861602604389190674e-01 1.159491315484046936e-01 3.080908395349979401e-02 2.149823606014251709e-01 1.426918357610702515e-01 2.413820177316665649e-01 3.001821339130401611e-01
4.781602919101715088e-01 4.109936952590942383e-02 1.152140498161315918e-01 -1.647610068321228027e-01 2.394274324178695679e-01 2.610311806201934814e-01 4.340906441211700439e-02 -4.746226593852043152e-02 7.023532688617706299e-02 -1.321990489959716797e-01 -6.479700654745101929e-02 -5.261071957647800446e-03 -3.713612630963325500e-02 -1.840238571166992188e-01 -7.979147881269454956e-02 1.386575847864151001e-01 -1.476751267910003662e-01 -2.123812586069107056e-01 -3.093595504760742188e-01 1.116352230310440063e-01 3.143120408058166504e-01 4.410230740904808044e-02 -1.666756123304367065e-01 -1.101326122879981995e-01 7.524823397397994995e-02 2.205232232809066772e-01 -2.629786729812622070e-01 6.589373946189880371e-02 2.450823187828063965e-01 -3.761310875415802002e-02 -5.703789740800857544e-02 6.267731636762619019e-02
1.080704629421234131e-01 2.723549008369445801e-01 1.350231617689132690e-01 2.050627768039703369e-01 2.826005034148693085e-02 2.427090108394622803e-01 -2.778121531009674072e-01 2.384852319955825806e-01 -7.177781313657760620e-02 6.597799807786941528e-02 4.400114715099334717e-02 1.522883623838424683e-01 -2.540529072284698486e-01 -2.588098123669624329e-02 -1.264303475618362427e-01 2.065320312976837158e-02 -1.280180066823959351e-01 -3.207948207855224609e-01 -4.210937321186065674e-01 -1.130154877901077271e-01 1.643490977585315704e-02 2.412799894809722900e-01 8.409597724676132202e-02 -3.434570133686065674e-02 -9.392827749252319336e-02 -7.510185241699218750e-02 1.433131657540798187e-02 2.720491290092468262e-01 1.764086890034377575e-03 -1.061570495367050171e-01 -3.208119049668312073e-02 2.583308517932891846e-01
-1.074734479188919067e-01 -1.555064320564270020e-01 2.056162059307098389e-01 1.383714526891708374e-01 1.227709949016571045e-01 -1.953290551900863647e-01 -7.215173542499542236e-02 -1.352819800376892090e-02 -5.435447022318840027e-02 -2.724943459033966064e-01 1.984739452600479126e-01 1.368080079555511475e-01 -9.714993089437484741e-02 -2.057537138462066650e-01 -1.980506349354982376e-03 5.077518150210380554e-02 -2.649087309837341309e-01 -3.684510588645935059e-01 -2.610247135162353516e-01 2.520364336669445038e-02 4.396537318825721741e-02 5.080926045775413513e-02 -3.193534612655639648e-01 3.501652181148529053e-02 7.634632289409637451e-02 3.637782633304595947e-01 -1.656319648027420044e-01 7.750394195318222046e-02 -1.371121704578399658e-01 -2.768609225749969482e-01 6.946302205324172974e-02 -1.570263691246509552e-02
2.970312908291816711e-02 3.446240723133087158e-01 3.022208809852600098e-02 -1.406515110284090042e-02 2.021567523479461670e-01 -1.081444043666124344e-02 -7.803332060575485229e-02 2.365520782768726349e-02 5.672924220561981201e-02 1.658942103385925293e-01 2.368593364953994751e-01 -5.934223905205726624e-02 3.241842985153198242e-02 -7.957620918750762939e-02 1.504676938056945801e-01 1.655612289905548096e-01 -4.638153016567230225e-01 -2.450320124626159668e-01 -1.946862787008285522e-01 -2.091810405254364014e-01 -9.359362721443176270e-02 1.799136698246002197e-01 1.950526237487792969e-01 8.107668161392211914e-02 -8.489104360342025757e-02 3.215655088424682617e-01 2.132518738508224487e-01 -3.525024745613336563e-03 -1.805200725793838501e-01 4.128484288230538368e-04 -1.247403174638748169e-01 1.923290044069290161e-01
9.017907083034515381e-02 -4.664724692702293396e-02 -1.250456720590591431e-01 8.254548162221908569e-02 3.632730841636657715e-01 4.556792080402374268e-01 -1.962484270334243774e-01 5.467069149017333984e-02 1.752584725618362427e-01 2.618220746517181396e-01 -1.340450532734394073e-02 2.248491719365119934e-02 -8.508270233869552612e-02 -5.484265461564064026e-02 2.077222615480422974e-01 2.015761584043502808e-01 -2.467359900474548340e-01 -1.551132202148437500e-01 -1.893380433320999146e-01 2.474465221166610718e-02 -5.119457468390464783e-02 2.950555980205535889e-01 3.308246284723281860e-02 1.837855577468872070e-01 -1.642787754535675049e-01 -1.774244941771030426e-02 9.554003924131393433e-02 -7.885526120662689209e-02 -1.196035891771316528e-01 -1.392360329627990723e-01 -2.052802778780460358e-02 2.635090649127960205e-01
5.835672095417976379e-02 1.961686611175537109e-01 2.275651134550571442e-02 2.246771603822708130e-01 2.856699526309967041e-01 -3.478616476058959961e-02 -1.616659313440322876e-01 3.969155251979827881e-01 3.773972764611244202e-02 2.849743887782096863e-02 8.928865939378738403e-02 3.069929182529449463e-01 -2.520722746849060059e-01 4.176712408661842346e-02 -1.961441338062286377e-01 2.594064222648739815e-03 -1.387054324150085449e-01 -2.629789710044860840e-01 -2.974950373172760010e-01 -5.929698050022125244e-02 4.414439201354980469e-02 2.809296846389770508e-01 1.530218571424484253e-01 -7.281116396188735962e-02 -1.317705959081649780e-01 -7.736523449420928955e-02 -2.150765806436538696e-01 1.309650242328643799e-01 9.045969694852828979e-02 -1.219713762402534485e-01 -2.025496773421764374e-02 1.793573498725891113e-01
-3.934634849429130554e-02 -1.683326810598373413e-01 3.979888558387756348e-02 4.911067485809326172e-01 1.897207498550415039e-01 -3.817088529467582703e-02 -7.548578828573226929e-02 1.816347986459732056e-01 2.098692655563354492e-01 7.452755421400070190e-02 1.195112615823745728e-01 2.071826606988906860e-01 -3.078700602054595947e-02 1.936807781457901001e-01 -1.207055058330297470e-02 -1.313720345497131348e-01 -2.897850275039672852e-01 -3.062046766281127930e-01 -1.343337148427963257e-01 -1.694153547286987305e-01 1.568361669778823853e-01 -7.752376794815063477e-02 -1.160065084695816040e-01 -1.932387948036193848e-01 -5.384183954447507858e-03 2.168955504894256592e-01 -2.329810708761215210e-01 -6.358042359352111816e-02 -3.513082116842269897e-02 -8.161859214305877686e-02 -1.674938201904296875e-01 2.032222896814346313e-01
-6.527321040630340576e-02 2.773624360561370850e-01 -1.320061981678009033e-01 9.811732918024063110e-02 1.893774271011352539e-01 -1.157263144850730896e-01 1.993839442729949951e-02 9.154290705919265747e-02 1.989682465791702271e-01 1.796435117721557617e-01 2.222688868641853333e-02 -8.910796791315078735e-02 4.352022707462310791e-02 -1.924871206283569336e-01 1.952049285173416138e-01 -1.884069293737411499e-02 -3.987982571125030518e-01 -2.412802129983901978e-01 -2.249143719673156738e-01 -2.129710614681243896e-01 -8.401915431022644043e-02 1.013834699988365173e-01 3.406262099742889404e-01 9.390526264905929565e-02 -1.006696894764900208e-01 4.060892760753631592e-01 -4.522416740655899048e-03 -7.475817948579788208e-02 -8.725094050168991089e-02 6.366901099681854248e-03 -6.016042828559875488e-02 1.694606244564056396e-01
2.708859145641326904e-01 8.702637255191802979e-02 6.577876955270767212e-02 -3.430640697479248047e-02 1.849725246429443359e-01 1.223794370889663696e-01 -4.401445016264915466e-02 -2.329278551042079926e-02 6.418066471815109253e-02 -2.740418016910552979e-01 7.380819879472255707e-03 1.431956142187118530e-01 1.098846420645713806e-01 -2.952925302088260651e-02 -1.629238873720169067e-01 1.014434471726417542e-01 -2.173459529876708984e-01 -2.090082913637161255e-01 -9.846454113721847534e-02 -3.291736841201782227e-01 -2.191184759140014648e-01 2.337549924850463867e-01 -1.244589090347290039e-01 8.812241256237030029e-02 1.463505774736404419e-01 4.871919155120849609e-01 2.707973122596740723e-01 4.100839048624038696e-02 6.563891470432281494e-02 -9.006125479936599731e-02 1.577004604041576385e-02 1.759922206401824951e-01
1.562983840703964233e-01 2.222128808498382568e-01 -2.403510957956314087e-01 8.328376710414886475e-02 3.153462111949920654e-01 2.416562885046005249e-01 -2.747821062803268433e-02 4.227665439248085022e-02 2.142278850078582764e-01 -1.192762330174446106e-01 6.385456770658493042e-02 5.317903310060501099e-02 5.234906822443008423e-02 1.883719265460968018e-01 -6.004095543175935745e-03 2.715176641941070557e-01 -2.947192490100860596e-01 -2.558716833591461182e-01 -3.950489684939384460e-02 2.086006551980972290e-01 4.337969049811363220e-02 1.877863258123397827e-01 2.881104499101638794e-02 2.738244235515594482e-01 -2.133594900369644165e-01 2.095398306846618652e-01 -2.543290331959724426e-02 1.039579212665557861e-01 -1.854215860366821289e-01 -1.558263897895812988e-01 2.033203691244125366e-01 -1.041654646396636963e-01
2.746908068656921387e-01 -6.326956301927566528e-02 -1.141337212175130844e-02 2.798909544944763184e-01 1.990108042955398560e-01 1.834715604782104492e-01 -1.503769010305404663e-01 2.694748342037200928e-01 1.241469476372003555e-02 -2.053872048854827881e-01 -1.616050601005554199e-01 1.408821996301412582e-02 -2.426689416170120239e-01 -1.766326427459716797e-01 -9.477501362562179565e-02 -1.801675111055374146e-01 -2.488629370927810669e-01 -2.177536189556121826e-01 -1.532698124647140503e-01 -3.256642222404479980e-01 3.447785601019859314e-02 -9.078362584114074707e-02 2.058849483728408813e-01 2.377026826143264771e-01 -4.723586887121200562e-02 3.052693605422973633e-01 -7.969531416893005371e-02 1.377025842666625977e-01 2.194263041019439697e-02 -4.263062402606010437e-02 -5.534322559833526611e-02 8.808948099613189697e-03
1.197199076414108276e-01 -6.074575707316398621e-02 1.155144302174448967e-03 5.441454425454139709e-02 8.430504053831100464e-02 1.419035196304321289e-01 -2.380565553903579712e-01 2.281195968389511108e-01 1.094624400138854980e-01 3.709330558776855469e-01 3.923486173152923584e-02 -7.327727973461151123e-02 3.024101443588733673e-02 1.652442850172519684e-02 2.543007023632526398e-02 1.257247775793075562e-01 -3.434023261070251465e-01 -4.413594603538513184e-01 -2.824819087982177734e-01 -8.935800194740295410e-02 2.165231257677078247e-01 1.255605667829513550e-01 -6.953328102827072144e-02 2.388700656592845917e-02 -2.332087159156799316e-01 -1.044948957860469818e-02 -1.990279555320739746e-01 7.597181200981140137e-02 -1.702763140201568604e-01 2.455713152885437012e-01 3.562235832214355469e-02 9.966541081666946411e-02
1.095861643552780151e-01 2.496021240949630737e-01 -1.246661320328712463e-01 7.957585155963897705e-02 -2.476744204759597778e-01 2.049499154090881348e-01 -8.744205534458160400e-02 2.743440270423889160e-01 1.495680958032608032e-01 1.240174844861030579e-01 1.373035311698913574e-01 6.263744086027145386e-02 1.323129236698150635e-01 1.808646768331527710e-01 -2.740740217268466949e-02 1.779049932956695557e-01 1.397503633052110672e-02 -2.907083034515380859e-01 -1.296702176332473755e-01 -7.484229654073715210e-02 -3.503654897212982178e-02 8.776164799928665161e-02 1.492597460746765137e-01 3.689933121204376221e-01 -2.285645604133605957e-01 2.409394979476928711e-01 -1.990082673728466034e-02 -4.143499955534934998e-02 -1.302825063467025757e-01 -2.995168566703796387e-01 -7.788716256618499756e-02 2.734372317790985107e-01
[truncated: 3,271,518 more chars]
