# Supplementary material for: The Language of Innovation
Source: PLoS One. 2020 Apr 30;15(4):e0230107. doi: 10.1371/journal.pone.0230107 (PMC7194493; doi:10.1371/journal.pone.0230107)
Supplement: S23 File — (GZ) [file pone.0230107.s023.tar.gz › 2001-2005/V2Run_19_VS_4500_embeddings2001-2005ED32.txt]

-2.630160190165042877e-02 4.646749421954154968e-02 4.095182418823242188e-01 -1.384591907262802124e-01 4.010624065995216370e-02 2.172156050801277161e-02 -2.163302600383758545e-01 3.744416534900665283e-01 1.042662784457206726e-01 1.934513300657272339e-01 -1.746094971895217896e-01 -2.214454300701618195e-02 1.361259222030639648e-01 -2.013460099697113037e-01 -1.769488900899887085e-01 -1.160558313131332397e-01 -7.589180767536163330e-02 1.133297532796859741e-01 1.490724235773086548e-01 -1.015196442604064941e-01 -2.979386448860168457e-01 -2.529257833957672119e-01 1.378683745861053467e-02 2.844958333298563957e-03 5.105137452483177185e-02 -3.511504232883453369e-01 -3.222808614373207092e-02 3.520962223410606384e-02 -2.180404812097549438e-01 9.023075550794601440e-02 -7.894448190927505493e-02 2.094935029745101929e-01
1.893291920423507690e-01 2.253682911396026611e-01 1.388747245073318481e-01 -2.000387758016586304e-01 2.442676126956939697e-01 2.224454283714294434e-02 -1.384889483451843262e-01 1.831965595483779907e-01 -2.656611800193786621e-01 2.083737254142761230e-01 -6.418148428201675415e-02 5.977614969015121460e-02 -1.366955344565212727e-03 -2.452352344989776611e-01 -1.142954379320144653e-01 -1.127460319548845291e-02 -1.398923099040985107e-01 9.479491412639617920e-02 3.489086627960205078e-01 -4.614364821463823318e-03 -1.734437048435211182e-01 -4.193590581417083740e-02 -1.595016121864318848e-01 -4.216732382774353027e-01 2.351261675357818604e-01 -7.382230460643768311e-02 -5.140656605362892151e-02 -4.636649414896965027e-02 -5.836033448576927185e-02 1.449233144521713257e-01 -1.646046042442321777e-01 2.090566903352737427e-01
-3.693439438939094543e-02 9.167254716157913208e-02 9.837991744279861450e-02 -2.663672864437103271e-01 1.973949074745178223e-01 -1.650217771530151367e-01 -2.329428046941757202e-01 1.271746754646301270e-01 -3.732516989111900330e-02 1.443468034267425537e-01 -1.608637124300003052e-01 8.771125227212905884e-02 1.776255220174789429e-01 -3.014707565307617188e-01 -9.603775292634963989e-02 -3.158600330352783203e-01 -1.462509930133819580e-01 -2.081284821033477783e-01 -1.468763202428817749e-01 1.593454331159591675e-01 -1.686722785234451294e-01 -1.993498206138610840e-01 -2.426088005304336548e-01 7.948016375303268433e-02 -1.446344405412673950e-01 -3.354264199733734131e-01 1.144266277551651001e-01 -1.315666288137435913e-01 -3.360171988606452942e-02 -3.329581022262573242e-02 -2.019920945167541504e-01 1.839414089918136597e-01
1.512705683708190918e-01 -1.887434273958206177e-01 -2.206969447433948517e-02 -1.864856928586959839e-01 8.968154340982437134e-02 7.382095325738191605e-03 -1.129847466945648193e-01 -1.613465100526809692e-01 9.567181766033172607e-02 1.804037690162658691e-01 6.192636117339134216e-02 -6.238602101802825928e-03 2.588726878166198730e-01 -2.669544517993927002e-01 -2.697411477565765381e-01 -2.504695951938629150e-01 -7.357396930456161499e-02 3.227768242359161377e-01 1.353843659162521362e-01 -2.811895012855529785e-01 -1.988340765237808228e-01 -1.806077212095260620e-01 2.653703652322292328e-02 1.926739066839218140e-01 -6.611508876085281372e-02 -1.187831237912178040e-01 -1.784760802984237671e-01 1.921014934778213501e-01 -2.591307461261749268e-01 1.533887237310409546e-01 -1.842725127935409546e-01 1.055438518524169922e-01
5.096191167831420898e-02 2.900155484676361084e-01 1.100294291973114014e-01 -1.134524643421173096e-01 1.755097508430480957e-01 -1.702254712581634521e-01 -1.491563320159912109e-01 2.930445373058319092e-01 1.696174293756484985e-01 5.538060888648033142e-02 1.429879367351531982e-01 -6.441213935613632202e-02 1.870024949312210083e-01 -8.194326609373092651e-02 -3.097200095653533936e-01 -4.316241294145584106e-02 -1.084313616156578064e-01 2.706527411937713623e-01 -1.316284984350204468e-01 6.412708759307861328e-02 -2.112424224615097046e-01 -8.717181533575057983e-02 -1.283427625894546509e-01 1.404220312833786011e-01 -4.402460902929306030e-02 -3.283952474594116211e-01 1.130918562412261963e-01 -1.782063692808151245e-01 -1.639087796211242676e-01 2.968113124370574951e-01 -2.393223345279693604e-01 5.548925325274467468e-02
6.837280839681625366e-02 8.883339911699295044e-02 2.249639779329299927e-01 -2.091762870550155640e-01 2.532956898212432861e-01 -2.514065504074096680e-01 8.018672466278076172e-02 2.066675275564193726e-01 1.241591647267341614e-01 1.188740655779838562e-01 7.371746003627777100e-02 7.776591181755065918e-02 3.223775923252105713e-01 -1.762071549892425537e-01 -1.748843640089035034e-01 -2.206198722124099731e-01 -1.970452256500720978e-02 1.945035904645919800e-01 1.779388636350631714e-01 6.818465888500213623e-02 -1.458945218473672867e-02 -8.262819051742553711e-02 -3.759767413139343262e-01 -1.320924907922744751e-01 -1.750224530696868896e-01 -2.279367297887802124e-01 2.526515126228332520e-01 7.048249244689941406e-02 4.888222087174654007e-03 1.044743806123733521e-01 -1.566014140844345093e-01 1.845879256725311279e-01
-4.454263299703598022e-02 1.163695454597473145e-01 1.623173803091049194e-01 -1.890431791543960571e-01 1.936019808053970337e-01 -4.668943583965301514e-02 -1.315534696914255619e-03 7.315856218338012695e-02 4.788514226675033569e-02 4.323823004961013794e-02 -2.017681300640106201e-01 1.483755707740783691e-01 3.804973065853118896e-01 -2.366419434547424316e-01 -5.492026209831237793e-01 -9.210313856601715088e-02 -2.269629538059234619e-01 1.980049461126327515e-01 1.431190669536590576e-01 1.189349517226219177e-01 -1.638763397932052612e-01 -3.726756945252418518e-02 -9.591011703014373779e-02 5.962273105978965759e-02 -1.959553658962249756e-01 -1.729785054922103882e-01 -6.179488450288772583e-02 1.948199607431888580e-02 1.006016507744789124e-01 2.213637828826904297e-01 -2.419532090425491333e-02 -3.210858628153800964e-02
5.436679720878601074e-02 4.576629493385553360e-03 1.507675498723983765e-01 3.727209288626909256e-03 3.554381802678108215e-02 -1.497804969549179077e-01 8.583159744739532471e-02 1.325402110815048218e-01 -5.854442715644836426e-02 1.588050276041030884e-01 -1.915528625249862671e-02 -2.025253921747207642e-01 1.872507035732269287e-01 -1.737074851989746094e-01 -4.145722091197967529e-01 -9.209903329610824585e-02 -1.694703251123428345e-01 -1.110826134681701660e-01 3.148792982101440430e-01 2.512989938259124756e-01 -1.688564121723175049e-01 -1.254424303770065308e-01 -1.202458068728446960e-01 -1.645327955484390259e-01 -1.658971607685089111e-01 -9.530702978372573853e-02 -9.766207635402679443e-02 -2.618918418884277344e-01 -2.056434601545333862e-01 -9.647004306316375732e-02 -3.757548630237579346e-01 1.156355142593383789e-01
5.243073776364326477e-02 1.908247359097003937e-02 4.236287176609039307e-01 -9.473372995853424072e-02 9.288968890905380249e-02 -1.421258449554443359e-01 -1.577634811401367188e-01 2.384598106145858765e-01 2.710064947605133057e-01 6.160573568195104599e-03 3.707030415534973145e-02 3.049737811088562012e-01 2.453522384166717529e-01 -2.311180979013442993e-01 -2.312520444393157959e-01 -1.518414467573165894e-01 -1.336437314748764038e-01 -7.743523921817541122e-03 -8.885967731475830078e-02 1.676199398934841156e-02 -1.035629808902740479e-01 5.904664099216461182e-02 -2.504178881645202637e-01 5.258053913712501526e-02 2.611970901489257812e-02 -2.118334732949733734e-02 -5.428134277462959290e-02 -3.145533800125122070e-02 6.440460681915283203e-02 3.122115731239318848e-01 -3.248910605907440186e-01 -1.477493792772293091e-01
1.800003498792648315e-01 1.892707794904708862e-01 1.519239097833633423e-01 -2.757635712623596191e-01 1.735580712556838989e-01 -1.749474853277206421e-01 3.572574257850646973e-02 1.196815818548202515e-02 -2.585949376225471497e-02 2.192790657281875610e-01 -2.938359081745147705e-01 2.151521742343902588e-01 2.637053430080413818e-01 -1.125656217336654663e-01 -2.481071650981903076e-01 1.263773534446954727e-02 -3.444095328450202942e-02 -4.977205768227577209e-02 1.051876470446586609e-01 3.443092107772827148e-02 1.606760919094085693e-01 -1.975985765457153320e-01 -3.362307250499725342e-01 1.918714866042137146e-02 1.348253786563873291e-01 -3.356339931488037109e-01 7.993119955062866211e-02 -8.375583589076995850e-02 -1.620903760194778442e-01 6.230795755982398987e-03 -2.501671910285949707e-01 1.336734294891357422e-01
-8.485461771488189697e-02 2.224259674549102783e-01 1.332054436206817627e-01 -2.310201972723007202e-01 1.293927431106567383e-01 -1.033360511064529419e-01 -3.667265549302101135e-02 -2.655275166034698486e-02 -1.941618509590625763e-02 2.751957178115844727e-01 2.215397916734218597e-02 1.139119118452072144e-01 1.735899746417999268e-01 -1.348823755979537964e-01 -1.099217981100082397e-01 -2.767539620399475098e-01 -1.097687408328056335e-01 6.733892858028411865e-02 4.211728572845458984e-01 1.124591380357742310e-01 -4.445222616195678711e-01 1.405443698167800903e-01 -1.779173016548156738e-01 7.983178645372390747e-02 -4.843050148338079453e-03 1.329929218627512455e-04 1.014292538166046143e-01 -2.199324816465377808e-01 -2.290960252285003662e-01 5.205637216567993164e-02 -1.965168416500091553e-01 -4.086419194936752319e-02
-1.266810297966003418e-01 8.889329433441162109e-02 -1.429343819618225098e-01 -4.416525363922119141e-01 1.676666289567947388e-01 -2.185812890529632568e-01 -1.570484340190887451e-01 1.111743971705436707e-01 7.347532361745834351e-02 -5.421770736575126648e-03 1.254891306161880493e-01 4.772843047976493835e-02 2.633920013904571533e-01 -2.720110714435577393e-01 -3.529401719570159912e-01 -3.016818501055240631e-02 -2.000228464603424072e-01 -8.621388673782348633e-02 1.820018440485000610e-01 1.100607067346572876e-01 2.733209636062383652e-03 -1.184941502287983894e-03 -2.208679169416427612e-01 7.128752768039703369e-02 -2.540120622143149376e-03 -1.645226329565048218e-01 -7.671794295310974121e-02 -7.047597318887710571e-02 2.208756655454635620e-02 1.600072085857391357e-01 -3.090095221996307373e-01 2.220268249511718750e-01
1.484732627868652344e-01 -5.897189304232597351e-02 -9.024958312511444092e-02 -1.478892564773559570e-01 1.192640233784914017e-02 -1.444934159517288208e-01 -3.589532077312469482e-01 2.289732545614242554e-01 -1.030909270048141479e-01 1.188045740127563477e-01 5.310276523232460022e-03 1.945759803056716919e-01 2.473483979701995850e-02 -1.134900525212287903e-01 -3.703676760196685791e-01 1.527270972728729248e-01 1.904822885990142822e-01 -1.882537081837654114e-02 1.600042730569839478e-01 -1.489015966653823853e-01 -2.454308122396469116e-01 -1.218168288469314575e-01 -1.373395174741744995e-01 2.349025309085845947e-01 3.499121963977813721e-02 -1.263608187437057495e-01 1.416488736867904663e-01 1.029257699847221375e-01 -3.692043721675872803e-01 2.107167094945907593e-01 -2.053793519735336304e-01 3.568957373499870300e-02
-5.074628069996833801e-02 -3.927307575941085815e-02 -2.278623403981328011e-03 -7.643111795186996460e-02 1.067166868597269058e-02 3.165256977081298828e-02 -4.396388232707977295e-01 1.995350271463394165e-01 -8.283041417598724365e-02 -2.256140671670436859e-02 3.789087012410163879e-02 1.873999387025833130e-01 8.021461218595504761e-02 -3.232580125331878662e-01 -2.812779247760772705e-01 7.372894138097763062e-02 -2.316192984580993652e-01 2.003766596317291260e-01 1.222605779767036438e-01 -1.758263111114501953e-01 -9.239493310451507568e-02 -2.835242152214050293e-01 -1.547104120254516602e-01 2.475784271955490112e-01 -7.864975184202194214e-02 -1.379383355379104614e-01 -1.485109776258468628e-01 3.865785896778106689e-02 -2.817785143852233887e-01 2.022888511419296265e-01 -1.793021261692047119e-01 -3.700900077819824219e-02
9.222662448883056641e-02 2.676591277122497559e-01 6.678769737482070923e-02 -8.245468139648437500e-02 2.840621769428253174e-01 -3.323703408241271973e-01 -1.674542576074600220e-01 3.298143446445465088e-01 1.340219378471374512e-01 -2.257110923528671265e-02 -1.156794428825378418e-01 2.148795425891876221e-01 3.719557821750640869e-01 -7.502281665802001953e-02 -3.133438825607299805e-01 -1.707749366760253906e-01 7.827173918485641479e-02 7.038769125938415527e-02 1.602577716112136841e-01 3.031984344124794006e-02 -1.479225605726242065e-01 -1.782108545303344727e-01 -1.944870203733444214e-01 1.308075040578842163e-01 -5.416491627693176270e-02 -1.477484554052352905e-01 4.255234089214354753e-04 6.042741588316857815e-04 2.552684955298900604e-02 1.960120052099227905e-01 -1.454605609178543091e-01 -2.353458898141980171e-03
9.405852109193801880e-02 8.746287971735000610e-02 1.571325510740280151e-01 -3.178960084915161133e-01 8.444116264581680298e-02 -1.370053291320800781e-01 -4.643950238823890686e-02 3.399300873279571533e-01 6.455203145742416382e-02 -7.073195651173591614e-03 -1.662635505199432373e-01 1.305300891399383545e-01 4.009012281894683838e-01 -7.021817564964294434e-02 -3.701613843441009521e-01 -2.219671010971069336e-01 -6.203678622841835022e-02 2.924406528472900391e-02 3.071521408855915070e-02 1.131382510066032410e-01 -2.778019607067108154e-01 2.592398412525653839e-02 -2.382019907236099243e-01 2.794551895931363106e-03 1.019501220434904099e-02 -1.721355132758617401e-02 2.792142331600189209e-01 -1.225360184907913208e-01 9.632542729377746582e-03 1.771057993173599243e-01 -1.735174804925918579e-01 7.293948531150817871e-02
1.411700099706649780e-01 2.026096284389495850e-01 4.508248344063758850e-02 7.902883738279342651e-02 1.426888853311538696e-01 -1.207028627395629883e-01 -1.018407493829727173e-01 1.513004750013351440e-01 3.864965215325355530e-02 3.723390996456146240e-01 1.050897613167762756e-01 -1.648295372724533081e-01 8.460033684968948364e-02 -1.739684194326400757e-01 -1.534146219491958618e-01 -3.330660238862037659e-02 -3.968723416328430176e-01 -1.310516744852066040e-01 4.063467681407928467e-01 4.407761991024017334e-02 -2.041508257389068604e-01 -2.672160565853118896e-01 -1.644303500652313232e-01 -2.928118593990802765e-02 1.153079513460397720e-02 3.479075431823730469e-02 -3.456334397196769714e-02 -2.232556343078613281e-01 1.204786300659179688e-01 2.620879709720611572e-01 -4.299598187208175659e-02 4.455315321683883667e-02
-4.701645299792289734e-02 5.322878062725067139e-02 5.410386994481086731e-02 -1.296821385622024536e-01 1.307050436735153198e-01 -3.287831842899322510e-01 -6.591214239597320557e-02 1.895489543676376343e-01 9.742140769958496094e-02 6.731697171926498413e-02 -1.826249063014984131e-01 7.396755367517471313e-02 3.157533705234527588e-01 -1.349707841873168945e-01 -4.364352822303771973e-01 -1.234795823693275452e-01 -2.370248436927795410e-01 5.866107717156410217e-02 -6.360591948032379150e-02 -5.837269127368927002e-02 -1.823133975267410278e-01 -4.815116897225379944e-02 -3.002412021160125732e-01 5.792312324047088623e-02 -1.219810247421264648e-01 1.546177268028259277e-02 1.722876131534576416e-01 1.255760192871093750e-01 4.050580039620399475e-02 3.300734758377075195e-01 -2.555509805679321289e-01 -2.593290060758590698e-02
5.785103514790534973e-02 2.645764946937561035e-01 -7.930993288755416870e-02 -1.071650683879852295e-01 2.171317636966705322e-01 -1.087578684091567993e-01 -2.393255978822708130e-01 3.540361672639846802e-02 -1.621996909379959106e-01 9.897831827402114868e-02 1.430380195379257202e-01 -1.652271486818790436e-02 1.107712984085083008e-01 -2.802751213312149048e-02 -5.239353701472282410e-02 -2.440986335277557373e-01 1.600127853453159332e-02 4.795373603701591492e-02 3.680282533168792725e-01 -1.582596004009246826e-01 -3.645646870136260986e-01 -8.266653865575790405e-02 -1.788684427738189697e-01 6.010516732931137085e-02 -4.551381990313529968e-02 -1.393766957335174084e-03 1.599608212709426880e-01 -3.799238204956054688e-01 -1.914254575967788696e-01 1.960960030555725098e-01 -1.916164457798004150e-01 1.921940594911575317e-01
2.143068164587020874e-01 -9.062502533197402954e-02 -1.069179177284240723e-01 3.678063675761222839e-02 2.584912478923797607e-01 1.536041032522916794e-02 -3.124811947345733643e-01 1.479909718036651611e-01 -2.818660810589790344e-02 2.372788786888122559e-01 -1.029089540243148804e-01 -4.266954585909843445e-02 2.571540772914886475e-01 -1.582917571067810059e-01 -2.528724372386932373e-01 -1.325249671936035156e-01 1.131954193115234375e-01 1.027917265892028809e-01 2.797583043575286865e-01 -3.706223368644714355e-01 -8.501487225294113159e-02 -2.853124141693115234e-01 -5.812480300664901733e-02 3.003010712563991547e-02 1.729387044906616211e-01 4.463395103812217712e-02 -9.581833332777023315e-02 1.677608340978622437e-01 -2.181663662195205688e-01 2.284501791000366211e-01 -1.863960362970829010e-02 -5.480192229151725769e-02
-2.778092026710510254e-01 5.344430729746818542e-02 3.923087194561958313e-02 -1.831354945898056030e-01 2.637431025505065918e-01 -1.172049343585968018e-01 -1.212002038955688477e-01 8.303963392972946167e-02 -9.201076813042163849e-03 2.547511458396911621e-01 -1.925929635763168335e-01 -4.024347290396690369e-02 4.731295108795166016e-01 2.049076603725552559e-03 -3.032585382461547852e-01 -2.718752026557922363e-01 -2.778323292732238770e-01 -2.242645015940070152e-03 -8.632785640656948090e-03 5.586982890963554382e-02 -2.752490341663360596e-01 1.272292155772447586e-02 -2.160924114286899567e-02 8.684897422790527344e-02 1.015022471547126770e-01 -1.375142186880111694e-01 9.574411809444427490e-02 -1.646967083215713501e-01 -4.329883307218551636e-02 1.302882879972457886e-01 -1.417536735534667969e-01 1.334147006273269653e-01
-1.248512603342533112e-02 -1.571378111839294434e-01 1.238209903240203857e-01 -2.209777832031250000e-01 2.968664765357971191e-01 -3.214243948459625244e-01 8.149561285972595215e-02 -5.743454769253730774e-02 -3.227001056075096130e-02 2.981774508953094482e-02 -2.587156556546688080e-02 1.742463409900665283e-01 1.960907131433486938e-01 -1.657578686717897654e-04 -3.181791007518768311e-01 -2.519649267196655273e-01 -2.717732489109039307e-01 -3.530285134911537170e-02 1.107892114669084549e-02 6.733652204275131226e-02 -3.027145564556121826e-01 -4.481608048081398010e-02 -2.217554599046707153e-01 2.415565550327301025e-01 -4.013668000698089600e-02 -2.892302274703979492e-01 1.072086170315742493e-01 -1.008837074041366577e-01 -1.243216469883918762e-01 2.321087121963500977e-01 1.075186952948570251e-01 6.861029565334320068e-02
6.046097725629806519e-02 8.660501241683959961e-02 1.135956943035125732e-01 -9.030847996473312378e-02 1.709922552108764648e-01 3.748376667499542236e-02 -1.408219784498214722e-01 1.192694008350372314e-01 1.163134500384330750e-01 1.443128753453493118e-02 1.545943766832351685e-01 1.529713273048400879e-01 5.193742513656616211e-01 -2.016004472970962524e-01 -3.200044035911560059e-01 -1.369614750146865845e-01 -3.352740406990051270e-02 1.296044588088989258e-01 -4.792125895619392395e-02 6.760784238576889038e-02 -1.569135487079620361e-01 -9.391890466213226318e-02 -3.736610412597656250e-01 6.725433468818664551e-02 1.675133556127548218e-01 -3.823587298393249512e-02 1.556510776281356812e-01 5.182753875851631165e-02 -8.165962994098663330e-02 2.836140692234039307e-01 -2.480844259262084961e-01 -5.505036935210227966e-02
9.585567563772201538e-02 -4.875914379954338074e-02 1.993507295846939087e-01 -1.455582529306411743e-01 2.135968059301376343e-01 -1.388211995363235474e-01 -2.274169474840164185e-01 1.374250203371047974e-01 3.070387840270996094e-01 -1.298131346702575684e-01 -8.913921564817428589e-02 7.673440128564834595e-02 2.859524786472320557e-01 -3.090224862098693848e-01 -3.582769334316253662e-01 -2.045850008726119995e-01 -8.172962814569473267e-02 1.509106159210205078e-01 2.659299876540899277e-03 2.085103392601013184e-01 2.700040582567453384e-03 -7.593259960412979126e-02 -1.842575371265411377e-01 -1.218637004494667053e-01 5.727504938840866089e-02 -1.343692243099212646e-01 1.478307098150253296e-01 5.143580213189125061e-02 -1.980047374963760376e-01 2.877277135848999023e-01 -1.076408326625823975e-01 -1.124325171113014221e-01
-2.853126265108585358e-02 9.704229235649108887e-02 7.239705324172973633e-02 -1.440789699554443359e-01 2.084659188985824585e-01 -2.120459377765655518e-01 1.119692064821720123e-02 1.004655566066503525e-02 3.291744505986571312e-04 -1.051143929362297058e-02 -7.294572424143552780e-03 -1.802139133214950562e-01 4.570892751216888428e-01 -2.742386460304260254e-01 -3.714368641376495361e-01 -1.622349321842193604e-01 -4.082902669906616211e-01 8.466806262731552124e-02 -4.584790766239166260e-02 1.929964125156402588e-02 -3.201128169894218445e-02 -1.442452371120452881e-01 -1.144436523318290710e-01 2.474874556064605713e-01 1.805201754905283451e-03 1.370777003467082977e-02 1.966479122638702393e-01 -1.355423033237457275e-01 -3.690262883901596069e-02 1.619648039340972900e-01 -1.395670622587203979e-01 1.312530189752578735e-01
2.205654084682464600e-01 4.994165152311325073e-02 -1.179262474179267883e-01 -2.786895632743835449e-01 -1.699685901403427124e-01 2.370133734075352550e-04 -1.397166848182678223e-01 7.482078671455383301e-02 2.294727228581905365e-02 1.668324917554855347e-01 1.102472692728042603e-01 3.795627355575561523e-01 2.532028965651988983e-02 9.400086104869842529e-02 -2.734773457050323486e-01 -1.196081340312957764e-01 -2.355854362249374390e-01 -1.522531509399414062e-01 2.667081952095031738e-01 2.128236554563045502e-02 1.113735586404800415e-01 -2.526839971542358398e-01 -2.131401896476745605e-01 -8.707775175571441650e-02 -1.314045488834381104e-01 -1.176116839051246643e-01 9.692252427339553833e-02 1.868543922901153564e-01 1.434007380157709122e-02 1.647013276815414429e-01 -3.299876153469085693e-01 1.701600253582000732e-01
5.284398794174194336e-02 3.473700955510139465e-03 -2.163015073165297508e-03 3.249841555953025818e-02 7.176999002695083618e-03 -1.894004526548087597e-03 -1.719493269920349121e-01 2.011652737855911255e-01 -2.029028981924057007e-01 1.628247797489166260e-01 1.150381863117218018e-01 -6.868261843919754028e-03 -1.100996602326631546e-02 -3.825663030147552490e-01 -3.438137471675872803e-01 -5.692109116353094578e-04 -4.880451411008834839e-02 1.989086568355560303e-01 -1.416252087801694870e-02 -2.167852520942687988e-01 -5.906084179878234863e-02 -1.327266693115234375e-01 -3.609253168106079102e-01 2.974892258644104004e-01 1.260833293199539185e-01 -8.975032716989517212e-02 8.966408669948577881e-02 7.932172715663909912e-02 -3.925205469131469727e-01 1.537293493747711182e-01 -1.800295114517211914e-01 5.461458116769790649e-02
-1.078115552663803101e-01 -2.032849639654159546e-01 4.985130578279495239e-02 3.698261082172393799e-02 1.228902339935302734e-01 -3.611811669543385506e-03 -2.066506743431091309e-01 1.021567657589912415e-01 -2.954659983515739441e-02 1.320320516824722290e-01 -2.539112232625484467e-03 6.545148044824600220e-02 4.622150957584381104e-02 -2.491185367107391357e-01 -2.925514280796051025e-01 -2.713072299957275391e-01 -1.758470535278320312e-01 7.637074589729309082e-02 9.744794666767120361e-02 -3.082708120346069336e-01 -1.255509406328201294e-01 -1.061869487166404724e-01 4.240205883979797363e-02 2.554731070995330811e-01 6.974533945322036743e-02 -1.174811497330665588e-01 -2.263730019330978394e-02 1.294377297163009644e-01 -4.043264389038085938e-01 3.744815587997436523e-01 -2.261099666357040405e-01 -5.289188027381896973e-02
3.961394131183624268e-01 4.061564058065414429e-02 5.944867432117462158e-02 -4.004800617694854736e-01 -5.944294109940528870e-02 -3.868736922740936279e-01 1.822301447391510010e-01 8.625227212905883789e-02 -1.261819805949926376e-02 1.828524321317672729e-01 1.503406316041946411e-01 7.401500642299652100e-02 1.672969385981559753e-02 -9.365711361169815063e-02 -2.274365425109863281e-01 -1.473916471004486084e-01 -2.006743699312210083e-01 1.790567934513092041e-01 1.009053885936737061e-01 8.539634943008422852e-02 -7.666520029306411743e-02 -3.997590243816375732e-01 -1.816473901271820068e-01 5.161684751510620117e-02 -6.658494472503662109e-02 -7.621017098426818848e-02 9.895289316773414612e-03 -3.698599338531494141e-02 -1.863349527120590210e-01 -1.157303340733051300e-02 -4.095884412527084351e-02 -9.222418069839477539e-03
4.680661112070083618e-02 1.968089193105697632e-01 1.532764267176389694e-02 -3.199611008167266846e-01 3.223113715648651123e-01 -2.200190871953964233e-01 5.085975304245948792e-02 1.980412304401397705e-01 3.551868349313735962e-02 1.403829902410507202e-01 -5.917888134717941284e-02 1.002276614308357239e-01 9.332858026027679443e-02 -6.843049079179763794e-02 -3.822936117649078369e-01 -2.706683576107025146e-01 1.729330606758594513e-02 1.363459322601556778e-02 2.304159104824066162e-02 7.272846996784210205e-02 -2.749063968658447266e-01 -1.913353651762008667e-01 -3.457192182540893555e-01 -1.131726130843162537e-01 6.713628023862838745e-02 -1.312138438224792480e-01 -2.945165708661079407e-02 9.499160200357437134e-02 3.510724753141403198e-02 3.061740398406982422e-01 -1.245082542300224304e-01 -4.621239379048347473e-02
-2.796170860528945923e-02 1.951323598623275757e-01 1.789174377918243408e-01 -1.974109411239624023e-01 2.965306937694549561e-01 -1.084038391709327698e-01 -1.911831945180892944e-01 2.450591772794723511e-01 1.097914576530456543e-01 3.966975584626197815e-02 8.559822104871273041e-03 2.018809616565704346e-01 1.379142850637435913e-01 -8.343563973903656006e-02 -4.530244171619415283e-01 -2.403268404304981232e-02 -9.350980073213577271e-02 1.037793979048728943e-01 8.819627016782760620e-02 1.244840249419212341e-01 -1.476285755634307861e-01 -2.571011185646057129e-01 -2.632273435592651367e-01 -4.147068783640861511e-02 -7.801356166601181030e-02 -9.195046126842498779e-02 2.410465329885482788e-01 -1.401409208774566650e-01 5.511302873492240906e-02 3.130005002021789551e-01 -1.105966046452522278e-01 2.023905329406261444e-02
2.451331913471221924e-02 6.635253131389617920e-02 4.536019265651702881e-02 1.069691777229309082e-01 8.933313190937042236e-02 -4.901532083749771118e-02 6.225664634257555008e-03 2.786448411643505096e-02 3.484719991683959961e-02 2.270890027284622192e-01 -1.654515266418457031e-01 1.995398253202438354e-01 3.139070272445678711e-01 1.811937056481838226e-02 -3.320357203483581543e-01 -1.317120641469955444e-01 -9.024547040462493896e-02 -4.650521278381347656e-02 -8.678667992353439331e-02 1.122152879834175110e-01 -3.912235796451568604e-01 -1.230430603027343750e-01 -1.630585342645645142e-01 -9.765463322401046753e-02 7.974214851856231689e-02 -3.723535239696502686e-01 2.573060095310211182e-01 -1.136963665485382080e-01 -1.625638455152511597e-02 2.749292552471160889e-01 -2.067136019468307495e-01 2.153863012790679932e-01
-1.994501799345016479e-02 -8.216692507266998291e-02 -3.250544145703315735e-02 1.264711767435073853e-01 -6.180852651596069336e-02 1.179704722017049789e-02 -1.179641559720039368e-01 2.781322598457336426e-01 -7.558429986238479614e-02 1.200146749615669250e-01 3.529081866145133972e-02 6.293535232543945312e-02 2.393464595079421997e-01 -1.435975879430770874e-01 -3.110496103763580322e-01 -1.364621818065643311e-01 -1.254281401634216309e-01 1.944886595010757446e-01 1.912969052791595459e-01 -2.052369564771652222e-01 -2.412671148777008057e-01 -1.477403193712234497e-01 -3.036716282367706299e-01 3.206178247928619385e-01 -7.420857995748519897e-02 -6.058279052376747131e-02 -1.246630772948265076e-01 1.654829233884811401e-01 -2.891972064971923828e-01 3.153131902217864990e-01 -1.257057189941406250e-01 6.063835695385932922e-02
6.348991394042968750e-02 4.010849818587303162e-02 -2.775924503803253174e-01 -1.775742024183273315e-01 1.710994243621826172e-01 1.010382324457168579e-01 -1.029150336980819702e-01 1.665149331092834473e-01 1.957197785377502441e-01 1.429246068000793457e-01 7.885413244366645813e-03 -1.302844583988189697e-01 -4.346182942390441895e-02 -2.247025072574615479e-01 -4.499812722206115723e-01 -3.508289158344268799e-01 1.581537872552871704e-01 1.550980657339096069e-01 7.914324849843978882e-02 -2.377214282751083374e-01 -5.446848645806312561e-02 -2.989106476306915283e-01 -1.908320486545562744e-01 -9.986180812120437622e-02 7.502015680074691772e-02 5.037410929799079895e-02 -8.916173130273818970e-02 1.122609376907348633e-01 -1.609426587820053101e-01 1.306163370609283447e-01 -1.709724366664886475e-01 -5.285920947790145874e-02
-3.899367898702621460e-02 -3.020455539226531982e-01 8.748854696750640869e-02 -4.584113880991935730e-02 3.843976557254791260e-02 3.938314691185951233e-02 -2.167388498783111572e-01 -2.959850616753101349e-02 -2.284389548003673553e-02 2.285751700401306152e-01 -2.184252254664897919e-02 5.209093913435935974e-02 1.179200634360313416e-01 -2.028128504753112793e-01 -2.933763265609741211e-01 -2.732680737972259521e-01 5.715533345937728882e-02 3.076134324073791504e-01 3.210119903087615967e-01 -2.735039293766021729e-01 -2.339097559452056885e-01 -2.959234416484832764e-01 -1.021149009466171265e-01 1.492718905210494995e-01 3.803559578955173492e-03 -5.287354439496994019e-02 -2.395580895245075226e-02 1.303716152906417847e-01 -1.879704147577285767e-01 1.852276772260665894e-01 -1.845626085996627808e-01 6.595971528440713882e-03
5.803528428077697754e-02 -1.938080340623855591e-01 9.392097592353820801e-02 -1.605092734098434448e-02 8.846000581979751587e-02 2.227097004652023315e-01 -1.729936897754669189e-01 3.757968842983245850e-01 -2.082315087318420410e-01 1.842924505472183228e-01 9.495723992586135864e-02 -1.154746487736701965e-01 2.122325003147125244e-01 -2.022950947284698486e-01 -4.901356697082519531e-01 -2.781007587909698486e-01 1.647078804671764374e-02 -8.929376304149627686e-02 1.747400872409343719e-02 -1.485484540462493896e-01 -2.896606223657727242e-03 -2.333423197269439697e-01 5.492404475808143616e-02 1.353559270501136780e-02 -1.339936256408691406e-01 2.098140269517898560e-01 -1.935544759035110474e-01 1.103364676237106323e-01 -1.304630339145660400e-01 -5.192034412175416946e-03 -1.928684115409851074e-02 -2.992863021790981293e-02
-2.858362719416618347e-02 1.842921972274780273e-01 8.609375357627868652e-02 -1.128822565078735352e-01 1.276652365922927856e-01 -7.615794241428375244e-02 9.556286036968231201e-02 -5.816689506173133850e-02 -4.549203440546989441e-02 3.143161833286285400e-01 1.060752943158149719e-01 1.224413067102432251e-01 -6.181198358535766602e-02 -3.322109282016754150e-01 -1.671608984470367432e-01 6.259918212890625000e-02 -2.818685770034790039e-01 1.405183523893356323e-01 3.716123998165130615e-01 -1.031555756926536560e-01 6.203366816043853760e-02 -2.130592167377471924e-01 -1.547921299934387207e-01 6.127198785543441772e-02 -1.202521324157714844e-01 5.109847709536552429e-02 1.916699707508087158e-01 -1.511580049991607666e-01 -3.383798599243164062e-01 -4.132627323269844055e-02 -3.390103280544281006e-01 6.791569292545318604e-02
-1.544376909732818604e-01 1.127147153019905090e-01 9.268716722726821899e-02 -1.930328607559204102e-01 -2.967062592506408691e-02 -1.188650280237197876e-01 -2.538315951824188232e-01 3.090923130512237549e-01 1.110156252980232239e-01 3.693337440490722656e-01 8.533090353012084961e-02 1.548949182033538818e-01 3.370363712310791016e-01 -1.925959587097167969e-01 -1.619912087917327881e-01 -2.178132720291614532e-02 -1.231709867715835571e-01 3.977568075060844421e-02 1.165503859519958496e-01 2.349913418292999268e-01 -5.017040669918060303e-02 -6.979782879352569580e-02 -3.365188837051391602e-01 5.383236706256866455e-02 7.109131664037704468e-02 -2.371142357587814331e-01 1.268371939659118652e-01 3.086851537227630615e-02 -1.950900703668594360e-01 -1.947145164012908936e-02 -2.430470585823059082e-01 1.695718057453632355e-02
5.070341750979423523e-02 -5.280536413192749023e-02 1.459688246250152588e-01 -2.796954810619354248e-01 9.406558424234390259e-02 -2.500831186771392822e-01 -2.326644510030746460e-01 1.292604804039001465e-01 9.742994606494903564e-02 2.188812941312789917e-01 -3.653610497713088989e-02 -4.144938662648200989e-02 8.961804956197738647e-02 -7.120589166879653931e-02 -1.799998134374618530e-01 -2.313199043273925781e-01 -9.323643893003463745e-02 -6.316155195236206055e-03 3.641101419925689697e-01 9.107106178998947144e-02 1.004734933376312256e-01 -1.731170713901519775e-01 1.007220894098281860e-01 -1.299751251935958862e-01 -1.711033880710601807e-01 -8.242429792881011963e-02 1.488342788070440292e-02 -2.097333818674087524e-01 -3.186909854412078857e-01 -1.196654960513114929e-01 -2.347874343395233154e-01 3.541380763053894043e-01
4.135120287537574768e-02 -1.023012995719909668e-01 1.315179318189620972e-01 -6.554722785949707031e-02 2.024902403354644775e-01 -1.207923069596290588e-01 -5.295411124825477600e-02 3.225748240947723389e-01 -1.885020136833190918e-01 2.567883133888244629e-01 1.224312186241149902e-01 1.425121561624109745e-03 -8.780607022345066071e-03 -1.129046306014060974e-01 -7.473380863666534424e-02 5.426695570349693298e-02 -3.564028143882751465e-01 -5.100618302822113037e-02 4.043532907962799072e-01 4.647869989275932312e-02 -3.904598355293273926e-01 -2.218042612075805664e-01 -5.358507111668586731e-02 -1.723323613405227661e-01 -1.286217942833900452e-02 -8.932694792747497559e-02 2.651390731334686279e-01 1.552113592624664307e-01 -1.276005953550338745e-01 6.646002084016799927e-02 -9.779296070337295532e-02 6.042725220322608948e-02
-6.603243201971054077e-02 -2.420930713415145874e-01 1.019858755171298981e-02 -6.226154416799545288e-02 -8.787239901721477509e-03 -4.091984406113624573e-02 -2.748755216598510742e-01 9.757547825574874878e-02 -1.300884038209915161e-01 1.637121438980102539e-01 1.742922142148017883e-02 -2.945212647318840027e-02 2.307709604501724243e-01 -1.863012313842773438e-01 -1.989453732967376709e-01 -2.503487467765808105e-01 5.210012570023536682e-02 3.058712184429168701e-01 2.201740443706512451e-01 -3.780628144741058350e-01 -2.335994988679885864e-01 -1.573807746171951294e-01 -9.105222672224044800e-02 1.596817076206207275e-01 4.771013185381889343e-02 -9.237878024578094482e-02 -8.556760847568511963e-02 1.696810275316238403e-01 -2.096658498048782349e-01 1.106531023979187012e-01 -3.248556256294250488e-01 4.054113477468490601e-02
1.297699660062789917e-01 -5.373848974704742432e-02 1.639779955148696899e-01 1.005060598254203796e-01 -1.027400121092796326e-01 -4.185625016689300537e-01 -1.399901956319808960e-01 2.195819169282913208e-01 -2.190902642905712128e-02 3.472058475017547607e-01 5.765901133418083191e-02 2.233442068099975586e-01 -4.746407642960548401e-02 -3.132979571819305420e-01 -3.154625892639160156e-01 -2.010610885918140411e-02 1.059746928513050079e-02 1.698395162820816040e-01 2.056234776973724365e-01 7.535465806722640991e-02 -8.634852245450019836e-03 -5.918871238827705383e-02 -1.225835294462740421e-03 1.759254932403564453e-01 -2.537494525313377380e-02 -1.992521435022354126e-01 3.632109239697456360e-02 -1.591379344463348389e-01 -2.261880040168762207e-01 1.424421966075897217e-01 -2.521038055419921875e-01 4.131649807095527649e-02
1.115472540259361267e-01 -2.514311671257019043e-01 -2.835550345480442047e-02 -2.090634852647781372e-01 4.548254981637001038e-02 2.976528406143188477e-01 -1.931434422731399536e-01 1.666410416364669800e-01 6.007379293441772461e-02 1.956909596920013428e-01 -8.361608535051345825e-02 -1.652638018131256104e-01 2.880007922649383545e-01 -1.355395168066024780e-01 -2.376489341259002686e-01 -2.546686828136444092e-01 -9.515085071325302124e-02 1.775162220001220703e-01 -1.825040951371192932e-02 -2.542430758476257324e-01 1.400900911539793015e-02 -3.602270185947418213e-01 -1.595199555158615112e-01 2.459526807069778442e-01 1.410985291004180908e-01 7.559047546237707138e-03 -6.438758224248886108e-02 -6.002251803874969482e-02 -1.356126219034194946e-01 9.300677478313446045e-02 -1.661261320114135742e-01 -1.464294344186782837e-01
1.916044950485229492e-01 3.456447124481201172e-01 8.036503195762634277e-02 -2.441463172435760498e-01 -1.539750099182128906e-01 1.563933491706848145e-02 -5.730668199248611927e-04 2.682394981384277344e-01 -6.047314777970314026e-02 1.901072412729263306e-01 8.559064567089080811e-02 3.251524269580841064e-01 2.998130321502685547e-01 -4.439512267708778381e-03 -1.584418416023254395e-01 -2.143842726945877075e-01 -2.785606980323791504e-01 -1.799484789371490479e-01 1.403440386056900024e-01 8.575160801410675049e-02 -6.968698929995298386e-03 -2.884448468685150146e-01 -1.089990511536598206e-01 1.571606993675231934e-01 3.936814889311790466e-02 -2.726559638977050781e-01 4.676386713981628418e-03 3.556080162525177002e-02 -2.688898891210556030e-02 5.592953786253929138e-02 -1.669868081808090210e-01 4.750034958124160767e-02
1.555345654487609863e-01 -6.562600284814834595e-02 -5.636730417609214783e-02 -2.045873105525970459e-01 3.199402391910552979e-01 -1.607227176427841187e-01 -3.232918083667755127e-01 1.490584462881088257e-01 -1.424086838960647583e-01 3.653793036937713623e-01 1.762890219688415527e-01 -5.849311128258705139e-03 5.361728370189666748e-02 -1.597747206687927246e-01 -2.978232502937316895e-01 -7.231391221284866333e-02 8.425097912549972534e-02 8.521477878093719482e-02 -4.718387871980667114e-02 -2.374562062323093414e-02 -9.890115261077880859e-02 1.904493421316146851e-01 -1.912637352943420410e-01 4.964600875973701477e-02 1.128921136260032654e-01 -3.096274137496948242e-01 -8.056242763996124268e-02 -2.090296940878033638e-03 -9.490667283535003662e-02 3.473852872848510742e-01 2.110710553824901581e-02 1.297226846218109131e-01
3.178406953811645508e-01 -7.547941058874130249e-03 2.263015657663345337e-01 -2.778281457722187042e-02 -8.040134608745574951e-02 1.503098756074905396e-01 -2.243584953248500824e-02 2.130504883825778961e-02 1.568121016025543213e-01 2.171493470668792725e-01 -1.522724702954292297e-02 -1.324885487556457520e-01 5.201162397861480713e-02 -4.965575635433197021e-01 -3.966782093048095703e-01 1.577742695808410645e-01 4.601274058222770691e-02 -3.135357517749071121e-03 -4.553165286779403687e-02 -2.015364915132522583e-01 -3.530080020427703857e-01 9.507865179330110550e-04 -2.126394212245941162e-01 -5.416844785213470459e-02 2.396257966756820679e-02 1.402547508478164673e-01 4.491949826478958130e-02 2.062641782686114311e-03 -2.157546579837799072e-01 4.975704103708267212e-02 3.631063736975193024e-03 -8.356101065874099731e-02
-8.962843567132949829e-03 -4.920199513435363770e-02 -1.883119810372591019e-03 -1.186340823769569397e-01 2.335905097424983978e-02 -4.111938774585723877e-01 -2.778523862361907959e-01 1.104032620787620544e-01 -3.032783977687358856e-02 1.227734461426734924e-01 1.355863921344280243e-02 1.951640993356704712e-01 1.945865601301193237e-01 -1.168283745646476746e-01 -1.881063729524612427e-01 4.318767786026000977e-02 -3.088750839233398438e-01 -5.952955409884452820e-02 3.022748529911041260e-01 -1.356482389383018017e-03 -1.758563071489334106e-01 1.132688522338867188e-01 -2.320525348186492920e-01 -3.661445677280426025e-01 -2.375034391880035400e-01 -6.145736668258905411e-03 -1.263249516487121582e-01 -9.157927334308624268e-02 -1.306253373622894287e-01 1.669838652014732361e-02 -1.144257783889770508e-01 2.194674015045166016e-01
2.138833552598953247e-01 8.751639723777770996e-02 7.980751991271972656e-02 -3.569867014884948730e-01 1.264993548393249512e-01 -6.329903751611709595e-02 -8.581672608852386475e-02 2.049221992492675781e-01 1.191503852605819702e-01 1.241496950387954712e-01 2.036650851368904114e-02 3.422660827636718750e-01 2.306034862995147705e-01 2.169925123453140259e-01 -3.564746379852294922e-01 -1.680125109851360321e-02 -1.604530960321426392e-01 6.646476686000823975e-02 1.001944318413734436e-01 1.466532647609710693e-01 -1.467505395412445068e-01 -1.100561767816543579e-01 -2.791101932525634766e-01 -3.025567159056663513e-02 5.159648135304450989e-02 -3.374202549457550049e-01 3.733221208676695824e-03 1.566906124353408813e-01 -2.117897719144821167e-01 4.751524701714515686e-02 -2.450955100357532501e-02 7.523233443498611450e-02
2.280453294515609741e-01 -3.250319883227348328e-02 1.778344362974166870e-01 -1.375183314085006714e-01 5.841349810361862183e-02 -1.036591902375221252e-01 -4.705820232629776001e-02 3.172900527715682983e-02 1.927476227283477783e-01 2.578325271606445312e-01 1.373089849948883057e-01 -1.923116147518157959e-01 6.667497754096984863e-02 -1.525183022022247314e-01 -5.747350677847862244e-02 -1.678989678621292114e-01 -2.287876904010772705e-01 -1.568732112646102905e-01 1.437419056892395020e-01 -1.740973591804504395e-01 -1.389803141355514526e-01 -2.426162213087081909e-01 5.734528228640556335e-02 -2.099713385105133057e-01 3.617493063211441040e-02 -3.235885500907897949e-01 5.934024974703788757e-02 -1.255091130733489990e-01 -4.612973630428314209e-01 2.223069965839385986e-01 4.935525357723236084e-02 1.301286518573760986e-01
-6.865122914314270020e-02 3.282557129859924316e-01 4.897052794694900513e-02 -3.170372843742370605e-01 2.924737036228179932e-01 -7.931877672672271729e-02 5.036411806941032410e-02 2.665035128593444824e-01 2.345521152019500732e-01 1.273561120033264160e-01 -2.142047509551048279e-03 2.042065709829330444e-01 1.908659934997558594e-01 -2.778405547142028809e-01 -3.262674510478973389e-01 -1.653155982494354248e-01 -9.211752563714981079e-02 -1.216934993863105774e-02 1.241420116275548935e-02 5.917383357882499695e-02 -1.355561763048171997e-01 -1.228403672575950623e-01 -1.594992429018020630e-01 1.307908147573471069e-01 6.592066586017608643e-02 -7.298676669597625732e-02 3.146848976612091064e-01 1.272855908609926701e-03 -1.138052865862846375e-01 2.208544462919235229e-01 -3.902257652953267097e-03 -1.192482560873031616e-02
6.794270128011703491e-03 -2.105629146099090576e-01 7.010257244110107422e-02 -7.143692672252655029e-02 -3.429505228996276855e-02 1.064755488187074661e-02 -3.645949065685272217e-01 9.561980143189430237e-03 -1.426605582237243652e-01 2.647346258163452148e-01 -3.809584304690361023e-02 4.709798842668533325e-02 2.109788954257965088e-01 -1.922482103109359741e-01 -2.399399429559707642e-01 -3.568876087665557861e-01 3.248071298003196716e-02 2.402772754430770874e-01 1.127873435616493225e-01 -3.534600138664245605e-01 -1.624163389205932617e-01 -1.596279889345169067e-01 -7.007990777492523193e-02 1.205960214138031006e-01 -1.442205607891082764e-01 -3.114324435591697693e-02 -2.257838612422347069e-03 1.854730546474456787e-01 -1.024142801761627197e-01 1.800519973039627075e-01 -2.896891534328460693e-01 3.454692428931593895e-03
-1.064443662762641907e-01 -3.339976966381072998e-01 -4.523516073822975159e-02 1.161951851099729538e-02 5.303485319018363953e-02 1.621370948851108551e-02 -2.883425056934356689e-01 4.627106711268424988e-02 -2.004428580403327942e-02 1.361430138349533081e-01 5.497491732239723206e-02 -3.363377228379249573e-02 7.602164894342422485e-02 -2.154448181390762329e-01 -2.659613192081451416e-01 -2.547744214534759521e-01 5.380729679018259048e-03 2.088732570409774780e-01 4.580872133374214172e-02 -3.009274601936340332e-01 -4.606807529926300049e-01 -2.786901295185089111e-01 -1.312478929758071899e-01 1.107958555221557617e-01 -6.894494593143463135e-02 -1.269165277481079102e-01 1.332425884902477264e-02 1.082878708839416504e-01 -2.417606860399246216e-01 8.049293607473373413e-02 -1.432134807109832764e-01 -4.162474349141120911e-02
1.399452686309814453e-01 1.590504944324493408e-01 2.179351300001144409e-01 -2.735272943973541260e-01 4.139319062232971191e-02 -5.908824875950813293e-02 -1.936602741479873657e-01 -1.134118288755416870e-01 1.054628342390060425e-01 3.500683605670928955e-01 -2.351471036672592163e-02 -4.426663368940353394e-02 1.698372960090637207e-01 4.148659761995077133e-03 -2.994643449783325195e-01 -2.347354292869567871e-01 -4.151356592774391174e-02 1.583400666713714600e-01 1.693051457405090332e-01 1.954248100519180298e-01 -7.400553673505783081e-02 4.335797950625419617e-02 -1.096799522638320923e-01 -2.174210734665393829e-02 -1.983067095279693604e-01 -2.262521982192993164e-01 5.649895966053009033e-02 -3.020631968975067139e-01 -1.805690973997116089e-01 1.685927808284759521e-01 -3.986076265573501587e-02 3.260874450206756592e-01
-4.678026586771011353e-02 -1.870069652795791626e-01 -2.797705586999654770e-03 -2.696086652576923370e-02 4.862925410270690918e-02 2.695437148213386536e-02 -3.138734102249145508e-01 -4.167680814862251282e-02 -1.479896754026412964e-01 2.024880200624465942e-01 -2.876050584018230438e-02 -5.895443260669708252e-03 2.910289466381072998e-01 -1.607216447591781616e-01 -2.446559518575668335e-01 -2.406700700521469116e-01 7.604721933603286743e-02 2.697309851646423340e-01 1.094879135489463806e-01 -3.296088278293609619e-01 -2.850412130355834961e-01 -1.894109547138214111e-01 -8.811788260936737061e-02 4.102883487939834595e-02 -1.188827585428953171e-02 -1.414835751056671143e-01 -7.035383582115173340e-02 1.496545523405075073e-01 -1.957524865865707397e-01 5.939205735921859741e-02 -3.892765045166015625e-01 -7.736030966043472290e-03
-2.299627661705017090e-02 1.657253056764602661e-01 -4.686846211552619934e-02 1.799018383026123047e-01 1.635950952768325806e-01 -3.141279220581054688e-01 -2.395324967801570892e-02 1.595949232578277588e-01 -3.348581492900848389e-01 1.253002285957336426e-01 1.377498358488082886e-02 2.361369878053665161e-01 7.782905548810958862e-02 -2.604748606681823730e-01 -3.561425805091857910e-01 -1.935885250568389893e-01 9.990043938159942627e-03 1.881140284240245819e-02 1.155906617641448975e-01 -1.274375058710575104e-02 -3.029383718967437744e-01 -1.906097084283828735e-01 -6.108120828866958618e-02 6.496050395071506500e-03 -7.732331752777099609e-02 1.676653139293193817e-02 2.839619517326354980e-01 -2.199884504079818726e-01 -2.164700441062450409e-02 1.701406836509704590e-01 -1.391026526689529419e-01 1.845331639051437378e-01
-6.611278653144836426e-02 7.183225452899932861e-02 5.843295715749263763e-03 -3.586111962795257568e-01 2.755503058433532715e-01 -2.587408125400543213e-01 -6.636465340852737427e-02 2.991675734519958496e-01 1.443140506744384766e-01 1.104068458080291748e-01 -1.210073158144950867e-01 2.700065374374389648e-01 2.945301532745361328e-01 -1.306628733873367310e-01 -3.899860084056854248e-01 -1.356469988822937012e-01 1.759921945631504059e-02 1.541045010089874268e-01 -6.125978380441665649e-02 -5.206361785531044006e-02 -1.036659628152847290e-01 -1.598379015922546387e-01 -8.613977581262588501e-02 -9.470332413911819458e-02 3.812442347407341003e-02 -4.075668007135391235e-02 1.384109258651733398e-01 -2.722075581550598145e-02 -4.715949296951293945e-02 2.854479253292083740e-01 5.497622117400169373e-02 1.929652243852615356e-01
2.561147511005401611e-01 2.133930772542953491e-01 -5.649407953023910522e-02 -2.102040201425552368e-01 2.659102082252502441e-01 -1.298244148492813110e-01 -6.352913379669189453e-02 2.678739130496978760e-01 4.028205946087837219e-02 6.324625760316848755e-02 -6.271047145128250122e-02 -4.262668266892433167e-02 2.239485979080200195e-01 -1.742745786905288696e-01 -3.822416067123413086e-01 -1.642240434885025024e-01 -1.455808877944946289e-01 1.165962889790534973e-01 1.191742792725563049e-01 4.001077264547348022e-02 -1.884427666664123535e-01 -1.778592169284820557e-01 -5.954428110271692276e-03 3.189891204237937927e-02 -5.102117732167243958e-02 -2.082354202866554260e-02 1.875960081815719604e-01 -2.401012554764747620e-02 1.875262409448623657e-01 3.264400362968444824e-01 -3.293131291866302490e-01 -7.341530174016952515e-02
-9.370662271976470947e-02 -1.331669688224792480e-01 5.096835270524024963e-02 -9.197659790515899658e-02 2.078523933887481689e-01 -5.405072495341300964e-02 -1.270064264535903931e-01 2.774700522422790527e-01 2.395414113998413086e-01 -3.051749058067798615e-02 -3.137221932411193848e-02 6.545964628458023071e-02 4.358118474483489990e-01 -1.340944766998291016e-01 -4.671423733234405518e-01 -8.093141764402389526e-02 -2.854245305061340332e-01 6.237800791859626770e-02 4.654275625944137573e-02 6.323147565126419067e-02 -5.359896644949913025e-02 -2.041887678205966949e-02 -2.647593617439270020e-01 1.874891221523284912e-01 -1.021527498960494995e-01 -2.306034266948699951e-01 1.074175909161567688e-01 1.367227584123611450e-01 1.034709736704826355e-01 1.556379720568656921e-02 -1.039037555456161499e-01 1.061451360583305359e-01
-1.521810889244079590e-01 5.669446662068367004e-02 -5.169961974024772644e-02 -3.456663191318511963e-01 1.389609426259994507e-01 -9.496711939573287964e-02 -3.485538065433502197e-03 8.692713081836700439e-02 2.939161360263824463e-01 1.072788387537002563e-01 -9.223727881908416748e-02 -1.348305726423859596e-03 2.493948340415954590e-01 -2.547606080770492554e-02 -2.592691183090209961e-01 -9.145461767911911011e-02 3.692240267992019653e-02 -1.633553653955459595e-01 3.781810030341148376e-02 -2.749939635396003723e-02 -2.464197725057601929e-01 -3.015344738960266113e-01 -2.281208485364913940e-01 4.414623603224754333e-02 2.165329456329345703e-01 -7.329099753405898809e-05 1.563636511564254761e-01 -3.514316976070404053e-01 2.580781467258930206e-02 1.826586276292800903e-01 -3.255673944950103760e-01 -1.423289533704519272e-03
-8.148971199989318848e-02 -2.467915266752243042e-01 -5.118087679147720337e-02 -9.965782519429922104e-04 -7.024991512298583984e-02 -3.423731774091720581e-02 -3.147921860218048096e-01 1.610639691352844238e-01 4.210729617625474930e-03 -2.067405544221401215e-02 8.502896875143051147e-02 -4.975278675556182861e-02 1.060985401272773743e-01 -1.550431251525878906e-01 -4.600281715393066406e-01 -1.801466047763824463e-01 -8.390198647975921631e-02 3.970653191208839417e-02 1.305010914802551270e-01 -1.424278616905212402e-01 2.064932882785797119e-02 -1.662427634000778198e-01 -2.022433280944824219e-01 2.995370626449584961e-01 7.452972978353500366e-02 -2.304144650697708130e-01 -2.292260378599166870e-01 1.144716963171958923e-01 -3.655343949794769287e-01 1.705054640769958496e-01 -1.053506806492805481e-01 8.040502667427062988e-02
-4.760259017348289490e-02 2.956887781620025635e-01 -3.084458876401185989e-03 -4.426325485110282898e-02 -1.295822858810424805e-01 -8.508092910051345825e-02 -1.887511312961578369e-01 2.438991889357566833e-02 1.846902370452880859e-01 3.861826062202453613e-01 -5.266283825039863586e-02 -2.197269648313522339e-01 1.423390656709671021e-01 -1.281145960092544556e-01 -2.017669379711151123e-01 -2.578982114791870117e-01 -1.983755826950073242e-01 2.129514515399932861e-02 7.422196120023727417e-02 -1.002957299351692200e-01 -1.149164065718650818e-01 -3.279750347137451172e-01 -8.278253674507141113e-02 -2.993849813938140869e-01 -5.560382455587387085e-02 -2.032618373632431030e-01 -1.620864123106002808e-02 5.104278400540351868e-02 -3.744877278804779053e-01 6.767635047435760498e-02 -2.000350505113601685e-02 6.896818429231643677e-02
-2.471693977713584900e-02 6.131876632571220398e-02 2.041136026382446289e-01 -4.608276486396789551e-02 1.325678974390029907e-01 -2.392971366643905640e-01 -1.931239217519760132e-01 3.553912639617919922e-01 8.454178273677825928e-02 2.732889913022518158e-02 1.388393491506576538e-01 3.702842071652412415e-02 1.624980196356773376e-02 -2.445387989282608032e-01 -3.741193115711212158e-01 -1.215330734848976135e-01 2.200236544013023376e-02 2.107742875814437866e-01 8.318244665861129761e-02 1.793528497219085693e-01 -2.652313113212585449e-01 6.057003140449523926e-02 -8.719419687986373901e-02 1.679352223873138428e-01 6.545373052358627319e-02 -1.602933257818222046e-01 1.787990145385265350e-02 1.026621162891387939e-01 -1.122188717126846313e-01 4.254824817180633545e-01 -1.837178021669387817e-01 -8.960732072591781616e-02
5.187333002686500549e-02 2.718659937381744385e-01 3.121317028999328613e-01 -1.362043768167495728e-01 -1.716452986001968384e-01 2.218173742294311523e-01 -1.806268841028213501e-01 -2.571175061166286469e-02 -2.327185869216918945e-02 2.365153133869171143e-01 -1.078846603631973267e-01 8.783002942800521851e-02 -5.729239434003829956e-02 -2.235028445720672607e-01 -2.794196307659149170e-01 -7.350973039865493774e-02 1.512409448623657227e-01 -2.022221386432647705e-01 1.396001577377319336e-01 -1.767462044954299927e-01 -2.341710329055786133e-01 -4.974846914410591125e-02 -1.310729682445526123e-01 -3.056192025542259216e-02 9.379073232412338257e-02 -3.061766326427459717e-01 -1.936782337725162506e-02 -2.432076930999755859e-01 -1.468431502580642700e-01 2.964775562286376953e-01 1.377025693655014038e-01 5.008849874138832092e-02
2.069468200206756592e-01 6.928897649049758911e-02 3.188108503818511963e-01 -1.011414006352424622e-01 1.635321527719497681e-01 -7.755475118756294250e-03 -8.555058389902114868e-02 5.674730986356735229e-02 5.955870077013969421e-02 3.196362555027008057e-01 9.089790284633636475e-02 -1.766804158687591553e-01 2.015866786241531372e-01 -5.921075865626335144e-02 -1.675960719585418701e-01 -1.379928588867187500e-01 -2.522995173931121826e-01 -1.008653081953525543e-03 1.220447570085525513e-01 1.854167431592941284e-01 -1.164270937442779541e-01 1.481228880584239960e-02 -4.568081200122833252e-01 -6.087195128202438354e-02 -1.154512763023376465e-01 -3.321848437190055847e-02 6.571170687675476074e-02 -2.240204364061355591e-01 -2.682892084121704102e-01 1.353104561567306519e-01 1.264010742306709290e-02 2.612007260322570801e-01
-1.306886821985244751e-01 4.435891285538673401e-02 3.785648941993713379e-02 -2.398126274347305298e-01 1.411574184894561768e-01 -2.976327836513519287e-01 -1.961746513843536377e-01 2.400046288967132568e-01 9.764821827411651611e-02 3.120432794094085693e-01 1.194576248526573181e-01 1.706122905015945435e-01 2.753978669643402100e-01 -2.006527185440063477e-01 -2.652241587638854980e-01 -4.702838510274887085e-02 6.201165961101651192e-04 5.658315867185592651e-02 9.643692523241043091e-02 2.449204623699188232e-01 -1.441224850714206696e-02 -1.964787542819976807e-01 -2.431786358356475830e-01 1.545561701059341431e-01 7.265044003725051880e-02 -1.626863181591033936e-01 7.766788452863693237e-02 -1.125835925340652466e-01 -2.219925820827484131e-01 2.247025519609451294e-01 -1.673744171857833862e-01 -7.684180885553359985e-02
3.246872499585151672e-02 2.567076981067657471e-01 -3.176772594451904297e-02 -1.207760721445083618e-01 -1.018169596791267395e-01 -1.193007305264472961e-01 8.135137031786143780e-04 -2.829054743051528931e-02 1.736305207014083862e-01 3.399703800678253174e-01 -8.712627738714218140e-02 -1.147170066833496094e-01 1.327555030584335327e-01 -2.383396774530410767e-01 -1.417846232652664185e-01 -1.944027841091156006e-01 -3.151423633098602295e-01 -4.058691486716270447e-02 1.448610424995422363e-01 -1.973434090614318848e-01 -1.349026411771774292e-01 -1.709905266761779785e-01 -1.645092666149139404e-01 -3.009216189384460449e-01 2.682335674762725830e-02 -1.789098605513572693e-02 1.537111848592758179e-01 1.701311171054840088e-01 -3.614622950553894043e-01 2.639377713203430176e-01 4.603689908981323242e-02 1.060823649168014526e-01
2.573269605636596680e-01 -4.489979147911071777e-02 1.642519086599349976e-01 -6.815351545810699463e-02 -7.285349071025848389e-03 -7.340510189533233643e-02 5.117052420973777771e-02 -7.886378467082977295e-02 -1.361718326807022095e-01 2.418060153722763062e-01 4.797428846359252930e-02 1.026712637394666672e-02 7.361446321010589600e-02 -6.721118092536926270e-02 -1.130915135145187378e-01 -2.799373567104339600e-01 3.918607905507087708e-02 -1.604736782610416412e-02 4.417284727096557617e-01 3.852224443107843399e-03 -2.288467884063720703e-01 -1.297415792942047119e-01 -2.170405536890029907e-01 -7.768515497446060181e-02 -2.172240316867828369e-01 4.850274883210659027e-03 3.991941735148429871e-02 -8.499254286289215088e-02 -1.517536789178848267e-01 7.820072025060653687e-02 -5.073850750923156738e-01 2.084814906120300293e-01
3.059633076190948486e-02 1.967968419194221497e-02 2.170454412698745728e-01 -3.699435889720916748e-01 2.022136151790618896e-01 -2.026837766170501709e-01 -3.852497935295104980e-01 -1.466475278139114380e-01 1.707204058766365051e-02 -7.112317532300949097e-02 1.557561457157135010e-01 1.183940097689628601e-01 2.482564151287078857e-01 -2.194445133209228516e-01 -2.420803904533386230e-01 -2.497559785842895508e-01 -5.303507670760154724e-03 1.739892363548278809e-01 1.126269549131393433e-01 7.348868995904922485e-02 6.975967437028884888e-03 8.432378619909286499e-02 -4.345645010471343994e-02 1.655334681272506714e-01 1.127575263381004333e-01 -2.859938144683837891e-01 1.312875747680664062e-01 -1.012068763375282288e-01 3.752373624593019485e-03 1.632614731788635254e-01 -6.873543560504913330e-02 2.240689843893051147e-01
-1.845346763730049133e-02 7.214285433292388916e-02 2.800742983818054199e-01 -2.563115060329437256e-01 2.052049487829208374e-01 -1.643228381872177124e-01 -1.029725372791290283e-01 2.463088035583496094e-01 -6.014774367213249207e-02 1.624794751405715942e-01 -5.495240166783332825e-02 -6.015989556908607483e-02 8.397382497787475586e-02 1.382926851511001587e-01 -2.715067565441131592e-01 -4.074510633945465088e-01 -7.188256829977035522e-02 8.083083480596542358e-02 1.779080480337142944e-01 2.742959558963775635e-01 4.711332544684410095e-02 -9.791038930416107178e-02 -2.650248706340789795e-01 1.277408450841903687e-01 -5.338583514094352722e-02 -2.154722213745117188e-01 4.949584603309631348e-02 -5.219231918454170227e-02 -1.203885376453399658e-01 2.590087652206420898e-01 -1.466022729873657227e-01 1.813683807849884033e-01
7.559788227081298828e-02 -1.927040666341781616e-01 4.911964014172554016e-02 -1.206697598099708557e-01 1.549869030714035034e-02 7.482235878705978394e-02 -2.694363296031951904e-01 6.473249942064285278e-02 -8.553992211818695068e-02 2.362056970596313477e-01 6.610673735849559307e-04 3.929824754595756531e-02 2.727324962615966797e-01 -4.581578075885772705e-02 -2.249166369438171387e-01 -3.488857746124267578e-01 1.438161283731460571e-01 2.803055942058563232e-01 1.556328982114791870e-01 -4.601670801639556885e-01 -1.296031624078750610e-01 -2.002809792757034302e-01 -6.592864543199539185e-02 7.336917519569396973e-02 -1.083621662110090256e-02 -6.694781780242919922e-02 -1.243382990360260010e-01 1.383754704147577286e-02 -1.773578822612762451e-01 1.757135391235351562e-01 -2.374466657638549805e-01 5.721648782491683960e-02
3.691902756690979004e-01 8.467169851064682007e-02 -2.264776974916458130e-01 -1.593431234359741211e-01 1.050868257880210876e-01 -1.401323527097702026e-01 -1.738461107015609741e-01 -9.596136212348937988e-02 8.635176345705986023e-03 1.157071255147457123e-02 -1.139303445816040039e-01 -1.991862505674362183e-01 -6.456341594457626343e-02 -1.050285100936889648e-01 -3.601431548595428467e-01 -2.736872732639312744e-01 -1.608120352029800415e-01 -6.612683087587356567e-02 2.971867918968200684e-01 6.400112807750701904e-02 -2.952115535736083984e-01 -1.834136247634887695e-01 9.145951271057128906e-02 1.644968241453170776e-01 1.810882687568664551e-01 -1.082037016749382019e-01 2.140491157770156860e-01 1.724009364843368530e-01 4.437089338898658752e-02 1.352123171091079712e-01 -7.153607159852981567e-02 1.131020560860633850e-01
-3.705822676420211792e-02 -1.406632065773010254e-01 -1.138632185757160187e-02 -1.324855983257293701e-01 3.621358051896095276e-02 1.071989461779594421e-01 -1.916477531194686890e-01 9.174162149429321289e-02 2.998386975377798080e-03 3.341406583786010742e-01 7.401579618453979492e-02 -3.842182457447052002e-02 9.916057437658309937e-02 -1.812962144613265991e-01 -1.952740997076034546e-01 -2.524673342704772949e-01 -5.639386828988790512e-03 2.455266937613487244e-02 8.868651092052459717e-02 -3.486107885837554932e-01 -1.690514087677001953e-01 -2.671189308166503906e-01 -2.651501297950744629e-01 6.963662058115005493e-02 -8.604536205530166626e-02 -8.596953749656677246e-02 -1.445219367742538452e-01 2.072136849164962769e-01 -2.787054777145385742e-01 3.160231709480285645e-01 -2.503041923046112061e-01 -1.268509924411773682e-01
7.155194878578186035e-02 -1.755063049495220184e-02 2.388423979282379150e-01 -2.878181040287017822e-01 1.668605506420135498e-01 -4.402195513248443604e-01 9.991342574357986450e-02 6.191842257976531982e-02 2.375159710645675659e-01 2.233671694993972778e-01 -1.788910478353500366e-01 9.491435438394546509e-02 -1.316383033990859985e-01 -1.921293437480926514e-01 -1.189909726381301880e-01 -2.364000864326953888e-02 -1.741553246974945068e-01 -5.138793960213661194e-03 2.306799963116645813e-02 -7.447954267263412476e-02 -2.658369839191436768e-01 -2.857812047004699707e-01 8.980183303356170654e-02 -1.151676476001739502e-01 -8.809616416692733765e-02 -9.371516108512878418e-02 -3.006637655198574066e-02 -1.397551000118255615e-01 -1.081063151359558105e-01 8.907520771026611328e-02 -3.671450912952423096e-01 3.817942366003990173e-02
-5.948708206415176392e-02 1.510747969150543213e-01 1.149251461029052734e-01 1.695788353681564331e-01 2.791202664375305176e-01 -2.349945902824401855e-01 -1.016612425446510315e-01 2.084902487695217133e-02 1.049303784966468811e-01 4.192743897438049316e-01 -4.286470357328653336e-03 -1.515399012714624405e-02 1.071402803063392639e-01 -1.813348196446895599e-02 -2.854864597320556641e-01 -2.768582291901111603e-02 -2.055341154336929321e-01 -1.039590239524841309e-01 3.774209320545196533e-01 1.320982277393341064e-01 -3.167946934700012207e-01 -2.674578130245208740e-01 -1.171803027391433716e-01 -1.597535014152526855e-01 1.113286465406417847e-01 -8.929336071014404297e-02 1.177207976579666138e-01 -4.666872695088386536e-02 -1.228399053215980530e-01 9.330707788467407227e-02 2.826442942023277283e-02 1.468154340982437134e-01
-4.687219858169555664e-02 9.706113487482070923e-02 2.327153682708740234e-01 -9.747637063264846802e-02 2.725206017494201660e-01 -1.972604095935821533e-01 -2.880224399268627167e-02 5.121387168765068054e-02 1.288357824087142944e-01 -8.309405297040939331e-02 -1.538122296333312988e-01 -7.033523172140121460e-02 3.504566550254821777e-01 -9.556772559881210327e-02 -5.775599479675292969e-01 -6.580878794193267822e-02 -7.783470302820205688e-02 1.082480996847152710e-01 -4.387715831398963928e-02 -2.175766415894031525e-02 -2.227654755115509033e-01 8.199851959943771362e-03 -2.870707511901855469e-01 6.701938807964324951e-02 -2.288391143083572388e-01 -1.214084476232528687e-01 1.102528423070907593e-01 1.426609903573989868e-01 -1.017393171787261963e-01 -4.501821845769882202e-02 -7.987038791179656982e-02 1.048096939921379089e-01
-4.921488580293953419e-04 -2.147842645645141602e-01 1.555333882570266724e-01 -1.258050799369812012e-01 1.380849331617355347e-01 1.151310876011848450e-01 -1.976102739572525024e-01 6.949774920940399170e-02 -1.164192035794258118e-01 1.503560692071914673e-01 -3.622625023126602173e-02 2.076144516468048096e-02 2.816938459873199463e-01 -1.838988959789276123e-01 -2.744338810443878174e-01 -2.202928811311721802e-01 1.226997449994087219e-01 3.035060763359069824e-01 1.771920472383499146e-01 -3.396704792976379395e-01 -2.440089732408523560e-01 -1.750369369983673096e-01 -2.113897912204265594e-02 9.773954749107360840e-02 2.978723868727684021e-02 -6.146936863660812378e-02 -8.442164957523345947e-02 2.026536464691162109e-01 -2.138503044843673706e-01 -3.797415702138096094e-04 -3.300163447856903076e-01 -3.323054686188697815e-02
-9.316441416740417480e-02 -2.637165598571300507e-02 5.671101808547973633e-02 1.752502471208572388e-02 -6.890419870615005493e-02 -1.547683589160442352e-02 -1.070583164691925049e-01 2.669484913349151611e-01 1.385765373706817627e-01 1.181419268250465393e-01 -1.093874573707580566e-01 2.614884376525878906e-01 7.456209510564804077e-02 -4.186224341392517090e-01 -3.840815126895904541e-01 -6.191162765026092529e-02 1.899258419871330261e-02 1.727486262097954750e-03 -2.442247606813907623e-02 -3.302209079265594482e-01 -1.098851636052131653e-01 -2.094828486442565918e-01 -1.622663438320159912e-01 3.335073590278625488e-01 -6.109269335865974426e-02 9.732863306999206543e-02 -2.004542946815490723e-01 6.154709681868553162e-02 -2.656158506870269775e-01 1.202013250440359116e-02 -1.404366791248321533e-01 -5.116185173392295837e-02
3.300292417407035828e-02 1.650031059980392456e-01 1.679689995944499969e-02 1.125084385275840759e-01 1.847402453422546387e-01 -8.909056335687637329e-02 -1.126272827386856079e-01 3.500977754592895508e-01 1.762195080518722534e-01 2.614921033382415771e-01 -1.280203461647033691e-01 8.399277180433273315e-02 1.321137994527816772e-01 -7.717183232307434082e-02 -1.447620689868927002e-01 -6.558032333850860596e-02 -1.640490442514419556e-01 -7.275848090648651123e-02 2.168901264667510986e-01 -5.503990128636360168e-02 -3.168202042579650879e-01 -6.376835703849792480e-02 -1.124400943517684937e-01 -7.605435699224472046e-02 5.733494088053703308e-02 -3.416843414306640625e-01 2.429758012294769287e-01 -1.756359636783599854e-01 5.073975399136543274e-02 6.659996509552001953e-02 2.202569693326950073e-01 3.732213973999023438e-01
2.861450314521789551e-01 1.662498265504837036e-01 1.985849887132644653e-01 9.131865948438644409e-02 -9.759775362908840179e-03 -3.286585509777069092e-01 7.928225211799144745e-03 1.406112313270568848e-01 2.042903602123260498e-01 1.971716284751892090e-01 -6.849028170108795166e-02 -7.389653474092483521e-02 2.265465110540390015e-01 -2.444673627614974976e-01 -8.425179123878479004e-02 -1.231217533349990845e-01 4.079096391797065735e-02 1.039751619100570679e-01 3.120579421520233154e-01 7.756324857473373413e-02 -2.872199416160583496e-01 -8.686619251966476440e-02 -1.387218385934829712e-01 1.095960065722465515e-01 1.571565568447113037e-01 1.186177432537078857e-01 -1.576835475862026215e-02 -2.749227881431579590e-01 -1.671247035264968872e-01 -5.297444760799407959e-02 -2.311608791351318359e-01 2.339105308055877686e-01
-4.453567788004875183e-02 -1.520289927721023560e-01 4.267239477485418320e-03 3.905544802546501160e-02 1.066416129469871521e-01 -1.148466207087039948e-02 -2.774489820003509521e-01 5.709429457783699036e-02 3.877654299139976501e-02 2.697258293628692627e-01 -9.956095367670059204e-03 2.188109356211498380e-04 3.293395638465881348e-01 -1.899498403072357178e-01 -2.563208937644958496e-01 -2.207336723804473877e-01 6.781473010778427124e-02 2.342773228883743286e-01 1.717728674411773682e-01 -3.281502723693847656e-01 -1.998680531978607178e-01 -1.552622616291046143e-01 -1.628060638904571533e-01 1.277174055576324463e-01 -5.015737935900688171e-02 -1.434874236583709717e-01 -1.130860373377799988e-01 8.734785020351409912e-02 -3.070647418498992920e-01 1.727626919746398926e-01 -2.108608484268188477e-01 -1.806364208459854126e-01
1.058720331639051437e-02 -1.977401822805404663e-01 9.433353692293167114e-02 -1.772069744765758514e-02 1.918126195669174194e-01 3.751794248819351196e-02 -1.310059279203414917e-01 2.077995799481868744e-02 9.458376467227935791e-02 2.476183325052261353e-01 -8.366385102272033691e-02 -1.883165538311004639e-01 1.627415865659713745e-01 -5.164898931980133057e-02 -3.297868072986602783e-01 -2.772176563739776611e-01 5.436077713966369629e-02 3.129127621650695801e-01 1.016235202550888062e-01 -3.919412493705749512e-01 -1.897209137678146362e-01 -2.420243024826049805e-01 -8.237878978252410889e-02 9.329836070537567139e-02 -1.499056909233331680e-02 8.429551124572753906e-02 -9.925766289234161377e-02 3.067289479076862335e-02 -3.255567848682403564e-01 1.657561212778091431e-01 -2.002831101417541504e-01 -4.147693142294883728e-02
1.567785888910293579e-01 7.455930113792419434e-02 5.391661077737808228e-03 2.088599205017089844e-01 3.757548034191131592e-01 -1.375738233327865601e-01 -1.993052214384078979e-01 4.739530757069587708e-02 6.027694419026374817e-02 3.450428545475006104e-01 -1.311943382024765015e-01 1.654554009437561035e-01 2.293658554553985596e-01 -1.537189930677413940e-01 -2.731826007366180420e-01 -2.700288891792297363e-01 -1.872627288103103638e-01 -4.260069504380226135e-02 2.743848562240600586e-01 1.064639389514923096e-01 -2.188523560762405396e-01 -2.320583611726760864e-01 -7.468237727880477905e-02 -2.359672077000141144e-02 6.373807787895202637e-03 -7.851192355155944824e-02 1.237915977835655212e-01 9.283307939767837524e-02 5.265898257493972778e-02 -2.106256335973739624e-01 1.551245152950286865e-01 1.823573373258113861e-02
2.494587004184722900e-01 1.242461353540420532e-01 1.802121549844741821e-01 -4.349119961261749268e-02 2.411386072635650635e-01 2.435278706252574921e-02 -5.074733495712280273e-02 -1.338336765766143799e-01 -1.273544281721115112e-01 1.432601511478424072e-01 8.400577306747436523e-02 -3.027525730431079865e-03 8.806083351373672485e-02 -2.069799453020095825e-01 -1.551039069890975952e-01 -2.555397748947143555e-01 -5.461812391877174377e-02 2.618882060050964355e-02 4.295718371868133545e-01 1.163241416215896606e-01 -2.174063771963119507e-01 -3.049292564392089844e-01 -1.444056779146194458e-01 7.589098811149597168e-02 -2.729010283946990967e-01 -1.729405373334884644e-01 -1.262274980545043945e-01 -2.044222056865692139e-01 -1.677430272102355957e-01 -5.914243310689926147e-02 -1.631975173950195312e-01 1.897617578506469727e-01
-1.206127852201461792e-01 2.775338292121887207e-01 1.227521970868110657e-01 -2.087544649839401245e-01 1.312748491764068604e-01 -1.607690304517745972e-01 -1.667405664920806885e-01 3.198767304420471191e-01 7.019479759037494659e-03 1.001112312078475952e-01 -5.032711476087570190e-02 1.550287157297134399e-01 2.497755587100982666e-01 -1.995269060134887695e-01 -3.634788393974304199e-01 -1.338131725788116455e-01 8.177567273378372192e-02 -6.240769475698471069e-02 2.165410518646240234e-01 1.431725770235061646e-01 -1.244832351803779602e-01 -1.151788979768753052e-01 2.996827289462089539e-02 5.272069014608860016e-03 3.509762138128280640e-02 -7.849581539630889893e-02 1.651319265365600586e-01 6.814782321453094482e-02 5.376681685447692871e-02 4.203504025936126709e-01 -2.470932453870773315e-01 1.061564683914184570e-02
1.246498078107833862e-01 -2.014623135328292847e-01 1.195742562413215637e-01 -7.719077914953231812e-02 -5.155149847269058228e-03 8.446843922138214111e-02 -2.472845911979675293e-01 5.226150620728731155e-03 -2.009141072630882263e-02 1.250336617231369019e-01 3.397312760353088379e-02 -5.398458801209926605e-03 2.177424728870391846e-01 -6.409142166376113892e-02 -2.882822751998901367e-01 -3.411362469196319580e-01 2.073826082050800323e-02 2.948003113269805908e-01 2.517112195491790771e-01 -3.236717879772186279e-01 -2.180778086185455322e-01 -2.563163936138153076e-01 -4.951198771595954895e-02 1.860635727643966675e-01 -2.179041504859924316e-02 -4.980031400918960571e-02 -2.068121219053864479e-03 2.451324462890625000e-01 -2.154819071292877197e-01 5.186440795660018921e-02 -2.370213270187377930e-01 -1.136802062392234802e-01
-1.007486432790756226e-01 -1.172332763671875000e-01 5.112322047352790833e-02 5.771997570991516113e-02 -3.659756109118461609e-02 5.725141242146492004e-02 -3.220398128032684326e-01 4.972144216299057007e-02 -1.287611015141010284e-02 2.091640532016754150e-01 1.412626504898071289e-01 8.454740792512893677e-02 7.027684152126312256e-02 -1.219071298837661743e-01 -2.921120226383209229e-01 -1.579536348581314087e-01 -1.103658378124237061e-01 9.325870871543884277e-02 1.226760596036911011e-01 -2.984362542629241943e-01 -1.139542311429977417e-01 -2.232168167829513550e-01 -2.430730909109115601e-01 3.140208423137664795e-01 1.210774779319763184e-01 4.902306012809276581e-03 -1.853087693452835083e-01 1.388467252254486084e-01 -3.180770874023437500e-01 2.951228618621826172e-01 -2.007702887058258057e-01 1.260437816381454468e-01
-2.630611695349216461e-02 3.155583143234252930e-02 -8.954152464866638184e-02 -7.834238931536674500e-03 -1.905225366353988647e-01 -1.735565369017422199e-03 -1.440235525369644165e-01 1.062417253851890564e-01 1.856300383806228638e-01 2.887623906135559082e-01 1.462249201722443104e-03 -1.657263189554214478e-01 4.940523207187652588e-02 -1.764902621507644653e-01 -1.671830564737319946e-01 -2.402916699647903442e-01 -3.209740519523620605e-01 -2.083189785480499268e-01 1.137559562921524048e-01 -1.447536498308181763e-01 -1.577873975038528442e-01 -2.499040514230728149e-01 -3.174266591668128967e-02 -2.564286887645721436e-01 3.929261863231658936e-02 -1.327075511217117310e-01 2.016520351171493530e-01 2.597602084279060364e-02 -4.548781216144561768e-01 1.191260293126106262e-01 -1.843923926353454590e-01 8.535343408584594727e-02
3.289664983749389648e-01 1.968905031681060791e-01 -7.233975827693939209e-02 -1.455426812171936035e-01 -1.582461595535278320e-01 -2.071106284856796265e-01 -1.086369007825851440e-01 6.016400828957557678e-02 3.312026336789131165e-02 3.704647719860076904e-02 -2.682755589485168457e-01 1.214424595236778259e-01 -1.265803128480911255e-01 -2.648774087429046631e-01 -3.170599043369293213e-01 -9.504438191652297974e-02 -3.322370350360870361e-01 -1.292339712381362915e-01 3.159369230270385742e-01 -5.708215758204460144e-02 -2.287329137325286865e-01 -9.920307993888854980e-02 7.782218605279922485e-02 1.831237375736236572e-01 2.766232937574386597e-02 -9.582481533288955688e-02 1.806815564632415771e-01 2.072749733924865723e-01 -5.909565091133117676e-02 1.285120546817779541e-01 1.426271200180053711e-01 2.223223634064197540e-02
-3.025611303746700287e-02 1.117696315050125122e-01 3.076926469802856445e-01 1.678978055715560913e-01 1.442959010601043701e-01 -4.211865365505218506e-02 -6.010745838284492493e-02 -1.377016771584749222e-02 9.022300690412521362e-02 1.747193932533264160e-02 -8.405349217355251312e-03 1.235712692141532898e-01 2.468104958534240723e-01 -1.576170027256011963e-01 3.067867830395698547e-02 -7.866888493299484253e-02 -1.205081269145011902e-01 -3.238730728626251221e-01 3.335289955139160156e-01 -2.834389507770538330e-01 -5.711684003472328186e-02 -1.366960406303405762e-01 -4.079150557518005371e-01 5.529964342713356018e-02 1.703787744045257568e-01 -7.271728664636611938e-02 8.752588927745819092e-02 5.742890015244483948e-02 -2.460245192050933838e-01 1.689123213291168213e-01 2.829412519931793213e-01 6.219900026917457581e-02
2.203225195407867432e-01 -2.567903697490692139e-02 -1.313097029924392700e-01 -6.937422603368759155e-02 3.200512528419494629e-01 -2.221003472805023193e-01 -3.173270821571350098e-01 3.641480579972267151e-02 1.017391085624694824e-01 2.963320612907409668e-01 5.811215192079544067e-02 1.569441519677639008e-02 1.032418683171272278e-01 -1.366973295807838440e-02 -1.306845843791961670e-01 -1.385672688484191895e-01 -1.431975811719894409e-01 -2.080516219139099121e-01 1.002954691648483276e-01 -3.605009019374847412e-01 1.318110227584838867e-01 1.231061760336160660e-02 -3.457673192024230957e-01 1.979456543922424316e-01 2.105180360376834869e-02 -1.474344730377197266e-01 -5.087959393858909607e-02 4.223362356424331665e-02 -2.299059331417083740e-01 1.493444889783859253e-01 -1.410944908857345581e-01 -1.560539156198501587e-01
-3.103336691856384277e-02 -2.418998628854751587e-01 3.390097245573997498e-02 -1.976206526160240173e-02 9.244161844253540039e-02 2.214684784412384033e-01 -3.177919387817382812e-01 7.002632319927215576e-02 1.980209797620773315e-01 2.337964773178100586e-01 6.437869369983673096e-02 -5.429469794034957886e-02 2.741589248180389404e-01 -1.307834088802337646e-01 -3.329906761646270752e-01 -6.858895719051361084e-02 -9.739703685045242310e-02 5.577637627720832825e-02 2.020042836666107178e-01 -3.577745556831359863e-01 -1.871743351221084595e-01 -4.362968727946281433e-02 -1.530091762542724609e-01 1.618117690086364746e-01 -8.622355759143829346e-03 3.957185894250869751e-02 -1.735800504684448242e-02 2.601633965969085693e-01 -1.914639472961425781e-01 2.315671145915985107e-01 -1.530673950910568237e-01 -1.240805611014366150e-01
-9.846254251897335052e-03 -1.929292976856231689e-01 -2.119768597185611725e-02 -2.987550944089889526e-02 8.842898160219192505e-02 6.855342537164688110e-02 -2.750387489795684814e-01 -1.465291623026132584e-02 -3.111777268350124359e-02 1.991180032491683960e-01 -2.480637840926647186e-02 3.567942604422569275e-02 1.931300014257431030e-01 -1.320313513278961182e-01 -2.681370377540588379e-01 -2.326680123805999756e-01 3.828643262386322021e-02 2.804978787899017334e-01 1.313352882862091064e-01 -4.662051200866699219e-01 -2.552523910999298096e-01 -2.613996267318725586e-01 -7.186848670244216919e-02 2.029182761907577515e-01 -3.339707851409912109e-02 -1.820891648530960083e-01 -7.801240682601928711e-02 9.825179725885391235e-02 -1.536724418401718140e-01 1.748370528221130371e-01 -2.253710478544235229e-01 1.180509477853775024e-02
1.728444844484329224e-01 8.683194965124130249e-02 1.164412349462509155e-01 -6.985194981098175049e-02 3.922388553619384766e-01 -1.839640289545059204e-01 -1.046860516071319580e-01 5.213655531406402588e-03 2.300457209348678589e-01 1.801457703113555908e-01 1.319366395473480225e-01 1.630860418081283569e-01 3.026367723941802979e-01 -2.361965328454971313e-01 -1.233820393681526184e-01 9.303882718086242676e-03 -2.523142993450164795e-01 2.812665328383445740e-02 -1.523411870002746582e-01 5.868875607848167419e-02 -3.341856896877288818e-01 -1.082231625914573669e-01 -8.186285197734832764e-02 -7.498694211244583130e-02 6.946236640214920044e-02 -1.210022717714309692e-01 2.225962132215499878e-01 -3.811069577932357788e-02 -2.899451851844787598e-01 1.850346624851226807e-01 -1.690724492073059082e-01 9.601466357707977295e-02
-7.813508063554763794e-02 1.939200162887573242e-01 1.003674417734146118e-01 -2.745873332023620605e-01 3.019489943981170654e-01 -1.328250318765640259e-01 -1.781409829854965210e-01 4.951123893260955811e-02 4.839539155364036560e-02 3.175339847803115845e-02 -8.725880086421966553e-02 3.147574898321181536e-04 3.702750205993652344e-01 -2.600643336772918701e-01 -3.905644416809082031e-01 -1.811660975217819214e-01 -3.577840030193328857e-01 1.117294505238533020e-01 -6.053709611296653748e-02 -4.238539934158325195e-02 4.305028542876243591e-02 1.370090395212173462e-01 -3.132620155811309814e-01 1.324542164802551270e-01 -7.287618517875671387e-02 -7.424554973840713501e-02 1.857497729361057281e-02 7.070697098970413208e-02 -6.867024302482604980e-02 1.430874615907669067e-01 9.119254536926746368e-03 5.528892949223518372e-02
1.784520596265792847e-01 2.975969314575195312e-01 1.828856170177459717e-01 -3.006796538829803467e-01 -5.276672542095184326e-02 -4.226522985845804214e-03 -1.594301164150238037e-01 9.393093734979629517e-02 -3.035627603530883789e-01 -4.856979101896286011e-02 1.762432605028152466e-01 -1.643256396055221558e-01 -6.281910091638565063e-02 -4.331924766302108765e-02 -4.341076612472534180e-01 -1.677079796791076660e-01 -1.558808833360671997e-01 5.282672122120857239e-02 9.194753319025039673e-02 -1.698677390813827515e-01 -4.449499398469924927e-02 -2.799124419689178467e-01 -7.600607722997665405e-02 2.284156829118728638e-01 6.010797619819641113e-02 8.244184777140617371e-03 8.215212821960449219e-02 -6.083749607205390930e-02 2.560846209526062012e-01 2.214674204587936401e-01 -1.105970591306686401e-01 7.049157749861478806e-03
-2.146064341068267822e-01 1.658689044415950775e-02 6.222709640860557556e-02 -3.757561370730400085e-02 -1.279805004596710205e-01 7.012756913900375366e-02 -2.014168649911880493e-01 2.444327175617218018e-01 7.184832543134689331e-02 1.476216167211532593e-01 5.142246838659048080e-03 -2.856671623885631561e-02 1.677979230880737305e-01 -2.275732159614562988e-01 -4.714860320091247559e-01 2.429524203762412071e-03 3.827289119362831116e-02 1.362877041101455688e-01 1.080147400498390198e-01 -1.874214410781860352e-01 -1.902614980936050415e-01 -1.154218837618827820e-01 -1.885210275650024414e-01 2.306428551673889160e-01 -1.513870805501937866e-01 -1.018277704715728760e-01 -2.012818902730941772e-01 2.019739300012588501e-01 -2.465607225894927979e-01 2.037656307220458984e-01 -2.700781822204589844e-01 4.223230108618736267e-02
7.279317080974578857e-02 8.686938881874084473e-02 1.490567028522491455e-01 -1.080942973494529724e-01 -6.692190468311309814e-02 4.558562114834785461e-02 -1.995454542338848114e-02 -4.200185090303421021e-02 -9.757774323225021362e-02 2.177559584379196167e-01 1.186042353510856628e-01 -1.762907356023788452e-01 -9.432366490364074707e-02 -1.045769229531288147e-01 -4.490624666213989258e-01 -2.143063247203826904e-01 -9.953809529542922974e-02 -3.150367438793182373e-01 1.297250986099243164e-01 6.303673610091209412e-03 -3.475831747055053711e-01 -1.093051955103874207e-01 2.076662927865982056e-01 1.913332492113113403e-01 1.573034971952438354e-01 -1.281477361917495728e-01 1.534112840890884399e-01 1.168971136212348938e-01 -2.914608418941497803e-01 -2.442823909223079681e-02 -1.690272390842437744e-01 2.098320871591567993e-01
1.677519083023071289e-01 -1.885361410677433014e-02 -1.807908266782760620e-01 6.716470420360565186e-02 2.150285094976425171e-01 -1.297920569777488708e-02 1.301274597644805908e-01 2.800630331039428711e-01 1.585407257080078125e-01 2.823266088962554932e-01 8.352468907833099365e-02 1.208363249897956848e-01 2.338848114013671875e-01 -2.202098518610000610e-01 -3.086434900760650635e-01 -1.303824335336685181e-01 -2.370684966444969177e-02 -6.238557398319244385e-02 2.276546694338321686e-02 -3.325080275535583496e-01 -8.420050144195556641e-02 -1.933889240026473999e-01 2.153287380933761597e-01 -1.256227940320968628e-01 6.241583079099655151e-02 -1.271658390760421753e-01 2.555021941661834717e-01 -3.180839121341705322e-01 -1.673872023820877075e-01 8.877384662628173828e-02 -2.550047077238559723e-02 7.356307655572891235e-02
1.328774541616439819e-02 5.167986825108528137e-02 1.776920557022094727e-01 -1.513095796108245850e-01 2.378961592912673950e-01 -3.104827404022216797e-01 -2.182475756853818893e-03 3.066002018749713898e-02 3.754867985844612122e-02 1.278749015182256699e-02 -1.462294310331344604e-01 -1.057727783918380737e-01 4.691934287548065186e-01 -2.014269381761550903e-01 -4.050860404968261719e-01 -1.664730161428451538e-01 -3.013063669204711914e-01 2.085157483816146851e-01 -5.284973233938217163e-02 -1.200630739331245422e-01 -2.856633067131042480e-02 5.133985728025436401e-02 -1.145063266158103943e-01 7.784029841423034668e-02 -6.926706433296203613e-02 -1.783223152160644531e-01 3.037170879542827606e-02 3.473887965083122253e-02 -5.290417000651359558e-02 2.281354814767837524e-01 -1.087749078869819641e-01 1.502646654844284058e-01
4.109956324100494385e-03 -5.582393333315849304e-02 -9.459390491247177124e-02 -8.992905914783477783e-02 2.003086730837821960e-02 2.307750517502427101e-03 -1.336353421211242676e-01 1.620064675807952881e-01 1.557723730802536011e-01 5.747880786657333374e-02 7.687931507825851440e-02 -2.484297603368759155e-01 1.513460278511047363e-01 -5.159205943346023560e-02 -3.743551373481750488e-01 -2.088540047407150269e-01 1.848908141255378723e-03 2.617810070514678955e-01 1.496300846338272095e-01 -3.466837406158447266e-01 -1.827382296323776245e-01 -3.946874737739562988e-01 -5.364746600389480591e-02 -1.385583281517028809e-01 -1.385102272033691406e-01 4.394343122839927673e-02 -3.234238550066947937e-02 4.027706757187843323e-02 -1.323526352643966675e-01 3.428153395652770996e-01 -4.916048794984817505e-02 -2.172437012195587158e-01
3.057690896093845367e-02 2.330867014825344086e-02 -1.256285351701080799e-03 -1.783362030982971191e-01 -1.830420047044754028e-01 -4.516456276178359985e-02 -1.983858048915863037e-01 1.618358939886093140e-01 2.052971869707107544e-01 3.815693557262420654e-01 -6.862139329314231873e-03 -1.253876984119415283e-01 1.732800453901290894e-01 -2.248243987560272217e-01 -1.372537463903427124e-01 -1.697941124439239502e-01 -2.030095010995864868e-01 -7.356081157922744751e-02 1.753906160593032837e-01 -7.321910560131072998e-02 -1.795642822980880737e-01 -3.268626928329467773e-01 -2.832212857902050018e-02 -2.761239111423492432e-01 -4.756705090403556824e-02 -3.240167722105979919e-02 6.413231045007705688e-02 1.211315020918846130e-01 -4.375423192977905273e-01 9.256770461797714233e-02 1.382277230732142925e-03 1.135077252984046936e-01
7.470612972974777222e-02 -2.705823630094528198e-02 2.898746915161609650e-02 -3.656753301620483398e-01 1.080896034836769104e-01 -1.898629777133464813e-02 -7.518172729760408401e-03 3.039965964853763580e-02 7.297779619693756104e-02 2.142587751150131226e-01 1.729266494512557983e-01 6.358852982521057129e-02 1.207868009805679321e-01 1.095191668719053268e-02 -2.219298034906387329e-01 -1.409508585929870605e-01 2.316434085369110107e-01 -9.750946611166000366e-02 3.390146791934967041e-01 -8.192595094442367554e-02 -1.527177356183528900e-02 -4.080707430839538574e-01 -2.664676010608673096e-01 -8.277914673089981079e-02 1.228393465280532837e-01 7.054702192544937134e-02 1.140200495719909668e-01 -1.332178898155689240e-02 -3.563705384731292725e-01 -2.170548737049102783e-01 -1.960376352071762085e-01 -4.341353476047515869e-02
2.327485233545303345e-01 1.196559146046638489e-01 3.564528226852416992e-01 -5.634018778800964355e-02 -7.640533894300460815e-02 6.779402494430541992e-02 -1.264949887990951538e-01 2.685703039169311523e-01 -1.307113319635391235e-01 3.475611209869384766e-01 7.099860161542892456e-02 -6.031956896185874939e-02 2.841169014573097229e-02 -1.376246660947799683e-01 1.123969107866287231e-01 -2.357899695634841919e-01 -2.336955368518829346e-01 -1.618421077728271484e-02 3.380291461944580078e-01 -2.245721220970153809e-01 -2.727341949939727783e-01 -1.229583248496055603e-01 -4.259360209107398987e-02 5.030669644474983215e-02 6.300257891416549683e-02 4.020965099334716797e-02 -6.245320290327072144e-02 -2.843574881553649902e-01 -1.479108631610870361e-01 -7.603217381983995438e-03 -2.027087658643722534e-01 3.715076670050621033e-02
-1.977738924324512482e-02 -1.315651088953018188e-01 1.515347212553024292e-01 5.888318642973899841e-03 6.225905939936637878e-02 -6.351839005947113037e-02 -1.566641181707382202e-01 1.388014554977416992e-01 -7.608164846897125244e-02 1.764300279319286346e-02 -8.545156568288803101e-02 -4.489900916814804077e-02 7.540368288755416870e-02 -3.256807625293731689e-01 -2.248834520578384399e-01 -4.703876376152038574e-02 -1.839878112077713013e-01 1.699633598327636719e-01 8.111701905727386475e-02 -3.193614184856414795e-01 -3.115646839141845703e-01 -1.297788172960281372e-01 -2.327315062284469604e-01 3.782259523868560791e-01 -8.405297994613647461e-03 -1.548133641481399536e-01 -1.069755777716636658e-01 1.245927959680557251e-01 -3.162531554698944092e-01 2.711819112300872803e-01 -1.435526907444000244e-01 3.550641471520066261e-03
-2.095825672149658203e-01 3.526198118925094604e-02 1.222500279545783997e-01 -5.098126456141471863e-02 -4.331188276410102844e-02 -2.227374352514743805e-03 -2.502778768539428711e-01 2.976343631744384766e-01 -8.314637467265129089e-03 1.395308077335357666e-01 6.187038868665695190e-02 1.548894941806793213e-01 -2.508396282792091370e-02 -1.148260533809661865e-01 -2.878275513648986816e-01 -7.173779606819152832e-02 -7.681461423635482788e-02 2.150043696165084839e-01 6.003960594534873962e-02 -2.255651205778121948e-01 -2.522786259651184082e-01 -1.855714172124862671e-01 -1.438602060079574585e-01 3.118594288825988770e-01 -1.739358529448509216e-02 -2.683506608009338379e-01 -1.673221141099929810e-01 8.032187819480895996e-02 -3.929083943367004395e-01 7.627630233764648438e-02 -2.108096480369567871e-01 3.123852051794528961e-02
6.435382366180419922e-02 5.988271906971931458e-02 2.031018882989883423e-01 -2.327523380517959595e-01 -9.634543955326080322e-02 -4.179656803607940674e-01 -2.805923521518707275e-01 2.538966834545135498e-01 1.233059018850326538e-01 2.290754467248916626e-01 1.315185278654098511e-01 -1.875893622636795044e-01 1.969722509384155273e-01 -2.162342816591262817e-01 -8.023104816675186157e-02 -4.032863676548004150e-01 6.836576014757156372e-02 -7.375399023294448853e-02 3.950669988989830017e-02 7.331700623035430908e-02 -2.351707965135574341e-02 -1.363330930471420288e-01 8.627820014953613281e-02 -5.607089772820472717e-02 2.516244947910308838e-01 -2.008489221334457397e-01 1.949953474104404449e-02 -6.486359983682632446e-02 1.941398382186889648e-01 -4.201579838991165161e-02 2.986980369314551353e-03 -1.978902332484722137e-02
9.854175150394439697e-02 1.155365537852048874e-02 4.739563912153244019e-02 -4.469140619039535522e-02 -1.609370708465576172e-01 -2.517610490322113037e-01 -9.841445088386535645e-02 1.832537204027175903e-01 -1.298362910747528076e-01 3.357963860034942627e-01 1.455179601907730103e-01 1.696519851684570312e-01 -7.664509862661361694e-02 -2.515791952610015869e-01 -4.074978530406951904e-01 3.043321520090103149e-02 -1.062920764088630676e-01 5.478323251008987427e-02 8.194933831691741943e-02 3.226201981306076050e-02 -4.500050246715545654e-01 5.419039726257324219e-02 -1.884887367486953735e-02 1.372116506099700928e-01 1.708013862371444702e-01 -1.726908534765243530e-01 -1.273886561393737793e-01 7.002057973295450211e-03 -1.119306012988090515e-01 2.871105968952178955e-01 -1.421073377132415771e-01 -2.308157645165920258e-02
1.927917823195457458e-02 -2.288288623094558716e-02 1.035143658518791199e-01 -2.304470539093017578e-01 2.217437885701656342e-02 -3.648832738399505615e-01 -3.691224455833435059e-01 4.567305147647857666e-01 -1.533907093107700348e-02 2.566716372966766357e-01 1.426078677177429199e-01 2.163868956267833710e-02 -6.843662261962890625e-02 -1.141695082187652588e-01 -2.084445357322692871e-01 7.479203492403030396e-02 -2.035010010004043579e-01 8.644332736730575562e-02 1.089301425963640213e-02 2.147760987281799316e-02 1.105531584471464157e-02 -9.236594289541244507e-02 -1.240456029772758484e-01 3.726955130696296692e-02 1.087970212101936340e-01 -1.002684012055397034e-01 2.651104629039764404e-01 -2.311508506536483765e-01 -1.675645709037780762e-01 -3.618833422660827637e-02 -2.236316502094268799e-01 5.672251060605049133e-02
-1.002481207251548767e-01 -1.372778415679931641e-01 7.369478046894073486e-02 6.216527149081230164e-02 9.006570908240973949e-04 8.602902293205261230e-02 -1.403974741697311401e-01 1.318497806787490845e-01 -3.609911724925041199e-02 8.191480487585067749e-02 1.368266046047210693e-01 7.673685252666473389e-02 8.250984549522399902e-02 -1.748271286487579346e-01 -4.713903963565826416e-01 1.413690741173923016e-03 -9.671400487422943115e-02 1.621528863906860352e-01 1.835738420486450195e-01 -3.046471774578094482e-01 -8.242301642894744873e-02 -1.231656968593597412e-01 -1.691247522830963135e-01 3.250868320465087891e-01 -2.020147144794464111e-01 -5.193668976426124573e-02 1.196337118744850159e-02 2.034015767276287079e-02 -3.462949693202972412e-01 2.793753743171691895e-01 -2.325138002634048462e-01 1.029727384448051453e-01
-3.518103063106536865e-02 -2.116598561406135559e-02 2.174017727375030518e-01 -3.250031769275665283e-01 1.068855300545692444e-01 -2.322938293218612671e-01 -1.843050867319107056e-01 2.739269137382507324e-01 7.765422761440277100e-02 4.406774640083312988e-01 1.731312572956085205e-01 7.643625885248184204e-02 1.370001435279846191e-01 -2.853628098964691162e-01 -3.911055326461791992e-01 1.677759550511837006e-02 -3.972149640321731567e-02 1.000895500183105469e-01 3.071846812963485718e-02 2.006665021181106567e-01 2.079515159130096436e-02 -6.131774932146072388e-02 -7.310032099485397339e-02 1.212976649403572083e-01 5.828936398029327393e-02 -1.973103135824203491e-01 -3.587865829467773438e-02 1.960479654371738434e-02 -5.296529456973075867e-02 -1.887478865683078766e-02 -2.384036332368850708e-01 -2.215747721493244171e-02
2.008412778377532959e-01 3.618135675787925720e-02 2.778052091598510742e-01 -1.115612015128135681e-01 1.542640775442123413e-01 -3.003465235233306885e-01 8.181896805763244629e-02 1.955901682376861572e-01 2.849544584751129150e-01 1.816167086362838745e-01 1.193188056349754333e-01 9.389699995517730713e-02 3.606865406036376953e-01 -2.499624490737915039e-01 -3.736061453819274902e-01 -4.113145172595977783e-02 -1.452924013137817383e-01 1.185027956962585449e-01 -1.248768419027328491e-01 1.563564389944076538e-01 -2.632771134376525879e-01 -7.726709544658660889e-02 9.966893121600151062e-03 -6.092610210180282593e-02 1.280188560485839844e-01 -1.447814423590898514e-02 8.254830539226531982e-02 1.256108134984970093e-01 -9.223904460668563843e-02 9.320620447397232056e-02 -2.131072245538234711e-02 1.660100072622299194e-01
-5.434468761086463928e-02 -2.103407531976699829e-01 -1.005367264151573181e-01 -1.070696115493774414e-01 6.593579053878784180e-02 7.751511782407760620e-02 -3.624682724475860596e-01 1.050553401000797749e-03 -5.813131853938102722e-02 1.503124982118606567e-01 -8.192949742078781128e-02 -3.878220915794372559e-02 2.585452795028686523e-01 -1.947756558656692505e-01 -1.817375421524047852e-01 -2.946391701698303223e-01 3.071172535419464111e-02 2.054269015789031982e-01 1.826143711805343628e-01 -3.960576951503753662e-01 -2.641402781009674072e-01 -1.481317728757858276e-01 -1.506192684173583984e-01 1.887775957584381104e-01 -5.797183141112327576e-02 -4.143624380230903625e-02 -1.385805606842041016e-01 4.986030608415603638e-02 -1.075940057635307312e-01 1.221651956439018250e-01 -2.935505509376525879e-01 8.858542144298553467e-02
1.731677502393722534e-01 -2.556834220886230469e-01 -6.493318825960159302e-02 -7.560917735099792480e-02 1.611963957548141479e-01 -1.343073248863220215e-01 -3.269611597061157227e-01 1.687544435262680054e-01 6.179031729698181152e-02 2.037385106086730957e-01 1.058689281344413757e-01 -2.494991868734359741e-01 -1.001968234777450562e-01 -2.587020397186279297e-01 -1.776269674301147461e-01 -2.203174233436584473e-01 -2.021495550870895386e-01 -4.402885958552360535e-02 2.036556154489517212e-01 -1.448757201433181763e-01 -5.877418816089630127e-02 9.111598134040832520e-02 -2.577264010906219482e-01 6.863880902528762817e-02 -1.795717142522335052e-02 -1.548576951026916504e-01 7.516683638095855713e-02 3.504509925842285156e-01 -2.352827787399291992e-01 2.808014117181301117e-02 -1.583774834871292114e-01 -1.315340399742126465e-01
-8.423793129622936249e-03 2.790780365467071533e-01 -4.640790820121765137e-02 -3.923233449459075928e-01 3.409838676452636719e-01 -1.323687434196472168e-01 -6.895188242197036743e-02 2.633631825447082520e-01 8.700692653656005859e-02 2.481870055198669434e-01 6.086158007383346558e-02 1.250252276659011841e-01 -1.380190402269363403e-01 3.291120985522866249e-03 -2.690453231334686279e-01 -1.031653955578804016e-01 -1.747712492942810059e-01 -2.336451858282089233e-01 8.957141637802124023e-02 -9.603544324636459351e-02 -2.313808798789978027e-01 -1.868788152933120728e-01 1.118573322892189026e-01 -1.319972872734069824e-01 -4.114146122446982190e-06 -2.593894675374031067e-02 -1.610652059316635132e-01 -1.025168672204017639e-01 4.533283412456512451e-02 6.518832594156265259e-02 -2.971467971801757812e-01 1.223674789071083069e-01
-1.002045795321464539e-01 6.987581402063369751e-02 2.704780697822570801e-01 -3.345198035240173340e-01 1.919082552194595337e-01 -8.003179728984832764e-02 -3.743292093276977539e-01 1.128311157226562500e-01 -9.530335664749145508e-02 7.181703299283981323e-02 2.310319095849990845e-01 -1.462505608797073364e-01 2.760976254940032959e-01 -1.291832700371742249e-02 -3.483816981315612793e-01 -1.541503369808197021e-01 -1.950335800647735596e-01 2.065213620662689209e-01 -5.661205574870109558e-02 7.464790344238281250e-02 9.413874894380569458e-02 -1.135250786319375038e-03 -3.138875961303710938e-01 9.347384795546531677e-03 7.942619174718856812e-02 -1.100649088621139526e-01 -1.103528887033462524e-01 -6.377089023590087891e-02 1.150526702404022217e-01 1.598317176103591919e-01 -3.363655880093574524e-02 1.478803604841232300e-01
2.548219449818134308e-02 -5.409090965986251831e-02 6.265147030353546143e-02 -4.311452507972717285e-01 2.525550499558448792e-02 -3.011543452739715576e-01 2.850297279655933380e-02 1.447216123342514038e-01 2.340394817292690277e-02 2.569411098957061768e-01 -3.351205959916114807e-02 4.710519220679998398e-03 9.706965088844299316e-02 -2.048402279615402222e-01 -2.451888918876647949e-01 -2.760389745235443115e-01 -3.954834863543510437e-02 6.494293361902236938e-02 -7.906258106231689453e-02 6.802542135119438171e-03 -9.583523869514465332e-02 -9.560111165046691895e-02 -2.740217745304107666e-01 -4.928473848849534988e-03 -6.440310180187225342e-02 -1.531166583299636841e-01 -4.880011826753616333e-02 -2.823722958564758301e-01 -4.218432307243347168e-02 1.075780093669891357e-01 -3.042104542255401611e-01 3.420474231243133545e-01
5.646453052759170532e-02 -1.132010668516159058e-01 -7.847426086664199829e-02 -7.056418806314468384e-02 9.805158525705337524e-02 1.750760674476623535e-01 -3.193854093551635742e-01 -4.246365744620561600e-03 -6.386318057775497437e-02 1.418245434761047363e-01 -2.965884655714035034e-02 8.124642074108123779e-02 2.298310250043869019e-01 -1.462365239858627319e-01 -2.484686076641082764e-01 -3.628478348255157471e-01 4.280900210142135620e-02 2.273761481046676636e-01 1.682015657424926758e-01 -3.809424638748168945e-01 -2.861761450767517090e-01 -1.194343417882919312e-01 -1.067306995391845703e-01 1.307765394449234009e-01 7.147767394781112671e-02 -7.709187269210815430e-02 -1.270771920680999756e-01 7.964985817670822144e-02 -2.183024585247039795e-01 8.755980432033538818e-02 -2.909797728061676025e-01 -7.848340272903442383e-02
-1.071636453270912170e-01 4.087767750024795532e-02 1.571435183286666870e-01 -4.699125289916992188e-01 2.744424939155578613e-01 4.089011624455451965e-02 6.707922089844942093e-03 1.876947283744812012e-01 3.401067852973937988e-01 2.341271638870239258e-01 -1.127477437257766724e-01 -1.433228105306625366e-01 7.742772251367568970e-02 -1.102922186255455017e-01 -2.921309173107147217e-01 -9.611256420612335205e-02 -7.603607326745986938e-02 -1.342335995286703110e-02 6.085450574755668640e-02 6.398813426494598389e-02 -1.926488876342773438e-01 -2.089948952198028564e-01 -2.021519988775253296e-01 3.645275486633181572e-03 1.572956889867782593e-01 3.958237823098897934e-03 1.423846036195755005e-01 -2.777755819261074066e-02 1.108013689517974854e-01 5.566280707716941833e-02 -3.405183255672454834e-01 5.259233526885509491e-03
-9.249728918075561523e-02 1.339457929134368896e-01 1.796289831399917603e-01 -1.778084486722946167e-01 2.982820272445678711e-01 -3.020319044589996338e-01 -5.841867253184318542e-02 1.414695084095001221e-01 -4.427851364016532898e-02 2.789815422147512436e-03 -6.071873009204864502e-02 -3.615291044116020203e-02 4.830770492553710938e-01 -1.848181039094924927e-01 -3.914321959018707275e-01 -1.790792047977447510e-01 -2.576164603233337402e-01 1.012136135250329971e-02 -1.163190696388483047e-02 4.048541188240051270e-02 -1.451637595891952515e-01 -7.914608344435691833e-03 -6.180972233414649963e-02 1.127724125981330872e-01 -1.289216876029968262e-01 -2.037117332220077515e-01 4.830243811011314392e-02 5.038231983780860901e-02 -6.337980739772319794e-03 1.660091429948806763e-01 -1.346620172262191772e-01 1.777265518903732300e-01
1.604642719030380249e-01 2.272079735994338989e-01 1.434606015682220459e-01 4.428277537226676941e-02 3.653669655323028564e-01 -7.808705419301986694e-02 -1.533013433218002319e-01 3.565358221530914307e-01 7.268287241458892822e-02 -1.153858155012130737e-01 4.368198104202747345e-03 8.866782486438751221e-02 1.131197586655616760e-01 -2.308333218097686768e-01 -2.989277839660644531e-01 -5.573568120598793030e-02 -1.223218068480491638e-01 2.296614050865173340e-01 1.692117601633071899e-01 6.445038318634033203e-02 -9.846703708171844482e-02 -7.384826242923736572e-02 -1.220770552754402161e-01 9.188532084226608276e-02 2.629507184028625488e-01 -9.903956204652786255e-02 3.786470293998718262e-01 -5.717359483242034912e-02 -3.879666328430175781e-02 1.627173274755477905e-01 -1.728634834289550781e-01 4.906459897756576538e-02
-3.115883562713861465e-03 -1.892087631858885288e-03 1.263510882854461670e-01 -2.610238492488861084e-01 1.368365585803985596e-01 -3.081945776939392090e-01 -2.478457093238830566e-01 1.737629920244216919e-01 1.657342910766601562e-01 1.729690432548522949e-01 -1.012552250176668167e-02 -1.398976892232894897e-01 -8.061991073191165924e-03 -1.225740015506744385e-01 -2.883582711219787598e-01 -1.476673781871795654e-01 -1.575167924165725708e-01 3.652108088135719299e-02 1.314839422702789307e-01 1.588685065507888794e-01 1.784586347639560699e-02 -8.782120794057846069e-02 -3.752264976501464844e-01 -5.431197583675384521e-02 -1.087186560034751892e-01 -1.955728381872177124e-01 -3.788616880774497986e-02 -3.618018329143524170e-01 -2.547017037868499756e-01 -1.155700013041496277e-01 -1.680659502744674683e-01 6.423068046569824219e-02
-2.153147161006927490e-01 1.026177182793617249e-01 -8.485984057188034058e-02 -2.240978032350540161e-01 3.593805432319641113e-01 -9.260754287242889404e-02 -8.551968634128570557e-02 1.150225028395652771e-01 4.258226603269577026e-02 -9.607332944869995117e-02 -2.686559855937957764e-01 5.191751196980476379e-02 1.870835423469543457e-01 -2.199000120162963867e-01 -3.945666849613189697e-01 -3.820142894983291626e-02 -2.013434618711471558e-01 1.462276577949523926e-01 8.193811029195785522e-02 -1.497437804937362671e-01 -3.395502269268035889e-01 -1.532345414161682129e-01 -8.912065625190734863e-02 1.871891617774963379e-01 -2.210686542093753815e-02 -7.203666865825653076e-02 9.659565240144729614e-02 -9.058213233947753906e-02 6.073570996522903442e-02 5.638841167092323303e-02 -2.237888276576995850e-01 2.191362679004669189e-01
7.787819206714630127e-02 -2.394240051507949829e-01 -8.466837555170059204e-02 -4.785680398344993591e-02 4.152268543839454651e-02 9.227702021598815918e-02 1.386530101299285889e-01 2.925568222999572754e-01 6.784737110137939453e-02 2.079470306634902954e-01 1.818798482418060303e-01 1.022027358412742615e-01 1.297201514244079590e-01 -3.493277132511138916e-01 -3.901996016502380371e-01 -9.597356617450714111e-02 -2.775657176971435547e-01 -2.551224529743194580e-01 7.578186690807342529e-02 -2.587449550628662109e-01 -1.776656359434127808e-01 -1.382375806570053101e-01 8.036071062088012695e-02 -2.371145337820053101e-01 4.561157897114753723e-02 -1.043784767389297485e-01 9.791289269924163818e-02 -3.841365128755569458e-02 -1.338569372892379761e-01 1.926610767841339111e-01 -1.011138334870338440e-01 -5.411522090435028076e-02
8.887255191802978516e-02 -1.892732083797454834e-02 -1.242475584149360657e-01 -3.195515573024749756e-01 -1.231332309544086456e-02 2.684259228408336639e-02 -6.747894734144210815e-02 7.591719739139080048e-03 1.901885718107223511e-01 1.160298883914947510e-01 2.731453478336334229e-01 -2.490244507789611816e-01 9.984643757343292236e-02 -1.290415972471237183e-02 -2.133747488260269165e-01 8.107971400022506714e-02 -1.491608172655105591e-01 1.726738363504409790e-02 2.780646979808807373e-01 -2.925918698310852051e-01 -2.488739639520645142e-01 -3.288177549839019775e-01 -2.550266385078430176e-01 -6.497386097908020020e-02 -6.831993907690048218e-02 -3.205002099275588989e-02 -5.866053700447082520e-02 -5.975754931569099426e-02 -3.249408304691314697e-01 2.491267211735248566e-02 8.633364737033843994e-02 2.627751231193542480e-01
1.551976311020553112e-03 -8.922034502029418945e-02 7.396117597818374634e-02 -3.167546540498733521e-02 2.939386293292045593e-02 -2.361057093366980553e-03 -3.079268634319305420e-01 8.273388375528156757e-04 1.197975650429725647e-01 1.843401640653610229e-01 4.049832373857498169e-02 1.954542472958564758e-02 2.719590365886688232e-01 -5.368843674659729004e-02 -8.312613517045974731e-02 -1.262656450271606445e-01 -1.504137367010116577e-01 1.847041100263595581e-01 4.498659372329711914e-01 1.387417167425155640e-01 -2.933614850044250488e-01 -2.317597419023513794e-01 -1.759505122900009155e-01 -1.742379516363143921e-01 -8.644928783178329468e-02 3.350118175148963928e-02 -8.630692213773727417e-02 -3.858112692832946777e-01 -1.006373465061187744e-01 -1.403379738330841064e-01 -2.256621122360229492e-01 1.213340461254119873e-01
2.553053433075547218e-03 -2.230028063058853149e-01 5.614012479782104492e-02 6.907052546739578247e-02 4.332816228270530701e-02 -5.033469945192337036e-02 -3.170640170574188232e-01 9.878729283809661865e-02 5.944953113794326782e-02 2.212299257516860962e-01 -9.732753783464431763e-02 1.951299980282783508e-02 2.945018373429775238e-02 -1.855377256870269775e-01 -3.890481889247894287e-01 -9.946860373020172119e-02 -6.314477324485778809e-02 1.520894765853881836e-01 4.704046621918678284e-02 -2.501096725463867188e-01 -1.171626970171928406e-01 -2.225723117589950562e-01 -2.731348574161529541e-01 2.155804485082626343e-01 -6.592149287462234497e-02 -1.838533878326416016e-01 -1.168489307165145874e-01 1.644350439310073853e-01 -3.826060891151428223e-01 1.776827871799468994e-01 -1.635747551918029785e-01 9.477439522743225098e-02
1.698954850435256958e-01 9.108817577362060547e-02 3.938974142074584961e-01 -1.717553734779357910e-01 1.250026226043701172e-01 2.515258267521858215e-02 -7.536150515079498291e-02 1.295595616102218628e-01 -3.703477978706359863e-02 4.056371152400970459e-01 -5.723774805665016174e-02 -3.337021172046661377e-01 -1.358117256313562393e-02 1.011790260672569275e-01 -3.442722186446189880e-02 -7.442314922809600830e-02 -1.396557986736297607e-01 -1.887553185224533081e-01 1.883584707975387573e-01 -1.687162518501281738e-01 -2.746796905994415283e-01 -1.888154260814189911e-02 -1.708124727010726929e-01 7.026432454586029053e-02 1.177954450249671936e-01 5.686087533831596375e-02 9.559722244739532471e-02 -1.676870435476303101e-01 -3.188857436180114746e-01 -8.300045877695083618e-02 -1.994715631008148193e-01 1.001967117190361023e-01
1.967003494501113892e-01 1.544566899538040161e-01 3.187015652656555176e-01 -1.757547375746071339e-03 6.322994828224182129e-02 -2.847813367843627930e-01 -1.329557448625564575e-01 6.999778747558593750e-02 2.658622562885284424e-01 2.225742936134338379e-01 1.506486255675554276e-02 -1.397390663623809814e-01 1.172262504696846008e-01 -6.989237666130065918e-02 -2.624139487743377686e-01 -2.690987884998321533e-01 -2.753572762012481689e-01 -1.814207285642623901e-01 1.324666440486907959e-01 -9.207908809185028076e-02 -2.472366392612457275e-02 -1.545229703187942505e-01 -2.260253950953483582e-02 -3.356354236602783203e-01 -8.720835298299789429e-02 -3.827511891722679138e-02 9.099602699279785156e-02 -1.482459604740142822e-01 -2.382875047624111176e-02 -2.100138366222381592e-01 -1.770596355199813843e-01 -2.013998180627822876e-01
-3.299983590841293335e-02 8.186648041009902954e-02 3.789484128355979919e-02 -3.914495557546615601e-02 8.861575275659561157e-02 -4.425325393676757812e-01 -3.642785251140594482e-01 1.023854985833168030e-01 -7.645530253648757935e-02 -1.751233637332916260e-02 -3.102407455444335938e-01 5.179647356271743774e-02 2.018738687038421631e-01 -1.397938877344131470e-01 -2.749126553535461426e-01 -4.438390210270881653e-02 -3.042582571506500244e-01 -3.214147640392184258e-03 3.000534698367118835e-02 8.944965898990631104e-02 -1.287134289741516113e-01 -2.398047149181365967e-01 -1.214953139424324036e-01 3.467535227537155151e-02 -1.195550486445426941e-01 -4.826417937874794006e-02 5.128145962953567505e-02 -3.547176122665405273e-01 -1.993549317121505737e-01 9.134824573993682861e-02 7.779601961374282837e-02 9.330730885267257690e-02
-3.199996054172515869e-02 1.608295291662216187e-01 -2.549590356647968292e-02 -1.824159175157546997e-01 5.400457605719566345e-02 -3.143945634365081787e-01 7.846163213253021240e-02 4.014298915863037109e-01 5.274228751659393311e-02 1.970171481370925903e-01 1.839411444962024689e-02 -4.066490754485130310e-02 3.851471468806266785e-02 -2.676467597484588623e-01 -2.327249795198440552e-01 -2.658930420875549316e-01 -1.256994754076004028e-01 -5.997645109891891479e-02 1.497335582971572876e-01 -8.260414004325866699e-02 4.938516393303871155e-02 5.551491677761077881e-02 -2.881976366043090820e-01 5.029442161321640015e-02 1.118418648838996887e-01 -1.120151206851005554e-01 -5.715950205922126770e-02 -3.293034434318542480e-01 -1.094327569007873535e-01 -3.139438331127166748e-01 -1.179885417222976685e-01 1.660818606615066528e-01
7.693565636873245239e-02 2.396667301654815674e-01 3.595752269029617310e-02 -2.297261506319046021e-01 1.976979523897171021e-01 -2.222449630498886108e-01 -3.558233752846717834e-02 1.005433350801467896e-01 2.695145010948181152e-01 1.524277180433273315e-01 -8.077262341976165771e-02 1.256941854953765869e-01 8.166934549808502197e-02 -2.595686018466949463e-01 -1.720129549503326416e-01 -2.896781861782073975e-01 -1.409081816673278809e-01 7.753339409828186035e-02 1.761384010314941406e-01 8.919023722410202026e-02 -5.450537055730819702e-02 -5.709824711084365845e-02 -1.385174691677093506e-01 2.259876281023025513e-01 1.219573915004730225e-01 -3.674055635929107666e-01 -1.020405627787113190e-02 -8.878883719444274902e-02 -1.383448690176010132e-01 -1.051355823874473572e-01 -2.604470551013946533e-01 2.824357450008392334e-01
-4.968659952282905579e-03 1.810899823904037476e-01 5.065235495567321777e-01 -9.479239583015441895e-02 -1.571753323078155518e-01 -1.398968882858753204e-02 -5.161200091242790222e-02 1.352915912866592407e-01 -9.291844815015792847e-02 4.197486490011215210e-02 1.499723922461271286e-02 -1.512115895748138428e-01 -2.476341277360916138e-02 -2.430474609136581421e-01 -2.309936881065368652e-01 -7.388198375701904297e-02 -1.241020336747169495e-01 -1.675828248262405396e-01 1.080446243286132812e-01 -1.997659802436828613e-01 -2.571076750755310059e-01 -2.427459508180618286e-01 1.181684061884880066e-01 1.819387674331665039e-01 2.680884599685668945e-01 -2.376269400119781494e-01 -1.253915578126907349e-01 -2.505442202091217041e-01 4.204818606376647949e-02 -8.306537754833698273e-03 -2.400394342839717865e-02 -1.654314249753952026e-01
2.422336935997009277e-01 1.974024325609207153e-01 1.984631828963756561e-02 -1.531985104084014893e-01 -2.308598011732101440e-01 1.056642904877662659e-01 -3.337189182639122009e-02 1.877511590719223022e-01 -1.216145157814025879e-01 2.321148514747619629e-01 1.453221123665571213e-02 7.741815596818923950e-02 1.018293853849172592e-02 -3.347725868225097656e-01 -1.712671220302581787e-01 -9.325524419546127319e-02 -2.093541771173477173e-01 9.824822098016738892e-02 2.674883604049682617e-01 -2.952995896339416504e-01 -2.292150557041168213e-01 1.052053868770599365e-01 7.458648085594177246e-02 1.651631593704223633e-01 1.020990237593650818e-01 -1.387637704610824585e-01 -1.381165087223052979e-01 -2.278191894292831421e-01 -2.665519416332244873e-01 1.648702323436737061e-01 -1.602012366056442261e-01 1.391089260578155518e-01
-2.765344269573688507e-02 1.830458492040634155e-01 2.609423100948333740e-01 -4.466686397790908813e-02 3.468326032161712646e-01 -1.953241527080535889e-01 7.250760216265916824e-03 -9.048932045698165894e-02 4.485289752483367920e-02 1.720467656850814819e-01 7.791529595851898193e-02 7.388392835855484009e-02 3.965647220611572266e-01 -2.814332544803619385e-01 -1.015004590153694153e-01 -4.115751385688781738e-02 -3.124831914901733398e-01 -1.115028858184814453e-01 3.249360620975494385e-01 -1.309990696609020233e-02 -1.027286350727081299e-01 3.364267572760581970e-02 9.299721568822860718e-02 2.035528272390365601e-01 1.802730709314346313e-01 -6.665947288274765015e-02 1.230442225933074951e-01 3.907467238605022430e-03 -1.404409110546112061e-01 -4.027390386909246445e-03 1.099035143852233887e-01 2.753828465938568115e-01
9.389924816787242889e-03 6.760980188846588135e-02 3.111823834478855133e-02 -2.029348462820053101e-01 -2.119087725877761841e-01 2.202505990862846375e-02 -9.216777235269546509e-02 -1.169635877013206482e-01 -5.998514965176582336e-02 -3.265747427940368652e-02 -2.846744060516357422e-01 -1.175310537219047546e-01 9.332751482725143433e-02 -4.190053343772888184e-01 -3.002539277076721191e-01 -1.984516531229019165e-01 2.282967790961265564e-02 1.867321729660034180e-01 4.289098381996154785e-01 -5.288355797529220581e-02 -1.324183642864227295e-01 -1.737129390239715576e-01 -1.343284994363784790e-01 6.542713940143585205e-02 1.253815833479166031e-02 -2.099769264459609985e-01 -8.194050937891006470e-02 1.849574781954288483e-02 -2.237194180488586426e-01 1.239001750946044922e-01 -2.487112283706665039e-01 3.932379558682441711e-02
-8.286587893962860107e-02 -1.314118970185518265e-02 -1.035088300704956055e-01 -3.345913589000701904e-01 9.950815886259078979e-02 -2.262365520000457764e-01 -1.442686766386032104e-01 2.220890372991561890e-01 -1.284514088183641434e-02 -7.496630400419235229e-02 -3.475684523582458496e-01 -6.181214004755020142e-02 2.460268586874008179e-01 -9.542715549468994141e-02 -4.088461995124816895e-01 -1.077172160148620605e-01 -2.291046082973480225e-01 2.485456615686416626e-01 5.724513903260231018e-02 -5.046280100941658020e-02 -2.802962660789489746e-01 -6.627446413040161133e-02 -1.856711059808731079e-01 3.891249652951955795e-04 -8.050335198640823364e-02 -9.772584587335586548e-02 6.409050524234771729e-02 -1.153699979186058044e-01 3.644124418497085571e-02 2.412574589252471924e-01 -2.870092354714870453e-02 1.701305955648422241e-01
-1.061816811561584473e-01 -7.140227407217025757e-02 9.811426512897014618e-03 -2.198787033557891846e-01 1.635360866785049438e-01 -1.890680193901062012e-01 -7.820129394531250000e-02 1.056150123476982117e-01 1.719971448183059692e-01 1.320732682943344116e-01 -7.969823491293936968e-05 2.502580732107162476e-02 -2.664601802825927734e-02 2.161065349355340004e-03 -3.460828065872192383e-01 -1.492918431758880615e-01 -1.758278459310531616e-01 2.650932595133781433e-02 -1.686150580644607544e-02 -2.149515971541404724e-02 -1.778727620840072632e-01 7.300446182489395142e-02 -2.611048221588134766e-01 1.377507448196411133e-01 1.814988702535629272e-01 -3.701990544795989990e-01 1.677448749542236328e-01 -7.135220617055892944e-02 -2.604673206806182861e-01 -2.785031199455261230e-01 -2.062003016471862793e-01 3.425877988338470459e-01
2.721540071070194244e-02 1.948218047618865967e-01 2.341317087411880493e-01 -1.754771322011947632e-01 -1.174820959568023682e-01 -2.490885704755783081e-01 -8.482506126165390015e-02 1.670682579278945923e-01 -5.473454296588897705e-02 2.594334185123443604e-01 -3.220429643988609314e-02 8.550190925598144531e-02 8.550128340721130371e-02 -4.643133282661437988e-02 -8.728735893964767456e-02 -1.488287746906280518e-01 -4.300514608621597290e-02 -2.537170648574829102e-01 3.097947239875793457e-01 -2.942327260971069336e-01 -5.200836658477783203e-01 -7.508136332035064697e-02 1.436794642359018326e-03 -6.643477082252502441e-02 9.383716434240341187e-02 1.303793340921401978e-01 -2.557758390903472900e-01 -7.471526414155960083e-02 -1.237183958292007446e-01 1.550921984016895294e-02 5.673280730843544006e-02 4.443597048521041870e-02
2.013959735631942749e-01 5.845366045832633972e-03 4.293113946914672852e-02 -9.524104185402393341e-03 -5.011005699634552002e-02 -2.363453507423400879e-01 6.219444912858307362e-04 1.427470427006483078e-02 3.822934255003929138e-02 1.576050817966461182e-01 -6.768047809600830078e-02 7.479161024093627930e-02 -4.874017834663391113e-02 -6.369229406118392944e-02 -4.061691164970397949e-01 -2.579023838043212891e-01 -1.100525632500648499e-01 -1.257920414209365845e-01 2.246161401271820068e-01 1.134466603398323059e-01 -3.822170495986938477e-01 3.987550362944602966e-02 2.387962490320205688e-01 -1.162883713841438293e-01 2.787896692752838135e-01 -2.558420598506927490e-01 1.216373518109321594e-01 2.314889878034591675e-01 -1.453532725572586060e-01 1.440059244632720947e-01 -1.160005927085876465e-01 2.193977236747741699e-01
-9.852807968854904175e-03 3.093985021114349365e-01 2.542912960052490234e-01 -2.526618242263793945e-01 -1.770576834678649902e-01 -1.816658824682235718e-01 -1.658046692609786987e-01 7.924768328666687012e-02 -4.848900809884071350e-02 -9.449700266122817993e-02 1.105020567774772644e-01 -1.643559187650680542e-01 -1.539996862411499023e-01 -2.910731434822082520e-01 -4.692341983318328857e-01 -1.240576729178428650e-01 -8.768956363201141357e-02 9.871542453765869141e-02 1.586980521678924561e-01 -5.491777509450912476e-02 -1.504025906324386597e-01 -1.661594063043594360e-01 -1.959166228771209717e-01 2.121854424476623535e-01 -5.254640802741050720e-02 -9.207649528980255127e-02 -1.484450977295637131e-02 1.169036477804183960e-01 2.369633913040161133e-01 1.234268769621849060e-01 -8.465460687875747681e-02 -9.260083548724651337e-03
-2.519177645444869995e-02 4.865219816565513611e-02 2.530004382133483887e-01 -2.689459323883056641e-01 -1.846288740634918213e-01 1.163425669074058533e-01 -2.788982391357421875e-01 1.429017633199691772e-01 -3.336834162473678589e-02 -1.779115796089172363e-01 -2.417838573455810547e-02 1.366790980100631714e-01 1.402524560689926147e-01 -4.248099923133850098e-01 -2.448594421148300171e-01 2.836343832314014435e-02 4.012196138501167297e-02 -1.510570347309112549e-01 1.630522757768630981e-01 -2.953409552574157715e-01 -1.552588045597076416e-01 5.561034008860588074e-02 -6.998546421527862549e-02 -1.648819446563720703e-01 1.000747531652450562e-01 1.841924041509628296e-01 1.960290074348449707e-01 -4.481441527605056763e-02 -2.755148112773895264e-01 1.317739784717559814e-01 -1.350696682929992676e-01 9.211802482604980469e-02
-5.647809803485870361e-02 -1.068845465779304504e-01 8.847936242818832397e-02 -1.308263540267944336e-01 1.392238885164260864e-01 -2.392634153366088867e-01 -5.039744451642036438e-02 3.697854876518249512e-01 2.167732454836368561e-02 2.979587912559509277e-01 -1.745796799659729004e-01 1.519746780395507812e-01 1.834260374307632446e-01 4.253451526165008545e-02 -9.566587954759597778e-02 -1.028388589620590210e-01 -2.486604005098342896e-01 2.053440511226654053e-01 2.760694026947021484e-01 -2.585866302251815796e-02 -9.606130421161651611e-03 -1.824564635753631592e-01 -3.507046997547149658e-01 7.131084054708480835e-02 -1.786695867776870728e-01 -1.692628562450408936e-01 -9.173458814620971680e-02 -2.627134323120117188e-01 -1.248875856399536133e-01 -1.986080706119537354e-01 -1.054620295763015747e-01 3.343048738315701485e-03
-1.273437291383743286e-01 -1.714878715574741364e-02 2.288227975368499756e-01 -1.376214921474456787e-01 1.287763863801956177e-01 -2.894141674041748047e-01 -8.419623225927352905e-02 -1.201186478137969971e-01 2.387956082820892334e-01 3.068537414073944092e-01 -1.090687066316604614e-01 6.499376147985458374e-02 8.685863018035888672e-02 -1.400378644466400146e-01 -2.333284914493560791e-01 -1.778251826763153076e-01 -1.654632538557052612e-01 -6.411147117614746094e-02 2.046203017234802246e-01 7.763086259365081787e-02 7.124416530132293701e-02 -1.537740137428045273e-02 -4.792657792568206787e-01 -5.616439506411552429e-02 -1.211678758263587952e-01 -7.131014019250869751e-02 -1.745959185063838959e-02 -3.050496280193328857e-01 -1.877621859312057495e-01 -2.707673609256744385e-02 -1.024871617555618286e-01 1.806708872318267822e-01
1.329330503940582275e-01 4.062785208225250244e-01 7.539422810077667236e-02 -2.074759006500244141e-01 2.469872981309890747e-01 6.875424087047576904e-02 -2.383709549903869629e-01 1.683018729090690613e-02 1.525558829307556152e-01 2.143550813198089600e-01 -7.706356048583984375e-02 1.061662882566452026e-01 8.078169822692871094e-02 -2.267734706401824951e-02 -1.183455437421798706e-01 -6.690627336502075195e-02 -1.152845323085784912e-01 1.191597506403923035e-01 2.241768091917037964e-01 -6.821342557668685913e-02 -2.688132822513580322e-01 -2.289212644100189209e-01 -3.258228302001953125e-01 1.305948048830032349e-01 -1.255725175142288208e-01 2.105318158864974976e-01 1.076911315321922302e-01 -1.817615181207656860e-01 1.195976138114929199e-02 2.151406556367874146e-01 -1.928373128175735474e-01 1.229968965053558350e-01
6.631156057119369507e-02 2.491912841796875000e-01 -1.258582025766372681e-01 -2.285124510526657104e-01 1.084793582558631897e-01 1.075603142380714417e-01 -1.710834652185440063e-01 1.571866311132907867e-02 2.540717124938964844e-01 1.071361899375915527e-01 1.017045695334672928e-02 -1.506537050008773804e-01 1.749853044748306274e-01 -2.823531925678253174e-01 -1.499219387769699097e-01 -2.725807428359985352e-01 -2.192710041999816895e-01 -1.542266160249710083e-01 1.613003909587860107e-01 -1.837234497070312500e-01 -1.910639405250549316e-01 -2.188487797975540161e-01 6.815133988857269287e-02 -3.348640203475952148e-01 -1.904880627989768982e-02 -1.752818971872329712e-01 1.240763217210769653e-01 2.049742639064788818e-01 -2.680405080318450928e-01 -2.308160997927188873e-02 7.932806760072708130e-02 8.160973340272903442e-02
-1.545707732439041138e-01 1.198267638683319092e-01 2.262994945049285889e-01 -2.094707787036895752e-01 1.464813798666000366e-01 -1.519290357828140259e-01 -1.131184175610542297e-01 -5.150400474667549133e-02 6.747044622898101807e-02 3.169251382350921631e-01 1.478847302496433258e-02 1.592027097940444946e-01 -1.162579208612442017e-01 2.514660591259598732e-03 -1.374135762453079224e-01 -3.424866357818245888e-03 -3.968417048454284668e-01 -1.702139079570770264e-01 1.026701480150222778e-01 -4.313580095767974854e-01 -1.979154497385025024e-01 -1.251734048128128052e-01 5.748729780316352844e-02 1.266068220138549805e-01 -7.892659306526184082e-02 -2.563412785530090332e-01 7.949341833591461182e-02 8.607031404972076416e-02 4.237810149788856506e-02 -2.373399436473846436e-01 -2.037487626075744629e-01 3.392213955521583557e-02
1.340967267751693726e-01 -4.921815171837806702e-02 2.826534211635589600e-01 -1.140774413943290710e-01 3.785123527050018311e-01 -7.420508563518524170e-02 2.628766596317291260e-01 1.073381304740905762e-01 1.631408333778381348e-01 2.495102435350418091e-01 9.961884468793869019e-02 5.110879242420196533e-02 2.070906907320022583e-01 -1.651352345943450928e-01 -1.684904545545578003e-01 -6.857029348611831665e-02 -2.200289219617843628e-01 -2.904962049797177315e-03 -7.008549571037292480e-02 8.086165785789489746e-02 -6.969480216503143311e-02 -2.502954006195068359e-01 -2.092542648315429688e-01 -5.241967365145683289e-02 2.095513343811035156e-01 -9.718331508338451385e-03 5.281887575984001160e-02 5.604890361428260803e-02 -3.581929206848144531e-01 2.753999829292297363e-01 -1.474049240350723267e-01 5.391496419906616211e-02
-1.803915649652481079e-01 1.144076511263847351e-01 1.351560056209564209e-01 -3.690988123416900635e-01 1.117867007851600647e-01 -2.640075683593750000e-01 5.308887362480163574e-02 1.024894416332244873e-01 -1.158015504479408264e-01 -9.601801633834838867e-02 -3.109063506126403809e-01 -4.792070761322975159e-02 4.085149168968200684e-01 -1.422071307897567749e-01 -1.333271563053131104e-01 -2.060664594173431396e-01 -1.490057706832885742e-01 7.874132692813873291e-02 2.287913113832473755e-01 -6.265787035226821899e-02 -3.054518997669219971e-01 -1.954279839992523193e-01 -2.144715748727321625e-02 1.912531256675720215e-01 9.835525602102279663e-02 7.768014911562204361e-03 -6.682115141302347183e-03 9.243856184184551239e-03 4.060416296124458313e-02 1.670295447111129761e-01 -1.169741749763488770e-01 1.706301867961883545e-01
1.819657683372497559e-01 4.275375977158546448e-02 1.392090767621994019e-01 -2.208568006753921509e-01 -1.808334141969680786e-02 3.561279550194740295e-02 1.150757223367691040e-01 1.508661955595016479e-01 8.949396759271621704e-02 1.211402341723442078e-01 3.122372329235076904e-01 -1.296387761831283569e-01 -1.005399897694587708e-01 2.470439858734607697e-02 -2.623327970504760742e-01 -3.619052842259407043e-02 -3.140553534030914307e-01 -2.231149002909660339e-02 3.634914755821228027e-01 -3.000916540622711182e-01 -1.530104428529739380e-01 -1.782344579696655273e-01 -2.128884196281433105e-01 -1.393064558506011963e-01 1.478049810975790024e-02 -1.345134079456329346e-01 -9.386008977890014648e-02 -7.210712879896163940e-02 -3.628504574298858643e-01 6.898353341966867447e-03 7.378094643354415894e-02 1.754588037729263306e-01
-4.673688113689422607e-02 -2.638305537402629852e-02 1.833002828061580658e-02 -1.403390914201736450e-01 -1.054617203772068024e-02 -1.793340295553207397e-01 -1.839077174663543701e-01 2.136776745319366455e-01 -1.714907139539718628e-01 3.195146322250366211e-01 -3.331485092639923096e-01 9.565264917910099030e-03 2.699832320213317871e-01 -1.807048730552196503e-02 -8.655577152967453003e-02 -1.034202501177787781e-01 -2.142481356859207153e-01 -1.386941783130168915e-02 3.938846588134765625e-01 -3.052436374127864838e-02 -5.920821055769920349e-02 -1.966054737567901611e-01 -1.630565226078033447e-01 -6.580953299999237061e-02 5.817889049649238586e-02 1.098927557468414307e-01 1.125404462218284607e-01 -4.355786442756652832e-01 -7.374359667301177979e-02 1.371552236378192902e-02 -1.792361140251159668e-01 -2.229624427855014801e-02
7.806847244501113892e-02 7.331259548664093018e-02 1.642426103353500366e-01 -9.781668893992900848e-03 7.266213744878768921e-02 -1.296890974044799805e-01 6.724619865417480469e-02 -7.338371593505144119e-03 1.857342012226581573e-02 1.453810557723045349e-02 -9.534932672977447510e-02 -7.730407174676656723e-03 1.198070123791694641e-02 -1.376644223928451538e-01 -3.904356360435485840e-01 -3.059516251087188721e-01 -1.869687288999557495e-01 1.742616891860961914e-01 2.283109724521636963e-01 1.359188854694366455e-01 -3.895707130432128906e-01 1.990137398242950439e-01 5.018604546785354614e-02 9.295739978551864624e-02 3.857614099979400635e-02 -2.837805747985839844e-01 4.109896123409271240e-01 1.765126548707485199e-02 -2.046033367514610291e-02 8.249043673276901245e-02 -3.834076225757598877e-02 2.480777800083160400e-01
-1.875198632478713989e-01 1.773413568735122681e-01 -4.542305320501327515e-02 -4.767687991261482239e-02 -5.718044191598892212e-02 1.388584673404693604e-01 -1.296389251947402954e-01 1.720177084207534790e-01 1.070607081055641174e-01 2.134123742580413818e-01 1.460473835468292236e-01 -9.082529693841934204e-02 2.451097033917903900e-02 -4.493945091962814331e-02 -1.668846905231475830e-01 -1.965858340263366699e-01 -1.433698534965515137e-01 -8.969160914421081543e-02 1.792356073856353760e-01 -2.787753045558929443e-01 -3.224455416202545166e-01 -1.863909512758255005e-01 -2.320059537887573242e-01 -2.745448350906372070e-01 -1.838619560003280640e-01 -4.406967014074325562e-02 7.587959989905357361e-03 -1.960375159978866577e-01 -4.109172523021697998e-01 2.184915691614151001e-01 -6.287760287523269653e-02 5.713062360882759094e-02
1.985244154930114746e-01 5.794398486614227295e-03 1.278901249170303345e-01 3.490952774882316589e-03 -1.635043136775493622e-02 3.354164958000183105e-02 -8.339574187994003296e-02 2.371577471494674683e-01 2.821443080902099609e-01 1.611580550670623779e-01 1.527620702981948853e-01 -4.727964848279953003e-02 -5.176458973437547684e-03 -1.484376937150955200e-01 -4.582861810922622681e-02 -3.443851768970489502e-01 -1.926791220903396606e-01 -3.234615325927734375e-01 3.290928006172180176e-01 -1.463579982519149780e-01 -1.063275262713432312e-01 -1.204561814665794373e-01 -1.209279298782348633e-01 -6.116753071546554565e-02 2.004155069589614868e-01 -2.194880098104476929e-01 3.281980380415916443e-02 -4.066298529505729675e-02 -3.937800228595733643e-01 1.919898986816406250e-01 4.303660243749618530e-02 -7.198603451251983643e-02
1.174504384398460388e-01 2.389656156301498413e-01 1.226509287953376770e-01 -4.119252040982246399e-02 -6.784969009459018707e-03 -4.467009902000427246e-01 -2.916218936443328857e-01 -1.096958518028259277e-01 7.910660654306411743e-02 -5.690824612975120544e-02 1.176098063588142395e-01 -3.698529209941625595e-03 1.858801245689392090e-01 -7.247895002365112305e-02 -3.547216057777404785e-01 -2.811582684516906738e-01 -1.145891696214675903e-01 7.625547796487808228e-02 1.017419174313545227e-01 1.508771926164627075e-01 -3.354355990886688232e-01 -1.891859062016010284e-02 -7.078526914119720459e-02 -7.870797812938690186e-02 7.901643961668014526e-02 -2.736871242523193359e-01 2.782845497131347656e-01 4.446747712790966034e-03 9.246387332677841187e-02 -5.976884812116622925e-02 1.170559506863355637e-02 2.572550252079963684e-02
1.811255514621734619e-01 5.143444985151290894e-02 1.538458168506622314e-01 -1.254944223910570145e-02 1.822496503591537476e-01 3.014645166695117950e-02 -1.021868456155061722e-02 5.293302237987518311e-02 8.905723690986633301e-02 3.191921710968017578e-01 1.057872995734214783e-01 -2.804387360811233521e-03 -4.405180737376213074e-02 -5.595116689801216125e-02 -6.753358989953994751e-02 -1.265075206756591797e-01 -3.991864323616027832e-01 -2.426558434963226318e-01 2.075501829385757446e-01 -2.709228992462158203e-01 -3.321653604507446289e-01 -3.152097463607788086e-01 -3.769773617386817932e-02 -1.840858012437820435e-01 8.767201006412506104e-02 -2.027763575315475464e-01 -5.801147967576980591e-02 -9.198916703462600708e-02 -2.191095799207687378e-01 -1.505475770682096481e-02 3.497835248708724976e-02 2.593133747577667236e-01
1.935014873743057251e-01 4.342426359653472900e-02 8.475742489099502563e-02 7.561612129211425781e-02 -1.046569496393203735e-01 -4.150915518403053284e-02 -2.331951409578323364e-01 2.941251397132873535e-01 7.223951071500778198e-02 2.294731289148330688e-01 -1.032337620854377747e-01 8.301622420549392700e-02 1.871297508478164673e-01 -2.531695961952209473e-01 -3.394126594066619873e-01 1.817027032375335693e-01 -2.922944165766239166e-02 5.485055595636367798e-02 6.010530143976211548e-02 -1.599836796522140503e-01 -9.005089104175567627e-02 4.107017815113067627e-02 -1.538528352975845337e-01 2.551783323287963867e-01 8.824712038040161133e-02 -9.266348183155059814e-02 -2.221452146768569946e-01 -1.022156178951263428e-01 -4.166519641876220703e-01 1.415674835443496704e-01 -2.379833906888961792e-01 1.155414208769798279e-01
3.578922897577285767e-02 2.163678556680679321e-01 -1.663955859839916229e-02 -1.572145819664001465e-01 6.586101651191711426e-02 -1.300542503595352173e-01 -1.278563439846038818e-01 6.391596049070358276e-02 9.520037472248077393e-02 2.372916787862777710e-01 -1.004499793052673340e-01 -1.845192909240722656e-01 -6.130248308181762695e-02 -1.777135133743286133e-01 -2.591084241867065430e-01 -5.000072531402111053e-03 6.579919159412384033e-02 7.994454354047775269e-03 2.747540771961212158e-01 -3.195848166942596436e-01 -3.504329174757003784e-02 -1.091744080185890198e-01 -2.153464965522289276e-02 -2.496310174465179443e-01 1.362689211964607239e-02 -8.743106573820114136e-02 1.077317222952842712e-01 1.560841966420412064e-02 -5.747255086898803711e-01 1.967597566545009613e-02 -2.003161013126373291e-01 1.573831588029861450e-01
2.299562543630599976e-01 -1.318709459155797958e-02 1.706097126007080078e-01 3.365952521562576294e-02 -1.162081509828567505e-01 -1.554850488901138306e-01 -2.381088286638259888e-01 2.569970786571502686e-01 -1.098901331424713135e-01 3.387872576713562012e-01 3.585910424590110779e-02 4.671179503202438354e-02 6.814698874950408936e-02 -3.336679637432098389e-01 -2.859864532947540283e-01 1.948103904724121094e-01 -7.650413364171981812e-02 -3.718313574790954590e-02 -1.129305586218833923e-01 -1.550329476594924927e-01 -1.588776111602783203e-01 -5.238534137606620789e-02 -1.182598248124122620e-01 1.339149624109268188e-01 1.415549218654632568e-01 -1.892560273408889771e-01 -5.775232985615730286e-02 -2.196111232042312622e-01 -2.301159054040908813e-01 1.914080232381820679e-01 -2.701072990894317627e-01 -1.278547793626785278e-01
1.666658967733383179e-01 -2.892569303512573242e-01 7.730214297771453857e-02 -5.062695592641830444e-02 1.132018938660621643e-01 -1.475029587745666504e-01 -1.779145151376724243e-01 -1.719650179147720337e-01 2.128521166741847992e-02 1.077280864119529724e-01 -7.587280124425888062e-02 -2.125298380851745605e-01 6.279864907264709473e-02 -2.145061343908309937e-01 -3.252400159835815430e-01 -2.312645763158798218e-01 -1.986452937126159668e-01 1.007484644651412964e-01 1.249265000224113464e-01 -5.093165487051010132e-02 2.257574163377285004e-02 -1.285226941108703613e-01 -1.595854461193084717e-01 -1.606052815914154053e-01 1.234564185142517090e-02 -1.868381947278976440e-01 -2.161988243460655212e-02 -4.362236857414245605e-01 -3.292252868413925171e-02 1.379762031137943268e-02 3.606022149324417114e-02 3.840800523757934570e-01
8.952309191226959229e-02 9.702627360820770264e-02 1.435290873050689697e-01 -2.088058590888977051e-01 2.759902775287628174e-01 -2.919178456068038940e-02 -9.410762041807174683e-02 9.709922969341278076e-02 2.053971588611602783e-01 -4.774582386016845703e-02 1.229952946305274963e-01 1.712252795696258545e-01 2.706596255302429199e-01 -3.344923257827758789e-01 -5.088181495666503906e-01 -2.873008847236633301e-01 -7.293538004159927368e-02 -8.154289424419403076e-02 -7.245542854070663452e-02 5.456181988120079041e-02 -5.026773083955049515e-03 9.668777696788311005e-03 3.449843078851699829e-02 2.105170628055930138e-03 -5.329439043998718262e-02 8.439382910728454590e-02 1.695537008345127106e-02 2.146626263856887817e-01 -1.672544181346893311e-01 1.739314347505569458e-01 -2.393044829368591309e-01 1.193265393376350403e-01
4.583931714296340942e-02 -2.324241548776626587e-01 1.579286530613899231e-02 -5.665653571486473083e-02 6.688819825649261475e-02 8.861861377954483032e-02 -2.780020236968994141e-01 4.212613683193922043e-03 -2.839373424649238586e-02 1.989932358264923096e-01 3.402675688266754150e-02 -3.184909000992774963e-02 2.202697396278381348e-01 -1.801014393568038940e-01 -2.994319796562194824e-01 -1.828887164592742920e-01 8.837616443634033203e-02 1.737395226955413818e-01 2.253531366586685181e-01 -3.061376214027404785e-01 -2.635044157505035400e-01 -1.636012941598892212e-01 -1.476086825132369995e-01 1.305793076753616333e-01 6.051861494779586792e-02 -1.372754573822021484e-01 -1.481211036443710327e-01 2.074930220842361450e-01 -2.645138800144195557e-01 6.694550067186355591e-02 -3.528989255428314209e-01 -1.104778982698917389e-02
2.228401303291320801e-01 5.644299089908599854e-02 2.543609142303466797e-01 -2.487209290266036987e-01 -1.390934549272060394e-02 4.371702298521995544e-02 -1.289062853902578354e-02 1.634806394577026367e-01 -6.859289854764938354e-02 3.212707936763763428e-01 3.256069719791412354e-01 -4.487147182226181030e-02 -1.246448382735252380e-01 1.070039272308349609e-01 -1.355617195367813110e-01 -7.406584173440933228e-02 -2.500194311141967773e-01 -8.958949707448482513e-03 2.754026055335998535e-01 -2.211113274097442627e-01 -4.795053973793983459e-02 -1.184166148304939270e-01 -2.233712077140808105e-01 -8.509946614503860474e-02 -2.049524709582328796e-02 -2.792157232761383057e-01 -1.669829338788986206e-02 -1.361902505159378052e-01 -4.025094807147979736e-01 5.081165581941604614e-02 1.675524562597274780e-02 4.388839378952980042e-02
-1.599981449544429779e-02 -2.944631688296794891e-02 -1.329256105236709118e-03 -2.518205344676971436e-01 9.583657979965209961e-02 5.184547603130340576e-02 -3.010289371013641357e-01 -1.781066507101058960e-01 -1.140876933932304382e-01 1.937915533781051636e-01 -1.598736941814422607e-01 7.381046563386917114e-02 3.008984923362731934e-01 -7.956864684820175171e-02 -1.903908252716064453e-01 -2.017540782690048218e-01 1.079074740409851074e-01 2.076710313558578491e-01 3.086005151271820068e-01 -2.818741202354431152e-01 -1.590464711189270020e-01 -2.283917665481567383e-01 -1.369468569755554199e-01 1.317889541387557983e-01 -1.280085295438766479e-01 -1.177999824285507202e-01 1.775897741317749023e-01 3.610099898651242256e-03 -3.612076938152313232e-01 2.377450279891490936e-02 -5.319065973162651062e-02 -8.441465348005294800e-02
-8.263526111841201782e-02 -2.205440774559974670e-03 2.712675370275974274e-02 -2.050699442625045776e-01 1.924648284912109375e-01 -7.516178488731384277e-02 -1.005169078707695007e-01 -4.975005239248275757e-02 2.261620908975601196e-01 1.939458400011062622e-01 -3.003699332475662231e-02 -1.649782359600067139e-01 -6.254790350794792175e-03 -2.230686247348785400e-01 -3.776431381702423096e-01 -2.310291826725006104e-01 1.173769235610961914e-01 2.248432934284210205e-01 1.792335510253906250e-01 -2.650129497051239014e-01 -1.552825570106506348e-01 -3.953420519828796387e-01 4.769188538193702698e-02 -1.187120527029037476e-01 -1.897514164447784424e-01 7.661643624305725098e-02 -1.692195087671279907e-01 -4.179487749934196472e-02 -5.983522161841392517e-02 2.477790117263793945e-01 -9.084965288639068604e-02 -1.532476693391799927e-01
2.441471517086029053e-01 9.601563215255737305e-02 3.733972609043121338e-01 -1.705514788627624512e-01 -2.107993215322494507e-01 -7.540131360292434692e-02 -1.381227076053619385e-01 -1.324324607849121094e-01 -5.162725597620010376e-02 2.389855086803436279e-01 5.297312047332525253e-03 -2.028336748480796814e-02 2.103461027145385742e-01 -2.258132770657539368e-02 -2.373401522636413574e-01 -1.133740693330764771e-01 -6.337851285934448242e-03 1.792239546775817871e-01 1.457767635583877563e-01 -2.199955880641937256e-01 -2.010675668716430664e-01 2.279151044785976410e-02 -3.194183111190795898e-01 9.082631208002567291e-03 -1.713997870683670044e-01 -1.240005791187286377e-01 3.655234277248382568e-01 9.647025167942047119e-02 1.295477747917175293e-01 8.772249333560466766e-03 1.227554827928543091e-01 -1.931285858154296875e-01
1.330781728029251099e-01 -1.983486264944076538e-01 8.819328993558883667e-02 -7.705969363451004028e-02 2.243190258741378784e-02 3.774381801486015320e-02 -3.897644877433776855e-01 -6.236416101455688477e-02 -3.539979830384254456e-02 1.851499229669570923e-01 -5.627669394016265869e-02 -5.748991668224334717e-02 3.068243265151977539e-01 -1.443695425987243652e-01 -2.607381939888000488e-01 -2.349799871444702148e-01 4.787701368331909180e-02 2.174209952354431152e-01 1.796448379755020142e-01 -3.170779049396514893e-01 -1.840958595275878906e-01 -1.986026167869567871e-01 -8.060684800148010254e-02 1.687080413103103638e-01 1.564855873584747314e-02 -8.037475496530532837e-02 1.460921391844749451e-02 2.337025254964828491e-01 -2.281291186809539795e-01 4.965592548251152039e-02 -2.872044742107391357e-01 -4.593264684081077576e-02
1.085803434252738953e-01 1.462024301290512085e-01 2.358030378818511963e-01 1.026365011930465698e-01 1.034861803054809570e-01 9.006275981664657593e-02 -1.280056983232498169e-01 -6.902130693197250366e-02 3.308215141296386719e-01 1.336366087198257446e-01 -1.034720689058303833e-01 1.943558603525161743e-01 1.666653528809547424e-02 2.113800942897796631e-01 -3.516796827316284180e-01 -7.088484615087509155e-02 -1.405403017997741699e-01 -1.004816591739654541e-02 1.771143823862075806e-01 -1.750393658876419067e-01 -3.138258159160614014e-01 -6.426141411066055298e-02 -1.108178943395614624e-01 1.335872709751129150e-01 -9.611444175243377686e-02 -4.859548807144165039e-01 -2.237292379140853882e-02 -1.758697330951690674e-01 1.716765202581882477e-02 6.684710085391998291e-02 1.109480038285255432e-01 5.278399586677551270e-02
1.959087103605270386e-01 5.819198489189147949e-02 -5.155867338180541992e-02 -2.870176434516906738e-01 -2.139953672885894775e-01 3.779175877571105957e-02 1.043925585690885782e-04 6.843172758817672729e-02 -5.354639142751693726e-02 -1.131439432501792908e-01 -6.218773871660232544e-02 -6.354485452175140381e-02 -5.859876796603202820e-02 -3.465374112129211426e-01 -3.343521058559417725e-01 -3.400453925132751465e-01 1.560696661472320557e-01 -6.739832460880279541e-02 3.924290537834167480e-01 -1.637007296085357666e-01 -3.846392631530761719e-01 -1.186644434928894043e-01 6.087067537009716034e-03 3.012290690094232559e-04 1.947068795561790466e-02 -1.082161590456962585e-01 -1.495044976472854614e-01 -6.622703373432159424e-02 -7.435949891805648804e-02 1.211100518703460693e-01 -1.185015775263309479e-02 1.258694976568222046e-01
1.106716394424438477e-01 -2.473702132701873779e-01 -6.198611482977867126e-02 -5.664729326963424683e-02 2.719100415706634521e-01 -1.667053550481796265e-01 -2.466293126344680786e-01 2.694678902626037598e-01 1.947006434202194214e-01 4.283027350902557373e-01 1.256475746631622314e-01 -6.779895722866058350e-02 1.309818327426910400e-01 -2.112948298454284668e-01 -2.986612915992736816e-01 -7.505531609058380127e-02 -9.238695353269577026e-02 -9.523128718137741089e-02 1.212766468524932861e-01 -1.476905196905136108e-01 8.034420013427734375e-02 1.494524031877517700e-01 -6.259583681821823120e-02 -1.803107000887393951e-02 5.338011682033538818e-02 -2.936969697475433350e-01 -6.042481213808059692e-02 -1.533346530050039291e-02 -5.341096594929695129e-02 5.281643569469451904e-02 -2.953149080276489258e-01 -1.138787120580673218e-01
4.182308167219161987e-02 2.743154577910900116e-02 -1.296165287494659424e-01 -1.632119864225387573e-01 1.253485530614852905e-01 -3.607115894556045532e-02 8.499881625175476074e-02 1.526889055967330933e-01 6.104287877678871155e-02 1.169734522700309753e-01 1.583995111286640167e-02 1.839572489261627197e-01 7.627813518047332764e-02 -6.793409585952758789e-03 -2.846416831016540527e-01 -3.088982030749320984e-02 6.839609891176223755e-02 -1.254409998655319214e-01 3.052932918071746826e-01 -1.248647272586822510e-01 -1.460796594619750977e-01 -5.768954157829284668e-01 -3.437560200691223145e-01 3.097268007695674896e-02 -1.993988156318664551e-01 3.837745264172554016e-02 5.683035776019096375e-02 -2.290388382971286774e-02 -3.427097797393798828e-01 5.059963557869195938e-03 1.794559648260474205e-03 4.709833487868309021e-02
5.690991505980491638e-02 -1.923853307962417603e-01 7.952672988176345825e-02 -2.053032964468002319e-01 1.749421656131744385e-01 -1.703342646360397339e-01 -1.188402995467185974e-02 2.896356582641601562e-01 2.419735789299011230e-01 1.191390231251716614e-01 3.795481100678443909e-02 -1.539168059825897217e-01 6.226566620171070099e-03 -2.283217310905456543e-01 -4.408142063766717911e-03 -2.391476631164550781e-01 -5.945705622434616089e-02 -4.034867510199546814e-02 1.427275985479354858e-01 -3.641910254955291748e-01 -7.789507508277893066e-02 -1.360211074352264404e-01 -5.168937146663665771e-03 8.204654604196548462e-02 1.503547579050064087e-01 -2.852894961833953857e-01 -6.779234111309051514e-02 1.129485368728637695e-01 -3.357872962951660156e-01 1.522383391857147217e-01 -1.757252514362335205e-01 -2.876000106334686279e-01
-8.550965785980224609e-02 1.232109963893890381e-02 1.886643767356872559e-01 -2.995146811008453369e-01 1.101332753896713257e-01 -2.065630108118057251e-01 -1.028983741998672485e-01 3.450284004211425781e-01 4.366796463727951050e-02 3.292638361454010010e-01 1.182115375995635986e-01 1.260232776403427124e-01 2.810904085636138916e-01 -8.413342386484146118e-02 -7.059058547019958496e-02 -6.581610534340143204e-03 2.430000342428684235e-02 5.676791071891784668e-02 1.224829852581024170e-01 1.946709863841533661e-02 -3.463905677199363708e-02 -1.527229696512222290e-01 -2.702602446079254150e-01 2.484699785709381104e-01 7.276268210262060165e-03 -3.252214491367340088e-01 1.602460816502571106e-02 -4.751574248075485229e-02 -1.701883673667907715e-01 -2.889981493353843689e-02 -3.134870827198028564e-01 1.913177222013473511e-01
1.578970998525619507e-02 -3.959299921989440918e-01 1.669267117977142334e-01 -1.109461933374404907e-01 7.233246415853500366e-02 -2.190626561641693115e-01 -2.697993516921997070e-01 -7.066028565168380737e-02 5.097890738397836685e-03 9.170072525739669800e-02 5.351265892386436462e-02 -4.934839904308319092e-02 9.287613630294799805e-02 -3.550507724285125732e-01 -2.378058284521102905e-01 -1.221296489238739014e-01 -1.328435391187667847e-01 2.675838954746723175e-02 2.156675606966018677e-01 -8.176109194755554199e-02 -1.377898752689361572e-01 -1.735703200101852417e-01 -2.654908299446105957e-01 -1.713945865631103516e-01 -6.079544126987457275e-02 -1.703843101859092712e-02 1.994761377573013306e-01 -3.492524027824401855e-01 6.801072508096694946e-02 -1.332022249698638916e-01 4.832961782813072205e-02 2.023116350173950195e-01
1.121874600648880005e-01 -3.181023057550191879e-04 4.197522252798080444e-02 -1.782191842794418335e-01 1.132337674498558044e-01 -2.469856142997741699e-01 -1.496609896421432495e-01 1.082694828510284424e-01 8.788517117500305176e-02 1.337652802467346191e-01 -2.574506588280200958e-02 -1.644899100065231323e-01 -1.140901520848274231e-01 -1.001470908522605896e-01 -2.449912875890731812e-01 -2.741159200668334961e-01 -1.309637427330017090e-01 -1.561567783355712891e-01 3.532678484916687012e-01 -4.597042128443717957e-02 -2.666223049163818359e-02 -1.085557341575622559e-01 -4.891670867800712585e-02 -2.002119272947311401e-01 -1.426240652799606323e-01 -7.326325867325067520e-03 -1.692638546228408813e-01 -1.797312200069427490e-01 -4.016304910182952881e-01 -1.432913821190595627e-02 -3.678392767906188965e-01 1.811480522155761719e-01
7.080149371176958084e-03 -1.809581369161605835e-01 5.334385484457015991e-02 -9.036067128181457520e-02 5.545469373464584351e-02 1.002530008554458618e-01 -3.429830670356750488e-01 -1.887810532934963703e-03 -7.844505459070205688e-02 2.490912526845932007e-01 -7.853272370994091034e-03 7.468944881111383438e-03 1.652818471193313599e-01 -9.948422759771347046e-02 -2.144778668880462646e-01 -3.831284940242767334e-01 2.524784393608570099e-02 3.109895884990692139e-01 1.215620189905166626e-01 -4.037748575210571289e-01 -2.483143061399459839e-01 -9.245420247316360474e-02 -1.220068335533142090e-01 1.857676953077316284e-01 4.677992314100265503e-03 -1.054452657699584961e-01 -1.027758121490478516e-01 1.745202988386154175e-01 -1.088651269674301147e-01 1.228799372911453247e-01 -2.224157750606536865e-01 6.130749732255935669e-02
5.758434906601905823e-02 1.620322652161121368e-02 1.142192929983139038e-01 -2.690666615962982178e-01 -9.541339427232742310e-02 -2.277877740561962128e-02 -1.382253915071487427e-01 1.553963404148817062e-02 2.507441043853759766e-01 3.023463189601898193e-01 1.390636991709470749e-02 1.044696271419525146e-01 -1.355106383562088013e-01 -6.575939804315567017e-02 -1.337555944919586182e-01 -1.568136066198348999e-01 -3.661845922470092773e-01 8.054324239492416382e-02 7.939284294843673706e-02 -2.500769197940826416e-01 -3.243038654327392578e-01 -6.478472054004669189e-02 -2.124293297529220581e-01 -9.196840226650238037e-02 2.584747374057769775e-01 4.633292928338050842e-02 -2.796663939952850342e-01 1.261623799800872803e-01 1.613570749759674072e-01 -2.384994179010391235e-02 -1.726287305355072021e-01 2.440909892320632935e-01
3.087526857852935791e-01 2.581480890512466431e-02 -2.364099957048892975e-02 -1.743443757295608521e-01 2.280502915382385254e-01 -1.525329500436782837e-01 -2.983495593070983887e-01 6.480378657579421997e-02 1.116815954446792603e-01 4.591780304908752441e-01 -5.806235969066619873e-02 -2.701829560101032257e-02 1.868430525064468384e-01 -3.125848472118377686e-01 -5.406679213047027588e-02 -1.282888948917388916e-01 5.520385131239891052e-02 1.262954175472259521e-01 1.523561030626296997e-01 8.948197937570512295e-04 5.452488735318183899e-02 6.601514667272567749e-02 -7.887310534715652466e-02 2.385501116514205933e-01 1.823258101940155029e-01 -1.556295156478881836e-01 1.330740451812744141e-01 2.739818952977657318e-02 -1.427843868732452393e-01 4.919448122382164001e-02 -3.038442730903625488e-01 1.463738828897476196e-01
7.598766684532165527e-02 2.008997052907943726e-01 2.390487678349018097e-02 -1.695385128259658813e-01 -1.003733202815055847e-01 -3.679021447896957397e-02 -1.875944584608078003e-01 7.320942729711532593e-02 1.850727796554565430e-01 3.689579665660858154e-01 1.273443829268217087e-02 -2.165082842111587524e-01 1.636691242456436157e-01 -1.538546085357666016e-01 -1.770903021097183228e-01 -9.355508536100387573e-02 -1.446027904748916626e-01 -3.327998146414756775e-02 1.068343147635459900e-01 -2.313553094863891602e-01 -9.532623738050460815e-02 -2.567344605922698975e-01 -6.434853374958038330e-02 -2.106882631778717041e-01 -1.391376107931137085e-01 5.741288885474205017e-02 -4.677337408065795898e-02 1.431153714656829834e-01 -4.999100863933563232e-01 1.068130433559417725e-01 -2.146344929933547974e-01 3.714719787240028381e-02
7.802099734544754028e-02 -1.964240521192550659e-01 -3.632472082972526550e-02 -8.660940080881118774e-02 8.847692608833312988e-02 -4.797704890370368958e-02 -2.957671582698822021e-01 -4.291064664721488953e-02 -1.894972659647464752e-02 1.953651160001754761e-01 2.142904885113239288e-02 1.945398282259702682e-03 2.577372491359710693e-01 -2.593218088150024414e-01 -2.191827893257141113e-01 -2.980036437511444092e-01 8.952755481004714966e-02 2.013065963983535767e-01 1.611038744449615479e-01 -4.142399132251739502e-01 -1.257328987121582031e-01 -1.990943551063537598e-01 -1.678168624639511108e-01 1.849439293146133423e-01 -9.151360951364040375e-03 -6.474453210830688477e-02 -1.059853751212358475e-02 1.640598177909851074e-01 -2.492010146379470825e-01 4.356230422854423523e-02 -2.692686617374420166e-01 -7.639618217945098877e-02
1.605279743671417236e-01 1.755040138959884644e-01 1.096574217081069946e-01 7.496979832649230957e-02 1.528002470731735229e-01 -1.543083935976028442e-01 1.629623472690582275e-01 7.830858230590820312e-02 8.714652806520462036e-02 2.289044409990310669e-01 -3.716299682855606079e-02 5.522157251834869385e-02 2.323183268308639526e-01 -5.174708366394042969e-02 -3.397547900676727295e-01 -1.866768896579742432e-01 -2.650962769985198975e-01 -2.483663856983184814e-01 9.378726035356521606e-02 2.151452377438545227e-02 -1.966343522071838379e-01 -7.390035688877105713e-02 -2.419403344392776489e-01 -1.167289167642593384e-01 1.189780980348587036e-01 -3.517121374607086182e-01 2.284262925386428833e-01 -1.202727630734443665e-01 4.216077551245689392e-02 2.605718933045864105e-02 1.697202324867248535e-01 2.851524055004119873e-01
-6.575410068035125732e-02 2.105396986007690430e-01 2.546876668930053711e-01 -4.287547431886196136e-03 2.687720954418182373e-01 -1.771765053272247314e-01 -1.891105435788631439e-02 1.675284653902053833e-01 1.339364349842071533e-01 2.635403536260128021e-02 1.494461148977279663e-01 2.856377065181732178e-01 2.417826801538467407e-01 -3.041296005249023438e-01 -4.742867052555084229e-01 -1.354331523180007935e-01 1.234370544552803040e-01 3.838424757122993469e-02 -1.007326841354370117e-01 -2.133913710713386536e-02 -2.288653701543807983e-02 -7.348426431417465210e-02 -2.017471194267272949e-01 -8.229511789977550507e-03 2.164571778848767281e-03 -1.222015097737312317e-01 9.538416564464569092e-02 1.065279245376586914e-01 -2.832231521606445312e-01 1.408591717481613159e-01 -8.272895961999893188e-02 -1.460169553756713867e-01
1.849805861711502075e-01 -6.223553791642189026e-02 1.671195626258850098e-01 -8.469918370246887207e-02 1.509194970130920410e-01 -1.359821259975433350e-01 6.624677777290344238e-02 1.781060844659805298e-01 1.727741360664367676e-01 2.841744720935821533e-01 1.258220970630645752e-01 -7.461614161729812622e-02 8.021362125873565674e-02 -1.242399737238883972e-01 -3.658827394247055054e-02 -2.630892395973205566e-01 -1.747698485851287842e-01 -2.471553236246109009e-01 2.013022005558013916e-01 -9.927148371934890747e-02 -2.242821455001831055e-01 -5.682400986552238464e-02 -1.188991740345954895e-01 -1.964166760444641113e-01 7.579480856657028198e-02 -2.864562869071960449e-01 4.056793171912431717e-03 -1.007610186934471130e-01 -4.926422536373138428e-01 1.518661081790924072e-01 5.454343929886817932e-02 1.001840606331825256e-01
-9.700156003236770630e-02 -1.876753866672515869e-01 2.336179167032241821e-01 -2.663909792900085449e-01 7.610782980918884277e-02 -7.423868775367736816e-02 -3.238262236118316650e-01 5.340220779180526733e-02 -1.912589557468891144e-02 1.467267721891403198e-01 1.879943609237670898e-01 1.633383035659790039e-01 9.775092452764511108e-02 1.310982108116149902e-01 -1.944590955972671509e-01 -4.913635551929473877e-01 -2.549001276493072510e-01 -9.237262606620788574e-02 2.616277039051055908e-01 -7.103613018989562988e-02 7.288807630538940430e-02 1.123088039457798004e-02 -6.561414152383804321e-02 -1.353399176150560379e-02 7.128653675317764282e-02 -1.318416744470596313e-01 2.480746954679489136e-01 -3.295180201530456543e-02 8.978343009948730469e-02 9.029444307088851929e-02 1.407011151313781738e-01 -2.070436626672744751e-01
1.563092023134231567e-01 1.330405771732330322e-01 -1.425185352563858032e-01 -1.542552262544631958e-01 -1.818977147340774536e-01 6.873900443315505981e-02 -1.620966494083404541e-01 9.602198749780654907e-02 1.164303869009017944e-01 8.923602849245071411e-02 4.689805209636688232e-02 -6.517571955919265747e-02 9.778977185487747192e-02 -3.832591474056243896e-01 -3.631123602390289307e-01 -7.634550333023071289e-02 -3.820419684052467346e-02 -1.821904480457305908e-01 2.966926097869873047e-01 -1.705367565155029297e-01 -2.039960473775863647e-01 -4.938828945159912109e-02 1.100844442844390869e-01 2.355689108371734619e-01 2.240870296955108643e-01 1.329793967306613922e-02 -1.217617169022560120e-01 -1.210986226797103882e-01 -2.843536734580993652e-01 3.016513586044311523e-01 2.804600633680820465e-02 -4.910164698958396912e-02
-1.031086146831512451e-01 3.151954710483551025e-01 1.074133347719907761e-02 -1.614234894514083862e-01 -1.209055334329605103e-01 -1.579598486423492432e-01 1.841233968734741211e-01 1.346588879823684692e-01 1.932904720306396484e-01 5.902826087549328804e-04 1.725806295871734619e-01 -1.951032131910324097e-01 3.054447472095489502e-01 6.839825306087732315e-03 -1.544107496738433838e-01 -5.825046822428703308e-02 -2.441654056310653687e-01 -1.297619491815567017e-01 1.349211484193801880e-01 -3.741601705551147461e-01 -2.488004267215728760e-01 -6.117383763194084167e-02 -2.539219260215759277e-01 -1.428195089101791382e-01 2.864427864551544189e-01 -1.725191771984100342e-01 1.757017225027084351e-01 4.099082574248313904e-02 8.658849447965621948e-02 2.165285684168338776e-02 -7.025112956762313843e-02 -6.337311118841171265e-02
1.732496321201324463e-01 -2.375318557024002075e-01 1.163416281342506409e-01 -1.998114436864852905e-01 -5.592434108257293701e-02 3.268510103225708008e-01 -2.861941158771514893e-01 9.609810262918472290e-02 2.229553461074829102e-01 1.095984876155853271e-01 -2.496929466724395752e-02 -1.107105016708374023e-01 -1.376145035028457642e-01 -3.858240544795989990e-01 -2.108717709779739380e-01 -1.538735032081604004e-01 -2.147926986217498779e-01 5.919644981622695923e-02 2.223520539700984955e-02 5.647541955113410950e-02 -1.913832724094390869e-01 -1.493127942085266113e-01 -7.325763348489999771e-03 -6.385721266269683838e-02 5.664734542369842529e-02 -2.007880508899688721e-01 6.941884011030197144e-02 -1.508464664220809937e-01 -2.158236056566238403e-01 2.466506212949752808e-01 2.033534348011016846e-01 -1.105186939239501953e-01
-2.650519013404846191e-01 3.578020632266998291e-02 -2.453063428401947021e-02 -1.368170678615570068e-01 -8.159522712230682373e-02 -8.263033628463745117e-02 -7.079946249723434448e-02 1.054477468132972717e-01 1.188889890909194946e-01 3.050176501274108887e-01 -5.304655805230140686e-02 1.134481504559516907e-01 7.439833879470825195e-02 2.672623097896575928e-01 -2.865079641342163086e-01 -1.546750068664550781e-01 -2.266447246074676514e-01 1.152003854513168335e-01 8.856401592493057251e-02 -3.384913504123687744e-01 -1.517648249864578247e-01 -1.793877780437469482e-01 -1.832133531570434570e-01 1.527594774961471558e-01 1.214258521795272827e-01 -3.671625852584838867e-01 2.421355843544006348e-01 -7.747793942689895630e-02 1.628179252147674561e-01 -3.061677329242229462e-03 -4.340204969048500061e-02 1.787096112966537476e-01
-1.121671870350837708e-02 7.957684248685836792e-02 3.145724907517433167e-02 -2.519043982028961182e-01 2.322677969932556152e-01 -1.779012233018875122e-01 -6.841614097356796265e-02 3.931090608239173889e-02 9.361431747674942017e-02 -4.641280043870210648e-03 -8.082509785890579224e-02 7.831236720085144043e-02 5.151025056838989258e-01 -1.961846500635147095e-01 -4.064734280109405518e-01 -1.404851227998733521e-01 -3.176834583282470703e-01 2.188016772270202637e-01 -5.555228143930435181e-02 -2.183527797460556030e-01 -2.115915529429912567e-02 1.018087193369865417e-01 -1.753648221492767334e-01 3.814068809151649475e-02 6.420002132654190063e-02 -1.888752542436122894e-02 1.209411174058914185e-01 -1.984264887869358063e-02 6.356063485145568848e-02 1.837448626756668091e-01 -7.998402416706085205e-02 1.441077142953872681e-01
1.542785167694091797e-01 -2.657612860202789307e-01 -1.469934582710266113e-01 -1.700472831726074219e-01 9.676952660083770752e-02 -2.092251032590866089e-01 -1.437113136053085327e-01 1.869661509990692139e-01 2.358697354793548584e-02 4.168204963207244873e-01 -2.282709628343582153e-01 -2.351365685462951660e-01 4.373834282159805298e-02 -1.904478967189788818e-01 -3.092409372329711914e-01 -4.344740882515907288e-02 -9.995482116937637329e-02 -5.021188780665397644e-02 2.880640327930450439e-02 -2.617929503321647644e-02 7.840663194656372070e-02 4.510596022009849548e-02 -3.185496628284454346e-01 3.504016995429992676e-02 1.092808321118354797e-01 -3.972408771514892578e-01 5.453949049115180969e-02 7.381937932223081589e-03 -9.365890920162200928e-02 5.980979651212692261e-02 -1.284149289131164551e-01 4.879692196846008301e-02
-2.181321233510971069e-01 -1.964171528816223145e-01 -9.350806474685668945e-02 -1.832204014062881470e-01 -1.135208085179328918e-01 -9.126796573400497437e-02 -1.129419729113578796e-01 2.782372198998928070e-02 -6.444244086742401123e-02 1.981311887502670288e-01 -1.420345343649387360e-02 2.572519779205322266e-01 1.490365564823150635e-01 -2.309102416038513184e-01 -3.404445350170135498e-01 -3.241144418716430664e-01 -8.609824627637863159e-02 2.805276811122894287e-01 1.234606206417083740e-01 -2.653668522834777832e-01 -2.644359469413757324e-01 -1.429932266473770142e-01 -1.198722273111343384e-01 -4.055849835276603699e-02 -4.454997368156909943e-03 8.080181479454040527e-02 -1.014877408742904663e-01 7.731655240058898926e-02 -3.296695649623870850e-01 -4.128896445035934448e-02 1.634803228080272675e-02 -1.373544633388519287e-01
-2.723612263798713684e-02 -5.164566636085510254e-02 2.826080098748207092e-02 3.529321774840354919e-02 3.975130617618560791e-02 6.632944941520690918e-02 -5.452029407024383545e-02 9.354510158300399780e-02 2.252578437328338623e-01 1.366396695375442505e-01 4.390807356685400009e-03 9.002575278282165527e-02 -1.359419971704483032e-01 -1.819602251052856445e-01 -5.591335892677307129e-01 -1.640501171350479126e-01 -5.238059163093566895e-02 3.543688952922821045e-01 3.292213082313537598e-01 -1.252466887235641479e-01 -8.222772181034088135e-02 -1.430365890264511108e-01 9.777592122554779053e-02 -2.307363599538803101e-01 -1.181589886546134949e-01 1.119941547513008118e-01 4.862678050994873047e-02 -5.500104650855064392e-02 -2.536256611347198486e-01 2.292073071002960205e-01 -1.111151948571205139e-01 -6.825470924377441406e-02
-7.484252005815505981e-02 1.221762970089912415e-01 1.847964525222778320e-01 -2.331368029117584229e-01 -7.824448496103286743e-02 -3.683937191963195801e-01 -1.624924838542938232e-01 -1.150679364800453186e-01 -1.157633401453495026e-02 9.041308611631393433e-02 -8.779844641685485840e-02 -8.129421621561050415e-03 8.657173812389373779e-02 7.922307401895523071e-02 -5.443486571311950684e-01 -2.133680880069732666e-01 2.297634817659854889e-02 1.431941390037536621e-01 2.985825538635253906e-01 -2.108029574155807495e-01 7.350321114063262939e-02 -1.202694103121757507e-01 2.232880890369415283e-02 -2.771263569593429565e-02 1.057075858116149902e-01 -1.044310629367828369e-01 -6.853372603654861450e-02 3.627698123455047607e-02 2.666603028774261475e-01 1.055881604552268982e-01 -2.037070095539093018e-01 -1.009505912661552429e-01
1.833695769309997559e-01 -8.326861262321472168e-02 1.887084543704986572e-01 -3.213991522789001465e-01 2.826993353664875031e-02 -7.924897223711013794e-02 1.882906630635261536e-02 -2.514483332633972168e-01 -2.074457257986068726e-01 3.652873635292053223e-01 4.782495275139808655e-02 -1.190827265381813049e-01 2.125758826732635498e-01 -3.020852208137512207e-01 -1.453673094511032104e-01 -1.686395704746246338e-01 -1.539394631981849670e-02 -8.404644578695297241e-02 2.824786007404327393e-01 5.911300703883171082e-02 -1.856667995452880859e-01 -1.144754290580749512e-01 -4.453130811452865601e-02 1.304194778203964233e-01 -3.131394088268280029e-02 9.192753583192825317e-02 -1.221180614084005356e-02 -9.450994431972503662e-02 -3.405424952507019043e-01 1.590287983417510986e-01 -1.274333745241165161e-01 1.943001598119735718e-01
1.317568272352218628e-01 -4.578284174203872681e-02 2.809675931930541992e-01 -3.063153624534606934e-01 6.960855424404144287e-02 9.312634915113449097e-02 -9.285832941532135010e-02 1.486163884401321411e-01 4.037638753652572632e-02 4.455683529376983643e-01 5.047348327934741974e-03 3.058348223567008972e-02 -2.656377479434013367e-02 -1.262566894292831421e-01 -3.543099462985992432e-01 -1.762746274471282959e-01 -1.385551542043685913e-01 -1.472508609294891357e-01 2.008680403232574463e-01 1.540227532386779785e-01 -2.608336508274078369e-01 4.828217253088951111e-02 -2.450741082429885864e-02 -3.565217554569244385e-02 -2.035265862941741943e-01 7.265741378068923950e-02 -2.240227013826370239e-01 -1.364324837923049927e-01 -1.857433766126632690e-01 1.214381773024797440e-02 -5.372193083167076111e-02 2.427819371223449707e-01
1.388781666755676270e-01 8.092073351144790649e-02 2.697460055351257324e-01 -1.723214536905288696e-01 3.463743925094604492e-01 -3.502019643783569336e-01 3.963119909167289734e-02 2.630053758621215820e-01 1.681720651686191559e-02 2.170227020978927612e-01 1.024710834026336670e-01 1.645979732275009155e-01 2.724231481552124023e-01 -2.448164522647857666e-01 -2.703685462474822998e-01 -1.247655376791954041e-01 -2.590191066265106201e-01 8.383623324334621429e-03 -1.560310423374176025e-01 1.321294158697128296e-01 -1.654762625694274902e-01 -9.757295995950698853e-02 -1.103897616267204285e-01 -7.268960028886795044e-02 1.814651340246200562e-01 3.042763844132423401e-02 -1.705401018261909485e-02 9.333857893943786621e-02 -1.461679339408874512e-01 3.754849731922149658e-02 -7.281249016523361206e-02 1.276164501905441284e-01
1.664519160985946655e-01 -1.602510511875152588e-01 -3.247512876987457275e-02 -1.860645562410354614e-01 1.092698127031326294e-01 -7.180675864219665527e-02 6.328052282333374023e-02 1.861526519060134888e-01 3.499090299010276794e-02 2.575163841247558594e-01 1.416745036840438843e-01 1.579677760601043701e-01 2.422977238893508911e-01 -1.407357305288314819e-01 -2.701775729656219482e-01 1.052082795649766922e-02 -2.788038253784179688e-01 1.482902616262435913e-01 -6.859975401312112808e-03 -3.567594587802886963e-01 5.965252057649195194e-04 -1.555979996919631958e-01 -2.951910719275474548e-02 -2.609821557998657227e-01 -1.137399449944496155e-01 -4.120266437530517578e-01 -1.278958022594451904e-01 -4.512387886643409729e-02 -6.049529090523719788e-02 7.755534350872039795e-02 8.126675337553024292e-02 -2.310504317283630371e-01
3.437983617186546326e-02 -1.438691765069961548e-01 1.709081530570983887e-01 -1.210871934890747070e-01 1.528920382261276245e-01 -7.674257457256317139e-02 -2.213975042104721069e-02 1.315385103225708008e-01 2.423102110624313354e-01 -4.502936825156211853e-02 -1.292963624000549316e-01 5.281350016593933105e-02 2.025850862264633179e-01 -1.600551903247833252e-01 -5.097409486770629883e-01 3.716767951846122742e-02 -2.492772191762924194e-01 1.425112485885620117e-01 1.659042686223983765e-01 1.457972228527069092e-01 -1.407123208045959473e-01 2.361702919006347656e-02 -3.601785302162170410e-01 1.017574816942214966e-01 2.021953612565994263e-01 -2.057529240846633911e-01 1.232968866825103760e-01 -1.445754314772784710e-03 1.939652115106582642e-01 5.982643365859985352e-02 -1.036241725087165833e-01 1.924425363540649414e-01
5.334055051207542419e-03 1.527138650417327881e-01 3.210933208465576172e-01 -2.295680195093154907e-01 3.067977130413055420e-01 -1.086638867855072021e-01 -3.061971068382263184e-01 6.874867528676986694e-02 -4.622275941073894501e-03 1.080220714211463928e-01 2.259594649076461792e-01 -1.168520301580429077e-01 3.815660476684570312e-01 -1.628186106681823730e-01 -2.802387177944183350e-01 -3.748551011085510254e-01 7.770381122827529907e-02 9.813099354505538940e-02 -3.060175664722919464e-02 1.008239537477493286e-01 1.622160337865352631e-02 -1.985937729477882385e-02 -2.550968229770660400e-01 1.773557960987091064e-01 -3.905870392918586731e-02 -2.972675254568457603e-03 -1.615328155457973480e-02 -2.559833973646163940e-02 -3.562843799591064453e-02 -5.805833265185356140e-02 -1.157860681414604187e-01 -6.650838255882263184e-02
2.379290461540222168e-01 -5.349303781986236572e-02 2.924085855484008789e-01 -1.899111121892929077e-01 -5.789745971560478210e-02 -2.483277209103107452e-02 -5.432497709989547729e-02 2.004163414239883423e-01 9.746445342898368835e-03 3.359351158142089844e-01 2.788776457309722900e-01 -1.321167945861816406e-01 -1.382983028888702393e-01 4.223491251468658447e-02 -2.624337971210479736e-01 -3.681671246886253357e-02 -1.934311687946319580e-01 4.974022135138511658e-02 4.119474887847900391e-01 -1.412159949541091919e-01 -1.322683393955230713e-01 -4.000786319375038147e-02 -1.255009025335311890e-01 -6.477964669466018677e-02 -2.230197936296463013e-02 -1.313317865133285522e-01 -2.515554986894130707e-02 -2.874205261468887329e-02 -3.843561410903930664e-01 2.053335122764110565e-02 -1.246537417173385620e-01 1.452284604310989380e-01
1.805215887725353241e-02 9.327971935272216797e-02 8.978522568941116333e-02 3.187733143568038940e-02 2.189765125513076782e-01 -2.066439390182495117e-01 -5.178255960345268250e-02 -2.430031821131706238e-02 1.607699878513813019e-02 2.160827070474624634e-01 -2.343343198299407959e-02 2.293106913566589355e-02 2.958554327487945557e-01 -2.434752136468887329e-01 -5.748386308550834656e-02 -8.462873101234436035e-02 -3.570961207151412964e-02 4.898834973573684692e-02 4.070754051208496094e-01 5.877546966075897217e-03 -4.472260475158691406e-01 -1.991044133901596069e-01 -1.117041856050491333e-01 -4.324228316545486450e-02 1.174792200326919556e-01 -5.124313384294509888e-02 2.697205543518066406e-01 -3.746600747108459473e-01 -3.170226514339447021e-02 -1.452615112066268921e-02 -7.409967482089996338e-02 1.516386717557907104e-01
-1.768977642059326172e-01 4.217762500047683716e-02 1.241739690303802490e-01 1.088767647743225098e-01 -4.117510095238685608e-02 1.545270681381225586e-01 -2.564318478107452393e-01 2.031189799308776855e-01 -6.135916337370872498e-03 1.119715496897697449e-01 -1.704358011484146118e-01 1.974390894174575806e-01 1.427216529846191406e-01 -2.984607815742492676e-01 -4.433037042617797852e-01 -7.798254489898681641e-02 -2.590465545654296875e-02 1.042551770806312561e-01 1.967885717749595642e-02 -3.522721529006958008e-01 -1.046797335147857666e-01 -1.030214428901672363e-01 -5.845995247364044189e-02 7.632299512624740601e-02 -9.093419462442398071e-02 -1.092675328254699707e-01 -3.239594995975494385e-01 8.909628540277481079e-02 -2.860945165157318115e-01 5.625030398368835449e-02 -8.328136056661605835e-02 1.500973701477050781e-01
1.679131835699081421e-01 2.294054478406906128e-01 -2.975659631192684174e-02 -1.457985490560531616e-01 -8.129890263080596924e-02 -9.565714746713638306e-02 -4.433276131749153137e-02 1.259402483701705933e-01 2.277339249849319458e-02 1.833360344171524048e-01 1.494861990213394165e-01 -1.872123926877975464e-01 1.191025972366333008e-01 -3.846599757671356201e-01 -4.505357891321182251e-02 -2.062815278768539429e-01 -1.711933612823486328e-01 -6.855847314000129700e-03 4.525656402111053467e-01 -8.526104688644409180e-02 1.694011241197586060e-01 -2.457672804594039917e-01 -2.135684043169021606e-01 -4.308928176760673523e-02 -7.805038988590240479e-02 -1.094793826341629028e-01 -1.015476956963539124e-01 2.581193149089813232e-01 -2.357505112886428833e-01 8.002742379903793335e-02 -4.842477850615978241e-03 1.736847609281539917e-01
4.906322434544563293e-02 -2.194507978856563568e-02 3.597297370433807373e-01 1.496815681457519531e-01 -2.140897512435913086e-01 1.793159544467926025e-01 -3.246224522590637207e-01 5.796084925532341003e-02 1.879388540983200073e-01 1.258916854858398438e-01 -6.583419442176818848e-02 9.326852113008499146e-02 1.239320337772369385e-01 -1.308954358100891113e-01 -8.924944698810577393e-02 -7.919566333293914795e-02 -4.024051725864410400e-01 -4.907177761197090149e-02 1.412796378135681152e-01 -1.600774526596069336e-01 -1.342118829488754272e-01 -7.189574092626571655e-02 -2.223762273788452148e-01 7.668717950582504272e-02 -6.723072379827499390e-02 -3.555501401424407959e-01 8.815263956785202026e-02 -1.886204481124877930e-01 -4.108152166008949280e-02 2.126368731260299683e-01 1.908892244100570679e-01 -3.972982615232467651e-02
1.212444603443145752e-01 3.529468476772308350e-01 1.741400957107543945e-01 -2.036806046962738037e-01 2.441691607236862183e-01 -7.672005891799926758e-02 -1.532327085733413696e-01 -5.367114767432212830e-02 1.308406144380569458e-01 1.652963012456893921e-01 -7.964584231376647949e-02 6.976262480020523071e-02 1.953019052743911743e-01 -9.247533977031707764e-02 -1.950362175703048706e-01 -2.420964539051055908e-01 -9.547944366931915283e-02 -1.569987833499908447e-02 1.240932643413543701e-01 1.807097531855106354e-02 -2.872903943061828613e-01 -1.545460224151611328e-01 -1.279363185167312622e-01 -1.639316976070404053e-01 -1.325194239616394043e-01 7.586599886417388916e-02 7.727152109146118164e-02 -2.598055005073547363e-01 1.360371112823486328e-01 3.449595868587493896e-01 -2.950252294540405273e-01 4.444732517004013062e-02
1.883318275213241577e-02 8.948975801467895508e-02 2.556533515453338623e-01 -6.204457208514213562e-02 4.589252918958663940e-02 -1.293046306818723679e-02 -4.868181347846984863e-01 -1.777822375297546387e-01 -6.997577100992202759e-02 -1.292721480131149292e-01 1.789940893650054932e-01 -5.161863751709461212e-03 8.957515656948089600e-02 -1.561235189437866211e-01 -1.432377249002456665e-01 -3.293295800685882568e-01 -2.694215774536132812e-01 -1.803651899099349976e-01 2.032267302274703979e-01 -1.342764496803283691e-01 -1.557806134223937988e-01 -1.126447916030883789e-01 1.602376550436019897e-01 -1.209401562809944153e-01 1.739420890808105469e-01 -3.045889437198638916e-01 2.061280906200408936e-01 1.053481623530387878e-01 9.301287680864334106e-02 -7.864034175872802734e-02 5.694738030433654785e-02 1.021961960941553116e-02
-1.726606935262680054e-01 2.744066715240478516e-01 1.043713390827178955e-01 -2.567041516304016113e-01 -1.225495338439941406e-01 -2.733393311500549316e-01 -2.461591213941574097e-01 -7.032514363527297974e-02 -5.182452499866485596e-02 9.025888284668326378e-04 -1.812433823943138123e-02 -1.628885567188262939e-01 3.499096725136041641e-03 -1.330808550119400024e-01 -5.370196700096130371e-01 -1.878522932529449463e-01 -4.294778406620025635e-02 2.462704926729202271e-01 1.954391002655029297e-01 -1.213600859045982361e-01 -1.092852652072906494e-01 -4.321897402405738831e-02 3.593731671571731567e-02 1.638369113206863403e-01 1.484699547290802002e-01 -2.379864454269409180e-01 2.122094631195068359e-01 5.180289968848228455e-02 -1.854094117879867554e-02 3.842384740710258484e-02 -1.544913183897733688e-02 7.782884687185287476e-02
1.496501117944717407e-01 -7.692487537860870361e-02 -3.494854271411895752e-02 2.654043138027191162e-01 -6.498582661151885986e-02 -2.287187874317169189e-01 -1.770924478769302368e-01 1.779650449752807617e-01 7.086766511201858521e-02 8.834934979677200317e-02 1.615035533905029297e-01 -9.413706511259078979e-02 1.911070197820663452e-01 -2.836996316909790039e-02 -2.389722615480422974e-01 -3.503096103668212891e-01 -2.839259803295135498e-01 1.266216635704040527e-01 1.491069793701171875e-01 6.131148710846900940e-02 -1.245399042963981628e-01 -1.877296566963195801e-01 -3.853780925273895264e-01 -1.332750618457794189e-01 6.672525312751531601e-03 -2.203374952077865601e-01 1.596409678459167480e-01 1.251851320266723633e-01 -3.446220606565475464e-02 1.857071928679943085e-02 2.284239828586578369e-01 1.800103932619094849e-01
1.788701713085174561e-01 6.263747066259384155e-02 1.001320332288742065e-01 -1.552109122276306152e-01 -2.736265361309051514e-01 6.802567094564437866e-02 -8.220420032739639282e-02 1.478424482047557831e-02 -7.863131910562515259e-02 -2.552480995655059814e-02 -8.127480000257492065e-02 5.089316144585609436e-02 -1.134112104773521423e-01 -1.660056710243225098e-01 -3.286237120628356934e-01 -2.249619662761688232e-01 -1.304368674755096436e-01 -1.451131552457809448e-01 4.340220391750335693e-01 -1.911578625440597534e-01 -2.109425365924835205e-01 -2.066349983215332031e-01 -1.501672435551881790e-02 -5.294955521821975708e-02 1.661895215511322021e-01 -1.208441108465194702e-01 -1.983319222927093506e-01 -2.772991657257080078e-01 -2.661418616771697998e-01 1.830917298793792725e-01 1.114042401313781738e-01 3.014673246070742607e-03
1.785887181758880615e-01 -2.948178946971893311e-01 2.460107672959566116e-03 -2.629700005054473877e-01 2.462076582014560699e-02 7.494878768920898438e-02 -2.937607467174530029e-01 3.407889604568481445e-02 -2.167591638863086700e-02 3.194974064826965332e-01 -4.438536241650581360e-02 -3.483207523822784424e-02 6.085594370961189270e-02 -6.835243850946426392e-02 -3.642634153366088867e-01 -1.571879088878631592e-01 3.676394745707511902e-02 8.052589744329452515e-02 1.163857281208038330e-01 -2.737623155117034912e-01 -1.014514565467834473e-01 -2.272503226995468140e-01 -1.115124151110649109e-01 1.479953993111848831e-02 1.785163134336471558e-01 -9.250923059880733490e-03 -2.267108261585235596e-01 2.558490633964538574e-01 -1.274271756410598755e-01 3.261407613754272461e-01 -2.633577957749366760e-02 -6.180442124605178833e-02
-1.556749548763036728e-02 -9.391651302576065063e-02 1.966345012187957764e-01 -1.123740673065185547e-01 2.401986420154571533e-01 -6.244756653904914856e-02 -2.880004346370697021e-01 8.416850864887237549e-02 1.548095345497131348e-01 5.001748353242874146e-02 9.351085126399993896e-02 7.500378042459487915e-02 1.878190934658050537e-01 1.557128578424453735e-01 -4.632290601730346680e-01 -7.935426384210586548e-02 1.989565640687942505e-01 -5.490475520491600037e-02 4.665504023432731628e-02 8.234726637601852417e-02 -3.747042501345276833e-03 -7.378581166267395020e-02 -2.552694678306579590e-01 6.615899503231048584e-02 -8.160838857293128967e-03 -1.849126368761062622e-01 8.458372205495834351e-02 7.464375346899032593e-02 -3.742438927292823792e-02 3.581492006778717041e-01 -1.875150054693222046e-01 3.583431243896484375e-01
2.205162048339843750e-01 9.949190914630889893e-02 2.760179638862609863e-01 -6.062705069780349731e-02 1.115486249327659607e-01 2.013747692108154297e-01 -2.328492999076843262e-01 1.533123403787612915e-01 -3.243235638365149498e-03 2.430681735277175903e-01 1.807661503553390503e-01 3.535487130284309387e-02 2.621168503537774086e-03 -1.146484725177288055e-02 -3.109048008918762207e-01 2.750505693256855011e-02 -1.528026312589645386e-01 2.830167412757873535e-01 9.649978578090667725e-02 -2.936053574085235596e-01 3.287856653332710266e-02 -7.893905043601989746e-02 -6.781629472970962524e-02 -1.941522359848022461e-01 -2.313526868820190430e-01 -5.936129484325647354e-03 3.140885755419731140e-02 -4.233335554599761963e-01 -1.605123430490493774e-01 1.786896139383316040e-01 -7.250343449413776398e-03 1.564106531441211700e-02
1.808769702911376953e-01 -1.483753472566604614e-01 1.764506697654724121e-01 2.553013153374195099e-02 1.869666129350662231e-01 -7.010766118764877319e-02 -2.138566225767135620e-01 1.996708363294601440e-01 3.967449963092803955e-01 3.452591300010681152e-01 -4.331292212009429932e-02 -2.175817042589187622e-01 9.175863116979598999e-02 7.161670830100774765e-03 -2.938403189182281494e-01 -2.364632189273834229e-01 7.901076972484588623e-02 -1.290510892868041992e-01 1.481422036886215210e-01 -1.478917747735977173e-01 1.725829988718032837e-01 1.338660344481468201e-02 3.958163037896156311e-02 1.157276630401611328e-01 -4.218770191073417664e-02 -3.042570352554321289e-01 3.307087719440460205e-02 1.232489123940467834e-01 -2.400839030742645264e-01 1.710827350616455078e-01 -1.571555808186531067e-02 -4.493935406208038330e-02
9.637397527694702148e-02 -9.504575864411890507e-04 -7.926753908395767212e-02 -1.408788114786148071e-01 -4.155464470386505127e-02 -7.810325920581817627e-02 -1.485537588596343994e-01 3.641148796305060387e-03 3.271652162075042725e-01 2.060251981019973755e-01 -4.463354498147964478e-02 2.856712602078914642e-02 1.958274841308593750e-01 -3.177683651447296143e-01 -7.472302764654159546e-02 -1.546607166528701782e-01 -3.414357602596282959e-01 -1.058476194739341736e-01 1.002680063247680664e-01 -1.562019586563110352e-01 -1.306291222572326660e-01 -4.717186093330383301e-01 6.204306334257125854e-02 -2.595843374729156494e-01 -4.158117994666099548e-02 -8.669673651456832886e-02 -5.440672975964844227e-04 1.524035185575485229e-01 -3.027652800083160400e-01 1.233292277902364731e-02 -1.572926528751850128e-02 1.263439804315567017e-01
1.004780307412147522e-01 1.618963479995727539e-01 1.880744472146034241e-02 -9.852225333452224731e-02 9.943012148141860962e-02 -2.308654338121414185e-01 1.153067220002412796e-02 1.571417897939682007e-01 -1.187785491347312927e-01 3.959240317344665527e-01 1.388206779956817627e-01 8.462367206811904907e-02 -1.964238099753856659e-02 -3.168941736221313477e-01 7.840866222977638245e-03 -2.184721082448959351e-01 -2.717422693967819214e-02 -1.389738321304321289e-01 1.115783080458641052e-01 -1.830871105194091797e-01 -1.347276270389556885e-01 1.182166952639818192e-02 -3.943596780300140381e-01 3.461560308933258057e-01 1.503650248050689697e-01 1.129975318908691406e-01 1.392187029123306274e-01 1.121583729982376099e-01 8.458688110113143921e-02 2.330745011568069458e-01 -1.656081080436706543e-01 6.183979660272598267e-02
2.264686971902847290e-01 6.207596138119697571e-02 2.291098088026046753e-01 -2.557442486286163330e-01 2.206982523202896118e-01 -3.815858438611030579e-02 -1.694860011339187622e-01 4.466709792613983154e-01 -1.062818691134452820e-01 3.511700928211212158e-01 -6.565295159816741943e-02 -6.883016973733901978e-02 -1.221299022436141968e-01 -2.345098555088043213e-01 -1.150166913866996765e-01 -1.267499625682830811e-01 -1.283895969390869141e-01 9.789136052131652832e-02 2.251615822315216064e-01 -1.014181375503540039e-01 -2.152628451585769653e-01 8.487445861101150513e-02 1.947933584451675415e-01 1.955125629901885986e-01 1.500639878213405609e-02 7.242479175329208374e-02 1.146084293723106384e-01 -1.810032725334167480e-01 -1.147557497024536133e-01 -2.438899315893650055e-02 -1.542560309171676636e-01 9.684246033430099487e-04
9.426692873239517212e-02 -7.891280204057693481e-02 2.985007464885711670e-01 9.438916109502315521e-03 2.095331698656082153e-01 -2.653190493583679199e-01 -3.037326037883758545e-01 2.039961367845535278e-01 2.209662087261676788e-02 1.914898306131362915e-01 -6.629798561334609985e-02 1.336166560649871826e-01 -6.570162624120712280e-02 1.300382018089294434e-01 -4.704518616199493408e-02 8.348836749792098999e-02 -4.500996768474578857e-01 -4.213606473058462143e-03 1.849257946014404297e-01 -1.537267565727233887e-01 -1.193669214844703674e-01 -2.741489708423614502e-01 -1.790790706872940063e-01 -7.169169932603836060e-02 5.331701785326004028e-02 -8.587840199470520020e-02 -3.351813182234764099e-02 -2.872934043407440186e-01 -2.010343521833419800e-01 -7.206367794424295425e-03 -1.892805546522140503e-01 -2.209158428013324738e-02
-6.494159996509552002e-02 2.358343601226806641e-01 -1.331425607204437256e-01 -1.257857978343963623e-01 -8.219012618064880371e-02 2.192826569080352783e-02 -2.891016378998756409e-02 -7.062546163797378540e-02 1.114670708775520325e-01 3.566221892833709717e-01 6.669700145721435547e-02 2.276452332735061646e-01 5.201653391122817993e-02 5.680084973573684692e-02 -2.059310972690582275e-01 -5.113883018493652344e-01 -2.218051850795745850e-01 9.357975423336029053e-02 6.708615273237228394e-02 -3.450831472873687744e-01 -5.741157755255699158e-02 -4.363988712430000305e-02 -1.074032410979270935e-01 2.321519553661346436e-01 1.395117491483688354e-02 -1.852030456066131592e-01 6.834361702203750610e-02 -1.779418140649795532e-01 1.130346730351448059e-01 8.647282607853412628e-03 -1.558508872985839844e-01 1.663881838321685791e-01
7.177597284317016602e-02 1.592735946178436279e-01 3.201348483562469482e-01 -8.038091659545898438e-02 5.622936412692070007e-02 -1.937881261110305786e-01 -1.409537643194198608e-01 1.126671805977821350e-01 -1.183856427669525146e-01 2.367546409368515015e-01 2.715899795293807983e-02 1.382893621921539307e-01 2.481277287006378174e-01 -8.041602373123168945e-02 -2.653870284557342529e-01 -1.114344447851181030e-01 -3.210688382387161255e-02 3.817659988999366760e-02 2.871269881725311279e-01 1.704187542200088501e-01 -2.320125848054885864e-01 -1.764914691448211670e-01 -1.918208748102188110e-01 3.637238964438438416e-02 9.221541695296764374e-03 1.674847453832626343e-01 2.165788263082504272e-01 -2.233787477016448975e-01 1.510905474424362183e-01 1.835485398769378662e-01 -3.262464702129364014e-02 3.561607003211975098e-01
1.294016689062118530e-01 -1.591347008943557739e-01 2.352694235742092133e-02 -1.350967437028884888e-01 1.268255263566970825e-01 -4.612496122717857361e-02 1.793624013662338257e-01 1.469846218824386597e-01 1.032129675149917603e-01 2.262514233589172363e-01 7.976097613573074341e-02 1.225869916379451752e-02 2.096761614084243774e-01 -2.415263950824737549e-01 -1.981254518032073975e-01 -2.499741464853286743e-01 -1.166093498468399048e-01 -2.717587351799011230e-01 1.154312267899513245e-01 -3.816903233528137207e-01 -1.371824443340301514e-01 -2.234595715999603271e-01 1.081173047423362732e-01 -3.118007779121398926e-01 1.500671207904815674e-01 -4.351987317204475403e-02 8.923024684190750122e-02 -2.049254626035690308e-02 -3.494640886783599854e-01 7.486125081777572632e-02 -9.135094285011291504e-02 4.182505980134010315e-02
3.064432740211486816e-01 -1.096468269824981689e-01 -4.767779319081455469e-04 -1.262885630130767822e-01 2.112257778644561768e-01 -1.104897409677505493e-01 2.948927134275436401e-02 3.109169006347656250e-02 3.795813024044036865e-02 2.629393637180328369e-01 3.050767481327056885e-01 1.928964555263519287e-01 1.791914254426956177e-01 -1.288758516311645508e-01 -4.244677722454071045e-01 -9.133987128734588623e-02 -1.792881190776824951e-01 -1.709172129631042480e-01 2.631429955363273621e-02 -2.837022244930267334e-01 -5.111310258507728577e-02 -1.652770787477493286e-01 9.452519565820693970e-02 -3.185856044292449951e-01 1.015497371554374695e-01 -1.381376385688781738e-01 5.494837090373039246e-02 -1.804066449403762817e-01 -7.790637016296386719e-02 1.494204849004745483e-01 -5.971422418951988220e-02 3.934880346059799194e-02
-9.632583707571029663e-02 1.773156672716140747e-01 2.004947960376739502e-01 -1.824139505624771118e-01 8.755300194025039673e-02 -1.926744431257247925e-01 -1.202469989657402039e-01 2.764988541603088379e-01 -2.587584257125854492e-01 3.465375602245330811e-01 -6.845369189977645874e-02 -4.758496209979057312e-02 1.386944055557250977e-01 1.512344181537628174e-01 -1.024197414517402649e-01 -1.116531267762184143e-01 -3.661436587572097778e-02 -1.322928518056869507e-01 2.188169509172439575e-01 -4.946340993046760559e-02 -3.219546377658843994e-01 -2.633839547634124756e-01 -3.823107779026031494e-01 1.478730328381061554e-02 5.682712793350219727e-02 -8.889377117156982422e-02 -1.400215476751327515e-01 -1.333151608705520630e-01 3.579889656975865364e-03 -1.365008652210235596e-01 1.043728291988372803e-01 -1.562824398279190063e-01
2.162697911262512207e-01 -1.195827126502990723e-01 2.539545595645904541e-01 -1.504004597663879395e-01 -2.547987997531890869e-01 -2.022092789411544800e-02 2.951579634100198746e-03 3.479136526584625244e-01 6.415037065744400024e-02 4.116518795490264893e-01 6.970159243792295456e-03 8.702941238880157471e-02 2.486204802989959717e-01 2.291988581418991089e-02 -2.549340575933456421e-02 -1.383296996355056763e-01 -3.841167092323303223e-01 1.154608577489852905e-01 3.538761436939239502e-01 -1.277500111609697342e-02 -1.603476256132125854e-01 -1.079342444427311420e-03 -1.063287705183029175e-01 -1.146908923983573914e-01 4.935314506292343140e-02 1.181945390999317169e-02 -5.846659187227487564e-03 -1.169917583465576172e-01 6.558933109045028687e-02 6.971396505832672119e-02 1.391719281673431396e-01 -1.443761140108108521e-01
-3.651625290513038635e-02 -9.251811355352401733e-02 1.659237295389175415e-01 -1.010107398033142090e-01 1.656332314014434814e-01 -3.673014938831329346e-01 -2.036844640970230103e-01 2.846300005912780762e-01 -2.001616545021533966e-02 2.590820789337158203e-01 -3.272023797035217285e-01 6.971934437751770020e-02 3.617602959275245667e-02 2.564003318548202515e-02 -2.279501706361770630e-01 -1.400862634181976318e-01 -1.380043178796768188e-01 1.689923554658889771e-01 2.764429450035095215e-01 -2.871332317590713501e-02 -1.478300392627716064e-01 -1.633996516466140747e-01 -5.838524550199508667e-02 -5.640314519405364990e-02 -1.452135667204856873e-02 1.512299478054046631e-01 -1.931738406419754028e-01 -3.505525290966033936e-01 -2.131010740995407104e-01 5.604775622487068176e-02 -3.815406560897827148e-02 3.525454923510551453e-02
-2.160482704639434814e-01 -1.223713010549545288e-01 -1.232373341917991638e-01 -2.663421034812927246e-01 -7.073862105607986450e-02 1.505485456436872482e-02 -8.381686359643936157e-02 1.098553314805030823e-01 3.076375089585781097e-02 2.359910756349563599e-01 3.568492829799652100e-02 4.078768566250801086e-02 1.510145366191864014e-01 -3.281480669975280762e-01 -2.970022559165954590e-01 -1.400854438543319702e-01 -1.259073913097381592e-01 2.354110479354858398e-01 8.660066872835159302e-02 -3.975417315959930420e-01 -1.543407291173934937e-01 -1.593322008848190308e-01 -4.258671402931213379e-02 -5.709334835410118103e-02 8.165509998798370361e-02 -4.707197472453117371e-02 -2.267702221870422363e-01 -1.495264656841754913e-02 -3.300082981586456299e-01 7.708596438169479370e-02 2.512087523937225342e-01 -2.064801193773746490e-02
2.531583607196807861e-01 -4.052192717790603638e-02 3.130772113800048828e-01 4.579814267344772816e-04 -1.631792336702346802e-01 -1.088192090392112732e-01 -7.715666294097900391e-02 9.684932976961135864e-02 2.572210431098937988e-01 2.138175219297409058e-01 3.525990247726440430e-02 -1.379705667495727539e-01 1.927086412906646729e-01 -9.505886584520339966e-02 -1.624270230531692505e-01 -1.537961959838867188e-01 -3.059296309947967529e-01 -2.462149411439895630e-01 2.403299212455749512e-01 -2.300364673137664795e-01 -1.752294227480888367e-02 -1.299800872802734375e-01 1.037536934018135071e-02 -2.486704885959625244e-01 -1.021636128425598145e-01 2.902906201779842377e-02 1.897899657487869263e-01 1.114249005913734436e-01 -3.178166151046752930e-01 1.010773237794637680e-02 -2.165599018335342407e-01 -4.817451536655426025e-02
1.288090795278549194e-01 4.814376682043075562e-02 3.766937851905822754e-01 8.769074082374572754e-02 -1.508196145296096802e-01 -8.232353138737380505e-05 -1.515285223722457886e-01 1.645607501268386841e-01 8.694463223218917847e-02 2.432234585285186768e-01 4.011269193142652512e-03 -2.601922452449798584e-01 1.250631920993328094e-02 -1.442493498325347900e-01 -4.327714443206787109e-01 -2.370238900184631348e-01 -1.404406875371932983e-01 -9.188030660152435303e-02 3.338831067085266113e-01 -5.031969025731086731e-02 -3.055696561932563782e-02 1.105595156550407410e-01 1.604588516056537628e-02 8.413410186767578125e-02 2.728932909667491913e-02 -2.265466451644897461e-01 1.950740218162536621e-01 -4.804380983114242554e-02 2.874396443367004395e-01 -6.038452032953500748e-03 1.159570962190628052e-01 9.296868741512298584e-02
-1.305136382579803467e-01 3.040436208248138428e-01 1.788918375968933105e-01 -1.589303910732269287e-01 -2.471244335174560547e-01 -2.469130605459213257e-01 -3.206402361392974854e-01 -7.800432294607162476e-02 -7.100363820791244507e-02 -8.726862818002700806e-02 6.308191269636154175e-02 -1.069279462099075317e-01 4.483801126480102539e-02 -1.995803862810134888e-01 -5.195998549461364746e-01 -2.384338974952697754e-01 -1.521067619323730469e-01 9.823029488325119019e-02 6.260228902101516724e-02 -3.585049510002136230e-02 -1.226468011736869812e-01 -1.107215061783790588e-01 -9.290435165166854858e-02 1.643804758787155151e-01 1.996413767337799072e-01 -8.267270773649215698e-02 1.348949670791625977e-01 -1.320682000368833542e-02 1.552277952432632446e-01 2.546781115233898163e-02 -1.041173115372657776e-01 -6.318779289722442627e-02
-3.023340180516242981e-02 2.581988573074340820e-01 2.023951262235641479e-01 -1.591445058584213257e-01 -7.457318902015686035e-02 1.633200049400329590e-01 -2.370742261409759521e-01 5.363481491804122925e-02 1.538258790969848633e-01 -1.138525232672691345e-01 6.075352802872657776e-02 5.918718874454498291e-02 8.660481125116348267e-02 -3.798815906047821045e-01 -4.535823762416839600e-01 2.715134061872959137e-02 6.511791050434112549e-02 -4.605742916464805603e-02 2.051950246095657349e-02 -3.423798978328704834e-01 -1.039717793464660645e-01 1.531403511762619019e-01 -2.271514572203159332e-02 -2.028329297900199890e-02 1.112376078963279724e-01 1.127239093184471130e-01 1.328433677554130554e-02 -1.220584288239479065e-01 -3.952569365501403809e-01 -7.459321618080139160e-02 1.728886365890502930e-02 1.061466783285140991e-01
7.946606725454330444e-03 -5.135126039385795593e-02 9.772703051567077637e-02 6.298755854368209839e-02 -2.362343668937683105e-01 -9.423828125000000000e-02 -3.138545155525207520e-02 6.263689696788787842e-02 -5.856396630406379700e-02 1.204655915498733521e-01 -1.767977513372898102e-02 1.680067330598831177e-01 9.105110168457031250e-02 -1.199083998799324036e-01 -8.354531228542327881e-02 -2.420138269662857056e-01 -2.344111800193786621e-01 2.493899911642074585e-01 3.392254412174224854e-01 -6.109634414315223694e-02 -2.196767181158065796e-01 -7.842188328504562378e-02 -1.341303437948226929e-01 6.885848194360733032e-02 2.504628151655197144e-03 -7.094626128673553467e-02 3.538917303085327148e-01 -8.961609005928039551e-02 1.688120067119598389e-01 2.913268506526947021e-01 -2.253891080617904663e-01 4.048660099506378174e-01
1.457415800541639328e-02 2.594359815120697021e-01 -1.467881537973880768e-02 -2.251340597867965698e-01 -1.135535016655921936e-01 -1.361938118934631348e-01 -2.060851007699966431e-01 -2.118425071239471436e-02 1.664601862430572510e-01 5.794150382280349731e-02 8.758704364299774170e-02 -1.344970017671585083e-01 5.852391943335533142e-02 -9.978150017559528351e-03 -2.286781668663024902e-01 -4.190242849290370941e-03 -3.780991435050964355e-01 -1.316644996404647827e-01 -7.505755405873060226e-03 -5.212301015853881836e-01 -2.802975177764892578e-01 -2.253543958067893982e-02 -1.498159468173980713e-01 -1.749316751956939697e-01 -1.998669095337390900e-02 -2.129752337932586670e-01 2.292915135622024536e-01 -9.266386926174163818e-02 5.852765589952468872e-02 -1.274666339159011841e-01 3.843134269118309021e-02 4.829375818371772766e-02
3.396032750606536865e-01 6.346641480922698975e-02 1.497261673212051392e-01 -1.478377729654312134e-01 -3.773275390267372131e-02 -1.499108225107192993e-01 6.882178038358688354e-02 2.353183031082153320e-01 -1.061051734723150730e-03 2.908157706260681152e-01 1.788924783468246460e-01 -4.077659547328948975e-02 -1.475271731615066528e-01 -3.511686623096466064e-02 -1.659814417362213135e-01 -5.953543260693550110e-02 -9.763892740011215210e-03 -1.260267198085784912e-01 3.426303863525390625e-01 -1.641918271780014038e-01 -2.593528628349304199e-01 -2.003955543041229248e-01 -2.470659166574478149e-01 -1.787465624511241913e-02 7.280332501977682114e-03 -1.755990535020828247e-01 3.899022471159696579e-03 -6.899145990610122681e-02 -3.662272691726684570e-01 -1.126403082162141800e-02 4.388988483697175980e-03 2.845700979232788086e-01
-2.372159250080585480e-02 -4.032357782125473022e-02 1.306911855936050415e-01 -3.528116047382354736e-01 6.337148696184158325e-02 -2.151280641555786133e-01 -1.014904007315635681e-01 2.977663278579711914e-01 1.209253631532192230e-02 3.033931255340576172e-01 1.409235596656799316e-01 6.656222045421600342e-02 2.821945250034332275e-01 -1.219014674425125122e-01 -2.144399881362915039e-01 -1.950504630804061890e-01 4.044497385621070862e-02 7.019320875406265259e-02 9.948926419019699097e-02 1.500162184238433838e-01 2.205586433410644531e-02 -6.529005616903305054e-02 -3.106098771095275879e-01 1.553739458322525024e-01 5.579955130815505981e-02 -3.655101954936981201e-01 9.657107293605804443e-02 -5.600094422698020935e-02 -1.048049107193946838e-01 -5.635333061218261719e-02 -2.417374551296234131e-01 1.608807146549224854e-01
2.257138639688491821e-01 -1.564361453056335449e-01 -4.548286274075508118e-02 -9.972194582223892212e-02 1.149491369724273682e-01 -1.776029169559478760e-02 -5.838006269186735153e-03 -4.239149764180183411e-02 8.444883674383163452e-02 1.907507777214050293e-01 1.822737902402877808e-01 1.268196254968643188e-01 7.626330852508544922e-02 -3.189406394958496094e-01 -2.613868415355682373e-01 -1.697090417146682739e-01 -2.540560662746429443e-01 -1.888046711683273315e-01 9.010031074285507202e-02 -4.119385480880737305e-01 -2.630831860005855560e-02 -1.559951156377792358e-01 1.412414014339447021e-01 -4.099361002445220947e-01 -4.700033168774098158e-04 -8.601661771535873413e-02 1.654042452573776245e-01 -3.635882958769798279e-02 -1.746375560760498047e-01 4.599327687174081802e-03 -1.912395805120468140e-01 7.431095838546752930e-02
-1.589668095111846924e-01 8.737522363662719727e-02 5.712965503334999084e-02 -3.118995726108551025e-01 1.261639446020126343e-01 -1.775606572628021240e-01 -2.750157415866851807e-01 2.205603010952472687e-02 4.113569110631942749e-02 4.094049707055091858e-02 -1.469467431306838989e-01 -8.225689642131328583e-03 3.784067928791046143e-01 -6.661941856145858765e-02 -2.045999467372894287e-01 -7.205829769372940063e-02 -2.071212381124496460e-01 9.783624112606048584e-02 2.246915400028228760e-01 8.871307969093322754e-02 -3.596021831035614014e-01 -2.282818406820297241e-01 -1.075439304113388062e-01 1.183705776929855347e-01 -1.565048098564147949e-01 1.042038276791572571e-01 8.625493198633193970e-02 4.675380513072013855e-02 3.411944583058357239e-02 2.265570014715194702e-01 -1.240352317690849304e-01 3.042796552181243896e-01
-9.715761244297027588e-02 -5.719565227627754211e-02 7.177599519491195679e-02 -3.299707174301147461e-01 8.752255886793136597e-02 -8.386662602424621582e-02 1.188884153962135315e-01 1.403439790010452271e-01 1.013630554080009460e-01 3.091965913772583008e-01 -6.188275292515754700e-02 1.342511773109436035e-01 1.187716275453567505e-01 -5.182280205190181732e-03 -2.443730682134628296e-01 -1.129099726676940918e-01 -2.087358385324478149e-01 -2.177053540945053101e-01 7.251480594277381897e-03 -9.970550984144210815e-02 -2.543307244777679443e-01 -1.029890552163124084e-01 -1.862381845712661743e-01 -3.307738006114959717e-01 2.742891907691955566e-01 -1.536850929260253906e-01 2.853345572948455811e-01 -2.241390794515609741e-01 1.302306354045867920e-01 1.946605741977691650e-01 -3.913539648056030273e-02 5.623720586299896240e-02
1.464452147483825684e-01 -1.623392403125762939e-01 -5.769111961126327515e-02 -2.166242897510528564e-01 1.159434840083122253e-01 1.702147871255874634e-01 -2.440847009420394897e-01 5.420592427253723145e-02 1.661592908203601837e-02 3.970603048801422119e-01 2.910615317523479462e-02 2.154739797115325928e-01 3.072266094386577606e-02 -3.185047209262847900e-01 -4.031266272068023682e-01 -8.219228684902191162e-02 -1.613431721925735474e-01 -6.205834448337554932e-02 1.405638307332992554e-01 -1.826134920120239258e-01 1.277231872081756592e-01 1.059277430176734924e-01 -3.359694033861160278e-02 -3.981089964509010315e-02 -3.187756612896919250e-02 -1.623079739511013031e-02 -1.460368484258651733e-01 -2.099815905094146729e-01 -2.472911775112152100e-01 2.489609718322753906e-01 5.959583073854446411e-02 -1.163086146116256714e-01
1.535097807645797729e-01 -2.178779244422912598e-01 -1.377705335617065430e-01 -3.333458676934242249e-02 1.416223794221878052e-01 -9.861658513545989990e-02 -8.473247289657592773e-03 2.772461771965026855e-01 4.212077707052230835e-02 1.792319118976593018e-01 8.281276375055313110e-02 8.080417662858963013e-02 2.491773068904876709e-01 -3.277698457241058350e-01 -3.171758353710174561e-01 -5.459023267030715942e-02 -1.236963644623756409e-01 -1.522939205169677734e-01 5.924540758132934570e-02 -3.147611021995544434e-01 -7.359653711318969727e-02 -2.488691806793212891e-01 7.416190207004547119e-02 -3.719728291034698486e-01 6.665685027837753296e-02 -1.600393205881118774e-01 2.012491822242736816e-01 -1.443557590246200562e-01 -1.489295065402984619e-01 1.177810430526733398e-01 -1.316727790981531143e-02 -4.298733174800872803e-02
8.845258504152297974e-02 2.198836803436279297e-01 2.524984180927276611e-01 -1.243484392762184143e-02 -1.241629719734191895e-01 -1.724528223276138306e-01 7.883129268884658813e-02 -6.061039865016937256e-02 8.268637210130691528e-02 2.076321244239807129e-01 4.520040377974510193e-02 8.283081650733947754e-02 1.198608707636594772e-02 -1.776556819677352905e-01 -1.663818210363388062e-01 -2.887040078639984131e-01 -1.776430904865264893e-01 2.001450955867767334e-01 3.015552163124084473e-01 9.401223063468933105e-02 -1.779968142509460449e-01 -1.665710061788558960e-01 -2.081808298826217651e-01 6.937978416681289673e-02 6.241139024496078491e-02 2.388965338468551636e-02 1.747600883245468140e-01 -7.198661565780639648e-02 1.135881394147872925e-01 3.193890452384948730e-01 -8.308953046798706055e-02 4.269747734069824219e-01
2.269599735736846924e-01 6.152416393160820007e-02 1.573178023099899292e-01 -3.132283985614776611e-01 1.375517994165420532e-01 -1.803736239671707153e-01 -1.251939963549375534e-02 1.790262162685394287e-01 1.751420944929122925e-01 8.797862380743026733e-02 -9.040046483278274536e-03 2.338994145393371582e-01 2.890438437461853027e-01 6.064027547836303711e-02 -2.150161117315292358e-01 -2.270137220621109009e-01 -1.239831298589706421e-01 7.298610359430313110e-02 1.738772243261337280e-01 1.343895643949508667e-01 1.103087142109870911e-02 -3.357707560062408447e-01 -2.877290844917297363e-01 6.962881237268447876e-02 1.039473488926887512e-01 -2.379677891731262207e-01 1.143189594149589539e-01 5.336358398199081421e-02 -1.385002136230468750e-01 5.640665814280509949e-02 -2.902813255786895752e-01 -2.267883531749248505e-02
1.577551360242068768e-03 -9.605788439512252808e-02 2.547292411327362061e-01 -4.803702607750892639e-02 2.123839408159255981e-01 -3.128340542316436768e-01 -2.098000794649124146e-02 1.696039140224456787e-01 2.063093185424804688e-01 2.242701649665832520e-01 5.216602701693773270e-03 1.015015244483947754e-01 2.205940634012222290e-01 -3.741472959518432617e-01 -3.826121985912322998e-01 -8.027510344982147217e-02 -1.384129971265792847e-01 -5.569324269890785217e-02 -1.014272198081016541e-01 1.230714544653892517e-01 -8.107217401266098022e-02 -1.126067191362380981e-01 -9.765960276126861572e-02 1.024612411856651306e-01 3.887763619422912598e-01 -2.365004830062389374e-02 -4.832404851913452148e-02 -1.876098364591598511e-01 1.245206966996192932e-01 -3.994560614228248596e-02 -1.380786392837762833e-02 1.149361506104469299e-01
1.144056916236877441e-01 2.636118093505501747e-03 -3.943631798028945923e-02 -9.298021346330642700e-02 -2.957983314990997314e-01 2.392796427011489868e-01 -2.656572461128234863e-01 1.482362449169158936e-01 1.639389246702194214e-01 -1.008151918649673462e-01 2.316432595252990723e-01 -9.021449834108352661e-02 2.362920045852661133e-01 -2.753573656082153320e-01 -4.743341505527496338e-01 -7.761811465024948120e-02 5.243334174156188965e-02 -9.695707261562347412e-02 -1.550170127302408218e-02 -1.750002354383468628e-01 -2.418540567159652710e-01 1.204636916518211365e-01 -2.523675858974456787e-01 8.901534602046012878e-03 -4.571233876049518585e-03 8.602356165647506714e-02 -4.696312546730041504e-02 -9.185582399368286133e-02 -2.693963944911956787e-01 -7.189562171697616577e-02 -4.774254560470581055e-02 -4.387164022773504257e-03
-1.234229281544685364e-02 3.116782288998365402e-03 -3.811077028512954712e-02 1.731832139194011688e-02 1.533069908618927002e-01 -1.045634504407644272e-02 3.752055019140243530e-02 9.666513651609420776e-02 1.017962396144866943e-01 1.372532844543457031e-01 4.320331215858459473e-01 -2.147122472524642944e-01 2.425529062747955322e-01 2.205032389611005783e-03 -1.142209172248840332e-01 -2.200488597154617310e-01 -8.536257594823837280e-02 -1.756096445024013519e-02 2.913624942302703857e-01 -1.458614617586135864e-01 -1.735984534025192261e-01 -1.624491959810256958e-01 -7.119048386812210083e-02 -1.404571384191513062e-01 1.276753544807434082e-01 -1.808293163776397705e-01 2.363782376050949097e-01 -3.529084101319313049e-02 -4.815494418144226074e-01 4.381292313337326050e-02 -1.470324099063873291e-01 1.575698256492614746e-01
9.249617159366607666e-02 -1.661139428615570068e-01 2.708154320716857910e-01 -2.947190962731838226e-02 2.397117465734481812e-01 -1.329288035631179810e-01 -1.122868657112121582e-01 -3.748807311058044434e-02 4.334304109215736389e-02 4.769259691238403320e-02 -2.145857363939285278e-01 -1.203697454184293747e-02 2.722713947296142578e-01 -3.031604886054992676e-01 -4.932364225387573242e-01 -6.518798321485519409e-02 -1.539764255285263062e-01 -2.653772942721843719e-02 -4.567613452672958374e-02 1.016038134694099426e-01 -4.394527524709701538e-02 7.088157534599304199e-02 -2.201022952795028687e-01 1.743648201227188110e-01 3.413307070732116699e-01 -2.079927176237106323e-01 -2.671174006536602974e-03 1.188700720667839050e-01 8.049152791500091553e-02 -6.396292150020599365e-02 -1.679250746965408325e-01 3.578891977667808533e-02
8.660333231091499329e-03 1.313244998455047607e-01 9.388981759548187256e-02 -1.353108882904052734e-01 2.290392816066741943e-01 -1.276032775640487671e-01 -5.722560733556747437e-02 2.291804878041148186e-03 6.808412820100784302e-02 7.860993035137653351e-03 -1.596866250038146973e-01 5.016675591468811035e-02 5.293372869491577148e-01 -1.179895773530006409e-01 -5.292352437973022461e-01 -1.194531768560409546e-01 -1.680815964937210083e-01 1.295502483844757080e-01 6.909683346748352051e-02 -1.486193090677261353e-01 7.099237293004989624e-02 6.861905753612518311e-02 -1.820407658815383911e-01 1.831489652395248413e-01 4.330508783459663391e-02 -4.143992811441421509e-02 7.980083674192428589e-02 -2.202184870839118958e-02 1.537548843771219254e-02 3.137461245059967041e-01 -1.658939756453037262e-02 6.796473264694213867e-02
3.912209067493677139e-03 -8.506291359663009644e-02 2.476834803819656372e-01 -8.712969720363616943e-02 5.456944555044174194e-02 -2.103579640388488770e-01 -9.323118254542350769e-03 -1.039919555187225342e-01 1.919757425785064697e-01 -8.495560288429260254e-02 5.427150428295135498e-02 1.606153845787048340e-01 1.279273480176925659e-01 -2.518719434738159180e-01 -4.306375980377197266e-01 -3.675651848316192627e-01 -1.625169962644577026e-01 -7.001423835754394531e-02 -3.875018283724784851e-02 -1.716489158570766449e-02 -4.255110397934913635e-02 -2.212270349264144897e-01 -5.062327533960342407e-02 -6.599427014589309692e-02 4.843863248825073242e-01 -4.176447913050651550e-02 1.885413527488708496e-01 -9.350368380546569824e-02 2.407559752464294434e-02 -5.196270346641540527e-02 1.326683014631271362e-01 -1.350812055170536041e-02
2.758536487817764282e-02 1.323059648275375366e-01 -1.585530489683151245e-02 -4.988729581236839294e-02 -1.179418340325355530e-01 -1.706486046314239502e-01 -1.023901998996734619e-01 1.324074435979127884e-02 -1.187585517764091492e-01 4.567812383174896240e-01 1.025507152080535889e-01 -9.593175351619720459e-02 8.573484420776367188e-02 -3.099562972784042358e-02 -3.024547696113586426e-01 -1.300542056560516357e-01 -1.114990785717964172e-01 -2.189223319292068481e-01 2.533287107944488525e-01 5.624617636203765869e-02 -3.915290236473083496e-01 -2.159626185894012451e-01 1.094544306397438049e-03 -7.248173654079437256e-02 1.400782167911529541e-01 -4.064128175377845764e-02 -9.168899059295654297e-02 1.643142551183700562e-01 -2.717269062995910645e-01 -3.377366065979003906e-02 -7.379552721977233887e-02 3.100610375404357910e-01
3.437604755163192749e-02 1.111463755369186401e-01 4.961418360471725464e-02 -3.504247069358825684e-01 -3.308897465467453003e-02 -1.846431195735931396e-01 -2.899455279111862183e-02 4.540552794933319092e-01 -2.587941661477088928e-02 2.499231696128845215e-01 1.711140125989913940e-01 2.484844475984573364e-01 5.051602050662040710e-02 -1.766637265682220459e-01 -2.743961513042449951e-01 -1.209898218512535095e-01 -2.422028630971908569e-01 1.322236359119415283e-01 1.832172721624374390e-01 1.278574913740158081e-01 2.979849465191364288e-02 -6.891833245754241943e-02 -5.467465519905090332e-02 -1.168421283364295959e-02 -1.118504256010055542e-01 -2.151138633489608765e-01 1.447189599275588989e-01 -1.994346827268600464e-01 -2.244710475206375122e-01 -1.171334832906723022e-01 -1.428423225879669189e-01 4.819466546177864075e-02
1.316424012184143066e-01 1.674191802740097046e-01 3.330332040786743164e-02 -1.622381657361984253e-01 -3.129773736000061035e-01 -3.151531144976615906e-02 -3.128554821014404297e-01 1.046715453267097473e-01 -2.033738605678081512e-02 2.152215242385864258e-01 -2.111795395612716675e-01 1.072219666093587875e-02 -6.478799879550933838e-02 -2.778789103031158447e-01 -1.847731471061706543e-01 -6.059381738305091858e-02 7.923785597085952759e-02 -2.681653499603271484e-01 1.905052661895751953e-01 -2.817318737506866455e-01 -3.193930685520172119e-01 -1.097149029374122620e-01 1.153009757399559021e-01 1.156334951519966125e-01 1.425644457340240479e-01 -2.345393300056457520e-01 -9.760292246937751770e-03 -4.098553583025932312e-02 -4.432697221636772156e-02 -3.811339288949966431e-02 -9.783969074487686157e-02 2.899753451347351074e-01
2.219971120357513428e-01 -7.394479215145111084e-02 2.835668921470642090e-01 5.928292497992515564e-02 6.152296811342239380e-02 -3.076108992099761963e-01 -6.276759505271911621e-02 1.990375071763992310e-01 4.094535484910011292e-02 1.704542636871337891e-01 1.925765722990036011e-02 7.447145879268646240e-02 7.245565950870513916e-02 1.097828224301338196e-01 -2.280312031507492065e-01 -1.991302371025085449e-01 -1.683061569929122925e-01 -2.899301052093505859e-01 2.660462558269500732e-01 -1.877341419458389282e-01 -1.185034066438674927e-01 -2.932867594063282013e-02 -1.442830916494131088e-02 -2.578120231628417969e-01 -8.093240857124328613e-02 -2.450634986162185669e-01 2.578003108501434326e-01 5.565816070884466171e-03 -3.068446218967437744e-01 8.976385742425918579e-02 -1.503790318965911865e-01 -1.258790194988250732e-01
-1.873697191476821899e-01 1.961729303002357483e-02 1.965934485197067261e-01 -2.500534057617187500e-01 1.168962940573692322e-01 -1.003645360469818115e-02 -3.946863487362861633e-02 2.125623971223831177e-01 -1.947923749685287476e-01 2.241786718368530273e-01 -3.238649293780326843e-02 -3.035916574299335480e-02 2.194633781909942627e-01 -1.073175691999495029e-03 -1.782930046319961548e-01 6.944510340690612793e-02 -1.065766140818595886e-01 -1.168865058571100235e-02 2.116332948207855225e-01 -8.304602652788162231e-02 -3.234979510307312012e-01 -1.078887060284614563e-01 -1.445235162973403931e-01 2.054248452186584473e-01 8.205084502696990967e-02 7.149466127157211304e-02 1.786479502916336060e-01 -2.323237508535385132e-01 2.078668447211384773e-03 2.809989750385284424e-01 -1.020002886652946472e-01 4.452179670333862305e-01
1.502489000558853149e-01 7.445800304412841797e-02 1.188922002911567688e-01 1.057695299386978149e-01 -1.093068122863769531e-01 2.161361575126647949e-01 -2.006032764911651611e-01 1.213738769292831421e-01 4.251936972141265869e-01 2.404916584491729736e-01 -1.793541908264160156e-01 -1.740895360708236694e-01 8.004532009363174438e-02 -3.532981872558593750e-01 -2.219830155372619629e-01 -6.294662505388259888e-02 -2.252813130617141724e-01 -9.197589010000228882e-02 2.035437375307083130e-01 -1.394707113504409790e-01 1.087662018835544586e-02 -2.909758873283863068e-02 -2.262722700834274292e-01 1.008233726024627686e-01 2.260288149118423462e-01 -2.098486572504043579e-01 2.191374637186527252e-02 -2.207051962614059448e-01 1.314670890569686890e-01 -4.248388484120368958e-02 1.390304882079362869e-02 3.653674572706222534e-02
2.380697131156921387e-01 1.737325042486190796e-01 3.436555266380310059e-01 -1.369411647319793701e-01 9.247326105833053589e-02 -2.600441277027130127e-01 -1.874027699232101440e-01 1.318232864141464233e-01 2.327986955642700195e-01 9.502816200256347656e-02 -5.839144811034202576e-02 -1.153688654303550720e-01 -5.480497330427169800e-02 -1.575503498315811157e-01 -2.188961207866668701e-01 -2.032362073659896851e-01 -3.748056888580322266e-01 -1.067246198654174805e-01 1.266347020864486694e-01 -9.360773861408233643e-02 8.376815356314182281e-03 6.864608731120824814e-03 -1.167181655764579773e-01 -3.486206531524658203e-01 -7.339924573898315430e-02 1.045448705554008484e-01 2.072039395570755005e-01 1.708876155316829681e-02 -1.434498429298400879e-01 -6.944069266319274902e-02 -1.604952663183212280e-01 -1.672690361738204956e-01
7.337559014558792114e-02 5.939415097236633301e-02 -1.746610924601554871e-02 -2.828937768936157227e-01 -4.188924655318260193e-02 -1.346690487116575241e-02 4.360450059175491333e-02 5.979513376951217651e-02 1.616528928279876709e-01 2.033907473087310791e-01 2.017873376607894897e-01 -1.881459504365921021e-01 -1.454805489629507065e-02 -9.208394587039947510e-02 -2.687142193317413330e-01 -7.948300242424011230e-02 -1.349478662014007568e-01 -2.409196831285953522e-02 2.572259902954101562e-01 -2.961726784706115723e-01 -1.481073051691055298e-01 -3.623170554637908936e-01 -2.868046462535858154e-01 -1.151000112295150757e-01 6.427701562643051147e-02 -1.987762376666069031e-02 -2.026424705982208252e-01 -5.211440846323966980e-02 -3.467157781124114990e-01 4.577612876892089844e-02 1.222063750028610229e-01 2.560697793960571289e-01
5.933999419212341309e-01 4.500035196542739868e-03 3.085302561521530151e-02 -1.002195551991462708e-01 -9.068478643894195557e-02 -9.680236876010894775e-02 -8.655046671628952026e-02 -3.409141674637794495e-02 3.073046803474426270e-01 3.714860230684280396e-02 3.656959533691406250e-02 1.292625814676284790e-01 2.143680453300476074e-01 -4.292801022529602051e-02 -2.736908793449401855e-01 -3.519327566027641296e-02 -5.736701190471649170e-02 1.315364241600036621e-01 9.289073199033737183e-02 -3.867346048355102539e-01 -1.839317195117473602e-02 -8.412297815084457397e-02 -2.255136668682098389e-01 -3.866216167807579041e-02 -5.928556993603706360e-02 -1.754744537174701691e-02 8.982331305742263794e-02 -2.633673511445522308e-02 -1.067102849483489990e-01 7.115824520587921143e-02 2.946527600288391113e-01 1.356540918350219727e-01
-1.022161617875099182e-01 -1.457516197115182877e-02 5.873882398009300232e-02 -4.411206245422363281e-01 1.287716813385486603e-02 -2.521368563175201416e-01 1.400271710008382797e-02 2.148151844739913940e-01 1.119599938392639160e-01 1.609714031219482422e-01 -2.283331938087940216e-02 -1.002795547246932983e-01 3.398525714874267578e-01 -2.060475647449493408e-01 -2.470590919256210327e-01 -1.537579298019409180e-01 1.692517697811126709e-01 1.160173863172531128e-01 1.048775948584079742e-02 6.771811842918395996e-02 -3.189256787300109863e-01 -3.030251264572143555e-01 -1.684233993291854858e-01 2.517724633216857910e-01 -5.174773279577493668e-03 -3.282428905367851257e-02 6.159457936882972717e-02 -4.545080661773681641e-02 6.173239648342132568e-02 4.557123407721519470e-02 -1.639463603496551514e-01 1.331792175769805908e-01
6.703801453113555908e-02 2.537341117858886719e-01 7.502666115760803223e-02 -5.521272867918014526e-02 -2.224483788013458252e-01 -2.361780405044555664e-01 -6.239476799964904785e-02 7.841992378234863281e-02 1.629704236984252930e-02 2.043268233537673950e-01 5.569613724946975708e-02 -1.931068748235702515e-01 6.568028032779693604e-02 -2.266986817121505737e-01 -3.575572669506072998e-01 -3.379957675933837891e-01 -2.932988665997982025e-02 1.979968100786209106e-01 6.721702963113784790e-02 -1.035739555954933167e-01 -2.698071599006652832e-01 -5.123529955744743347e-02 1.784333884716033936e-01 1.673285216093063354e-01 2.427994608879089355e-01 -2.295537739992141724e-01 1.957417279481887817e-01 1.255844086408615112e-01 1.947396397590637207e-01 5.719320848584175110e-02 -9.672533720731735229e-02 1.417371332645416260e-01
3.998020887374877930e-01 -1.176743432879447937e-01 -1.196931302547454834e-01 -9.076333045959472656e-02 1.197364181280136108e-01 -4.609048739075660706e-02 -1.679204106330871582e-01 -3.545166924595832825e-02 7.298000156879425049e-03 4.347517192363739014e-01 1.983151286840438843e-01 3.538832813501358032e-02 2.796144187450408936e-01 -7.491311430931091309e-02 -3.679198622703552246e-01 -1.206440329551696777e-01 -9.371995925903320312e-02 -1.079084947705268860e-01 4.921410977840423584e-02 -1.943487077951431274e-01 -6.782645732164382935e-02 1.455562412738800049e-01 -1.368114054203033447e-01 1.180810332298278809e-01 2.199530042707920074e-02 -2.202507257461547852e-01 2.310384996235370636e-02 2.138502746820449829e-01 -7.979899644851684570e-02 1.675987690687179565e-01 -1.767896562814712524e-01 -1.201304867863655090e-01
2.460082173347473145e-01 2.302852421998977661e-01 2.196628451347351074e-01 -6.341256946325302124e-02 -3.900023549795150757e-02 -1.573848426342010498e-01 -9.464576840400695801e-02 5.710677057504653931e-02 3.225352466106414795e-01 5.550302937626838684e-02 4.822814092040061951e-02 2.654079906642436981e-02 2.177684605121612549e-01 -1.983770877122879028e-01 -9.750854969024658203e-02 -3.465198576450347900e-01 -4.128246307373046875e-01 -2.419362515211105347e-01 2.563321888446807861e-01 -1.565256565809249878e-01 4.571131616830825806e-02 -1.272591650485992432e-01 5.140770971775054932e-02 -1.723501831293106079e-01 -1.793775111436843872e-01 1.605165749788284302e-02 1.474062502384185791e-01 8.876201510429382324e-02 -1.506880074739456177e-01 6.612952798604965210e-02 -7.900526374578475952e-02 -6.329911202192306519e-02
-3.137639956548810005e-03 -8.516949415206909180e-02 2.142923474311828613e-01 8.666171133518218994e-02 1.333181113004684448e-01 -2.043636329472064972e-02 -1.064945459365844727e-01 -1.753920502960681915e-02 1.486109197139739990e-01 -2.260459214448928833e-01 9.395109862089157104e-02 1.769769936800003052e-01 2.591935694217681885e-01 -2.282372415065765381e-01 4.046771302819252014e-02 -2.491433024406433105e-01 -1.977063417434692383e-01 -2.237631231546401978e-01 1.326297819614410400e-01 -3.154215812683105469e-01 -3.246577382087707520e-01 -1.476559340953826904e-01 -2.894075810909271240e-01 -1.228012219071388245e-01 5.334982648491859436e-02 -2.083957344293594360e-01 -1.134481281042098999e-01 -6.967947632074356079e-02 -1.269147694110870361e-01 2.052342295646667480e-01 9.871708601713180542e-02 2.211254388093948364e-01
1.076332777738571167e-01 -1.766116768121719360e-01 1.126607228070497513e-02 -1.631720215082168579e-01 3.023758158087730408e-02 -2.841537296772003174e-01 -3.291908502578735352e-01 1.764501929283142090e-01 7.511911541223526001e-02 2.393554449081420898e-01 4.667560383677482605e-02 -9.326934814453125000e-02 -1.132065653800964355e-01 -2.212547510862350464e-02 -2.341071963310241699e-01 -6.492106616497039795e-02 -2.965521514415740967e-01 -4.357589781284332275e-02 2.190242409706115723e-01 -3.315225839614868164e-01 -1.757679320871829987e-02 -4.916574433445930481e-02 3.298008348792791367e-03 1.022117063403129578e-01 2.797103486955165863e-02 2.087931707501411438e-02 -2.488513290882110596e-01 2.946029901504516602e-01 -2.799986302852630615e-01 1.461180150508880615e-01 -2.208281606435775757e-01 -6.179324164986610413e-02
-1.667742431163787842e-01 -2.686948776245117188e-01 2.376437634229660034e-01 6.096924841403961182e-02 3.896318376064300537e-02 -1.286378502845764160e-01 -1.741948425769805908e-01 7.391558587551116943e-02 3.095376491546630859e-01 -1.494328398257493973e-02 1.779349893331527710e-01 2.267995327711105347e-01 5.254823341965675354e-02 -1.777129769325256348e-01 -1.467864066362380981e-01 -6.834929436445236206e-02 -2.929922640323638916e-01 -3.146558701992034912e-01 1.201320737600326538e-01 -1.645748168230056763e-01 -1.197381913661956787e-01 -3.871379792690277100e-01 -1.252478212118148804e-01 2.210086397826671600e-02 1.167870238423347473e-01 1.582592539489269257e-02 1.062155216932296753e-01 -2.424872517585754395e-01 -5.565248057246208191e-02 1.554104238748550415e-01 9.685256332159042358e-02 1.373616605997085571e-01
5.952600017189979553e-02 -3.073925338685512543e-02 1.031347289681434631e-01 -2.159203588962554932e-01 2.705408930778503418e-01 -2.538540959358215332e-01 4.754099249839782715e-02 9.696385264396667480e-02 7.354643940925598145e-02 2.003377377986907959e-01 4.837552085518836975e-02 -2.836337983608245850e-01 4.004050195217132568e-01 -7.003122474998235703e-03 -2.045689672231674194e-01 2.077742293477058411e-02 -6.201516091823577881e-02 -1.828449517488479614e-01 2.397857755422592163e-01 -9.178103506565093994e-02 -1.915354579687118530e-01 4.372313246130943298e-02 -1.804799437522888184e-01 1.444239318370819092e-01 9.561015293002128601e-03 -3.908834457397460938e-01 1.801196783781051636e-01 -1.418298631906509399e-01 3.854360431432723999e-02 3.787600249052047729e-02 1.848601102828979492e-01 1.421595364809036255e-01
1.817042827606201172e-01 -1.387447267770767212e-01 -8.217985928058624268e-02 -1.489976942539215088e-01 2.136342823505401611e-01 4.365298151969909668e-02 8.644470572471618652e-02 1.827348321676254272e-01 -3.407364338636398315e-02 7.482746988534927368e-02 1.753444075584411621e-01 7.181306183338165283e-02 2.919765114784240723e-01 -4.549040272831916809e-02 -4.197743535041809082e-01 -2.361406683921813965e-01 8.419575169682502747e-03 -1.160889789462089539e-01 3.393862769007682800e-02 -3.257613778114318848e-01 -6.156558170914649963e-02 -1.184618920087814331e-01 1.302791833877563477e-01 -3.474964797496795654e-01 8.145608752965927124e-02 -1.919748485088348389e-01 1.733468472957611084e-01 -2.563624083995819092e-01 -1.300446689128875732e-01 6.935290247201919556e-02 -1.229689195752143860e-01 1.262587904930114746e-01
4.913190752267837524e-02 -1.161293834447860718e-01 3.742383122444152832e-01 -1.696654558181762695e-01 1.174593344330787659e-01 -4.440158605575561523e-02 -3.112713396549224854e-01 -1.181150414049625397e-02 2.105058580636978149e-01 2.565343976020812988e-01 -1.167993322014808655e-01 1.415979713201522827e-01 1.310332268476486206e-01 -4.310483112931251526e-03 -1.839266568422317505e-01 -4.973180890083312988e-01 -1.300422102212905884e-01 -1.355363428592681885e-01 1.455795317888259888e-01 -9.550260752439498901e-02 1.711238324642181396e-01 7.946841418743133545e-02 -1.137178838253021240e-01 -1.694167852401733398e-01 3.493966534733772278e-02 -1.909027248620986938e-01 -9.628395736217498779e-02 3.908175602555274963e-02 1.502154022455215454e-01 1.747807562351226807e-01 7.202962040901184082e-02 -1.035031005740165710e-01
-7.593810558319091797e-02 -6.882964819669723511e-02 2.288311868906021118e-01 -3.022699058055877686e-01 3.151502609252929688e-01 -2.023808211088180542e-01 -7.371595501899719238e-02 1.534986346960067749e-01 2.884318307042121887e-02 -3.259716182947158813e-02 5.381573736667633057e-02 -1.346937865018844604e-01 4.378777146339416504e-01 -3.907389193773269653e-02 -2.954233884811401367e-01 -1.864492148160934448e-02 4.096801392734050751e-03 -7.971419394016265869e-02 1.894056648015975952e-01 1.271338462829589844e-01 -2.279635071754455566e-01 -3.885200619697570801e-02 -9.414552152156829834e-02 5.737198516726493835e-02 6.513111293315887451e-02 -2.876401841640472412e-01 1.134090349078178406e-01 1.150277331471443176e-01 2.568331919610500336e-02 -2.788999490439891815e-02 -3.148795366287231445e-01 -1.870114207267761230e-01
2.095209807157516479e-01 1.194155961275100708e-01 -3.405519947409629822e-02 -2.280665785074234009e-01 -1.632859408855438232e-01 5.370219796895980835e-02 -8.010815083980560303e-02 -8.648906648159027100e-02 -9.222061932086944580e-02 -8.240910619497299194e-02 -7.101250439882278442e-02 -2.382834255695343018e-02 -8.216993510723114014e-02 -2.513419687747955322e-01 -3.839296400547027588e-01 -2.558642327785491943e-01 -1.164125353097915649e-01 -1.856189370155334473e-01 3.374470174312591553e-01 -2.203188687562942505e-01 -1.853145956993103027e-01 -1.931830942630767822e-01 2.861657924950122833e-02 9.786431491374969482e-02 1.775557696819305420e-01 -1.521941274404525757e-01 -2.977453768253326416e-01 -1.640316247940063477e-01 -2.392455041408538818e-01 7.753372192382812500e-02 1.323650311678647995e-02 1.239989995956420898e-01
2.001633942127227783e-01 5.601368471980094910e-02 1.756836324930191040e-01 -9.168659150600433350e-02 9.677648544311523438e-02 -7.153102010488510132e-02 -8.492927998304367065e-02 2.773852348327636719e-01 1.769637465476989746e-01 1.062851697206497192e-01 1.086514368653297424e-01 -4.412938654422760010e-02 -1.007464434951543808e-02 -6.910629570484161377e-02 3.214656561613082886e-02 -2.539606094360351562e-01 -1.119448170065879822e-01 -3.764369487762451172e-01 2.478792667388916016e-01 -1.516908854246139526e-01 -2.081978768110275269e-01 -1.850729286670684814e-01 -1.686475425958633423e-01 -2.011245042085647583e-01 1.012669205665588379e-01 -2.103959172964096069e-01 2.039911746978759766e-01 -2.531758844852447510e-01 -3.624821305274963379e-01 1.235344856977462769e-01 3.662193194031715393e-05 -6.938046310096979141e-03
2.599664926528930664e-01 -2.126604765653610229e-01 2.799504697322845459e-01 -9.657436050474643707e-03 9.924033656716346741e-04 -2.195927053689956665e-01 -5.650838091969490051e-02 3.072093799710273743e-02 1.496695429086685181e-01 -5.663906410336494446e-02 2.131463289260864258e-01 8.497896045446395874e-02 1.320330798625946045e-01 -1.477650701999664307e-01 3.536543250083923340e-02 -3.652463108301162720e-02 -7.149263471364974976e-02 -2.066326737403869629e-01 2.882697880268096924e-01 -2.242707163095474243e-01 -2.112613320350646973e-01 -2.890084087848663330e-01 -3.389440178871154785e-01 -8.058398216962814331e-02 1.619060933589935303e-01 -5.683558061718940735e-02 -4.830859601497650146e-02 6.318140774965286255e-02 -2.375966906547546387e-01 2.516564726829528809e-01 9.674247354269027710e-02 2.015045285224914551e-01
-1.603576242923736572e-01 1.926587671041488647e-01 2.016966696828603745e-03 5.305768176913261414e-02 1.491156499832868576e-02 -1.114746183156967163e-01 -4.667762666940689087e-02 1.120627671480178833e-01 2.624440193176269531e-01 3.660250604152679443e-01 1.948337256908416748e-02 1.913115084171295166e-01 6.540921330451965332e-02 7.715328782796859741e-02 -3.229390680789947510e-01 -2.993469238281250000e-01 -8.751867711544036865e-02 -4.092435538768768311e-02 1.424326896667480469e-01 -2.635875344276428223e-01 -2.759487330913543701e-01 -6.053371727466583252e-02 -2.120366394519805908e-01 9.777243435382843018e-02 -1.084209978580474854e-01 -3.691906630992889404e-01 1.419289559125900269e-01 1.941171661019325256e-02 2.068965882062911987e-01 -1.245527714490890503e-01 -4.721871390938758850e-02 2.110924944281578064e-02
2.298806160688400269e-01 -1.503664702177047729e-01 1.325750797986984253e-01 2.000551484525203705e-02 8.210995048284530640e-02 -3.104806877672672272e-02 -1.227155029773712158e-01 -1.114110499620437622e-01 2.066666632890701294e-01 4.741783440113067627e-01 -2.932812459766864777e-02 -2.160483412444591522e-02 7.713436335325241089e-02 -9.116283804178237915e-02 -3.828995823860168457e-01 2.907861769199371338e-02 1.007324922829866409e-02 -1.309612095355987549e-01 6.611743569374084473e-02 -3.463612496852874756e-01 -1.483653783798217773e-01 1.463698446750640869e-01 -9.270886331796646118e-02 7.374668866395950317e-02 1.404078863561153412e-02 -2.326772212982177734e-01 5.318862386047840118e-03 9.270443022251129150e-02 -1.754262745380401611e-01 1.981301456689834595e-01 -1.894556879997253418e-01 -2.699041068553924561e-01
3.913908451795578003e-02 -1.983998529613018036e-02 2.087780833244323730e-02 2.204890400171279907e-01 3.042195439338684082e-01 -9.889227896928787231e-02 -1.106590256094932556e-01 2.412424534559249878e-01 6.375593692064285278e-02 3.773022592067718506e-01 1.203607246279716492e-01 1.053083501756191254e-02 1.597644686698913574e-01 -1.090832874178886414e-01 -3.349261879920959473e-01 -6.276017427444458008e-02 -3.772492706775665283e-01 1.147285401821136475e-01 3.030421026051044464e-02 4.363073408603668213e-02 -2.779463231563568115e-01 -1.847877800464630127e-01 -2.948542237281799316e-01 -8.010804653167724609e-02 6.294637173414230347e-02 -1.294341217726469040e-02 1.062139868736267090e-01 6.517679244279861450e-02 -6.269547343254089355e-02 -6.778008490800857544e-02 1.660727709531784058e-01 2.070512324571609497e-01
1.965301781892776489e-01 6.966625154018402100e-02 2.863477170467376709e-01 1.148502454161643982e-01 6.674727424979209900e-03 2.927627563476562500e-01 -1.941825449466705322e-01 9.597711265087127686e-02 2.224934697151184082e-01 -9.073598310351371765e-03 -1.540087163448333740e-01 -1.497045438736677170e-02 1.269861608743667603e-01 -2.665888369083404541e-01 -4.276873469352722168e-01 6.355942785739898682e-02 -9.595567733049392700e-02 1.415959373116493225e-02 2.866640985012054443e-01 1.028764322400093079e-01 -8.979996293783187866e-02 -1.713919639587402344e-02 -2.593197524547576904e-01 1.953408718109130859e-01 1.011805143207311630e-02 -1.536577045917510986e-01 2.244131714105606079e-01 -1.314371377229690552e-01 1.565603464841842651e-01 1.820470988750457764e-01 6.574723124504089355e-02 1.082988902926445007e-01
-2.949754334986209869e-02 3.585629910230636597e-02 1.875593811273574829e-01 -1.645204275846481323e-01 -4.690761864185333252e-02 -4.935257881879806519e-02 -1.787177659571170807e-02 1.588261723518371582e-01 3.236955497413873672e-03 1.587727218866348267e-01 8.268370479345321655e-02 3.407817780971527100e-01 3.222113847732543945e-01 -5.405329912900924683e-02 -3.806408941745758057e-01 -5.859507620334625244e-02 -2.504747509956359863e-01 4.703954234719276428e-02 1.794847249984741211e-01 8.154945075511932373e-02 1.249885782599449158e-01 -2.832968831062316895e-01 1.696126349270343781e-02 -6.900207698345184326e-02 -1.343993004411458969e-02 -2.481831014156341553e-01 8.892914280295372009e-03 1.458769291639328003e-01 -1.957705765962600708e-01 -3.047307729721069336e-01 -2.763284444808959961e-01 -8.212240785360336304e-02
-2.494851350784301758e-01 -4.851332306861877441e-02 -5.676246434450149536e-02 -3.497515991330146790e-02 2.822897210717201233e-02 3.487087786197662354e-01 -1.128530427813529968e-01 2.354581207036972046e-01 7.280946522951126099e-02 6.963881105184555054e-02 -1.193847805261611938e-01 2.618923485279083252e-01 1.612677425146102905e-01 -4.965977668762207031e-01 -3.906081318855285645e-01 -5.740119889378547668e-02 4.870006814599037170e-03 -2.389748953282833099e-02 4.981196671724319458e-02 -2.809539735317230225e-01 1.548648532480001450e-02 -1.217461228370666504e-01 -8.511243760585784912e-02 -8.493183553218841553e-02 1.013243105262517929e-02 -1.733149737119674683e-01 -9.939033538103103638e-02 7.356821000576019287e-02 -2.362762764096260071e-02 1.032540947198867798e-01 -1.854100376367568970e-01 1.278718858957290649e-01
1.900036074221134186e-02 1.891921758651733398e-01 1.176953986287117004e-01 -1.301985681056976318e-01 1.772389858961105347e-01 -2.970702350139617920e-01 -2.112236469984054565e-01 -4.672050848603248596e-02 -2.176478356122970581e-01 3.786744177341461182e-01 -6.542738527059555054e-02 2.598190009593963623e-01 -4.658852145075798035e-02 -6.702032685279846191e-02 -3.631963133811950684e-01 -5.912299826741218567e-02 5.808416008949279785e-02 -2.353957109153270721e-02 3.542310297489166260e-01 -3.657485544681549072e-02 -4.605367034673690796e-02 -3.448068723082542419e-02 -2.408836483955383301e-01 6.738951057195663452e-02 1.018869876861572266e-01 -1.731720417737960815e-01 2.319853603839874268e-01 -1.291422396898269653e-01 1.748844087123870850e-01 -7.411261647939682007e-02 -1.350818574428558350e-01 -1.214772183448076248e-02
1.742703467607498169e-01 5.916523188352584839e-02 1.061202362179756165e-01 -1.783778071403503418e-01 -1.288772793486714363e-03 -3.492216765880584717e-02 -3.715837001800537109e-02 1.100787743926048279e-01 1.640418320894241333e-01 4.034712016582489014e-01 8.640430867671966553e-02 -1.377972960472106934e-01 -5.533356219530105591e-02 -1.794873178005218506e-01 -1.570499986410140991e-01 -1.566677540540695190e-01 -2.710145115852355957e-01 -1.929177045822143555e-01 3.115685582160949707e-01 -1.490420252084732056e-01 -2.875041216611862183e-02 -1.208518892526626587e-01 -1.266301721334457397e-01 -2.284932285547256470e-01 6.460011005401611328e-02 -8.830907940864562988e-02 -3.109848499298095703e-02 -1.483200956135988235e-02 -5.071404576301574707e-01 3.435619547963142395e-02 -4.541932418942451477e-02 1.430598795413970947e-01
-1.098871156573295593e-01 -2.012124210596084595e-01 2.321103811264038086e-01 -1.648171246051788330e-01 6.640635430812835693e-02 -3.493248820304870605e-01 -3.322350084781646729e-01 -1.403457373380661011e-01 3.422519192099571228e-02 8.344698697328567505e-02 7.770816236734390259e-02 -1.535303145647048950e-01 8.600302785634994507e-02 -3.195945918560028076e-01 -2.301871925592422485e-01 -3.124714195728302002e-01 -1.271797567605972290e-01 1.200438588857650757e-01 2.642505168914794922e-01 1.886179745197296143e-01 -1.150006353855133057e-01 -7.495693117380142212e-02 -1.017589047551155090e-01 -1.497313380241394043e-01 1.040955558419227600e-01 -2.000710815191268921e-01 8.472010493278503418e-02 -1.764469146728515625e-01 1.691897064447402954e-01 -6.185253337025642395e-02 1.303005497902631760e-02 5.072418227791786194e-02
1.433228552341461182e-01 -2.756935656070709229e-01 1.694677323102951050e-01 -1.195614319294691086e-02 1.427154839038848877e-01 -2.900206744670867920e-01 -2.402230799198150635e-01 8.731845021247863770e-02 1.024643480777740479e-01 4.608590155839920044e-02 -5.566343665122985840e-02 -1.436941623687744141e-01 1.324714869260787964e-01 -1.494004279375076294e-01 -2.482133656740188599e-01 -2.899999618530273438e-01 5.793250165879726410e-04 -6.550589203834533691e-02 2.394560724496841431e-01 9.384193457663059235e-03 -4.706886783242225647e-02 -7.186102867126464844e-02 -2.195853292942047119e-01 -1.107439845800399780e-01 -2.373214960098266602e-01 -1.484149098396301270e-01 2.163797169923782349e-01 -2.844335138797760010e-01 -2.758582830429077148e-01 -1.420868933200836182e-01 7.642435282468795776e-02 2.122530788183212280e-01
-1.034340858459472656e-01 2.149956822395324707e-01 8.312451094388961792e-02 -1.060876324772834778e-01 8.024188876152038574e-02 -8.376827836036682129e-02 -3.156810700893402100e-01 -7.120419293642044067e-02 1.268530040979385376e-01 -1.254865229129791260e-01 1.711754202842712402e-01 1.046275347471237183e-01 1.704380214214324951e-01 -3.366823196411132812e-01 -1.441439986228942871e-01 5.112352594733238220e-02 -8.926123380661010742e-02 -2.826363742351531982e-01 8.338454365730285645e-02 -2.429149150848388672e-01 -3.010025620460510254e-01 -2.448599636554718018e-01 -1.922686249017715454e-01 -6.858712434768676758e-02 -1.083064377307891846e-01 -5.639643874019384384e-03 -2.720925211906433105e-01 -1.125923693180084229e-01 -3.028469383716583252e-01 1.483519077301025391e-01 8.418980240821838379e-02 5.936394259333610535e-02
2.121176123619079590e-01 -2.224465012550354004e-01 -8.744423091411590576e-02 -1.314615756273269653e-01 2.803057730197906494e-01 -9.900028258562088013e-02 -6.814016401767730713e-02 6.933993846178054810e-02 1.973043084144592285e-01 3.980959355831146240e-01 -1.012498065829277039e-01 -5.397884175181388855e-02 1.044027060270309448e-01 -1.362463384866714478e-01 -1.709652841091156006e-01 -2.052864432334899902e-01 -1.268283128738403320e-01 3.479414433240890503e-02 2.066349685192108154e-01 -2.303958311676979065e-02 -3.253243267536163330e-01 1.222850009799003601e-01 -2.553658485412597656e-01 2.280671596527099609e-01 2.200719714164733887e-01 -1.046291366219520569e-01 3.588320687413215637e-02 1.552901118993759155e-01 -1.246016621589660645e-01 1.843158900737762451e-01 9.392005391418933868e-03 -1.960967332124710083e-01
-1.007815599441528320e-01 -3.067913651466369629e-02 1.366844028234481812e-01 -9.602722129784524441e-04 1.216507703065872192e-02 7.717809081077575684e-02 -1.528955399990081787e-01 -2.035463303327560425e-01 -7.986559718847274780e-02 2.584031820297241211e-01 -1.430114805698394775e-01 1.478833854198455811e-01 3.058386743068695068e-01 -1.045665889978408813e-01 -2.175770103931427002e-01 -3.212639987468719482e-01 -3.030545078217983246e-02 2.491035908460617065e-01 2.928726971149444580e-01 -2.000202089548110962e-01 -2.041220664978027344e-01 -2.817612290382385254e-01 -9.264696389436721802e-02 1.079564467072486877e-01 -9.387718141078948975e-02 -1.306783705949783325e-01 9.577801078557968140e-02 1.482379883527755737e-01 -3.442817032337188721e-01 -3.098807670176029205e-02 -1.070079803466796875e-01 -1.038560867309570312e-01
-2.289452105760574341e-01 2.040535956621170044e-01 9.358932077884674072e-02 -1.500251293182373047e-01 -9.734517335891723633e-02 -2.838142514228820801e-01 -3.065294623374938965e-01 7.884611189365386963e-02 2.438730746507644653e-01 9.743002057075500488e-02 2.550680637359619141e-01 2.607042789459228516e-01 2.284411489963531494e-01 -1.876279152929782867e-02 -2.348871231079101562e-01 -1.156831607222557068e-01 2.684199996292591095e-02 7.902625203132629395e-02 3.678892254829406738e-01 -2.558353245258331299e-01 -6.073315814137458801e-02 -8.860594779253005981e-02 -9.243716299533843994e-02 2.799100428819656372e-02 -1.156824901700019836e-01 -5.163975432515144348e-02 1.378363221883773804e-01 3.070328384637832642e-02 2.246287465095520020e-01 -1.712863445281982422e-01 -1.239707246422767639e-01 4.008967056870460510e-02
2.260022312402725220e-01 -8.517264574766159058e-02 5.051288008689880371e-02 1.097464468330144882e-03 2.190749496221542358e-01 -9.605061262845993042e-02 -2.183669060468673706e-01 3.063312731683254242e-02 9.961085394024848938e-03 3.400281965732574463e-01 1.805082894861698151e-02 -4.867660813033580780e-03 1.312701962888240814e-02 -1.471662521362304688e-01 -1.815458685159683228e-01 -7.740461826324462891e-02 -2.439367473125457764e-01 -2.798363268375396729e-01 2.135588228702545166e-01 -2.635901570320129395e-01 2.459216304123401642e-02 7.416380941867828369e-02 -2.092463970184326172e-01 9.499125927686691284e-02 8.355553448200225830e-02 -3.537541627883911133e-01 -1.946077942848205566e-01 1.852856427431106567e-01 -5.122552439570426941e-02 1.159163340926170349e-01 -2.839010655879974365e-01 -2.088664025068283081e-01
5.186145752668380737e-02 1.475173141807317734e-02 1.520063728094100952e-01 -3.007703423500061035e-01 4.571224376559257507e-02 -2.370686680078506470e-01 -2.592701911926269531e-01 3.104935884475708008e-01 1.473040431737899780e-01 1.141111999750137329e-01 -6.720726191997528076e-02 -1.150763332843780518e-01 1.076570339500904083e-02 -1.699083000421524048e-01 -5.932359769940376282e-02 -2.941734790802001953e-01 -2.472777068614959717e-01 -5.835658870637416840e-03 2.290847152471542358e-01 7.753106951713562012e-02 1.928634010255336761e-02 -1.580016501247882843e-02 -2.701411247253417969e-01 -2.082400619983673096e-01 -8.604703843593597412e-02 -4.593596979975700378e-02 -1.158191412687301636e-01 -2.481738328933715820e-01 -1.922198832035064697e-01 -1.934400647878646851e-01 -2.972561717033386230e-01 7.876677066087722778e-02
8.922638744115829468e-02 2.448770254850387573e-01 3.791788220405578613e-01 -6.311248522251844406e-03 -1.244161576032638550e-01 1.403379738330841064e-01 -1.363189816474914551e-01 -4.037921130657196045e-02 1.246831640601158142e-01 1.020098552107810974e-01 1.205974817276000977e-02 7.299416512250900269e-02 -1.656007468700408936e-01 -2.033093869686126709e-01 -4.213278889656066895e-01 2.212114445865154266e-02 -1.716574430465698242e-01 -2.823078334331512451e-01 1.319485157728195190e-01 -1.062641069293022156e-01 -6.915941834449768066e-02 -1.387764364480972290e-01 -6.845181435346603394e-02 1.054341867566108704e-01 1.217204183340072632e-01 -2.747262120246887207e-01 -4.161880817264318466e-03 -3.125279247760772705e-01 -1.259159147739410400e-01 2.222318351268768311e-01 9.355171024799346924e-02 -1.224511936306953430e-01
-1.030941260978579521e-03 -2.708890736103057861e-01 -8.779583126306533813e-02 -1.613420546054840088e-01 -9.056813269853591919e-02 2.416882961988449097e-01 -1.453276276588439941e-01 2.737155556678771973e-01 4.227309301495552063e-02 3.726378679275512695e-01 -8.859482407569885254e-02 8.657091856002807617e-02 1.309731453657150269e-01 -2.831386923789978027e-01 -4.163123667240142822e-01 5.470674112439155579e-02 -1.378161311149597168e-01 -8.421164751052856445e-02 1.115556061267852783e-01 -3.556942939758300781e-01 -8.673644624650478363e-03 -1.859298646450042725e-01 1.780474185943603516e-01 2.030026912689208984e-02 4.764581471681594849e-02 9.693986177444458008e-02 1.552455127239227295e-01 -1.934882439672946930e-02 -8.195109665393829346e-02 1.407989710569381714e-01 -2.898497693240642548e-02 7.261729240417480469e-02
-1.092027351260185242e-01 8.892683684825897217e-02 3.727781400084495544e-02 -2.534628510475158691e-01 2.121222168207168579e-01 -1.815967708826065063e-01 -1.315919756889343262e-01 1.727011054754257202e-01 1.002289578318595886e-01 5.714526027441024780e-02 -3.067122995853424072e-01 3.465653955936431885e-02 2.849093675613403320e-01 -2.106276899576187134e-01 -2.391962856054306030e-01 -2.117046117782592773e-01 -1.751710027456283569e-01 -9.028324484825134277e-02 1.048314273357391357e-01 -3.564621135592460632e-02 -3.001936972141265869e-01 -1.772713363170623779e-01 -1.837141513824462891e-01 5.043381452560424805e-02 -7.418063282966613770e-02 9.535773843526840210e-02 -2.190502919256687164e-02 -2.201749980449676514e-01 1.697008162736892700e-01 3.270147442817687988e-01 -6.763379275798797607e-02 2.011624425649642944e-01
1.247521862387657166e-01 6.962566822767257690e-02 1.662682890892028809e-01 -3.430312275886535645e-01 2.046806216239929199e-01 -1.436600983142852783e-01 -2.558137476444244385e-01 3.336040973663330078e-01 3.684034198522567749e-02 2.169562727212905884e-01 2.465072572231292725e-01 -3.093687444925308228e-02 3.144664764404296875e-01 -8.573076128959655762e-02 -1.486411094665527344e-01 -1.155290380120277405e-01 -1.016790606081485748e-02 1.853027753531932831e-02 6.959711760282516479e-02 1.427892744541168213e-01 3.520895168185234070e-02 -9.726261347532272339e-02 -3.323566615581512451e-01 1.104247346520423889e-01 -9.005755186080932617e-02 -1.773733943700790405e-01 3.432469442486763000e-02 -7.163773290812969208e-03 -5.084720626473426819e-02 1.179303377866744995e-01 -3.540736734867095947e-01 3.850805386900901794e-02
-1.282984614372253418e-01 -1.187463253736495972e-01 -2.758955233730375767e-04 -2.257504612207412720e-01 1.527800261974334717e-01 5.261024832725524902e-02 -1.178332045674324036e-01 -2.102449536323547363e-01 -2.575852572917938232e-01 3.018487989902496338e-01 2.376146987080574036e-02 1.989803016185760498e-01 1.835050135850906372e-01 -1.215165853500366211e-01 -3.086841404438018799e-01 -2.591596245765686035e-01 8.592670410871505737e-02 8.405308425426483154e-02 2.067976295948028564e-01 -2.156873941421508789e-01 -1.503657400608062744e-01 -3.534815013408660889e-01 -5.878503993153572083e-02 1.785978823900222778e-01 -4.186820238828659058e-02 -7.895494997501373291e-02 8.724427968263626099e-02 3.520608320832252502e-02 -3.390643000602722168e-01 -5.239909887313842773e-02 -3.974035009741783142e-02 -5.471512302756309509e-02
3.161470293998718262e-01 -1.376285851001739502e-01 1.608797460794448853e-01 -1.641181111335754395e-01 2.468665838241577148e-01 -2.427103668451309204e-01 1.846174895763397217e-01 3.515136986970901489e-02 2.003048062324523926e-01 2.107672989368438721e-01 3.205135464668273926e-01 -6.711944192647933960e-02 2.787674367427825928e-01 -2.589747607707977295e-01 -1.755583137273788452e-01 -1.589609384536743164e-01 -1.811251342296600342e-01 -7.205478101968765259e-02 4.827633872628211975e-02 3.115472570061683655e-02 -1.463724076747894287e-01 -1.644895076751708984e-01 -1.003883183002471924e-01 -2.298334836959838867e-01 9.075494110584259033e-02 -1.022340878844261169e-01 1.743206381797790527e-02 -3.304881602525711060e-02 -2.782287299633026123e-01 9.736664593219757080e-02 -1.390510648488998413e-01 -3.848665952682495117e-02
-1.222136914730072021e-01 -9.985438734292984009e-02 1.538629829883575439e-01 -1.331743597984313965e-01 8.061289787292480469e-02 5.693267658352851868e-02 -1.087626516819000244e-01 -2.054850757122039795e-01 -2.785063982009887695e-01 2.662272155284881592e-01 -1.055859625339508057e-01 2.442704513669013977e-02 2.682374715805053711e-01 -4.377996549010276794e-02 -1.672963500022888184e-01 -3.183955550193786621e-01 -7.834203541278839111e-03 1.647436022758483887e-01 2.328885644674301147e-01 -3.280419707298278809e-01 -7.702406495809555054e-02 -2.575549781322479248e-01 -1.407814621925354004e-01 1.389979869127273560e-01 -5.536229163408279419e-02 -3.017255663871765137e-02 1.287749558687210083e-01 1.039761900901794434e-01 -3.982014358043670654e-01 -1.443446334451436996e-02 -1.008956581354141235e-01 7.544086128473281860e-02
5.887939780950546265e-02 1.159445345401763916e-01 2.224631756544113159e-01 -2.501661777496337891e-01 2.089471071958541870e-01 -9.680985659360885620e-02 -1.729911863803863525e-01 3.956717848777770996e-01 -2.055156379938125610e-01 2.577297091484069824e-01 1.728156358003616333e-01 6.358370929956436157e-02 9.954547509551048279e-03 -4.147095978260040283e-01 -6.196721270680427551e-02 -1.710746251046657562e-02 -9.924545884132385254e-02 9.533686563372612000e-03 1.821020096540451050e-01 4.860516265034675598e-02 -1.208362951874732971e-01 -1.833514124155044556e-01 -8.806352317333221436e-02 -1.006990224123001099e-01 -1.591599434614181519e-01 5.519359558820724487e-02 2.923925220966339111e-01 -8.864782005548477173e-02 -2.483862340450286865e-01 -4.160565137863159180e-02 -1.251802593469619751e-01 -1.769735850393772125e-02
2.033673077821731567e-01 1.431589871644973755e-01 7.387524843215942383e-02 -3.351739346981048584e-01 -2.161871045827865601e-01 2.315262332558631897e-03 4.888402298092842102e-03 6.320403516292572021e-02 -4.320933297276496887e-02 4.145202636718750000e-01 -9.269779920578002930e-02 1.423394083976745605e-01 2.580226957798004150e-01 -5.887374654412269592e-02 -1.609486341476440430e-01 7.988124340772628784e-02 -2.812857925891876221e-01 1.013664975762367249e-01 2.506813108921051025e-01 -1.152097433805465698e-01 2.090968489646911621e-01 -3.703579008579254150e-01 -8.060884475708007812e-02 4.369954392313957214e-02 -6.801110692322254181e-03 -3.518395498394966125e-02 1.272279210388660431e-02 1.366974264383316040e-01 -2.409824132919311523e-01 1.316087841987609863e-01 3.033748082816600800e-02 1.160232052206993103e-01
1.172618716955184937e-01 -9.716818109154701233e-03 2.073647081851959229e-02 2.386868000030517578e-01 1.836975365877151489e-01 -2.187367528676986694e-01 -1.671116203069686890e-01 1.167974546551704407e-01 -5.781540274620056152e-02 3.654820024967193604e-01 1.698051095008850098e-01 1.169651225209236145e-01 1.699244379997253418e-01 -8.751385658979415894e-02 -3.588967621326446533e-01 -2.021510899066925049e-01 -2.334574609994888306e-01 2.395564503967761993e-02 2.655894458293914795e-01 -4.556915536522865295e-02 -2.592987120151519775e-01 -8.975954353809356689e-02 -1.674750745296478271e-01 -8.797996491193771362e-02 -3.069389238953590393e-02 -1.006607711315155029e-01 1.126988977193832397e-02 9.259000420570373535e-02 1.331718731671571732e-02 -1.144975051283836365e-01 2.354245334863662720e-01 3.044634163379669189e-01
2.859551310539245605e-01 4.940696805715560913e-02 -5.646402947604656219e-03 -1.026050373911857605e-01 -1.742022931575775146e-01 1.720354110002517700e-01 -1.342294514179229736e-01 3.523137569427490234e-01 2.413952052593231201e-01 3.656013309955596924e-02 -1.771590262651443481e-01 3.935212269425392151e-02 1.796413660049438477e-01 -2.173381745815277100e-01 -3.414812088012695312e-01 -1.054881885647773743e-01 2.851424366235733032e-02 -1.032554209232330322e-01 1.265340745449066162e-01 -9.701242297887802124e-02 -1.766559183597564697e-01 9.139306098222732544e-02 -3.718215823173522949e-01 -3.978336602449417114e-02 -5.284410342574119568e-02 -5.630610883235931396e-02 -1.050548329949378967e-01 6.181234866380691528e-02 3.161211609840393066e-01 -5.248508229851722717e-02 -6.852645426988601685e-03 2.520163953304290771e-01
-1.921614408493041992e-01 -3.856082633137702942e-02 -1.162250177003443241e-03 8.224024623632431030e-02 -1.513136476278305054e-01 2.146274782717227936e-02 -2.908735573291778564e-01 3.136371672153472900e-01 1.655839383602142334e-01 2.004683017730712891e-01 -1.455295085906982422e-01 -2.223743824288249016e-03 1.405984163284301758e-01 -4.289965331554412842e-01 -3.638411164283752441e-01 -8.854502439498901367e-02 -4.431290179491043091e-02 1.513844132423400879e-01 7.162068039178848267e-02 -5.138482525944709778e-02 -2.031279653310775757e-01 -1.533763557672500610e-01 7.617210596799850464e-02 2.371896803379058838e-01 -7.781705260276794434e-02 -6.145920604467391968e-02 -8.343565464019775391e-02 -1.513615529984235764e-02 -2.731566727161407471e-01 1.365258395671844482e-01 -2.117496281862258911e-01 3.258707374334335327e-02
-1.134352609515190125e-01 -2.522750385105609894e-02 4.414311423897743225e-02 -2.756792902946472168e-01 -1.394900381565093994e-01 -1.754115670919418335e-01 -5.452038720250129700e-02 -4.983596131205558777e-02 -4.795341752469539642e-03 -7.993711531162261963e-02 1.185999289155006409e-01 4.791212081909179688e-02 4.273563995957374573e-02 4.807432368397712708e-02 -4.908467531204223633e-01 -2.668761909008026123e-01 -5.163555219769477844e-02 1.698362529277801514e-01 2.584430873394012451e-01 -3.753683567047119141e-01 -1.456507146358489990e-01 3.700198978185653687e-02 4.888628423213958740e-02 2.963178604841232300e-02 3.240234851837158203e-01 -2.561163604259490967e-01 1.760641932487487793e-01 1.393060386180877686e-01 1.309506446123123169e-01 4.642115440219640732e-03 -9.864055365324020386e-02 -2.920688129961490631e-02
1.288000494241714478e-01 1.620530039072036743e-01 1.400059163570404053e-01 -1.355745643377304077e-01 -9.792952239513397217e-02 2.592997066676616669e-02 -1.382307857275009155e-01 1.685647964477539062e-01 -6.110360845923423767e-02 3.411944806575775146e-01 -2.422929108142852783e-01 1.284529566764831543e-01 -1.265565156936645508e-01 -1.255427896976470947e-01 -2.187839597463607788e-01 -2.960938811302185059e-01 -7.699954323470592499e-03 -1.602397710084915161e-01 2.541257739067077637e-01 -9.542632848024368286e-02 -3.808603584766387939e-01 -9.571109712123870850e-02 7.507698237895965576e-02 2.344088070094585419e-02 1.547681689262390137e-01 5.615015327930450439e-02 -4.171600937843322754e-02 -1.357855200767517090e-01 -3.137304782867431641e-01 2.799339294433593750e-01 -3.132935613393783569e-02 1.176235899329185486e-01
-8.323360979557037354e-02 -7.707147300243377686e-02 7.773238420486450195e-02 -1.219095811247825623e-01 1.006805598735809326e-01 -3.725149855017662048e-02 -1.800034642219543457e-01 -1.719825714826583862e-01 -1.914230734109878540e-01 3.171158134937286377e-01 -1.768978238105773926e-01 1.927003711462020874e-01 2.625823915004730225e-01 -1.039402782917022705e-01 -1.950680166482925415e-01 -2.183989733457565308e-01 9.790834970772266388e-03 2.297509312629699707e-01 2.854311764240264893e-01 -3.113808035850524902e-01 -1.880526393651962280e-01 -2.984002828598022461e-01 -5.013100057840347290e-02 1.877162456512451172e-01 -1.960928365588188171e-02 -1.362733542919158936e-01 -1.137582585215568542e-04 8.438482135534286499e-02 -2.979502975940704346e-01 -1.095116063952445984e-01 -3.574304748326539993e-03 -3.559721633791923523e-02
6.699818652123212814e-03 3.945899307727813721e-01 2.733255326747894287e-01 -4.602202028036117554e-02 1.833573281764984131e-01 -1.539317816495895386e-01 -1.723437607288360596e-01 6.296678632497787476e-02 -4.446569085121154785e-02 1.113564223051071167e-01 -8.700843155384063721e-02 -1.053443998098373413e-01 1.481994390487670898e-01 -2.449200488626956940e-02 -1.413324475288391113e-01 -1.828026622533798218e-01 -1.553168296813964844e-01 1.005216538906097412e-01 1.838388144969940186e-01 7.062984257936477661e-02 -2.976453006267547607e-01 -3.177913129329681396e-01 -1.843303442001342773e-01 1.540315598249435425e-01 -6.485366821289062500e-02 7.247968576848506927e-03 2.000550478696823120e-01 -2.166260927915573120e-01 5.797350779175758362e-02 3.560285568237304688e-01 -1.358466297388076782e-01 8.583405613899230957e-02
-3.142686560750007629e-02 -3.551951795816421509e-02 -4.949372261762619019e-02 -2.798534333705902100e-01 -1.633413434028625488e-01 -1.328231766819953918e-03 -1.238276213407516479e-01 7.643418759107589722e-02 -1.812232136726379395e-01 1.251959055662155151e-01 -2.656446397304534912e-01 -5.945568904280662537e-02 -2.439607679843902588e-02 -3.039531409740447998e-01 -3.313730359077453613e-01 -2.262110710144042969e-01 -6.812259554862976074e-02 9.568524360656738281e-02 2.069443762302398682e-01 -1.433760523796081543e-01 -1.283969879150390625e-01 -3.003000915050506592e-01 -1.293746381998062134e-02 -1.699503958225250244e-01 -3.614674806594848633e-01 -1.728421002626419067e-01 -1.341658234596252441e-01 -4.802634567022323608e-02 -2.253447175025939941e-01 5.726853758096694946e-02 -2.115300744771957397e-01 -2.193373162299394608e-03
1.571225523948669434e-01 -2.366471104323863983e-02 3.892978131771087646e-01 -1.506734937429428101e-01 -2.588517665863037109e-01 6.185102835297584534e-02 1.080885007977485657e-01 3.639094531536102295e-01 2.961099706590175629e-02 3.108937442302703857e-01 -1.431556940078735352e-01 2.310396283864974976e-01 2.060357779264450073e-01 -4.382674768567085266e-02 -1.582731455564498901e-01 -1.335713118314743042e-01 -3.627797663211822510e-01 8.938414603471755981e-02 1.552736610174179077e-01 -1.459577120840549469e-03 -2.315723598003387451e-01 -2.013635039329528809e-01 -1.540432870388031006e-02 -1.476301550865173340e-01 6.249366328120231628e-02 1.033781841397285461e-01 -9.593365341424942017e-02 -7.426438480615615845e-02 9.618449211120605469e-02 2.607322111725807190e-02 6.771370023488998413e-02 5.606600269675254822e-02
2.648777328431606293e-02 -2.698236107826232910e-01 2.225494980812072754e-01 -6.018708273768424988e-02 5.858482047915458679e-02 -1.621486246585845947e-01 -1.897477805614471436e-01 -7.667219731956720352e-03 3.999185934662818909e-02 1.397335231304168701e-01 -6.047634780406951904e-02 -7.748515903949737549e-02 2.049328237771987915e-01 -3.673745393753051758e-01 -2.092649340629577637e-01 -1.926734447479248047e-01 -1.137121319770812988e-01 9.284682571887969971e-02 1.464468985795974731e-01 1.855229586362838745e-02 -1.318167895078659058e-01 -7.903079688549041748e-02 -1.842064857482910156e-01 -1.513363718986511230e-01 -1.484874188899993896e-01 -7.448395341634750366e-02 9.664744138717651367e-02 -4.621044397354125977e-01 -1.498209834098815918e-01 -1.099088415503501892e-01 1.677457615733146667e-02 3.313751518726348877e-01
5.159693211317062378e-02 -5.743991583585739136e-02 2.377040386199951172e-01 1.223359778523445129e-01 -2.289507240056991577e-01 1.985301524400711060e-01 -1.231613159179687500e-01 1.659099310636520386e-01 6.702201813459396362e-02 2.004672288894653320e-01 -1.914835870265960693e-01 -5.470260605216026306e-02 1.740888059139251709e-01 -1.342400908470153809e-01 -3.478663861751556396e-01 7.485476881265640259e-02 -3.485364317893981934e-01 -9.306038171052932739e-02 3.044305741786956787e-01 -9.115602076053619385e-02 -2.098228931427001953e-01 -1.551270186901092529e-01 -1.257590800523757935e-01 2.758077979087829590e-01 -1.684435307979583740e-01 -1.329374462366104126e-01 2.144992947578430176e-01 6.737878918647766113e-02 1.593667417764663696e-01 -4.587843269109725952e-02 -8.797144889831542969e-02 -7.632229477167129517e-02
3.423157706856727600e-02 1.374012231826782227e-02 1.695467382669448853e-01 -5.610684677958488464e-02 2.161483615636825562e-01 -2.270015925168991089e-01 9.789598733186721802e-02 1.135974284261465073e-02 2.368055880069732666e-01 7.798997312784194946e-02 1.124629825353622437e-01 3.912995755672454834e-01 2.641240954399108887e-01 -2.781391143798828125e-01 -4.709444344043731689e-01 -2.670261561870574951e-01 9.909639135003089905e-03 -1.724415225908160210e-03 -8.389091119170188904e-03 3.723290935158729553e-02 -8.888357877731323242e-02 -7.596179842948913574e-02 7.047732919454574585e-02 9.340695291757583618e-02 7.015535980463027954e-02 -1.871124550234526396e-04 2.158699631690979004e-01 4.582673683762550354e-02 -1.646434217691421509e-01 2.211925685405731201e-01 -1.643790453672409058e-01 7.106074690818786621e-02
-1.725255101919174194e-01 1.279709041118621826e-01 2.295792400836944580e-01 -2.505282759666442871e-01 4.575187340378761292e-02 5.087343975901603699e-02 -2.146615236997604370e-01 -6.239227950572967529e-02 5.363710969686508179e-02 2.354079931974411011e-01 -3.189677745103836060e-02 5.538710579276084900e-02 -5.043921247124671936e-02 -8.389797993004322052e-03 -2.831991910934448242e-01 5.098915100097656250e-02 -3.738938570022583008e-01 -2.064487338066101074e-02 3.528416529297828674e-02 -2.527974843978881836e-01 -1.843065023422241211e-01 -2.372368425130844116e-02 -2.319339513778686523e-01 -6.226270273327827454e-02 6.290555000305175781e-02 -4.029786586761474609e-01 1.725402027368545532e-01 3.015230596065521240e-02 1.305916458368301392e-01 -2.587349414825439453e-01 -1.918032020330429077e-01 -1.433451771736145020e-01
2.886952459812164307e-01 3.096364438533782959e-01 1.905886232852935791e-01 -1.844622790813446045e-01 8.557631075382232666e-02 3.064375184476375580e-02 -1.310624927282333374e-01 1.218999251723289490e-01 1.740713566541671753e-01 2.106926888227462769e-01 -7.485516369342803955e-02 1.086900681257247925e-01 2.522620558738708496e-01 -5.719755589962005615e-02 -8.023612946271896362e-02 -1.755962371826171875e-01 -4.745822027325630188e-02 1.534262597560882568e-01 1.549640893936157227e-01 3.403649898245930672e-03 -3.676527440547943115e-01 -2.634134888648986816e-01 -1.611919403076171875e-01 -1.012822613120079041e-01 -5.490545555949211121e-02 1.558686196804046631e-01 6.740564107894897461e-02 -2.039867490530014038e-01 6.467458605766296387e-02 2.523405551910400391e-01 -2.856645286083221436e-01 1.737327501177787781e-02
6.934995949268341064e-02 -2.508613653481006622e-02 3.634539991617202759e-02 2.548951506614685059e-01 2.710164524614810944e-02 1.832313090562820435e-01 -1.712391227483749390e-01 1.598309576511383057e-01 2.076278179883956909e-01 1.577882170677185059e-01 8.992598205804824829e-02 2.095219790935516357e-01 1.940896809101104736e-01 -4.040296375751495361e-01 -3.320463895797729492e-01 -7.541413605213165283e-02 -1.685291677713394165e-01 -4.060833752155303955e-01 7.757055759429931641e-02 -1.156795769929885864e-01 -1.672310084104537964e-01 -2.369485646486282349e-01 -9.068816155195236206e-02 1.147125214338302612e-01 -8.507429063320159912e-02 -6.678284704685211182e-02 1.399963647127151489e-01 -1.433100998401641846e-01 1.244813129305839539e-01 9.255555924028158188e-04 1.089150607585906982e-01 6.967218965291976929e-02
-6.347849220037460327e-02 -1.758526824414730072e-02 2.535278201103210449e-01 -2.161262929439544678e-01 1.363385915756225586e-01 -1.995926499366760254e-01 -1.836479604244232178e-01 6.018846482038497925e-02 1.013784483075141907e-01 2.126893550157546997e-01 1.584467440843582153e-01 -1.422024071216583252e-01 3.050323426723480225e-01 -4.139577597379684448e-02 -2.020081728696823120e-01 -3.668817579746246338e-01 -1.169365048408508301e-01 -2.408291548490524292e-01 4.715311527252197266e-02 1.125677004456520081e-01 -1.552615612745285034e-01 2.754828333854675293e-02 -2.622191328555345535e-03 2.346914447844028473e-02 5.545778945088386536e-02 -4.202909767627716064e-01 1.078597679734230042e-01 -1.956128925085067749e-01 1.964857876300811768e-01 1.774758100509643555e-02 -5.123547464609146118e-02 1.863739192485809326e-01
-1.172069739550352097e-02 -3.746090456843376160e-02 3.212761580944061279e-01 -1.274321973323822021e-01 6.634732242673635483e-03 -3.858584761619567871e-01 -3.643238246440887451e-01 9.089519828557968140e-02 -1.690344810485839844e-01 3.164955079555511475e-01 3.389867022633552551e-02 -6.960738450288772583e-02 4.328670799732208252e-01 -1.816437095403671265e-01 -6.349890679121017456e-02 6.126129627227783203e-02 -2.395360022783279419e-01 4.801674559712409973e-02 1.968734562397003174e-01 1.394611876457929611e-02 9.763527661561965942e-02 -8.473480492830276489e-02 -6.848350912332534790e-02 2.013637125492095947e-01 9.795609861612319946e-02 -1.185525283217430115e-01 -6.684915721416473389e-02 -7.192555814981460571e-02 6.968016922473907471e-02 1.208102852106094360e-01 2.119036798831075430e-04 1.133933737874031067e-01
-3.331705555319786072e-02 -1.396953873336315155e-02 4.121224582195281982e-02 -1.314164996147155762e-01 5.053688213229179382e-02 5.480918288230895996e-02 -1.558547914028167725e-01 -1.629390567541122437e-01 -2.781276404857635498e-01 2.934062778949737549e-01 -1.020405292510986328e-01 2.085304260253906250e-02 2.651866972446441650e-01 -1.818867176771163940e-01 -2.664976119995117188e-01 -3.576679527759552002e-01 6.492481380701065063e-02 1.923196166753768921e-01 2.830621600151062012e-01 -2.551116049289703369e-01 -2.079189270734786987e-01 -1.675826162099838257e-01 -9.323098696768283844e-03 5.248419567942619324e-02 6.822654511779546738e-03 -1.256332099437713623e-01 -9.298372268676757812e-02 -1.372535713016986847e-02 -3.985283076763153076e-01 3.511705994606018066e-02 3.683675453066825867e-02 6.421948317438364029e-03
3.024482131004333496e-01 -4.022027179598808289e-02 5.470428243279457092e-02 2.823571488261222839e-02 -8.384064584970474243e-02 -1.441750377416610718e-01 -4.248388856649398804e-02 2.609780430793762207e-01 -1.572120636701583862e-01 1.147395893931388855e-01 -7.126276614144444466e-04 1.736459881067276001e-01 1.059729829430580139e-01 -2.943405508995056152e-01 -3.616461157798767090e-01 1.804243475198745728e-01 -9.553773701190948486e-02 1.311984807252883911e-01 1.293177157640457153e-01 -1.988342702388763428e-01 -1.422820985317230225e-01 6.985812634229660034e-02 -1.194216087460517883e-01 7.625059038400650024e-02 2.675234079360961914e-01 -2.033956199884414673e-01 3.243280202150344849e-02 -1.806938499212265015e-01 -2.872458100318908691e-01 1.234183758497238159e-01 -3.114738166332244873e-01 -8.335614204406738281e-02
2.722017467021942139e-02 1.909316182136535645e-01 3.720100522041320801e-01 -6.044920068234205246e-03 -1.044542118906974792e-01 -1.065372973680496216e-01 -2.494754455983638763e-02 5.741411074995994568e-02 -2.979904115200042725e-01 4.439178854227066040e-02 -1.850378513336181641e-02 -5.959890317171812057e-03 -1.362019926309585571e-01 -3.097480237483978271e-01 -3.159060180187225342e-01 -1.322136968374252319e-01 -1.391336470842361450e-01 -6.520233117043972015e-03 -4.663778468966484070e-03 -5.042029023170471191e-01 -1.256633400917053223e-01 -7.612677663564682007e-02 -1.938278377056121826e-01 2.301461398601531982e-01 1.248916313052177429e-01 -1.481070555746555328e-02 -5.277966614812612534e-03 -1.221636757254600525e-01 1.274640262126922607e-01 1.742499619722366333e-01 1.095240041613578796e-01 1.170243695378303528e-02
2.363833338022232056e-01 -1.089085116982460022e-01 1.180082336068153381e-01 -1.126186177134513855e-01 2.073329538106918335e-01 -2.735221087932586670e-01 -3.012590408325195312e-01 9.601226192899048328e-04 4.988024756312370300e-02 1.484860032796859741e-01 2.091306261718273163e-03 3.541407408192753792e-03 2.350893914699554443e-01 -3.328688144683837891e-01 -4.265169501304626465e-01 -9.656297415494918823e-02 -1.523500382900238037e-01 3.576083108782768250e-03 -9.693692438304424286e-03 1.273768097162246704e-01 -1.413049995899200439e-01 1.509794890880584717e-01 -2.215362936258316040e-01 1.561741828918457031e-01 3.047324419021606445e-01 -1.238748505711555481e-01 1.022596936672925949e-02 -5.918661504983901978e-02 1.878484040498733521e-01 8.464461565017700195e-02 -2.204332314431667328e-02 -6.860081851482391357e-02
1.074858754873275757e-01 -2.707613408565521240e-01 -3.031209670007228851e-02 -2.268554717302322388e-01 3.810108304023742676e-01 4.171672835946083069e-02 -2.969551682472229004e-01 1.160757988691329956e-01 8.093524724245071411e-02 4.623313248157501221e-01 -5.426132678985595703e-02 5.242483690381050110e-02 5.490764603018760681e-02 -2.927466630935668945e-01 -1.510657183825969696e-02 -1.053808704018592834e-01 -1.097115874290466309e-01 4.256391152739524841e-02 3.063174188137054443e-01 -1.080566495656967163e-01 -5.268374085426330566e-02 4.584444314241409302e-02 -2.706749439239501953e-01 1.185403838753700256e-01 -5.961819365620613098e-02 -6.741396337747573853e-02 3.534994274377822876e-02 -6.115267798304557800e-02 -1.552702188491821289e-01 1.644296646118164062e-01 2.111243316903710365e-03 -1.111637279391288757e-01
5.491505935788154602e-02 5.376606807112693787e-02 -6.699647754430770874e-03 -1.481611281633377075e-01 4.122290015220642090e-02 -2.508780546486377716e-02 -7.106966525316238403e-02 1.297906935214996338e-01 1.625432372093200684e-01 3.155932724475860596e-01 1.098960358649492264e-02 -3.708530068397521973e-01 1.442206948995590210e-01 4.753711400553584099e-04 -1.876801848411560059e-01 -2.167847305536270142e-01 -3.251648247241973877e-01 2.220191657543182373e-01 2.561902701854705811e-01 -1.286679357290267944e-01 -1.261364370584487915e-01 -3.184407055377960205e-01 -9.084950387477874756e-02 -2.440380901098251343e-01 -2.660850621759891510e-02 1.129877120256423950e-01 2.396942861378192902e-02 5.832324177026748657e-02 -3.135381042957305908e-01 1.870281398296356201e-01 2.163456380367279053e-02 -8.740449696779251099e-02
-1.052514240145683289e-01 7.785610109567642212e-02 1.108599379658699036e-01 -2.017927467823028564e-01 2.325821518898010254e-01 -2.727700769901275635e-01 -3.771638274192810059e-01 1.270972490310668945e-01 -5.433066561818122864e-02 1.495354026556015015e-01 2.629529535770416260e-01 1.147789228707551956e-02 2.813862860202789307e-01 -1.889206022024154663e-01 -2.667677998542785645e-01 -2.543128468096256256e-02 -2.744503915309906006e-01 4.255545791238546371e-03 1.210949048399925232e-01 8.594267815351486206e-02 8.309891074895858765e-02 -1.095958128571510315e-01 -1.183578046038746834e-03 3.027221560478210449e-01 2.496913671493530273e-01 -2.171044610440731049e-02 -2.187046557664871216e-01 -1.071701869368553162e-01 8.234328776597976685e-02 9.338958561420440674e-02 6.826331466436386108e-02 1.069118902087211609e-01
1.144947111606597900e-01 -3.378149494528770447e-02 2.630369067192077637e-01 7.805715501308441162e-02 -1.419894844293594360e-01 1.450832486152648926e-01 -3.552640974521636963e-02 1.614216417074203491e-01 2.898787856101989746e-01 1.037044152617454529e-01 -1.027433574199676514e-01 5.192038789391517639e-02 1.053650304675102234e-01 -3.373745381832122803e-01 -1.806487441062927246e-01 4.792711511254310608e-02 -2.202840298414230347e-01 6.712975911796092987e-03 2.180448621511459351e-01 -8.243291825056076050e-02 -1.521030664443969727e-01 -8.179928362369537354e-02 -2.123850584030151367e-01 6.587322056293487549e-02 2.834714353084564209e-01 -3.234885334968566895e-01 -2.701048739254474640e-03 -4.018502831459045410e-01 4.361736029386520386e-02 1.832614541053771973e-01 8.019278943538665771e-02 -5.879361182451248169e-02
2.561911046504974365e-01 3.271587193012237549e-02 1.180432587862014771e-01 6.439252756536006927e-03 -1.616597175598144531e-01 -1.519661396741867065e-01 -1.375882178544998169e-01 3.169603049755096436e-01 -2.087837755680084229e-01 1.883868724107742310e-01 -2.572289668023586273e-02 1.344417035579681396e-01 -4.467256739735603333e-02 -1.966792792081832886e-01 -3.747056424617767334e-01 4.564140923321247101e-03 7.362832129001617432e-02 1.140830665826797485e-01 -8.454552851617336273e-03 -1.667005419731140137e-01 -2.186633199453353882e-01 3.529397770762443542e-02 -2.080852389335632324e-01 1.273085922002792358e-01 6.100014224648475647e-02 -2.278243154287338257e-01 -1.326114386320114136e-01 -9.363732486963272095e-02 -3.627542853355407715e-01 1.367063671350479126e-01 -2.845670580863952637e-01 6.065324321389198303e-02
-8.147791773080825806e-02 2.514817416667938232e-01 3.200471028685569763e-02 -3.379772603511810303e-02 7.616363465785980225e-02 8.073432743549346924e-02 -1.242860630154609680e-01 1.632938385009765625e-01 -3.983949497342109680e-02 6.880723685026168823e-02 4.736331105232238770e-01 6.682508625090122223e-03 -1.682317405939102173e-01 -4.002389311790466309e-01 -1.354200541973114014e-01 -2.649766504764556885e-01 -2.332245558500289917e-01 1.331763621419668198e-02 2.077119797468185425e-01 -1.769070476293563843e-01 -1.861371397972106934e-01 -1.166262403130531311e-01 -1.078184247016906738e-01 -1.311982721090316772e-01 -6.713829189538955688e-02 1.759525388479232788e-01 8.189602941274642944e-02 -2.605665288865566254e-02 -8.445923775434494019e-02 1.192808449268341064e-01 -3.086881637573242188e-01 1.347517408430576324e-02
-1.292861849069595337e-01 1.583995074033737183e-01 6.696843355894088745e-02 -1.613313704729080200e-01 1.500020027160644531e-01 -2.255898267030715942e-01 -4.792587086558341980e-02 2.387493550777435303e-01 -1.756753474473953247e-01 -1.506891548633575439e-01 -1.621045619249343872e-01 2.074159234762191772e-01 3.961964547634124756e-01 -2.375428378582000732e-02 -4.427669644355773926e-01 -1.707843244075775146e-01 -1.892919987440109253e-01 -3.219395130872726440e-02 2.247448414564132690e-01 -5.776593461632728577e-02 -1.188382804393768311e-01 1.264300793409347534e-01 -2.090412080287933350e-01 7.417677342891693115e-02 -2.200915813446044922e-01 -5.828214436769485474e-02 7.255754619836807251e-02 -6.488167494535446167e-02 -1.758458465337753296e-01 1.513317674398422241e-01 -2.245939522981643677e-02 6.096812337636947632e-02
-7.319530844688415527e-02 1.662703454494476318e-01 9.671530872583389282e-02 -1.239147707819938660e-01 -1.707956939935684204e-01 -3.496150970458984375e-01 -1.192885562777519226e-01 -8.096879720687866211e-02 2.233191393315792084e-02 -7.421142072416841984e-04 -2.238056808710098267e-02 -9.816498309373855591e-02 -5.427798256278038025e-02 -1.595059186220169067e-01 -3.689470887184143066e-01 -2.546569108963012695e-01 -9.560170769691467285e-02 1.908140778541564941e-01 1.812483966350555420e-01 -2.696032822132110596e-01 -1.636441051959991455e-01 -1.403833031654357910e-01 1.809467226266860962e-01 8.552004396915435791e-02 2.041563689708709717e-01 -2.705915272235870361e-01 1.934591978788375854e-01 -4.005799442529678345e-02 2.149899303913116455e-01 2.237586677074432373e-01 -1.261617690324783325e-01 1.622912585735321045e-01
1.086297258734703064e-01 3.745111450552940369e-02 2.720340155065059662e-02 1.373489052057266235e-01 6.245242431759834290e-02 -4.659624397754669189e-02 -1.296670585870742798e-01 1.060618907213211060e-01 -1.033961623907089233e-01 -4.175209999084472656e-02 9.238907136023044586e-03 1.477966457605361938e-01 -5.442940071225166321e-02 -3.098881542682647705e-01 -4.189853966236114502e-01 -6.113804876804351807e-02 1.523589994758367538e-02 3.614100441336631775e-02 7.815085351467132568e-02 -2.830657362937927246e-01 -2.506610453128814697e-01 -2.557308971881866455e-01 -1.694620847702026367e-01 2.074877917766571045e-01 -5.602083634585142136e-03 7.128979265689849854e-02 -1.174341142177581787e-01 4.816313832998275757e-02 -3.539530038833618164e-01 2.624117732048034668e-01 -3.364682495594024658e-01 -6.377822160720825195e-02
-6.337569653987884521e-02 3.131779730319976807e-01 1.174802482128143311e-01 -1.151773035526275635e-01 1.429843753576278687e-01 -1.071280986070632935e-01 6.441769748926162720e-02 -2.727398835122585297e-02 -1.264444142580032349e-01 -1.042637135833501816e-02 -1.021769121289253235e-01 -2.980485856533050537e-01 1.572886407375335693e-01 -1.988563686609268188e-01 -3.248760104179382324e-01 -8.655795454978942871e-02 -8.044895529747009277e-02 -3.335114941000938416e-02 3.483611345291137695e-01 -2.379101067781448364e-01 -1.897669285535812378e-01 -1.801705732941627502e-02 1.009005606174468994e-01 -1.464929431676864624e-01 -7.067709416151046753e-02 -1.400649845600128174e-01 -2.669844403862953186e-02 1.193865761160850525e-01 -4.541541635990142822e-01 -8.489316701889038086e-02 -1.844035685062408447e-01 2.767170779407024384e-02
-1.507087051868438721e-01 -9.135497733950614929e-03 1.853479444980621338e-01 -2.298348397016525269e-02 2.096707075834274292e-01 -7.895446568727493286e-02 5.721615254878997803e-02 1.165082976222038269e-01 1.505275368690490723e-01 -2.451572939753532410e-02 1.372797042131423950e-01 3.073841333389282227e-01 3.522328659892082214e-02 -2.652640342712402344e-01 -4.230850636959075928e-01 -3.164302706718444824e-01 8.401426672935485840e-02 -9.524498134851455688e-02 2.310226671397686005e-03 6.949983537197113037e-02 9.116087853908538818e-02 -1.580439358949661255e-01 -2.851215302944183350e-01 1.030946671962738037e-01 1.176747158169746399e-01 -8.455410599708557129e-02 2.505658566951751709e-01 -6.550366431474685669e-02 -1.764094680547714233e-01 2.289871424436569214e-01 -1.868365556001663208e-01 1.877291351556777954e-01
1.134823262691497803e-01 1.505431979894638062e-01 -1.335803419351577759e-01 -1.547953393310308456e-02 -1.525910645723342896e-01 5.192428361624479294e-03 -1.855950206518173218e-01 2.516713179647922516e-02 1.712381243705749512e-01 1.529508382081985474e-01 1.214770376682281494e-01 -1.234130263328552246e-01 1.028848886489868164e-01 -1.599848121404647827e-01 -2.085158228874206543e-01 -2.627660334110260010e-01 -2.101483345031738281e-01 -2.217256873846054077e-01 3.155214190483093262e-01 -1.668946444988250732e-01 -1.133022382855415344e-01 -1.508948802947998047e-01 -1.554126888513565063e-01 -2.712689638137817383e-01 -7.652892917394638062e-02 -1.432357579469680786e-01 2.524997889995574951e-01 9.369407594203948975e-02 -4.013353288173675537e-01 1.338281929492950439e-01 -7.095285505056381226e-02 -1.399107575416564941e-01
-1.536357998847961426e-01 2.729200422763824463e-01 1.645691990852355957e-01 -3.800638020038604736e-01 6.807523965835571289e-02 -6.337840110063552856e-02 1.508889794349670410e-01 1.848963052034378052e-01 2.608223557472229004e-01 3.172630965709686279e-01 -8.722176402807235718e-02 -1.633809879422187805e-02 -1.764572598040103912e-02 8.845854550600051880e-02 -3.949655890464782715e-01 -1.054343506693840027e-01 2.194789610803127289e-02 -5.624105781316757202e-02 1.228048838675022125e-02 -1.894687712192535400e-01 -1.559880077838897705e-01 -1.161614358425140381e-01 -2.154843509197235107e-01 -4.976737871766090393e-02 -1.774373836815357208e-02 -1.492036879062652588e-01 2.935839891433715820e-01 -2.006701529026031494e-01 1.362693607807159424e-01 1.528516504913568497e-02 -7.686415314674377441e-02 1.130793914198875427e-01
-7.473743706941604614e-02 5.472450703382492065e-02 2.003884315490722656e-01 -1.602050960063934326e-01 2.053365111351013184e-01 -1.879080832004547119e-01 -4.969874769449234009e-02 -1.620538085699081421e-01 -1.291050948202610016e-02 9.263922274112701416e-02 1.731206327676773071e-01 9.421648085117340088e-02 3.009799718856811523e-01 -2.374588400125503540e-01 -4.828085899353027344e-01 -1.272884160280227661e-01 -1.325531303882598877e-01 -6.140156835317611694e-02 2.702481858432292938e-02 1.048230752348899841e-01 -3.863126784563064575e-02 -1.052308008074760437e-01 -1.265016049146652222e-01 8.646180480718612671e-02 4.166767299175262451e-01 -1.572549343109130859e-01 6.926284730434417725e-02 1.201820597052574158e-01 2.314019650220870972e-01 -6.161119043827056885e-02 6.046467926353216171e-03 1.773245036602020264e-01
4.364141821861267090e-02 2.302169501781463623e-01 -7.662604749202728271e-02 1.367603335529565811e-02 -1.006705686450004578e-01 -1.705220043659210205e-01 -1.345507353544235229e-01 9.823604673147201538e-02 9.662712924182415009e-03 1.649052947759628296e-01 -2.110994048416614532e-02 -1.767624318599700928e-01 1.205940693616867065e-01 -1.120960190892219543e-01 -8.894331008195877075e-02 -8.340159803628921509e-02 -8.364973962306976318e-02 1.749776005744934082e-01 3.276206552982330322e-01 -1.836172342300415039e-01 -2.684175670146942139e-01 -4.686305224895477295e-01 -1.816485673189163208e-01 -3.620139956474304199e-01 4.041766002774238586e-02 -9.882905334234237671e-02 5.524724349379539490e-02 5.648951977491378784e-03 -2.989166378974914551e-01 3.579559549689292908e-02 -1.210204884409904480e-01 1.302928328514099121e-01
1.376235038042068481e-01 -5.812500789761543274e-02 -6.074491143226623535e-02 -2.517611384391784668e-01 1.487722545862197876e-01 2.651555649936199188e-02 -2.109119445085525513e-01 1.515555083751678467e-01 -3.139224648475646973e-02 3.292711675167083740e-01 7.669345941394567490e-03 1.282069832086563110e-01 2.922284603118896484e-01 -2.833470404148101807e-01 -4.840977117419242859e-02 -8.789648860692977905e-02 5.100461468100547791e-02 -9.407484531402587891e-02 3.558644652366638184e-01 2.762313187122344971e-02 -1.105418652296066284e-01 -3.329949220642447472e-03 -7.574351131916046143e-02 2.151462733745574951e-01 1.288968026638031006e-01 4.734531417489051819e-02 -1.140216067433357239e-01 -1.762216687202453613e-01 -5.437429994344711304e-02 -5.609694402664899826e-03 -4.595873653888702393e-01 1.960511058568954468e-01
-1.681089103221893311e-01 1.762830168008804321e-01 -3.023006580770015717e-02 -2.265032529830932617e-01 -9.469100087881088257e-02 -1.602014005184173584e-01 -3.146774768829345703e-01 4.401979036629199982e-03 -1.044329181313514709e-01 1.794581264257431030e-01 2.021383792161941528e-01 -2.013711631298065186e-02 1.747303754091262817e-01 -1.678834557533264160e-01 -3.593654930591583252e-01 -2.307609915733337402e-01 7.874538004398345947e-02 3.113501071929931641e-01 1.529250591993331909e-01 -8.877674490213394165e-02 -4.406458884477615356e-02 -1.861327737569808960e-01 -1.887761205434799194e-01 -7.936820387840270996e-02 1.237875744700431824e-01 -2.062960267066955566e-01 2.002764493227005005e-01 -6.097435206174850464e-02 3.257824182510375977e-01 -5.657327920198440552e-02 6.201869249343872070e-02 -3.829298913478851318e-02
3.054955899715423584e-01 -7.822510600090026855e-02 1.901947408914566040e-01 -2.258393317461013794e-01 1.170070022344589233e-01 -7.706746459007263184e-03 -2.397882007062435150e-02 1.037517786026000977e-01 1.182612106204032898e-01 2.586359381675720215e-01 8.918615430593490601e-02 -1.681272089481353760e-01 1.002515852451324463e-01 -4.631596058607101440e-02 -2.492882497608661652e-02 -2.204847186803817749e-01 -1.796706169843673706e-01 -2.111703604459762573e-01 2.310455292463302612e-01 -1.610610038042068481e-01 -3.848671615123748779e-01 -7.521682232618331909e-02 -3.107844293117523193e-02 -1.525380164384841919e-01 1.319990009069442749e-01 -1.407605260610580444e-01 -7.937216758728027344e-02 -1.660539060831069946e-01 -3.999271690845489502e-01 1.355905979871749878e-01 -8.213695400627329946e-05 1.615793108940124512e-01
6.272968370467424393e-03 2.462167851626873016e-02 -3.280640020966529846e-02 -3.240131437778472900e-01 1.758626848459243774e-01 -1.802012771368026733e-01 -1.223933845758438110e-01 -3.423081338405609131e-02 -7.338207960128784180e-02 -9.733563661575317383e-02 -2.603109180927276611e-01 1.625454574823379517e-01 4.080218076705932617e-01 -2.317231148481369019e-01 -3.235921263694763184e-01 -1.513262540102005005e-01 -2.788628637790679932e-01 2.225237637758255005e-01 1.268218457698822021e-01 -1.755358427762985229e-01 -1.408088207244873047e-01 -1.849530823528766632e-02 -5.404308810830116272e-02 1.784154623746871948e-01 -6.940039247274398804e-02 -1.131977513432502747e-01 1.976760476827621460e-01 -8.600730448961257935e-02 1.534512732177972794e-02 1.847420632839202881e-01 -7.280464470386505127e-02 1.550547629594802856e-01
2.987936139106750488e-02 -7.206404954195022583e-02 1.966677010059356689e-01 -2.330596148967742920e-01 1.624230109155178070e-02 -7.048460096120834351e-02 -2.348017245531082153e-01 -1.621952354907989502e-01 -2.191064357757568359e-01 2.225959599018096924e-01 -5.251469090580940247e-02 5.902776494622230530e-02 2.737815678119659424e-01 -5.921515636146068573e-03 -1.216305643320083618e-01 -2.140034735202789307e-01 1.438847035169601440e-01 5.743094533681869507e-02 3.153756558895111084e-01 -2.000669389963150024e-01 -1.882233619689941406e-01 -3.784464597702026367e-01 -1.306733489036560059e-01 2.117944806814193726e-01 -3.467366844415664673e-02 -1.032835766673088074e-01 -3.319400548934936523e-02 6.547107361257076263e-03 -3.447248935699462891e-01 4.389484226703643799e-02 -1.505779474973678589e-01 -1.197674795985221863e-01
4.278528690338134766e-01 -1.199899837374687195e-01 -7.003735750913619995e-03 2.202509529888629913e-02 -1.684322804212570190e-01 -1.904490590095520020e-01 -1.325587332248687744e-01 2.993362247943878174e-01 3.474350785836577415e-03 1.746837049722671509e-01 2.551940642297267914e-02 1.123549491167068481e-01 1.943587698042392731e-02 -2.998654246330261230e-01 -2.831796407699584961e-01 6.838162988424301147e-02 -9.930389374494552612e-02 1.449573878198862076e-02 -2.598868124186992645e-02 -3.037858903408050537e-01 -1.151267662644386292e-01 1.410556118935346603e-02 -6.623192876577377319e-02 8.124991506338119507e-02 8.159367740154266357e-02 -2.073037475347518921e-01 -3.957163542509078979e-02 -2.126293778419494629e-01 -2.479560673236846924e-01 1.750920265913009644e-01 -3.030621111392974854e-01 5.797531828284263611e-02
1.463268548250198364e-01 -1.852943003177642822e-01 2.768765687942504883e-01 -1.225685700774192810e-01 7.342825829982757568e-02 -1.547326333820819855e-02 -3.557493910193443298e-02 -1.102084945887327194e-02 -1.670045405626296997e-01 6.786739081144332886e-02 -1.455087512731552124e-01 -5.712487921118736267e-02 1.417950391769409180e-01 -3.440031111240386963e-01 -1.781490594148635864e-01 -2.211448848247528076e-01 -9.390090405941009521e-02 1.389407366514205933e-01 3.155966401100158691e-01 1.889404803514480591e-01 -6.028558686375617981e-02 -2.274628169834613800e-02 -2.842835187911987305e-01 -4.311888292431831360e-02 9.559804201126098633e-02 -3.129983320832252502e-02 3.804928362369537354e-01 -1.418066620826721191e-01 5.238672718405723572e-02 7.975265383720397949e-02 -5.493985116481781006e-02 3.635358810424804688e-01
2.106187939643859863e-01 -8.712950348854064941e-02 9.823354333639144897e-02 -8.758356422185897827e-02 -9.013079106807708740e-03 -1.004286184906959534e-01 1.371046714484691620e-02 1.596523523330688477e-01 2.240863293409347534e-01 -1.235514432191848755e-01 1.457222253084182739e-01 -5.675967410206794739e-02 2.832954227924346924e-01 -9.312392026185989380e-02 1.836296170949935913e-02 -2.214789539575576782e-01 -4.156603664159774780e-02 -1.131654307246208191e-01 4.678002595901489258e-01 -3.328867256641387939e-01 -1.701529473066329956e-01 -2.078001946210861206e-01 -3.197945952415466309e-01 -1.795901358127593994e-01 -7.203493267297744751e-02 -4.736754298210144043e-02 -1.198353692889213562e-01 -1.025976911187171936e-01 -2.390413917601108551e-02 1.133787930011749268e-01 2.584652602672576904e-01 5.691929161548614502e-02
3.513037413358688354e-02 9.728678315877914429e-02 2.492334246635437012e-01 -7.060969620943069458e-02 -6.616284698247909546e-02 -1.089215725660324097e-01 -1.367809772491455078e-01 1.072235256433486938e-01 -2.035698480904102325e-02 6.853154301643371582e-02 -5.143173784017562866e-02 1.767263114452362061e-01 2.003666758537292480e-02 -2.128133475780487061e-01 -1.216452196240425110e-01 -3.374446034431457520e-01 -1.149693280458450317e-01 7.621249556541442871e-02 3.374524712562561035e-01 9.639313071966171265e-02 -3.523831069469451904e-01 -1.127054169774055481e-01 -1.321226060390472412e-01 8.053405582904815674e-02 -1.239531934261322021e-01 6.002998445183038712e-03 2.596444785594940186e-01 -2.024731636047363281e-01 1.689466089010238647e-01 2.564427554607391357e-01 -1.205452904105186462e-01 3.560145199298858643e-01
-1.941932737827301025e-01 -1.824312284588813782e-02 -4.324161261320114136e-02 -2.936474047601222992e-02 1.313268989324569702e-01 -3.696607947349548340e-01 -9.613362699747085571e-02 1.928337812423706055e-01 -1.275504827499389648e-01 4.574773088097572327e-02 -3.599621355533599854e-01 8.206497132778167725e-02 2.173182219266891479e-01 -6.325551122426986694e-02 -3.258143365383148193e-01 -1.904991120100021362e-01 -2.637169361114501953e-01 1.473655402660369873e-01 1.044211387634277344e-01 -1.582091152667999268e-01 -5.449386313557624817e-02 -1.417683809995651245e-01 -1.829905509948730469e-01 1.186930201947689056e-02 -9.556378424167633057e-02 1.319476962089538574e-01 1.073205843567848206e-02 -3.628733158111572266e-01 -1.447391510009765625e-01 1.149650439620018005e-01 -1.129977330565452576e-01 1.462795436382293701e-01
8.029913157224655151e-02 -6.681136041879653931e-02 -4.713215678930282593e-02 -1.758591681718826294e-01 2.347233332693576813e-02 1.759592890739440918e-01 -1.234930679202079773e-01 3.152151703834533691e-01 2.502412721514701843e-02 3.187717199325561523e-01 -9.647992998361587524e-02 -2.010296843945980072e-02 3.286158740520477295e-01 -2.102289050817489624e-01 -4.723168313503265381e-01 2.298721298575401306e-02 1.685533821582794189e-01 2.950084023177623749e-02 1.272194553166627884e-02 -3.696463108062744141e-01 -1.686776876449584961e-01 -2.178609669208526611e-01 1.553525626659393311e-01 7.103779166936874390e-02 -4.597722738981246948e-02 5.801426619291305542e-02 -1.194044575095176697e-01 8.452344685792922974e-02 -2.442955039441585541e-02 3.094636648893356323e-02 -1.112025231122970581e-01 -1.004371270537376404e-01
5.804061517119407654e-02 -4.502214118838310242e-02 4.909598082304000854e-02 -2.637764513492584229e-01 -2.456603944301605225e-02 -3.028046526014804840e-02 5.612977221608161926e-02 -2.142020501196384430e-02 3.272563964128494263e-02 1.823143810033798218e-01 2.462296485900878906e-01 -1.438784152269363403e-01 -9.429468214511871338e-02 -6.217302754521369934e-02 -3.444827497005462646e-01 -7.379472255706787109e-02 -2.899140864610671997e-02 -7.056278735399246216e-02 2.306498140096664429e-01 -2.896162867546081543e-01 -1.114305332303047180e-01 -3.488500416278839111e-01 -3.049622178077697754e-01 -1.237885281443595886e-01 1.436441577970981598e-02 4.518027231097221375e-02 -2.387883141636848450e-02 -2.757916413247585297e-02 -4.265791177749633789e-01 9.697663784027099609e-02 9.656696021556854248e-02 2.745224833488464355e-01
3.145494684576988220e-02 1.890140920877456665e-01 2.723887264728546143e-01 -1.999493688344955444e-01 1.066450029611587524e-01 -1.866888254880905151e-01 -1.889227330684661865e-01 2.219525873661041260e-01 -7.303816825151443481e-02 4.893772006034851074e-01 2.770122699439525604e-02 9.799052774906158447e-02 1.010387614369392395e-01 -3.639151155948638916e-01 -1.633728444576263428e-01 1.359103918075561523e-01 7.141950726509094238e-02 -8.444827795028686523e-02 1.326738744974136353e-01 -9.383697807788848877e-02 -8.150215446949005127e-02 8.494757860898971558e-02 2.739726100116968155e-03 1.745421439409255981e-01 7.727020978927612305e-02 -2.242863178253173828e-02 -2.938232012093067169e-02 -1.209857314825057983e-01 -1.729839295148849487e-01 1.517276018857955933e-01 -3.086837530136108398e-01 1.474885344505310059e-01
-6.900202482938766479e-02 -1.587082147598266602e-01 -7.549430429935455322e-02 -2.771932780742645264e-01 1.395025849342346191e-01 1.051643211394548416e-02 -4.950768128037452698e-02 4.203270189464092255e-03 2.273043841123580933e-01 1.783684343099594116e-01 8.437784016132354736e-02 -2.727592885494232178e-01 1.129160821437835693e-01 -3.531297668814659119e-02 -5.273739099502563477e-01 -1.015720143914222717e-01 8.556658029556274414e-02 1.027395427227020264e-01 1.817505359649658203e-01 -1.822109520435333252e-01 -1.376683115959167480e-01 -3.110467791557312012e-01 2.824905700981616974e-02 -1.013852134346961975e-01 -5.329565331339836121e-02 2.000888735055923462e-01 -5.717317759990692139e-02 8.323617279529571533e-03 -2.140475958585739136e-01 2.775059342384338379e-01 -1.273734271526336670e-01 -4.339272901415824890e-02
-1.375617086887359619e-01 1.470757424831390381e-01 -4.169822856783866882e-02 4.228969663381576538e-02 1.345876324921846390e-02 -1.488901525735855103e-01 -2.291093617677688599e-01 -3.595800325274467468e-02 2.423597276210784912e-01 1.461582779884338379e-01 -1.961659044027328491e-01 -4.030432924628257751e-02 1.828345656394958496e-01 -2.270148098468780518e-01 -3.534591794013977051e-01 3.239385783672332764e-01 1.849783509969711304e-01 -1.014601662755012512e-01 2.932309210300445557e-01 -3.927672803401947021e-01 -2.543127834796905518e-01 -4.299912974238395691e-02 -8.322300761938095093e-02 -2.775509143248200417e-03 1.891222149133682251e-01 -5.446635186672210693e-02 -2.486896328628063202e-02 -1.856693029403686523e-01 -1.772147230803966522e-02 -8.717123419046401978e-02 -6.766050308942794800e-02 -1.447853818535804749e-02
-1.370007991790771484e-01 -7.622743397951126099e-02 3.166323527693748474e-03 -2.443681061267852783e-01 -3.719770908355712891e-02 -2.225885391235351562e-01 -8.145411312580108643e-02 9.575898945331573486e-02 2.508672699332237244e-02 1.499464958906173706e-01 -2.251522615551948547e-02 6.804756075143814087e-02 6.741967052221298218e-02 -3.634209036827087402e-01 -3.618304729461669922e-01 -3.304303288459777832e-01 -1.022978350520133972e-01 2.082628384232521057e-02 1.335901319980621338e-01 2.236080169677734375e-01 -3.282641619443893433e-02 1.811019182205200195e-01 -1.891735345125198364e-01 -5.395599640905857086e-03 1.949868500232696533e-01 -2.349965423345565796e-01 1.786847412586212158e-01 -7.196520268917083740e-02 -1.599563211202621460e-01 -1.857347339391708374e-01 -1.735589951276779175e-01 2.738446593284606934e-01
5.447124317288398743e-02 4.840549081563949585e-02 1.609915941953659058e-01 1.220236569643020630e-01 5.347616970539093018e-02 -2.772443592548370361e-01 -1.785318553447723389e-01 4.741426110267639160e-01 -1.449407190084457397e-01 -2.513638883829116821e-02 1.044053807854652405e-01 3.081009984016418457e-01 2.265516966581344604e-01 -1.505195498466491699e-01 -2.726962864398956299e-01 -6.620416790246963501e-02 -2.374206297099590302e-02 3.977752104401588440e-02 4.359568282961845398e-02 -2.163483351469039917e-01 1.316538453102111816e-02 -1.719731539487838745e-01 2.125358432531356812e-01 -2.108514457941055298e-01 4.243502393364906311e-02 -3.296809643507003784e-02 4.629743844270706177e-02 -5.221930518746376038e-02 -9.824787080287933350e-02 -4.943481832742691040e-02 -3.183043003082275391e-01 2.141848951578140259e-01
3.066496737301349640e-02 1.242934316396713257e-01 1.477071344852447510e-01 -1.063705235719680786e-01 6.479721516370773315e-02 -1.937787979841232300e-01 -3.006115742027759552e-02 4.251649230718612671e-02 -1.565940827131271362e-01 2.443995624780654907e-01 -1.299779117107391357e-02 -1.625428497791290283e-01 1.754553169012069702e-01 -1.205100715160369873e-01 -8.121718466281890869e-02 -2.014703750610351562e-01 -1.237514019012451172e-01 -2.213891036808490753e-02 3.986799120903015137e-01 -2.560318708419799805e-01 -1.811804771423339844e-01 4.283464699983596802e-02 -2.236699685454368591e-02 8.654234558343887329e-02 2.030839771032333374e-01 3.557053506374359131e-01 -2.480186820030212402e-01 -3.083764016628265381e-01 -1.900000423192977905e-01 9.455193579196929932e-02 -2.169206589460372925e-01 5.705782398581504822e-02
4.824662581086158752e-02 -8.665554970502853394e-02 3.093109726905822754e-01 -7.851469516754150391e-02 3.913408890366554260e-02 -2.768212258815765381e-01 -2.376932054758071899e-01 -2.184686064720153809e-02 2.559013366699218750e-01 4.472672566771507263e-02 3.188095986843109131e-01 -1.668148785829544067e-01 1.910468339920043945e-01 -5.210007354617118835e-02 -1.547989845275878906e-01 -2.087083905935287476e-01 -1.634450107812881470e-01 -3.257498443126678467e-01 3.788734376430511475e-01 -6.213543005287647247e-03 -1.295128762722015381e-01 -1.896130889654159546e-01 1.455833483487367630e-02 -2.302318662405014038e-01 3.346074745059013367e-02 -2.020871490240097046e-01 -3.909002244472503662e-02 -3.797390684485435486e-02 1.338186562061309814e-01 6.826732307672500610e-03 -1.223390107043087482e-03 -6.526684015989303589e-02
-2.036887705326080322e-01 -5.364450812339782715e-02 1.179846301674842834e-01 -3.583326637744903564e-01 1.744334250688552856e-01 -1.801276952028274536e-01 -6.166209653019905090e-02 1.430016607046127319e-01 1.212939247488975525e-01 3.051105013582855463e-04 -1.920829117298126221e-01 -2.387211620807647705e-01 3.003980219364166260e-01 -2.779380381107330322e-01 -3.890292346477508545e-01 -3.135871514678001404e-02 -1.497417092323303223e-01 3.396205231547355652e-02 -4.059284552931785583e-02 2.370740659534931183e-02 -7.985784858465194702e-02 -1.124492809176445007e-01 -1.880241185426712036e-01 2.232363075017929077e-02 1.347447931766510010e-01 -1.930524408817291260e-01 -1.591693907976150513e-01 -1.422106325626373291e-01 2.836219500750303268e-03 2.306607514619827271e-01 -1.573079824447631836e-01 1.953781545162200928e-01
2.453685272485017776e-03 1.941682025790214539e-02 3.545103073120117188e-01 -2.090868204832077026e-01 -4.311286285519599915e-02 3.573574125766754150e-02 -8.679806441068649292e-02 -2.288110926747322083e-02 8.356856554746627808e-02 1.883514523506164551e-01 -1.600750237703323364e-01 2.505365312099456787e-01 -5.442332103848457336e-02 1.320556849241256714e-01 -2.290420979261398315e-01 -3.128244280815124512e-01 -3.007763028144836426e-01 6.480134278535842896e-02 2.628420591354370117e-01 -3.088528811931610107e-01 -1.678307950496673584e-01 -2.526730485260486603e-02 -2.024419754743576050e-01 -1.323645114898681641e-01 1.804080605506896973e-01 1.469796895980834961e-01 -2.076348066329956055e-01 -2.346480637788772583e-02 1.228799000382423401e-01 -8.113221824169158936e-02 -2.245083004236221313e-01 3.327454254031181335e-02
1.494878083467483521e-01 4.797976613044738770e-01 6.063777208328247070e-02 -2.129662781953811646e-01 1.004570573568344116e-01 -1.041630506515502930e-01 -1.924078315496444702e-01 1.319531202316284180e-01 9.013225883245468140e-02 -6.022792309522628784e-02 5.681511480361223221e-03 8.834680542349815369e-03 3.045053035020828247e-02 -8.924041688442230225e-02 -2.097457945346832275e-01 -5.676937848329544067e-02 -2.065971940755844116e-01 4.790571331977844238e-02 1.495890021324157715e-01 -2.245400287210941315e-02 -4.561214148998260498e-01 -1.692192405462265015e-01 -1.147935688495635986e-01 -9.097341448068618774e-02 -8.861883729696273804e-02 6.590246409177780151e-02 1.360858976840972900e-01 -1.420476473867893219e-02 8.632864058017730713e-02 1.437248587608337402e-01 -4.086918532848358154e-01 5.498342216014862061e-02
-1.699131540954113007e-02 1.247742101550102234e-01 -8.473989367485046387e-02 -2.483382970094680786e-01 8.807878196239471436e-02 -2.334841936826705933e-01 -2.515933513641357422e-01 5.305011570453643799e-02 2.629404366016387939e-01 2.256717085838317871e-01 1.304531395435333252e-01 -1.536478251218795776e-01 9.131051599979400635e-02 -2.228289842605590820e-01 -1.825156211853027344e-01 -1.358252614736557007e-01 -2.038280516862869263e-01 1.789838820695877075e-02 1.713221520185470581e-01 -1.752583533525466919e-01 -1.010125651955604553e-01 -2.488435506820678711e-01 2.515825256705284119e-02 -3.008273541927337646e-01 -8.861218392848968506e-02 -6.285708397626876831e-02 -1.780792511999607086e-02 8.950891345739364624e-02 -4.515697956085205078e-01 1.143759191036224365e-01 -2.176585420966148376e-02 1.169151514768600464e-01
6.420049816370010376e-03 1.722123324871063232e-01 -2.942949905991554260e-02 -5.187937617301940918e-02 1.799152493476867676e-01 -1.395087987184524536e-01 1.465216875076293945e-01 5.233118310570716858e-02 1.208758726716041565e-01 2.589169740676879883e-01 8.102715760469436646e-02 8.909267187118530273e-02 1.762241572141647339e-01 1.053649280220270157e-02 -1.255423724651336670e-01 -2.034461498260498047e-01 -3.418912887573242188e-01 -3.167860507965087891e-01 2.432022094726562500e-01 2.367923269048333168e-03 -3.362404406070709229e-01 -1.182232145220041275e-02 -2.507339715957641602e-01 -9.713424742221832275e-02 1.477876454591751099e-01 -1.989126205444335938e-01 -9.442135691642761230e-02 -4.612614586949348450e-02 -1.621063202619552612e-01 1.952618062496185303e-01 1.132942214608192444e-01 3.076494336128234863e-01
-5.370023474097251892e-02 2.089891955256462097e-02 8.641862124204635620e-02 -1.740538626909255981e-01 3.495428264141082764e-01 -1.702255904674530029e-01 -1.348707377910614014e-01 2.014333158731460571e-01 -2.082182765007019043e-01 2.583329752087593079e-02 -2.447325140237808228e-01 2.323762141168117523e-02 4.016990661621093750e-01 -2.021066844463348389e-01 -3.047293126583099365e-01 1.274724025279283524e-02 -2.855205237865447998e-01 1.559849083423614502e-01 2.190910875797271729e-01 -4.983522370457649231e-02 -1.506481766700744629e-01 1.332853548228740692e-02 -7.791648060083389282e-02 1.811511367559432983e-01 5.181877687573432922e-02 1.470369379967451096e-02 -8.054704964160919189e-02 -6.486056745052337646e-02 2.750036679208278656e-02 1.518326550722122192e-01 -2.735238708555698395e-02 3.050504326820373535e-01
-1.370785087347030640e-01 -6.527312844991683960e-02 2.626608014106750488e-01 -6.215405836701393127e-02 1.673294976353645325e-02 -2.234827280044555664e-01 -2.319897860288619995e-01 -1.619427651166915894e-02 2.250584959983825684e-01 1.922551426105201244e-03 2.552800476551055908e-01 2.011002302169799805e-01 1.396264135837554932e-01 -1.357872486114501953e-01 -3.100929260253906250e-01 -2.665547132492065430e-01 -2.541650533676147461e-01 -2.606545090675354004e-01 2.531810104846954346e-01 2.814682014286518097e-02 -1.538364291191101074e-01 -1.852945238351821899e-01 6.182872876524925232e-02 -1.294789016246795654e-01 1.953860521316528320e-01 -2.346673011779785156e-01 9.486925601959228516e-02 7.940246909856796265e-02 1.676215827465057373e-01 -1.940921321511268616e-02 9.507561475038528442e-02 1.276661753654479980e-01
5.233102664351463318e-02 -1.532171070575714111e-01 7.744107395410537720e-02 -1.285883784294128418e-01 -4.165956377983093262e-02 1.489201840013265610e-02 -1.682310551404953003e-01 -9.968707710504531860e-02 -1.359883993864059448e-01 3.318409025669097900e-01 -5.371423065662384033e-02 5.962900817394256592e-02 1.293003559112548828e-01 -7.072511315345764160e-02 -2.010944038629531860e-01 -2.821552753448486328e-01 6.370990723371505737e-02 7.799275219440460205e-02 2.795040011405944824e-01 -1.947864592075347900e-01 -9.201315045356750488e-02 -3.806577026844024658e-01 -1.550466716289520264e-01 2.132881730794906616e-01 -6.048142910003662109e-02 -1.312670111656188965e-01 1.130479350686073303e-01 -6.394925713539123535e-02 -4.749047160148620605e-01 2.946329861879348755e-02 -7.672233879566192627e-02 -1.228123530745506287e-01
1.530070900917053223e-01 -9.617003053426742554e-02 2.993718683719635010e-01 5.103123933076858521e-02 2.587302215397357941e-02 -1.992881447076797485e-01 -2.757133916020393372e-02 3.463741019368171692e-02 2.073923796415328979e-01 -1.298286020755767822e-01 4.837887734174728394e-02 1.218816265463829041e-01 1.242303922772407532e-01 -2.519433796405792236e-01 -1.224525552242994308e-02 -1.149222254753112793e-01 -9.027385711669921875e-02 -3.997185230255126953e-01 3.277170658111572266e-01 -2.938890159130096436e-01 -2.440261244773864746e-01 -2.255430370569229126e-01 -2.900526821613311768e-01 -1.759827435016632080e-01 3.723208978772163391e-02 -8.734899759292602539e-02 -8.705344051122665405e-03 -4.754259437322616577e-02 -1.673256754875183105e-01 1.562951207160949707e-01 8.585913479328155518e-02 7.124923914670944214e-02
4.678174853324890137e-02 9.645843505859375000e-02 2.549808025360107422e-01 -5.307265371084213257e-02 -1.832607835531234741e-01 1.350002437829971313e-01 -3.117498755455017090e-01 -3.535344824194908142e-02 2.591738104820251465e-01 1.296523064374923706e-01 1.722732484340667725e-01 1.075384393334388733e-01 -1.530084013938903809e-01 -1.336836963891983032e-01 -3.210353851318359375e-01 -8.512796834111213684e-03 -8.670365065336227417e-02 -2.625149786472320557e-01 2.318807095289230347e-01 -1.732708513736724854e-01 -1.499167084693908691e-01 -2.731832265853881836e-01 7.425691932439804077e-02 9.053723514080047607e-02 1.826896369457244873e-01 -2.119193822145462036e-01 -1.402374505996704102e-01 -1.655648350715637207e-01 -1.943987309932708740e-01 2.032079100608825684e-01 -1.182026229798793793e-03 -1.590535789728164673e-01
1.362439990043640137e-01 -8.332300186157226562e-02 -8.977349847555160522e-03 -2.728153169155120850e-01 3.342602252960205078e-01 -3.684899955987930298e-02 9.493874758481979370e-02 1.638913303613662720e-01 -8.240499347448348999e-02 1.088010817766189575e-01 6.046954542398452759e-02 2.316998131573200226e-02 2.401225417852401733e-01 -2.885435521602630615e-01 -1.958663314580917358e-01 -2.640369236469268799e-01 -3.583655133843421936e-02 -3.111578822135925293e-01 -1.372223943471908569e-01 -4.406632781028747559e-01 -4.438063502311706543e-02 -1.272685527801513672e-01 2.599649503827095032e-02 -1.202898398041725159e-01 3.340340405702590942e-02 -1.831788569688796997e-01 -3.206260129809379578e-02 -1.421324163675308228e-01 -2.275376617908477783e-01 1.700587384402751923e-02 5.613391473889350891e-02 -1.538315564393997192e-01
1.507685482501983643e-01 -1.857784986495971680e-01 1.371417790651321411e-01 4.659915342926979065e-02 1.013114228844642639e-01 8.787082135677337646e-02 -2.483934909105300903e-01 -5.430904403328895569e-02 -9.630906581878662109e-02 1.920083463191986084e-01 -1.427498161792755127e-01 7.485319394618272781e-03 2.075771540403366089e-01 -1.879044622182846069e-01 -2.208834737539291382e-01 -2.436940968036651611e-01 -7.129551470279693604e-02 3.078393042087554932e-01 7.578257471323013306e-02 -2.904054820537567139e-01 -1.854976266622543335e-01 -2.373238056898117065e-01 -2.092231214046478271e-01 9.009994566440582275e-02 -6.136527284979820251e-02 -1.081003844738006592e-01 1.887261285446584225e-03 2.460149228572845459e-01 -2.581859529018402100e-01 2.284068018198013306e-01 -2.421338409185409546e-01 2.347232075408101082e-03
7.614750415086746216e-02 2.515492439270019531e-01 1.320883482694625854e-01 -1.926037073135375977e-01 5.683027207851409912e-03 -2.491878718137741089e-02 -1.278250515460968018e-01 5.718953162431716919e-02 -8.806156367063522339e-02 4.407050609588623047e-01 1.861541718244552612e-01 1.668306887149810791e-01 -3.943835850805044174e-03 4.625809937715530396e-02 4.370284266769886017e-03 -3.609404563903808594e-01 -2.052863538265228271e-01 -3.977474197745323181e-02 -1.206331178545951843e-01 -2.185729295015335083e-01 -2.875116765499114990e-01 -1.973391026258468628e-01 -3.390200138092041016e-01 -4.789683595299720764e-02 2.300332784652709961e-01 1.236153990030288696e-01 2.467112243175506592e-02 -5.631271004676818848e-02 -7.806635461747646332e-03 8.629512786865234375e-02 -1.028554514050483704e-01 1.557416766881942749e-01
2.530977725982666016e-01 1.588658839464187622e-01 1.834465265274047852e-01 -1.995386928319931030e-01 1.499453634023666382e-01 5.126469954848289490e-02 -1.222568750381469727e-01 1.314812749624252319e-01 -4.965477436780929565e-02 2.849028110504150391e-01 -9.652916342020034790e-02 3.676390275359153748e-02 -8.535061031579971313e-02 -2.039910703897476196e-01 -8.013183251023292542e-03 1.457755826413631439e-02 -3.503845334053039551e-01 -1.019215658307075500e-01 3.206127285957336426e-01 -3.337468206882476807e-01 -1.365842074155807495e-01 -1.410831604152917862e-02 1.431862562894821167e-01 1.922218799591064453e-01 5.727376043796539307e-02 2.269253320991992950e-02 2.968972362577915192e-02 -3.701614737510681152e-01 -1.770689934492111206e-01 6.223642081022262573e-02 -1.674940139055252075e-01 8.826503157615661621e-02
6.585513055324554443e-02 7.191408658400177956e-04 3.667957782745361328e-01 -3.241646289825439453e-01 1.007132306694984436e-01 -1.346907615661621094e-01 -1.664062589406967163e-01 1.676054149866104126e-01 -1.106946393847465515e-01 -9.686880744993686676e-03 -4.432535544037818909e-02 -9.103798866271972656e-02 1.943672746419906616e-01 -1.024280935525894165e-01 -1.727406829595565796e-01 2.576248161494731903e-02 -1.987675130367279053e-01 4.328843206167221069e-02 7.178232073783874512e-02 -1.044502109289169312e-02 -4.999577105045318604e-01 -1.038517057895660400e-01 5.975477024912834167e-02 9.097845107316970825e-02 -9.416648000478744507e-02 2.014863491058349609e-02 1.529314666986465454e-01 -2.127286046743392944e-01 4.730230197310447693e-02 1.678005307912826538e-01 -1.140346303582191467e-01 3.606276214122772217e-01
1.263490170240402222e-01 -1.286711692810058594e-01 1.189144775271415710e-01 -1.307662576436996460e-01 2.427835315465927124e-01 -3.667275011539459229e-01 -2.333963662385940552e-01 1.700161695480346680e-01 -4.835724458098411560e-02 4.583861231803894043e-01 6.317009031772613525e-02 -8.069631457328796387e-02 2.106923609972000122e-01 -4.968746379017829895e-02 -1.815246790647506714e-01 3.606243804097175598e-02 3.860851377248764038e-02 -1.434505134820938110e-01 1.307210177183151245e-01 -1.681230962276458740e-01 5.983923003077507019e-02 -1.155572980642318726e-01 -1.005904972553253174e-01 3.991778790950775146e-01 -5.646089464426040649e-02 -2.390414625406265259e-01 -1.782601885497570038e-02 4.494926705956459045e-02 -4.616718273609876633e-03 1.387803554534912109e-01 -1.204307973384857178e-01 -7.132311165332794189e-02
-1.167017593979835510e-01 2.326142340898513794e-01 -6.066496670246124268e-02 3.825879655778408051e-03 5.357434973120689392e-02 -1.444958001375198364e-01 -2.511812746524810791e-01 -2.811142709106206894e-03 1.271120160818099976e-01 3.202701508998870850e-01 -6.566868722438812256e-02 -1.112202256917953491e-01 8.915331959724426270e-02 -1.921334862709045410e-01 4.170621186494827271e-02 -1.183040514588356018e-01 -1.432497501373291016e-01 -7.992978394031524658e-02 3.839235007762908936e-01 -1.763155907392501831e-01 -1.816423237323760986e-01 -4.249477088451385498e-01 -1.549545377492904663e-01 -3.641058504581451416e-01 -1.255869492888450623e-02 -8.206423372030258179e-02 1.162925958633422852e-01 8.667257498018443584e-05 -1.474319696426391602e-01 1.119892001152038574e-01 1.727584376931190491e-02 1.231713369488716125e-01
2.598491609096527100e-01 -8.079220540821552277e-03 3.259894251823425293e-01 -1.507683396339416504e-01 1.007500588893890381e-01 5.179831385612487793e-02 7.922998815774917603e-02 1.753983497619628906e-01 -9.147568792104721069e-02 2.267689555883407593e-01 2.122286707162857056e-01 7.408750802278518677e-02 7.659980561584234238e-03 -4.380675032734870911e-02 -1.965097784996032715e-01 9.412289410829544067e-02 -3.226115927100181580e-02 9.522873908281326294e-02 3.392213582992553711e-01 -2.538094520568847656e-01 -1.353655569255352020e-02 -7.256169617176055908e-02 -3.053070902824401855e-01 -7.388344407081604004e-02 -2.094406038522720337e-01 -2.520477175712585449e-01 1.553079038858413696e-01 -1.509872674942016602e-01 -2.989051342010498047e-01 -1.757120937108993530e-01 -4.618296027183532715e-02 1.529059112071990967e-01
2.074754238128662109e-01 1.608292758464813232e-01 7.710777968168258667e-02 4.870359599590301514e-02 7.973329722881317139e-02 -2.297497689723968506e-01 -2.233569324016571045e-01 1.156742721796035767e-01 -1.174841597676277161e-01 3.706687092781066895e-01 1.081170663237571716e-01 -8.908160030841827393e-02 9.574663639068603516e-02 -2.003577724099159241e-02 -3.079646825790405273e-01 -2.379151433706283569e-01 2.079849876463413239e-02 -2.161682099103927612e-01 3.002171814441680908e-01 3.660435229539871216e-02 -2.403892576694488525e-01 4.084015265107154846e-03 -1.119908019900321960e-01 -1.938674598932266235e-01 -3.218613192439079285e-02 9.776337444782257080e-02 -7.689118385314941406e-02 2.458852082490921021e-01 -2.202890813350677490e-01 -1.174907758831977844e-01 -9.786602109670639038e-02 2.703431248664855957e-01
1.519976109266281128e-01 3.130466863512992859e-02 1.381965428590774536e-01 -5.600059032440185547e-02 -7.308159768581390381e-02 -4.030960798263549805e-02 -7.254210859537124634e-02 2.175717651844024658e-01 4.426601827144622803e-01 1.010849773883819580e-01 1.440860778093338013e-01 1.094297692179679871e-02 -1.139892381615936756e-03 -1.210017502307891846e-01 -1.041484847664833069e-01 -3.395772874355316162e-01 -9.084290266036987305e-02 -1.393871903419494629e-01 2.980053722858428955e-01 -1.935587674379348755e-01 -1.296521127223968506e-01 -2.220266759395599365e-01 1.208751201629638672e-01 8.216413110494613647e-02 1.131029352545738220e-01 -2.990271151065826416e-01 -1.634955257177352905e-01 5.020680371671915054e-03 -2.735084891319274902e-01 2.625316381454467773e-01 1.177620794624090195e-02 -1.096039414405822754e-01
-2.171993628144264221e-02 7.845434546470642090e-02 1.978233270347118378e-02 -1.322274804115295410e-01 -8.684880286455154419e-02 -1.148896515369415283e-01 -1.434753686189651489e-01 8.629003539681434631e-03 -2.159426957368850708e-01 3.613476157188415527e-01 7.302758842706680298e-02 -1.230289577506482601e-03 1.345407217741012573e-01 -1.187893599271774292e-01 -4.594965279102325439e-02 -3.866958618164062500e-01 -4.333203732967376709e-01 5.004713311791419983e-02 2.283739112317562103e-02 -1.709208488464355469e-01 -2.943414449691772461e-01 -9.632622450590133667e-02 -2.823879420757293701e-01 -6.621564924716949463e-02 7.391473650932312012e-02 2.424826920032501221e-01 1.829359531402587891e-01 3.810769412666559219e-03 1.243193894624710083e-01 1.045099198818206787e-01 -6.589749455451965332e-02 1.979633271694183350e-01
2.941460162401199341e-02 -1.413739472627639771e-01 1.730626821517944336e-02 -2.426080107688903809e-01 -2.576361224055290222e-02 -1.026488747447729111e-02 -1.744183897972106934e-01 -1.734823137521743774e-01 -1.769362390041351318e-01 3.366416990756988525e-01 -1.882748454809188843e-01 1.375559568405151367e-01 2.689846754074096680e-01 -6.059359875507652760e-04 -2.962363064289093018e-01 -3.125991523265838623e-01 3.586082905530929565e-02 1.071547269821166992e-01 2.514744997024536133e-01 -1.501181572675704956e-01 -1.373599171638488770e-01 -1.648979485034942627e-01 -6.575469393283128738e-03 1.584879308938980103e-01 -4.825973883271217346e-02 -1.114022955298423767e-01 1.637800186872482300e-01 5.358679592609405518e-02 -4.266704022884368896e-01 -6.148593500256538391e-02 -1.506875641644001007e-02 -4.023403674364089966e-02
-8.096923679113388062e-02 -3.032052814960479736e-01 1.876902878284454346e-01 -3.761214390397071838e-02 -4.652627184987068176e-02 -1.267261207103729248e-01 -2.520453929901123047e-01 1.920210123062133789e-01 7.966441661119461060e-02 1.862586885690689087e-01 7.846246473491191864e-03 1.152326539158821106e-01 1.580107361078262329e-01 -4.146712720394134521e-01 -2.572794258594512939e-01 -8.188917487859725952e-02 2.337521128356456757e-02 1.652902215719223022e-01 3.585375472903251648e-02 -3.174455463886260986e-01 3.351448848843574524e-02 -8.956831879913806915e-03 -2.051212489604949951e-01 3.206087946891784668e-01 -8.358050137758255005e-03 -5.900053307414054871e-02 -2.889625914394855499e-02 5.680474266409873962e-02 -2.620984017848968506e-01 2.532922029495239258e-01 -5.764636024832725525e-02 4.761421680450439453e-02
-2.416584827005863190e-02 5.331448046490550041e-04 3.271204829216003418e-01 9.608710557222366333e-02 2.498201429843902588e-01 -1.367422193288803101e-01 -7.167135179042816162e-02 1.792625486850738525e-01 6.509387493133544922e-02 8.477876335382461548e-02 1.657157838344573975e-01 1.851538121700286865e-01 1.320709586143493652e-01 -8.141613751649856567e-02 -4.566436409950256348e-01 -1.442826688289642334e-01 1.408476829528808594e-01 -1.894973218441009521e-01 3.504893928766250610e-02 5.470114946365356445e-02 8.873056620359420776e-02 -7.730781286954879761e-02 -2.884509265422821045e-01 -1.424258947372436523e-01 -5.205706879496574402e-02 1.319545786827802658e-02 2.796946763992309570e-01 9.796677157282829285e-03 -2.161455154418945312e-01 1.561393290758132935e-01 -6.289296597242355347e-02 3.234884142875671387e-01
-6.599162518978118896e-02 9.401714056730270386e-02 6.404656171798706055e-02 -3.658131062984466553e-01 1.732110828161239624e-01 -1.549492180347442627e-01 1.493604630231857300e-01 2.451574504375457764e-01 3.708557412028312683e-02 2.229421138763427734e-01 5.803515389561653137e-02 -7.983432710170745850e-02 1.615916751325130463e-02 -2.186359465122222900e-02 -1.136770695447921753e-01 -9.410160779953002930e-02 1.197676826268434525e-02 -1.533801555633544922e-01 1.106952354311943054e-01 -2.882215976715087891e-01 -2.604490518569946289e-01 -2.070837169885635376e-01 -1.784304678440093994e-01 -8.162316679954528809e-02 1.262306571006774902e-01 -1.702131144702434540e-02 3.768345415592193604e-01 -8.461214601993560791e-02 1.868952065706253052e-01 -6.437730044126510620e-02 -3.540992438793182373e-01 1.762572526931762695e-01
2.897534668445587158e-01 3.724424168467521667e-02 3.003444373607635498e-01 -3.156661689281463623e-01 8.789291232824325562e-02 1.636652201414108276e-01 -1.877422630786895752e-01 1.046867743134498596e-01 -1.367668509483337402e-01 8.293624967336654663e-02 2.502989470958709717e-01 6.853091716766357422e-02 -5.991591140627861023e-02 -8.771935850381851196e-02 -2.812054157257080078e-01 8.743040263652801514e-02 -1.595994383096694946e-01 1.494693309068679810e-01 2.450493574142456055e-01 -1.824993640184402466e-01 -7.185779511928558350e-02 -1.661114580929279327e-02 -3.300736546516418457e-01 -2.094364911317825317e-01 -2.303587347269058228e-01 -2.360825240612030029e-01 2.915434166789054871e-02 -3.788786381483078003e-02 -3.347632661461830139e-02 7.799292355775833130e-02 1.825856119394302368e-01 -4.587551206350326538e-02
8.112192898988723755e-02 -2.946791350841522217e-01 1.938958913087844849e-01 4.679702594876289368e-02 3.020253181457519531e-01 -2.628863789141178131e-02 -2.365488409996032715e-01 -1.012883856892585754e-01 1.755588105879724026e-03 1.212413907051086426e-01 -9.611959755420684814e-02 -1.124427840113639832e-01 1.395357102155685425e-01 -3.074802756309509277e-01 -2.424727976322174072e-01 -1.227076575160026550e-01 -9.515623748302459717e-02 7.612331770360469818e-03 1.329583972692489624e-01 -1.073184385895729065e-01 -1.726643890142440796e-01 -2.999714389443397522e-02 -2.367025017738342285e-01 -1.578847318887710571e-01 6.159211695194244385e-02 -2.953608036041259766e-01 1.170184165239334106e-01 -1.629850566387176514e-01 -1.759988255798816681e-02 -2.479756325483322144e-01 1.285263150930404663e-01 3.530400097370147705e-01
2.030120939016342163e-01 1.929776668548583984e-01 2.396302372217178345e-01 -8.892761170864105225e-02 -8.540785312652587891e-02 -2.317524850368499756e-01 -1.310849189758300781e-01 1.588304042816162109e-01 2.155455797910690308e-01 1.562970280647277832e-01 1.025341525673866272e-01 -5.449581891298294067e-02 1.473656147718429565e-01 -5.301502346992492676e-02 -9.850214421749114990e-02 -3.301945924758911133e-01 -4.415931403636932373e-01 -1.638013422489166260e-01 3.134232759475708008e-01 -2.276895642280578613e-01 5.478490144014358521e-02 -6.025110557675361633e-02 -3.789407666772603989e-03 -2.507286965847015381e-01 -6.830774992704391479e-02 -9.029268473386764526e-02 2.151984870433807373e-01 -8.195614069700241089e-02 -3.896696120500564575e-02 -8.961413055658340454e-02 -8.996907621622085571e-02 -1.607473380863666534e-02
-6.272090226411819458e-02 2.131434231996536255e-01 -6.118593737483024597e-02 -1.846685111522674561e-01 1.052902489900588989e-01 -1.000198069959878922e-02 -1.049377769231796265e-01 -6.212950125336647034e-02 8.747836947441101074e-02 2.010251879692077637e-01 -7.240604609251022339e-02 -1.953402608633041382e-01 1.084456220269203186e-01 -2.281630635261535645e-01 -3.068818747997283936e-01 -1.493819523602724075e-02 1.579079218208789825e-02 -1.964915543794631958e-02 3.196439445018768311e-01 -1.919099688529968262e-01 -1.358713656663894653e-01 -1.125124841928482056e-01 -7.415210455656051636e-02 -1.764647662639617920e-01 5.043134465813636780e-02 -1.337690353393554688e-01 1.530886292457580566e-01 5.348730832338333130e-02 -5.896145701408386230e-01 1.491914736106991768e-03 -1.871326714754104614e-01 1.590789668262004852e-02
2.368234395980834961e-01 2.111543118953704834e-01 1.151713728904724121e-01 -9.709497541189193726e-02 5.178818106651306152e-02 -1.860923916101455688e-01 -9.506868571043014526e-02 2.239422351121902466e-01 1.589369960129261017e-02 1.563657373189926147e-01 1.361770480871200562e-01 2.306451462209224701e-02 1.592285633087158203e-01 -2.845097184181213379e-01 -3.195174932479858398e-01 1.678993403911590576e-01 1.061044707894325256e-01 -2.867274731397628784e-02 1.852035224437713623e-01 -1.900665014982223511e-01 -3.003626465797424316e-01 3.361139073967933655e-02 -3.339346349239349365e-01 2.558732628822326660e-01 7.270812243223190308e-02 -1.060238182544708252e-01 -1.346798986196517944e-01 -1.924802958965301514e-01 1.425246000289916992e-01 4.089244082570075989e-02 9.153767675161361694e-02 -2.164707183837890625e-01
1.301838457584381104e-01 1.886328868567943573e-02 1.045095920562744141e-01 -1.742099225521087646e-01 1.972989439964294434e-01 2.760863006114959717e-01 1.397009193897247314e-02 1.559864822775125504e-02 -1.709167063236236572e-01 4.185410737991333008e-01 -1.414116173982620239e-01 -1.589676141738891602e-01 8.597448468208312988e-02 -1.606920808553695679e-01 -2.693980038166046143e-01 -2.979135215282440186e-01 -4.425789788365364075e-02 -1.134156286716461182e-01 3.144960105419158936e-01 5.350996181368827820e-02 -9.786840528249740601e-02 6.367645692080259323e-04 -1.524246633052825928e-01 1.276542544364929199e-01 1.420257799327373505e-02 9.234610199928283691e-02 1.777959242463111877e-02 -2.770678997039794922e-01 -1.901990771293640137e-01 6.276781111955642700e-02 -4.936258122324943542e-02 2.959266901016235352e-01
7.230359315872192383e-02 2.182888239622116089e-01 3.757958114147186279e-01 6.425116211175918579e-02 -4.302864149212837219e-02 -2.475142031908035278e-01 -3.255717754364013672e-01 1.659045070409774780e-01 8.668655902147293091e-02 -9.534808993339538574e-02 -1.677132770419120789e-02 -1.183802261948585510e-01 2.087260782718658447e-01 -5.322695523500442505e-02 -5.285068750381469727e-01 -1.614973992109298706e-01 -1.711690681986510754e-03 3.514449298381805420e-02 9.180631488561630249e-02 -1.871406137943267822e-01 1.152121946215629578e-01 1.411109045147895813e-02 -4.947090521454811096e-02 -9.316968917846679688e-02 2.090590596199035645e-01 -7.495852559804916382e-02 9.163997322320938110e-02 -4.282205179333686829e-02 1.820243597030639648e-01 -6.965454667806625366e-02 1.474837511777877808e-01 1.839911043643951416e-01
9.721719473600387573e-02 2.667694389820098877e-01 1.968913674354553223e-01 -1.457136720418930054e-01 8.891225606203079224e-02 -4.128319323062896729e-01 -3.689856529235839844e-01 1.847428679466247559e-01 -8.623645454645156860e-02 2.902227640151977539e-01 4.636355489492416382e-02 1.333894878625869751e-01 -7.308302074670791626e-02 -1.113353818655014038e-01 -2.753759026527404785e-01 -1.356031596660614014e-01 -1.425541192293167114e-02 -9.479122608900070190e-02 1.853274255990982056e-01 -7.430551946163177490e-02 -6.742516905069351196e-02 -5.236849188804626465e-02 -2.157647162675857544e-01 1.154799759387969971e-01 1.003633290529251099e-01 -1.136512830853462219e-01 2.891024053096771240e-01 8.202806115150451660e-03 2.030121237039566040e-01 -3.783282265067100525e-02 -1.443515270948410034e-01 -2.913494966924190521e-02
-1.230131238698959351e-01 -5.241196975111961365e-02 1.378010958433151245e-01 -4.844984784722328186e-02 2.897889912128448486e-01 -7.637018710374832153e-02 -8.454635739326477051e-02 2.610007300972938538e-02 7.326082885265350342e-02 -8.942538499832153320e-02 2.887615263462066650e-01 3.145530447363853455e-02 7.863929122686386108e-02 -1.916444278322160244e-03 -4.625354111194610596e-01 -1.501007527112960815e-01 2.163486629724502563e-01 -2.268546372652053833e-01 1.278077811002731323e-01 -7.121849339455366135e-04 -2.465705759823322296e-02 -1.055200770497322083e-01 -2.479193508625030518e-01 3.409484773874282837e-02 1.005571708083152771e-01 4.526033625006675720e-02 2.202734053134918213e-01 -1.986450515687465668e-03 -1.191616579890251160e-01 3.383753001689910889e-01 -3.529047369956970215e-01 1.409020125865936279e-01
1.986364871263504028e-01 2.814394980669021606e-02 3.032946884632110596e-01 1.239717602729797363e-01 1.012748554348945618e-01 -1.220282018184661865e-01 -7.048597186803817749e-02 -2.148336172103881836e-01 1.339108347892761230e-01 -2.750020027160644531e-01 -1.120166038163006306e-03 3.418373689055442810e-02 1.019556373357772827e-01 -2.771799564361572266e-01 9.032763540744781494e-03 -1.541772335767745972e-01 -1.460965275764465332e-01 3.109440580010414124e-02 8.777616173028945923e-02 -2.860728502273559570e-01 -2.434177547693252563e-01 -1.618885397911071777e-01 -3.508112132549285889e-01 -1.365040242671966553e-01 4.920632764697074890e-02 -2.336426377296447754e-01 1.166370883584022522e-01 5.860080569982528687e-02 -2.558946609497070312e-01 2.911283671855926514e-01 3.965016826987266541e-02 7.381113618612289429e-02
2.050978541374206543e-01 -5.031106248497962952e-02 1.776644140481948853e-01 -3.726687431335449219e-01 -4.160017892718315125e-02 -3.175385296344757080e-02 1.244033798575401306e-01 2.021190673112869263e-01 -1.352654304355382919e-02 -5.179118737578392029e-02 8.645477145910263062e-02 2.557988166809082031e-01 2.760672271251678467e-01 5.019170418381690979e-02 -3.553556203842163086e-01 3.360407799482345581e-02 -5.817200616002082825e-02 -6.105867400765419006e-02 2.680724263191223145e-01 1.541013456881046295e-02 4.600348696112632751e-02 -3.402744829654693604e-01 -2.230554372072219849e-01 4.943288490176200867e-02 -1.527312491089105606e-02 -1.635827124118804932e-01 3.404797017574310303e-01 -3.307155519723892212e-02 -1.597388088703155518e-01 -9.890042990446090698e-02 -1.180666461586952209e-01 -3.761293739080429077e-02
-9.853471070528030396e-02 5.562098324298858643e-02 8.881644159555435181e-02 -4.086192548274993896e-01 5.206633731722831726e-02 -2.486371994018554688e-01 -6.531427800655364990e-02 2.886246442794799805e-01 5.120989680290222168e-02 2.844368517398834229e-01 -4.828556999564170837e-02 1.485027223825454712e-01 6.054042652249336243e-02 -1.133766695857048035e-01 -2.561493813991546631e-01 -2.953009903430938721e-01 -1.110512912273406982e-01 -8.430427312850952148e-02 1.034327447414398193e-01 -1.051979372277855873e-03 -2.684405818581581116e-02 4.033230990171432495e-02 -1.824369728565216064e-01 3.910362254828214645e-03 -1.486624125391244888e-02 -5.839110538363456726e-02 -1.062176972627639771e-01 -3.604585528373718262e-01 -2.111229002475738525e-01 -3.333996236324310303e-01 -1.140686944127082825e-01 -6.019958853721618652e-02
-1.075825914740562439e-01 9.862514585256576538e-02 8.393092453479766846e-02 -1.697282642126083374e-01 2.852193415164947510e-01 -1.362812370061874390e-01 -1.630948781967163086e-01 2.624303102493286133e-01 -6.471255421638488770e-02 -7.995502091944217682e-03 -1.795340031385421753e-01 -9.915234148502349854e-02 3.964785337448120117e-01 -1.202670708298683167e-01 -2.869561314582824707e-01 -1.770155578851699829e-01 -2.551017105579376221e-01 -3.642637655138969421e-02 9.972657263278961182e-02 4.515594989061355591e-02 -4.094735085964202881e-01 1.120264641940593719e-02 -2.078544199466705322e-01 8.032765239477157593e-02 -1.080007106065750122e-01 -3.567182272672653198e-02 2.195477932691574097e-01 -5.663277208805084229e-02 1.946034282445907593e-01 -5.875204131007194519e-02 -2.896012365818023682e-02 1.160054206848144531e-01
1.438785046339035034e-01 1.396569013595581055e-01 2.077231556177139282e-01 -1.832268089056015015e-01 1.574986875057220459e-01 8.072793483734130859e-02 -2.436567395925521851e-01 2.386789023876190186e-01 2.378584593534469604e-01 -9.937907010316848755e-02 -7.480386644601821899e-02 -2.060472965240478516e-02 -1.510372608900070190e-01 2.280183881521224976e-01 -2.832916676998138428e-01 -7.559768110513687134e-02 -9.989424794912338257e-02 -1.132697910070419312e-01 7.679722458124160767e-02 -3.336263597011566162e-01 -5.067279934883117676e-01 5.711213126778602600e-02 -1.241745203733444214e-01 1.572233885526657104e-01 -1.134743564762175083e-03 -1.806879341602325439e-01 2.392720989882946014e-02 -1.322883367538452148e-01 -2.145716547966003418e-02 1.624845527112483978e-02 -7.216314971446990967e-02 7.298688590526580811e-02
1.569237858057022095e-01 -3.400142192840576172e-01 -9.760988503694534302e-02 -8.457721769809722900e-02 2.760381996631622314e-01 -3.188236653804779053e-01 -1.749760359525680542e-01 7.109638303518295288e-02 -3.030764684081077576e-02 3.158134818077087402e-01 3.987895324826240540e-02 -3.116405569016933441e-02 -1.217417791485786438e-02 -1.501204967498779297e-01 -2.835675477981567383e-01 -1.654299348592758179e-01 -2.566341459751129150e-01 6.309776753187179565e-02 3.505311608314514160e-01 -1.706850975751876831e-01 -8.484514057636260986e-02 2.120783030986785889e-01 -1.322678923606872559e-01 1.747697591781616211e-01 -1.826034672558307648e-02 -1.624004989862442017e-01 4.266775026917457581e-02 -9.823122620582580566e-02 -1.119399443268775940e-01 1.371683776378631592e-01 -2.967181801795959473e-02 -5.848567187786102295e-02
-5.402076616883277893e-02 1.344719827175140381e-01 -1.916868984699249268e-02 -2.594128251075744629e-01 1.750328540802001953e-01 -2.657260298728942871e-01 -1.580388247966766357e-01 -4.340865090489387512e-02 6.380396336317062378e-02 -4.913340136408805847e-02 -2.011280208826065063e-01 1.229767799377441406e-01 4.451318085193634033e-01 -1.116630807518959045e-01 -3.933604061603546143e-01 -2.340935729444026947e-02 -3.076722025871276855e-01 5.590856820344924927e-02 -3.639692813158035278e-02 -3.167877495288848877e-01 -5.795706808567047119e-02 -4.596849903464317322e-02 -4.791677370667457581e-02 1.162541061639785767e-01 3.314074128866195679e-02 -7.782247662544250488e-02 -6.162310764193534851e-02 -1.297634840011596680e-01 2.829314395785331726e-02 2.533406615257263184e-01 1.019748393446207047e-02 2.040836662054061890e-01
2.263120859861373901e-01 4.208856448531150818e-02 2.874045670032501221e-01 -1.844586431980133057e-01 -4.069282487034797668e-02 4.877931252121925354e-02 -5.129706114530563354e-02 2.083808481693267822e-01 -1.310710012912750244e-01 2.975252866744995117e-01 3.513037264347076416e-01 -1.338337082415819168e-02 -1.016881316900253296e-02 7.770691066980361938e-02 -2.594085931777954102e-01 2.390217594802379608e-02 -1.263680160045623779e-01 1.180860772728919983e-01 2.710930705070495605e-01 -2.066463232040405273e-01 -4.556611529551446438e-04 -7.688003033399581909e-02 -1.902497708797454834e-01 -1.435577124357223511e-01 -1.485191732645034790e-01 -2.257438004016876221e-01 6.450760364532470703e-02 -2.380344271659851074e-01 -2.840535044670104980e-01 -1.913294196128845215e-01 -1.152883544564247131e-01 6.123014912009239197e-02
-1.730259805917739868e-01 1.616878956556320190e-01 7.366886734962463379e-02 -3.838728070259094238e-01 9.642992913722991943e-02 -3.051930367946624756e-01 -2.466397359967231750e-02 1.680913716554641724e-01 1.346317231655120850e-01 5.668759718537330627e-02 -1.571456342935562134e-01 6.495974957942962646e-02 2.719644606113433838e-01 -2.575364708900451660e-01 -1.595607101917266846e-01 6.198608502745628357e-02 -9.828064590692520142e-02 2.357669323682785034e-01 1.222390606999397278e-01 -1.853990256786346436e-01 -3.875639736652374268e-01 -2.068857103586196899e-01 -1.092199236154556274e-01 7.134690415114164352e-03 -7.220996171236038208e-02 8.495455980300903320e-02 3.472507372498512268e-02 5.359260831028223038e-04 1.961642652750015259e-01 1.268145292997360229e-01 -2.224089354276657104e-01 5.263246595859527588e-02
1.644280105829238892e-01 3.751761466264724731e-02 2.893298864364624023e-01 -3.214879333972930908e-02 2.281527519226074219e-01 -9.070897847414016724e-02 -1.176950111985206604e-01 8.620599657297134399e-02 -5.595890432596206665e-02 5.299574136734008789e-02 7.187002897262573242e-02 5.949004366993904114e-02 2.019176930189132690e-01 1.869173645973205566e-01 -4.710305929183959961e-01 -2.929825782775878906e-01 -1.729053854942321777e-01 1.347471214830875397e-02 2.150487899780273438e-01 1.573680341243743896e-01 -1.614964902400970459e-01 -1.653304249048233032e-01 -1.547042131423950195e-01 1.607202109880745411e-03 -4.599467292428016663e-02 4.330373834818601608e-03 3.050442337989807129e-01 -1.108394586481153965e-03 6.145970150828361511e-02 -1.981563717126846313e-01 7.728674262762069702e-02 2.907571196556091309e-01
-8.272479474544525146e-02 2.415859997272491455e-01 6.284608691930770874e-02 -3.584028780460357666e-01 3.659594804048538208e-02 -1.847212016582489014e-01 -5.155506730079650879e-02 1.521137058734893799e-01 6.375369429588317871e-02 1.295235008001327515e-01 -3.179349005222320557e-01 5.134546663612127304e-03 1.540773659944534302e-01 -1.314444690942764282e-01 -1.321789920330047607e-01 -2.176373898983001709e-01 -2.426531761884689331e-01 2.276101382449269295e-03 2.090756595134735107e-01 4.816826805472373962e-02 -2.730025649070739746e-01 -1.460532099008560181e-01 -9.415901452302932739e-02 1.533832252025604248e-01 -4.750932008028030396e-02 2.577353827655315399e-02 8.416940271854400635e-02 -1.039926111698150635e-01 -2.046526782214641571e-02 4.554733037948608398e-01 5.188038572669029236e-02 2.208364903926849365e-01
-5.544430017471313477e-02 1.134084910154342651e-01 6.800666451454162598e-02 -8.165805041790008545e-02 2.158079445362091064e-01 -2.075932770967483521e-01 -5.430323258042335510e-02 -2.133018337190151215e-02 7.229455746710300446e-03 -9.528002887964248657e-02 -2.934693694114685059e-01 1.347191631793975830e-01 4.736648499965667725e-01 -2.648021280765533447e-01 -3.796598613262176514e-01 -1.441364437341690063e-01 -2.702484130859375000e-01 3.888277336955070496e-02 7.481879740953445435e-02 -2.773169577121734619e-01 -7.012354582548141479e-02 -8.885207027196884155e-02 -1.074955165386199951e-01 2.344765514135360718e-01 3.767784684896469116e-02 6.016443297266960144e-02 4.733237251639366150e-02 -6.253214925527572632e-02 7.836873829364776611e-02 1.739335060119628906e-01 4.407545179128646851e-02 1.448365151882171631e-01
-8.038529753684997559e-02 2.903902232646942139e-01 1.311890035867691040e-01 -2.999659776687622070e-01 8.590245246887207031e-02 -1.081622168421745300e-01 -1.668602228164672852e-01 2.510738074779510498e-01 -4.776417091488838196e-02 7.272414863109588623e-02 -9.664511680603027344e-02 -7.103317230939865112e-02 1.467296630144119263e-01 4.330774769186973572e-02 -1.722738593816757202e-01 -1.902836561203002930e-01 -2.683489024639129639e-01 2.570579387247562408e-02 2.298977822065353394e-01 3.603732213377952576e-02 -2.201210260391235352e-01 -1.839933544397354126e-01 -1.096207872033119202e-01 1.219655051827430725e-01 3.011797089129686356e-03 1.254322379827499390e-01 6.726558785885572433e-03 -2.083928287029266357e-01 1.231365725398063660e-01 4.467848241329193115e-01 -2.706331945955753326e-02 2.646995484828948975e-01
5.900667607784271240e-02 -3.278754353523254395e-01 1.204916611313819885e-01 -1.747582107782363892e-01 2.220806432887911797e-03 -2.432168126106262207e-01 -2.675605118274688721e-01 -3.546607494354248047e-02 8.217814564704895020e-02 7.864273339509963989e-02 -3.914166986942291260e-02 -2.210852801799774170e-01 8.410855382680892944e-02 -2.323223054409027100e-01 -2.087627947330474854e-01 -1.545794308185577393e-01 -1.717614531517028809e-01 5.360280722379684448e-02 2.241328805685043335e-01 -6.004102155566215515e-02 -1.736927628517150879e-01 -5.583243444561958313e-02 -2.201427370309829712e-01 -2.484045773744583130e-01 -1.397096216678619385e-01 -1.881486475467681885e-01 7.081474363803863525e-02 -3.611505031585693359e-01 -8.644925057888031006e-02 -7.006701081991195679e-02 -4.963171482086181641e-02 2.918885052204132080e-01
-1.745322942733764648e-01 7.186920940876007080e-02 2.364742606878280640e-01 -1.390011012554168701e-01 -1.482425779104232788e-01 -1.919017136096954346e-01 -1.925912648439407349e-01 -1.483000963926315308e-01 -2.004542350769042969e-01 1.135124713182449341e-01 -3.241507802158594131e-03 2.487729303538799286e-02 4.100986570119857788e-02 -1.485607028007507324e-01 -4.759885370731353760e-01 -5.916219204664230347e-02 2.113287709653377533e-02 2.847798168659210205e-01 2.381756603717803955e-01 -1.894356459379196167e-01 3.754610195755958557e-02 5.376677215099334717e-02 -1.079649031162261963e-01 -1.711064726114273071e-01 8.083844184875488281e-02 -1.743268519639968872e-01 1.142712682485580444e-01 1.208042129874229431e-01 2.762377858161926270e-01 1.796942204236984253e-01 -2.018455117940902710e-01 1.744205802679061890e-01
-4.084000736474990845e-02 2.779632806777954102e-02 7.384463399648666382e-02 -5.381706357002258301e-01 2.851926684379577637e-01 -1.943286657333374023e-01 -8.361798524856567383e-02 1.650200970470905304e-02 1.560651361942291260e-01 3.653776831924915314e-03 -4.897699877619743347e-02 -8.167829364538192749e-02 3.699808716773986816e-01 -1.777823567390441895e-01 -2.136500030755996704e-01 6.780298054218292236e-02 -5.606384482234716415e-03 -5.831290781497955322e-02 1.724982410669326782e-01 -2.260086499154567719e-02 -2.842009067535400391e-01 -9.893022477626800537e-02 -2.647557854652404785e-02 9.889847785234451294e-02 -1.756105273962020874e-01 -2.261310219764709473e-01 1.962041109800338745e-01 -3.368094563484191895e-02 -4.019776359200477600e-03 9.842606633901596069e-02 -2.406027913093566895e-01 -2.088724635541439056e-03
-1.071117743849754333e-01 8.159421384334564209e-02 -9.172157943248748779e-02 -1.572949290275573730e-01 -4.525971598923206329e-03 3.727113455533981323e-02 2.814014069736003876e-02 1.856722235679626465e-01 3.170476555824279785e-01 1.258835196495056152e-01 6.343030184507369995e-02 -2.274513430893421173e-02 5.262533947825431824e-02 -9.464464336633682251e-02 -2.112982422113418579e-01 -1.431584060192108154e-01 -2.022213339805603027e-01 7.832153141498565674e-02 5.463143587112426758e-01 -5.473614856600761414e-02 -5.424582585692405701e-02 -2.232837677001953125e-01 -2.151096984744071960e-02 -1.033135280013084412e-01 1.466081291437149048e-01 -1.943756192922592163e-01 -5.272417888045310974e-02 3.699468821287155151e-02 -2.825616002082824707e-01 3.473964333534240723e-01 1.094915941357612610e-01 -1.609613001346588135e-01
-5.551325529813766479e-02 1.004596352577209473e-01 2.534237802028656006e-01 -3.442552387714385986e-01 3.178879022598266602e-01 -1.590854525566101074e-01 -2.240064740180969238e-01 1.619775146245956421e-01 -5.248085036873817444e-02 3.232762590050697327e-02 8.050265163183212280e-02 -1.668789237737655640e-01 4.207833111286163330e-01 -2.278773039579391479e-01 -2.293215543031692505e-01 -1.244285255670547485e-01 -2.452446222305297852e-01 1.287236809730529785e-01 -4.672839865088462830e-02 -7.787673920392990112e-02 1.245771162211894989e-02 1.078584045171737671e-01 -1.647237539291381836e-01 2.853871881961822510e-01 1.794981360435485840e-01 1.144379749894142151e-01 -4.425770416855812073e-02 -5.767013411968946457e-03 2.545634284615516663e-02 -8.090176619589328766e-03 -4.347684606909751892e-02 1.043331697583198547e-01
2.809794545173645020e-01 -1.046537980437278748e-01 -1.032432690262794495e-01 5.528036039322614670e-03 1.046474054455757141e-01 -8.358538150787353516e-02 -6.260406970977783203e-02 4.939949885010719299e-02 -8.037836104631423950e-02 1.781972944736480713e-01 5.668913200497627258e-02 -9.099618531763553619e-03 1.608637124300003052e-01 -1.972026675939559937e-01 -5.671666264533996582e-01 3.986485302448272705e-02 -1.236957386136054993e-01 -9.264163672924041748e-02 5.001842975616455078e-02 -3.181855082511901855e-01 6.347675621509552002e-02 -2.038333863019943237e-01 -7.014400511980056763e-02 -3.464263081550598145e-01 -2.530890144407749176e-02 -3.017409145832061768e-01 3.417839109897613525e-02 -6.899013370275497437e-02 1.578309200704097748e-02 -7.018913328647613525e-02 -5.390617251396179199e-02 -2.042874395847320557e-01
1.616760492324829102e-01 -3.023573895916342735e-03 3.431871533393859863e-02 -7.085447013378143311e-02 -1.998180150985717773e-01 -9.235543012619018555e-02 -7.046803832054138184e-02 6.560463458299636841e-02 9.300931543111801147e-02 3.100896775722503662e-01 -5.793219804763793945e-02 -9.441214054822921753e-02 8.617395907640457153e-02 -4.121563434600830078e-01 -1.570598781108856201e-01 -9.961824864149093628e-02 -1.709375679492950439e-01 -9.290783852338790894e-02 1.448993235826492310e-01 -1.589221507310867310e-01 5.003386735916137695e-02 -4.642251431941986084e-01 1.397774461656808853e-02 -1.509900689125061035e-01 1.568492129445075989e-02 -7.901671528816223145e-02 -1.508608758449554443e-01 1.238975375890731812e-01 -3.208656013011932373e-01 1.085595041513442993e-01 -2.917492985725402832e-01 1.067630946636199951e-01
-1.835345923900604248e-01 -9.036177396774291992e-02 3.420498371124267578e-01 2.085064910352230072e-02 -6.110129132866859436e-02 -3.600696325302124023e-01 -8.971191942691802979e-02 9.682589769363403320e-02 2.782827913761138916e-01 6.079716607928276062e-02 5.864382907748222351e-02 2.895172238349914551e-01 9.293293952941894531e-02 -1.998309642076492310e-01 -2.931524217128753662e-01 -6.196058169007301331e-02 -2.008628696203231812e-01 -7.113544642925262451e-02 1.945409178733825684e-01 -1.060715466737747192e-01 -1.004728581756353378e-02 -2.157370001077651978e-01 -2.020362298935651779e-03 5.617855116724967957e-02 1.618191748857498169e-01 -7.172638922929763794e-02 2.863030731678009033e-01 -1.960421651601791382e-01 2.019215971231460571e-01 -4.160916898399591446e-03 1.075684055685997009e-01 1.864587366580963135e-01
-7.245018333196640015e-02 1.602373421192169189e-01 -1.524992287158966064e-02 1.933837123215198517e-02 1.960047334432601929e-01 5.442854017019271851e-02 1.037118211388587952e-01 1.074317097663879395e-01 -3.502022940665483475e-03 2.127808332443237305e-01 -8.505334705114364624e-02 -9.060228615999221802e-02 -1.217009276151657104e-01 -1.303592324256896973e-01 -5.296463370323181152e-01 -1.661772429943084717e-01 -1.635982692241668701e-01 2.543334364891052246e-01 9.594836086034774780e-02 -3.003574311733245850e-01 -6.395512819290161133e-02 -2.086303681135177612e-01 4.384016245603561401e-02 -1.541465520858764648e-01 -1.039986498653888702e-02 1.313628815114498138e-02 -1.265439093112945557e-01 -2.004611790180206299e-01 -2.325623333454132080e-01 3.316082060337066650e-01 -8.300241827964782715e-02 -1.119225695729255676e-01
1.943937987089157104e-01 -9.457369893789291382e-02 1.663527935743331909e-01 2.444262951612472534e-01 -6.325965374708175659e-02 4.423134773969650269e-02 -6.805126368999481201e-02 1.135435849428176880e-01 1.004065051674842834e-01 2.266863733530044556e-01 -8.486882597208023071e-02 5.288240686058998108e-02 3.083905875682830811e-01 -4.540525376796722412e-01 -2.769917547702789307e-01 -1.614826768636703491e-01 -1.095155403017997742e-01 -1.595190614461898804e-01 8.747652173042297363e-02 -1.254528313875198364e-01 -7.770351320505142212e-02 -2.687137126922607422e-01 3.349260240793228149e-02 1.797317415475845337e-01 -1.764324307441711426e-01 1.515953801572322845e-02 2.565938532352447510e-01 -9.961628168821334839e-02 2.371609359979629517e-01 1.667665541172027588e-01 2.468287199735641479e-02 5.042511969804763794e-02
3.052908480167388916e-01 8.596353232860565186e-03 -6.472293287515640259e-03 -2.514874190092086792e-02 -1.217701137065887451e-01 -1.378477066755294800e-01 -4.127707779407501221e-01 7.527051866054534912e-02 -1.919253468513488770e-01 2.057985067367553711e-01 -1.329277306795120239e-01 -1.543831378221511841e-01 3.878842294216156006e-02 -2.023596316576004028e-01 -3.521468341350555420e-01 5.433199554681777954e-02 -3.957064822316169739e-02 7.445751130580902100e-02 -1.023769900202751160e-01 -1.813114285469055176e-01 -2.787992358207702637e-01 -1.361347734928131104e-02 -2.670552395284175873e-02 -2.870916388928890228e-02 8.617804944515228271e-02 3.667522966861724854e-02 -2.117772214114665985e-02 -8.797011524438858032e-02 -2.144556641578674316e-01 4.229585528373718262e-01 -1.784003078937530518e-01 -4.981285706162452698e-02
2.473679035902023315e-01 2.201464474201202393e-01 2.240481320768594742e-03 -1.438625901937484741e-01 -2.421670258045196533e-01 9.645321965217590332e-02 -1.908776164054870605e-01 2.488298416137695312e-01 1.626859605312347412e-01 2.466863095760345459e-01 1.794193238019943237e-01 -3.708229586482048035e-02 6.374339759349822998e-02 -4.205849468708038330e-01 -2.081922292709350586e-01 -3.282791376113891602e-02 1.254682987928390503e-01 1.009611263871192932e-01 1.243988648056983948e-01 -4.155687987804412842e-01 -1.043668985366821289e-01 -4.014451056718826294e-02 -1.748221218585968018e-01 -1.698274463415145874e-01 5.667943507432937622e-02 7.687871158123016357e-02 -1.796838492155075073e-01 3.072436526417732239e-02 -3.542394936084747314e-02 -1.568843238055706024e-02 -1.067987009882926941e-01 1.257156282663345337e-01
7.983472198247909546e-02 2.185804694890975952e-01 -8.700222708284854889e-03 -3.781980872154235840e-01 1.967987865209579468e-01 -2.898202538490295410e-01 -7.615192234516143799e-02 1.551021784543991089e-01 3.379554450511932373e-01 2.103088200092315674e-01 1.109893433749675751e-03 1.121468245983123779e-01 2.295314520597457886e-01 -2.875277698040008545e-01 -3.522814810276031494e-01 -1.535700410604476929e-01 -1.106598787009716034e-02 5.791765823960304260e-02 -1.273495256900787354e-01 5.297859385609626770e-02 -2.533209919929504395e-01 -1.342221051454544067e-01 -1.805191785097122192e-01 3.283597156405448914e-02 5.136412073625251651e-05 -3.137722844257950783e-03 1.149057447910308838e-01 3.518361225724220276e-02 -1.029348596930503845e-01 1.779840737581253052e-01 1.310689374804496765e-02 -2.902559190988540649e-02
-1.751016825437545776e-01 -1.911388523876667023e-02 7.346060872077941895e-02 -6.418085098266601562e-02 3.247309327125549316e-01 -7.230257242918014526e-02 -6.704908609390258789e-02 -7.745431363582611084e-02 -3.204736486077308655e-02 1.311664730310440063e-01 2.695027589797973633e-01 -4.721023514866828918e-02 3.405581712722778320e-01 -2.415173053741455078e-01 -2.815459072589874268e-01 -1.544065773487091064e-01 -3.540082275867462158e-01 -1.442219018936157227e-01 2.225470691919326782e-01 -5.840356275439262390e-02 -2.099584937095642090e-01 5.335768312215805054e-02 2.301137745380401611e-01 1.109843626618385315e-01 9.548380970954895020e-02 1.353123690932989120e-02 -3.564143180847167969e-02 -1.202939674258232117e-01 -8.563234657049179077e-02 2.316763401031494141e-01 -6.129844859242439270e-02 2.582803666591644287e-01
4.334928095340728760e-02 -1.558115333318710327e-01 3.961032629013061523e-01 -9.741901606321334839e-02 -1.957470476627349854e-01 2.898334264755249023e-01 3.720313683152198792e-02 3.025446832180023193e-01 8.812202513217926025e-02 9.578903019428253174e-02 -6.619507074356079102e-02 2.101236283779144287e-01 1.064161807298660278e-01 3.551000729203224182e-02 -3.594103455543518066e-01 -2.172413319349288940e-01 -1.503857877105474472e-02 -1.059308350086212158e-01 1.902528852224349976e-01 -2.149189449846744537e-02 -2.990370988845825195e-01 -3.285828232765197754e-02 -4.013687372207641602e-02 -1.977789252996444702e-01 1.922884583473205566e-01 -1.078942716121673584e-01 -8.417931944131851196e-02 -2.166963964700698853e-01 1.212386935949325562e-01 1.208584532141685486e-01 5.001585185527801514e-02 1.548720896244049072e-01
2.164260596036911011e-01 -2.170886844396591187e-01 9.048798680305480957e-02 -8.261134475469589233e-02 -1.156920492649078369e-01 2.338271290063858032e-01 1.125670894980430603e-01 3.172267377376556396e-01 -6.106146425008773804e-02 2.275755405426025391e-01 6.764140725135803223e-02 6.865406036376953125e-02 2.453011721372604370e-01 8.373993635177612305e-02 -3.641953468322753906e-01 -3.786876797676086426e-02 5.728440731763839722e-02 -3.076121211051940918e-02 1.310482621192932129e-01 -2.016305327415466309e-01 -3.485108017921447754e-01 -1.701747030019760132e-01 -2.006885111331939697e-01 -2.464557439088821411e-01 1.454945504665374756e-01 1.023101713508367538e-02 1.013354435563087463e-01 4.817632958292961121e-03 2.026279717683792114e-01 2.006159424781799316e-01 -5.505334958434104919e-02 1.191534474492073059e-01
-8.733990043401718140e-02 2.813212573528289795e-02 4.125633835792541504e-02 -3.883787691593170166e-01 1.966717839241027832e-01 -1.717270314693450928e-01 -1.729975193738937378e-01 -1.156155467033386230e-01 5.071283131837844849e-02 -7.554905116558074951e-02 -3.615561723709106445e-01 -9.951280057430267334e-02 3.412992656230926514e-01 -2.606826126575469971e-01 -2.419853657484054565e-01 -6.854553520679473877e-02 -2.350286245346069336e-01 1.384195387363433838e-01 2.286442220211029053e-01 -4.923373088240623474e-02 -1.723444461822509766e-01 -1.502086818218231201e-01 2.176554501056671143e-02 8.599593490362167358e-02 8.296084403991699219e-02 2.334134280681610107e-02 2.892926335334777832e-02 8.073276281356811523e-02 6.098168087191879749e-04 1.391450315713882446e-01 -1.710382103919982910e-01 2.798954546451568604e-01
-9.520798921585083008e-03 -2.608970999717712402e-01 1.771504878997802734e-01 -1.821672618389129639e-01 -1.126923859119415283e-01 1.592734456062316895e-02 -3.247879445552825928e-02 2.416218258440494537e-02 1.255905330181121826e-01 -1.099225133657455444e-01 8.192747831344604492e-02 1.875614523887634277e-01 4.048932492733001709e-01 -2.826214134693145752e-01 -2.474912852048873901e-01 -8.694814145565032959e-02 -3.071094155311584473e-01 -1.361157745122909546e-01 2.489196360111236572e-01 -1.225839629769325256e-01 -4.400394111871719360e-02 1.721751987934112549e-01 -4.865711182355880737e-02 -9.679381549358367920e-02 1.413099467754364014e-01 -7.826923578977584839e-02 -1.688252836465835571e-01 2.285518050193786621e-01 -3.147091865539550781e-01 1.193266287446022034e-01 4.785268753767013550e-02 1.214848384261131287e-01
1.477754712104797363e-01 1.103031709790229797e-01 4.261654987931251526e-02 2.702090740203857422e-01 1.745569109916687012e-01 -1.542979627847671509e-01 -1.965574771165847778e-01 2.613939046859741211e-01 1.118645165115594864e-02 3.745636641979217529e-01 1.305507272481918335e-01 1.016972661018371582e-01 1.253471225500106812e-01 1.877521909773349762e-02 -3.300240933895111084e-01 -1.587123125791549683e-01 -2.937922477722167969e-01 3.587265685200691223e-02 2.489701956510543823e-01 -4.459100216627120972e-02 -3.086603581905364990e-01 -1.173178032040596008e-01 -1.931291520595550537e-01 -1.842093467712402344e-01 5.108233913779258728e-02 4.653546959161758423e-02 -3.822563216090202332e-02 1.845565736293792725e-01 5.191587284207344055e-02 -1.544391065835952759e-01 7.721266895532608032e-02 8.544169366359710693e-02
6.907422561198472977e-03 8.684311807155609131e-02 1.309822648763656616e-01 1.066631302237510681e-01 -1.429418623447418213e-01 6.429572403430938721e-02 -1.309867203235626221e-01 -6.642074137926101685e-02 9.918098151683807373e-02 2.523888945579528809e-01 1.260405629873275757e-01 -8.557179570198059082e-02 5.223983898758888245e-02 1.695885062217712402e-01 -3.763178586959838867e-01 -2.165797650814056396e-01 -2.108263224363327026e-01 -1.098715662956237793e-01 3.275547623634338379e-01 -3.246162235736846924e-01 -1.410984694957733154e-01 -1.823045909404754639e-01 -2.407135814428329468e-02 1.090524941682815552e-01 -3.389102220535278320e-01 -2.936706840991973877e-01 -2.014143392443656921e-02 -1.147896796464920044e-01 1.908873766660690308e-01 -6.837272644042968750e-02 -1.012043356895446777e-01 1.190094463527202606e-02
-3.414762020111083984e-02 2.786404490470886230e-01 1.832177937030792236e-01 -1.398365199565887451e-01 -8.002889156341552734e-02 -1.167908236384391785e-01 -3.095111250877380371e-01 -7.401617616415023804e-02 8.158476650714874268e-02 1.309395432472229004e-01 2.746682167053222656e-01 3.233168646693229675e-02 3.367306292057037354e-01 -8.052233606576919556e-02 -1.715566515922546387e-01 -2.030792087316513062e-01 1.203067749738693237e-01 1.310654133558273315e-01 3.802183568477630615e-01 -8.769573643803596497e-03 1.020644605159759521e-01 -1.912150382995605469e-01 -8.988247811794281006e-02 1.512947380542755127e-01 1.809505522251129150e-01 -2.412934899330139160e-01 3.125789389014244080e-02 -2.730907499790191650e-02 1.759509295225143433e-01 -2.950271219015121460e-02 -2.118125855922698975e-01 1.796957552433013916e-01
3.942497447133064270e-02 7.806431502103805542e-02 1.361569315195083618e-01 -4.441082105040550232e-02 2.948078811168670654e-01 -1.366086453199386597e-01 -4.034727066755294800e-02 6.061980128288269043e-02 -1.093185245990753174e-01 1.025611683726310730e-01 -3.491259366273880005e-02 -2.245049551129341125e-02 2.857095599174499512e-01 -3.053856492042541504e-01 -4.072264730930328369e-01 -7.985309697687625885e-03 -2.992835342884063721e-01 4.951831698417663574e-02 3.996600955724716187e-02 2.901179017499089241e-03 -1.863669753074645996e-01 5.542307347059249878e-02 -3.078343570232391357e-01 1.499661952257156372e-01 3.230576217174530029e-01 -9.273772686719894409e-02 2.038271576166152954e-01 -1.953259110450744629e-01 2.265438735485076904e-01 -1.913890708237886429e-03 -5.707353726029396057e-02 -7.244172506034374237e-03
2.407397516071796417e-02 -8.069834858179092407e-02 -2.897083177231252193e-04 -2.274384051561355591e-01 2.085862308740615845e-01 -3.131848573684692383e-01 -1.264085620641708374e-01 -2.997920848429203033e-02 -2.090382203459739685e-02 2.557120025157928467e-01 -1.729378551244735718e-01 -4.568162932991981506e-02 1.762166619300842285e-03 -3.575126230716705322e-01 -3.577456474304199219e-01 -2.574878633022308350e-01 -8.342964947223663330e-02 -1.212515607476234436e-01 1.149047687649726868e-01 -7.291027903556823730e-02 1.053195819258689880e-01 1.482303142547607422e-01 -2.336593419313430786e-01 1.463759094476699829e-01 -3.755696490406990051e-02 -1.991479098796844482e-01 -7.511753588914871216e-02 -2.774465978145599365e-01 -7.569735497236251831e-02 -1.381649076938629150e-01 -2.366609871387481689e-01 -9.488077461719512939e-02
2.353344410657882690e-01 -7.952824234962463379e-02 2.774483263492584229e-01 -6.001672893762588501e-02 2.507151365280151367e-01 -1.438427865505218506e-01 -2.147097885608673096e-01 -4.589562118053436279e-02 8.038767427206039429e-02 1.244144961237907410e-01 -3.470181673765182495e-02 -5.679596215486526489e-02 2.418134957551956177e-01 2.839550673961639404e-01 -3.720438480377197266e-01 -1.998599171638488770e-01 -1.522995978593826294e-01 -2.989717759191989899e-02 3.158555030822753906e-01 2.188033014535903931e-01 -1.097870245575904846e-02 -1.896115988492965698e-01 -1.714005917310714722e-01 3.570397943258285522e-02 2.161596342921257019e-02 -7.899843156337738037e-02 3.211309909820556641e-01 8.220035582780838013e-02 -3.565325960516929626e-02 -2.517236582934856415e-02 -3.006978891789913177e-02 1.557825207710266113e-01
1.422413736581802368e-01 -4.456672444939613342e-02 4.072445034980773926e-01 -9.314239770174026489e-02 2.992738783359527588e-01 2.708910964429378510e-02 6.881506647914648056e-03 -3.706403449177742004e-02 8.396198600530624390e-02 -5.480667576193809509e-02 9.954735636711120605e-02 9.928108006715774536e-02 2.482884824275970459e-01 -3.061513602733612061e-01 -2.328340262174606323e-01 -1.758152693510055542e-01 -4.819779423996806145e-04 -4.113479331135749817e-02 4.458998516201972961e-02 1.764973551034927368e-01 -1.429732306860387325e-03 -5.094254389405250549e-03 -3.335725963115692139e-01 -2.215553373098373413e-01 4.358835890889167786e-02 -2.813258767127990723e-01 -1.596204489469528198e-01 -1.861053556203842163e-01 -1.348710656166076660e-01 1.549380570650100708e-01 -1.304397583007812500e-01 2.136199623346328735e-01
-2.710043489933013916e-01 -2.688257396221160889e-01 3.140834867954254150e-01 1.425301772542297840e-03 -2.376702614128589630e-02 -2.064748406410217285e-01 -7.314985245466232300e-02 8.222195506095886230e-02 2.269142568111419678e-01 3.322264179587364197e-02 2.678676880896091461e-02 1.140466257929801941e-01 1.291055828332901001e-01 -2.865337133407592773e-01 -1.035494729876518250e-01 -4.493705928325653076e-02 -3.354515731334686279e-01 -1.570794582366943359e-01 1.518608182668685913e-01 -9.573135524988174438e-02 3.489400073885917664e-02 -2.737074494361877441e-01 -2.248793095350265503e-01 -5.722082406282424927e-02 2.426725476980209351e-01 -4.927264526486396790e-02 1.045839115977287292e-01 -2.239722460508346558e-01 1.300315745174884796e-02 1.725307852029800415e-01 1.023944765329360962e-01 2.454694658517837524e-01
-1.946105388924479485e-03 4.582041501998901367e-02 1.280109304934740067e-02 -1.376203000545501709e-01 -1.625257581472396851e-01 -1.515632569789886475e-01 -1.457371865399181843e-03 1.048652082681655884e-01 2.662473618984222412e-01 4.020896255970001221e-01 -9.582662582397460938e-02 -4.229081049561500549e-02 1.193425282835960388e-01 1.319573223590850830e-01 -1.987687945365905762e-01 -3.905459940433502197e-01 -1.259334385395050049e-01 1.577717959880828857e-01 6.269249320030212402e-02 -3.137498199939727783e-01 -1.937286406755447388e-01 -2.037672549486160278e-01 -2.792598605155944824e-01 1.046123579144477844e-01 -5.581435561180114746e-02 -1.685603857040405273e-01 1.275003254413604736e-01 -1.057911142706871033e-01 2.606321275234222412e-01 -2.805621549487113953e-02 -1.112813651561737061e-01 2.253555925562977791e-03
9.668617509305477142e-03 -1.128717139363288879e-01 -7.138093467801809311e-03 -2.515636980533599854e-01 1.361624803394079208e-02 9.255786240100860596e-02 -1.526559740304946899e-01 -1.130227893590927124e-01 -3.049417436122894287e-01 2.084085792303085327e-01 -3.011546656489372253e-02 8.254257030785083771e-03 1.872637420892715454e-01 -1.286053359508514404e-01 -1.853764504194259644e-01 -2.470691055059432983e-01 -1.012034263112582266e-04 1.420459747314453125e-01 3.274605572223663330e-01 -1.942745000123977661e-01 -1.585850119590759277e-01 -3.529114425182342529e-01 -1.959289461374282837e-01 1.027814969420433044e-01 -1.681212335824966431e-01 -1.001542136073112488e-01 6.914742756634950638e-03 4.795709159225225449e-03 -3.991386890411376953e-01 -2.739312313497066498e-02 -1.570554971694946289e-01 -8.772119134664535522e-02
-7.044877856969833374e-02 2.739775180816650391e-01 8.409265428781509399e-03 -2.249115705490112305e-01 2.328379154205322266e-01 -1.738033443689346313e-01 -1.417699605226516724e-01 1.649529635906219482e-01 2.335761934518814087e-01 2.407534569501876831e-01 -1.103130504488945007e-01 7.407192140817642212e-03 3.893812000751495361e-01 -2.773423492908477783e-01 -3.889821469783782959e-01 5.498015135526657104e-02 -1.165716443210840225e-02 4.762437567114830017e-02 -6.572017818689346313e-02 2.947744168341159821e-02 -2.535005509853363037e-01 -2.357425093650817871e-01 -1.017511636018753052e-02 1.661091446876525879e-01 4.354163259267807007e-02 8.244044333696365356e-02 8.077502995729446411e-02 8.407623507082462311e-03 -3.404772654175758362e-02 1.969286352396011353e-01 -2.433185465633869171e-02 1.379604339599609375e-01
-1.297129131853580475e-02 3.510247170925140381e-02 1.833660155534744263e-01 -2.854320704936981201e-01 -9.798001497983932495e-02 -3.900906816124916077e-02 -1.770046949386596680e-01 -4.129439964890480042e-02 8.009146153926849365e-02 5.618957281112670898e-01 1.170135140419006348e-01 2.861965820193290710e-02 -8.765614777803421021e-02 3.190227225422859192e-02 2.130198292434215546e-02 -2.346609681844711304e-01 -2.754398286342620850e-01 -1.014824360609054565e-01 -7.738123834133148193e-02 -2.068996131420135498e-01 -2.767972648143768311e-01 -2.199690043926239014e-01 -1.983980238437652588e-01 4.553280025720596313e-02 1.908888220787048340e-01 9.762968868017196655e-02 -7.866536825895309448e-02 3.041018731892108917e-02 -8.687604963779449463e-02 2.212301194667816162e-01 -6.515999883413314819e-02 1.524976342916488647e-01
-1.693731993436813354e-01 1.088633313775062561e-01 9.481181204319000244e-02 4.195094853639602661e-02 -1.444599181413650513e-01 5.273204296827316284e-02 -2.456573098897933960e-01 -1.498856861144304276e-02 -5.663349293172359467e-03 1.418141275644302368e-01 4.599932953715324402e-02 -1.193675100803375244e-01 1.237232089042663574e-01 1.923462748527526855e-01 -2.480602115392684937e-01 -8.956309407949447632e-02 -4.390028864145278931e-02 -2.226162850856781006e-01 4.230753481388092041e-01 -3.630044162273406982e-01 -1.508736461400985718e-01 -8.419267833232879639e-02 -1.155853793025016785e-01 2.590802311897277832e-01 -2.215272635221481323e-01 -9.011817723512649536e-02 2.238099575042724609e-01 -2.287961728870868683e-02 -1.725351065397262573e-02 2.948932349681854248e-02 -2.434501051902770996e-01 2.555264532566070557e-01
-1.514863818883895874e-01 7.005667686462402344e-02 1.168007478117942810e-01 -2.627609372138977051e-01 9.868673235177993774e-02 -1.857786476612091064e-01 -2.442415058612823486e-02 2.343422770500183105e-01 2.431591004133224487e-01 -7.616966217756271362e-02 -1.801847368478775024e-01 -2.195493727922439575e-01 2.797865867614746094e-01 -2.849704921245574951e-01 -3.039231002330780029e-01 -1.496629118919372559e-01 -1.754391789436340332e-01 -7.833655923604965210e-02 2.220483496785163879e-03 2.006426081061363220e-02 1.394930295646190643e-02 -1.324767470359802246e-01 -1.953947395086288452e-01 2.360309064388275146e-01 3.579318523406982422e-02 -1.502588093280792236e-01 -1.653269380331039429e-01 -6.825426220893859863e-02 4.048061370849609375e-02 2.866339385509490967e-01 -2.495400756597518921e-01 1.377067714929580688e-01
1.757466420531272888e-02 -9.935638867318630219e-03 1.982547938823699951e-01 -3.814098890870809555e-03 -1.052459701895713806e-01 3.180321455001831055e-01 -1.752494722604751587e-01 1.104102209210395813e-01 2.194220870733261108e-01 1.013851910829544067e-01 -1.601314544677734375e-01 -9.657770395278930664e-02 9.199099987745285034e-02 -4.322363138198852539e-01 -1.894080787897109985e-01 2.841772884130477905e-02 -3.353748619556427002e-01 -3.051565960049629211e-02 3.065697252750396729e-01 -1.467075198888778687e-01 -8.605404198169708252e-02 -8.793342113494873047e-02 -2.148471325635910034e-01 1.078496202826499939e-01 9.368257224559783936e-02 -1.406971514225006104e-01 7.262733578681945801e-02 -3.133688867092132568e-01 6.693455576896667480e-02 1.067415401339530945e-01 1.503082066774368286e-01 -8.616089075803756714e-02
-3.313747420907020569e-02 -2.518654465675354004e-01 2.823315933346748352e-02 -1.843482255935668945e-01 9.201753139495849609e-02 1.841811090707778931e-01 -1.780074089765548706e-01 1.171042770147323608e-01 3.095147013664245605e-02 1.846773028373718262e-01 -1.097756624221801758e-01 4.214679077267646790e-02 -3.485750406980514526e-02 -3.281166553497314453e-01 -2.524096071720123291e-01 -1.655695587396621704e-01 -3.275384008884429932e-02 -4.417217522859573364e-02 2.113418132066726685e-01 6.379300728440284729e-03 -3.570940792560577393e-01 -1.040843222290277481e-02 -1.249288767576217651e-01 -1.397574692964553833e-01 -1.732218861579895020e-01 -9.454373270273208618e-02 -3.975158929824829102e-02 -3.828000426292419434e-01 -1.305025517940521240e-01 1.001396961510181427e-02 3.435274958610534668e-02 3.848876953125000000e-01
-5.037531629204750061e-02 1.657768636941909790e-01 4.472776874899864197e-02 3.866894543170928955e-02 -4.132060334086418152e-02 -1.369986236095428467e-01 -2.166811078786849976e-01 1.149056628346443176e-01 1.736172735691070557e-01 5.087736845016479492e-01 -3.845725581049919128e-02 1.868090927600860596e-01 3.174085170030593872e-02 1.627845317125320435e-01 -1.251213550567626953e-01 -4.013021290302276611e-01 -1.260515898466110229e-01 1.726866886019706726e-02 9.290171414613723755e-02 -2.867762148380279541e-01 -1.295707225799560547e-01 -2.607904374599456787e-01 -2.357343733310699463e-01 -4.546169936656951904e-02 -1.268859058618545532e-01 -7.089287042617797852e-02 4.118591174483299255e-02 -4.505550488829612732e-02 1.916571408510208130e-01 -8.396163582801818848e-02 -1.505910307168960571e-01 1.243832111358642578e-01
-7.246039062738418579e-02 1.759845614433288574e-01 3.270407915115356445e-01 -1.223422735929489136e-01 1.254443675279617310e-01 -2.578595280647277832e-01 -3.525080084800720215e-01 3.748779296875000000e-01 -1.456312388181686401e-01 3.495355844497680664e-01 6.293207406997680664e-02 1.433298438787460327e-01 -1.727995574474334717e-01 -1.742006540298461914e-01 -2.110845744609832764e-01 1.760737225413322449e-02 -1.446395963430404663e-01 -1.400506310164928436e-02 1.087864041328430176e-01 -1.880637928843498230e-02 1.475824508816003799e-02 -3.892499208450317383e-02 -2.290109992027282715e-01 -2.561988681554794312e-02 -2.813050814438611269e-04 -1.321996748447418213e-01 2.697157561779022217e-01 5.278086662292480469e-02 5.119654536247253418e-02 -2.595539763569831848e-02 -1.915844529867172241e-01 -2.690182626247406006e-02
2.166015356779098511e-01 2.237534373998641968e-01 -3.299307823181152344e-02 1.156984791159629822e-01 2.846958637237548828e-01 -3.910924866795539856e-02 -3.444929420948028564e-01 2.477028518915176392e-01 -1.304653584957122803e-01 3.074302971363067627e-01 5.447537451982498169e-02 -4.538553580641746521e-02 4.665884003043174744e-02 -1.288305521011352539e-01 -3.463998138904571533e-01 -8.213935047388076782e-02 -2.738839089870452881e-01 1.023149192333221436e-01 1.064204201102256775e-01 5.958151444792747498e-02 -4.023926556110382080e-01 -7.350683957338333130e-02 -9.856118261814117432e-02 9.075606614351272583e-02 -2.336962670087814331e-01 -6.204955652356147766e-02 8.747594803571701050e-02 -5.138434469699859619e-02 5.562309920787811279e-02 -7.486396282911300659e-02 7.290149107575416565e-03 2.675527334213256836e-02
7.793239504098892212e-02 1.618708521127700806e-01 -1.028761044144630432e-01 1.218848116695880890e-02 1.797082424163818359e-01 7.292536646127700806e-02 -1.869017332792282104e-01 4.742652922868728638e-02 2.853144705295562744e-02 -2.884529158473014832e-02 1.754510551691055298e-01 8.709476143121719360e-02 1.770990788936614990e-01 -1.107694730162620544e-01 -3.687725365161895752e-01 -1.409181952476501465e-01 -1.838949471712112427e-01 2.115718871355056763e-01 2.419210970401763916e-01 7.206754386425018311e-02 -3.649475872516632080e-01 -2.083978801965713501e-01 -2.191620618104934692e-01 6.968377530574798584e-02 4.769786074757575989e-02 2.210832946002483368e-02 3.249910175800323486e-01 -6.135699525475502014e-02 1.957312077283859253e-01 1.029996573925018311e-01 -1.813359111547470093e-01 2.773879468441009521e-01
-1.535521354526281357e-02 -2.196833789348602295e-01 1.301308572292327881e-01 2.498047053813934326e-02 2.111596986651420593e-02 7.009078562259674072e-02 -2.502778470516204834e-01 -5.736333504319190979e-02 -4.445971921086311340e-02 1.624520719051361084e-01 -8.524559438228607178e-02 -3.010005503892898560e-02 3.127364218235015869e-01 -1.596939414739608765e-01 -2.462389171123504639e-01 -1.945232599973678589e-01 -5.989971384406089783e-02 3.069043159484863281e-01 2.761737108230590820e-01 -4.350599944591522217e-01 -1.216372400522232056e-01 -1.585121899843215942e-01 -1.127433553338050842e-01 3.077522516250610352e-01 -9.398365765810012817e-02 -5.672751739621162415e-02 -3.307271003723144531e-02 9.259062260389328003e-02 -2.150106430053710938e-01 -6.942363921552896500e-03 -1.589497923851013184e-01 -2.013894729316234589e-02
-1.875730156898498535e-01 -1.872037649154663086e-01 9.254879504442214966e-02 4.908946901559829712e-02 4.731096699833869934e-02 3.012737035751342773e-01 -2.505480051040649414e-01 3.450810015201568604e-01 1.414551213383674622e-02 2.127296105027198792e-02 -7.641278952360153198e-02 -9.108383208513259888e-02 3.976372480392456055e-01 -2.671869695186614990e-01 -2.840169370174407959e-01 -9.647629410028457642e-02 1.886432059109210968e-02 9.693288058042526245e-02 2.887713350355625153e-02 -3.383782505989074707e-01 -7.693019509315490723e-02 -1.023500934243202209e-01 -7.590308785438537598e-02 4.487484693527221680e-02 6.112178042531013489e-02 9.026271104812622070e-02 -1.489746272563934326e-01 -7.788308709859848022e-02 -2.912568449974060059e-01 5.758470669388771057e-02 -1.640479415655136108e-01 -7.222462445497512817e-02
-1.479870676994323730e-01 3.520679473876953125e-02 3.181185424327850342e-01 -1.048771217465400696e-01 -1.481046974658966064e-01 -1.577933877706527710e-01 -1.954112946987152100e-01 -4.425205290317535400e-02 1.930372565984725952e-01 1.933182924985885620e-01 -7.253809273242950439e-02 7.121223211288452148e-02 4.172151908278465271e-02 2.327192761003971100e-02 -3.706925511360168457e-01 9.816371602937579155e-04 -1.844375431537628174e-01 1.274609863758087158e-01 2.300942093133926392e-01 -4.441887140274047852e-01 7.650970667600631714e-02 -4.112946987152099609e-02 -1.734695956110954285e-02 2.157099917531013489e-02 1.813622713088989258e-01 -2.359122633934020996e-01 1.389646083116531372e-01 1.905857622623443604e-01 1.346613168716430664e-01 -7.298929989337921143e-02 -2.766689956188201904e-01 -3.149641444906592369e-03
2.635661065578460693e-01 -1.512374132871627808e-01 3.090023696422576904e-01 -1.873973011970520020e-02 2.030891180038452148e-01 -1.097502559423446655e-01 -6.182586401700973511e-02 -1.698535382747650146e-01 1.140811219811439514e-01 4.304347559809684753e-02 1.204245164990425110e-01 -1.122335866093635559e-01 2.517772018909454346e-01 -1.324804574251174927e-01 -3.248040974140167236e-01 -3.237604200839996338e-01 -8.848951756954193115e-02 -6.053251773118972778e-02 2.725019156932830811e-01 2.357222884893417358e-01 6.954247131943702698e-03 -8.005161583423614502e-02 -2.917975187301635742e-01 -1.190819889307022095e-01 -4.543844237923622131e-02 -1.397616267204284668e-01 5.570756271481513977e-02 -3.053570389747619629e-01 -1.234043762087821960e-01 7.403743267059326172e-02 -4.613142088055610657e-02 6.895096600055694580e-02
-2.160031944513320923e-01 -4.064685478806495667e-02 1.874498724937438965e-01 -2.658624351024627686e-01 -5.986329168081283569e-02 -1.296573430299758911e-01 -3.326866328716278076e-01 -6.837283819913864136e-02 -5.428979918360710144e-02 1.444716192781925201e-02 2.782174944877624512e-01 -1.900385618209838867e-01 1.844417303800582886e-01 -4.627808555960655212e-02 -3.314366042613983154e-01 -3.406751453876495361e-01 -1.319244969636201859e-02 2.649073600769042969e-01 1.123052909970283508e-01 -6.089015677571296692e-02 -3.178308159112930298e-02 -1.415348798036575317e-01 -8.428470790386199951e-02 -1.087901592254638672e-01 2.534500360488891602e-01 -3.010228574275970459e-01 4.228530824184417725e-02 -7.451595366001129150e-02 2.013234794139862061e-01 1.129321847110986710e-02 -5.256616044789552689e-03 -4.294318705797195435e-02
-7.934751361608505249e-02 1.400506496429443359e-01 -3.795339539647102356e-02 -1.366814076900482178e-01 1.817658543586730957e-01 -1.230845004320144653e-01 -1.457668542861938477e-01 1.363601684570312500e-01 1.013054624199867249e-01 2.354225367307662964e-01 4.151613265275955200e-02 -1.942445784807205200e-01 6.015940010547637939e-02 -2.581158578395843506e-01 -2.412403672933578491e-01 7.646457850933074951e-02 1.873755641281604767e-02 1.116978228092193604e-01 2.895316779613494873e-01 -2.599447667598724365e-01 -9.378910809755325317e-02 -1.703996807336807251e-01 -2.758112177252769470e-02 -1.098697781562805176e-01 -1.696144789457321167e-01 9.093986824154853821e-03 1.139319613575935364e-01 -4.390645027160644531e-02 -6.052119731903076172e-01 1.320425607264041901e-02 -3.728544712066650391e-02 3.312848741188645363e-03
-4.548420384526252747e-02 5.828316137194633484e-02 -3.943696990609169006e-02 -4.123112186789512634e-03 2.787584364414215088e-01 1.886415630578994751e-01 -5.296137183904647827e-02 5.724839493632316589e-02 2.085020542144775391e-01 1.276471465826034546e-01 8.547541499137878418e-02 2.541663683950901031e-02 -4.651859402656555176e-02 -7.092227041721343994e-02 -5.959841609001159668e-01 -5.670072883367538452e-02 -1.134342551231384277e-01 1.304525583982467651e-01 2.586444914340972900e-01 -2.233808636665344238e-01 -7.268917560577392578e-02 -2.082729339599609375e-01 1.875336095690727234e-02 -2.130136787891387939e-01 -9.770227223634719849e-02 6.440406665205955505e-03 -1.088163480162620544e-01 -1.969295591115951538e-01 -2.062375247478485107e-01 2.193248420953750610e-01 -1.146266907453536987e-01 -1.876373738050460815e-01
1.899708658456802368e-01 1.770962029695510864e-01 2.748952507972717285e-01 -4.336557816714048386e-03 1.046801060438156128e-01 -9.681656211614608765e-02 -2.068909704685211182e-01 2.523978352546691895e-01 5.065386742353439331e-02 -1.716560572385787964e-01 -3.613088279962539673e-02 1.170198693871498108e-01 2.329652905464172363e-01 -1.666043400764465332e-01 -4.396470189094543457e-01 2.969684824347496033e-02 -4.361978918313980103e-02 1.729651540517807007e-01 8.999487012624740601e-02 1.382103860378265381e-01 -2.590443193912506104e-01 -7.374206930398941040e-02 -2.720832526683807373e-01 4.981373250484466553e-02 2.110334932804107666e-01 -1.140841692686080933e-01 1.779915243387222290e-01 -1.001079678535461426e-01 2.372179478406906128e-01 1.145242899656295776e-01 -1.665138453245162964e-01 -4.948370531201362610e-02
6.264188885688781738e-02 1.233359873294830322e-01 2.450708895921707153e-01 -1.643176674842834473e-01 2.553848922252655029e-02 -9.363356232643127441e-02 -3.072392046451568604e-01 4.450287669897079468e-03 1.310517936944961548e-01 1.405138522386550903e-01 5.172459036111831665e-02 1.150352805852890015e-01 -1.519716978073120117e-01 8.114980906248092651e-02 -9.319550544023513794e-02 -3.080791831016540527e-01 -2.340513020753860474e-01 -2.954781353473663330e-01 2.045001238584518433e-01 -2.445760816335678101e-01 -4.046036899089813232e-01 2.753640897572040558e-02 -1.855659931898117065e-01 7.538498193025588989e-02 -8.846405893564224243e-02 1.957949101924896240e-01 2.875865809619426727e-02 1.936134994029998779e-01 -1.072416529059410095e-01 4.092368111014366150e-02 -2.387926578521728516e-01 2.975749969482421875e-02
2.511880397796630859e-01 -4.380449652671813965e-02 2.174920886754989624e-01 -5.095252301543951035e-03 5.495058372616767883e-02 -1.571460068225860596e-01 -7.595963031053543091e-02 3.849339485168457031e-01 1.056287139654159546e-01 9.094193577766418457e-02 1.343503743410110474e-01 -7.481447421014308929e-03 9.226754307746887207e-02 8.750753104686737061e-02 -1.979147270321846008e-02 -2.305037975311279297e-01 -1.881228387355804443e-01 -2.386882156133651733e-01 2.855080068111419678e-01 -1.475330591201782227e-01 -2.022774666547775269e-01 -1.364250034093856812e-01 -5.030690133571624756e-02 -1.370412856340408325e-01 8.697743713855743408e-02 -2.379937469959259033e-01 2.177019417285919189e-01 -4.940315335988998413e-02 -3.926156163215637207e-01 1.604546755552291870e-01 -1.637748926877975464e-01 3.914254158735275269e-02
3.087251633405685425e-02 9.483752772212028503e-03 1.652564704418182373e-01 -1.740761399269104004e-01 2.164229750633239746e-01 -2.104346603155136108e-01 -2.128556966781616211e-01 2.687143683433532715e-01 -1.086729299277067184e-02 2.545199394226074219e-01 1.578804105520248413e-01 -1.637026667594909668e-01 2.017110884189605713e-01 -4.539506137371063232e-02 -3.087383508682250977e-01 -1.099842935800552368e-01 1.603346019983291626e-01 9.436932951211929321e-02 1.175163686275482178e-01 4.160371422767639160e-02 1.970548033714294434e-01 -1.038054004311561584e-01 -2.079976499080657959e-01 1.328609585762023926e-01 -1.425590068101882935e-01 -1.886169761419296265e-01 1.380065977573394775e-01 -8.445111662149429321e-02 -7.273525744676589966e-02 1.730072796344757080e-01 -4.027469754219055176e-01 1.604421436786651611e-01
1.851715147495269775e-02 1.908331662416458130e-01 8.715655654668807983e-02 -9.313092380762100220e-02 1.695021390914916992e-01 -1.585801690816879272e-01 -1.103955358266830444e-01 -1.597172766923904419e-02 -2.701832354068756104e-01 2.277393937110900879e-01 1.366740614175796509e-01 -1.982356421649456024e-02 6.642026454210281372e-02 -2.151753380894660950e-02 -5.677274987101554871e-02 -2.348734736442565918e-01 -1.435534209012985229e-01 -2.690874040126800537e-01 2.501275241374969482e-01 -6.865961104631423950e-02 -5.187668800354003906e-01 -4.431687891483306885e-01 -1.309646219015121460e-01 -7.232602685689926147e-02 8.577713370323181152e-02 7.534624636173248291e-02 5.787054076790809631e-02 1.400906872004270554e-02 -6.450456380844116211e-02 -9.507422335445880890e-03 -6.629107147455215454e-02 5.392957944422960281e-03
1.278129667043685913e-01 -2.327872365713119507e-01 2.462788484990596771e-02 -1.753994822502136230e-01 1.392500009387731552e-02 -2.862205803394317627e-01 -2.034740149974822998e-01 3.237128853797912598e-01 3.675323724746704102e-02 2.473233789205551147e-01 -3.112758882343769073e-02 3.583810850977897644e-02 8.087863214313983917e-03 -2.118645459413528442e-01 -2.905333936214447021e-01 2.049806267023086548e-01 -1.109022200107574463e-01 5.804574117064476013e-02 1.034900322556495667e-01 1.049664393067359924e-01 -1.290338858962059021e-02 -2.549855709075927734e-01 -3.737491965293884277e-01 1.486469358205795288e-01 1.934362947940826416e-02 5.078551173210144043e-02 1.411294378340244293e-02 -2.071151882410049438e-01 -3.152347207069396973e-01 5.953769385814666748e-02 -1.018788516521453857e-01 9.965761005878448486e-02
2.224695086479187012e-01 -3.072321787476539612e-02 -5.446091666817665100e-02 -1.628495752811431885e-02 6.564526259899139404e-02 -1.322740763425827026e-01 -5.458919331431388855e-02 -3.259604098275303841e-03 -3.064988180994987488e-02 2.949831485748291016e-01 1.046971231698989868e-01 6.237778067588806152e-02 1.871880888938903809e-01 -2.551262378692626953e-01 -3.523154556751251221e-01 -1.572325080633163452e-01 2.888774964958429337e-03 -3.101028129458427429e-02 -3.089064173400402069e-02 -4.066863059997558594e-01 1.519967452622950077e-03 -1.968462467193603516e-01 -5.772931128740310669e-02 -4.144870340824127197e-01 1.132747530937194824e-01 -2.234455943107604980e-01 1.473734974861145020e-01 -2.332887202501296997e-01 -3.229244053363800049e-02 -2.074122894555330276e-03 -8.804219216108322144e-02 -2.021156996488571167e-01
-1.055597960948944092e-01 6.243145465850830078e-02 6.841706484556198120e-02 -2.722502648830413818e-01 1.587990671396255493e-01 -1.768915802240371704e-01 -9.684726595878601074e-02 -8.466176688671112061e-02 -6.865731626749038696e-02 -6.174000445753335953e-03 -2.551457881927490234e-01 6.748537719249725342e-02 4.062092900276184082e-01 -1.923871040344238281e-01 -2.987469732761383057e-01 5.795779079198837280e-02 -2.746565937995910645e-01 8.427619189023971558e-02 1.994467973709106445e-01 -2.040020674467086792e-01 -2.038058936595916748e-01 -6.897442042827606201e-02 -2.351667359471321106e-02 1.858770698308944702e-01 -1.976725459098815918e-02 -6.076411902904510498e-02 4.288411885499954224e-02 -2.925361879169940948e-02 9.620163589715957642e-02 3.045814633369445801e-01 -7.330407202243804932e-02 3.233608007431030273e-01
2.007967382669448853e-01 5.588317662477493286e-02 3.339562118053436279e-01 -1.496742106974124908e-02 -3.626676648855209351e-02 -9.174871444702148438e-02 -2.236582040786743164e-01 1.734224110841751099e-01 2.891223132610321045e-01 9.285204857587814331e-02 3.492340818047523499e-02 -1.579743921756744385e-01 9.542955458164215088e-02 -6.939734518527984619e-02 -1.585173755884170532e-01 -3.032168745994567871e-01 -2.964684367179870605e-01 -3.102980852127075195e-01 2.087278664112091064e-01 -1.265513896942138672e-01 7.775887381285429001e-03 -1.502871960401535034e-01 -6.698273122310638428e-02 -1.853510290384292603e-01 -9.632665663957595825e-02 3.492742404341697693e-02 2.080665528774261475e-01 -3.989813849329948425e-02 -2.907260656356811523e-01 -3.533695638179779053e-02 -2.082992792129516602e-01 -1.257178932428359985e-01
4.356346651911735535e-02 3.012864887714385986e-01 2.362201511859893799e-01 6.560149602591991425e-03 -2.917250990867614746e-01 -1.237452775239944458e-01 -1.083190441131591797e-01 -1.520892828702926636e-01 -1.412812322378158569e-01 2.499598264694213867e-01 1.609539836645126343e-01 -7.138396799564361572e-02 8.443470299243927002e-02 -1.459984332323074341e-01 -5.388041138648986816e-01 4.945293441414833069e-02 -2.305748760700225830e-01 -5.454944074153900146e-02 -3.533485904335975647e-02 -3.329098224639892578e-01 -1.244493126869201660e-01 -1.233416348695755005e-01 -2.288364470005035400e-01 -6.072101742029190063e-02 -3.456797078251838684e-02 2.996254339814186096e-02 -3.357358276844024658e-02 -2.355886809527873993e-02 1.199169829487800598e-01 3.003440611064434052e-02 7.344628125429153442e-02 -4.625257104635238647e-02
6.253000348806381226e-02 -1.064462438225746155e-01 1.217888444662094116e-01 -5.977607890963554382e-02 6.410730630159378052e-02 7.313154637813568115e-02 -7.786589115858078003e-02 -2.907084673643112183e-02 -6.691510975360870361e-02 -7.790098898112773895e-03 5.665755271911621094e-02 6.290628015995025635e-02 2.625290304422378540e-02 -1.552670896053314209e-01 -3.736896514892578125e-01 -5.730085074901580811e-02 -4.000613838434219360e-02 1.100270524621009827e-01 2.754050493240356445e-01 -2.759130597114562988e-01 -1.364875435829162598e-01 -1.794163286685943604e-01 -2.479967772960662842e-01 2.103795409202575684e-01 -7.029867917299270630e-02 -1.005179509520530701e-01 -2.536826133728027344e-01 2.009376883506774902e-01 -2.914640605449676514e-01 3.989001810550689697e-01 -2.897529602050781250e-01 2.209397591650485992e-02
7.649592310190200806e-02 -1.071424316614866257e-02 1.813834905624389648e-01 -2.291458547115325928e-01 -4.862850066274404526e-03 -1.083540767431259155e-01 7.287926971912384033e-02 1.205078661441802979e-01 1.032816059887409210e-02 1.158262938261032104e-01 -1.573844067752361298e-02 4.168562889099121094e-01 2.782969474792480469e-01 5.041110143065452576e-02 -3.933221399784088135e-01 -5.885047465562820435e-02 -3.269084990024566650e-01 3.847267478704452515e-02 3.033930622041225433e-02 -9.734772145748138428e-02 1.988267153501510620e-01 -1.789355427026748657e-01 4.648332949727773666e-03 7.456548511981964111e-02 -2.637694589793682098e-02 -2.067069709300994873e-01 4.974148422479629517e-02 5.265057086944580078e-02 -3.666001558303833008e-01 -1.270487159490585327e-01 -2.353635877370834351e-01 -2.918317914009094238e-02
-6.583934277296066284e-02 1.259890198707580566e-01 1.629347652196884155e-01 -2.537433505058288574e-01 1.259353309869766235e-01 -1.943603605031967163e-01 -8.921290189027786255e-02 5.483647808432579041e-02 1.825903058052062988e-01 -4.969300702214241028e-02 -1.190305575728416443e-01 3.143009543418884277e-02 5.438336730003356934e-01 -3.767691552639007568e-02 -4.865974783897399902e-01 -1.194823235273361206e-01 -3.129078149795532227e-01 1.211418956518173218e-01 -1.743309199810028076e-02 -1.325508654117584229e-01 -3.741088882088661194e-02 7.751756161451339722e-02 -1.285331845283508301e-01 1.182090118527412415e-01 -8.298358321189880371e-02 -9.027550928294658661e-03 8.134093135595321655e-02 2.207360975444316864e-02 -2.697834931313991547e-02 1.441309452056884766e-01 -3.989900927990674973e-03 1.453019529581069946e-01
-1.606885045766830444e-01 1.058972720056772232e-02 3.002708852291107178e-01 -1.596509814262390137e-01 3.513368666172027588e-01 -1.662049144506454468e-01 -3.898568451404571533e-01 5.503224581480026245e-02 -1.065063476562500000e-01 5.585604533553123474e-02 2.172336913645267487e-02 2.900593169033527374e-02 3.858675658702850342e-01 -1.400720775127410889e-01 -3.007405996322631836e-01 -1.176692694425582886e-01 -1.663971692323684692e-01 6.502377986907958984e-02 -1.833931542932987213e-02 -3.090162761509418488e-02 3.510428592562675476e-02 4.177296161651611328e-02 -1.517401933670043945e-01 3.607037961483001709e-01 1.568007916212081909e-01 6.396064162254333496e-02 5.174415186047554016e-02 -1.323551535606384277e-01 -4.534623119980096817e-03 7.921963185071945190e-02 -5.212928354740142822e-02 1.286559104919433594e-01
-1.205408945679664612e-01 2.822914160788059235e-02 2.758127450942993164e-02 -3.010118305683135986e-01 1.680114120244979858e-01 -1.412501335144042969e-01 -2.564722858369350433e-02 5.341041460633277893e-02 -1.272914279252290726e-02 1.243259385228157043e-01 -7.773577421903610229e-02 -5.189221724867820740e-02 -9.719236195087432861e-02 -3.007255494594573975e-01 -1.762799918651580811e-01 -2.709589004516601562e-01 -3.579672873020172119e-01 1.021442562341690063e-01 2.330990731716156006e-01 3.068798035383224487e-02 5.955429375171661377e-02 1.039024740457534790e-01 -3.871731758117675781e-01 2.543929219245910645e-01 1.556857824325561523e-01 -2.030296772718429565e-01 9.656337648630142212e-02 -4.515780881047248840e-02 -1.609813421964645386e-01 -2.324570268392562866e-01 -1.460877954959869385e-01 1.093436703085899353e-01
1.775550544261932373e-01 -2.022971585392951965e-02 -4.890982434153556824e-02 -4.362472519278526306e-02 3.828696161508560181e-02 -2.690740823745727539e-01 -5.507335998117923737e-03 -9.360852837562561035e-02 2.439058385789394379e-03 1.756856441497802734e-01 -2.661024034023284912e-01 -1.065950840711593628e-02 -4.668381437659263611e-02 -8.869381994009017944e-02 -4.859114587306976318e-01 -1.618050336837768555e-01 -6.564503908157348633e-02 -1.547897756099700928e-01 1.712276637554168701e-01 3.578730626031756401e-03 -4.767062366008758545e-01 -2.067930549383163452e-01 1.550105661153793335e-01 9.886468201875686646e-02 6.375788152217864990e-02 -9.763921797275543213e-02 2.457541525363922119e-01 1.361230909824371338e-01 -2.263345420360565186e-01 1.365655916742980480e-03 -2.393644303083419800e-02 3.517283871769905090e-02
1.264398247003555298e-01 1.519511640071868896e-01 -6.644865870475769043e-02 -1.087302491068840027e-01 -1.766321957111358643e-01 7.029200345277786255e-02 -1.599641740322113037e-01 -1.622990369796752930e-01 1.542473584413528442e-01 1.257892400026321411e-01 -3.055647946894168854e-02 -6.083358451724052429e-02 2.306910008192062378e-01 1.624760180711746216e-01 -3.116087317466735840e-01 -1.971475929021835327e-01 -2.734001874923706055e-01 -5.257692188024520874e-02 3.994768857955932617e-01 -3.128474056720733643e-01 -1.703931242227554321e-01 1.801295019686222076e-02 -6.136381626129150391e-02 1.032031252980232239e-01 -1.705245971679687500e-01 -1.749090403318405151e-01 -8.136174827814102173e-02 -8.446658402681350708e-02 1.704260408878326416e-01 3.897331655025482178e-03 -2.829309105873107910e-01 1.884271353483200073e-01
3.112877607345581055e-01 -1.248687282204627991e-01 1.999355852603912354e-01 -2.307016104459762573e-01 1.682895123958587646e-01 -5.832871422171592712e-03 1.278484822250902653e-03 3.165367245674133301e-01 1.269493848085403442e-01 1.154221035540103912e-02 3.187945485115051270e-01 3.451632335782051086e-02 4.984629922546446323e-04 -8.665307611227035522e-02 1.621808297932147980e-02 -1.752256155014038086e-01 -2.817083299160003662e-01 7.292455062270164490e-03 2.231120020151138306e-01 1.907646656036376953e-02 -2.457672208547592163e-01 -3.628600239753723145e-01 -2.390877753496170044e-01 -1.218107938766479492e-01 -2.257736958563327789e-02 3.660044074058532715e-02 2.188579738140106201e-02 -2.101491987705230713e-01 -2.232924252748489380e-01 1.099246516823768616e-01 -7.745567709207534790e-02 -1.234259363263845444e-02
2.576439380645751953e-01 1.424796599894762039e-02 -1.269596628844738007e-02 1.618519239127635956e-02 -1.793595254421234131e-01 2.485406994819641113e-01 -2.761040925979614258e-01 -1.630082167685031891e-02 2.265965044498443604e-01 1.097542345523834229e-01 7.690537720918655396e-02 1.693221330642700195e-01 1.012839227914810181e-01 -1.869054734706878662e-01 -4.699242711067199707e-01 1.942836120724678040e-02 6.005429103970527649e-02 -3.832267224788665771e-02 2.625926434993743896e-01 -1.222117468714714050e-01 -3.952634930610656738e-01 -5.378708988428115845e-02 -6.735562533140182495e-02 -2.254936657845973969e-02 1.151846423745155334e-01 -7.967224717140197754e-02 -7.997900992631912231e-02 -4.822807759046554565e-02 -1.708937436342239380e-01 2.257697051391005516e-03 -2.232013344764709473e-01 -1.940964609384536743e-01
1.174253895878791809e-01 -5.568497255444526672e-02 1.234983354806900024e-01 -8.819137513637542725e-02 9.876348078250885010e-03 -2.566477954387664795e-01 -3.149910271167755127e-01 8.686940371990203857e-02 -5.198103934526443481e-02 3.505235910415649414e-01 -1.170413345098495483e-01 1.493591070175170898e-01 1.101461276412010193e-01 -1.886427402496337891e-01 -2.421651035547256470e-01 5.127955973148345947e-02 -1.414864212274551392e-01 -7.278209924697875977e-02 2.078930139541625977e-01 1.590367406606674194e-01 -7.068485766649246216e-02 -7.539002597332000732e-02 -3.249222934246063232e-01 1.880051791667938232e-01 1.645172983407974243e-01 1.493403911590576172e-01 5.957590043544769287e-02 -3.606542348861694336e-01 -6.721262633800506592e-02 1.971419341862201691e-02 -1.878281235694885254e-01 2.194975465536117554e-01
-4.835007246583700180e-03 3.146066367626190186e-01 -1.133451387286186218e-01 -1.334902048110961914e-01 -1.017731055617332458e-01 -4.736851528286933899e-02 -2.352167367935180664e-01 2.619657665491104126e-02 1.446651220321655273e-01 2.786777317523956299e-01 4.608673043549060822e-03 -8.227450400590896606e-02 1.950112581253051758e-01 -8.255630731582641602e-02 -1.713781803846359253e-01 -1.918395012617111206e-01 -1.887906342744827271e-01 -1.252948585897684097e-02 1.676768660545349121e-01 -6.634836643934249878e-02 -9.221144020557403564e-02 -3.731983304023742676e-01 -8.325638622045516968e-02 -2.575514614582061768e-01 1.585436463356018066e-01 3.748166561126708984e-02 -2.788529358804225922e-02 5.907506495714187622e-02 -4.371916949748992920e-01 2.270691841840744019e-01 9.551273286342620850e-02 1.154615730047225952e-01
3.517381548881530762e-01 2.389278635382652283e-02 2.846035659313201904e-01 -3.329593315720558167e-02 -3.170929849147796631e-01 2.367366850376129150e-02 -3.454229533672332764e-01 -1.748486757278442383e-01 2.278381884098052979e-01 1.776266545057296753e-01 1.642008274793624878e-01 9.807863831520080566e-02 9.158501774072647095e-02 -7.458963245153427124e-02 -4.678860902786254883e-01 6.606548279523849487e-02 -2.051623910665512085e-01 1.301846653223037720e-01 5.198244377970695496e-02 -2.160136103630065918e-01 -1.233142912387847900e-01 -6.926849484443664551e-02 -4.524858668446540833e-02 -2.526172623038291931e-02 7.107876241207122803e-02 -7.480769604444503784e-02 -3.542558476328849792e-02 -9.802851825952529907e-02 -1.029540300369262695e-01 9.741692245006561279e-02 3.825963288545608521e-02 -1.056764870882034302e-01
-4.493759945034980774e-02 -1.489011049270629883e-01 1.178918406367301941e-02 -2.945305109024047852e-01 7.031036075204610825e-03 -1.636135019361972809e-02 -1.807481199502944946e-01 1.008741185069084167e-01 9.167828410863876343e-02 2.007404863834381104e-01 -7.776708155870437622e-02 -3.221380710601806641e-01 7.051403168588876724e-03 -2.326063215732574463e-01 -3.865088224411010742e-01 -1.659438014030456543e-01 -7.870252430438995361e-02 2.816649079322814941e-01 1.422228366136550903e-01 -1.862022131681442261e-01 -1.341816633939743042e-01 -3.750425875186920166e-01 -6.604781746864318848e-02 -1.210608780384063721e-01 9.625719487667083740e-02 1.536434739828109741e-01 -1.754812896251678467e-01 3.583835065364837646e-02 -1.297203153371810913e-01 1.941946446895599365e-01 -8.946668356657028198e-02 -1.027355492115020752e-01
2.534810267388820648e-02 1.630139052867889404e-01 9.216999262571334839e-02 -1.951908916234970093e-01 2.915070652961730957e-01 -2.093454450368881226e-01 -3.187678009271621704e-02 -5.622392520308494568e-02 2.123555541038513184e-01 6.205433607101440430e-02 -1.168428808450698853e-01 1.819599568843841553e-01 5.263929367065429688e-01 -2.349554300308227539e-01 -4.599833190441131592e-01 -8.015315979719161987e-02 -1.086178719997406006e-01 2.787645161151885986e-02 -3.931013494729995728e-02 -1.859158873558044434e-01 -9.436535835266113281e-02 -1.760886982083320618e-02 -2.478510141372680664e-02 8.570807427167892456e-02 8.757642470300197601e-03 -4.579728841781616211e-02 2.121686339378356934e-01 -9.241730906069278717e-03 1.672257669270038605e-02 1.830372363328933716e-01 6.668375572189688683e-04 1.680201105773448944e-02
2.813744843006134033e-01 -2.043748646974563599e-02 4.259760975837707520e-01 -1.008957028388977051e-01 -3.141364753246307373e-01 1.425639241933822632e-01 -2.266514897346496582e-01 -1.535736918449401855e-01 1.908868402242660522e-01 1.072741299867630005e-01 1.807935386896133423e-01 4.323654808104038239e-03 1.574550569057464600e-01 -2.695743553340435028e-02 -3.701609373092651367e-01 1.119416579604148865e-01 -1.215402781963348389e-01 -9.697175770998001099e-02 4.259425029158592224e-02 -2.587235271930694580e-01 -9.090982377529144287e-02 -1.837978363037109375e-01 -3.907277807593345642e-02 -7.746726274490356445e-03 1.390611231327056885e-01 -3.483352810144424438e-02 1.374310851097106934e-01 -1.176428198814392090e-01 -2.234861403703689575e-01 -1.826718635857105255e-02 -1.076728925108909607e-01 -1.654733419418334961e-01
2.169815748929977417e-01 -2.692337036132812500e-01 2.657206915318965912e-02 -9.859901852905750275e-03 1.078516989946365356e-01 -3.301111608743667603e-02 -1.665058135986328125e-01 -1.131728813052177429e-01 1.165285781025886536e-01 1.655546277761459351e-01 -1.469320356845855713e-01 6.325134634971618652e-02 1.701116375625133514e-02 -2.012297809123992920e-01 -4.141539037227630615e-01 -2.449502348899841309e-01 -2.516589462757110596e-01 4.677705839276313782e-02 1.432852596044540405e-01 -4.840213432908058167e-02 -7.399871945381164551e-02 -4.313442856073379517e-02 -1.971067786216735840e-01 -2.209483534097671509e-01 -2.014120966196060181e-01 -1.177627593278884888e-01 6.197389448061585426e-04 -2.555235922336578369e-01 -1.881701052188873291e-01 -1.021849662065505981e-01 -4.649275913834571838e-02 3.692596554756164551e-01
-1.912736892700195312e-01 2.040215022861957550e-02 2.068229615688323975e-01 -2.968788444995880127e-01 4.359443485736846924e-02 -3.001144826412200928e-01 -3.782340288162231445e-01 1.250140070915222168e-01 8.983775973320007324e-02 2.278789728879928589e-01 -1.090721506625413895e-02 -1.008047908544540405e-02 1.256419867277145386e-01 -2.617790699005126953e-01 -1.614044308662414551e-01 -2.343119233846664429e-01 -1.498194783926010132e-01 -3.498975560069084167e-02 1.274486333131790161e-01 1.693207770586013794e-01 9.118477255105972290e-02 -2.852937951683998108e-02 -6.429474055767059326e-02 -1.555404365062713623e-01 1.274713426828384399e-01 -3.751885592937469482e-01 7.877784967422485352e-02 -2.296134531497955322e-01 8.518162369728088379e-02 -1.267909556627273560e-01 -4.704992100596427917e-02 9.171507507562637329e-02
3.884369134902954102e-01 -2.234496921300888062e-01 -1.493431180715560913e-01 -1.351886391639709473e-01 1.819844543933868408e-01 -6.903920322656631470e-02 -2.701754271984100342e-01 -8.711745962500572205e-03 -1.570365577936172485e-02 2.181364744901657104e-01 1.647270023822784424e-01 9.630651772022247314e-02 1.824453175067901611e-01 -3.486768305301666260e-01 -1.510970443487167358e-01 -1.084021851420402527e-01 -1.211156770586967468e-01 -1.575665771961212158e-01 -8.035856485366821289e-02 -3.090346753597259521e-01 -8.337735384702682495e-02 -1.434178203344345093e-01 2.426157705485820770e-02 -9.833160042762756348e-02 9.865681827068328857e-02 -2.872015833854675293e-01 1.186209078878164291e-02 4.383183270692825317e-02 -1.345949620008468628e-01 1.054543256759643555e-01 -1.513130813837051392e-01 -2.198245525360107422e-01
5.090765655040740967e-02 2.026231735944747925e-01 1.653571128845214844e-01 -2.376914173364639282e-01 -1.086923703551292419e-01 -5.134316533803939819e-02 7.100962847471237183e-02 2.196237593889236450e-01 -2.892333082854747772e-02 2.673046886920928955e-01 -6.982120126485824585e-02 1.342180818319320679e-01 7.378893345594406128e-02 4.807111620903015137e-02 -2.025931328535079956e-01 -1.597196608781814575e-01 -4.862120449542999268e-01 -1.630792170763015747e-01 2.158032804727554321e-01 -1.586971580982208252e-01 1.042181923985481262e-01 -1.431067734956741333e-01 -1.583162695169448853e-01 -1.351354867219924927e-01 -2.028911560773849487e-02 -2.924108505249023438e-01 -8.665570616722106934e-02 3.186703324317932129e-01 -3.227622434496879578e-02 -1.497969180345535278e-01 -8.558417856693267822e-02 9.822214953601360321e-03
9.868420660495758057e-02 -1.937393844127655029e-02 1.814305186271667480e-01 -2.846872806549072266e-01 5.772883817553520203e-02 -4.624744132161140442e-02 -4.142957553267478943e-02 -5.244212970137596130e-02 2.121094428002834320e-02 1.040866598486900330e-01 4.669249430298805237e-02 7.558057457208633423e-02 -5.985242500901222229e-02 -2.863643169403076172e-01 -1.269335895776748657e-01 -3.728248476982116699e-01 -2.272553443908691406e-01 8.392623811960220337e-02 2.884877920150756836e-01 3.773523122072219849e-02 -2.278665453195571899e-01 -6.627358496189117432e-02 -1.624267250299453735e-01 2.158654332160949707e-01 -1.838306039571762085e-01 -6.459047645330429077e-02 1.811196058988571167e-01 -3.633709549903869629e-01 6.164628267288208008e-02 -2.837511710822582245e-02 7.496419548988342285e-02 3.470494449138641357e-01
1.762709319591522217e-01 1.052890717983245850e-01 -1.135013923048973083e-01 -7.804496213793754578e-03 -6.391972769051790237e-03 -2.313827425241470337e-01 -3.051093518733978271e-01 4.717706888914108276e-02 1.245577260851860046e-01 3.411967754364013672e-01 6.564933061599731445e-02 -1.193813905119895935e-01 3.804858922958374023e-01 9.876076132059097290e-02 -1.876790970563888550e-01 -2.793128490447998047e-01 -2.253220081329345703e-01 9.088782593607902527e-03 2.168346643447875977e-01 -6.423775106668472290e-02 -2.313256114721298218e-01 -1.201764345169067383e-01 -1.843650452792644501e-02 -2.897299230098724365e-01 -1.088127717375755310e-01 -1.488386373966932297e-02 -6.235999986529350281e-02 1.273664832115173340e-01 -1.308409124612808228e-02 -1.043287385255098343e-02 8.763568103313446045e-02 2.887607216835021973e-01
1.514782458543777466e-01 9.351141750812530518e-02 3.974035680294036865e-01 -1.596882194280624390e-01 2.259576022624969482e-01 -4.135149531066417694e-03 -2.005900442600250244e-02 5.318810418248176575e-02 1.053600460290908813e-01 6.139333173632621765e-02 1.956789940595626831e-01 3.331106305122375488e-01 3.854645490646362305e-01 -1.867788583040237427e-01 -3.467288613319396973e-01 -2.250942885875701904e-01 -3.689640760421752930e-02 4.001390561461448669e-02 -9.224382042884826660e-02 1.067145466804504395e-01 -2.832836098968982697e-02 -3.976354002952575684e-02 -1.350558698177337646e-01 -8.040100336074829102e-02 8.095328509807586670e-02 -1.555091440677642822e-01 8.958683907985687256e-02 3.888253495097160339e-02 -2.076132744550704956e-01 2.698111236095428467e-01 -4.264339432120323181e-02 6.444359570741653442e-02
-7.501027733087539673e-02 8.407145738601684570e-02 9.325047582387924194e-02 -2.247539758682250977e-01 2.669724822044372559e-01 -1.429952234029769897e-01 -5.578543245792388916e-02 -9.183941036462783813e-02 -1.192983165383338928e-01 3.148816153407096863e-02 -1.314903497695922852e-01 1.087815761566162109e-01 4.263685047626495361e-01 -1.636118739843368530e-01 -4.873350858688354492e-01 -1.155042499303817749e-01 -2.253094464540481567e-01 -3.596366569399833679e-02 -2.237523160874843597e-02 -3.057974576950073242e-01 1.197134237736463547e-02 2.050800621509552002e-02 -7.225508987903594971e-02 9.407056868076324463e-02 -6.537453085184097290e-02 -5.130339786410331726e-02 1.629985570907592773e-01 1.293502002954483032e-02 1.066688522696495056e-01 2.551448345184326172e-01 -1.185630634427070618e-02 2.238768339157104492e-01
-7.808791846036911011e-02 -1.101164966821670532e-01 3.338273465633392334e-01 1.617173552513122559e-01 -1.147351339459419250e-01 -2.581163942813873291e-01 -1.916146576404571533e-01 6.527090817689895630e-02 3.191449865698814392e-02 -2.248699516057968140e-01 -9.064802899956703186e-03 8.003774285316467285e-02 2.813229262828826904e-01 2.757627516984939575e-03 -4.338760077953338623e-01 -3.774941712617874146e-02 -6.517244130373001099e-02 -2.009601891040802002e-01 -1.916885562241077423e-02 -1.291943788528442383e-01 -1.474228650331497192e-01 -1.804832816123962402e-01 -2.480446249246597290e-01 -1.655152440071105957e-01 -4.862337373197078705e-03 -1.490666866302490234e-01 6.945344060659408569e-02 4.848064109683036804e-02 -3.188731968402862549e-01 3.616705164313316345e-02 2.397962659597396851e-01 4.114197194576263428e-02
1.261528283357620239e-01 -1.550590395927429199e-01 -8.611935377120971680e-02 -2.941628694534301758e-01 2.344688326120376587e-01 4.950478672981262207e-02 -9.670419245958328247e-02 1.928511261940002441e-01 -3.599887341260910034e-02 1.906415075063705444e-01 7.258272171020507812e-02 4.473503679037094116e-02 2.802629172801971436e-01 -1.067965179681777954e-01 -1.660982221364974976e-01 -1.163462251424789429e-01 -6.435436755418777466e-02 -3.844415545463562012e-01 7.597202062606811523e-02 -4.587252140045166016e-01 -6.510804593563079834e-02 -1.760032773017883301e-01 -4.036992415785789490e-02 -2.143526077270507812e-01 4.760896414518356323e-02 -9.933102875947952271e-02 1.582958847284317017e-01 -7.183089852333068848e-02 -2.442634254693984985e-01 1.952388440258800983e-03 1.546022146940231323e-01 -9.636105597019195557e-02
1.538123339414596558e-01 7.536884397268295288e-02 9.680177271366119385e-02 -1.864333152770996094e-01 -2.470799684524536133e-01 4.783580452203750610e-02 -7.459405809640884399e-02 4.483156278729438782e-02 -1.396205089986324310e-02 -6.582705676555633545e-02 -8.729065954685211182e-02 -6.740590184926986694e-02 -3.525428846478462219e-02 -3.000617921352386475e-01 -3.583145737648010254e-01 -3.101731538772583008e-01 2.682241052389144897e-02 -9.249950200319290161e-02 3.881334960460662842e-01 -2.429139912128448486e-01 -2.613627612590789795e-01 -1.819343864917755127e-01 1.129510346800088882e-02 -5.459444597363471985e-02 1.754150688648223877e-01 -6.690979748964309692e-02 -1.659118980169296265e-01 -1.388277411460876465e-01 -2.874094545841217041e-01 1.244230121374130249e-01 9.391532838344573975e-02 1.032113954424858093e-01
-1.529103219509124756e-01 -1.432691216468811035e-01 1.471724826842546463e-04 -1.171438097953796387e-01 1.867373883724212646e-01 9.699562937021255493e-02 -1.961095482110977173e-01 2.802069783210754395e-01 2.303439974784851074e-01 8.730825036764144897e-02 -1.036816537380218506e-01 -1.987663805484771729e-01 1.100108847022056580e-01 -1.505766063928604126e-01 -7.777807116508483887e-02 -4.286507070064544678e-01 4.495096579194068909e-02 -2.483047991991043091e-01 2.707290351390838623e-01 -1.417150646448135376e-01 -1.156726777553558350e-01 8.587247133255004883e-02 -1.197598502039909363e-01 4.630003497004508972e-02 2.468675561249256134e-02 -2.973333299160003662e-01 1.777405440807342529e-01 -1.301333010196685791e-01 -1.417158395051956177e-01 2.756083905696868896e-01 -4.229084774851799011e-02 -1.262602657079696655e-01
-1.005858033895492554e-01 -1.256081610918045044e-01 3.021163046360015869e-01 -7.182312011718750000e-02 -2.845077812671661377e-01 7.098082918673753738e-03 -7.492721080780029297e-02 1.885647177696228027e-01 5.736459419131278992e-02 -1.150873824954032898e-01 1.423236280679702759e-01 1.217350214719772339e-01 4.457254409790039062e-01 -3.140666782855987549e-01 -2.135030925273895264e-01 -1.578304357826709747e-02 -1.882390081882476807e-01 2.251242846250534058e-02 2.222677469253540039e-01 -9.189975261688232422e-02 -7.028758525848388672e-02 2.064968273043632507e-02 2.408652566373348236e-03 9.352372959256172180e-03 -5.125402286648750305e-02 -1.050182729959487915e-01 -9.127578139305114746e-02 1.590462327003479004e-01 -3.673526346683502197e-01 1.777682155370712280e-01 1.643374860286712646e-01 1.437530666589736938e-01
-1.623657718300819397e-02 -6.677081435918807983e-02 2.437149733304977417e-01 -1.884809434413909912e-01 1.445620954036712646e-01 1.993910074234008789e-01 1.891003549098968506e-02 2.298137545585632324e-01 -4.773788154125213623e-02 2.922528982162475586e-01 -1.460120454430580139e-02 -1.493622809648513794e-01 -1.754695028066635132e-01 -8.034091442823410034e-02 -3.571576774120330811e-01 -2.659152448177337646e-01 -1.577889174222946167e-01 -1.658395677804946899e-01 3.004959523677825928e-01 1.517394930124282837e-01 -1.952680051326751709e-01 -1.175012066960334778e-01 -1.846420317888259888e-01 -5.302433297038078308e-02 -2.486917525529861450e-01 -6.706371903419494629e-02 -1.563311964273452759e-01 -1.658240556716918945e-01 -1.710106581449508667e-01 8.228964358568191528e-02 -5.510907620191574097e-02 1.700018942356109619e-01
-1.339089423418045044e-01 2.061240077018737793e-01 1.286758333444595337e-01 -9.358132630586624146e-02 -1.403658390045166016e-01 -1.954618394374847412e-01 -2.580137848854064941e-01 7.123103737831115723e-02 1.137729920446872711e-02 1.066367179155349731e-01 -6.147738546133041382e-02 -2.803627215325832367e-02 -9.390360862016677856e-02 -1.156186535954475403e-01 -4.938138425350189209e-01 -2.119007855653762817e-01 -1.428371816873550415e-01 2.857403755187988281e-01 1.763945966958999634e-01 -1.243129670619964600e-01 -1.666987091302871704e-01 -1.562459170818328857e-01 1.254678666591644287e-01 1.521293371915817261e-01 2.614447772502899170e-01 -2.193091064691543579e-01 3.483863919973373413e-02 8.560644835233688354e-02 2.013275176286697388e-01 2.201326042413711548e-01 3.327867761254310608e-02 5.395686253905296326e-02
1.071132645010948181e-01 8.184459060430526733e-02 2.582557201385498047e-01 -2.525823116302490234e-01 5.918601900339126587e-02 -1.682299971580505371e-01 2.757647819817066193e-02 2.354061305522918701e-01 5.877767875790596008e-02 1.587479263544082642e-01 2.978771366178989410e-02 2.949846088886260986e-01 3.671115636825561523e-01 -6.383793056011199951e-02 -2.365681976079940796e-01 1.879704557359218597e-02 -1.525039523839950562e-01 6.104775518178939819e-02 8.424225449562072754e-02 1.918100416660308838e-01 -1.046987920999526978e-01 -3.020061254501342773e-01 -2.781855463981628418e-01 2.811211161315441132e-02 7.852270267903804779e-03 -2.453961521387100220e-01 7.210668921470642090e-02 -7.239365950226783752e-03 -2.348298579454421997e-01 1.216669902205467224e-01 -2.497727572917938232e-01 -5.044111609458923340e-02
3.255320712924003601e-02 -3.868012875318527222e-02 -5.546304583549499512e-02 -3.784956037998199463e-01 -1.476986706256866455e-02 4.655060358345508575e-03 7.388087455183267593e-03 1.780263036489486694e-01 -1.106195077300071716e-01 3.002689778804779053e-01 2.377715706825256348e-01 3.909772261977195740e-02 1.373346778564155102e-03 -2.595381438732147217e-01 -2.036598026752471924e-01 -1.680705249309539795e-01 -1.001013144850730896e-01 1.831905543804168701e-01 1.863438636064529419e-01 -6.035864725708961487e-02 -1.662074960768222809e-02 -2.921530008316040039e-01 -3.208231925964355469e-02 -5.594834685325622559e-02 -7.670167833566665649e-02 5.364001914858818054e-02 2.966741025447845459e-01 -7.934394478797912598e-02 -4.125652313232421875e-01 -2.259351313114166260e-01 -1.056094840168952942e-01 1.198140606284141541e-01
-8.394967019557952881e-02 2.389798872172832489e-02 1.576523333787918091e-01 -1.345896720886230469e-01 2.279805541038513184e-01 1.519365608692169189e-01 -8.327159099280834198e-03 2.654998935759067535e-02 1.145323514938354492e-01 3.119948208332061768e-01 -2.262409776449203491e-01 6.775945425033569336e-02 -1.450210362672805786e-01 -6.504102051258087158e-02 -3.069836199283599854e-01 -2.125914990901947021e-01 -6.683705002069473267e-02 -3.537664413452148438e-01 1.626030802726745605e-01 2.267504483461380005e-02 -2.709813714027404785e-01 -1.183771714568138123e-01 -2.094462960958480835e-01 1.208107993006706238e-01 -1.263686269521713257e-01 -5.936520919203758240e-02 -1.132835894823074341e-01 -1.731442511081695557e-01 -2.415597587823867798e-01 5.223353952169418335e-02 -9.252279251813888550e-02 3.289744555950164795e-01
-2.303929254412651062e-02 2.354428768157958984e-01 -5.683678388595581055e-02 -1.173412706702947617e-02 -1.212928071618080139e-01 -1.345734149217605591e-01 6.979519873857498169e-02 1.594702899456024170e-01 6.910139322280883789e-02 4.534564018249511719e-01 1.007561832666397095e-01 4.890913516283035278e-02 1.158067435026168823e-01 1.257185041904449463e-01 -1.929872632026672363e-01 -4.842966496944427490e-01 -9.768278151750564575e-02 6.256072968244552612e-02 1.675432473421096802e-01 -2.974088788032531738e-01 -2.398113608360290527e-01 -1.145761534571647644e-01 -2.448816597461700439e-01 1.606778651475906372e-01 -5.181682854890823364e-02 -1.074710860848426819e-01 9.676055610179901123e-02 1.685343869030475616e-02 1.351888179779052734e-01 -4.461425170302391052e-02 -5.325255170464515686e-02 1.421767324209213257e-01
2.332704514265060425e-01 1.072387397289276123e-01 1.927290260791778564e-01 -3.094775378704071045e-01 8.036606758832931519e-02 -1.280947178602218628e-01 3.147142240777611732e-03 2.880732417106628418e-01 2.010787725448608398e-01 1.134134009480476379e-01 4.416777566075325012e-02 1.184822618961334229e-01 2.594421207904815674e-01 6.127097457647323608e-02 -2.574977278709411621e-01 -2.096466422080993652e-01 -1.436171531677246094e-01 9.090212732553482056e-02 9.631311893463134766e-02 1.394075304269790649e-01 8.856653422117233276e-02 -2.898769676685333252e-01 -2.979313433170318604e-01 7.150529325008392334e-02 1.960539966821670532e-01 -2.065428197383880615e-01 2.645004168152809143e-02 1.578803509473800659e-01 -1.570281535387039185e-01 -7.940998673439025879e-02 -2.436784803867340088e-01 6.542983651161193848e-02
4.193787463009357452e-03 1.070314645767211914e-01 -6.263230741024017334e-02 -6.638807058334350586e-02 2.311350554227828979e-01 -4.429315328598022461e-01 -1.101446077227592468e-01 1.599073261022567749e-01 -1.042212694883346558e-01 -3.039855882525444031e-02 -2.982476651668548584e-01 1.024410799145698547e-01 2.168660908937454224e-01 -1.638532727956771851e-01 -4.397352635860443115e-01 -2.502746284008026123e-01 -1.482046246528625488e-01 8.315949700772762299e-03 1.637325435876846313e-01 -4.185556247830390930e-02 -1.349889636039733887e-01 -1.320937573909759521e-01 -1.626484692096710205e-01 4.704712703824043274e-02 -3.146819770336151123e-01 3.941161930561065674e-02 4.412344470620155334e-02 -1.145650595426559448e-01 -1.100019663572311401e-01 3.102001734077930450e-02 -2.766629122197628021e-02 8.576929569244384766e-02
8.509275317192077637e-02 -4.971284419298171997e-02 1.230188235640525818e-01 -9.030605852603912354e-02 1.142115332186222076e-02 1.198073625564575195e-01 -3.077933788299560547e-01 -1.657846868038177490e-01 -2.082058787345886230e-01 2.285246849060058594e-01 -2.223418205976486206e-01 -6.318894028663635254e-02 1.212988644838333130e-01 -2.589741349220275879e-01 -3.808042109012603760e-01 -1.853642016649246216e-01 7.281563431024551392e-02 2.196988612413406372e-01 1.881626993417739868e-01 -2.037496417760848999e-01 -6.810453534126281738e-02 -3.476436138153076172e-01 3.555232286453247070e-02 -4.758412018418312073e-02 -1.031766310334205627e-01 -4.391120001673698425e-02 -4.867281299084424973e-03 -2.815245464444160461e-02 -3.144580125808715820e-01 -7.456529885530471802e-02 -1.879459023475646973e-01 8.642868697643280029e-02
1.523531079292297363e-01 -3.140016198158264160e-01 1.458991765975952148e-01 1.736299321055412292e-02 5.910641700029373169e-02 -1.060568243265151978e-01 -2.058973303064703941e-03 -1.224935948848724365e-01 2.691813744604587555e-02 1.344952434301376343e-01 -6.303510069847106934e-02 -1.279088482260704041e-02 1.615435034036636353e-01 -3.740840256214141846e-01 -3.661662340164184570e-01 -1.554929167032241821e-01 -5.135430023074150085e-02 1.620363891124725342e-01 1.280148476362228394e-01 5.450819618999958038e-03 -2.033803313970565796e-01 -1.874441355466842651e-01 -1.000749096274375916e-01 -1.106034666299819946e-01 -2.103225560858845711e-03 -1.403754800558090210e-01 1.606718599796295166e-01 -2.989732921123504639e-01 -1.565990224480628967e-02 -1.281418949365615845e-01 7.607962936162948608e-02 4.221254885196685791e-01
-1.234790384769439697e-01 2.091949246823787689e-02 -2.980976924300193787e-02 -2.510705292224884033e-01 4.274256527423858643e-02 -9.583397209644317627e-02 1.000998169183731079e-01 6.945884227752685547e-02 2.194007933139801025e-01 7.667352911084890366e-03 1.882856935262680054e-01 -1.470994949340820312e-01 -1.506507247686386108e-01 -1.427795588970184326e-01 -3.577293455600738525e-01 4.044510051608085632e-02 -1.548240780830383301e-01 2.827291563153266907e-02 2.843747735023498535e-01 -2.467754632234573364e-01 7.662359625101089478e-02 -2.928865551948547363e-01 -2.120094895362854004e-01 -1.544400006532669067e-01 1.292688697576522827e-01 -4.242797940969467163e-02 7.739945780485868454e-03 -1.032499969005584717e-01 -3.942110538482666016e-01 6.937718391418457031e-02 2.951947040855884552e-02 3.150448799133300781e-01
[truncated: 3,279,336 more chars]
