# Supplementary material for: The Language of Innovation
Source: PLoS One. 2020 Apr 30;15(4):e0230107. doi: 10.1371/journal.pone.0230107 (PMC7194493; doi:10.1371/journal.pone.0230107)
Supplement: S24 File — (GZ) [file pone.0230107.s024.tar.gz › 2002-2006/V2Run_17_VS_4500_embeddings2002-2006ED32.txt]

-1.066629067063331604e-01 4.320197924971580505e-02 1.607110351324081421e-01 -1.813684105873107910e-01 -2.296057194471359253e-01 2.209431827068328857e-01 5.062992498278617859e-02 -1.825714111328125000e-01 2.045174986124038696e-01 1.202386021614074707e-01 -3.600527048110961914e-01 1.579286903142929077e-01 -1.530974265187978745e-02 2.636086381971836090e-02 -1.483655273914337158e-01 -2.529830932617187500e-01 -3.587854504585266113e-01 -1.606427878141403198e-02 1.085485741496086121e-01 -2.583178579807281494e-01 -9.907105565071105957e-02 -1.086904853582382202e-02 -1.964450329542160034e-01 2.350384294986724854e-01 -3.953215479850769043e-02 3.520674109458923340e-01 7.291840761899948120e-02 -4.747609421610832214e-02 -8.122513070702552795e-03 4.627753805834800005e-04 2.107766419649124146e-01 -6.289843469858169556e-02
2.230360209941864014e-01 4.977329075336456299e-02 2.998718917369842529e-01 -3.189077079296112061e-01 -1.859761625528335571e-01 -3.139142692089080811e-02 -1.874718517065048218e-01 -9.474004060029983521e-02 3.275318443775177002e-02 1.676258631050586700e-02 -1.044381223618984222e-02 6.763309240341186523e-02 -2.331993132829666138e-01 6.835627555847167969e-02 -1.550983041524887085e-01 -2.191119492053985596e-01 -1.157046854496002197e-01 -3.169140517711639404e-01 -6.205355376005172729e-02 1.389703601598739624e-01 -8.143756538629531860e-02 1.885906606912612915e-01 5.805208161473274231e-02 -8.048357069492340088e-02 2.569851577281951904e-01 2.275494486093521118e-01 2.999670803546905518e-01 1.458260565996170044e-01 1.617146432399749756e-01 -2.388815581798553467e-01 1.038842946290969849e-01 1.649120002985000610e-01
2.415756136178970337e-01 9.725364297628402710e-02 1.067132279276847839e-01 -4.114006161689758301e-01 -9.030507504940032959e-02 1.238616704940795898e-01 -7.254232466220855713e-02 -2.248561978340148926e-01 1.838157624006271362e-01 -1.974273659288883209e-02 5.780680105090141296e-02 2.544818818569183350e-02 -3.810802400112152100e-01 5.200329795479774475e-02 -1.380652338266372681e-01 -3.465327322483062744e-01 -2.911988496780395508e-01 -3.306311741471290588e-02 1.893565407954156399e-03 -1.565505564212799072e-01 3.269867226481437683e-02 -1.799246370792388916e-01 8.781015127897262573e-02 2.688688337802886963e-01 2.792679369449615479e-01 1.046777069568634033e-01 -1.447001192718744278e-02 -1.108120456337928772e-01 4.091715440154075623e-03 1.230949014425277710e-01 -4.364022612571716309e-02 -6.804276257753372192e-02
3.044135272502899170e-01 -2.589062750339508057e-01 -1.296689212322235107e-01 -1.834122538566589355e-01 -1.349486559629440308e-01 1.725174784660339355e-01 3.493497148156166077e-02 -1.672054529190063477e-01 -3.352004662156105042e-02 -1.616380363702774048e-01 -2.552594542503356934e-01 1.442197114229202271e-01 -1.731126010417938232e-01 1.269696503877639771e-01 -3.128398954868316650e-01 -3.428872227668762207e-01 9.699425101280212402e-02 1.975040733814239502e-01 4.998456686735153198e-02 -1.818451881408691406e-01 -2.303977012634277344e-01 7.351017743349075317e-02 -2.462041378021240234e-01 1.320196688175201416e-01 -9.196526557207107544e-02 1.940700709819793701e-01 1.784848235547542572e-02 7.490783184766769409e-02 1.619961299002170563e-02 -1.407622247934341431e-01 5.395780503749847412e-02 -2.059242725372314453e-01
-2.779122209176421165e-03 4.829460289329290390e-03 1.953365206718444824e-01 -1.544742733240127563e-01 -1.022427976131439209e-01 3.340879976749420166e-01 1.863950341939926147e-01 -2.381678074598312378e-01 2.603295445442199707e-01 -4.720550030469894409e-02 -1.525419950485229492e-01 -4.459157213568687439e-02 3.769066929817199707e-02 1.875377148389816284e-01 4.992109909653663635e-02 -2.943267226219177246e-01 -4.073295295238494873e-01 -1.804437637329101562e-01 -7.830055803060531616e-02 -1.151800230145454407e-01 6.081300601363182068e-02 5.631254985928535461e-02 -1.826153993606567383e-01 -1.215214654803276062e-01 2.220035344362258911e-01 8.838900178670883179e-02 -7.174289971590042114e-02 5.763696879148483276e-02 3.294982314109802246e-01 1.345298886299133301e-01 7.254101336002349854e-02 -1.819054484367370605e-01
2.702170610427856445e-01 -3.189925802871584892e-03 4.964105784893035889e-02 -2.583744823932647705e-01 -3.411453366279602051e-01 2.880639731884002686e-01 1.470477730035781860e-01 -2.686670422554016113e-01 3.236735165119171143e-01 -1.457778215408325195e-01 -1.391368657350540161e-01 -4.838959872722625732e-02 -1.314112991094589233e-01 1.066857650876045227e-01 -1.752728074789047241e-01 -2.158729881048202515e-01 -2.113221287727355957e-01 1.703108251094818115e-01 4.386735334992408752e-02 9.869851171970367432e-02 -2.949520945549011230e-03 2.261431962251663208e-01 -6.979200989007949829e-02 -1.875474005937576294e-01 1.644868254661560059e-01 1.831153184175491333e-01 -1.045194547623395920e-02 -2.425931990146636963e-01 -3.049560263752937317e-02 2.301955595612525940e-02 5.678189173340797424e-02 -1.007040664553642273e-01
2.482148408889770508e-01 3.248309716582298279e-02 1.273019239306449890e-02 -1.078425347805023193e-01 -1.478688716888427734e-01 2.041510045528411865e-01 -3.631420060992240906e-02 -2.918057441711425781e-01 1.244089752435684204e-01 -8.317719399929046631e-02 5.910205468535423279e-02 1.199867278337478638e-01 -6.318690627813339233e-02 1.814847439527511597e-01 -4.683689400553703308e-02 -3.762222230434417725e-01 -5.149300098419189453e-01 -1.355606466531753540e-01 -1.091681122779846191e-01 3.754109516739845276e-02 -1.834242343902587891e-01 7.260296493768692017e-02 -4.551773145794868469e-02 6.941901892423629761e-02 3.147252500057220459e-01 -1.158729195594787598e-01 -4.059965163469314575e-02 8.446037024259567261e-02 -1.135863885283470154e-01 1.132100820541381836e-01 2.143139839172363281e-01 1.378608942031860352e-01
4.071144759654998779e-02 -2.802278399467468262e-01 6.378756463527679443e-02 -2.746040821075439453e-01 -1.560590565204620361e-01 2.488497830927371979e-02 -2.304365783929824829e-01 -1.555621325969696045e-01 1.653507947921752930e-01 1.743516623973846436e-01 -8.593574911355972290e-02 -1.906606853008270264e-01 -8.607296645641326904e-02 1.705369204282760620e-01 -1.933151483535766602e-02 -2.267506271600723267e-01 -2.919074296951293945e-01 2.975821495056152344e-03 -1.984546333551406860e-01 -1.388194859027862549e-01 -1.099547296762466431e-01 3.620082139968872070e-02 -8.110948652029037476e-02 6.439571827650070190e-02 1.059995815157890320e-01 2.948998212814331055e-01 4.972630441188812256e-01 3.756505250930786133e-02 2.287308499217033386e-02 3.755231201648712158e-02 4.152269288897514343e-02 -1.725297570228576660e-01
3.393585681915283203e-01 -2.178425043821334839e-01 4.969002678990364075e-02 -3.723812699317932129e-01 -2.792747616767883301e-01 5.560997128486633301e-02 -1.400349140167236328e-01 -3.918249532580375671e-02 -1.122480928897857666e-01 -1.120053455233573914e-01 -1.761034280061721802e-01 2.760520875453948975e-01 -1.337507367134094238e-01 -4.447169974446296692e-02 -6.763324141502380371e-02 -1.115255057811737061e-01 -3.555006384849548340e-01 -2.116364985704421997e-01 -7.006736844778060913e-02 -2.325479537248611450e-01 -6.428332626819610596e-02 1.595261394977569580e-01 -1.380432546138763428e-01 1.502409130334854126e-01 4.654935002326965332e-02 3.585208207368850708e-02 2.607746720314025879e-01 8.854976296424865723e-02 1.764575242996215820e-01 1.001956909894943237e-01 2.914066798985004425e-02 4.560999199748039246e-02
1.164037734270095825e-01 -1.729699373245239258e-01 3.134277462959289551e-01 -2.475252598524093628e-01 -3.111165203154087067e-02 1.422520726919174194e-01 1.859561540186405182e-02 -3.862080574035644531e-01 5.777263641357421875e-02 1.717640459537506104e-01 -1.418074965476989746e-01 2.816084027290344238e-02 -2.615347802639007568e-01 1.960194110870361328e-01 -1.112004369497299194e-01 -2.993419766426086426e-01 -2.346967309713363647e-01 5.024429038166999817e-02 -9.344019740819931030e-02 2.454548329114913940e-02 -2.555345892906188965e-01 1.542487144470214844e-01 6.950851529836654663e-02 1.611285209655761719e-01 3.262101709842681885e-01 -1.855313479900360107e-01 7.561924308538436890e-02 -6.916213035583496094e-02 1.259068101644515991e-01 8.969685435295104980e-02 1.686708256602287292e-02 -3.791400417685508728e-02
1.708370596170425415e-01 2.908144518733024597e-02 -2.812138758599758148e-03 -3.774738013744354248e-01 -1.643906384706497192e-01 2.297135293483734131e-01 8.557731658220291138e-02 3.626111894845962524e-02 2.816935479640960693e-01 1.272149384021759033e-01 -1.646706461906433105e-01 1.403114795684814453e-01 -1.935477405786514282e-01 3.165556788444519043e-01 -1.209220439195632935e-01 -1.787867248058319092e-01 -2.829668223857879639e-01 -3.000345313921570778e-03 -1.601766608655452728e-02 -1.514457613229751587e-01 -1.179518103599548340e-01 1.500382125377655029e-01 -2.013836801052093506e-01 1.717872172594070435e-01 3.922325074672698975e-01 6.451427191495895386e-02 7.164853066205978394e-02 -6.993562448769807816e-03 6.368309259414672852e-02 1.303273886442184448e-01 4.335005953907966614e-02 1.287525147199630737e-01
5.886637605726718903e-03 -1.314135342836380005e-01 1.851340942084789276e-02 -8.886673301458358765e-02 -1.168528050184249878e-01 1.180063411593437195e-01 1.136880591511726379e-01 -3.872151374816894531e-01 7.830765098333358765e-02 1.119826212525367737e-01 2.052601985633373260e-02 6.249603256583213806e-02 5.805049836635589600e-02 1.098732128739356995e-01 -2.753805741667747498e-02 -3.870312273502349854e-01 -1.162107139825820923e-01 2.262003719806671143e-02 2.457283437252044678e-01 -2.970718443393707275e-01 -1.741808056831359863e-01 1.774057149887084961e-01 -4.055883884429931641e-01 -2.095066756010055542e-01 1.229669377207756042e-01 2.841231524944305420e-01 -1.387964095920324326e-02 1.030138880014419556e-01 2.921801805496215820e-02 -1.167652085423469543e-01 1.666139662265777588e-01 1.151766479015350342e-01
1.457985490560531616e-01 4.065172374248504639e-02 3.644614666700363159e-02 -3.245744407176971436e-01 -2.654986679553985596e-01 1.250313222408294678e-01 1.473461091518402100e-01 -4.031760096549987793e-01 2.120437026023864746e-01 3.484251350164413452e-02 -1.694411486387252808e-01 -1.152363512665033340e-02 -9.228392690420150757e-02 2.282444834709167480e-01 4.285876080393791199e-02 -3.378231525421142578e-01 -2.834820151329040527e-01 -2.324790060520172119e-01 2.410071901977062225e-02 -7.996343821287155151e-02 -1.753991395235061646e-01 8.810707181692123413e-02 -3.789960592985153198e-02 -1.817567460238933563e-02 3.099872171878814697e-01 -5.917593464255332947e-02 -1.498474925756454468e-01 -1.145595461130142212e-01 5.414110794663429260e-02 -1.095020771026611328e-01 1.200814023613929749e-01 4.737959057092666626e-02
1.008681952953338623e-02 -3.003058023750782013e-02 -1.787916123867034912e-01 -2.378442734479904175e-01 -1.913976371288299561e-01 2.307700216770172119e-01 1.569839008152484894e-02 -1.128263175487518311e-01 -4.504770413041114807e-02 -5.811825767159461975e-02 1.011702232062816620e-02 3.450957834720611572e-01 -2.407017746008932590e-04 2.993344701826572418e-02 -5.119441077113151550e-02 -2.925910949707031250e-01 -3.105776906013488770e-01 1.392307430505752563e-01 2.287752032279968262e-01 -1.664009839296340942e-01 -2.278058528900146484e-01 -9.576731361448764801e-03 -3.333041369915008545e-01 -6.334132701158523560e-02 1.450269371271133423e-01 3.712617456912994385e-01 -9.187527745962142944e-02 1.129742339253425598e-01 -5.245238170027732849e-02 -6.664991378784179688e-02 1.655679494142532349e-01 -1.273908913135528564e-01
8.977255970239639282e-02 -7.783657312393188477e-02 1.119616702198982239e-01 -2.932902276515960693e-01 -3.887640535831451416e-01 3.707392215728759766e-01 -1.020361706614494324e-01 -3.008317053318023682e-01 2.850251197814941406e-01 -3.382691415026783943e-03 -4.280748218297958374e-02 9.880570322275161743e-02 -2.741746008396148682e-01 2.344970256090164185e-01 -8.396557532250881195e-03 -1.341190040111541748e-01 -2.035779505968093872e-01 -5.071780458092689514e-02 -6.261199712753295898e-03 3.723261877894401550e-02 -7.768384367227554321e-02 1.636485159397125244e-01 -2.418202459812164307e-01 -1.236406266689300537e-01 1.946103125810623169e-01 -1.400043368339538574e-01 -5.338801816105842590e-02 -1.069511398673057556e-01 -8.052769117057323456e-03 1.045793481171131134e-02 1.271781772375106812e-01 -1.289717704057693481e-01
3.555794954299926758e-01 9.587694890797138214e-03 6.611843407154083252e-02 -4.773875325918197632e-02 -2.152153998613357544e-01 -7.947979122400283813e-02 -2.294978201389312744e-01 -4.037495553493499756e-01 6.157471612095832825e-02 -6.072814017534255981e-02 1.598765850067138672e-01 1.328750699758529663e-02 -1.849591583013534546e-01 1.714521497488021851e-01 -4.934082180261611938e-02 -3.103109300136566162e-01 -3.013167083263397217e-01 -2.040639370679855347e-01 1.775436699390411377e-01 -9.469584375619888306e-02 -4.805638641119003296e-02 2.041845023632049561e-01 -7.101585716009140015e-02 -2.375241369009017944e-03 -5.518834292888641357e-02 -9.554030001163482666e-02 2.830195128917694092e-01 2.843626029789447784e-02 2.519012391567230225e-01 2.593029476702213287e-02 -7.513280212879180908e-02 -1.346369832754135132e-01
3.352491259574890137e-01 -9.797255694866180420e-02 2.296146191656589508e-02 5.551572144031524658e-02 -1.764922738075256348e-01 2.965714633464813232e-01 3.693056106567382812e-01 -3.980508446693420410e-01 1.832401007413864136e-01 -9.701991081237792969e-02 1.449629664421081543e-01 3.901850432157516479e-02 -1.850423365831375122e-01 1.750409603118896484e-01 -8.748103678226470947e-02 -2.727786600589752197e-01 -8.149284869432449341e-02 -1.626008152961730957e-01 -5.080523341894149780e-02 -1.114178150892257690e-01 -1.252934634685516357e-01 2.539380192756652832e-01 4.609831143170595169e-03 -1.607630699872970581e-01 1.617881357669830322e-01 -1.541636139154434204e-02 -5.688011646270751953e-02 -3.671738505363464355e-02 1.498280167579650879e-01 -6.713289767503738403e-02 -2.134664542973041534e-02 -1.883229464292526245e-01
6.422815471887588501e-02 1.339914556592702866e-02 8.643978834152221680e-02 -1.325058639049530029e-01 -3.559500724077224731e-02 3.676692247390747070e-01 -7.438139617443084717e-02 -9.217539429664611816e-02 1.427234243601560593e-02 -9.681726247072219849e-02 3.046585060656070709e-02 3.409369587898254395e-01 -5.024636536836624146e-02 2.158470302820205688e-01 -3.944892883300781250e-01 -2.837443947792053223e-01 7.460972666740417480e-02 2.270108461380004883e-01 1.381380856037139893e-01 -1.418535858392715454e-01 -1.423110812902450562e-01 5.904902145266532898e-02 -1.633863598108291626e-01 1.076870709657669067e-01 9.675319492816925049e-02 1.658549755811691284e-01 2.722599208354949951e-01 2.431018054485321045e-01 1.503925919532775879e-01 -1.590244621038436890e-01 1.768268942832946777e-01 2.438639476895332336e-02
1.254455894231796265e-01 -1.283847987651824951e-01 1.575732976198196411e-01 -2.936341762542724609e-01 -2.970788776874542236e-01 1.300093978643417358e-01 -1.130120456218719482e-02 -1.763528212904930115e-02 2.042666673660278320e-01 -9.395099431276321411e-02 -1.799779683351516724e-01 4.481158778071403503e-02 -1.807612776756286621e-01 1.144725456833839417e-02 6.485331803560256958e-02 -4.051718711853027344e-01 -2.247290909290313721e-01 1.168554276227951050e-01 5.660674348473548889e-02 4.893308505415916443e-02 -1.218908131122589111e-01 2.475363016128540039e-01 -1.807023882865905762e-01 1.315392553806304932e-01 1.368906050920486450e-01 -8.936485648155212402e-02 -1.829100549221038818e-01 -1.121663823723793030e-01 1.577972806990146637e-02 3.423519432544708252e-01 9.672591835260391235e-02 -2.637972533702850342e-01
3.109817504882812500e-01 -1.664862632751464844e-01 1.343312859535217285e-01 -4.500326514244079590e-02 -2.683401107788085938e-01 -4.666297510266304016e-02 -1.533491611480712891e-01 -1.948484033346176147e-01 1.399406194686889648e-01 -9.398709982633590698e-02 -4.354676976799964905e-02 2.301332652568817139e-01 -3.994412720203399658e-01 -6.339160352945327759e-02 -3.441306576132774353e-02 -9.475471079349517822e-02 -3.638732433319091797e-01 -2.626627683639526367e-01 -3.657453507184982300e-02 -2.056642323732376099e-01 8.734229952096939087e-02 7.430983334779739380e-02 -1.725396215915679932e-01 -3.738343482837080956e-03 -6.684172898530960083e-02 3.045759201049804688e-01 -6.026859581470489502e-02 5.765179172158241272e-02 2.612207829952239990e-01 -2.752800658345222473e-02 -8.113973774015903473e-03 -4.014901071786880493e-02
2.655113935470581055e-01 -7.726171612739562988e-02 1.484412997961044312e-01 -3.912991285324096680e-01 -2.889193892478942871e-01 2.026394009590148926e-01 6.504417210817337036e-02 -2.381298840045928955e-01 1.362435072660446167e-01 -2.280820459127426147e-01 -8.199894428253173828e-02 -3.340883553028106689e-02 -1.218749880790710449e-01 1.697683930397033691e-01 -1.361421346664428711e-01 -1.977838575839996338e-01 -2.513751983642578125e-01 -3.503404557704925537e-01 -2.765822783112525940e-02 -6.446006894111633301e-02 -1.678665578365325928e-01 -2.192768827080726624e-02 -1.949131041765213013e-01 -1.054654866456985474e-01 2.090408056974411011e-01 -1.342163980007171631e-01 -2.745361998677253723e-02 -9.507565200328826904e-02 4.960364103317260742e-02 8.174732327461242676e-02 1.193560361862182617e-01 -1.401526629924774170e-01
9.091662615537643433e-02 1.489125192165374756e-01 2.117675393819808960e-01 -4.388699531555175781e-01 -2.840186357498168945e-01 2.666840851306915283e-01 -1.070872694253921509e-02 6.868579238653182983e-02 3.204004764556884766e-01 -9.256086498498916626e-02 6.420547142624855042e-04 2.542592957615852356e-02 -1.840567141771316528e-01 1.790375560522079468e-01 -1.070840097963809967e-02 -3.051195740699768066e-01 -1.158177107572555542e-01 8.989859372377395630e-03 1.992079801857471466e-02 -1.423994749784469604e-01 -2.949258387088775635e-01 2.641368210315704346e-01 -1.082111075520515442e-01 -4.632692784070968628e-02 1.742755323648452759e-01 -1.804606243968009949e-02 -6.030880380421876907e-03 -1.479362398386001587e-01 -1.306888014078140259e-01 -4.830198362469673157e-02 1.078030094504356384e-01 -1.266684234142303467e-01
2.829132378101348877e-01 8.755837380886077881e-02 -2.593401446938514709e-02 -2.653429508209228516e-01 -2.193976044654846191e-01 8.425143361091613770e-02 -3.103074617683887482e-03 -2.057214528322219849e-01 4.527497887611389160e-01 9.983449429273605347e-02 -1.428694278001785278e-01 -1.237214915454387665e-02 -1.597087532281875610e-01 -9.133499115705490112e-02 -2.981864511966705322e-01 -2.733942568302154541e-01 -2.453538030385971069e-01 -3.030264377593994141e-02 -2.416295707225799561e-01 -8.709093928337097168e-02 -1.827849000692367554e-01 8.263917267322540283e-02 -7.614108920097351074e-02 4.181985184550285339e-02 4.868388175964355469e-02 -1.576456725597381592e-01 4.453944042325019836e-03 -3.695183619856834412e-02 -1.540905833244323730e-01 1.136461719870567322e-01 2.652167156338691711e-02 -2.641674578189849854e-01
-5.327792838215827942e-02 -1.726107746362686157e-01 -2.001861929893493652e-01 -2.001373767852783203e-01 -1.787980347871780396e-01 1.463620811700820923e-01 4.558323696255683899e-02 -2.803850173950195312e-01 1.454546898603439331e-01 2.460617572069168091e-01 -1.263754814863204956e-01 2.750067710876464844e-01 1.280073821544647217e-01 -6.705851107835769653e-02 -1.376291960477828979e-01 -3.329018652439117432e-01 -1.442690491676330566e-01 1.094815954566001892e-01 6.839553266763687134e-02 -2.721978165209293365e-02 -1.674495935440063477e-01 -1.957001164555549622e-03 -3.725404739379882812e-01 -1.443306803703308105e-01 2.116145789623260498e-01 2.691983282566070557e-01 9.015324711799621582e-02 5.935003608465194702e-02 1.486062854528427124e-01 -3.612939268350601196e-02 1.580808162689208984e-01 -1.613859683275222778e-01
6.093937903642654419e-02 -1.785372495651245117e-01 2.827855646610260010e-01 -4.159067198634147644e-02 -2.226991504430770874e-01 3.297714283689856529e-03 -1.066283732652664185e-01 -3.921751081943511963e-01 3.942154943943023682e-01 6.040072441101074219e-02 7.859069854021072388e-02 1.235875189304351807e-01 3.918649256229400635e-02 -2.504082582890987396e-02 -3.936915993690490723e-01 -1.814695261418819427e-02 -9.670690447092056274e-02 -2.502096593379974365e-01 -1.732777655124664307e-01 -2.431572228670120239e-02 -3.218140602111816406e-01 -1.320130825042724609e-01 9.634852409362792969e-02 1.164242774248123169e-01 4.444854333996772766e-02 2.810423262417316437e-02 1.322795748710632324e-01 9.487885236740112305e-02 -1.369529515504837036e-01 9.918024390935897827e-02 1.571805626153945923e-01 3.130994364619255066e-02
1.525876075029373169e-01 -1.402453482151031494e-01 -9.953534603118896484e-02 -2.262333780527114868e-02 -1.553390026092529297e-01 3.221080005168914795e-01 1.115812733769416809e-01 -1.329139471054077148e-01 -1.480872035026550293e-01 -1.080451235175132751e-01 -1.824105381965637207e-01 3.208861351013183594e-01 1.257898062467575073e-01 2.356964163482189178e-02 -2.948118150234222412e-01 -3.888118565082550049e-01 -1.096148937940597534e-01 5.941927060484886169e-02 1.491962075233459473e-01 -7.510552555322647095e-02 -2.575085163116455078e-01 1.278936862945556641e-01 -3.134690523147583008e-01 -5.052543804049491882e-02 7.474182546138763428e-02 2.418902814388275146e-01 3.679265826940536499e-02 1.641167514026165009e-02 1.230273470282554626e-01 -1.014916822314262390e-01 -1.683181822299957275e-01 -1.337885707616806030e-01
2.149766087532043457e-01 2.058930844068527222e-01 -7.605705410242080688e-02 -1.102799922227859497e-01 1.004635095596313477e-01 2.322454303503036499e-01 -5.804620683193206787e-02 -2.022835761308670044e-01 -5.485819652676582336e-02 -1.119982674717903137e-01 -2.037110477685928345e-01 2.633018493652343750e-01 -6.353634595870971680e-02 1.649110764265060425e-01 -4.103516340255737305e-01 -4.210277199745178223e-01 -1.894847601652145386e-01 2.386770248413085938e-01 1.599806398153305054e-01 -1.050206553190946579e-02 -2.903462648391723633e-01 -8.982757478952407837e-02 -1.240896410308778286e-03 1.286766678094863892e-01 2.432860061526298523e-02 4.260595515370368958e-02 -1.231792196631431580e-01 7.567653805017471313e-02 8.749578148126602173e-02 -1.508650630712509155e-01 1.980226114392280579e-02 -1.561120990663766861e-02
2.436719685792922974e-01 -2.597342729568481445e-01 -2.733811177313327789e-02 -1.912349760532379150e-01 -1.718589365482330322e-01 2.501412034034729004e-01 4.852344840764999390e-02 -3.347122371196746826e-01 2.246447205543518066e-01 -9.530796110630035400e-02 -1.992495357990264893e-01 3.609255701303482056e-02 -1.115815714001655579e-01 2.758903801441192627e-01 -1.255996376276016235e-01 -3.384452462196350098e-01 -3.598273396492004395e-01 -1.106143221259117126e-01 -1.004165112972259521e-01 -4.617227241396903992e-02 2.516931854188442230e-02 7.455220073461532593e-02 -1.115953028202056885e-01 -1.254677623510360718e-01 1.657618433237075806e-01 -1.112797558307647705e-01 -1.054731942713260651e-02 -1.047153100371360779e-01 8.580839633941650391e-02 -1.032055020332336426e-01 2.260330468416213989e-01 -3.945618867874145508e-02
3.506070971488952637e-01 1.369808763265609741e-01 2.713682949542999268e-01 -1.185249164700508118e-01 -4.259058833122253418e-01 1.143306121230125427e-01 -5.823342502117156982e-02 -1.816097795963287354e-01 2.838211953639984131e-01 -2.125474661588668823e-01 -1.973150968551635742e-01 3.323964029550552368e-02 -8.184120524674654007e-04 8.656726032495498657e-02 -5.411603301763534546e-02 -1.388406753540039062e-01 -3.198236525058746338e-01 -1.221295073628425598e-01 -2.011827826499938965e-01 4.802808165550231934e-02 6.451766937971115112e-02 6.551695615053176880e-02 8.241481333971023560e-02 9.410699456930160522e-02 2.025805562734603882e-01 6.632803380489349365e-02 1.526227407157421112e-02 -1.814448386430740356e-01 1.556399613618850708e-01 1.813150942325592041e-01 2.465432137250900269e-02 -1.546775400638580322e-01
2.647115290164947510e-01 -4.717264324426651001e-02 6.967914104461669922e-02 -1.613914817571640015e-01 -2.328369617462158203e-01 3.026998937129974365e-01 2.351128309965133667e-02 -2.696400880813598633e-01 2.394267767667770386e-01 -7.101336866617202759e-02 -3.586788475513458252e-01 1.861178278923034668e-01 -1.769831329584121704e-01 1.115297526121139526e-01 1.219324246048927307e-01 -3.918333351612091064e-02 -4.242922663688659668e-01 -1.946540623903274536e-01 3.713753819465637207e-02 -1.372003257274627686e-01 -3.995893523097038269e-02 1.059853956103324890e-01 -5.363650154322385788e-03 2.771710231900215149e-02 2.870906889438629150e-01 -1.151287630200386047e-01 8.493030816316604614e-02 -4.881206527352333069e-02 -9.929020702838897705e-02 -8.074492216110229492e-02 5.758711323142051697e-02 -1.231584697961807251e-01
2.325001060962677002e-01 -2.551203370094299316e-01 1.388768106698989868e-01 -9.641270339488983154e-02 -2.353283166885375977e-01 1.433725804090499878e-01 9.760396182537078857e-02 -4.855970442295074463e-01 1.285646706819534302e-01 -1.212059184908866882e-01 -6.434593349695205688e-02 -4.977735131978988647e-02 -2.705605030059814453e-01 2.318843752145767212e-01 6.084520742297172546e-02 -1.398714184761047363e-01 -1.075945720076560974e-01 -4.465777426958084106e-02 -1.363252196460962296e-02 -1.155726611614227295e-01 -2.378218770027160645e-01 4.496145993471145630e-02 1.698919534683227539e-01 1.729221791028976440e-01 -1.450833976268768311e-01 8.949946612119674683e-02 1.032578274607658386e-01 2.878064215183258057e-01 1.871813461184501648e-02 -9.283131803385913372e-04 1.395357549190521240e-01 2.368463575839996338e-01
2.402666807174682617e-01 -1.072020176798105240e-02 2.149774730205535889e-01 -2.118077725172042847e-01 -2.845337092876434326e-01 4.654879868030548096e-01 1.171287223696708679e-01 -2.976161241531372070e-01 9.619199484586715698e-02 -1.183911114931106567e-01 8.980967849493026733e-02 1.600916981697082520e-01 -3.880525380373001099e-02 2.337417453527450562e-01 3.860099613666534424e-02 -4.031859934329986572e-01 -6.063326448202133179e-02 -1.408620774745941162e-01 -7.222940772771835327e-02 -1.502422988414764404e-01 8.950459957122802734e-02 8.888959884643554688e-02 -1.148295998573303223e-01 -1.614552806131541729e-03 2.452261000871658325e-01 -1.717374473810195923e-02 2.393972128629684448e-02 -1.112141609191894531e-01 2.284109219908714294e-02 -1.017284840345382690e-01 3.207440301775932312e-02 -9.116316586732864380e-02
1.718311160802841187e-01 6.990337371826171875e-02 -1.446860134601593018e-01 -6.724181771278381348e-02 -2.438303828239440918e-01 4.246045351028442383e-01 -1.008283570408821106e-01 -2.209079861640930176e-01 -6.039625033736228943e-02 1.206227168440818787e-01 -3.705482184886932373e-02 -6.253325846046209335e-03 1.232474148273468018e-01 3.059547580778598785e-02 -2.226953506469726562e-01 -2.614103257656097412e-01 -1.939992606639862061e-01 2.101118117570877075e-01 1.044254973530769348e-01 -8.710573613643646240e-02 -3.855074048042297363e-01 -1.046008691191673279e-01 -1.041824892163276672e-01 4.154337942600250244e-02 1.005914211273193359e-01 -1.047268584370613098e-01 2.441834658384323120e-01 1.356342881917953491e-01 -9.064371883869171143e-02 -2.935824394226074219e-01 1.430816352367401123e-01 -3.686305880546569824e-02
1.661789268255233765e-01 -1.503100097179412842e-01 -2.003905549645423889e-02 -1.748019158840179443e-01 -1.018576100468635559e-01 2.170488238334655762e-01 7.944796234369277954e-02 -1.219648048281669617e-01 -1.536807268857955933e-01 -9.744352102279663086e-02 -2.833793461322784424e-01 3.267754614353179932e-01 -7.753214240074157715e-02 1.763472557067871094e-01 -4.397015273571014404e-01 -1.452854275703430176e-01 -1.395596414804458618e-01 1.427243351936340332e-01 1.138529181480407715e-02 -1.660070121288299561e-01 -2.717537283897399902e-01 7.560537755489349365e-02 -3.440294563770294189e-01 3.557710722088813782e-02 5.681755021214485168e-02 1.850080788135528564e-01 7.129351794719696045e-02 6.788078695535659790e-02 1.378289312124252319e-01 -1.603021621704101562e-01 6.293664872646331787e-02 -7.670225948095321655e-02
2.795305550098419189e-01 1.856334656476974487e-01 -5.159889906644821167e-02 7.161563262343406677e-04 -2.677152454853057861e-01 2.583763897418975830e-01 5.311012268066406250e-02 -1.807521432638168335e-01 1.403671801090240479e-01 8.265534788370132446e-02 -2.720168977975845337e-02 1.784858554601669312e-01 -1.466274857521057129e-01 2.046129256486892700e-01 -5.001464486122131348e-01 -1.247717291116714478e-01 -8.594648540019989014e-02 1.716191768646240234e-01 1.010330319404602051e-01 -2.823404222726821899e-02 -7.669905573129653931e-02 9.490390866994857788e-02 1.965308189392089844e-02 4.979323968291282654e-02 3.056480921804904938e-02 2.397522926330566406e-01 7.093260530382394791e-03 3.791437447071075439e-01 1.100251078605651855e-01 -8.669022470712661743e-02 -5.156740918755531311e-02 -1.803054362535476685e-01
1.766347587108612061e-01 1.657084561884403229e-02 9.076553583145141602e-02 -2.209053039550781250e-01 -3.699713945388793945e-02 2.698712050914764404e-01 1.891653537750244141e-01 -2.945158183574676514e-01 9.653335064649581909e-02 -3.969454467296600342e-01 -5.646627862006425858e-03 1.985016018152236938e-01 -1.400246173143386841e-01 1.945168226957321167e-01 1.507080346345901489e-02 -3.003750443458557129e-01 -1.834735572338104248e-01 -1.327728331089019775e-01 -1.649103611707687378e-01 -5.509615689516067505e-02 -8.329063653945922852e-02 1.908409446477890015e-01 -1.676497049629688263e-02 4.127077758312225342e-02 1.875984817743301392e-01 -5.996693670749664307e-02 1.705742254853248596e-02 -2.623213231563568115e-01 1.340591609477996826e-01 -4.784129187464714050e-02 2.493838667869567871e-01 -2.081846594810485840e-01
1.830932945013046265e-01 -1.198296099901199341e-01 -2.252103090286254883e-01 -1.226534619927406311e-01 -1.524503827095031738e-01 2.787894606590270996e-01 6.352121708914637566e-04 -5.258052796125411987e-02 4.177474230527877808e-02 -8.740292489528656006e-02 -2.619361281394958496e-01 2.176984846591949463e-01 -2.689126506447792053e-02 1.132354885339736938e-01 -3.948966562747955322e-01 -1.575029939413070679e-01 -1.138428747653961182e-01 6.030518561601638794e-03 4.185195639729499817e-02 -2.735482156276702881e-01 -1.988015621900558472e-01 2.074802964925765991e-01 -3.383957743644714355e-01 4.330006986856460571e-02 1.083508729934692383e-01 2.830405831336975098e-01 6.062709167599678040e-02 9.986459277570247650e-03 1.637198776006698608e-01 -2.136263251304626465e-01 7.781995832920074463e-02 -1.684691384434700012e-02
-1.840693876147270203e-02 -1.758252382278442383e-01 -1.634637564420700073e-01 -3.615701571106910706e-02 -1.167148351669311523e-01 1.822637617588043213e-01 9.842522442340850830e-02 -1.205892860889434814e-01 -5.360664799809455872e-02 -8.124502748250961304e-02 -2.555482983589172363e-01 3.229088783264160156e-01 -1.292043738067150116e-02 -1.300972700119018555e-01 -1.574095487594604492e-01 -3.404965698719024658e-01 -2.851276099681854248e-01 1.854151785373687744e-01 2.056261152029037476e-01 -1.787544786930084229e-01 -2.441418468952178955e-01 2.095192968845367432e-01 -1.227902919054031372e-01 -7.742817699909210205e-02 1.412209272384643555e-01 2.746635079383850098e-01 9.762428700923919678e-02 1.003808453679084778e-01 1.309816986322402954e-01 -2.112110704183578491e-01 1.373207420110702515e-01 -1.506264060735702515e-01
4.734799265861511230e-02 4.869891330599784851e-02 -8.505113422870635986e-02 -1.632093191146850586e-01 -2.796737290918827057e-02 -2.305027097463607788e-01 -5.358365178108215332e-02 -3.750196099281311035e-01 2.175781726837158203e-01 -1.167498975992202759e-01 -1.808655709028244019e-01 -1.157957240939140320e-01 -4.284821152687072754e-01 6.420853734016418457e-02 -2.092105299234390259e-01 -2.670863568782806396e-01 -1.459947675466537476e-01 6.268411874771118164e-02 -1.962652802467346191e-01 -1.268204897642135620e-01 -1.324768960475921631e-01 1.231983080506324768e-01 -1.184283792972564697e-01 1.934588998556137085e-01 8.800058811902999878e-02 2.598131895065307617e-01 2.630255222320556641e-01 1.416832059621810913e-01 1.911285519599914551e-02 8.880385011434555054e-02 4.645552020519971848e-03 -1.318022757768630981e-01
-1.885682716965675354e-02 -1.297915875911712646e-01 5.272878706455230713e-02 -3.253180384635925293e-01 -1.152241602540016174e-01 2.859433591365814209e-01 1.226494088768959045e-01 -4.503356218338012695e-01 3.223760798573493958e-02 1.345264315605163574e-01 -1.651403605937957764e-01 2.786699235439300537e-01 -8.134968578815460205e-02 -1.795136779546737671e-01 9.409189969301223755e-02 -2.690128386020660400e-01 -1.492112874984741211e-01 -6.508219242095947266e-02 2.178352139890193939e-02 -2.979379333555698395e-02 -1.367724593728780746e-02 6.691459566354751587e-02 -1.569944322109222412e-01 7.887231558561325073e-02 8.738752454519271851e-02 3.486725687980651855e-01 7.595221698284149170e-02 1.398858428001403809e-01 1.464088410139083862e-01 1.950636357069015503e-01 -1.316388994455337524e-01 1.497245728969573975e-01
1.331779547035694122e-02 -1.809360831975936890e-01 -3.864500299096107483e-02 -1.178049370646476746e-01 -1.130336970090866089e-01 1.556292455643415451e-02 -1.517416685819625854e-01 -4.859912693500518799e-01 -5.310459528118371964e-03 -1.544131785631179810e-01 1.658413372933864594e-02 2.164298593997955322e-01 -1.469696164131164551e-01 2.085601240396499634e-01 -6.171760335564613342e-02 -1.879973709583282471e-01 -3.198328614234924316e-01 -8.141671121120452881e-02 8.980947313830256462e-06 2.717916667461395264e-01 -8.649223297834396362e-02 7.508336007595062256e-02 -5.352338403463363647e-02 1.234196946024894714e-01 1.457055360078811646e-01 2.862213253974914551e-01 2.772141695022583008e-01 1.249419301748275757e-01 2.669069766998291016e-01 -2.164363861083984375e-02 -1.348532289266586304e-01 -6.878467649221420288e-02
2.276613563299179077e-01 -1.323601156473159790e-01 3.794814646244049072e-02 -3.789294958114624023e-01 -7.592262327671051025e-02 6.372439116239547729e-02 -1.778330095112323761e-02 -1.832923144102096558e-01 -9.495475888252258301e-02 -2.223598659038543701e-01 -1.676298081874847412e-01 -2.480490952730178833e-01 -2.173800319433212280e-01 4.511917009949684143e-02 -1.607988588511943817e-02 -2.532540857791900635e-01 -3.348341286182403564e-01 -2.508735656738281250e-01 -2.627915740013122559e-01 -1.409915089607238770e-01 -2.309534698724746704e-01 7.798647880554199219e-02 -9.556066244840621948e-02 5.177037790417671204e-02 7.946736179292201996e-03 2.686833739280700684e-01 4.423360526561737061e-02 -8.827510476112365723e-02 3.879444301128387451e-02 7.788810878992080688e-02 2.276693880558013916e-01 5.899846553802490234e-02
2.228161990642547607e-01 -5.147760361433029175e-02 4.901530593633651733e-02 -3.080919384956359863e-01 1.473859697580337524e-01 2.031290531158447266e-01 1.182792782783508301e-01 1.900193654000759125e-02 2.326244711875915527e-01 1.416360288858413696e-01 -3.037962317466735840e-02 2.793518304824829102e-01 3.621964529156684875e-02 -9.875259548425674438e-02 -1.567250043153762817e-01 -4.372607767581939697e-01 -1.135613545775413513e-01 -9.779022634029388428e-02 -5.962504539638757706e-03 -2.034730166196823120e-01 -7.051509805023670197e-03 2.910296060144901276e-02 -2.801056206226348877e-01 8.824670314788818359e-02 3.096522986888885498e-01 1.194127351045608521e-01 1.220662817358970642e-01 5.752812698483467102e-02 1.393830627202987671e-01 5.687084421515464783e-02 2.922174334526062012e-01 7.510045170783996582e-02
3.886730223894119263e-02 -2.610381245613098145e-01 1.135678142309188843e-01 -2.497247755527496338e-01 -5.298265814781188965e-02 2.164502814412117004e-02 8.031268417835235596e-02 -2.833345830440521240e-01 2.095329910516738892e-01 -7.167953252792358398e-02 6.223827134817838669e-03 3.341147899627685547e-01 -8.411086350679397583e-02 2.718189656734466553e-01 -7.497099041938781738e-02 -3.451272547245025635e-01 -2.314047068357467651e-01 -8.059380203485488892e-02 -8.176627010107040405e-02 -1.958263218402862549e-01 -1.645694226026535034e-01 1.272758096456527710e-02 -2.207620441913604736e-02 -8.538211882114410400e-02 3.959862589836120605e-01 1.344200819730758667e-01 6.506235804408788681e-03 -6.613677740097045898e-02 3.748125955462455750e-02 2.543498873710632324e-01 -1.145360469818115234e-01 8.349617943167686462e-03
1.969895511865615845e-01 -1.318585276603698730e-01 -1.001378148794174194e-01 -1.661754548549652100e-01 6.351369433104991913e-03 3.097790479660034180e-01 4.495745897293090820e-02 -2.231672257184982300e-01 6.823814474046230316e-03 -1.123341247439384460e-01 -1.556154489517211914e-01 1.809369772672653198e-01 -1.691084802150726318e-01 1.827806830406188965e-01 -4.937624633312225342e-01 -1.479332596063613892e-01 -7.868093252182006836e-02 -8.692821115255355835e-02 8.906561136245727539e-02 -2.395084053277969360e-01 -2.415769100189208984e-01 1.563898660242557526e-02 -3.140730857849121094e-01 7.226719707250595093e-02 -7.704318501055240631e-03 1.412151753902435303e-01 5.402499809861183167e-02 -3.898494690656661987e-02 9.149698913097381592e-02 -2.666108310222625732e-01 -6.680203601717948914e-03 -1.248056814074516296e-01
1.137843206524848938e-01 -1.285243630409240723e-01 1.330889463424682617e-01 4.649182409048080444e-02 -3.625436127185821533e-01 -4.859443753957748413e-02 -7.692464441061019897e-02 -2.602626383304595947e-01 2.525394856929779053e-01 -5.061293765902519226e-02 -8.189974352717399597e-03 -6.257469765841960907e-03 -1.885234862565994263e-01 -2.835573442280292511e-02 -1.834154874086380005e-01 -3.907384574413299561e-01 -5.642402917146682739e-02 -3.116608969867229462e-02 -3.026611544191837311e-02 6.928385794162750244e-02 1.175693124532699585e-01 3.606689572334289551e-01 1.894830539822578430e-02 6.816209107637405396e-02 5.821982026100158691e-02 6.511276960372924805e-02 4.122334122657775879e-01 2.807848453521728516e-01 1.663925051689147949e-01 5.709859728813171387e-02 6.680744141340255737e-02 -5.918960273265838623e-02
1.188491582870483398e-01 -1.450639516115188599e-01 -1.289712339639663696e-01 -1.963605582714080811e-01 -1.579796820878982544e-01 2.664203047752380371e-01 1.145394369959831238e-01 -1.530639827251434326e-01 4.178500175476074219e-02 -3.147472068667411804e-02 -2.519054710865020752e-01 1.002020165324211121e-01 6.636703014373779297e-02 2.975664734840393066e-01 -3.437833786010742188e-01 -1.352924257516860962e-01 -2.116452157497406006e-01 1.451456546783447266e-01 1.315837055444717407e-01 -2.377907037734985352e-01 -1.762019693851470947e-01 1.333692520856857300e-01 -2.486979812383651733e-01 1.597427725791931152e-01 3.905106708407402039e-02 3.224776089191436768e-01 7.763043045997619629e-02 -6.529901921749114990e-02 2.416989952325820923e-01 -1.447091549634933472e-01 2.501783659681677818e-03 1.962527260184288025e-02
1.843679398298263550e-01 2.007781714200973511e-01 1.571850329637527466e-01 7.720534503459930420e-02 -2.041436433792114258e-01 -5.129184201359748840e-02 -1.892064660787582397e-01 -2.791178822517395020e-01 5.459498986601829529e-02 -2.251260541379451752e-02 -1.529312133789062500e-01 -1.557999011129140854e-02 -2.892300486564636230e-02 1.982199996709823608e-01 1.430830806493759155e-01 -4.055333733558654785e-01 -1.303205080330371857e-02 -1.124200373888015747e-01 -3.701946884393692017e-02 -1.746022552251815796e-01 -2.083209455013275146e-01 -6.819131225347518921e-02 -1.507346034049987793e-01 2.191537469625473022e-01 2.327625639736652374e-02 3.720872998237609863e-01 1.110425218939781189e-01 2.295707613229751587e-01 -1.318767014890909195e-02 1.312976032495498657e-01 2.782082557678222656e-01 -1.501445174217224121e-01
-7.980159134604036808e-04 -1.311888247728347778e-01 6.202413141727447510e-02 -4.452445805072784424e-01 -1.521096974611282349e-01 3.276781141757965088e-01 1.852076798677444458e-01 -1.971173435449600220e-01 1.009519249200820923e-01 -5.411805585026741028e-02 -2.116481214761734009e-01 1.902267336845397949e-01 -1.357769817113876343e-01 2.938600182533264160e-01 -1.230093091726303101e-01 -2.704710066318511963e-01 -3.178753554821014404e-01 -1.596409231424331665e-01 9.389854967594146729e-02 -1.647881567478179932e-01 5.220091436058282852e-03 1.838160455226898193e-01 5.583703145384788513e-02 -1.292473524808883667e-01 1.382829993963241577e-01 -1.167079657316207886e-01 -1.112565398216247559e-02 2.157929912209510803e-02 -8.156693726778030396e-02 8.560810983180999756e-02 1.110103428363800049e-01 -1.186489835381507874e-01
2.033599764108657837e-01 2.263265475630760193e-02 -2.050300538539886475e-01 -2.084030956029891968e-01 -1.183759719133377075e-01 2.760384380817413330e-01 8.053647726774215698e-02 -8.674303442239761353e-02 2.661106921732425690e-02 -1.142580881714820862e-01 -2.613511979579925537e-01 2.355445772409439087e-01 -6.940926611423492432e-02 1.310892552137374878e-01 -3.446690738201141357e-01 -1.440525501966476440e-01 -5.661045759916305542e-02 1.308493549004197121e-03 -4.292913153767585754e-02 -2.843422889709472656e-01 -2.521842718124389648e-01 1.325373649597167969e-01 -3.835632801055908203e-01 1.349271684885025024e-01 6.093292683362960815e-02 2.083316296339035034e-01 8.841404318809509277e-02 -6.241875514388084412e-02 1.267122179269790649e-01 -2.357798814773559570e-01 5.597568303346633911e-02 -5.784080922603607178e-02
8.431191742420196533e-02 -1.636949926614761353e-01 1.751222759485244751e-01 -9.776594489812850952e-02 -2.857709825038909912e-01 -7.541921921074390411e-03 1.362152546644210815e-01 -4.222642779350280762e-01 2.508217096328735352e-01 3.487535938620567322e-02 -1.437175422906875610e-01 6.288756430149078369e-02 1.126515865325927734e-01 1.844017654657363892e-01 -4.557398334145545959e-02 -1.948677152395248413e-01 -2.941396534442901611e-01 -4.848578572273254395e-02 -9.825698286294937134e-02 -2.150953114032745361e-01 -3.034754097461700439e-01 -3.079700050875544548e-03 4.458150267601013184e-02 2.098057270050048828e-01 1.094643473625183105e-01 -2.685869336128234863e-01 1.902821958065032959e-01 -8.826189488172531128e-02 9.325849264860153198e-02 4.342419654130935669e-02 1.866652518510818481e-01 -1.239185184240341187e-01
2.430509477853775024e-01 -8.197002857923507690e-02 6.086231768131256104e-02 -2.906903028488159180e-01 -1.174527257680892944e-01 4.133852422237396240e-01 4.170676693320274353e-02 -2.576802968978881836e-01 2.313007712364196777e-01 -1.708199083805084229e-02 -2.178191840648651123e-01 1.088546887040138245e-01 -2.279164828360080719e-02 1.494982391595840454e-01 -6.939091533422470093e-02 -2.340269088745117188e-01 -1.805888563394546509e-01 -1.377415508031845093e-01 1.203227043151855469e-01 -1.936641633510589600e-01 -5.450073257088661194e-02 8.319596946239471436e-02 -1.278530107811093330e-03 -2.097981050610542297e-02 3.002718091011047363e-01 -1.412905156612396240e-01 -2.010648325085639954e-02 7.717764377593994141e-02 -6.844353675842285156e-02 1.473374813795089722e-01 3.525553643703460693e-01 -1.287040859460830688e-01
1.814161241054534912e-01 -2.097662240266799927e-01 3.013372421264648438e-01 6.225194782018661499e-02 -3.907366096973419189e-01 -8.674510568380355835e-02 7.689799368381500244e-02 -4.462772905826568604e-01 1.797685176134109497e-01 2.368682920932769775e-01 2.022040449082851410e-02 1.354019045829772949e-01 -1.821680814027786255e-01 1.674336642026901245e-01 -1.735547780990600586e-01 -1.229868233203887939e-01 -1.892333775758743286e-01 -8.380126208066940308e-02 -4.516601562500000000e-02 -7.278511673212051392e-02 -1.330506205558776855e-01 -1.270987242460250854e-01 4.815179109573364258e-02 3.440949693322181702e-02 1.167438328266143799e-01 1.278478950262069702e-01 -3.146579489111900330e-02 -1.274873316287994385e-01 -1.530352234840393066e-01 1.349164992570877075e-01 2.511062622070312500e-01 1.003773286938667297e-01
1.930035948753356934e-01 -1.653975546360015869e-01 9.080550819635391235e-02 -1.889330446720123291e-01 -3.319316729903221130e-02 3.259783983230590820e-01 2.626214921474456787e-01 -2.478370666503906250e-01 1.709938645362854004e-01 -1.210268437862396240e-01 -2.440264075994491577e-01 2.827254831790924072e-01 7.451844215393066406e-02 -1.218961849808692932e-01 -3.898255527019500732e-02 -3.162822723388671875e-01 -3.052245676517486572e-01 -2.681725025177001953e-01 3.675977466627955437e-03 -1.191349178552627563e-01 8.142451196908950806e-02 1.820733100175857544e-01 -2.932427823543548584e-01 -8.708766847848892212e-02 8.521141111850738525e-02 1.259020715951919556e-01 -1.003606691956520081e-01 -1.856793835759162903e-02 2.140364795923233032e-02 2.679625712335109711e-02 8.556971326470375061e-03 -3.065954148769378662e-02
2.062698453664779663e-01 2.063381969928741455e-01 1.299341171979904175e-01 -5.690830200910568237e-02 1.241040974855422974e-02 6.619489938020706177e-02 -2.017543315887451172e-01 -4.761612415313720703e-01 -4.517043754458427429e-02 -1.290335506200790405e-01 -2.147046774625778198e-01 2.619071900844573975e-01 -1.377467960119247437e-01 1.538171432912349701e-02 -8.589195460081100464e-02 -1.620688140392303467e-01 -1.203480586409568787e-01 2.966269552707672119e-01 1.141555383801460266e-01 1.338569521903991699e-01 -1.687810122966766357e-01 6.911637634038925171e-02 -4.253107681870460510e-02 -1.572329849004745483e-01 -2.193002849817276001e-01 2.719730436801910400e-01 -4.894015938043594360e-02 -8.358190208673477173e-02 1.098897159099578857e-01 -3.696871921420097351e-02 2.911090254783630371e-01 -1.170567199587821960e-01
1.984765529632568359e-01 -3.408462405204772949e-01 3.950912877917289734e-02 -3.935155570507049561e-01 -1.251090690493583679e-02 1.826415807008743286e-01 1.300129592418670654e-01 -2.982633411884307861e-01 2.391464561223983765e-01 -6.448200345039367676e-02 -1.631989479064941406e-01 2.431685328483581543e-01 -1.579966843128204346e-01 1.664705127477645874e-01 3.634287789463996887e-02 -3.210230469703674316e-01 -1.319120675325393677e-01 -1.833366602659225464e-02 -9.994688630104064941e-02 -1.885363608598709106e-01 -2.362355031073093414e-02 1.120979413390159607e-01 -6.873193662613630295e-03 2.421691454946994781e-02 2.924055159091949463e-01 1.606427431106567383e-01 8.578597754240036011e-02 3.773494437336921692e-02 9.186921268701553345e-02 1.857321858406066895e-01 6.411820650100708008e-02 -1.740451343357563019e-02
2.418009378015995026e-02 -7.372721284627914429e-02 1.054841056466102600e-01 -2.217876464128494263e-01 -3.999940156936645508e-01 -1.628156602382659912e-01 -1.251528263092041016e-01 -1.596664041280746460e-01 1.141793057322502136e-01 -9.561231732368469238e-02 -1.152001470327377319e-01 6.125124916434288025e-02 -6.040810048580169678e-02 -1.380742639303207397e-01 -5.654628947377204895e-02 -4.755956530570983887e-01 -3.667691946029663086e-01 -1.130920648574829102e-01 -1.055013481527566910e-02 -1.180289760231971741e-01 1.375676840543746948e-01 4.125667735934257507e-02 -2.073263674974441528e-01 -2.159952968358993530e-01 2.378724366426467896e-01 6.782000511884689331e-02 -1.284206360578536987e-01 -1.269016265869140625e-01 1.616092473268508911e-01 1.812248839996755123e-03 7.174646481871604919e-03 -1.520873755216598511e-01
2.160847038030624390e-01 -1.967959664762020111e-02 2.860678732395172119e-01 -2.518228888511657715e-01 -2.877836525440216064e-01 2.395298629999160767e-01 -7.421632297337055206e-03 -3.152731955051422119e-01 3.804686367511749268e-01 6.566177308559417725e-02 -1.370975375175476074e-01 1.265091150999069214e-01 -1.463893614709377289e-02 2.214613109827041626e-01 -4.450137168169021606e-02 -2.408190071582794189e-01 -3.248867690563201904e-01 -1.481114923954010010e-01 2.487716376781463623e-01 3.092851489782333374e-02 5.361367762088775635e-02 -3.083363734185695648e-02 -6.333512812852859497e-02 -1.733930259943008423e-01 1.803787946701049805e-01 -1.958752982318401337e-02 1.971923373639583588e-02 -6.686054170131683350e-02 6.796199083328247070e-02 -5.124662816524505615e-02 9.253792464733123779e-03 -3.972871974110603333e-02
2.275755107402801514e-01 -7.715434581041336060e-02 -1.815595924854278564e-01 -8.461883291602134705e-03 -8.935368806123733521e-02 2.197763621807098389e-01 3.852806612849235535e-02 -9.091767668724060059e-02 -6.674015522003173828e-02 -1.173965260386466980e-01 -1.524868458509445190e-01 2.654694914817810059e-01 -1.476265937089920044e-01 1.322502940893173218e-01 -4.948176741600036621e-01 -2.359061539173126221e-01 -1.184432059526443481e-01 2.038123644888401031e-02 9.873692691326141357e-02 -9.495807439088821411e-02 -2.772415876388549805e-01 -3.423882648348808289e-02 -3.639749586582183838e-01 2.470829151570796967e-02 -2.838080935180187225e-02 2.300065308809280396e-01 7.785002887248992920e-02 5.248155212029814720e-04 1.009869351983070374e-01 -2.545044124126434326e-01 1.101449057459831238e-01 -1.538607012480497360e-02
2.198533117771148682e-01 -2.066339999437332153e-01 6.344632059335708618e-02 -2.868329584598541260e-01 -9.386945515871047974e-02 -1.636293828487396240e-01 -1.972382366657257080e-01 -1.956709176301956177e-01 -1.559293176978826523e-02 5.227016750723123550e-03 3.265207633376121521e-02 2.092962265014648438e-01 -1.851228028535842896e-01 2.890243232250213623e-01 -1.902027875185012817e-01 -3.430781960487365723e-01 -2.981921434402465820e-01 -9.700362384319305420e-02 -2.879069149494171143e-01 -5.406952276825904846e-02 7.537633180618286133e-03 -2.913273684680461884e-02 3.276971727609634399e-02 4.306319728493690491e-02 -1.826270818710327148e-01 3.342978358268737793e-01 1.459336429834365845e-01 -3.445047885179519653e-02 1.231405660510063171e-01 4.123221337795257568e-02 7.046692073345184326e-02 -1.251760274171829224e-01
1.382786501199007034e-02 -1.539395898580551147e-01 -1.324686706066131592e-01 4.584304615855216980e-02 -8.724375814199447632e-02 2.355060279369354248e-01 1.322884857654571533e-01 -1.136741489171981812e-01 1.944019794464111328e-01 -2.000159621238708496e-01 -2.985914796590805054e-02 3.532738983631134033e-01 1.233876869082450867e-01 -5.969687551259994507e-02 -2.277965098619461060e-01 -3.104914426803588867e-01 -2.558416724205017090e-01 6.009616702795028687e-02 9.718033671379089355e-02 -6.914938986301422119e-02 -2.836298048496246338e-01 9.888985008001327515e-02 -3.009658753871917725e-01 -1.082465238869190216e-02 1.303546875715255737e-02 3.844240605831146240e-01 1.820707023143768311e-01 8.058592677116394043e-02 -9.995342046022415161e-02 -1.809769123792648315e-02 5.268984660506248474e-02 -1.657813638448715210e-01
2.389053553342819214e-01 -2.292533367872238159e-01 -3.589013824239373207e-03 -1.712684482336044312e-01 -2.326044291257858276e-01 1.028148457407951355e-01 9.064123779535293579e-02 -2.151125818490982056e-01 1.684361398220062256e-01 1.094216853380203247e-01 -1.544693112373352051e-01 -7.780397683382034302e-02 -1.624918729066848755e-01 6.002562865614891052e-02 2.715794928371906281e-02 -3.355328440666198730e-01 -4.339345395565032959e-01 -2.450294345617294312e-01 -1.626424789428710938e-01 -1.411288380622863770e-01 -1.698292642831802368e-01 7.253214716911315918e-02 -1.261296272277832031e-01 2.080107629299163818e-01 2.749376296997070312e-01 1.073197796940803528e-01 -1.617411077022552490e-01 -9.665287286043167114e-02 1.521449186839163303e-03 1.208463758230209351e-01 1.025788299739360809e-02 -5.442002788186073303e-02
1.184320226311683655e-01 8.164490759372711182e-02 -3.529693931341171265e-02 -1.892906427383422852e-02 -2.008554898202419281e-02 1.028427183628082275e-01 1.259032785892486572e-01 -1.912721395492553711e-01 4.830340854823589325e-03 3.127292543649673462e-02 -6.117893382906913757e-02 1.213892176747322083e-01 3.708602488040924072e-02 2.044188529253005981e-01 -4.420180916786193848e-01 -4.078896045684814453e-01 -7.071784883737564087e-02 7.710115611553192139e-02 1.194769591093063354e-01 -1.907396912574768066e-01 -3.366766870021820068e-01 7.840101420879364014e-02 -2.982937395572662354e-01 6.138880550861358643e-02 1.302887946367263794e-01 2.168440967798233032e-01 6.740310043096542358e-02 1.532509922981262207e-01 2.050528228282928467e-01 -1.657954603433609009e-01 3.237708937376737595e-03 -2.333936393260955811e-01
2.765508890151977539e-01 -1.713783890008926392e-01 1.347750425338745117e-01 -1.875624060630798340e-01 -1.555564105510711670e-01 -1.115408390760421753e-01 -6.198192015290260315e-02 -1.291907727718353271e-01 2.210809141397476196e-01 -7.429596781730651855e-02 5.508382245898246765e-02 -1.163573861122131348e-01 -3.545449078083038330e-01 -8.642073720693588257e-02 4.754937719553709030e-03 -3.191318809986114502e-01 -1.129698753356933594e-01 -1.076698005199432373e-01 1.693070679903030396e-02 1.277286857366561890e-01 -1.878136396408081055e-01 1.029832661151885986e-01 -2.831622660160064697e-01 -7.465423643589019775e-02 3.071436285972595215e-02 4.085747003555297852e-01 2.509488761425018311e-01 8.299424499273300171e-02 -1.986110210418701172e-01 2.027207612991333008e-02 -5.006744712591171265e-02 -1.578970253467559814e-01
3.794058561325073242e-01 4.957700893282890320e-02 -1.787445694208145142e-01 -8.609537780284881592e-02 -5.006520748138427734e-01 1.007310524582862854e-01 -1.267260611057281494e-01 -1.731890290975570679e-01 1.077633500099182129e-01 1.016586571931838989e-01 -1.799169182777404785e-01 -6.824092566967010498e-02 -4.927911981940269470e-02 2.111680656671524048e-01 -1.309060007333755493e-01 -2.875344753265380859e-01 -2.242624163627624512e-01 -9.629991650581359863e-02 1.374659407883882523e-02 1.357116699218750000e-01 7.962487637996673584e-02 3.189994022250175476e-02 9.952127933502197266e-02 6.582988798618316650e-02 -1.744950003921985626e-02 1.680462807416915894e-01 1.324212402105331421e-01 -7.288771867752075195e-02 1.040833741426467896e-01 3.685064613819122314e-01 1.241912250407040119e-03 6.145699694752693176e-02
1.084808334708213806e-01 3.608952462673187256e-02 -2.332949787378311157e-01 -1.760871112346649170e-01 -7.881368696689605713e-02 3.360356092453002930e-01 3.458803519606590271e-02 -1.052189394831657410e-01 -1.526464372873306274e-01 -1.367045044898986816e-01 -2.041028439998626709e-01 1.809841245412826538e-01 -1.565963923931121826e-01 1.333102136850357056e-01 -4.031394124031066895e-01 -1.610686630010604858e-01 -1.926686018705368042e-01 5.847618356347084045e-02 -7.048668712377548218e-02 -2.346311658620834351e-01 -2.888281047344207764e-01 1.512822061777114868e-01 -3.041983842849731445e-01 9.825748205184936523e-02 1.271844562143087387e-02 1.782767325639724731e-01 5.803796276450157166e-02 5.730923637747764587e-02 9.067954123020172119e-02 -2.174870967864990234e-01 1.208372116088867188e-01 -7.179325819015502930e-02
1.753321737051010132e-01 -1.194082573056221008e-01 -9.718795865774154663e-02 -2.811820805072784424e-01 -2.660549283027648926e-01 2.051548063755035400e-01 -2.843137830495834351e-02 -5.307424813508987427e-02 2.825893461704254150e-01 -1.041869372129440308e-01 -3.488840758800506592e-01 1.388435959815979004e-01 -1.218101978302001953e-01 1.937114596366882324e-01 4.871629178524017334e-02 -1.228081807494163513e-01 -2.750655412673950195e-01 -1.353412866592407227e-01 8.467368781566619873e-02 1.447982639074325562e-01 -2.195801883935928345e-01 -6.910243630409240723e-02 1.179639599286019802e-03 1.986635774374008179e-01 2.133306711912155151e-01 -1.172726973891258240e-02 -1.855658292770385742e-01 2.006153464317321777e-01 1.776929348707199097e-01 1.161106303334236145e-01 -8.638653904199600220e-03 -2.615967392921447754e-01
2.389971762895584106e-01 -2.378257215023040771e-01 1.214582473039627075e-01 -2.428509742021560669e-01 -1.622539907693862915e-01 2.674522399902343750e-01 5.284404009580612183e-02 -2.150060534477233887e-01 2.453449964523315430e-01 5.001429095864295959e-02 -2.655059397220611572e-01 1.508285552263259888e-01 -8.313882350921630859e-02 1.464885920286178589e-01 -1.507224142551422119e-01 -2.300664186477661133e-01 -2.469818145036697388e-01 -3.448924720287322998e-01 -5.717046186327934265e-02 6.914596259593963623e-02 -8.609304204583168030e-03 1.735776662826538086e-01 -1.634608805179595947e-01 -1.392919719219207764e-01 2.238874882459640503e-01 5.876594781875610352e-02 -1.480549424886703491e-01 -2.623529359698295593e-02 -1.237803474068641663e-01 -5.624540150165557861e-02 1.989431381225585938e-01 8.473341912031173706e-02
2.450758218765258789e-01 -1.080660894513130188e-01 -9.954921901226043701e-03 -9.773578494787216187e-02 -1.545504927635192871e-01 -8.420158177614212036e-02 -5.871235579252243042e-02 -1.763586997985839844e-01 -5.355675891041755676e-02 -8.845882117748260498e-02 -1.339408010244369507e-01 -2.911180257797241211e-01 -1.502054333686828613e-01 1.443893909454345703e-01 2.635395154356956482e-03 -5.402215719223022461e-01 -2.528738677501678467e-01 -1.915961354970932007e-01 -2.591188251972198486e-01 -7.675414532423019409e-02 -2.229194939136505127e-01 1.645340472459793091e-01 2.094741538166999817e-02 1.151204407215118408e-01 1.098951846361160278e-01 1.678314507007598877e-01 8.491385728120803833e-02 5.927633494138717651e-02 2.652933895587921143e-01 4.392644017934799194e-02 -7.133226096630096436e-02 -1.092363223433494568e-01
6.619872897863388062e-02 1.680125296115875244e-01 1.016502156853675842e-01 -5.986106023192405701e-02 -4.290381371974945068e-01 6.065864488482475281e-02 -1.520799547433853149e-01 -1.868685334920883179e-01 6.607311218976974487e-02 1.544861006550490856e-03 -2.531415522098541260e-01 2.105107717216014862e-02 -4.075716435909271240e-02 2.799532115459442139e-01 -6.100250780582427979e-02 -3.388397991657257080e-01 2.122426405549049377e-02 -2.178817987442016602e-01 -8.197312243282794952e-03 -1.856315284967422485e-01 -1.544102281332015991e-01 -1.369977891445159912e-01 -2.340689152479171753e-01 3.181670010089874268e-01 1.142324879765510559e-01 2.292215824127197266e-01 9.835553169250488281e-02 1.567397564649581909e-01 -5.446336790919303894e-02 -1.720742434263229370e-01 -1.435620635747909546e-01 -7.819562405347824097e-02
-6.044907495379447937e-03 -4.880360886454582214e-02 7.302301377058029175e-02 -8.278377354145050049e-02 1.291615664958953857e-01 3.668874204158782959e-01 4.022056981921195984e-02 -1.543283760547637939e-01 2.951167821884155273e-01 2.894392982125282288e-02 -1.390981972217559814e-01 7.051233202219009399e-02 -3.760975599288940430e-01 1.540412101894617081e-02 -4.799921438097953796e-02 -5.540231466293334961e-01 -1.882624775171279907e-01 1.290458347648382187e-02 -1.959783881902694702e-01 -1.928722560405731201e-01 2.221990004181861877e-02 2.224025875329971313e-01 -9.696985781192779541e-02 1.875879317522048950e-01 2.981932833790779114e-02 -9.101951867341995239e-02 -5.382870137691497803e-02 -1.495505571365356445e-01 -3.350311145186424255e-02 3.113173134624958038e-02 4.591722786426544189e-02 3.294949606060981750e-02
7.563580572605133057e-02 2.236170321702957153e-01 1.311290115118026733e-01 -1.241555809974670410e-01 -3.195384442806243896e-01 9.242345392704010010e-02 -2.666385769844055176e-01 -2.554702460765838623e-01 9.948481619358062744e-02 7.912238687276840210e-02 -1.452359110116958618e-01 2.074737697839736938e-01 -5.299097299575805664e-02 2.680626511573791504e-01 -1.661031991243362427e-01 -3.970922827720642090e-01 4.688951373100280762e-02 -1.234343126416206360e-01 4.570462927222251892e-02 6.013668607920408249e-03 -1.201711371541023254e-01 -4.295802488923072815e-02 -2.263402938842773438e-01 3.556927144527435303e-01 -5.365996062755584717e-02 1.467928439378738403e-01 1.479114741086959839e-01 1.813198924064636230e-01 -9.000337868928909302e-02 7.362248003482818604e-02 -5.414331331849098206e-02 -1.232659518718719482e-01
8.807881921529769897e-02 1.335372626781463623e-01 5.846140533685684204e-02 -1.133107766509056091e-01 2.870669588446617126e-02 2.734154760837554932e-01 -3.140066564083099365e-01 -4.003532528877258301e-01 -9.897520393133163452e-02 6.883211433887481689e-02 -1.374914646148681641e-01 1.688741892576217651e-01 1.781605929136276245e-01 -1.330211758613586426e-02 -1.572391763329505920e-02 -2.251188308000564575e-01 -2.647075355052947998e-01 -9.795309603214263916e-02 -1.499068643897771835e-02 7.392602413892745972e-02 -1.863666474819183350e-01 3.660423755645751953e-01 7.879965123720467091e-04 6.171852350234985352e-02 -2.393147945404052734e-01 2.385223805904388428e-01 1.980963200330734253e-01 -2.161184251308441162e-01 3.502945601940155029e-02 -4.350513964891433716e-02 1.266629695892333984e-01 4.157299548387527466e-02
1.398153007030487061e-01 1.080609112977981567e-01 1.223389990627765656e-02 -3.646771013736724854e-01 -2.292574346065521240e-01 3.265470564365386963e-01 1.143407262861728668e-02 -2.048913836479187012e-01 7.050686329603195190e-02 -3.941225633025169373e-02 -7.326611876487731934e-02 3.612162917852401733e-02 -1.431239694356918335e-01 2.312058210372924805e-01 -8.226054906845092773e-02 -3.432016372680664062e-01 -2.175501286983489990e-01 7.848501205444335938e-03 -1.385320872068405151e-01 2.155268192291259766e-01 -2.987954318523406982e-01 7.503002882003784180e-02 -1.676345169544219971e-01 -2.505196630954742432e-01 1.183624118566513062e-01 -2.009747549891471863e-02 -1.428401619195938110e-01 -1.979038566350936890e-01 -1.047145053744316101e-01 1.297230720520019531e-01 2.894120849668979645e-02 -1.456858217716217041e-01
9.241358190774917603e-02 2.442509829998016357e-01 2.821858823299407959e-01 -1.185352578759193420e-01 -4.317177087068557739e-02 7.902438193559646606e-02 -2.808430492877960205e-01 -2.517451345920562744e-01 2.299195080995559692e-01 -1.162768304347991943e-01 -1.018968299031257629e-01 1.437430530786514282e-01 -1.464399397373199463e-01 -7.231055200099945068e-02 -2.927793562412261963e-01 -4.151029884815216064e-01 -1.728186160326004028e-01 3.640956431627273560e-02 1.655865111388266087e-03 -1.968773603439331055e-01 -6.405410915613174438e-02 2.362153828144073486e-01 1.794612109661102295e-01 -2.243100255727767944e-01 -1.312059313058853149e-01 -1.103321462869644165e-01 1.454996764659881592e-01 1.475311368703842163e-01 -1.111758872866630554e-01 5.380643531680107117e-02 -3.046945482492446899e-02 -6.890425831079483032e-02
1.464717984199523926e-01 5.177217349410057068e-02 1.024299114942550659e-01 -3.271504044532775879e-01 -2.757214307785034180e-01 -3.577377274632453918e-02 -2.205734848976135254e-01 -2.099623978137969971e-01 9.023842215538024902e-02 -1.301676779985427856e-01 -2.040997892618179321e-01 3.850104287266731262e-02 -3.090706467628479004e-01 -6.910003721714019775e-02 1.706198155879974365e-01 -1.025945916771888733e-01 -1.895900070667266846e-01 5.686753615736961365e-02 -1.591263115406036377e-01 -2.609647810459136963e-01 -2.555262446403503418e-01 6.876168400049209595e-02 -4.001490771770477295e-02 -1.163688898086547852e-01 -1.376152932643890381e-01 1.011875122785568237e-01 1.818361729383468628e-01 1.388090550899505615e-01 3.418847620487213135e-01 2.022287547588348389e-01 -5.956557765603065491e-02 -1.397848278284072876e-01
1.270521581172943115e-01 1.687449812889099121e-01 -9.307891875505447388e-02 -2.189415097236633301e-01 -2.748516499996185303e-01 2.163162380456924438e-01 1.160417720675468445e-01 -2.390927225351333618e-01 2.371618300676345825e-01 -9.301696717739105225e-02 6.211550533771514893e-02 1.786856949329376221e-01 -1.731051206588745117e-01 1.764404624700546265e-01 2.242809906601905823e-02 -2.891195714473724365e-01 -3.292026519775390625e-01 6.072605773806571960e-02 1.834643073379993439e-02 -1.429789960384368896e-01 -1.385257244110107422e-01 1.486134082078933716e-01 -1.418291032314300537e-01 -9.523092210292816162e-02 1.695647686719894409e-01 -7.698312401771545410e-02 -3.000178933143615723e-02 -3.129138648509979248e-01 4.152468964457511902e-02 3.119543492794036865e-01 1.411433070898056030e-01 -6.469679623842239380e-02
1.629179865121841431e-01 -6.464174389839172363e-02 -2.070620208978652954e-01 -2.632607705891132355e-02 1.575083704665303230e-03 3.101725876331329346e-01 2.734332159161567688e-02 -8.730408549308776855e-02 -5.812992900609970093e-02 -1.129375491291284561e-02 -2.250607013702392578e-01 2.640825808048248291e-01 -1.478804051876068115e-01 2.477960884571075439e-01 -4.359467625617980957e-01 -2.922761142253875732e-01 -1.727019250392913818e-01 1.945287883281707764e-01 3.463312610983848572e-02 -4.877940937876701355e-02 -1.129582598805427551e-01 1.263578087091445923e-01 -2.383800148963928223e-01 1.443829983472824097e-01 7.077945023775100708e-02 1.982159614562988281e-01 1.473936587572097778e-01 3.716773167252540588e-02 1.033657565712928772e-01 -1.858332753181457520e-01 7.149431854486465454e-02 -2.076245099306106567e-01
1.389602869749069214e-01 -1.639626920223236084e-01 -2.311217933893203735e-01 -1.456558406352996826e-01 -4.956611245870590210e-02 2.784172892570495605e-01 -1.104338914155960083e-01 -1.432398557662963867e-01 -9.147192537784576416e-02 -8.457058668136596680e-02 -1.967956870794296265e-01 1.297891587018966675e-01 -7.311120629310607910e-03 2.873983383178710938e-01 -4.431354403495788574e-01 -3.129663169384002686e-01 -1.495700031518936157e-01 -2.642007358372211456e-02 9.050683677196502686e-02 -2.188504636287689209e-01 -1.529359370470046997e-01 1.109568998217582703e-01 -2.862503528594970703e-01 1.636215485632419586e-02 7.273129373788833618e-02 2.136240601539611816e-01 1.107326429337263107e-02 5.375906452536582947e-02 1.298493146896362305e-01 -1.783923208713531494e-01 1.094706356525421143e-01 -8.219283074140548706e-02
9.118166565895080566e-02 -1.255350708961486816e-01 1.924388855695724487e-01 -1.143218129873275757e-01 -2.064673006534576416e-01 -6.036750599741935730e-02 -2.054271101951599121e-01 -7.121256738901138306e-02 1.751070283353328705e-02 -2.507820725440979004e-02 1.132210940122604370e-01 -1.559176202863454819e-02 -1.409631818532943726e-01 1.239409819245338440e-01 -1.647962927818298340e-01 -1.103533506393432617e-01 -4.005389809608459473e-01 -1.363643705844879150e-01 -4.257120490074157715e-01 -3.273696005344390869e-01 -2.388108223676681519e-01 1.372641175985336304e-01 4.998960345983505249e-02 -4.737185686826705933e-02 -6.757589429616928101e-02 3.499308824539184570e-01 1.462677270174026489e-01 5.591694638133049011e-02 1.333895772695541382e-01 -3.511418774724006653e-02 -7.017053663730621338e-03 -1.582950204610824585e-01
-4.339821636676788330e-02 6.456734985113143921e-02 -4.151504114270210266e-02 -4.507339745759963989e-02 -1.209500357508659363e-01 3.207387030124664307e-01 5.762558430433273315e-02 -2.904776632785797119e-01 1.135335862636566162e-01 -2.022127807140350342e-01 -1.705152243375778198e-01 7.971604168415069580e-02 -3.321051597595214844e-02 -1.575829237699508667e-01 -7.204571366310119629e-02 -2.102936804294586182e-01 -1.591023951768875122e-01 2.701888978481292725e-01 1.792123317718505859e-01 -2.805797383189201355e-02 -3.579503595829010010e-01 1.158954277634620667e-01 -3.067634105682373047e-01 -1.110289320349693298e-01 9.306696802377700806e-02 2.890341877937316895e-01 -9.370696544647216797e-02 5.133802071213722229e-02 -1.340179238468408585e-02 -1.582763642072677612e-01 3.662897273898124695e-02 -3.332115709781646729e-01
2.339481115341186523e-01 1.384649872779846191e-01 1.580206677317619324e-02 1.360433101654052734e-01 -4.467526972293853760e-01 1.394867897033691406e-01 4.828139767050743103e-02 5.307042971253395081e-02 5.936756730079650879e-02 -5.264433845877647400e-02 -6.090681627392768860e-02 8.299399167299270630e-02 3.088946081697940826e-02 1.400065887719392776e-02 -5.227326601743698120e-02 -5.260053277015686035e-01 -3.620927929878234863e-01 -3.649014607071876526e-02 6.929430365562438965e-02 4.789711162447929382e-02 -1.318181455135345459e-01 4.278025031089782715e-02 -1.108273938298225403e-01 -6.410469859838485718e-02 4.358321800827980042e-02 -1.340499967336654663e-01 2.918438315391540527e-01 1.080263555049896240e-01 4.647753667086362839e-03 1.995595544576644897e-01 -2.138504683971405029e-01 -9.089682996273040771e-02
1.038699820637702942e-01 1.353068202733993530e-01 1.437581628561019897e-01 -5.084910243749618530e-02 -5.278185009956359863e-01 -9.406959265470504761e-02 -2.012775987386703491e-01 -1.889294832944869995e-01 1.371748298406600952e-01 1.057019233703613281e-01 1.343132555484771729e-01 1.232497915625572205e-01 -1.967786699533462524e-01 1.110989823937416077e-01 -9.062830358743667603e-02 -3.329747021198272705e-01 -2.687266469001770020e-01 -2.664008140563964844e-01 -7.105718553066253662e-02 -9.263633191585540771e-02 7.721087429672479630e-03 8.591516315937042236e-02 -4.693289101123809814e-02 3.851381316781044006e-02 1.183867156505584717e-01 -3.784043341875076294e-02 2.374926507472991943e-01 1.566349565982818604e-01 1.210038363933563232e-01 1.850747317075729370e-01 -8.987462520599365234e-02 -1.712717711925506592e-01
1.800249963998794556e-01 -1.003851145505905151e-01 -9.690345823764801025e-02 -1.100588589906692505e-01 -6.289922446012496948e-02 3.192286193370819092e-01 1.657202690839767456e-01 -7.482630759477615356e-02 1.532798632979393005e-02 1.459087990224361420e-02 -1.887118965387344360e-01 3.075857162475585938e-01 -4.946809262037277222e-02 1.356033533811569214e-01 -3.215879201889038086e-01 -3.474192917346954346e-01 -1.849264651536941528e-01 1.233441308140754700e-01 1.323803514242172241e-01 -2.884650826454162598e-01 -2.077601701021194458e-01 1.190557032823562622e-01 -1.973304301500320435e-01 1.286569684743881226e-01 -1.638500392436981201e-02 2.165504842996597290e-01 5.354465544223785400e-02 8.576168864965438843e-02 1.801288425922393799e-01 -2.290549874305725098e-01 -1.306400354951620102e-02 -1.265526264905929565e-01
-7.150479359552264214e-04 -2.082847356796264648e-01 1.710939705371856689e-01 -9.014714509248733521e-02 -1.937186717987060547e-02 1.168531924486160278e-02 -2.041621133685112000e-02 -5.917467921972274780e-02 4.092076122760772705e-01 -2.898589968681335449e-01 2.621584013104438782e-02 4.907835647463798523e-02 -2.459766864776611328e-01 2.117370516061782837e-01 -1.034319996833801270e-01 -2.071923613548278809e-01 -4.032623469829559326e-01 -9.884571284055709839e-02 1.719251722097396851e-01 5.362156778573989868e-02 -4.682726785540580750e-02 1.716606169939041138e-01 1.750328950583934784e-02 2.100065648555755615e-01 7.538311183452606201e-02 1.969819664955139160e-01 1.328369826078414917e-01 3.353053331375122070e-01 -1.113777756690979004e-01 -6.804087013006210327e-02 1.000151038169860840e-01 -1.369912922382354736e-01
9.800930321216583252e-02 1.446050219237804413e-02 -3.458724543452262878e-02 -2.619678899645805359e-02 -4.251619800925254822e-02 2.396411895751953125e-01 3.797447076067328453e-03 -1.478071659803390503e-01 -3.610499203205108643e-02 -1.314151193946599960e-02 -1.220867484807968140e-01 1.464487463235855103e-01 -2.633524313569068909e-02 -6.495885550975799561e-02 -4.173138141632080078e-01 -3.842892050743103027e-01 -1.059754118323326111e-01 2.741203010082244873e-01 2.913081049919128418e-01 -2.908421754837036133e-01 -1.577290445566177368e-01 6.847700476646423340e-02 -3.576358854770660400e-01 1.979729682207107544e-01 1.351973563432693481e-01 1.798793673515319824e-01 5.094377696514129639e-02 -6.062592938542366028e-02 1.135897338390350342e-01 -5.764637142419815063e-02 7.016580551862716675e-02 -1.099701821804046631e-01
5.596932396292686462e-02 3.048429191112518311e-01 2.130148708820343018e-01 -4.128172993659973145e-02 -1.213075518608093262e-01 -1.354650706052780151e-01 -1.933367550373077393e-01 -3.010958433151245117e-01 2.793833017349243164e-01 -1.633086353540420532e-01 -4.739060997962951660e-02 4.362107068300247192e-02 4.058178979903459549e-03 1.918018795549869537e-02 -3.320253491401672363e-01 -4.856192767620086670e-01 -4.822662472724914551e-02 -9.257030487060546875e-02 -1.499543245881795883e-02 -5.583525449037551880e-02 -3.587414324283599854e-02 1.183961927890777588e-01 1.222581565380096436e-01 -2.012285441160202026e-01 -2.669245302677154541e-01 1.151575371623039246e-01 6.067207083106040955e-02 5.915874149650335312e-03 -2.513240650296211243e-02 -2.745485492050647736e-02 2.558239698410034180e-01 -1.976148597896099091e-02
5.542030185461044312e-02 -2.252889126539230347e-01 -1.113392114639282227e-01 -1.550767919979989529e-03 -3.534637764096260071e-02 2.341423183679580688e-01 -2.657670900225639343e-02 -2.392048835754394531e-01 -8.130448870360851288e-03 -2.306012511253356934e-01 -1.550203710794448853e-01 3.357919752597808838e-01 1.201598346233367920e-01 4.521722719073295593e-02 -1.544746011495590210e-01 -3.380025327205657959e-01 -2.282630652189254761e-01 7.100742310285568237e-02 2.259078472852706909e-01 -9.520708769559860229e-02 -2.413515150547027588e-01 1.069997902959585190e-02 -3.153030276298522949e-01 1.130868270993232727e-01 9.820850193500518799e-02 2.191514074802398682e-01 -5.380868539214134216e-02 2.123200148344039917e-02 2.506068050861358643e-01 -1.139922514557838440e-01 1.752397567033767700e-01 -1.407685279846191406e-01
2.804417312145233154e-01 -3.734668716788291931e-03 1.752122342586517334e-01 -1.390469074249267578e-01 2.123788595199584961e-01 3.436473608016967773e-01 -3.116324543952941895e-02 7.052056491374969482e-02 2.591179609298706055e-01 -1.230877041816711426e-01 -9.169349074363708496e-02 1.690437793731689453e-01 6.064613163471221924e-02 -8.769968897104263306e-02 -2.055845856666564941e-01 -2.963656485080718994e-01 1.057637631893157959e-01 -1.063518971204757690e-01 2.071951627731323242e-01 -3.985521569848060608e-02 -1.398335695266723633e-01 1.505308002233505249e-01 -9.384623914957046509e-02 7.108091562986373901e-02 2.317961901426315308e-01 4.063135683536529541e-01 2.229792326688766479e-01 6.362308561801910400e-02 6.814886629581451416e-02 2.722404338419437408e-02 -8.732464164495468140e-02 -1.809231489896774292e-01
-1.010770723223686218e-02 2.365867495536804199e-01 7.059266418218612671e-02 -2.777700424194335938e-01 -3.172171413898468018e-01 2.182988524436950684e-01 1.269360482692718506e-01 -1.413512080907821655e-01 2.563980519771575928e-01 -8.271815627813339233e-02 -1.271325498819351196e-01 1.736813783645629883e-01 -1.830577552318572998e-01 2.113528698682785034e-01 -1.620656996965408325e-01 -3.272795081138610840e-01 -1.697848290205001831e-01 1.082307100296020508e-01 -1.335330605506896973e-01 -1.854998618364334106e-02 -1.038969904184341431e-01 2.249233573675155640e-01 -2.373808920383453369e-01 -7.629100978374481201e-02 2.700045704841613770e-01 1.236411649733781815e-02 -1.067884191870689392e-01 -1.904090940952301025e-01 4.274304956197738647e-03 1.644740104675292969e-01 -4.226613044738769531e-02 -1.228873953223228455e-01
1.243931427597999573e-01 1.756238043308258057e-01 1.682107597589492798e-01 -3.268918693065643311e-01 -3.025850951671600342e-01 1.700851172208786011e-01 1.283715069293975830e-01 -3.916013240814208984e-02 2.734301984310150146e-01 6.388644874095916748e-02 -1.489275842905044556e-01 7.892365753650665283e-02 -2.684097290039062500e-01 1.765225827693939209e-01 -5.598757043480873108e-02 -4.058291018009185791e-01 -2.592600584030151367e-01 7.192867342382669449e-03 -1.218463405966758728e-01 2.766398340463638306e-02 -2.142404578626155853e-02 1.091077029705047607e-01 -1.912265121936798096e-01 -1.004042476415634155e-01 1.850333809852600098e-01 1.965107396245002747e-02 -5.893839523196220398e-02 -2.302536964416503906e-01 -6.309581547975540161e-02 1.063784509897232056e-01 1.473064571619033813e-01 -1.781524121761322021e-01
1.547746360301971436e-01 -1.093835830688476562e-01 -1.486004889011383057e-01 -1.675614714622497559e-01 -1.476447135210037231e-01 1.973402947187423706e-01 6.213333457708358765e-02 -1.704742610454559326e-01 2.756458148360252380e-02 -9.951324015855789185e-02 -2.045173794031143188e-01 2.747614085674285889e-01 -1.379419118165969849e-01 2.031247317790985107e-01 -4.243548512458801270e-01 -2.143198400735855103e-01 -2.477881126105785370e-02 1.731285452842712402e-01 1.359390616416931152e-01 -2.332561016082763672e-01 -2.652059793472290039e-01 5.870526656508445740e-02 -2.817108035087585449e-01 -3.180856630206108093e-02 4.281182214617729187e-02 2.894417941570281982e-01 7.626280933618545532e-02 -2.949574030935764313e-02 1.373523771762847900e-01 -1.793502718210220337e-01 6.708601955324411392e-03 -7.052741199731826782e-02
2.668277025222778320e-01 2.140147238969802856e-01 -1.501984298229217529e-01 2.040117681026458740e-01 -8.032544702291488647e-02 -1.846778839826583862e-01 -1.893436312675476074e-01 -1.854902207851409912e-01 1.705686897039413452e-01 1.261196732521057129e-01 3.954920917749404907e-03 3.680830597877502441e-01 -2.556406259536743164e-01 -4.192646965384483337e-02 6.794875860214233398e-02 -2.914300560951232910e-01 -1.858826726675033569e-02 -1.600457131862640381e-01 4.274109378457069397e-03 7.765556219965219498e-03 -3.538797497749328613e-01 1.305875331163406372e-01 1.075382530689239502e-02 2.246875129640102386e-02 1.286901831626892090e-01 1.547949314117431641e-01 3.001588955521583557e-02 -2.590060532093048096e-01 4.420568048954010010e-02 -8.593876659870147705e-02 9.390442073345184326e-02 -2.742930352687835693e-01
2.070320248603820801e-01 7.230383157730102539e-02 1.779297292232513428e-01 -2.860599458217620850e-01 -4.108465611934661865e-01 9.706865251064300537e-02 1.396197080612182617e-01 -1.217959225177764893e-01 1.797659695148468018e-01 -1.080535724759101868e-01 -1.051889732480049133e-01 1.598861962556838989e-01 -1.597820222377777100e-01 1.249092742800712585e-01 4.983149468898773193e-02 -4.125167429447174072e-01 -2.766024135053157806e-02 -1.890022456645965576e-01 -1.516285538673400879e-01 -1.681180149316787720e-01 2.043571323156356812e-02 3.962380439043045044e-02 6.895711272954940796e-02 -5.756421387195587158e-02 2.511836886405944824e-01 -3.128229826688766479e-02 3.537526726722717285e-02 2.690249681472778320e-01 1.361791789531707764e-02 1.407537907361984253e-01 2.052529007196426392e-01 -1.839796006679534912e-01
7.025381084531545639e-03 9.192726761102676392e-02 2.453561872243881226e-01 1.858630590140819550e-02 -1.848568469285964966e-01 6.536146253347396851e-02 -2.475273311138153076e-01 -2.671769261360168457e-01 6.416072696447372437e-02 -9.964442253112792969e-02 -1.388350427150726318e-01 -6.417338270694017410e-03 9.829635731875896454e-03 1.599388420581817627e-01 -6.862916052341461182e-02 -3.860633969306945801e-01 -5.704216286540031433e-02 -3.189789950847625732e-01 8.703714609146118164e-02 -1.703011989593505859e-01 -1.304173469543457031e-01 -4.273146390914916992e-02 -2.051684260368347168e-01 3.245191574096679688e-01 -3.183967620134353638e-02 3.096581995487213135e-01 5.652577430009841919e-02 1.463451087474822998e-01 -1.812178343534469604e-01 7.656908780336380005e-02 -6.718782335519790649e-02 -2.729690074920654297e-01
2.506168745458126068e-02 1.720841787755489349e-02 1.030731499195098877e-01 -5.910582840442657471e-02 -2.079937756061553955e-01 -9.786279499530792236e-02 -3.446073830127716064e-02 -1.883540749549865723e-01 5.537743121385574341e-02 1.114618256688117981e-01 -3.329730033874511719e-01 1.374484002590179443e-01 -1.585614979267120361e-01 -1.561364084482192993e-01 -3.143405318260192871e-01 -3.685374855995178223e-01 1.304155681282281876e-03 -7.827790081501007080e-02 -2.226019278168678284e-03 -3.824953138828277588e-01 2.697138302028179169e-02 2.430513799190521240e-01 2.048828601837158203e-01 -5.947048962116241455e-02 -2.306822389364242554e-01 2.653865516185760498e-01 1.618685573339462280e-01 -3.403978794813156128e-02 -1.812037453055381775e-02 -3.776078671216964722e-02 6.337661296129226685e-03 -2.355855107307434082e-01
-1.260745227336883545e-01 -1.689204871654510498e-01 -1.099481284618377686e-01 -1.424460560083389282e-01 -2.396102845668792725e-01 2.504772543907165527e-01 1.172421127557754517e-01 -2.167847007513046265e-01 1.230019778013229370e-01 -9.440608322620391846e-02 -1.043998748064041138e-01 2.261207848787307739e-01 -6.798095419071614742e-04 -1.647834628820419312e-01 -2.125054448843002319e-01 -1.869225949048995972e-01 -2.607461512088775635e-01 -4.638623073697090149e-02 2.038080543279647827e-01 -2.817382216453552246e-01 -2.699827849864959717e-01 5.486598610877990723e-02 -3.119752705097198486e-01 -6.844137609004974365e-02 1.279298514127731323e-01 3.173897862434387207e-01 -6.009224802255630493e-02 1.809077262878417969e-01 5.064299702644348145e-02 -1.289245188236236572e-01 1.697350852191448212e-02 -8.420377969741821289e-02
2.629647254943847656e-01 -7.983087003231048584e-02 -1.176594048738479614e-01 7.670142501592636108e-02 -2.384507805109024048e-01 2.496625930070877075e-01 -1.531503200531005859e-01 -2.440373301506042480e-01 -9.164512157440185547e-02 -3.596021831035614014e-01 -1.167735783383250237e-03 1.339985579252243042e-01 1.697029918432235718e-02 -3.444456309080123901e-02 -7.186233997344970703e-02 -2.137747108936309814e-01 -7.629385590553283691e-02 1.344149708747863770e-01 1.330942288041114807e-02 -6.128893420100212097e-02 -5.597770214080810547e-03 -1.268451660871505737e-01 4.534684494137763977e-02 6.115943938493728638e-02 2.705908119678497314e-01 2.851662933826446533e-01 3.189556598663330078e-01 1.276375353336334229e-01 -5.433188751339912415e-02 2.632873356342315674e-01 2.368393391370773315e-01 -2.094634771347045898e-01
3.914469853043556213e-02 -5.997548997402191162e-02 2.045255601406097412e-01 9.790182858705520630e-02 -2.038928717374801636e-01 3.328320384025573730e-01 -1.622019410133361816e-01 -2.381673306226730347e-01 -1.842805184423923492e-02 1.572384983301162720e-01 3.107825480401515961e-02 1.386450380086898804e-01 -1.516017615795135498e-01 1.356331408023834229e-01 -1.272758394479751587e-01 -4.083181917667388916e-01 -1.580575406551361084e-01 -2.606184184551239014e-01 1.914132386445999146e-01 -1.242926120758056641e-01 -1.221144348382949829e-01 4.805479198694229126e-02 4.826106876134872437e-02 -1.240849420428276062e-01 1.580891199409961700e-02 1.732933968305587769e-01 -2.775745689868927002e-01 -1.748537272214889526e-01 6.985606742091476917e-04 -1.457376778125762939e-01 -5.077792331576347351e-02 3.112212419509887695e-01
5.838416144251823425e-02 2.686208784580230713e-01 1.812467724084854126e-01 -2.641170322895050049e-01 -2.732832133769989014e-01 3.082640469074249268e-01 1.354871988296508789e-01 -1.804139912128448486e-01 1.614404469728469849e-01 -1.176345199346542358e-01 -2.397459298372268677e-01 -5.076051875948905945e-02 -3.428384363651275635e-01 1.795159429311752319e-01 2.934400457888841629e-03 -2.360934019088745117e-01 -1.742681264877319336e-01 5.660817772150039673e-02 -1.021353974938392639e-01 -1.465360261499881744e-02 -1.367883235216140747e-01 2.562496364116668701e-01 -1.643301397562026978e-01 -3.909408673644065857e-02 1.662822365760803223e-01 -3.758225962519645691e-02 2.547301538288593292e-02 -1.921246200799942017e-01 -8.976354449987411499e-02 1.617196053266525269e-01 1.812792718410491943e-01 -7.012341171503067017e-02
1.850820481777191162e-01 2.088940590620040894e-01 1.431997418403625488e-01 -7.684794068336486816e-02 -2.173524647951126099e-01 2.582595348358154297e-01 -2.859532646834850311e-02 5.080413073301315308e-03 1.988811604678630829e-02 -9.624559432268142700e-02 -2.589358389377593994e-01 1.261001080274581909e-01 -1.295189280062913895e-02 3.081805109977722168e-01 -3.365640044212341309e-01 -1.631857156753540039e-01 -8.479127287864685059e-02 1.600400954484939575e-01 1.782823055982589722e-01 -5.822071805596351624e-02 -5.563607066869735718e-02 -1.255771815776824951e-01 -1.060286164283752441e-01 -5.762078985571861267e-02 5.442397668957710266e-02 3.062984347343444824e-01 1.157716885209083557e-01 2.198539972305297852e-01 -3.096762485802173615e-02 -2.532274425029754639e-01 1.312173008918762207e-01 -3.332154452800750732e-01
-4.755043238401412964e-02 1.443055719137191772e-01 8.245423436164855957e-03 -5.838249996304512024e-02 3.028072975575923920e-02 2.632918059825897217e-01 -1.258784905076026917e-02 -6.939694751054048538e-03 3.327525556087493896e-01 -1.058341860771179199e-01 -1.452306751161813736e-02 3.290759772062301636e-02 -5.919444561004638672e-01 5.421887338161468506e-02 2.056268788874149323e-02 -1.709775477647781372e-01 -1.037858501076698303e-01 -3.567087352275848389e-01 -1.206681728363037109e-01 -2.960974574089050293e-01 -6.890745460987091064e-02 1.188364345580339432e-03 2.800395898520946503e-02 4.236564040184020996e-02 4.900087602436542511e-03 1.097741872072219849e-01 2.081948332488536835e-02 -2.065277285873889923e-02 1.760632842779159546e-01 1.119476109743118286e-01 2.672848403453826904e-01 1.459353268146514893e-01
2.308055162429809570e-01 8.691040426492691040e-02 1.779053509235382080e-01 -3.852140530943870544e-02 1.406400054693222046e-01 4.982188344001770020e-02 7.576946169137954712e-02 -1.257603764533996582e-01 2.129372209310531616e-01 6.327916681766510010e-02 -3.346484899520874023e-01 2.666172981262207031e-01 -5.216809362173080444e-02 -6.832864135503768921e-02 -1.813175529241561890e-01 -1.988533437252044678e-01 4.342279210686683655e-02 1.452173944562673569e-02 2.552570998668670654e-01 -1.890386939048767090e-01 -3.375440537929534912e-01 -9.364169836044311523e-02 -3.338302969932556152e-01 1.565954834222793579e-02 7.851768285036087036e-02 1.162092611193656921e-01 4.062863290309906006e-01 1.399870663881301880e-01 4.070703685283660889e-02 -2.036628685891628265e-02 -5.233388021588325500e-02 -5.887814983725547791e-02
2.440831512212753296e-01 -3.199472278356552124e-02 -1.047366857528686523e-01 -1.164993047714233398e-01 -9.614708274602890015e-02 2.253765910863876343e-01 1.188088431954383850e-01 -1.854677051305770874e-01 8.701128512620925903e-02 -1.909897327423095703e-01 -2.312172055244445801e-01 1.934667825698852539e-01 -1.811297684907913208e-01 1.355813145637512207e-01 -4.315287470817565918e-01 -1.900327503681182861e-01 -1.142314672470092773e-01 1.794211268424987793e-01 1.025306060910224915e-01 -1.198322102427482605e-01 -2.153013795614242554e-01 7.551425695419311523e-02 -3.949066996574401855e-01 1.952061429619789124e-02 -3.158842399716377258e-02 1.302155107259750366e-01 1.314994990825653076e-01 -2.621916122734546661e-03 1.771917343139648438e-01 -2.184122055768966675e-01 -3.066956810653209686e-02 -6.363917142152786255e-02
1.120379790663719177e-01 -2.456780970096588135e-01 1.982236951589584351e-01 -1.135114803910255432e-01 -1.052289605140686035e-01 -5.133870616555213928e-02 -3.331505060195922852e-01 -2.119487076997756958e-01 -6.710650026798248291e-02 1.962495222687721252e-02 -1.614345014095306396e-01 1.698121279478073120e-01 -4.805558174848556519e-02 -7.420191913843154907e-02 -1.287869513034820557e-01 -1.648462861776351929e-01 -2.099262475967407227e-01 -1.550658643245697021e-01 6.139057874679565430e-02 -8.202429860830307007e-02 2.253174036741256714e-02 1.623297184705734253e-01 -7.270761579275131226e-02 1.201732903718948364e-01 -1.224717274308204651e-01 4.249346256256103516e-01 3.072568476200103760e-01 7.570973038673400879e-02 2.337161451578140259e-01 8.750218152999877930e-02 3.172147274017333984e-01 -1.005998179316520691e-01
1.049944460391998291e-01 4.628983512520790100e-02 -9.142621606588363647e-02 -1.450686007738113403e-01 -9.083075448870658875e-03 9.226436167955398560e-02 -1.548488810658454895e-02 -2.377411425113677979e-01 2.055194079875946045e-01 8.392307162284851074e-02 -5.518136918544769287e-02 3.273363709449768066e-01 1.785181462764739990e-02 -2.244437485933303833e-01 -4.340555518865585327e-02 -3.777637779712677002e-01 -2.655486464500427246e-01 -1.200136542320251465e-01 5.606720969080924988e-02 -2.757069170475006104e-01 9.189546108245849609e-02 2.613274455070495605e-01 -1.344718486070632935e-01 -2.882016003131866455e-01 -8.832089602947235107e-02 2.976318597793579102e-01 1.255177110433578491e-01 1.466771066188812256e-01 2.266137897968292236e-01 2.482487075030803680e-02 9.638774394989013672e-02 -2.106684260070323944e-02
4.660611972212791443e-02 -1.033001951873302460e-02 -1.344648003578186035e-01 -7.018848322331905365e-03 -2.684416770935058594e-01 2.298461645841598511e-01 1.045524924993515015e-01 -2.837169766426086426e-01 1.196075379848480225e-01 -8.054725825786590576e-02 -1.716751307249069214e-01 3.086733818054199219e-01 5.128927901387214661e-02 -2.096771150827407837e-01 -1.451776325702667236e-01 -1.756035238504409790e-01 -2.788045406341552734e-01 1.601227670907974243e-01 1.362085640430450439e-01 -2.438823431730270386e-01 -1.993841975927352905e-01 9.020324051380157471e-02 -2.990597784519195557e-01 4.646683484315872192e-02 7.020661979913711548e-02 2.800207436084747314e-01 -1.253302115947008133e-02 2.462323196232318878e-02 3.088377881795167923e-03 -2.427371293306350708e-01 1.641161441802978516e-01 -1.684124767780303955e-01
2.582174837589263916e-01 -7.593591511249542236e-02 -1.674839705228805542e-01 -7.243012636899948120e-02 -1.376593410968780518e-01 2.537737488746643066e-01 -2.191799134016036987e-02 -1.473348140716552734e-01 -2.177746966481208801e-02 -1.053984090685844421e-01 -2.141100466251373291e-01 1.736100167036056519e-01 -4.006297886371612549e-02 2.094165682792663574e-01 -4.369746744632720947e-01 -3.123057782649993896e-01 -5.279215052723884583e-02 6.635019183158874512e-02 3.050808049738407135e-02 -9.949289262294769287e-02 -2.466629445552825928e-01 9.509649127721786499e-02 -3.476637303829193115e-01 9.883303940296173096e-02 3.395579382777214050e-02 1.276108175516128540e-01 -1.429080404341220856e-02 -2.807279489934444427e-02 2.298460304737091064e-01 -2.386193722486495972e-01 1.428055465221405029e-01 8.831377141177654266e-03
-3.757634013891220093e-02 -1.397701799869537354e-01 -2.381386011838912964e-01 -4.649221524596214294e-02 -2.017010748386383057e-01 3.130895197391510010e-01 6.732017733156681061e-03 -1.634172797203063965e-01 -3.745187446475028992e-02 -7.029252499341964722e-02 -2.780012190341949463e-01 1.670047938823699951e-01 8.487367630004882812e-02 -1.214547753334045410e-01 -4.625891521573066711e-02 -3.410615026950836182e-01 -2.983594238758087158e-01 1.757655739784240723e-01 2.445500940084457397e-01 -1.652760356664657593e-01 -3.369716703891754150e-01 6.136347725987434387e-02 -2.995319962501525879e-01 -2.977434732019901276e-02 1.626265235245227814e-02 2.368376851081848145e-01 1.426471769809722900e-02 3.642001748085021973e-02 1.325736045837402344e-01 -8.388511091470718384e-02 3.315362706780433655e-02 -6.506387889385223389e-02
1.088731065392494202e-01 -5.602705106139183044e-02 2.649003863334655762e-01 -1.973978430032730103e-01 -2.007006555795669556e-01 -1.093247309327125549e-01 -2.784325778484344482e-01 -6.616474688053131104e-02 -7.474996894598007202e-02 -1.116431877017021179e-01 2.034332044422626495e-02 9.633008390665054321e-02 -3.429942429065704346e-01 1.468550115823745728e-01 -1.850030869245529175e-01 -1.564893275499343872e-01 -2.955861389636993408e-01 7.425458729267120361e-02 -1.405158638954162598e-01 -1.644534766674041748e-01 -4.132553935050964355e-02 8.770655840635299683e-02 -3.042415380477905273e-01 1.075759977102279663e-01 -7.256297022104263306e-02 2.552089393138885498e-01 2.442810684442520142e-01 -4.550073668360710144e-02 1.872762143611907959e-01 2.713708877563476562e-01 -1.064443886280059814e-01 -1.032821461558341980e-01
1.237101852893829346e-01 -4.063613340258598328e-02 1.441133469343185425e-01 4.817662760615348816e-03 -4.392179474234580994e-02 2.699773609638214111e-01 2.214778065681457520e-01 -6.441433727741241455e-02 2.656188607215881348e-01 -1.895513981580734253e-01 5.174506921321153641e-03 1.687131375074386597e-01 -3.698782026767730713e-01 2.611227631568908691e-01 -5.142392590641975403e-02 -4.350896179676055908e-01 -2.512903511524200439e-01 -6.256271153688430786e-02 -1.542933285236358643e-01 -7.781098037958145142e-02 -2.124766856431961060e-01 9.930255264043807983e-02 -2.380797564983367920e-01 -6.714967638254165649e-02 2.472669817507266998e-02 -1.932502165436744690e-02 3.847737982869148254e-02 -1.863540709018707275e-01 -1.146707907319068909e-01 5.016291514039039612e-03 -1.885448247194290161e-01 5.727605521678924561e-02
1.555834412574768066e-01 -5.178987234830856323e-02 1.631974875926971436e-01 -1.399607211351394653e-01 -3.245596885681152344e-01 1.022039800882339478e-01 1.978314369916915894e-01 -2.338875643908977509e-02 2.230573296546936035e-01 -9.660004824399948120e-02 5.568239837884902954e-02 2.461453676223754883e-01 -1.330663859844207764e-01 2.471106797456741333e-01 -1.789692342281341553e-01 -2.766960263252258301e-01 -1.279364526271820068e-01 -2.587214410305023193e-01 -2.365968823432922363e-01 -7.174429297447204590e-02 6.208160147070884705e-02 8.185953646898269653e-02 -3.751097992062568665e-02 -1.852140277624130249e-01 1.947718858718872070e-01 -7.497248798608779907e-02 2.357599735260009766e-01 4.956143349409103394e-02 -9.852465242147445679e-02 2.091735154390335083e-01 2.970025539398193359e-01 -1.652927696704864502e-01
8.195297420024871826e-02 -1.291001290082931519e-01 -1.362346559762954712e-01 -1.946892142295837402e-01 -1.635991334915161133e-01 1.814312338829040527e-01 3.862690553069114685e-02 -2.139755338430404663e-01 2.695488370954990387e-02 -8.585207164287567139e-02 -1.258991360664367676e-01 3.834822475910186768e-01 3.543958067893981934e-02 -3.581249341368675232e-02 -2.601590156555175781e-01 -1.690912544727325439e-01 -1.462320536375045776e-01 1.496025025844573975e-01 2.445555627346038818e-01 -1.846676617860794067e-01 -3.866625726222991943e-01 2.121199369430541992e-01 -1.811478137969970703e-01 -1.254659891128540039e-01 9.654569625854492188e-02 2.269794940948486328e-01 -2.898266725242137909e-02 4.063024744391441345e-02 2.765405476093292236e-01 -5.227797105908393860e-02 4.355905950069427490e-02 -1.349228322505950928e-01
-1.138041019439697266e-01 -1.770794242620468140e-01 1.250088810920715332e-01 -1.742706596851348877e-01 -7.986329495906829834e-03 -3.286520391702651978e-02 2.743443250656127930e-01 -3.272555768489837646e-01 9.660673141479492188e-02 7.923187315464019775e-02 -1.820883303880691528e-01 1.245944276452064514e-01 -2.943114042282104492e-01 3.282947838306427002e-02 1.285981833934783936e-01 -3.991644084453582764e-01 -2.553286850452423096e-01 -1.244682818651199341e-01 9.572962671518325806e-02 -2.281314432621002197e-01 -9.634065628051757812e-02 1.072048395872116089e-01 -8.883026987314224243e-02 -1.005023047327995300e-01 2.073788046836853027e-01 1.174705177545547485e-01 2.984285354614257812e-01 -7.614526152610778809e-02 1.694319695234298706e-01 1.176158636808395386e-01 -1.206445470452308655e-01 9.441377222537994385e-02
4.788002371788024902e-02 -3.160388767719268799e-01 1.214187666773796082e-01 -2.925022542476654053e-01 -1.705763489007949829e-02 2.560439705848693848e-01 1.160021573305130005e-01 -2.397911548614501953e-01 2.701868712902069092e-01 1.477159559726715088e-01 4.897368699312210083e-02 3.805378675460815430e-01 -1.866719126701354980e-01 8.779803663492202759e-02 -5.171488504856824875e-03 -2.188264131546020508e-01 -2.202373445034027100e-01 -1.328683644533157349e-01 -8.659259229898452759e-02 -1.643889397382736206e-01 -1.703726947307586670e-01 9.661246091127395630e-02 -6.139786168932914734e-02 4.009492322802543640e-02 2.855974435806274414e-01 1.537486612796783447e-01 1.124450936913490295e-01 2.221377007663249969e-02 1.407329887151718140e-01 1.909053623676300049e-01 -9.472805261611938477e-02 -1.553834322839975357e-02
-7.983890175819396973e-02 1.047997474670410156e-01 -7.421273738145828247e-02 -1.625512838363647461e-01 -1.600102335214614868e-01 -2.727235555648803711e-01 1.244682911783456802e-02 -2.441809922456741333e-01 3.386610746383666992e-02 -3.079153783619403839e-02 -1.664919853210449219e-01 3.181254863739013672e-01 -2.456866949796676636e-01 3.854867517948150635e-01 -7.962626218795776367e-02 -2.566446363925933838e-01 -1.947785317897796631e-01 1.785161206498742104e-03 -1.544705033302307129e-01 -1.600464284420013428e-01 -2.538961470127105713e-01 -3.862686455249786377e-02 9.651261568069458008e-02 9.247653931379318237e-02 1.241998821496963501e-01 -5.984990298748016357e-02 1.824659705162048340e-01 2.506300806999206543e-01 9.472850710153579712e-02 -7.840118557214736938e-02 2.676815986633300781e-01 -7.505881041288375854e-02
1.982671171426773071e-01 -8.384833484888076782e-02 -1.113153174519538879e-01 -3.148191869258880615e-01 -7.782653719186782837e-02 1.443258821964263916e-01 7.971941679716110229e-02 -1.383144110441207886e-01 1.179710477590560913e-01 4.160849750041961670e-02 6.998077034950256348e-02 -1.578252203762531281e-02 -3.493363261222839355e-01 1.527010351419448853e-01 -8.875013887882232666e-02 -1.950450837612152100e-01 -5.534275174140930176e-01 -8.567304164171218872e-02 -1.153729949146509171e-02 -1.249378398060798645e-01 -2.416249066591262817e-01 3.582623973488807678e-02 4.809879511594772339e-02 1.590977162122726440e-01 2.778148055076599121e-01 2.121588140726089478e-01 -1.561570819467306137e-02 1.020535454154014587e-01 1.105678528547286987e-01 1.127101704478263855e-01 5.152603611350059509e-02 2.502011694014072418e-02
1.277228742837905884e-01 -3.594584763050079346e-02 2.732721269130706787e-01 -1.256549954414367676e-01 -2.968201041221618652e-01 2.761024236679077148e-01 1.918403804302215576e-01 -1.315204501152038574e-01 -2.958474121987819672e-02 -1.223027706146240234e-01 -1.381581425666809082e-01 8.982322365045547485e-02 -2.037608996033668518e-02 -6.043497845530509949e-02 2.000508457422256470e-02 -3.367674648761749268e-01 -2.711394727230072021e-01 -2.544881105422973633e-01 1.005441099405288696e-01 -1.116468291729688644e-02 4.338412731885910034e-02 -1.954558305442333221e-02 -1.640335768461227417e-01 -9.421692043542861938e-02 3.711655139923095703e-01 -1.674115061759948730e-01 1.582286953926086426e-01 -1.979397535324096680e-01 2.353964149951934814e-01 -6.719490885734558105e-02 1.650875508785247803e-01 9.419924020767211914e-02
8.115486055612564087e-02 6.169293448328971863e-02 -1.056874915957450867e-02 -4.648401439189910889e-01 -3.008007705211639404e-01 2.736024856567382812e-01 1.739815995097160339e-02 -8.205727487802505493e-02 3.423699736595153809e-01 -9.458018839359283447e-02 -3.166576623916625977e-01 2.720934711396694183e-02 -2.407658398151397705e-01 9.047445491887629032e-04 -7.410274446010589600e-02 -1.700730025768280029e-01 -2.848198711872100830e-01 1.526412665843963623e-01 1.176900416612625122e-01 1.638583838939666748e-02 -1.532433629035949707e-01 -2.181344898417592049e-03 -8.321214467287063599e-02 -1.553022861480712891e-01 -1.370460633188486099e-02 -5.155352503061294556e-02 -9.358605742454528809e-02 9.960950352251529694e-03 1.465804576873779297e-01 -4.535749182105064392e-02 2.252512723207473755e-01 -1.497573405504226685e-01
9.291724860668182373e-02 -2.634728848934173584e-01 1.344652846455574036e-02 -2.547097206115722656e-01 -5.551584437489509583e-02 7.140569388866424561e-02 -2.259349264204502106e-02 -2.427528845146298409e-03 2.935118377208709717e-01 -1.946073472499847412e-01 -1.040970757603645325e-01 1.521324962377548218e-01 -1.775091141462326050e-01 3.066297173500061035e-01 -5.881374701857566833e-02 -1.888570636510848999e-01 -2.566840350627899170e-01 -2.429595142602920532e-01 2.028799355030059814e-01 1.009143218398094177e-01 -2.065780013799667358e-01 5.893783271312713623e-02 -4.095675051212310791e-02 1.962018758058547974e-01 3.801940977573394775e-01 -1.278737746179103851e-02 9.156744182109832764e-02 1.046829763799905777e-02 7.875567674636840820e-02 9.327048063278198242e-02 1.940533518791198730e-01 -2.391439825296401978e-01
-3.406701982021331787e-02 1.885503083467483521e-01 5.533665046095848083e-02 -1.311555132269859314e-02 -3.469716608524322510e-01 7.937812060117721558e-02 -3.326963484287261963e-01 -2.689019441604614258e-01 -9.888371452689170837e-03 6.630689650774002075e-02 -1.303333491086959839e-01 1.519281417131423950e-01 1.549501810222864151e-02 1.881385296583175659e-01 -7.894153892993927002e-02 -3.582456111907958984e-01 -6.250858306884765625e-02 -8.312396705150604248e-02 1.431015878915786743e-01 -1.901523172855377197e-01 -7.211931794881820679e-02 -5.216421186923980713e-02 -1.621685624122619629e-01 3.784373700618743896e-01 6.660567224025726318e-02 3.530476093292236328e-01 9.109406173229217529e-02 1.968826800584793091e-01 -7.078071683645248413e-02 2.820955822244286537e-03 -1.897204481065273285e-02 -9.587005525827407837e-02
1.012489125132560730e-01 -1.503840535879135132e-01 1.346487104892730713e-01 -1.264713257551193237e-01 -9.841986745595932007e-02 -7.610623538494110107e-02 9.390278905630111694e-02 -8.095952123403549194e-02 9.995597600936889648e-02 -6.592807918787002563e-02 -1.375248581171035767e-01 -9.976222366094589233e-02 -3.695600330829620361e-01 7.670239359140396118e-02 4.437091760337352753e-03 -2.974114120006561279e-01 -3.995716571807861328e-01 -6.003821734338998795e-03 -7.481368631124496460e-02 -1.440453082323074341e-01 -3.223539888858795166e-01 5.821743607521057129e-02 -2.074953019618988037e-01 1.445515900850296021e-01 3.233029842376708984e-01 2.907742261886596680e-01 2.469982653856277466e-01 1.812003925442695618e-02 -6.585896760225296021e-02 6.979395449161529541e-02 -8.727683126926422119e-02 5.912424623966217041e-02
3.034728951752185822e-02 6.525953114032745361e-02 1.084810793399810791e-01 1.712040975689888000e-02 -2.769794762134552002e-01 7.898298650979995728e-02 -8.928412944078445435e-02 -1.401519328355789185e-01 1.023781374096870422e-01 1.910931058228015900e-02 -2.415452003479003906e-01 2.093805968761444092e-01 4.154888913035392761e-02 2.152476757764816284e-01 -4.510253295302391052e-02 -2.670851349830627441e-01 -7.879550755023956299e-02 -9.170454740524291992e-02 -6.786349415779113770e-02 3.553538350388407707e-03 -3.742590248584747314e-01 1.821381300687789917e-01 1.225448474287986755e-01 2.403527647256851196e-01 -1.466675400733947754e-01 3.997488617897033691e-01 7.096780836582183838e-02 3.200440108776092529e-01 2.151111662387847900e-01 3.417457640171051025e-02 -1.310470700263977051e-01 -1.381126493215560913e-01
3.200564384460449219e-01 4.838061705231666565e-02 9.563064575195312500e-02 8.112883567810058594e-02 -2.285485714673995972e-01 5.976068601012229919e-02 -5.950577929615974426e-02 -4.016232490539550781e-01 -8.861490339040756226e-02 -1.119855940341949463e-01 4.760437458753585815e-02 1.172232255339622498e-02 -2.675563097000122070e-02 -9.941433370113372803e-02 -1.869708895683288574e-01 -3.818711936473846436e-01 1.937606930732727051e-01 1.621578335762023926e-01 -2.159797586500644684e-02 -2.385178506374359131e-01 -2.926264703273773193e-01 -8.493399620056152344e-02 9.555642306804656982e-02 7.002569735050201416e-02 1.761142164468765259e-01 2.656530141830444336e-01 1.248360127210617065e-01 1.171974688768386841e-01 -6.965741515159606934e-02 1.706349104642868042e-01 1.433362662792205811e-01 -1.765598952770233154e-01
8.079575002193450928e-02 -1.113589704036712646e-01 -6.039811298251152039e-02 -1.643443405628204346e-01 -2.308246493339538574e-01 -6.862881779670715332e-02 1.208167709410190582e-02 8.866678923368453979e-02 3.382113277912139893e-01 -6.159675493836402893e-02 -7.596135139465332031e-02 1.269860267639160156e-01 -1.080586910247802734e-01 1.579954028129577637e-01 -1.441139429807662964e-01 -2.347724586725234985e-01 -3.361450731754302979e-01 -2.532781958580017090e-01 1.938309073448181152e-01 -6.049676984548568726e-02 -4.532522335648536682e-02 -8.623324334621429443e-02 2.614432275295257568e-01 1.411759406328201294e-01 1.909950375556945801e-01 2.009930759668350220e-01 1.959025114774703979e-01 2.998782098293304443e-01 8.671809732913970947e-02 -1.230989843606948853e-01 2.910623848438262939e-01 -5.562080070376396179e-02
1.663333922624588013e-02 -1.466212868690490723e-01 -7.737562060356140137e-03 -1.084152087569236755e-01 3.626308217644691467e-02 2.477201819419860840e-01 7.549958676099777222e-02 -1.963901668787002563e-01 5.417402833700180054e-02 -4.101881012320518494e-02 -3.355546593666076660e-01 2.798194885253906250e-01 1.268992722034454346e-01 1.165899261832237244e-01 -1.370800286531448364e-01 -2.739062309265136719e-01 -1.550131589174270630e-01 1.513735353946685791e-01 1.899648010730743408e-01 -2.018821686506271362e-01 -3.806537389755249023e-01 1.415896415710449219e-01 -2.956932187080383301e-01 -6.108635291457176208e-02 -3.927432745695114136e-02 3.286630809307098389e-01 1.035320833325386047e-01 2.434795349836349487e-02 1.308201849460601807e-01 -4.930610954761505127e-02 4.966536536812782288e-02 -1.328707635402679443e-01
1.955967098474502563e-01 -1.917183697223663330e-01 8.184579759836196899e-02 -2.129031270742416382e-01 -1.199175268411636353e-01 2.227982282638549805e-01 -2.075835689902305603e-02 -1.312493830919265747e-01 -5.660765338689088821e-03 -1.098107844591140747e-01 -1.780694872140884399e-01 -1.445943564176559448e-01 -2.881037890911102295e-01 3.079942427575588226e-02 -1.488502174615859985e-01 -1.933602392673492432e-01 -2.900857031345367432e-01 -7.656309753656387329e-02 -3.189241886138916016e-01 1.634966582059860229e-01 -3.160318434238433838e-01 4.292560368776321411e-02 -1.356703639030456543e-01 3.075596690177917480e-01 1.364936977624893188e-01 2.050900906324386597e-01 8.311370760202407837e-02 2.837704494595527649e-02 -2.023432031273841858e-02 2.204906344413757324e-01 -1.707737147808074951e-01 -5.754050612449645996e-02
1.248684711754322052e-02 -4.127086699008941650e-02 1.432868987321853638e-01 -1.876734942197799683e-01 -8.394651114940643311e-02 -1.732984930276870728e-01 -1.637777537107467651e-01 -3.192275017499923706e-02 -2.216809988021850586e-01 -2.599767036736011505e-02 -3.249495029449462891e-01 2.211806476116180420e-01 -5.688992142677307129e-02 -7.666616141796112061e-02 -5.055695306509733200e-03 -2.790577709674835205e-01 -2.647445201873779297e-01 -2.734664380550384521e-01 1.138627082109451294e-01 -9.960000962018966675e-02 -3.729123994708061218e-02 2.045400291681289673e-01 -1.399709004908800125e-02 2.814702689647674561e-01 5.332978069782257080e-02 2.654996514320373535e-01 9.149502217769622803e-02 1.527044773101806641e-01 2.480468600988388062e-01 1.038122996687889099e-01 3.409092128276824951e-01 -4.656108468770980835e-02
9.869505465030670166e-02 1.364719718694686890e-01 9.524324536323547363e-02 -1.339097917079925537e-01 -2.853259146213531494e-01 3.489003702998161316e-02 1.442768424749374390e-01 1.531130373477935791e-01 7.266646623611450195e-02 1.537102460861206055e-01 -1.662763357162475586e-01 1.488794386386871338e-01 -4.078645408153533936e-01 8.097597956657409668e-02 -7.077060639858245850e-02 -5.103391408920288086e-01 -8.949711918830871582e-02 -1.055863872170448303e-01 -1.115481741726398468e-02 6.646217405796051025e-02 -2.218113094568252563e-01 2.554444372653961182e-01 -2.945514954626560211e-02 -3.404488041996955872e-02 3.044147230684757233e-02 -1.605093032121658325e-01 9.514430165290832520e-02 9.756311774253845215e-02 -1.566409915685653687e-01 2.230055928230285645e-01 1.999431848526000977e-01 -3.120627067983150482e-02
-9.027577191591262817e-02 -5.180774256587028503e-02 1.112284287810325623e-01 -4.382106363773345947e-01 -2.820250093936920166e-01 2.657094597816467285e-01 2.030036225914955139e-02 -1.847344338893890381e-01 2.502347230911254883e-01 -1.615673154592514038e-01 -1.445062011480331421e-01 -1.216398477554321289e-01 -2.429027110338211060e-01 2.113347649574279785e-01 -7.289204746484756470e-02 -2.480499893426895142e-01 -3.866336643695831299e-01 1.463565230369567871e-01 1.100718751549720764e-01 3.679469600319862366e-02 -1.246838346123695374e-01 7.495185732841491699e-02 -1.525843739509582520e-01 -1.435171812772750854e-01 -2.540106140077114105e-02 -4.495153576135635376e-02 7.426234893500804901e-03 -1.052370741963386536e-01 1.312416642904281616e-01 3.131959214806556702e-02 9.777953475713729858e-02 -1.191690936684608459e-01
-1.860664779087528586e-04 -9.025127440690994263e-02 -9.105103462934494019e-02 8.080608397722244263e-02 -7.705652713775634766e-02 1.082404404878616333e-01 -7.324597239494323730e-02 -1.737760454416275024e-01 2.744860015809535980e-02 1.216241568326950073e-01 -1.168560534715652466e-01 -9.062016755342483521e-02 -1.661862879991531372e-01 3.136366233229637146e-02 -2.858280539512634277e-01 -4.689360857009887695e-01 -6.957665085792541504e-02 -4.233874082565307617e-01 1.280849426984786987e-01 -3.184788674116134644e-02 1.014032494276762009e-02 -1.836602538824081421e-01 -1.299171000719070435e-01 1.024319678544998169e-01 2.453873902559280396e-01 2.263589650392532349e-01 1.424131542444229126e-01 1.390745490789413452e-01 -5.181609466671943665e-02 3.271768689155578613e-01 1.332563906908035278e-01 -1.221404597163200378e-01
3.030757792294025421e-02 -8.947019279003143311e-02 -5.000200122594833374e-03 -1.901746839284896851e-01 -1.201157197356224060e-01 6.467057019472122192e-02 -4.106538742780685425e-02 -1.096154674887657166e-01 7.207529246807098389e-02 -7.079338282346725464e-02 -2.191994041204452515e-01 -1.002621650695800781e-01 -3.133505284786224365e-01 -2.611465379595756531e-02 -1.027216985821723938e-01 -3.526042103767395020e-01 -2.951365113258361816e-01 8.243485540151596069e-02 1.312912255525588989e-01 -1.400249749422073364e-01 -3.265013098716735840e-01 3.752678865566849709e-03 2.399826422333717346e-02 8.537095040082931519e-02 2.970428764820098877e-01 6.758151948451995850e-02 3.085868358612060547e-01 2.211281657218933105e-01 1.202349364757537842e-01 2.917056977748870850e-01 -5.359111819416284561e-03 1.969379186630249023e-01
4.728094208985567093e-03 8.668865263462066650e-02 6.602258980274200439e-02 1.654441207647323608e-01 -1.627671718597412109e-01 9.779084473848342896e-02 -1.525791734457015991e-02 -1.824925392866134644e-01 1.925014075823128223e-04 1.499268412590026855e-01 -5.077727511525154114e-02 1.747975498437881470e-01 -4.501778632402420044e-02 1.556000858545303345e-01 -2.169124186038970947e-01 -3.595948517322540283e-01 -2.689717113971710205e-01 -3.191321790218353271e-01 9.296047210227698088e-05 2.351431995630264282e-01 5.455696582794189453e-02 3.983281850814819336e-01 1.041120588779449463e-01 -2.712327241897583008e-02 -1.319874525070190430e-01 2.770385146141052246e-01 -9.121397137641906738e-02 -1.477209627628326416e-01 -6.553233833983540535e-04 -1.791325211524963379e-01 2.506820261478424072e-01 1.048239544034004211e-01
2.431179136037826538e-01 1.042430028319358826e-01 1.453762352466583252e-01 -2.639379799365997314e-01 -3.117723949253559113e-02 1.806021332740783691e-01 -1.290775276720523834e-02 -1.859090477228164673e-01 2.219765633344650269e-01 -1.036164388060569763e-01 -3.332219719886779785e-01 4.925077408552169800e-02 -1.677114814519882202e-01 2.828565239906311035e-02 -5.415527522563934326e-02 -1.383328735828399658e-01 -3.528846800327301025e-01 -5.205619614571332932e-03 1.206627767533063889e-02 -7.668168842792510986e-02 -3.356104791164398193e-01 1.211400255560874939e-01 2.320760488510131836e-01 2.137618064880371094e-01 2.030190974473953247e-01 9.531592577695846558e-02 3.627578541636466980e-02 4.971712827682495117e-02 7.265709340572357178e-02 3.187631666660308838e-01 -1.615661233663558960e-01 4.379403218626976013e-02
2.450314909219741821e-02 1.179587319493293762e-01 9.591464698314666748e-02 -4.571957290172576904e-01 -3.326545655727386475e-01 1.354115665890276432e-03 -4.914138093590736389e-02 -1.570839881896972656e-01 1.005557700991630554e-01 1.462546270340681076e-02 -9.223837405443191528e-02 8.768691681325435638e-03 -4.070920646190643311e-01 -8.579093962907791138e-02 1.124913990497589111e-01 -2.027963697910308838e-01 -3.806252479553222656e-01 -2.037987112998962402e-02 -1.455174665898084641e-02 1.030182465910911560e-01 -3.276073336601257324e-01 -2.687984332442283630e-02 -2.341102063655853271e-01 -3.863050043582916260e-02 1.124427989125251770e-01 8.139070123434066772e-02 4.193697869777679443e-02 -1.221839413046836853e-01 -8.468816429376602173e-02 -8.435051888227462769e-02 -1.139767915010452271e-01 5.833164323121309280e-03
2.785198576748371124e-02 2.848081588745117188e-01 1.896357536315917969e-01 -1.147866994142532349e-01 -6.570663303136825562e-02 3.898194059729576111e-02 -8.660697937011718750e-02 -2.999126911163330078e-02 9.783636778593063354e-02 -1.161448657512664795e-02 -2.138292193412780762e-01 -1.481016427278518677e-01 6.182013079524040222e-02 5.991427227854728699e-02 -2.129396349191665649e-01 -5.031556487083435059e-01 -1.368738263845443726e-01 -2.053638249635696411e-01 7.281179074198007584e-03 -3.626249432563781738e-01 -8.278526365756988525e-02 1.116130948066711426e-01 1.840747743844985962e-01 -1.729519963264465332e-01 1.125757023692131042e-02 8.595144748687744141e-02 3.375883102416992188e-01 3.710623458027839661e-02 1.463495846837759018e-02 9.905327111482620239e-02 -1.335917264223098755e-01 -2.124955803155899048e-01
2.621060311794281006e-01 1.333484649658203125e-01 3.122633090242743492e-03 2.006278932094573975e-02 -6.399334967136383057e-02 1.841592192649841309e-01 -6.240736320614814758e-02 4.669145215302705765e-03 -1.918024122714996338e-01 8.763588964939117432e-03 -1.276545524597167969e-01 4.335116129368543625e-03 -4.339641034603118896e-01 4.798766970634460449e-02 -1.949020894244313240e-03 -3.250938653945922852e-01 -4.322707653045654297e-01 6.569524109363555908e-02 -1.295987516641616821e-01 -6.465116143226623535e-02 -1.214647069573402405e-01 3.380691707134246826e-01 -1.330491304397583008e-01 8.389075100421905518e-02 -1.158296037465333939e-02 2.578209042549133301e-01 2.283808887004852295e-01 -3.733831271529197693e-02 -5.771755799651145935e-02 1.774863302707672119e-01 -1.092193368822336197e-02 2.529329247772693634e-02
6.064961850643157959e-02 -3.092984482645988464e-02 2.274885922670364380e-01 -2.639899849891662598e-01 -2.472964376211166382e-01 2.309827655553817749e-01 3.931570425629615784e-02 5.744174867868423462e-02 3.130623400211334229e-01 -9.272022172808647156e-03 -7.012583315372467041e-02 1.904935762286186218e-02 -2.388350665569305420e-01 2.167385518550872803e-01 3.546718508005142212e-02 -2.910487353801727295e-01 -3.495642840862274170e-01 3.032139539718627930e-01 1.197049543261528015e-01 1.502071768045425415e-01 -3.102632462978363037e-01 1.407679915428161621e-01 8.002533577382564545e-03 6.928123533725738525e-03 -7.603121548891067505e-02 3.216236084699630737e-02 -1.515335589647293091e-01 2.849468216300010681e-02 1.091361865401268005e-01 -4.333163052797317505e-02 2.038848847150802612e-01 -8.970142900943756104e-02
1.297792047262191772e-01 -1.223209053277969360e-01 -1.014433950185775757e-01 -3.055407702922821045e-01 -7.824232429265975952e-02 1.038924828171730042e-01 -2.595016965642571449e-03 -2.091994583606719971e-01 1.058361455798149109e-01 -2.372829020023345947e-01 -8.601088821887969971e-02 5.466767400503158569e-02 -1.209638565778732300e-01 6.543888151645660400e-02 -1.145509257912635803e-01 -3.253476321697235107e-01 -2.225995957851409912e-01 -4.487464204430580139e-02 -8.320832625031471252e-03 -1.050458028912544250e-01 -3.399989604949951172e-01 1.730148643255233765e-01 1.849846690893173218e-01 1.866017282009124756e-01 1.629398018121719360e-01 2.291374653577804565e-02 2.125546634197235107e-01 -9.331936389207839966e-02 -5.413630045950412750e-03 3.894470930099487305e-01 -2.635599374771118164e-01 -9.337082505226135254e-02
-9.340814501047134399e-02 7.720163464546203613e-02 5.357461422681808472e-02 1.074502989649772644e-01 -3.034945428371429443e-01 3.723154962062835693e-01 -1.738227009773254395e-01 -8.640696853399276733e-02 1.267687976360321045e-01 -9.901183098554611206e-02 1.869735121726989746e-02 1.825311630964279175e-01 -1.117209531366825104e-02 -2.422507852315902710e-02 5.210809409618377686e-02 -3.827832937240600586e-01 -2.817270159721374512e-01 -3.034281432628631592e-01 1.444177627563476562e-01 -7.610721141099929810e-02 -1.534613817930221558e-01 2.097044885158538818e-01 -1.151912510395050049e-01 4.592575423885136843e-04 1.461619790643453598e-02 4.981727153062820435e-02 -2.433353960514068604e-01 -8.638174831867218018e-02 1.660511828958988190e-02 -6.761801987886428833e-02 1.804393678903579712e-01 3.276296257972717285e-01
7.637181878089904785e-02 -7.770349830389022827e-02 9.921273589134216309e-02 -2.769886851310729980e-01 -1.842913180589675903e-01 1.537947207689285278e-01 -1.177708953619003296e-01 -4.369379878044128418e-01 -7.071765512228012085e-02 -3.184204921126365662e-02 7.860415428876876831e-02 -4.609385039657354355e-03 -2.717323601245880127e-03 -2.422420978546142578e-01 -1.686610132455825806e-01 -1.548261046409606934e-01 -5.307324603199958801e-02 -1.637376993894577026e-01 1.591478735208511353e-01 -6.266653537750244141e-02 -1.786148548126220703e-01 2.275436520576477051e-01 -1.562514007091522217e-01 1.404645852744579315e-02 -1.227707266807556152e-01 4.849336147308349609e-01 1.365454643964767456e-01 1.086095795035362244e-01 1.308923959732055664e-01 -6.387003511190414429e-02 2.147430032491683960e-01 -2.583826147019863129e-02
-8.112014085054397583e-02 -1.900347881019115448e-02 1.586801111698150635e-01 3.138125687837600708e-02 -1.910671293735504150e-01 -3.553546220064163208e-02 -5.481915920972824097e-02 -8.236227929592132568e-02 1.798703670501708984e-01 -3.752549886703491211e-01 -1.819404959678649902e-02 3.029023408889770508e-01 -2.118248939514160156e-01 1.874091178178787231e-01 -4.111714959144592285e-01 -3.297082185745239258e-01 -2.913363650441169739e-02 -1.065168976783752441e-01 2.068774104118347168e-01 1.338217500597238541e-02 -1.072776466608047485e-01 -3.220023214817047119e-01 1.787470728158950806e-01 9.476690739393234253e-02 -1.071041151881217957e-01 8.035923540592193604e-02 7.928037643432617188e-02 -9.927508234977722168e-02 1.948283910751342773e-01 6.388860940933227539e-02 8.326044678688049316e-02 4.455409944057464600e-02
2.651026546955108643e-01 2.902434952557086945e-02 2.330685406923294067e-01 -1.061760857701301575e-01 -2.199659496545791626e-01 7.841772586107254028e-02 -2.723813652992248535e-01 -1.171076595783233643e-01 -4.112542665097862482e-04 7.552135735750198364e-03 -1.762974411249160767e-01 1.685192435979843140e-01 -1.348370462656021118e-01 2.079724669456481934e-01 -1.788254827260971069e-02 -5.778909847140312195e-02 -5.268436670303344727e-01 -1.061468347907066345e-01 2.211685627698898315e-01 -3.196180760860443115e-01 -9.734266437590122223e-03 -2.346804365515708923e-02 -1.183903962373733521e-01 -8.086693286895751953e-02 2.197070419788360596e-01 1.895053125917911530e-02 -3.505007922649383545e-02 1.180699020624160767e-01 2.650701999664306641e-01 -1.616990007460117340e-02 1.946393586695194244e-02 -2.020519785583019257e-02
1.348657160997390747e-01 -1.126518175005912781e-01 9.335998445749282837e-02 -1.732973307371139526e-01 -2.410502284765243530e-01 9.662676602602005005e-02 -4.759929329156875610e-02 -1.709392070770263672e-01 -5.422585085034370422e-02 3.458532691001892090e-01 1.024158392101526260e-02 1.604900360107421875e-01 -2.563732564449310303e-01 -1.347570568323135376e-01 -1.234995052218437195e-01 -2.827036380767822266e-01 -1.407761871814727783e-01 -3.129686713218688965e-01 3.152580559253692627e-01 -7.026107609272003174e-02 -1.510329637676477432e-02 -2.318766899406909943e-02 6.894330680370330811e-02 2.958215475082397461e-01 -3.226138353347778320e-01 2.176096886396408081e-01 -1.223987992852926254e-02 8.947131782770156860e-02 -5.334188695996999741e-03 1.305894255638122559e-01 -2.000709250569343567e-02 -1.085183694958686829e-01
2.572152316570281982e-01 8.552161045372486115e-03 1.523807644844055176e-01 -2.319866269826889038e-01 -2.412616312503814697e-01 2.753502130508422852e-01 -1.657451391220092773e-01 -1.006889995187520981e-02 -3.321087360382080078e-02 -4.750229418277740479e-02 -4.060707688331604004e-01 -3.034853562712669373e-02 -1.163464710116386414e-01 2.206677943468093872e-02 -1.724467873573303223e-01 -3.946816027164459229e-01 -2.375890016555786133e-01 2.622015029191970825e-02 2.118165232241153717e-02 -1.658910214900970459e-01 2.173353731632232666e-02 2.017518877983093262e-02 1.351549178361892700e-01 -2.326284646987915039e-01 -8.209858089685440063e-02 1.070848405361175537e-01 6.055567041039466858e-02 -1.589985638856887817e-01 -1.856647878885269165e-01 1.977988630533218384e-01 -2.129877209663391113e-01 -4.406452178955078125e-02
1.748394370079040527e-01 -1.683737337589263916e-01 8.964058011770248413e-02 -7.040408998727798462e-02 -2.357937097549438477e-01 -1.074642017483711243e-01 1.777979731559753418e-01 -1.269598752260208130e-01 5.832665413618087769e-02 4.304856061935424805e-02 9.347219020128250122e-03 2.564400434494018555e-01 -3.804274797439575195e-01 1.699276827275753021e-02 -1.763576418161392212e-01 -2.342662364244461060e-01 -4.503829777240753174e-01 9.002794325351715088e-02 -6.482105702161788940e-02 2.277716621756553650e-02 -1.720089018344879150e-01 -1.453437209129333496e-01 -1.709886491298675537e-01 1.249900162220001221e-01 7.089549303054809570e-02 1.365030258893966675e-01 1.969336420297622681e-01 1.578028500080108643e-01 -9.533328935503959656e-03 2.831086218357086182e-01 1.832523383200168610e-02 1.787391602993011475e-01
6.592566519975662231e-02 1.126065626740455627e-01 6.497753411531448364e-02 -6.435661017894744873e-02 -1.752980798482894897e-01 2.111634910106658936e-01 -2.218155115842819214e-01 6.418578326702117920e-02 3.836853802204132080e-01 1.942529343068599701e-02 -3.031446039676666260e-01 -1.345984786748886108e-01 -1.200189813971519470e-01 5.180676281452178955e-02 4.596091434359550476e-02 -4.472977519035339355e-01 -2.506965696811676025e-01 -3.877330422401428223e-01 -1.546016782522201538e-01 -1.918824315071105957e-01 -7.873057574033737183e-02 1.462019328027963638e-02 -1.046068444848060608e-01 -1.611365824937820435e-01 2.508551441133022308e-02 -2.979483641684055328e-02 8.832411468029022217e-02 -1.435769498348236084e-01 9.583895653486251831e-02 4.955595359206199646e-02 -9.648115932941436768e-02 -3.128567710518836975e-02
-8.349523693323135376e-02 -7.233226299285888672e-02 -8.212415874004364014e-02 -3.449396193027496338e-01 -3.167850971221923828e-01 1.640205979347229004e-01 -1.201257333159446716e-01 -9.356617182493209839e-02 4.487422853708267212e-02 -2.592806145548820496e-02 -1.566391289234161377e-01 8.761959522962570190e-02 -9.048505127429962158e-02 5.409735813736915588e-02 -2.289245426654815674e-01 -1.302446573972702026e-01 2.353090047836303711e-02 -1.293158829212188721e-01 -1.479231864213943481e-01 -6.684055179357528687e-02 -1.431874930858612061e-01 4.263468384742736816e-01 -1.739125400781631470e-01 1.666031032800674438e-01 3.311296226456761360e-03 2.755537927150726318e-01 -1.848958991467952728e-02 3.284418955445289612e-02 5.230143293738365173e-02 -3.994202613830566406e-01 1.122304350137710571e-01 -2.002865225076675415e-01
1.158900633454322815e-01 1.934117823839187622e-01 4.464478418231010437e-02 1.520412862300872803e-01 -2.662952244281768799e-02 5.991507321596145630e-02 -1.720787733793258667e-01 -2.395741343498229980e-01 1.279639452695846558e-01 1.421115845441818237e-01 -3.355297073721885681e-02 1.872988045215606689e-01 -2.099426239728927612e-01 2.052594162523746490e-02 3.379014506936073303e-02 -4.025934636592864990e-01 -2.129526808857917786e-02 -1.706777513027191162e-01 6.772205233573913574e-02 -3.846102058887481689e-01 -1.732324808835983276e-01 7.396443188190460205e-02 -1.130658164620399475e-01 2.571271359920501709e-01 -1.193232461810112000e-02 1.621393114328384399e-01 1.229878216981887817e-01 2.084464728832244873e-01 1.820959746837615967e-01 1.590139120817184448e-01 2.320412248373031616e-01 -2.418242692947387695e-01
6.521487981081008911e-02 9.744900465011596680e-02 3.295747935771942139e-02 -4.074017331004142761e-02 -3.170584142208099365e-01 -1.761068254709243774e-01 -2.077363580465316772e-01 -1.921327710151672363e-01 1.027679443359375000e-01 -6.943986285477876663e-03 -7.953908294439315796e-02 1.416874378919601440e-01 -2.803154848515987396e-02 1.476100534200668335e-01 2.664368040859699249e-02 -3.219077289104461670e-01 -6.444069743156433105e-02 -2.098071128129959106e-01 1.183370202779769897e-01 -1.737125962972640991e-01 -2.037949562072753906e-01 1.383618861436843872e-01 6.771413981914520264e-02 1.881784796714782715e-01 -4.642646387219429016e-02 3.192320466041564941e-01 2.852446138858795166e-01 1.772059202194213867e-01 1.579421013593673706e-01 3.483307361602783203e-01 1.812412589788436890e-01 -1.378119587898254395e-01
3.383270464837551117e-03 -6.671298295259475708e-02 -4.199406877160072327e-02 -8.219572901725769043e-02 -8.397327363491058350e-02 1.531199365854263306e-01 9.757878631353378296e-02 -4.426621794700622559e-01 3.665796294808387756e-02 7.876431569457054138e-03 -1.965875178575515747e-01 2.659863233566284180e-01 -1.068783923983573914e-01 -3.691114485263824463e-01 1.733462326228618622e-02 -2.138854563236236572e-01 -8.356186747550964355e-02 1.387444734573364258e-01 7.699966430664062500e-02 -1.661309748888015747e-01 -2.276824712753295898e-01 3.448595106601715088e-02 -2.548869550228118896e-01 -6.344138830900192261e-02 7.499583065509796143e-02 3.888270258903503418e-01 7.052320986986160278e-02 1.099391877651214600e-01 -3.695544973015785217e-02 -5.378187075257301331e-02 2.807693183422088623e-01 8.827479183673858643e-02
6.299132946878671646e-03 2.209784686565399170e-01 -1.557657718658447266e-01 3.881642222404479980e-02 -2.643225193023681641e-01 1.519658565521240234e-01 -2.161313742399215698e-01 -2.788570821285247803e-01 2.818944305181503296e-02 -1.560664325952529907e-01 -7.350042928010225296e-03 2.443004399538040161e-01 -1.284225732088088989e-01 1.942950636148452759e-01 -4.122579097747802734e-02 -3.812233805656433105e-01 5.809061974287033081e-02 -3.116044104099273682e-01 5.942304432392120361e-02 -1.016417592763900757e-01 -1.836432516574859619e-01 -1.100499182939529419e-01 -1.231694519519805908e-01 1.825628429651260376e-01 8.869918435811996460e-02 2.955845594406127930e-01 1.338631659746170044e-01 1.495633721351623535e-01 -2.557610869407653809e-01 4.268094152212142944e-02 -5.069752037525177002e-02 -8.809960633516311646e-02
1.992304474115371704e-01 -1.896319724619388580e-02 -1.306097656488418579e-01 -1.864934265613555908e-01 -1.485854238271713257e-01 2.242822349071502686e-01 9.293851256370544434e-02 -1.407455950975418091e-01 -1.238588318228721619e-01 -9.351471811532974243e-02 -2.811467647552490234e-01 2.525128722190856934e-01 -1.894488371908664703e-02 1.290343403816223145e-01 -3.145046234130859375e-01 -2.408761084079742432e-01 -9.553469717502593994e-02 4.535375908017158508e-02 9.898377954959869385e-02 -1.800502836704254150e-01 -3.178777098655700684e-01 1.133387163281440735e-01 -4.015606641769409180e-01 9.275931119918823242e-02 6.378897465765476227e-03 1.337071657180786133e-01 1.283877789974212646e-01 1.319988048635423183e-03 1.112423688173294067e-01 -2.378242015838623047e-01 1.488055437803268433e-01 6.178701296448707581e-02
1.581226140260696411e-01 -7.212270051240921021e-02 -2.018218487501144409e-01 -1.993320435285568237e-01 -3.814412280917167664e-02 3.228125572204589844e-01 7.224554568529129028e-02 -1.852082312107086182e-01 -5.056544323451817036e-04 -1.649690121412277222e-01 -8.661872893571853638e-02 1.513659805059432983e-01 -6.528396904468536377e-02 2.742913067340850830e-01 -4.652799367904663086e-01 -3.100431561470031738e-01 -5.900273844599723816e-02 5.209593102335929871e-02 3.163478896021842957e-02 -2.361992895603179932e-01 -2.100178450345993042e-01 1.466745734214782715e-01 -2.954670488834381104e-01 4.495612159371376038e-02 -2.018290758132934570e-02 1.871398985385894775e-01 6.623836606740951538e-02 -2.685083309188485146e-03 7.334363460540771484e-02 -1.436127275228500366e-01 6.143274530768394470e-02 -8.292270451784133911e-02
-1.440310329198837280e-01 1.945343315601348877e-01 4.561709985136985779e-02 2.034971863031387329e-02 -1.508040428161621094e-01 3.051180243492126465e-01 1.412114202976226807e-01 -3.138478398323059082e-01 -2.860171254724264145e-03 1.518284082412719727e-01 2.282942831516265869e-01 3.919301182031631470e-02 -2.461043447256088257e-01 -1.035671606659889221e-01 -3.693516552448272705e-02 -2.184695899486541748e-01 -1.668629050254821777e-01 1.015489846467971802e-01 2.048930376768112183e-01 8.226232230663299561e-02 -3.632862865924835205e-01 2.073860764503479004e-01 -2.105053886771202087e-02 8.737361058592796326e-03 -1.457753777503967285e-01 2.031872719526290894e-01 1.315319389104843140e-01 3.048195270821452141e-03 -1.063995882868766785e-01 -2.628178894519805908e-01 1.728184968233108521e-01 -2.345646321773529053e-01
1.828701198101043701e-01 8.965528570115566254e-03 -7.787000853568315506e-03 1.633451506495475769e-02 -1.988245397806167603e-01 5.590449273586273193e-02 -3.415815830230712891e-01 -2.226357907056808472e-01 4.577470943331718445e-02 -9.248217940330505371e-02 -1.611122786998748779e-01 3.524958491325378418e-01 -1.989579573273658752e-02 7.658449560403823853e-02 -2.498731762170791626e-02 -1.580476164817810059e-01 -9.380710124969482422e-02 -1.994302421808242798e-01 7.355668395757675171e-02 1.029263138771057129e-01 -1.540862321853637695e-01 -8.711629197932779789e-04 -2.594462037086486816e-02 3.521138429641723633e-01 -5.396446585655212402e-02 3.369648158550262451e-01 2.822205722332000732e-01 1.312149614095687866e-01 1.132610738277435303e-01 -1.995330601930618286e-01 -3.165843710303306580e-02 -2.908298671245574951e-01
5.042854696512222290e-02 -5.235825479030609131e-02 6.748121231794357300e-02 1.185342203825712204e-02 -4.682658612728118896e-02 4.090993106365203857e-02 1.589772403240203857e-01 -2.627593278884887695e-01 -7.986854761838912964e-02 6.927851587533950806e-02 -2.932871282100677490e-01 1.227253675460815430e-01 -2.376436255872249603e-02 2.195295095443725586e-01 -1.166653409600257874e-01 -2.520453333854675293e-01 -1.696321964263916016e-01 -3.182569444179534912e-01 -9.916638582944869995e-02 9.044437669217586517e-03 -2.580713927745819092e-01 2.349719032645225525e-02 7.955909520387649536e-02 2.090871185064315796e-01 -1.377727389335632324e-01 3.628835678100585938e-01 1.366356015205383301e-01 2.405076771974563599e-01 3.543916940689086914e-01 9.469740092754364014e-02 1.664123535156250000e-01 -8.410880714654922485e-02
6.320213526487350464e-02 5.307274311780929565e-02 1.414766907691955566e-01 -2.072989754378795624e-02 -9.716394543647766113e-02 -6.477441638708114624e-02 5.536326020956039429e-02 -2.318961024284362793e-01 6.996150594204664230e-03 1.979480311274528503e-02 -2.890777587890625000e-01 8.451541513204574585e-02 -7.157967984676361084e-02 1.423841267824172974e-01 -6.412032246589660645e-02 -2.029249072074890137e-01 -6.772869080305099487e-02 -2.456867545843124390e-01 -4.244244098663330078e-02 1.289202924817800522e-02 -4.583965241909027100e-01 8.646339178085327148e-02 7.003527879714965820e-02 1.923950314521789551e-01 -1.908558905124664307e-01 3.403666913509368896e-01 2.519575357437133789e-01 2.996964156627655029e-01 2.977033257484436035e-01 6.694250553846359253e-02 8.958598226308822632e-02 -8.531419932842254639e-02
6.002127379179000854e-02 -1.208962500095367432e-01 -1.330594271421432495e-01 -1.996789127588272095e-01 -2.342847734689712524e-01 1.684331148862838745e-01 -7.745181024074554443e-02 1.217405777424573898e-03 4.826761409640312195e-02 7.012932095676660538e-03 -4.609208926558494568e-02 3.290510475635528564e-01 -1.134231016039848328e-01 3.289024233818054199e-01 -2.154462933540344238e-01 -3.014575541019439697e-01 -1.418561190366744995e-01 4.868055693805217743e-03 -1.077680364251136780e-01 -2.390939444303512573e-01 -3.598956465721130371e-01 9.952904284000396729e-02 -1.756598055362701416e-01 1.421462893486022949e-01 -1.108472645282745361e-01 -2.708423649892210960e-03 -1.304191350936889648e-01 1.200058162212371826e-01 2.319723516702651978e-01 -2.924227416515350342e-01 3.349924460053443909e-02 -1.622754707932472229e-02
9.993216395378112793e-02 3.725895285606384277e-02 -1.205736175179481506e-01 -2.911696135997772217e-01 1.726699061691761017e-02 1.095405817031860352e-01 1.051297038793563843e-01 -5.288246870040893555e-01 2.655190229415893555e-02 7.472290098667144775e-02 2.113004773855209351e-02 2.771248817443847656e-01 -1.033932566642761230e-01 -2.686919271945953369e-01 -1.253941934555768967e-02 -3.422322571277618408e-01 -6.325022131204605103e-02 -6.639470905065536499e-02 9.441600739955902100e-02 -1.728723049163818359e-01 -5.369474738836288452e-02 1.934634335339069366e-02 -6.590879708528518677e-02 -5.352050811052322388e-02 1.200110837817192078e-01 3.186981678009033203e-01 1.223563179373741150e-01 2.225027792155742645e-02 1.990338563919067383e-01 -4.691218957304954529e-03 2.712290883064270020e-01 1.704709418118000031e-02
7.135778665542602539e-02 -9.853313118219375610e-02 -3.937625885009765625e-02 -3.905098885297775269e-03 -1.201820299029350281e-01 1.665194332599639893e-01 -1.664411425590515137e-01 -1.504485309123992920e-01 2.233938872814178467e-01 -1.047181561589241028e-01 -1.116549819707870483e-01 -1.253301948308944702e-01 1.626309901475906372e-01 1.857653446495532990e-02 -3.547529578208923340e-01 -7.446621358394622803e-02 -2.184506952762603760e-01 -1.934030205011367798e-01 2.114145457744598389e-01 4.015259910374879837e-03 -5.443935468792915344e-02 -4.841091856360435486e-02 -1.896403133869171143e-01 3.583787474781274796e-03 -6.477744877338409424e-02 3.054085969924926758e-01 1.214671656489372253e-01 -3.611463010311126709e-01 7.326874881982803345e-02 4.241701662540435791e-01 1.400075852870941162e-01 -1.588274985551834106e-01
3.382207751274108887e-01 -6.973273307085037231e-02 2.613144218921661377e-01 -1.671816706657409668e-01 1.787452399730682373e-01 2.358766496181488037e-01 4.804176464676856995e-02 -1.748584806919097900e-01 1.456054598093032837e-01 -9.013547678478062153e-04 -3.291048854589462280e-02 1.334152519702911377e-01 -9.072932414710521698e-03 -3.937303274869918823e-02 -9.949083626270294189e-02 -4.546974003314971924e-01 1.303075850009918213e-01 9.320374578237533569e-02 4.564321041107177734e-02 -1.090781912207603455e-01 -1.435421407222747803e-01 -4.045233875513076782e-02 -2.158126980066299438e-01 1.663809418678283691e-01 3.324128389358520508e-01 2.786543965339660645e-01 2.310807704925537109e-01 -7.431672513484954834e-02 3.717262297868728638e-02 1.384628564119338989e-01 4.249595105648040771e-02 -9.914373978972434998e-03
-1.150020062923431396e-01 1.423018425703048706e-01 2.098939269781112671e-01 -2.896495163440704346e-01 -2.516925930976867676e-01 1.095315814018249512e-01 -1.348572820425033569e-01 -1.826367825269699097e-01 2.219727076590061188e-02 2.645216137170791626e-02 -8.900150656700134277e-02 5.626538395881652832e-02 4.440959170460700989e-02 -1.021259650588035583e-01 -1.873113065958023071e-01 -2.210008352994918823e-01 -1.621379852294921875e-01 -2.833769917488098145e-01 1.026075035333633423e-01 -1.185937449336051941e-01 -2.473764568567276001e-01 2.214793562889099121e-01 -3.238589316606521606e-02 2.752348482608795166e-01 -1.921199262142181396e-01 2.360241115093231201e-01 -2.020690739154815674e-01 3.383965231478214264e-03 1.428847312927246094e-01 -2.248796522617340088e-01 1.648991107940673828e-01 -2.306518703699111938e-01
2.171197086572647095e-01 -8.093437552452087402e-02 -9.796581417322158813e-02 -7.363577187061309814e-02 -4.403173923492431641e-02 3.500671684741973877e-01 1.316634118556976318e-01 -1.719675660133361816e-01 -3.173580765724182129e-02 3.286718949675559998e-02 -2.349449247121810913e-01 9.566750377416610718e-02 -2.172833532094955444e-01 3.131650984287261963e-01 -3.100304901599884033e-01 -2.630316317081451416e-01 -7.137320190668106079e-02 7.065730541944503784e-02 1.078436896204948425e-01 -8.655548840761184692e-02 -3.025391697883605957e-01 8.064933121204376221e-02 -3.831982910633087158e-01 8.185985684394836426e-02 -5.271438881754875183e-02 1.604915559291839600e-01 2.087350748479366302e-02 2.633338607847690582e-02 6.358297169208526611e-02 -2.441920787096023560e-01 5.567201599478721619e-02 7.513437420129776001e-02
-1.087014302611351013e-01 1.521331369876861572e-01 1.062039434909820557e-01 -9.519159048795700073e-02 -1.561845690011978149e-01 -6.386468652635812759e-03 5.347248166799545288e-02 -3.621221482753753662e-01 -5.857748910784721375e-02 6.655103527009487152e-03 -1.747938990592956543e-01 2.186722010374069214e-01 -2.591698430478572845e-02 2.104786634445190430e-01 -8.858853578567504883e-02 -3.792382478713989258e-01 -1.009845659136772156e-01 -2.085248678922653198e-01 -1.520281285047531128e-01 1.055178046226501465e-01 -2.052869051694869995e-01 5.162230506539344788e-02 -2.599597871303558350e-01 -3.484775871038436890e-02 1.177920494228601456e-02 3.627553582191467285e-01 1.985118687152862549e-01 2.641192078590393066e-01 -8.146125823259353638e-02 -1.740919351577758789e-01 -9.133503586053848267e-02 -1.416820585727691650e-01
5.823412165045738220e-02 4.279008880257606506e-02 1.454234123229980469e-01 5.019820854067802429e-02 -1.863382905721664429e-01 2.940985858440399170e-01 2.563715167343616486e-02 -1.343800723552703857e-01 -8.562784641981124878e-02 1.367160528898239136e-01 -3.609634637832641602e-01 -2.038772702217102051e-01 -1.531724631786346436e-01 2.201622165739536285e-02 -1.333481371402740479e-01 -4.279362261295318604e-01 -1.394223980605602264e-02 3.212302550673484802e-02 2.381031215190887451e-01 1.097345724701881409e-01 -3.208019733428955078e-01 -1.818618178367614746e-02 -7.503560185432434082e-02 -2.443571090698242188e-01 -8.230331540107727051e-02 4.324618726968765259e-02 -1.277774423360824585e-01 1.003153473138809204e-01 1.627628207206726074e-01 1.605967134237289429e-01 1.810493022203445435e-01 2.231463044881820679e-01
2.065577208995819092e-01 -1.101895123720169067e-01 8.314287662506103516e-02 -2.912783324718475342e-01 -3.032743632793426514e-01 -1.406846195459365845e-01 -4.869835451245307922e-02 -1.233038231730461121e-01 -3.168560564517974854e-02 2.777817249298095703e-01 -7.089121639728546143e-02 2.178906947374343872e-01 -4.970326721668243408e-01 -4.505947977304458618e-02 -2.934672683477401733e-02 -6.359715759754180908e-02 -2.787755131721496582e-01 -6.528315693140029907e-02 3.311243653297424316e-02 -1.212441325187683105e-01 -1.843060255050659180e-01 -7.396831363439559937e-02 -3.045130074024200439e-01 -4.469969496130943298e-02 2.965260110795497894e-02 1.482567936182022095e-01 2.386315464973449707e-01 7.399647682905197144e-02 3.536189347505569458e-02 9.348817169666290283e-02 -5.818112939596176147e-02 -9.408137202262878418e-02
2.788095176219940186e-01 -6.259066611528396606e-02 2.249509990215301514e-01 -2.281033396720886230e-01 -2.248396910727024078e-02 1.384854018688201904e-01 1.528246551752090454e-01 -3.439841419458389282e-02 1.277679949998855591e-01 1.262974143028259277e-01 8.324909955263137817e-02 2.572100162506103516e-01 1.028718277812004089e-01 5.434191972017288208e-02 5.718971416354179382e-02 -2.736897468566894531e-01 -2.110015600919723511e-01 1.394241675734519958e-02 5.135294049978256226e-03 -2.001331448554992676e-01 -3.388549685478210449e-01 -1.535650715231895447e-02 -4.577291756868362427e-02 9.077552706003189087e-02 3.305111527442932129e-01 2.345898300409317017e-01 1.883008629083633423e-01 -1.116519197821617126e-01 3.732644021511077881e-01 1.595050282776355743e-02 -1.011168733239173889e-01 4.719601944088935852e-02
2.649460732936859131e-01 -2.894823625683784485e-02 5.884672049432992935e-03 -5.250030383467674255e-02 -1.045032665133476257e-01 2.983838915824890137e-01 8.020962774753570557e-02 -6.376963108777999878e-02 -5.197852104902267456e-02 -1.671311855316162109e-01 -2.574817836284637451e-01 2.611165344715118408e-01 -2.292404696345329285e-02 2.502444088459014893e-01 -3.642302453517913818e-01 -2.576509416103363037e-01 -1.282484978437423706e-01 1.041223257780075073e-01 6.053247675299644470e-02 -2.595617175102233887e-01 -2.663055658340454102e-01 1.457912474870681763e-01 -3.159890770912170410e-01 8.091767877340316772e-02 -8.217918872833251953e-02 1.304232180118560791e-01 5.444309487938880920e-02 2.201490290462970734e-02 3.084402903914451599e-02 -2.326306402683258057e-01 7.488356530666351318e-02 -6.022966653108596802e-02
7.522539794445037842e-02 1.418262347579002380e-02 7.354798167943954468e-02 -1.154756918549537659e-01 -2.260640114545822144e-01 1.540941745042800903e-01 1.257897764444351196e-01 -1.542834788560867310e-01 9.751173853874206543e-02 3.236776962876319885e-02 -1.158203706145286560e-01 2.127979546785354614e-01 -2.107158862054347992e-02 2.027154713869094849e-01 2.193533927202224731e-01 -2.782302200794219971e-01 -2.602049708366394043e-01 -1.309134066104888916e-01 -1.922631114721298218e-01 -1.934375911951065063e-01 -4.505677148699760437e-02 2.695296406745910645e-01 -8.584509044885635376e-02 1.214253976941108704e-01 1.787144094705581665e-01 -4.700937308371067047e-03 2.627672553062438965e-01 2.679046690464019775e-01 -1.375144124031066895e-01 1.478435397148132324e-01 3.027397096157073975e-01 -2.517595291137695312e-01
7.825864851474761963e-02 4.856082424521446228e-02 -7.328125834465026855e-02 -1.157935485243797302e-01 -4.734818637371063232e-02 -1.481614708900451660e-01 -1.697806268930435181e-01 -1.594808548688888550e-01 2.188974171876907349e-01 -5.415277928113937378e-02 -9.366242587566375732e-02 7.817621529102325439e-02 -2.493104189634323120e-01 1.354250591248273849e-02 -2.097533792257308960e-01 -1.420026123523712158e-01 -3.011446595191955566e-01 -7.335359603166580200e-02 -7.932072132825851440e-02 -4.037980362772941589e-02 -2.702848315238952637e-01 9.655860485509037971e-04 -1.069894582033157349e-01 2.139468491077423096e-01 7.416782435029745102e-03 4.389263987541198730e-01 4.620720446109771729e-01 2.193604111671447754e-01 -4.976923763751983643e-02 -3.677115961909294128e-02 -4.060463979840278625e-03 -9.798160940408706665e-02
1.606637835502624512e-01 -7.897909730672836304e-02 -5.299577116966247559e-02 5.213785544037818909e-02 -1.071170046925544739e-01 2.170899957418441772e-01 -7.306083291769027710e-02 -1.107161212712526321e-02 -7.691242545843124390e-02 9.943327307701110840e-02 1.146021410822868347e-01 -2.725190669298171997e-02 -4.468607604503631592e-01 1.338605433702468872e-01 -1.306625157594680786e-01 -2.956337630748748779e-01 -2.505426108837127686e-01 -5.552244186401367188e-02 -1.118005588650703430e-01 2.979814633727073669e-02 -1.459964364767074585e-01 3.760184943675994873e-01 -1.159294545650482178e-01 5.793333053588867188e-03 6.317481398582458496e-02 4.029407203197479248e-01 9.803999960422515869e-02 -2.537738531827926636e-02 -2.171708084642887115e-02 2.614450454711914062e-01 -1.944705843925476074e-01 -8.907406777143478394e-02
2.803356349468231201e-01 9.541408717632293701e-02 -5.751747265458106995e-02 -3.112592175602912903e-02 -3.780079483985900879e-01 1.626178994774818420e-02 -1.075648292899131775e-01 -1.922293156385421753e-01 1.189618110656738281e-01 -6.327681243419647217e-02 -1.338824480772018433e-01 -1.040416285395622253e-01 -1.552815139293670654e-01 3.437609970569610596e-02 -1.372321844100952148e-01 -4.410543441772460938e-01 -3.081662952899932861e-01 -2.500012516975402832e-01 -1.171853840351104736e-01 1.137450560927391052e-01 -5.380759388208389282e-02 1.444344408810138702e-02 1.249606832861900330e-01 8.961112052202224731e-02 6.164545565843582153e-02 -3.774652257561683655e-02 1.636720001697540283e-01 -8.892574161291122437e-02 -6.563634425401687622e-02 3.838991522789001465e-01 1.396831870079040527e-01 -9.374319016933441162e-02
-1.284148450940847397e-02 1.693846881389617920e-01 2.823319984599947929e-03 -6.456973403692245483e-02 -2.392913848161697388e-01 6.720536947250366211e-02 -1.602884829044342041e-01 -3.514007329940795898e-01 7.866603881120681763e-02 9.512439370155334473e-02 -1.796501725912094116e-01 1.000543385744094849e-01 -1.647961884737014771e-02 2.514749169349670410e-01 -1.878128647804260254e-01 -3.774245977401733398e-01 1.152274291962385178e-02 -2.070669531822204590e-01 1.799760013818740845e-01 -6.682619452476501465e-02 -1.304769068956375122e-01 -6.719493120908737183e-02 -1.857793480157852173e-01 2.997890412807464600e-01 3.486596792936325073e-02 2.591419816017150879e-01 2.303778231143951416e-01 1.530520468950271606e-01 -1.704718023538589478e-01 -1.276308149099349976e-01 1.607851870357990265e-02 -2.024533897638320923e-01
-1.456534303724765778e-02 -7.443801313638687134e-02 -1.556636672466993332e-02 1.442380547523498535e-01 -2.762147784233093262e-01 -1.463898122310638428e-01 4.142456874251365662e-02 -1.876098364591598511e-01 1.699801981449127197e-01 8.786758035421371460e-02 -1.427309513092041016e-01 2.966024577617645264e-01 1.389026362448930740e-02 2.235182672739028931e-01 -1.215311065316200256e-01 -3.500514924526214600e-01 -3.444933593273162842e-01 1.781486421823501587e-01 -2.100209146738052368e-01 1.200953777879476547e-02 -3.209930956363677979e-01 1.212591901421546936e-01 1.121568456292152405e-01 5.267252773046493530e-02 -1.044577062129974365e-01 4.323846101760864258e-02 1.371624618768692017e-01 3.103871345520019531e-01 -6.604932248592376709e-02 -3.272994235157966614e-02 1.055625677108764648e-01 -1.840442121028900146e-01
2.087472230195999146e-01 9.442166984081268311e-02 1.253340095281600952e-01 1.272272169589996338e-01 2.162517905235290527e-01 2.722927331924438477e-01 -4.714065417647361755e-02 -3.217619359493255615e-01 2.025789618492126465e-01 1.810894310474395752e-01 -1.203115284442901611e-01 1.511743515729904175e-01 6.851620273664593697e-04 1.312801241874694824e-01 -9.557752311229705811e-02 -3.915673196315765381e-01 -3.597065806388854980e-03 -3.580927848815917969e-02 7.384169101715087891e-02 -2.650968730449676514e-01 -2.270169258117675781e-01 6.620789878070354462e-03 -1.231022700667381287e-01 5.451825261116027832e-02 7.854928076267242432e-02 3.663239628076553345e-02 2.402017414569854736e-01 2.450507879257202148e-01 2.122357301414012909e-02 -3.746625036001205444e-02 1.128568053245544434e-01 -3.339416086673736572e-01
1.436087042093276978e-01 2.913681231439113617e-02 1.539530456066131592e-01 -3.401603782549500465e-03 -2.145109474658966064e-01 1.294940561056137085e-01 -2.643077448010444641e-02 -1.266321390867233276e-01 -3.427343815565109253e-02 1.194941624999046326e-01 -2.525833547115325928e-01 1.333397477865219116e-01 -1.715015918016433716e-01 2.922396957874298096e-01 -3.994754552841186523e-01 -2.186489254236221313e-01 -1.026232168078422546e-01 1.627656370401382446e-01 3.220568224787712097e-02 -4.044030606746673584e-02 1.521659735590219498e-02 -1.421438716351985931e-02 -1.279617697000503540e-01 -3.844621405005455017e-02 8.619025349617004395e-02 2.136892974376678467e-01 3.153245896100997925e-02 2.714806497097015381e-01 -9.726674854755401611e-02 -2.924357056617736816e-01 2.302661389112472534e-01 -3.496966958045959473e-01
1.215391680598258972e-01 -7.792142778635025024e-02 1.035327650606632233e-02 1.130560487508773804e-01 -2.360507398843765259e-01 1.411087960004806519e-01 6.151317805051803589e-02 -1.818954199552536011e-01 1.168428137898445129e-01 -9.579158574342727661e-02 -3.536923229694366455e-02 3.104997873306274414e-01 -2.830979786813259125e-02 3.498122990131378174e-01 -1.278437227010726929e-01 -8.891698718070983887e-02 -1.855122447013854980e-01 1.887772977352142334e-01 -1.373642832040786743e-01 -1.590225994586944580e-01 -2.610198557376861572e-01 1.980395056307315826e-02 -2.377858608961105347e-01 1.228638663887977600e-01 -5.648588761687278748e-02 4.124250113964080811e-01 -8.770526945590972900e-02 -9.213647246360778809e-02 2.071930170059204102e-01 -2.770519256591796875e-01 1.163527145981788635e-01 -9.378413856029510498e-02
-2.032153867185115814e-02 -5.143888294696807861e-02 6.846898794174194336e-02 -2.412881702184677124e-02 -4.013995230197906494e-01 2.864400297403335571e-02 8.633283525705337524e-02 1.421808265149593353e-02 -1.500839591026306152e-01 -2.544930577278137207e-01 1.256695948541164398e-02 1.864347010850906372e-01 -3.314700424671173096e-01 -6.759282201528549194e-02 -2.393623143434524536e-01 -1.059047058224678040e-01 -1.284661889076232910e-01 -3.259575963020324707e-01 3.360430300235748291e-01 -7.592133432626724243e-02 -2.856186926364898682e-01 3.299225866794586182e-02 8.631263673305511475e-02 3.395631536841392517e-02 -1.654832661151885986e-01 2.598512768745422363e-01 -1.026183813810348511e-01 9.599553048610687256e-02 -3.588401596061885357e-04 2.313713878393173218e-01 1.153150573372840881e-02 -1.260361671447753906e-01
1.531485617160797119e-01 2.112055420875549316e-01 9.379434585571289062e-02 7.734566926956176758e-02 -1.126217618584632874e-01 -6.393294781446456909e-02 -1.570788770914077759e-01 -1.871842592954635620e-01 3.756661433726549149e-03 1.428545080125331879e-02 -1.867847144603729248e-01 1.021898016333580017e-01 -1.513202637434005737e-01 1.105003282427787781e-01 1.685866415500640869e-01 -3.995030224323272705e-01 -1.643282622098922729e-01 -2.437703758478164673e-01 -8.130303770303726196e-02 -2.008220851421356201e-01 -2.425261288881301880e-01 6.908139586448669434e-02 -3.630178049206733704e-02 3.257484734058380127e-01 8.148749917745590210e-02 2.838572263717651367e-01 3.531159460544586182e-02 3.101216554641723633e-01 5.640682578086853027e-02 2.162146866321563721e-01 1.746957302093505859e-01 -5.018413439393043518e-02
3.610319271683692932e-02 1.797569096088409424e-01 1.304042339324951172e-01 -2.261859327554702759e-01 -3.745203316211700439e-01 3.037448227405548096e-01 1.160830631852149963e-01 -4.248915612697601318e-02 1.795744746923446655e-01 -1.507612764835357666e-01 -1.264496594667434692e-01 5.679582431912422180e-02 -3.300916254520416260e-01 8.647672086954116821e-02 -1.716576367616653442e-01 -2.448175102472305298e-01 -1.736286580562591553e-01 2.480108663439750671e-02 2.920443564653396606e-02 -4.211717285215854645e-03 -1.311672478914260864e-01 1.814170479774475098e-01 -2.532987594604492188e-01 -2.088699787855148315e-01 2.220997810363769531e-01 -1.464706510305404663e-01 -3.616411983966827393e-02 -9.525991231203079224e-02 -7.999075949192047119e-02 1.182946786284446716e-01 2.050566226243972778e-01 -1.929733902215957642e-01
1.854035258293151855e-02 -1.554433405399322510e-01 5.997962877154350281e-02 -2.659748792648315430e-01 -6.308158487081527710e-02 9.719686955213546753e-02 1.798858195543289185e-01 -1.990919858217239380e-01 1.827715039253234863e-01 9.090206027030944824e-02 -5.035588145256042480e-02 2.683652937412261963e-01 -3.533712029457092285e-02 2.098461240530014038e-02 -1.252832263708114624e-01 -3.143914639949798584e-01 -3.709170222282409668e-01 -1.171155367046594620e-02 -1.157383918762207031e-01 -2.082829773426055908e-01 -2.847914993762969971e-01 -9.662307798862457275e-02 3.800777345895767212e-02 1.253647804260253906e-01 3.856596350669860840e-01 1.644020378589630127e-01 -8.565144985914230347e-02 7.948970049619674683e-02 1.612356752157211304e-01 2.409028261899948120e-01 5.509959906339645386e-02 6.854926794767379761e-02
2.014269828796386719e-01 9.545031189918518066e-02 -6.940729450434446335e-03 -1.525089442729949951e-01 3.123565344139933586e-03 2.481228262186050415e-01 -7.790215313434600830e-02 -2.162740677595138550e-01 1.938229799270629883e-02 -1.714696921408176422e-02 -3.660944849252700806e-02 2.804029285907745361e-01 -3.698612004518508911e-02 2.134392112493515015e-01 -4.463638365268707275e-01 -2.247341871261596680e-01 7.744179666042327881e-02 1.247243806719779968e-01 2.417833656072616577e-01 -8.959493786096572876e-02 -2.802652418613433838e-01 4.144838824868202209e-02 -2.419408112764358521e-01 1.800392866134643555e-01 1.230084672570228577e-01 2.684734761714935303e-01 4.159048944711685181e-02 8.679795265197753906e-02 1.093346998095512390e-01 -2.052886486053466797e-01 1.399204134941101074e-01 -7.668944448232650757e-02
1.030396148562431335e-01 -1.278175562620162964e-01 -1.576646417379379272e-02 2.414257824420928955e-01 -2.583360373973846436e-01 1.699239462614059448e-01 -1.293987482786178589e-01 -1.475147902965545654e-02 2.659809589385986328e-01 1.076605096459388733e-01 1.157714873552322388e-01 1.573916971683502197e-01 -4.776905477046966553e-01 4.933685809373855591e-02 -3.051356673240661621e-01 -2.939423322677612305e-01 5.329014733433723450e-02 -1.280537843704223633e-01 -4.301264137029647827e-02 -3.805572390556335449e-01 -3.168241679668426514e-02 -1.386467665433883667e-01 -1.313622947782278061e-02 2.251229807734489441e-02 1.350303292274475098e-01 1.540101226419210434e-02 2.189765125513076782e-02 -1.609152704477310181e-01 2.814147621393203735e-03 1.181934252381324768e-01 9.141860157251358032e-02 1.315178126096725464e-01
6.311786174774169922e-02 -5.172629654407501221e-02 1.075347699224948883e-02 -4.255267232656478882e-02 -4.158541560173034668e-02 -2.046138979494571686e-02 1.240584626793861389e-01 -3.924344480037689209e-01 -2.687983587384223938e-02 6.879425793886184692e-02 -1.554230600595474243e-01 1.365907490253448486e-01 -6.664441525936126709e-02 1.142835095524787903e-01 -1.117886155843734741e-01 -1.838104575872421265e-01 -1.666872054338455200e-01 -3.450850546360015869e-01 2.814045734703540802e-02 -6.238027289509773254e-02 -2.769351005554199219e-01 8.219362795352935791e-02 -1.578149758279323578e-02 1.451430618762969971e-01 -1.226631700992584229e-01 3.886094987392425537e-01 3.087942302227020264e-01 2.419258207082748413e-01 3.219839930534362793e-01 6.161657348275184631e-02 1.334921568632125854e-01 -7.915375381708145142e-02
2.276266813278198242e-01 -1.240187361836433411e-01 2.224707901477813721e-01 -2.417287230491638184e-01 1.825820505619049072e-01 2.578198313713073730e-01 8.382767438888549805e-02 -2.894338071346282959e-01 1.145743727684020996e-01 -1.703178882598876953e-02 -4.359604045748710632e-02 -3.011359274387359619e-02 -1.412885189056396484e-01 -1.674675643444061279e-01 -2.170866355299949646e-02 -2.435318380594253540e-01 -1.780520379543304443e-02 6.086602807044982910e-02 2.355818003416061401e-01 -3.273390606045722961e-02 -3.052344620227813721e-01 1.532496660947799683e-01 -2.731703221797943115e-01 1.979875266551971436e-01 2.305107712745666504e-01 1.717054247856140137e-01 1.391831785440444946e-01 -1.354188472032546997e-01 1.070999801158905029e-01 2.869613468647003174e-01 -4.997628554701805115e-02 -5.051542818546295166e-02
2.693194523453712463e-02 -2.052940130233764648e-01 7.782602310180664062e-02 1.839573145844042301e-03 -1.871353238821029663e-01 2.403375059366226196e-01 -3.666857481002807617e-01 -3.709143772721290588e-02 2.410513013601303101e-01 -2.232507169246673584e-01 -2.322719544172286987e-01 6.603390723466873169e-02 -1.609561890363693237e-01 -4.921821132302284241e-02 -3.586058914661407471e-01 -2.438126057386398315e-01 -2.709445059299468994e-01 -6.043300032615661621e-02 3.222881555557250977e-01 4.440219141542911530e-03 -1.537040770053863525e-01 -4.509912058711051941e-02 3.587199002504348755e-02 1.644986271858215332e-01 -5.538671463727951050e-02 -6.076829507946968079e-02 1.257806122303009033e-01 -2.498972564935684204e-01 3.892171382904052734e-02 1.342549175024032593e-01 4.041502717882394791e-03 -1.672606542706489563e-02
1.797920316457748413e-01 -1.315018385648727417e-01 -1.446608155965805054e-01 -2.783110141754150391e-01 -1.343629956245422363e-01 -4.807895049452781677e-02 -2.638715505599975586e-01 -3.122301101684570312e-01 -1.097430884838104248e-01 -1.235421653836965561e-02 2.165427058935165405e-01 2.149571180343627930e-01 -2.622698545455932617e-01 1.383182406425476074e-01 -5.352626740932464600e-02 -1.432672739028930664e-01 -1.356154978275299072e-01 -3.760847449302673340e-02 -2.038569003343582153e-01 -3.046083152294158936e-01 -2.577700912952423096e-01 3.173180520534515381e-01 4.977770149707794189e-03 1.152031049132347107e-01 -6.637053936719894409e-02 2.165787369012832642e-01 5.323957651853561401e-02 1.104810163378715515e-01 1.616528779268264771e-01 -9.699080139398574829e-02 8.222527056932449341e-02 -6.842290610074996948e-02
2.028597742319107056e-01 -3.839080035686492920e-02 1.653627902269363403e-01 -3.099668323993682861e-01 -2.672678232192993164e-01 1.912863701581954956e-01 2.444882690906524658e-01 -1.457980573177337646e-01 1.121454313397407532e-01 5.543331429362297058e-02 -7.487107068300247192e-03 1.740133613348007202e-01 -2.023622393608093262e-01 5.828355252742767334e-02 6.757230311632156372e-02 -3.338906764984130859e-01 -2.623340785503387451e-01 -2.101018726825714111e-01 -1.255391836166381836e-01 -1.336165219545364380e-01 -5.426120012998580933e-02 1.668692678213119507e-01 -8.319186419248580933e-02 -9.367404133081436157e-02 2.509895563125610352e-01 -6.817547976970672607e-02 2.513694763183593750e-01 8.467985689640045166e-02 -2.114893049001693726e-01 1.508531123399734497e-01 1.458640247583389282e-01 -1.367139518260955811e-01
3.794009089469909668e-01 -6.093174219131469727e-02 1.664408445358276367e-01 -1.520327031612396240e-01 -2.547670900821685791e-01 7.788421213626861572e-02 -2.393232434988021851e-01 -1.824515610933303833e-01 1.935199052095413208e-01 -1.368398964405059814e-01 -2.086393088102340698e-01 1.876682490110397339e-01 -4.356641322374343872e-02 3.278954029083251953e-01 1.398607641458511353e-01 -1.573286950588226318e-01 -4.706468880176544189e-01 -1.472347378730773926e-01 1.367149353027343750e-01 -9.116774052381515503e-02 -5.034041032195091248e-02 9.183544665575027466e-02 -1.398281194269657135e-02 -1.424077153205871582e-01 1.953724538907408714e-03 9.835885465145111084e-02 -3.682368993759155273e-02 2.599979937076568604e-02 3.321485966444015503e-02 -6.019479781389236450e-02 1.135383546352386475e-02 -1.820427477359771729e-01
-5.919041484594345093e-02 -6.218286976218223572e-02 1.249918863177299500e-01 1.313567254692316055e-02 -5.363234877586364746e-02 9.422109276056289673e-02 -2.016677856445312500e-01 -1.589838601648807526e-02 1.549406051635742188e-01 -1.559189520776271820e-02 -3.563157618045806885e-01 1.216154843568801880e-01 -1.039711013436317444e-01 5.613274872303009033e-02 -1.900163441896438599e-01 -3.497537672519683838e-01 -3.149817585945129395e-01 -2.787850797176361084e-01 -7.764631509780883789e-02 -2.786276042461395264e-01 -2.677401602268218994e-01 1.534192413091659546e-01 -1.624076068401336670e-02 -2.106989771127700806e-01 1.003786548972129822e-01 9.133268147706985474e-02 -1.491978019475936890e-01 -2.052905708551406860e-01 -1.515063643455505371e-01 -5.438329279422760010e-02 1.831888407468795776e-01 2.073478698730468750e-01
-1.330320090055465698e-01 1.424573641270399094e-02 3.759109601378440857e-02 1.441241800785064697e-01 -3.472240269184112549e-01 2.916785515844821930e-02 -2.359662353992462158e-01 -3.347820937633514404e-01 3.491557836532592773e-01 -3.564061596989631653e-02 -3.140100836753845215e-01 1.902375021018087864e-03 -1.274804472923278809e-01 -7.644272595643997192e-02 -9.107413142919540405e-02 -1.263177841901779175e-01 -1.368594169616699219e-01 -3.236445188522338867e-01 1.826246641576290131e-02 7.981195300817489624e-02 -3.018462061882019043e-01 -1.387512087821960449e-01 -1.358432509005069733e-02 1.602234542369842529e-01 1.376859247684478760e-01 2.859893813729286194e-02 -2.218376249074935913e-01 -1.211140155792236328e-01 1.488675177097320557e-01 1.544546633958816528e-01 1.673678681254386902e-02 7.909679412841796875e-02
4.014226794242858887e-01 1.793917268514633179e-01 1.046283543109893799e-01 1.113481149077415466e-01 -1.025831326842308044e-01 5.083593726158142090e-02 -1.039623022079467773e-01 -2.044937610626220703e-01 -5.991161614656448364e-02 2.676599323749542236e-01 -4.849212244153022766e-02 1.109946593642234802e-01 9.641429036855697632e-02 1.019010618329048157e-01 -9.474359452724456787e-02 -1.589799821376800537e-01 -1.298835128545761108e-01 1.093691810965538025e-01 -4.788773879408836365e-02 -4.890419542789459229e-02 -2.112168818712234497e-01 2.568013072013854980e-01 -1.569931954145431519e-01 1.605487018823623657e-01 6.148048117756843567e-02 4.361819028854370117e-01 -2.840400300920009613e-02 -1.262373924255371094e-01 2.880909107625484467e-02 -2.242027968168258667e-01 3.354478180408477783e-01 -6.977695226669311523e-02
1.138839274644851685e-01 1.162561401724815369e-01 1.564757227897644043e-01 -2.373244166374206543e-01 -1.970976442098617554e-01 4.765288531780242920e-01 2.513460516929626465e-01 -2.020322978496551514e-01 5.652447044849395752e-02 -4.313844069838523865e-02 9.623257070779800415e-02 2.300451099872589111e-01 -4.936201870441436768e-02 1.949179172515869141e-01 -4.096538200974464417e-02 -1.670882105827331543e-01 -1.876018345355987549e-01 -2.117360234260559082e-01 -1.951134502887725830e-01 -6.484904140233993530e-02 -6.189923360943794250e-02 3.267084658145904541e-01 1.221514791250228882e-01 5.376603920012712479e-03 6.390575319528579712e-02 -1.647929102182388306e-02 -5.209438502788543701e-02 -3.922029212117195129e-02 -2.894051931798458099e-02 -1.575761474668979645e-02 3.235611319541931152e-01 -1.527033746242523193e-01
2.334605306386947632e-01 1.080804541707038879e-01 -2.207084558904170990e-02 1.985031217336654663e-01 -1.918912827968597412e-01 5.270079895853996277e-02 -2.906860411167144775e-01 -2.022849619388580322e-01 1.860176399350166321e-02 2.730190753936767578e-01 -1.539771109819412231e-01 -7.222707569599151611e-02 -1.811383850872516632e-02 -6.154799484647810459e-04 -1.545765846967697144e-01 -3.300428688526153564e-01 -2.243434637784957886e-02 -3.253727406263351440e-02 4.182596132159233093e-02 5.251440778374671936e-02 -2.330411523580551147e-01 1.750620901584625244e-01 -2.743467092514038086e-01 -1.030156463384628296e-01 -3.023239970207214355e-02 8.411184884607791901e-03 2.687414288520812988e-01 -3.925789296627044678e-01 1.733248531818389893e-01 -1.464686729013919830e-02 2.308707982301712036e-01 -6.450130790472030640e-02
1.758906543254852295e-01 1.676258891820907593e-01 -3.198792785406112671e-02 1.047808560542762280e-03 -1.587253957986831665e-01 2.102046757936477661e-01 -2.602303922176361084e-01 -3.997908532619476318e-01 -2.293281024321913719e-03 1.450135260820388794e-01 2.693295013159513474e-03 2.407883554697036743e-01 -4.289779812097549438e-02 -1.625097095966339111e-01 -1.047694087028503418e-01 -2.964820265769958496e-01 5.935886502265930176e-02 -4.820073395967483521e-02 7.799990475177764893e-02 -2.650021612644195557e-01 -5.591014772653579712e-02 1.993292421102523804e-01 -8.012902736663818359e-02 1.237157061696052551e-01 -1.880253553390502930e-01 3.345543444156646729e-01 2.473267354071140289e-02 2.258709631860256195e-02 2.428958006203174591e-02 -3.057374656200408936e-01 2.107203602790832520e-01 -5.698471888899803162e-02
3.131311833858489990e-01 -3.712188452482223511e-02 2.809138000011444092e-01 -4.476760700345039368e-02 -6.541503965854644775e-02 1.979875415563583374e-01 1.131130120484158397e-04 -2.079661786556243896e-01 -3.747456073760986328e-01 -2.885978110134601593e-02 -2.411890625953674316e-01 1.323005110025405884e-01 1.247167214751243591e-01 2.503211200237274170e-01 -5.765085667371749878e-02 -2.626476883888244629e-01 1.101388335227966309e-01 -1.100991154089570045e-03 1.066481024026870728e-01 -9.710662998259067535e-03 -2.562305331230163574e-01 2.904986031353473663e-02 2.056889533996582031e-01 2.440954931080341339e-02 2.603456079959869385e-01 2.855009734630584717e-01 -1.451773475855588913e-02 4.479036200791597366e-03 3.169085457921028137e-02 1.476348340511322021e-01 2.300824373960494995e-01 -8.485004305839538574e-02
3.154145777225494385e-01 -1.045890338718891144e-02 1.034003347158432007e-01 1.068441793322563171e-01 -1.420857757329940796e-01 1.531146466732025146e-01 3.758136928081512451e-02 -2.252751141786575317e-01 -1.461009085178375244e-01 -1.519795209169387817e-01 -7.347342558205127716e-03 6.885155290365219116e-02 8.150780946016311646e-02 1.485954783856868744e-02 -5.993457138538360596e-02 -4.501593410968780518e-01 1.100534107536077499e-02 -1.193209290504455566e-01 -3.370030969381332397e-02 -3.226045146584510803e-02 -1.927282065153121948e-01 6.989695131778717041e-02 1.769925355911254883e-01 -2.816554531455039978e-02 2.203788161277770996e-01 3.377728760242462158e-01 1.991792172193527222e-01 3.930557519197463989e-02 -1.541545391082763672e-01 2.301560640335083008e-01 2.943461239337921143e-01 -2.494623512029647827e-01
-5.217434093356132507e-02 4.241550341248512268e-02 1.443666070699691772e-01 -6.013068184256553650e-02 -6.079135462641716003e-02 1.302879750728607178e-01 -1.790008842945098877e-01 6.403794884681701660e-02 3.382749855518341064e-02 -1.400414258241653442e-01 -4.076049327850341797e-01 3.081658482551574707e-01 -1.599566638469696045e-01 -9.879223071038722992e-03 -2.566635608673095703e-01 -2.925580441951751709e-01 -2.578508853912353516e-01 -8.361713588237762451e-02 -1.878469437360763550e-01 8.836571127176284790e-03 2.980424836277961731e-02 -5.404911190271377563e-02 -9.798858314752578735e-02 6.324065383523702621e-03 1.627805083990097046e-01 1.571273803710937500e-01 -2.766195833683013916e-01 -1.643916219472885132e-01 1.265225857496261597e-01 2.504435181617736816e-02 3.274945914745330811e-01 2.329857498407363892e-01
3.123142719268798828e-01 -1.144165992736816406e-01 2.576092779636383057e-01 -1.529738008975982666e-01 -3.913391530513763428e-01 9.229769557714462280e-02 -2.176084965467453003e-01 -1.419492363929748535e-01 2.010318636894226074e-02 1.574372947216033936e-01 -1.674904078245162964e-01 1.236541941761970520e-01 -2.667183578014373779e-01 4.869502037763595581e-02 -8.935680240392684937e-02 -1.443338543176651001e-01 -2.239816039800643921e-01 -1.666545867919921875e-01 -7.024664431810379028e-02 -6.945382803678512573e-03 4.430223256349563599e-02 2.673036456108093262e-01 -1.356773972511291504e-01 -1.888608932495117188e-02 -1.547830831259489059e-02 1.559886038303375244e-01 1.116283088922500610e-01 3.640519827604293823e-02 2.314641475677490234e-01 2.648684084415435791e-01 -2.021028995513916016e-01 -1.467578113079071045e-01
9.521483629941940308e-02 6.598678231239318848e-02 1.409228593111038208e-01 -6.294948607683181763e-02 -1.189266592264175415e-01 -8.382989466190338135e-02 3.084115684032440186e-02 -1.971905529499053955e-01 3.178733959794044495e-02 1.299056112766265869e-01 -3.445419073104858398e-01 1.318384259939193726e-01 -3.499167039990425110e-02 3.113612718880176544e-02 -4.595569148659706116e-02 -2.916659712791442871e-01 -1.633093059062957764e-01 -2.686673402786254883e-01 -7.564614713191986084e-02 -1.675922721624374390e-01 -2.781122326850891113e-01 7.271980494260787964e-02 2.018040716648101807e-01 6.730415672063827515e-02 -1.358949840068817139e-01 3.754499256610870361e-01 1.040750145912170410e-01 3.443632125854492188e-01 2.022245079278945923e-01 1.778220087289810181e-01 1.020773202180862427e-01 -1.614519804716110229e-01
-4.874822124838829041e-02 -9.536082297563552856e-02 -1.298455595970153809e-01 -2.533702552318572998e-01 -2.036838233470916748e-01 2.607626281678676605e-02 -1.385316550731658936e-01 -1.120767891407012939e-01 -8.581481128931045532e-02 -3.928418736904859543e-03 1.334129124879837036e-01 1.064476557075977325e-02 -1.966885477304458618e-01 -3.540490070008672774e-05 -1.867943257093429565e-01 -2.965444922447204590e-01 -2.455036342144012451e-01 -7.353220880031585693e-02 -1.584230065345764160e-01 -9.397286921739578247e-03 1.126640196889638901e-02 2.365423589944839478e-01 2.236006110906600952e-01 2.764500379562377930e-01 1.070363596081733704e-01 4.810863435268402100e-01 1.686889082193374634e-01 1.195656657218933105e-01 2.307025492191314697e-01 7.828442007303237915e-02 1.670940220355987549e-01 -2.130054309964179993e-02
1.558264158666133881e-02 -2.627055346965789795e-02 -7.647151499986648560e-02 1.459920406341552734e-01 -1.251484006643295288e-01 1.116518825292587280e-01 -2.749928832054138184e-01 -2.308349162340164185e-01 1.249629333615303040e-01 1.036149263381958008e-01 -2.148932367563247681e-01 5.663264542818069458e-02 -5.124452710151672363e-01 2.119861692190170288e-01 -1.824602186679840088e-01 -3.755185604095458984e-01 1.823592931032180786e-01 -2.710399329662322998e-01 -8.098395913839340210e-02 -1.684466302394866943e-01 -3.123256936669349670e-02 4.131095483899116516e-02 -7.924940437078475952e-02 -1.278433054685592651e-01 -7.521858811378479004e-02 -2.796786278486251831e-02 -5.271340720355510712e-03 -1.446272581815719604e-01 1.131321489810943604e-01 2.095807194709777832e-01 2.065682411193847656e-02 -7.614307850599288940e-02
2.227692753076553345e-01 -1.314058452844619751e-01 -5.692036449909210205e-02 -2.514218986034393311e-01 -1.793577075004577637e-01 3.030132651329040527e-01 9.723795950412750244e-02 -9.304984658956527710e-02 9.065794199705123901e-02 8.520931005477905273e-03 -9.682998061180114746e-02 3.296122550964355469e-01 -2.860687375068664551e-01 -1.892228126525878906e-01 3.399930894374847412e-02 -3.273794054985046387e-01 -3.547278791666030884e-02 -9.832037985324859619e-02 -1.660941541194915771e-01 -9.636298567056655884e-02 1.929359138011932373e-02 2.757418453693389893e-01 -8.749874308705329895e-03 -1.918370835483074188e-02 1.071910858154296875e-01 -7.427949458360671997e-02 6.772177666425704956e-02 -9.669665992259979248e-02 9.195661544799804688e-02 4.203633666038513184e-01 1.412217617034912109e-01 -1.075666248798370361e-01
9.297468513250350952e-02 4.842711240053176880e-02 2.360784113407135010e-01 -1.478395611047744751e-02 -1.176406890153884888e-01 2.186416983604431152e-01 9.453350305557250977e-02 -3.156273812055587769e-02 3.359012305736541748e-01 -2.003856897354125977e-01 -8.568522520363330841e-03 1.501185446977615356e-01 -3.725350797176361084e-01 6.970884650945663452e-02 -3.765365341678261757e-03 -3.003760278224945068e-01 -7.561483979225158691e-02 -5.980461835861206055e-02 -3.509638011455535889e-01 -1.956873089075088501e-01 -1.658945679664611816e-01 1.567419767379760742e-01 -1.721883118152618408e-01 7.947742193937301636e-02 3.555642366409301758e-01 7.492921501398086548e-02 -2.406505867838859558e-02 -9.879579395055770874e-02 3.696818649768829346e-02 -2.082799375057220459e-01 -6.709249317646026611e-02 -3.951409459114074707e-02
1.563317924737930298e-01 -6.574282795190811157e-02 2.408629506826400757e-01 -5.879199877381324768e-02 -1.605301350355148315e-01 3.375357389450073242e-01 2.144786119461059570e-01 -2.913984656333923340e-01 3.615983575582504272e-02 1.050133034586906433e-01 -6.224692612886428833e-02 3.235590457916259766e-01 -9.122948348522186279e-02 2.280698269605636597e-01 3.333894908428192139e-02 -2.886174321174621582e-01 -1.105705872178077698e-01 -1.400124579668045044e-01 -1.415087282657623291e-01 -1.745493859052658081e-01 -1.218729615211486816e-01 1.157374605536460876e-01 3.942806646227836609e-02 -9.515333175659179688e-02 1.988342404365539551e-01 -9.280866384506225586e-02 -2.324557602405548096e-01 -1.096268147230148315e-01 8.366985712200403214e-04 -1.375883370637893677e-01 2.184461504220962524e-01 -2.673408091068267822e-01
1.451358795166015625e-01 -2.005296796560287476e-01 9.808251261711120605e-02 -9.537040442228317261e-02 -2.051369249820709229e-01 1.906168460845947266e-01 -4.854154288768768311e-01 -9.784383326768875122e-02 1.504013687372207642e-01 -2.008051276206970215e-01 -2.003871090710163116e-02 1.642552167177200317e-01 -7.648961991071701050e-02 9.267743676900863647e-02 -2.708065211772918701e-01 -1.234246268868446350e-01 -1.037931740283966064e-01 3.546461090445518494e-02 4.635548889636993408e-01 -6.816324591636657715e-02 -1.749970316886901855e-01 4.743650183081626892e-02 4.301058501005172729e-02 -1.582900434732437134e-01 7.039123773574829102e-02 1.382699012756347656e-01 1.269084811210632324e-01 -8.592050522565841675e-02 -1.030980795621871948e-01 2.081799507141113281e-01 9.597809612751007080e-02 -3.122050873935222626e-02
1.274120956659317017e-01 -4.901788011193275452e-02 1.792903095483779907e-01 5.519644543528556824e-02 -1.672372072935104370e-01 1.703998595476150513e-01 -1.196705102920532227e-01 -3.208062946796417236e-01 4.591680318117141724e-02 -9.837461635470390320e-03 -2.632322013378143311e-01 1.608476936817169189e-01 -1.322383582592010498e-01 1.891839131712913513e-02 -3.255303800106048584e-01 9.945226460695266724e-02 -1.873118877410888672e-01 1.337731331586837769e-01 1.176820024847984314e-01 -2.778877504169940948e-02 -1.529942005872726440e-01 -1.672375202178955078e-01 9.132917039096355438e-03 -1.178563535213470459e-01 2.668657526373863220e-02 3.481024503707885742e-01 4.783678054809570312e-02 2.219008505344390869e-01 1.908541619777679443e-01 -1.905369460582733154e-01 3.591072559356689453e-02 -4.005863666534423828e-01
9.974516928195953369e-02 3.481688350439071655e-02 9.821031242609024048e-02 -2.317139506340026855e-02 1.054742559790611267e-02 1.281125545501708984e-01 5.804546177387237549e-03 -4.462127387523651123e-01 -1.569432467222213745e-01 5.070070177316665649e-02 -1.952746063470840454e-01 7.125238329172134399e-02 -1.309443116188049316e-01 -9.981408715248107910e-02 -1.500530838966369629e-01 -6.320791691541671753e-02 -3.536963760852813721e-01 -1.642118394374847412e-01 5.747799575328826904e-02 2.230387628078460693e-01 -7.088030874729156494e-02 -2.244253754615783691e-01 5.365485697984695435e-02 -1.343557089567184448e-01 1.526254117488861084e-01 4.166027903556823730e-01 8.718834072351455688e-02 2.429563365876674652e-02 3.047321736812591553e-01 -1.116179116070270538e-02 8.398043364286422729e-02 -2.289989590644836426e-01
3.945983052253723145e-01 -2.002308219671249390e-01 1.952224671840667725e-01 -2.041147947311401367e-01 -3.271561264991760254e-01 1.204360574483871460e-01 -1.854342073202133179e-01 -7.863698899745941162e-02 1.738094910979270935e-02 1.268252879381179810e-01 -1.435886770486831665e-01 1.367905549705028534e-02 -1.884498149156570435e-01 1.052249595522880554e-02 2.070152200758457184e-02 -2.745583355426788330e-01 -4.537526667118072510e-01 -1.662365347146987915e-01 -6.608705222606658936e-02 -9.941432625055313110e-03 -1.749823987483978271e-01 -9.037603437900543213e-02 -2.049113661050796509e-01 -1.302410662174224854e-01 -1.527745835483074188e-02 4.907578229904174805e-02 -7.617338001728057861e-02 -9.111593663692474365e-02 1.497786492109298706e-01 1.247450858354568481e-01 1.329605877399444580e-01 7.444959133863449097e-02
5.391899123787879944e-02 -2.808223962783813477e-01 -4.720664769411087036e-02 -1.561035364866256714e-01 -1.777294278144836426e-01 2.740091085433959961e-01 1.107854172587394714e-01 -4.199707135558128357e-02 3.158934712409973145e-01 2.715308452025055885e-03 1.378052085638046265e-01 2.795734070241451263e-02 7.372680306434631348e-02 3.002562820911407471e-01 5.747912824153900146e-02 -4.334198534488677979e-01 -2.152701616287231445e-01 -1.668348908424377441e-01 -1.715885847806930542e-01 9.617283195257186890e-02 -1.751745343208312988e-01 -3.533915057778358459e-02 -4.045807942748069763e-02 1.653881222009658813e-01 2.233583182096481323e-01 1.671992242336273193e-01 1.123448181897401810e-02 -1.997078955173492432e-01 -8.989053219556808472e-02 -1.313901692628860474e-01 1.285209208726882935e-01 -1.763730645179748535e-01
7.104726135730743408e-02 -2.025523930788040161e-01 1.944247484207153320e-01 2.620908990502357483e-02 -6.319101899862289429e-02 -2.141414396464824677e-02 -5.471080541610717773e-02 -2.864379808306694031e-02 5.695356801152229309e-02 2.036429196596145630e-01 4.458022862672805786e-02 2.435834258794784546e-01 -2.121643126010894775e-01 -9.951550600817427039e-05 -1.653043180704116821e-01 -4.551280736923217773e-01 -2.576938569545745850e-01 -2.491456121206283569e-01 6.661041826009750366e-02 1.054249778389930725e-01 -3.924649655818939209e-01 3.248269855976104736e-02 1.210078522562980652e-01 -7.708740979433059692e-02 -1.237924695014953613e-01 -6.584151834249496460e-02 1.572854816913604736e-02 1.808359771966934204e-01 3.772440552711486816e-01 5.513238161802291870e-02 -6.106905639171600342e-02 1.628550887107849121e-02
1.337041556835174561e-01 1.257010698318481445e-01 3.500539436936378479e-02 4.755671322345733643e-02 -9.743111580610275269e-02 -9.945655614137649536e-02 -1.827390342950820923e-01 -3.161689043045043945e-01 1.067242473363876343e-01 1.227398142218589783e-01 -2.048750966787338257e-01 1.073302030563354492e-01 -1.601106524467468262e-01 3.981253248639404774e-04 1.491699665784835815e-01 -3.543243408203125000e-01 -1.209932565689086914e-01 -2.199106067419052124e-01 6.137035414576530457e-02 -2.359399944543838501e-01 -1.600376218557357788e-01 3.929796814918518066e-02 -8.014931529760360718e-02 2.364991307258605957e-01 1.159738972783088684e-01 1.801769733428955078e-01 2.354678139090538025e-02 2.176468223333358765e-01 1.261335611343383789e-01 2.709424495697021484e-01 3.084172606468200684e-01 -2.578524947166442871e-01
-1.424493342638015747e-01 -9.272080659866333008e-02 6.505601853132247925e-02 1.188320368528366089e-01 -2.482713907957077026e-01 1.476356536149978638e-01 -1.996816843748092651e-01 -2.240135520696640015e-01 3.068546652793884277e-01 8.073604851961135864e-02 -1.842046678066253662e-01 1.011039316654205322e-01 9.691020473837852478e-03 2.946449220180511475e-01 3.310851752758026123e-02 -2.146028578281402588e-01 -7.038717716932296753e-02 -2.205152362585067749e-01 8.546255528926849365e-02 -1.335030943155288696e-01 -7.488009333610534668e-02 1.290456205606460571e-01 -1.351071745157241821e-01 1.618552654981613159e-01 2.596007660031318665e-02 3.902877569198608398e-01 2.911499142646789551e-01 2.074289768934249878e-01 2.685150504112243652e-02 -2.672444880008697510e-01 3.945917636156082153e-02 -2.158830873668193817e-02
2.697357535362243652e-01 -2.127365618944168091e-01 3.699243068695068359e-01 -1.411656439304351807e-01 -3.939373195171356201e-01 1.162353456020355225e-01 -1.658882945775985718e-01 -1.660814508795738220e-02 -1.653870940208435059e-01 -1.356159616261720657e-02 -1.967214494943618774e-01 1.138443313539028168e-02 -2.530854195356369019e-02 -1.534995902329683304e-02 -8.503846079111099243e-02 -3.759048581123352051e-01 -4.079741239547729492e-01 -1.447484344244003296e-01 -2.211701124906539917e-02 -5.611153692007064819e-02 -2.291149944067001343e-01 1.831108927726745605e-01 1.039352491497993469e-01 -4.091572389006614685e-02 8.218383789062500000e-02 3.228608518838882446e-02 -4.481843113899230957e-02 -3.830495476722717285e-02 -5.524601414799690247e-02 7.523299753665924072e-02 -5.853635817766189575e-02 6.813236977905035019e-04
3.226883709430694580e-01 2.024356424808502197e-01 2.213379740715026855e-01 1.463551521301269531e-01 8.844656497240066528e-02 4.031327962875366211e-01 1.786545105278491974e-02 -5.590919405221939087e-02 1.374443322420120239e-01 -1.102255359292030334e-01 -6.391789019107818604e-02 4.185730516910552979e-01 -1.465430408716201782e-01 -6.465906649827957153e-02 -8.773717284202575684e-02 -1.316681951284408569e-01 -3.841915726661682129e-02 -6.795730441808700562e-02 5.297463387250900269e-02 -1.303601562976837158e-01 3.355563431978225708e-02 -4.369538277387619019e-02 -2.939335703849792480e-01 3.270228803157806396e-01 8.315628767013549805e-02 1.361306309700012207e-01 4.119570180773735046e-02 1.325896531343460083e-01 2.966544218361377716e-02 1.555454134941101074e-01 1.698550879955291748e-01 -1.695849597454071045e-01
-1.345349848270416260e-01 -9.858649224042892456e-02 3.137435317039489746e-01 -1.077944040298461914e-01 -1.933320611715316772e-01 5.836249887943267822e-02 2.093718200922012329e-01 -1.489509344100952148e-01 -5.073767900466918945e-02 -1.212982460856437683e-01 -7.634357362985610962e-02 -9.904555976390838623e-02 -2.711586654186248779e-01 -1.589768975973129272e-01 5.130382627248764038e-02 -2.706625759601593018e-01 -2.006596922874450684e-01 -2.764520049095153809e-01 2.128979414701461792e-01 2.594571560621261597e-02 -3.213855326175689697e-01 1.381547898054122925e-01 -1.193449869751930237e-01 7.588163763284683228e-02 5.105189234018325806e-02 1.733355224132537842e-01 2.569464445114135742e-01 1.280486881732940674e-01 2.634104490280151367e-01 1.841862797737121582e-01 -1.235303878784179688e-01 -9.486261755228042603e-02
6.273131817579269409e-02 1.925355941057205200e-01 7.976006716489791870e-02 -2.934160232543945312e-01 -1.790367960929870605e-01 3.976225852966308594e-01 3.216341137886047363e-02 -1.902530044317245483e-01 1.969473361968994141e-01 -1.555807739496231079e-01 -1.999050676822662354e-01 -2.527349442243576050e-02 -2.067844122648239136e-01 2.100789844989776611e-01 -1.510192006826400757e-01 -3.319304287433624268e-01 -1.284372806549072266e-01 6.240688264369964600e-02 2.134018763899803162e-02 9.449230507016181946e-03 -1.208444982767105103e-01 2.698417007923126221e-01 -1.258334964513778687e-01 -2.336875498294830322e-01 1.608647704124450684e-01 -1.107551455497741699e-01 -1.200997363775968552e-02 -1.991530209779739380e-01 -3.608368337154388428e-02 8.624438941478729248e-02 5.650002509355545044e-02 -2.167938798666000366e-01
2.338920533657073975e-01 -1.499926000833511353e-01 3.956973850727081299e-01 -1.420114636421203613e-01 -4.517703354358673096e-01 8.730775862932205200e-02 -2.701740562915802002e-01 5.484674125909805298e-02 -1.035916805267333984e-01 -1.066632866859436035e-01 -5.557433888316154480e-02 -2.111250609159469604e-01 -3.158726915717124939e-02 -2.860611118376255035e-02 -1.822963654994964600e-01 -3.616117238998413086e-01 -2.012664675712585449e-01 -6.190178915858268738e-02 3.659907355904579163e-02 -2.216476798057556152e-01 -2.776866853237152100e-01 6.573688983917236328e-02 -6.787016987800598145e-02 -1.054188795387744904e-02 2.783317118883132935e-02 6.949942559003829956e-03 -9.498963132500648499e-03 -7.663074135780334473e-02 2.220157301053404808e-03 6.613391637802124023e-02 1.165382638573646545e-01 1.305715739727020264e-01
-9.955882281064987183e-02 9.694734960794448853e-02 -4.931264370679855347e-02 6.375167518854141235e-02 -9.432917088270187378e-02 1.159458085894584656e-01 -1.543908715248107910e-01 -2.303508967161178589e-01 -3.006725013256072998e-02 5.532383173704147339e-02 -1.166437044739723206e-01 -1.034942269325256348e-01 -1.075810268521308899e-01 9.183863550424575806e-02 -5.500693991780281067e-02 -4.245636165142059326e-01 -1.544850785285234451e-02 -2.969243526458740234e-01 2.227137833833694458e-01 -1.349662244319915771e-01 -3.248705863952636719e-01 4.370722547173500061e-02 -2.185543924570083618e-01 3.705231249332427979e-01 8.302725106477737427e-02 8.182949572801589966e-02 3.374063372611999512e-01 1.157254874706268311e-01 -1.331906765699386597e-01 2.809417061507701874e-02 1.708721220493316650e-01 -7.815448194742202759e-02
5.260505154728889465e-02 6.111229583621025085e-02 2.546110562980175018e-02 1.029996573925018311e-02 -2.753190398216247559e-01 1.127653289586305618e-02 -1.525406837463378906e-01 -1.282720863819122314e-01 2.061339169740676880e-01 1.065400987863540649e-01 -1.992305964231491089e-01 2.284710854291915894e-01 -6.932482123374938965e-03 2.132659703493118286e-01 -1.163394451141357422e-01 -2.325592488050460815e-01 -1.017132177948951721e-01 -4.182539507746696472e-02 -4.495889693498611450e-02 2.719951095059514046e-03 -4.605513811111450195e-01 6.017411872744560242e-02 1.284369826316833496e-01 2.051185816526412964e-01 -1.478585749864578247e-01 3.813600540161132812e-01 1.029248610138893127e-01 3.338538110256195068e-01 1.465703248977661133e-01 -9.724460542201995850e-02 -7.665122300386428833e-02 -6.020265445113182068e-02
1.100283041596412659e-01 7.725648581981658936e-02 9.688730537891387939e-02 -7.485423237085342407e-02 -1.808814257383346558e-01 9.899812191724777222e-02 -1.371477395296096802e-01 -2.740271091461181641e-01 6.703157722949981689e-02 1.347642242908477783e-01 -2.981317415833473206e-02 8.396070450544357300e-03 -1.769242435693740845e-02 -1.977556385099887848e-02 -1.651782840490341187e-01 -2.383168637752532959e-01 -8.864933252334594727e-02 -2.153002172708511353e-01 9.970859391614794731e-04 2.210421673953533173e-02 -3.677381873130798340e-01 3.428545296192169189e-01 4.754125140607357025e-03 3.110596537590026855e-01 -3.865353167057037354e-01 2.700847089290618896e-01 -3.440921753644943237e-02 2.516660094261169434e-02 1.711447834968566895e-01 -1.900498270988464355e-01 1.483276933431625366e-01 -7.919637113809585571e-02
8.020529150962829590e-02 1.828165538609027863e-02 1.573337614536285400e-01 -2.996680140495300293e-01 -2.197223752737045288e-01 -1.000101193785667419e-01 1.007918566465377808e-01 -1.765604466199874878e-01 -1.377829443663358688e-02 -1.354360431432723999e-01 -5.704183131456375122e-02 2.459736540913581848e-02 -5.804593563079833984e-01 -3.351885825395584106e-02 1.187432110309600830e-01 -2.130279242992401123e-01 -2.718999087810516357e-01 1.560386568307876587e-01 8.160229772329330444e-02 -2.035518549382686615e-02 -1.210152059793472290e-01 -5.152983218431472778e-02 -2.217302620410919189e-01 2.698505297303199768e-02 1.352924737147986889e-03 3.042774498462677002e-01 2.752981781959533691e-01 3.273485973477363586e-02 8.957632631063461304e-02 2.618636190891265869e-02 8.994287997484207153e-02 -1.861816458404064178e-02
-6.639932096004486084e-02 1.175225675106048584e-01 3.842237591743469238e-02 3.957036882638931274e-02 -2.614712715148925781e-01 1.389419883489608765e-01 -1.784408092498779297e-01 -2.495026886463165283e-01 1.329841613769531250e-01 -1.019070595502853394e-01 6.722635775804519653e-02 -1.860774867236614227e-02 5.410125106573104858e-02 7.355765253305435181e-02 -1.817299425601959229e-01 -4.464172422885894775e-01 -3.490294888615608215e-02 -3.284887177869677544e-03 7.658544182777404785e-02 -8.036435395479202271e-02 -2.344635426998138428e-01 -8.422487229108810425e-02 -8.035228401422500610e-02 4.172791838645935059e-01 5.293396115303039551e-02 2.470516860485076904e-01 3.195631802082061768e-01 1.426148414611816406e-01 -8.672771602869033813e-02 1.623491942882537842e-02 -8.838167041540145874e-02 -2.555274069309234619e-01
3.362275063991546631e-01 -6.172568723559379578e-02 1.291655004024505615e-01 -2.022904008626937866e-01 1.426178365945816040e-01 2.218803167343139648e-01 6.071497127413749695e-02 -2.399231791496276855e-01 1.516239047050476074e-01 -1.001906618475914001e-01 -8.480818569660186768e-02 1.533819437026977539e-01 1.185315474867820740e-01 -2.284384332597255707e-02 -2.620531618595123291e-01 -4.259799122810363770e-01 2.809222936630249023e-01 -9.588772803544998169e-02 1.496733427047729492e-01 -2.115389853715896606e-01 -2.663922905921936035e-01 -4.425638914108276367e-02 -2.105991840362548828e-01 -5.026716366410255432e-02 1.687656715512275696e-02 8.674041181802749634e-02 1.579396724700927734e-01 1.490959338843822479e-02 1.250547766685485840e-01 1.311654597520828247e-01 1.451119929552078247e-01 -6.576975435018539429e-02
1.202549561858177185e-01 1.836672425270080566e-01 -4.251075163483619690e-02 8.950369060039520264e-02 -2.020224183797836304e-01 -3.357167914509773254e-02 -1.935412287712097168e-01 -3.238101303577423096e-01 -4.941594321280717850e-03 -1.671725809574127197e-01 1.455407822504639626e-03 2.255290746688842773e-01 8.867996186017990112e-02 3.168505057692527771e-02 -1.466411799192428589e-01 -3.321693539619445801e-01 4.854363948106765747e-02 -8.617713302373886108e-02 -4.773476719856262207e-02 -2.539672553539276123e-01 -3.040515482425689697e-01 -2.783363871276378632e-02 7.365022599697113037e-02 1.959270387887954712e-01 3.003410696983337402e-01 1.988545805215835571e-01 1.138124912977218628e-01 1.922630369663238525e-01 -6.471575796604156494e-02 1.554421633481979370e-01 2.275734096765518188e-01 -2.545386850833892822e-01
2.254495620727539062e-01 -7.442203164100646973e-02 2.584786415100097656e-01 -1.033270284533500671e-01 -2.345377057790756226e-01 5.090231820940971375e-02 2.680107764899730682e-02 -5.299036204814910889e-02 6.716487556695938110e-02 1.233933120965957642e-01 -1.964320540428161621e-01 4.009881317615509033e-01 -7.893227040767669678e-02 -1.285922229290008545e-01 1.322874277830123901e-01 -2.345572561025619507e-01 -1.117280051112174988e-01 -1.403551846742630005e-01 2.594329416751861572e-01 -2.809747159481048584e-01 -2.403171807527542114e-01 6.003240868449211121e-02 -1.724948287010192871e-01 -2.120389491319656372e-01 2.124357968568801880e-01 4.537741839885711670e-02 -1.055803745985031128e-01 2.356631755828857422e-01 7.409515231847763062e-02 1.517141461372375488e-01 -6.452547758817672729e-02 1.719712615013122559e-01
2.310992926359176636e-01 2.422989010810852051e-01 7.210627198219299316e-02 8.548812568187713623e-02 -1.864781379699707031e-01 3.318982422351837158e-01 -2.812605202198028564e-01 -2.244856655597686768e-01 7.464562356472015381e-02 -1.129463538527488708e-01 -1.069391369819641113e-01 -5.899239797145128250e-03 -9.751464426517486572e-02 9.537801891565322876e-02 -2.282429188489913940e-01 -2.232292592525482178e-01 -1.841320283710956573e-02 -3.123871684074401855e-01 -1.172305643558502197e-01 -1.944376379251480103e-01 -1.864629983901977539e-01 1.031767278909683228e-01 -1.286656558513641357e-01 7.066585589200258255e-03 -1.095069199800491333e-01 -1.260368973016738892e-01 4.856779426336288452e-02 -1.839253604412078857e-01 1.719470918178558350e-01 2.084874957799911499e-01 1.759539246559143066e-01 2.665778398513793945e-01
7.546567916870117188e-02 2.841076441109180450e-02 -1.649140752851963043e-02 -4.383198171854019165e-02 -1.442210227251052856e-01 9.815612435340881348e-02 -1.964476108551025391e-01 -2.249818593263626099e-01 -1.966936737298965454e-01 2.358908951282501221e-02 8.386769890785217285e-02 -4.145975038409233093e-02 -4.089046418666839600e-01 -7.612181454896926880e-02 -5.987799167633056641e-02 -3.404358327388763428e-01 -3.373931944370269775e-01 6.373077630996704102e-02 -1.058458238840103149e-01 -1.529176086187362671e-01 -2.334875166416168213e-01 2.973981499671936035e-01 -1.977993398904800415e-01 8.387695997953414917e-02 1.291067004203796387e-01 2.561780512332916260e-01 2.791316434741020203e-02 -2.469231747090816498e-02 -1.361315697431564331e-01 2.874282300472259521e-01 -2.211939170956611633e-02 -6.526379287242889404e-02
6.488772481679916382e-02 4.425188153982162476e-02 5.272448062896728516e-02 2.921552360057830811e-01 -3.027444481849670410e-01 2.746554911136627197e-01 -6.318612489849328995e-03 -1.584588587284088135e-01 -6.288599222898483276e-02 -3.514200821518898010e-02 -1.340550333261489868e-01 1.953920572996139526e-01 1.420838851481676102e-02 2.218827009201049805e-01 -8.127094060182571411e-02 -1.247788593173027039e-01 -6.468150764703750610e-02 2.698054909706115723e-01 -5.516163539141416550e-03 -1.502939760684967041e-01 -2.771350741386413574e-01 3.595945239067077637e-02 -8.878789842128753662e-02 1.686538755893707275e-01 -4.407520964741706848e-02 4.517456591129302979e-01 3.885738551616668701e-02 1.668570004403591156e-02 2.698595821857452393e-01 -2.617071568965911865e-01 9.860325604677200317e-02 -8.744612336158752441e-02
2.807262837886810303e-01 9.581441432237625122e-02 -2.938691992312669754e-03 -5.689998716115951538e-02 -5.525149405002593994e-02 4.322319105267524719e-02 -5.429198592901229858e-02 2.382721751928329468e-02 3.533977866172790527e-01 3.885975107550621033e-02 9.977316111326217651e-02 -1.275067925453186035e-01 -2.155360877513885498e-01 1.690205782651901245e-01 -5.178474262356758118e-02 -5.176641941070556641e-01 -1.757428348064422607e-01 1.698324456810951233e-02 9.369170665740966797e-02 1.133948937058448792e-01 -3.925561904907226562e-01 1.420577336102724075e-02 -1.341809779405593872e-01 -3.597988560795783997e-02 1.184381097555160522e-01 -9.266683459281921387e-02 6.664979457855224609e-02 1.134526059031486511e-01 1.372768133878707886e-01 2.587800920009613037e-01 1.654608398675918579e-01 -1.500196456909179688e-01
3.081752918660640717e-02 2.237604111433029175e-01 3.384496644139289856e-02 -9.335476905107498169e-02 -3.698543012142181396e-01 -1.049830541014671326e-01 -1.639035046100616455e-01 -1.446832418441772461e-01 2.246806025505065918e-02 7.943185977637767792e-03 -1.565609872341156006e-01 1.738188117742538452e-01 8.932422846555709839e-02 1.030880063772201538e-01 -1.664832830429077148e-01 -4.278720021247863770e-01 -3.048647642135620117e-01 -1.899254322052001953e-01 5.205757543444633484e-02 -3.514054119586944580e-01 -1.326517481356859207e-02 1.781960874795913696e-01 8.003287017345428467e-02 1.459335982799530029e-01 -6.707765161991119385e-02 2.252498716115951538e-01 2.400303632020950317e-01 1.515733003616333008e-01 1.105626020580530167e-02 -2.259344421327114105e-02 -8.655267953872680664e-02 -5.372318439185619354e-03
3.160340487957000732e-01 1.444441229104995728e-01 7.546555250883102417e-02 1.359373629093170166e-01 -2.895609736442565918e-01 1.905951350927352905e-01 -2.554920911788940430e-01 -2.576211392879486084e-01 4.797383397817611694e-02 -2.762266807258129120e-02 2.013975828886032104e-01 1.324246674776077271e-01 6.869028508663177490e-02 7.938237488269805908e-02 -2.477297931909561157e-01 6.125680729746818542e-02 -6.416906416416168213e-02 -2.333645671606063843e-01 -5.157806724309921265e-02 4.151022993028163910e-03 -3.054429888725280762e-01 1.104043647646903992e-01 -2.901816964149475098e-01 -6.756743788719177246e-02 -2.356154285371303558e-02 4.995011538267135620e-02 7.146792113780975342e-02 -2.453700304031372070e-01 2.590674757957458496e-01 8.865819312632083893e-03 2.706997394561767578e-01 4.020625352859497070e-02
-8.472613990306854248e-02 -3.278028592467308044e-02 3.460636436939239502e-01 -7.617609202861785889e-02 -6.300732493400573730e-02 -1.445694919675588608e-02 2.494827471673488617e-02 -8.309233933687210083e-02 -9.357959777116775513e-02 -8.956518769264221191e-02 3.463760763406753540e-02 1.221637427806854248e-01 -1.531632989645004272e-02 -2.489453852176666260e-01 -8.353840559720993042e-02 -2.697842419147491455e-01 -3.858021199703216553e-01 -8.508499711751937866e-02 -6.152806803584098816e-02 -2.078994959592819214e-01 -6.814748048782348633e-02 6.794811040163040161e-02 -1.181308478116989136e-01 -5.932150408625602722e-02 2.329737246036529541e-01 3.766826987266540527e-01 2.478080391883850098e-01 5.554535984992980957e-02 3.984291553497314453e-01 2.703655697405338287e-02 1.719574779272079468e-01 -8.529330603778362274e-03
-5.213939398527145386e-02 1.418351382017135620e-01 6.959357112646102905e-02 1.685961037874221802e-01 -1.124024167656898499e-01 5.448931828141212463e-02 -3.137375712394714355e-01 -1.478664577007293701e-01 -4.114449024200439453e-02 2.950168959796428680e-02 -3.593584895133972168e-01 3.237295448780059814e-01 -8.636011183261871338e-02 1.623255014419555664e-02 -1.650603413581848145e-01 -3.601542115211486816e-01 -5.965503305196762085e-02 -2.464521974325180054e-01 1.793602257966995239e-01 7.826355099678039551e-02 -2.203328758478164673e-01 -2.797572314739227295e-01 -8.669833093881607056e-02 -2.497507259249687195e-02 -1.248742192983627319e-01 3.445710241794586182e-02 3.070185482501983643e-01 -1.226496174931526184e-01 5.415570363402366638e-02 1.774332821369171143e-01 6.764666736125946045e-02 6.479063630104064941e-02
4.755773022770881653e-02 1.377034466713666916e-02 8.205908536911010742e-02 -1.220390051603317261e-01 -3.635361790657043457e-01 1.267603784799575806e-01 -1.061551645398139954e-01 4.491687566041946411e-02 1.389971524477005005e-01 -2.160887420177459717e-01 1.734734177589416504e-01 4.126111045479774475e-02 1.474603777751326561e-03 1.432564854621887207e-01 -1.864902228116989136e-01 -5.846983790397644043e-01 -2.852790653705596924e-01 -1.081182286143302917e-01 -8.503013849258422852e-02 1.254822611808776855e-01 2.774070762097835541e-02 7.265957444906234741e-02 2.742732688784599304e-02 3.485457971692085266e-02 -4.554821550846099854e-02 4.868201212957501411e-04 1.733817011117935181e-01 1.079519614577293396e-01 1.408318430185317993e-01 1.997772604227066040e-01 -1.187243033200502396e-02 -3.027900159358978271e-01
2.866792082786560059e-01 2.224538326263427734e-01 -2.903569117188453674e-02 1.876690685749053955e-01 -4.699254333972930908e-01 2.183034121990203857e-01 -1.673787087202072144e-01 -4.661110043525695801e-02 1.402220129966735840e-01 -1.344846189022064209e-01 4.205992072820663452e-02 -5.300558730959892273e-02 -2.721850275993347168e-01 -3.742672502994537354e-02 6.166600435972213745e-02 -3.964043259620666504e-01 -1.215464919805526733e-01 -2.350599318742752075e-01 -1.720704883337020874e-02 9.612973034381866455e-02 -1.833658516407012939e-01 -1.189063116908073425e-01 -5.104458704590797424e-02 -1.261085271835327148e-01 -1.028783693909645081e-01 2.514158003032207489e-02 1.389531195163726807e-01 -3.579306602478027344e-02 -1.109984740614891052e-01 1.760029047727584839e-01 -1.267515569925308228e-01 -1.335563212633132935e-01
2.933835685253143311e-01 9.799188375473022461e-02 3.282536566257476807e-01 2.027713209390640259e-01 -1.469332277774810791e-01 1.346852481365203857e-01 -6.167069077491760254e-02 -2.527368366718292236e-01 -1.572115868330001831e-01 1.227863132953643799e-01 5.657598748803138733e-02 1.817227751016616821e-01 -1.689538657665252686e-01 -1.675771772861480713e-01 -2.866626344621181488e-02 -3.806778490543365479e-01 -2.152716666460037231e-01 1.427948381751775742e-02 7.604352384805679321e-02 -6.390988081693649292e-02 -8.453346043825149536e-02 -1.104224100708961487e-01 -1.380381584167480469e-01 2.061967253684997559e-01 -1.883223056793212891e-01 -2.553305588662624359e-02 1.781156957149505615e-01 2.362009137868881226e-02 1.313994973897933960e-01 3.376192152500152588e-01 1.281679272651672363e-01 1.275305896997451782e-01
-2.879748493432998657e-02 -3.632145747542381287e-02 3.068257868289947510e-01 7.007198035717010498e-02 -2.040998935699462891e-01 1.982734948396682739e-01 -2.784618139266967773e-01 -3.358306735754013062e-02 1.982149779796600342e-01 -1.825964599847793579e-01 -3.439890742301940918e-01 7.584901899099349976e-02 -1.778876781463623047e-02 -7.087883353233337402e-02 -1.224530413746833801e-01 -2.650192677974700928e-01 -1.848658025264739990e-01 -1.261151582002639771e-01 -5.641302838921546936e-02 -4.266021251678466797e-01 -3.504406660795211792e-02 1.860010772943496704e-01 1.282133460044860840e-01 -2.236889451742172241e-01 -5.845101922750473022e-02 2.462912648916244507e-01 -4.382912814617156982e-02 -2.056868076324462891e-01 9.381513227708637714e-04 5.435938760638237000e-02 2.707084640860557556e-02 4.831365495920181274e-02
-1.030564978718757629e-01 -1.332099437713623047e-01 -6.739514321088790894e-02 3.242099285125732422e-02 -2.407060116529464722e-01 2.444253414869308472e-01 7.379277050495147705e-02 -3.240443766117095947e-01 3.985660895705223083e-02 -5.343776568770408630e-02 -9.216206520795822144e-02 1.634320020675659180e-01 7.761391345411539078e-03 -1.603921949863433838e-01 -1.313038766384124756e-01 -1.554471701383590698e-01 -2.206131368875503540e-01 2.073509544134140015e-01 1.803500503301620483e-01 -7.385731488466262817e-02 -5.448310971260070801e-01 4.039253294467926025e-02 -1.992754191160202026e-01 1.372358351945877075e-01 3.801142156589776278e-04 2.194879800081253052e-01 -1.633255481719970703e-01 2.805778197944164276e-02 -1.047917604446411133e-01 -1.984092444181442261e-01 1.097543984651565552e-01 -7.984849810600280762e-02
-7.954220473766326904e-02 -1.162818633019924164e-02 8.829761296510696411e-02 1.869153231382369995e-01 -1.783897429704666138e-01 7.671165466308593750e-02 1.053220406174659729e-01 -4.957554861903190613e-02 1.548092514276504517e-01 1.765162348747253418e-01 -2.240213304758071899e-01 -2.239569723606109619e-01 -2.025664746761322021e-01 -7.332392781972885132e-02 -2.393583506345748901e-01 -3.320985734462738037e-01 -1.377230286598205566e-01 -3.032948374748229980e-01 2.655006647109985352e-01 -4.098353162407875061e-02 -1.232025846838951111e-01 -4.424167051911354065e-02 -2.942680716514587402e-01 2.324994951486587524e-01 1.911615282297134399e-01 9.631804376840591431e-02 2.540830671787261963e-01 2.242041677236557007e-01 9.038149565458297729e-02 4.545070603489875793e-02 1.213496997952461243e-01 -5.975671857595443726e-02
-5.749707296490669250e-02 6.981296092271804810e-02 1.867242008447647095e-01 -1.319525670260190964e-02 -1.146896332502365112e-01 3.330417573451995850e-01 -2.293032109737396240e-01 -6.390971131622791290e-03 1.574909985065460205e-01 -7.502779364585876465e-02 -1.694464087486267090e-01 1.749474257230758667e-01 -8.685587346553802490e-02 2.694648131728172302e-02 -2.552497684955596924e-01 -3.549615740776062012e-01 -2.023625671863555908e-01 -3.175425231456756592e-01 -1.742190122604370117e-01 -1.486024856567382812e-01 -2.671860754489898682e-01 1.804377138614654541e-01 -7.333497703075408936e-02 -1.328385919332504272e-01 8.976787328720092773e-02 1.659176647663116455e-01 -1.859309971332550049e-01 -1.687462627887725830e-01 -5.808865651488304138e-02 5.463342741131782532e-02 -2.252094261348247528e-02 2.534352242946624756e-01
2.834152579307556152e-01 -1.509711891412734985e-01 1.823594570159912109e-01 -3.273470103740692139e-01 -4.054678976535797119e-01 1.037516072392463684e-01 9.816399775445461273e-03 1.246488094329833984e-01 1.874773502349853516e-01 -2.264218963682651520e-02 -7.288447022438049316e-02 1.165978088974952698e-01 -2.717713415622711182e-01 1.777996271848678589e-01 -7.828810811042785645e-02 -1.459147036075592041e-01 -3.930411338806152344e-01 1.361555010080337524e-01 3.620597720146179199e-02 -3.559078648686408997e-02 -1.450684368610382080e-01 1.134361177682876587e-01 -9.589001536369323730e-02 -1.385361552238464355e-01 -5.260705482214689255e-03 6.452263891696929932e-02 -1.435347497463226318e-01 -8.302001655101776123e-02 1.055365130305290222e-01 1.975584402680397034e-02 2.421673238277435303e-01 -1.960982233285903931e-01
2.036184221506118774e-01 -5.815253406763076782e-02 -1.348021477460861206e-01 1.235786005854606628e-01 -2.202212065458297729e-01 7.266522198915481567e-02 -2.493860572576522827e-01 -1.443396955728530884e-01 1.894913055002689362e-02 1.680039763450622559e-01 -3.136986196041107178e-01 8.576766401529312134e-02 -3.690665960311889648e-01 -1.667656004428863525e-02 7.438040804117918015e-03 -1.124682351946830750e-01 6.992435455322265625e-02 -1.565700769424438477e-02 -6.983419507741928101e-02 -2.401319704949855804e-02 -2.795215249061584473e-01 2.334879785776138306e-01 1.728475093841552734e-03 2.605891823768615723e-01 1.082043796777725220e-01 -5.871955677866935730e-02 1.693707853555679321e-01 -6.030752137303352356e-02 3.455429077148437500e-01 1.165731400251388550e-01 1.195057258009910583e-01 -3.089860677719116211e-01
5.308539867401123047e-01 -6.118094548583030701e-03 3.104757666587829590e-01 1.163201220333576202e-02 -4.713152721524238586e-02 2.504897415637969971e-01 -1.420546788722276688e-02 -3.850855166092514992e-03 1.982939690351486206e-01 8.414755016565322876e-02 2.046865038573741913e-02 1.653151661157608032e-01 1.456169486045837402e-01 5.790809169411659241e-02 -8.388233929872512817e-02 -3.810775876045227051e-01 -1.397605538368225098e-01 -1.517128897830843925e-03 2.086749076843261719e-01 -1.741097271442413330e-01 -1.084297299385070801e-01 1.319807618856430054e-01 -3.115410804748535156e-01 3.022046014666557312e-02 -5.790558457374572754e-02 1.488595753908157349e-01 5.944809690117835999e-02 1.972445547580718994e-01 9.512764215469360352e-02 4.112491011619567871e-02 1.231701765209436417e-02 -7.806474715471267700e-02
1.281488686800003052e-01 9.929689019918441772e-02 4.367137700319290161e-02 -1.237886864691972733e-02 8.135695010423660278e-02 1.010459065437316895e-01 1.121481508016586304e-02 -2.037086188793182373e-01 7.141571491956710815e-02 -3.295158594846725464e-02 -2.256560176610946655e-01 2.801877558231353760e-01 -3.524602577090263367e-02 6.524758040904998779e-02 -1.130322739481925964e-01 -2.679877877235412598e-01 -1.338033657521009445e-02 -2.778827399015426636e-02 3.578516244888305664e-01 -6.484732963144779205e-03 -2.074358463287353516e-01 2.958210408687591553e-01 -3.761149048805236816e-01 3.185805976390838623e-01 1.024497747421264648e-01 2.734062671661376953e-01 2.382893860340118408e-01 1.486968100070953369e-01 7.143759727478027344e-02 -8.620181679725646973e-02 -5.751635134220123291e-02 -7.051162421703338623e-02
-2.392874844372272491e-02 -2.279321551322937012e-01 9.702596813440322876e-03 -1.612056344747543335e-01 -6.785796582698822021e-02 1.540721803903579712e-01 -1.500312089920043945e-01 -5.013002082705497742e-02 4.582520201802253723e-02 -6.312984973192214966e-03 -1.497636139392852783e-01 3.675588369369506836e-01 -5.515080317854881287e-02 3.597752749919891357e-01 -2.586305737495422363e-01 -2.682065367698669434e-01 -2.079485505819320679e-01 1.047178283333778381e-01 -1.568608731031417847e-01 -2.926980853080749512e-01 -2.768441438674926758e-01 1.887386292219161987e-01 -1.358802020549774170e-01 1.488231569528579712e-01 -1.420066356658935547e-01 4.638298228383064270e-02 6.958311051130294800e-02 -1.889710500836372375e-02 8.726245909929275513e-02 -2.325017452239990234e-01 8.521249145269393921e-02 -1.524566411972045898e-01
1.716225743293762207e-01 -6.361711025238037109e-02 4.585596919059753418e-02 1.555824428796768188e-01 -2.749742865562438965e-01 9.314520657062530518e-02 -1.032675430178642273e-01 -1.216001361608505249e-01 -1.731236129999160767e-01 5.114440340548753738e-03 -1.265907753258943558e-02 -7.012495398521423340e-02 1.224014610052108765e-01 4.838291555643081665e-02 -1.746006309986114502e-01 -4.803127348423004150e-01 1.770952343940734863e-01 -9.394043684005737305e-02 -2.693551359698176384e-03 -2.358581312000751495e-02 -2.788497507572174072e-01 4.059217870235443115e-03 -5.960953608155250549e-02 1.677736081182956696e-02 2.440597265958786011e-01 2.884116768836975098e-01 2.675480246543884277e-01 1.363447606563568115e-01 -4.934267327189445496e-02 1.550095230340957642e-01 2.000324726104736328e-01 -3.084063529968261719e-01
2.624604403972625732e-01 -3.455543145537376404e-02 2.401188015937805176e-02 -4.280678927898406982e-02 -2.889121770858764648e-01 2.545586526393890381e-01 1.467133909463882446e-01 -7.077901065349578857e-02 1.285992264747619629e-01 -6.481519341468811035e-02 -1.409829128533601761e-02 -2.356271259486675262e-02 -1.826406270265579224e-01 3.979502245783805847e-02 9.301353245973587036e-03 -2.611969113349914551e-01 -3.492368459701538086e-01 9.647691994905471802e-02 -3.930876031517982483e-02 -4.662455990910530090e-02 -2.540616095066070557e-01 1.823356747627258301e-01 -1.865576356649398804e-01 -7.812687195837497711e-03 1.839886456727981567e-01 -2.086634188890457153e-01 1.327966451644897461e-01 -2.675989568233489990e-01 3.352446556091308594e-01 1.657637059688568115e-01 1.220933422446250916e-01 1.972332894802093506e-01
1.115817651152610779e-01 -7.389329373836517334e-02 1.903930678963661194e-02 -1.554058790206909180e-01 8.351105451583862305e-02 3.884836137294769287e-01 -2.816646099090576172e-01 9.267520904541015625e-02 1.484103202819824219e-01 1.172669604420661926e-02 -2.536945790052413940e-02 4.201567918062210083e-02 -5.097730159759521484e-01 3.786267712712287903e-02 -8.745286613702774048e-02 -3.437844216823577881e-01 -1.350791156291961670e-01 -2.305377572774887085e-01 -1.956827640533447266e-01 -7.362395524978637695e-02 -7.473992556333541870e-02 2.687085866928100586e-01 -1.066730767488479614e-01 -4.604440182447433472e-02 8.554463088512420654e-02 1.399648040533065796e-01 4.206385090947151184e-02 -6.746104918420314789e-03 -2.989412099123001099e-02 2.200272530317306519e-01 -3.187552839517593384e-02 1.208642572164535522e-01
4.645757749676704407e-02 -2.388480678200721741e-02 -2.347587496042251587e-01 6.433976441621780396e-02 -1.844711005687713623e-01 4.850875735282897949e-01 -9.513345360755920410e-02 -4.266005754470825195e-02 -4.354967921972274780e-02 2.392004244029521942e-02 -3.280031681060791016e-01 7.672005891799926758e-02 -1.298349499702453613e-01 1.855933964252471924e-01 9.863010607659816742e-03 -4.050498902797698975e-01 -5.158827640116214752e-03 -5.734788626432418823e-02 -1.649055480957031250e-01 7.180370390415191650e-02 -2.154260724782943726e-01 1.079484745860099792e-01 1.978656463325023651e-02 5.357555299997329712e-02 7.983848452568054199e-02 -2.747584581375122070e-01 2.363294214010238647e-01 -1.362476944923400879e-01 1.518527567386627197e-01 2.008465081453323364e-01 4.279258847236633301e-02 -8.891142159700393677e-02
-2.046617679297924042e-02 3.757195547223091125e-02 -1.694546043872833252e-01 3.690380603075027466e-02 -1.122392117977142334e-01 4.546388089656829834e-01 -1.165208593010902405e-01 -3.411865532398223877e-01 1.484599411487579346e-01 6.758983433246612549e-02 7.345601171255111694e-02 2.598409652709960938e-01 -2.351497709751129150e-01 5.577252432703971863e-02 -4.239253699779510498e-02 4.856361448764801025e-02 -9.226758778095245361e-02 2.154214866459369659e-02 3.075880110263824463e-01 4.543965309858322144e-02 -1.451859772205352783e-01 9.292837232351303101e-02 -2.878105640411376953e-02 -7.084728777408599854e-02 -1.408638954162597656e-01 5.046562552452087402e-01 3.976919874548912048e-02 -1.162442378699779510e-02 -1.132003590464591980e-02 -2.659444510936737061e-02 1.789327710866928101e-01 -8.015973865985870361e-02
2.318560779094696045e-01 1.134678814560174942e-02 1.519025415182113647e-01 2.343983948230743408e-02 4.060022532939910889e-02 2.192170768976211548e-01 -1.364805251359939575e-01 -3.136099874973297119e-01 6.324077397584915161e-02 1.408213526010513306e-01 -3.945720195770263672e-02 7.218430191278457642e-02 1.552425175905227661e-01 -1.003982424736022949e-01 -2.255739122629165649e-01 -1.524265557527542114e-01 -3.509926423430442810e-02 2.343822568655014038e-01 -7.079720031470060349e-03 3.499480336904525757e-02 -2.673572301864624023e-01 1.547453552484512329e-01 3.581866249442100525e-02 1.588793098926544189e-01 2.414936274290084839e-01 4.329584240913391113e-01 1.734552085399627686e-01 -2.803971432149410248e-02 2.852656841278076172e-01 -1.999646723270416260e-01 1.977213770151138306e-01 -2.043970301747322083e-02
1.786061823368072510e-01 3.400455415248870850e-01 6.774532794952392578e-02 -7.377656549215316772e-02 -2.391997575759887695e-01 2.470766603946685791e-01 -1.885845139622688293e-02 -2.825744152069091797e-01 -2.107588052749633789e-01 -1.720487698912620544e-02 1.158272325992584229e-01 1.704578995704650879e-01 8.126664906740188599e-02 -3.292376175522804260e-02 -2.956417798995971680e-01 -9.309376031160354614e-02 -1.026154384016990662e-01 1.156978085637092590e-01 -9.533229470252990723e-02 -1.636373251676559448e-01 -3.891469240188598633e-01 -1.530124694108963013e-01 4.113180097192525864e-03 2.073347382247447968e-02 1.540007740259170532e-01 4.163943827152252197e-01 6.520976871252059937e-02 -3.302337601780891418e-02 4.675532504916191101e-02 -1.016047820448875427e-01 1.106714457273483276e-02 -5.358757823705673218e-02
2.089006155729293823e-01 5.277862399816513062e-02 -4.205403104424476624e-02 -3.277173042297363281e-01 -2.441544681787490845e-01 4.803690314292907715e-01 8.904908597469329834e-02 -3.548328205943107605e-02 7.981324195861816406e-02 -4.992350190877914429e-02 3.621365129947662354e-02 1.752102077007293701e-01 -2.681044340133666992e-01 -9.177915751934051514e-02 -1.908931694924831390e-02 -3.065581321716308594e-01 3.084052540361881256e-02 4.086608812212944031e-02 -1.073808819055557251e-01 -1.733653396368026733e-01 -7.701621949672698975e-02 3.681982681155204773e-02 -6.097169592976570129e-02 -1.361752301454544067e-01 2.261118590831756592e-01 -5.411645025014877319e-02 -2.200512960553169250e-02 -1.330105513334274292e-01 2.907681167125701904e-01 2.594826519489288330e-01 -9.376189857721328735e-02 -1.505961269140243530e-01
4.549600183963775635e-01 -8.031518757343292236e-02 2.186252176761627197e-01 -2.860298752784729004e-01 -2.872605621814727783e-01 1.083973869681358337e-01 -8.714778721332550049e-02 1.177209392189979553e-01 -3.517564758658409119e-02 -1.631420850753784180e-02 -9.442295134067535400e-02 1.983345150947570801e-01 -3.299623727798461914e-01 1.114390790462493896e-01 1.365706622600555420e-01 -2.899939715862274170e-01 -2.927729785442352295e-01 1.169710308313369751e-01 -1.096517778933048248e-02 7.907520979642868042e-02 -1.887783706188201904e-01 -1.225411742925643921e-01 -1.480342745780944824e-01 -6.399949546903371811e-03 -9.301244467496871948e-02 6.557841598987579346e-02 -6.285037845373153687e-02 1.114476472139358521e-01 1.313761770725250244e-01 6.498298794031143188e-02 1.887104809284210205e-01 -5.132864788174629211e-02
2.421620339155197144e-01 1.101202741265296936e-01 1.902715116739273071e-01 -7.492084801197052002e-02 2.667461037635803223e-01 2.051195800304412842e-01 -7.597900927066802979e-02 -3.255263566970825195e-01 2.209733873605728149e-01 -1.323702335357666016e-01 -8.618690771982073784e-04 2.888073921203613281e-01 1.158020943403244019e-01 1.157723367214202881e-01 -1.589150726795196533e-01 -3.440120816230773926e-01 1.664632000029087067e-02 1.359807699918746948e-02 2.956537008285522461e-01 -3.712601587176322937e-02 -8.250847458839416504e-02 -6.041473895311355591e-02 -2.809312939643859863e-01 -7.293026894330978394e-02 -3.524718433618545532e-02 1.766195297241210938e-01 2.060911357402801514e-01 -3.310283645987510681e-02 1.898464709520339966e-01 8.635594695806503296e-02 1.701647788286209106e-01 -9.930844604969024658e-02
-8.980680257081985474e-02 9.327798336744308472e-02 2.122267484664916992e-01 3.934848587960004807e-03 -1.312813460826873779e-01 1.185750439763069153e-01 -1.022803485393524170e-01 -2.943401336669921875e-01 2.947156131267547607e-02 -8.238859474658966064e-02 -4.569889605045318604e-02 -8.621768653392791748e-02 -8.545360714197158813e-02 -1.034535616636276245e-01 -4.058722779154777527e-02 -3.610748648643493652e-01 9.953964501619338989e-02 -3.226514458656311035e-01 1.419697850942611694e-01 -1.206929683685302734e-01 -2.598437070846557617e-01 -6.112390011548995972e-02 -1.819150298833847046e-01 1.321393251419067383e-01 2.446128278970718384e-01 8.475662767887115479e-02 1.395087093114852905e-01 2.263555377721786499e-01 1.676762551069259644e-01 4.002491235733032227e-01 1.730308234691619873e-01 -1.267448663711547852e-01
-4.114135354757308960e-02 2.512413859367370605e-01 1.882683187723159790e-01 -1.884879022836685181e-01 -1.698691993951797485e-01 1.464538425207138062e-01 7.078190147876739502e-02 -2.220047563314437866e-01 -9.245150536298751831e-02 -4.833026975393295288e-02 -1.711986511945724487e-01 8.851962536573410034e-02 -1.205460503697395325e-01 -1.868484318256378174e-01 -2.842007279396057129e-01 -2.591509521007537842e-01 -2.411728911101818085e-02 -1.603364646434783936e-01 -4.878537729382514954e-02 -1.841551810503005981e-01 -1.485041975975036621e-01 3.472814261913299561e-01 1.005542576313018799e-01 -3.375581279397010803e-02 -3.258239328861236572e-01 2.951666712760925293e-01 1.597771197557449341e-01 -1.398968100547790527e-01 9.191893041133880615e-03 -1.887291967868804932e-01 1.534341126680374146e-01 9.527119807898998260e-03
3.364482223987579346e-01 -1.418403536081314087e-01 -6.825854629278182983e-02 3.614968433976173401e-02 -3.805131316184997559e-01 -1.270268484950065613e-02 -1.533926725387573242e-01 -8.338534086942672729e-02 2.265434563159942627e-01 -1.093559153378009796e-02 -1.693596392869949341e-01 -1.081677228212356567e-01 -2.474268227815628052e-01 4.882718995213508606e-02 -1.491830646991729736e-01 -2.611867785453796387e-01 -1.590280532836914062e-01 -1.937768161296844482e-01 1.786862015724182129e-01 6.196665577590465546e-03 -1.633376330137252808e-01 2.399705164134502411e-02 1.696979850530624390e-01 1.333575695753097534e-01 4.129874706268310547e-01 -6.242485716938972473e-02 4.134235903620719910e-02 6.885647773742675781e-02 -1.086042150855064392e-01 1.245776191353797913e-01 9.165267646312713623e-02 -2.326315194368362427e-01
-6.243601441383361816e-02 -2.920600473880767822e-01 7.572281174361705780e-03 -7.466399669647216797e-02 -1.729324758052825928e-01 1.446990072727203369e-01 -1.940549463033676147e-01 -3.206896036863327026e-02 1.484132260084152222e-01 3.439772874116897583e-02 -7.901943475008010864e-02 2.111381292343139648e-01 -4.393578320741653442e-02 3.226156830787658691e-01 -3.105418384075164795e-01 -2.785182595252990723e-01 -1.069672703742980957e-01 5.914460867643356323e-02 -1.140425205230712891e-01 -3.163075745105743408e-01 -3.701433539390563965e-01 1.190572902560234070e-01 -2.373915463685989380e-01 -1.883968594484031200e-03 -5.505303665995597839e-02 4.070208966732025146e-02 2.996341884136199951e-02 3.084426745772361755e-02 1.794700920581817627e-01 -2.619034945964813232e-01 7.285457849502563477e-02 -1.157840639352798462e-01
3.167542219161987305e-01 -2.252923883497714996e-02 1.013675034046173096e-01 -9.489892423152923584e-02 -3.742983341217041016e-01 2.370903939008712769e-01 -1.045419424772262573e-01 -1.673632711172103882e-01 1.559239774942398071e-01 2.466536611318588257e-01 -1.187192127108573914e-01 -4.249921068549156189e-02 1.204238831996917725e-01 -1.249475777149200439e-01 -1.298322826623916626e-01 -1.214479506015777588e-01 -4.074761644005775452e-02 -1.630460470914840698e-01 5.185148864984512329e-02 -1.474784016609191895e-01 -1.867673695087432861e-01 1.767830550670623779e-01 -2.283381074666976929e-01 -3.913503512740135193e-02 1.666101440787315369e-02 -6.872040033340454102e-02 2.612251043319702148e-02 -3.875141739845275879e-01 2.228132188320159912e-01 1.395703107118606567e-02 3.149479031562805176e-01 6.698881089687347412e-02
-1.695481240749359131e-01 1.451478600502014160e-01 2.114125899970531464e-02 -3.042722493410110474e-02 -6.252840394154191017e-04 3.815420866012573242e-01 -7.941322773694992065e-02 -2.690698802471160889e-01 1.774598062038421631e-01 8.754138648509979248e-02 1.517378240823745728e-01 2.767803370952606201e-01 -1.745008230209350586e-01 -2.513224259018898010e-02 -9.771811962127685547e-02 -1.129844486713409424e-01 -2.148478776216506958e-01 3.574305400252342224e-02 2.159153670072555542e-01 2.069287151098251343e-01 -3.292994499206542969e-01 1.274226009845733643e-01 -5.790329724550247192e-02 -5.630304291844367981e-02 -1.361870020627975464e-01 2.473708242177963257e-01 1.538336873054504395e-01 4.304416850209236145e-02 -1.532705426216125488e-01 -1.209385320544242859e-01 3.086274266242980957e-01 -1.601566374301910400e-01
1.815763413906097412e-01 -1.018662229180335999e-01 -1.041006892919540405e-01 2.608074247837066650e-01 -2.833401560783386230e-01 -7.778455317020416260e-02 1.206127647310495377e-02 9.695655666291713715e-03 6.724844872951507568e-02 1.865683794021606445e-01 -1.375114768743515015e-01 1.774770468473434448e-01 -2.463769316673278809e-01 -1.154012903571128845e-01 1.032721176743507385e-01 -4.072707593441009521e-01 1.186579912900924683e-01 -8.761972188949584961e-02 -3.654778003692626953e-02 6.073094159364700317e-02 -3.888868093490600586e-01 1.745299845933914185e-01 -6.008340790867805481e-02 1.319219917058944702e-01 6.372144073247909546e-02 2.295797169208526611e-01 1.113536395132541656e-02 -2.346011847257614136e-01 1.123323962092399597e-01 2.272526361048221588e-02 1.074134558439254761e-01 -2.912791073322296143e-01
1.535506248474121094e-01 -3.072996735572814941e-01 6.397428363561630249e-02 -1.742801219224929810e-01 -8.754774928092956543e-02 2.139489352703094482e-01 1.506508737802505493e-01 -1.751807034015655518e-01 1.704737246036529541e-01 -3.116796351969242096e-02 -8.157579228281974792e-03 2.088353484869003296e-01 -2.402052879333496094e-01 1.595156490802764893e-01 -1.133557856082916260e-01 -2.764416337013244629e-01 -3.161889910697937012e-01 -3.426490118727087975e-03 -1.636096835136413574e-01 -2.691179513931274414e-01 -2.188217639923095703e-01 -6.333523895591497421e-03 6.277473270893096924e-02 1.474905163049697876e-01 3.866598010063171387e-01 1.161966174840927124e-01 -1.303927390836179256e-03 -2.546557597815990448e-02 9.304325282573699951e-02 2.130458503961563110e-01 3.496015071868896484e-02 5.341341719031333923e-02
2.460295855998992920e-01 1.277071088552474976e-01 3.044607043266296387e-01 -9.859503805637359619e-02 4.872186481952667236e-02 1.935002952814102173e-01 9.893684834241867065e-02 2.278532460331916809e-02 2.422930002212524414e-01 -1.521044671535491943e-01 -1.105861291289329529e-01 1.595352888107299805e-01 5.992096662521362305e-02 -7.066474854946136475e-02 -1.591883897781372070e-01 -3.194986283779144287e-01 2.236301749944686890e-01 8.377412334084510803e-03 1.389262378215789795e-01 -3.964934870600700378e-02 -3.017920851707458496e-01 -2.198185585439205170e-02 -3.470441102981567383e-01 6.773755699396133423e-02 8.867552131414413452e-02 3.092791438102722168e-01 1.779596358537673950e-01 1.637402772903442383e-01 1.635050177574157715e-01 1.899421513080596924e-01 -8.936556987464427948e-03 5.157810077071189880e-02
-3.681507334113121033e-02 -2.038902193307876587e-01 6.184926256537437439e-02 -2.146135866641998291e-01 -2.524983286857604980e-01 6.500467658042907715e-02 -1.112470179796218872e-01 8.887281268835067749e-02 1.743012666702270508e-01 -1.006807163357734680e-01 -1.109791249036788940e-01 2.856282889842987061e-01 -8.357274532318115234e-02 2.401044964790344238e-02 1.564383506774902344e-01 -4.316870272159576416e-01 -3.111627101898193359e-01 -1.147913932800292969e-01 5.478107556700706482e-02 1.746744476258754730e-02 -3.008152246475219727e-01 -2.426125556230545044e-01 -8.868195116519927979e-02 -1.026239544153213501e-01 9.011210501194000244e-02 1.280053406953811646e-01 1.918141990900039673e-01 -4.789495840668678284e-02 4.597739875316619873e-02 1.263819634914398193e-01 4.153968766331672668e-02 3.188616037368774414e-01
3.616379797458648682e-01 -1.359154880046844482e-01 1.028832644224166870e-01 -1.676395982503890991e-01 -1.492643356323242188e-01 2.657593488693237305e-01 -2.052905410528182983e-01 -1.219692453742027283e-01 -2.677425146102905273e-01 1.031335890293121338e-01 -2.714344859123229980e-02 -1.368740387260913849e-02 -3.322195112705230713e-01 -5.766255781054496765e-02 -5.418663844466209412e-02 -3.696182370185852051e-01 -2.792734205722808838e-01 3.872378543019294739e-02 -2.629036009311676025e-01 -6.746933609247207642e-02 -7.409983873367309570e-02 2.913394570350646973e-01 -1.803451925516128540e-01 3.623291477560997009e-02 9.152002632617950439e-02 4.573462903499603271e-02 -6.615071743726730347e-02 -1.372157335281372070e-01 1.521901134401559830e-02 8.505913615226745605e-02 -5.404848605394363403e-03 8.423450589179992676e-02
2.968422770500183105e-01 3.306762501597404480e-02 -8.579694479703903198e-02 3.239955008029937744e-01 -6.888245046138763428e-02 2.230752557516098022e-01 7.248970866203308105e-02 -9.772936254739761353e-02 9.886982291936874390e-02 -1.261517126113176346e-02 -1.891308650374412537e-02 1.745301336050033569e-01 -3.271933495998382568e-01 2.402932643890380859e-01 -2.239532619714736938e-01 -1.917046010494232178e-01 -1.898146122694015503e-01 -1.188953220844268799e-01 6.614730693399906158e-03 -3.570311367511749268e-01 1.098254881799221039e-02 -2.779800295829772949e-01 4.864318296313285828e-03 8.417840301990509033e-02 -1.210681907832622528e-02 2.117760181427001953e-01 -2.848376054316759109e-03 -1.371292918920516968e-01 1.484863460063934326e-01 2.391975671052932739e-01 1.637140512466430664e-01 6.805086135864257812e-02
-1.408138275146484375e-01 -1.845492720603942871e-01 -9.061118960380554199e-02 -2.791123650968074799e-02 -2.555429637432098389e-01 -7.122783362865447998e-02 8.992647752165794373e-03 -1.764154285192489624e-01 5.133451521396636963e-02 -1.515862494707107544e-01 -2.975290417671203613e-01 1.566415727138519287e-01 -2.530348598957061768e-01 1.671067774295806885e-01 -2.592943310737609863e-01 -3.543338179588317871e-01 -2.109440863132476807e-01 -5.039701238274574280e-02 2.044654935598373413e-01 -3.300204128026962280e-02 1.401875866577029228e-03 -3.168613612651824951e-01 3.322773054242134094e-02 3.005053848028182983e-02 -2.102885395288467407e-02 2.113107889890670776e-01 9.910045564174652100e-02 -3.075395822525024414e-01 8.462605625391006470e-02 1.017841100692749023e-01 1.315798759460449219e-01 1.883083432912826538e-01
2.842727303504943848e-01 4.022884368896484375e-02 3.062842413783073425e-02 -4.606430605053901672e-02 -8.913974463939666748e-02 8.686002343893051147e-02 -1.453401744365692139e-01 -2.323220819234848022e-01 -1.410662084817886353e-01 -1.628784090280532837e-01 -5.094134062528610229e-02 1.461377590894699097e-01 1.288011372089385986e-01 2.700514160096645355e-02 -1.663306057453155518e-01 -3.512120246887207031e-01 5.421299487352371216e-02 1.049674078822135925e-01 -3.835879964753985405e-03 -1.011338680982589722e-01 -3.563334047794342041e-01 -5.803513154387474060e-02 3.693357110023498535e-02 3.600753471255302429e-02 2.817676961421966553e-01 2.331860512495040894e-01 1.804055273532867432e-01 9.723529219627380371e-02 -7.883422821760177612e-02 2.000396549701690674e-01 3.748121261596679688e-01 -2.559708654880523682e-01
2.717316746711730957e-01 3.769728541374206543e-02 4.836606979370117188e-02 1.737052202224731445e-01 -3.329739570617675781e-01 2.014626115560531616e-01 5.452856421470642090e-03 -1.026644110679626465e-01 -5.578665807843208313e-02 -1.740706264972686768e-01 6.873767077922821045e-02 6.645642966032028198e-02 2.542593330144882202e-02 -4.103815928101539612e-02 -1.364192366600036621e-01 -3.017835617065429688e-01 1.769249327480792999e-02 -1.243175342679023743e-01 -7.987112551927566528e-02 -1.744440793991088867e-01 -1.974532306194305420e-01 -4.281045496463775635e-02 1.643250435590744019e-01 3.490575775504112244e-02 3.293837904930114746e-01 2.739139199256896973e-01 2.078471891582012177e-02 2.334827333688735962e-01 -1.625097095966339111e-01 1.224195733666419983e-01 3.713475763797760010e-01 -1.903891563415527344e-01
6.342650949954986572e-02 2.060814499855041504e-01 1.446352899074554443e-01 -3.013809919357299805e-01 -2.455273717641830444e-01 1.153632625937461853e-01 -9.606429934501647949e-02 -1.996752321720123291e-01 -8.524848520755767822e-02 6.563045084476470947e-02 -3.840140253305435181e-02 9.975225478410720825e-02 -1.089530345052480698e-02 -2.339055528864264488e-03 -2.120917439460754395e-01 -1.887491941452026367e-01 -1.408928334712982178e-01 -3.445322513580322266e-01 9.998128563165664673e-02 1.343778707087039948e-02 -3.289398849010467529e-01 3.431578874588012695e-01 5.927921831607818604e-02 1.737457811832427979e-01 -1.897016316652297974e-01 2.137563377618789673e-01 -4.041795060038566589e-02 3.630415350198745728e-02 1.089719012379646301e-01 -2.854636907577514648e-01 -2.106113970512524247e-04 -1.701422631740570068e-01
2.017703093588352203e-02 -8.021185547113418579e-02 3.180553317070007324e-01 -1.110748723149299622e-01 -8.912167698144912720e-02 1.823081225156784058e-01 2.186032235622406006e-01 -3.811654746532440186e-01 4.241029173135757446e-02 -6.620235741138458252e-02 -7.744755130261182785e-03 1.734193563461303711e-01 -2.246478050947189331e-01 8.001995156519114971e-04 -2.220348268747329712e-01 -3.123541176319122314e-02 -4.115011096000671387e-01 -1.455996632575988770e-01 -9.736535698175430298e-02 -1.881217807531356812e-01 -7.597495801746845245e-03 -1.114885956048965454e-01 -1.262575536966323853e-01 1.508992314338684082e-01 1.564753204584121704e-01 2.153498232364654541e-01 2.413456887006759644e-01 1.054698675870895386e-01 1.254960596561431885e-01 2.304621636867523193e-01 -4.374302551150321960e-02 1.036447584629058838e-01
1.284191757440567017e-01 1.005733609199523926e-01 1.171889677643775940e-01 1.889931708574295044e-01 -1.690930873155593872e-01 9.946385025978088379e-02 -2.507899403572082520e-01 -1.847092360258102417e-01 -5.283385515213012695e-02 -2.563529312610626221e-01 -3.329544365406036377e-01 1.525229662656784058e-01 -3.841398749500513077e-03 1.058433726429939270e-01 1.727835685014724731e-01 -3.086416423320770264e-01 -8.093518763780593872e-02 -1.284637153148651123e-01 -1.365975290536880493e-01 -6.793319713324308395e-03 -1.628045439720153809e-01 1.814565807580947876e-01 -1.232924535870552063e-01 1.596082597970962524e-01 1.411374509334564209e-01 3.937839716672897339e-02 2.696743011474609375e-01 3.367195129394531250e-01 2.410512566566467285e-01 1.351816393435001373e-02 3.830885142087936401e-02 -2.007110118865966797e-01
2.779096066951751709e-01 2.481665164232254028e-01 -3.858186304569244385e-02 2.540410459041595459e-01 -9.072048217058181763e-02 1.853236109018325806e-01 2.558267302811145782e-02 -1.897927969694137573e-01 1.175091508775949478e-02 1.915826462209224701e-02 -7.658983021974563599e-02 5.480405315756797791e-02 -2.708905935287475586e-01 6.687842309474945068e-02 3.787320107221603394e-02 -3.135961592197418213e-01 8.566708303987979889e-03 -4.945304617285728455e-02 3.852825239300727844e-02 3.365959823131561279e-01 -3.262279927730560303e-01 -1.169920042157173157e-01 1.353939250111579895e-02 -1.671517938375473022e-01 -1.162927374243736267e-01 1.363602876663208008e-01 7.919087260961532593e-02 -3.165631368756294250e-02 2.508819103240966797e-01 -1.776283085346221924e-01 3.544610142707824707e-01 -6.192459538578987122e-02
-1.900828257203102112e-02 -2.025716751813888550e-01 -4.573771730065345764e-02 -2.067455649375915527e-01 -1.364202797412872314e-01 1.499008089303970337e-01 -3.555710613727569580e-02 -4.438252002000808716e-02 1.807707995176315308e-01 -6.627909839153289795e-02 -1.976795643568038940e-01 2.262802720069885254e-01 -7.094763964414596558e-02 3.272060155868530273e-01 -2.519986927509307861e-01 -2.811949253082275391e-01 -1.147305816411972046e-01 1.959366910159587860e-02 -1.416557431221008301e-01 -1.796472072601318359e-01 -3.932798504829406738e-01 -3.427128074690699577e-03 -2.995091080665588379e-01 1.422359943389892578e-01 -1.214244291186332703e-01 1.215650290250778198e-01 -1.765047758817672729e-02 -5.537272244691848755e-02 1.113843843340873718e-01 -3.078925907611846924e-01 2.901205979287624359e-02 -1.264153718948364258e-01
1.167230010032653809e-01 -4.306042194366455078e-02 -2.644684016704559326e-01 4.119076579809188843e-02 -2.505770921707153320e-01 2.750925421714782715e-01 1.188494637608528137e-01 -3.152625560760498047e-01 -1.493040192872285843e-02 5.680290237069129944e-02 -1.311640888452529907e-01 2.289928495883941650e-01 -4.441615566611289978e-02 -1.348886340856552124e-01 -1.556945443153381348e-01 -1.397885084152221680e-01 -2.620002031326293945e-01 5.166046693921089172e-02 -1.026326864957809448e-01 -3.510936498641967773e-01 -1.615242660045623779e-01 -1.824169605970382690e-02 -2.753213047981262207e-01 -7.674463838338851929e-02 -7.604479044675827026e-02 3.293219804763793945e-01 -1.557533144950866699e-01 1.037511900067329407e-01 -9.455916285514831543e-02 -7.156320661306381226e-02 1.335148215293884277e-01 -1.717103421688079834e-01
2.390917539596557617e-01 1.036976091563701630e-02 -1.903584003448486328e-01 -4.722036048769950867e-02 -5.561568588018417358e-02 2.379249483346939087e-01 -5.574047192931175232e-02 -6.963492929935455322e-02 3.840110003948211670e-01 -1.240934431552886963e-01 7.057847455143928528e-03 -4.141386225819587708e-02 -4.426259398460388184e-01 1.680091768503189087e-01 -2.555917715653777122e-03 -5.106735229492187500e-01 -7.351265847682952881e-02 -1.131936833262443542e-01 -1.895601451396942139e-01 -9.189267642796039581e-03 -1.620385646820068359e-01 -1.489200349897146225e-02 4.049500823020935059e-02 1.124597936868667603e-01 8.929000794887542725e-02 3.036556206643581390e-02 8.494523912668228149e-02 -1.060935556888580322e-01 -4.499031230807304382e-03 2.204479128122329712e-01 1.054058670997619629e-01 7.030571997165679932e-02
-4.192845523357391357e-02 3.113551139831542969e-01 1.954809576272964478e-02 -3.229694068431854248e-01 -1.361954957246780396e-01 5.768702179193496704e-02 -1.493579894304275513e-01 -1.209864690899848938e-01 -9.562623500823974609e-02 1.256880313158035278e-01 -5.749542638659477234e-02 2.548246830701828003e-02 4.195069894194602966e-02 -6.916984915733337402e-02 -1.417327970266342163e-01 -3.952834010124206543e-01 -3.013281226158142090e-01 -5.062999203801155090e-02 1.522900611162185669e-01 -2.100782245397567749e-01 -8.651445806026458740e-02 3.370464220643043518e-02 2.421287260949611664e-02 1.284546405076980591e-01 -2.648219764232635498e-01 2.157517224550247192e-01 2.296838909387588501e-01 7.397861778736114502e-02 2.338392436504364014e-01 -1.683098077774047852e-01 2.415094077587127686e-01 -1.528732031583786011e-01
-2.618852853775024414e-01 -1.195904836058616638e-01 2.058127224445343018e-01 -6.056378781795501709e-02 -1.001224368810653687e-01 1.528654694557189941e-01 -2.463784813880920410e-01 -6.057195737957954407e-02 4.025001823902130127e-01 -1.816384792327880859e-01 -2.055696845054626465e-01 7.545432448387145996e-02 -2.131353616714477539e-01 1.913882791996002197e-01 -2.184769604355096817e-03 -3.602550923824310303e-01 -9.207031130790710449e-02 3.528138622641563416e-02 1.039953082799911499e-01 -1.524690240621566772e-01 -2.551754713058471680e-01 -1.186187565326690674e-01 1.512774527072906494e-01 -1.755046844482421875e-02 -2.213288098573684692e-02 -3.303251788020133972e-02 1.334978789091110229e-01 -2.166866809129714966e-01 9.592107683420181274e-02 1.440398581326007843e-02 2.245618402957916260e-01 2.148823142051696777e-01
2.883658278733491898e-03 2.085721343755722046e-01 1.782016009092330933e-01 -2.471494972705841064e-01 -3.604438900947570801e-01 2.722682058811187744e-01 6.921882927417755127e-02 -8.633907139301300049e-02 2.553542852401733398e-01 -7.737943530082702637e-02 -2.085069119930267334e-01 2.082411199808120728e-02 -3.014414906501770020e-01 9.358529001474380493e-02 -1.803536862134933472e-01 -1.761589795351028442e-01 -2.274856716394424438e-01 9.947990626096725464e-02 1.451285183429718018e-01 -6.123183667659759521e-02 -2.009704113006591797e-01 2.954400479793548584e-01 -1.630629003047943115e-01 -1.480145454406738281e-01 1.367314755916595459e-01 -6.978172063827514648e-02 -1.464117169380187988e-01 -1.984264254570007324e-01 -2.120053209364414215e-02 7.568902336061000824e-03 8.321928232908248901e-02 -1.209650635719299316e-01
1.744818128645420074e-02 1.879791468381881714e-01 2.063303813338279724e-02 3.653628006577491760e-02 -1.222938895225524902e-01 1.245159059762954712e-01 -1.551510393619537354e-01 -1.322828382253646851e-01 3.238511085510253906e-02 2.357999794185161591e-02 1.382531039416790009e-02 -7.549590617418289185e-02 -4.698598980903625488e-01 -2.839040569961071014e-02 -1.410816013813018799e-01 -2.655985057353973389e-01 -4.338699877262115479e-01 1.521536521613597870e-02 -3.355924785137176514e-01 2.436851710081100464e-02 -1.939482986927032471e-01 6.177008617669343948e-03 -3.162663578987121582e-01 6.812737882137298584e-02 3.313863649964332581e-02 2.996265888214111328e-01 9.510983526706695557e-02 7.478319853544235229e-02 -8.104860037565231323e-02 1.196073517203330994e-01 1.403553690761327744e-02 -2.137129940092563629e-02
2.243423163890838623e-01 2.836646139621734619e-01 -1.434388458728790283e-01 -4.134734347462654114e-02 -2.539848685264587402e-01 1.071470975875854492e-01 -1.600507348775863647e-01 -3.816361725330352783e-01 -4.413045197725296021e-02 2.315735518932342529e-01 -1.904493421316146851e-01 -1.504058241844177246e-01 -1.446140836924314499e-02 -1.072571724653244019e-01 -1.687072813510894775e-01 -2.448555678129196167e-01 -3.120477125048637390e-02 -2.200012654066085815e-02 -1.186661273241043091e-01 -1.442832946777343750e-01 -2.234776020050048828e-01 -6.563116610050201416e-02 7.808860391378402710e-02 4.357765987515449524e-02 1.964308321475982666e-01 -7.888428121805191040e-02 1.830567717552185059e-01 -2.402189522981643677e-01 2.682919502258300781e-01 1.374380290508270264e-01 1.588151454925537109e-01 -1.853503882884979248e-01
-1.117982435971498489e-02 -2.190589159727096558e-01 -5.294090509414672852e-02 -6.647512316703796387e-02 -2.603528499603271484e-01 1.890080869197845459e-01 -3.254685699939727783e-01 -1.136642396450042725e-01 1.406133025884628296e-01 -2.365976423025131226e-01 -1.334229558706283569e-01 -9.719052910804748535e-02 -7.991967350244522095e-02 1.227655485272407532e-01 -2.062588781118392944e-01 -3.367497324943542480e-01 -2.064151018857955933e-01 -1.077713966369628906e-01 3.500713407993316650e-01 1.106517016887664795e-01 -2.665645480155944824e-01 -8.736749738454818726e-02 4.734194651246070862e-02 5.120939016342163086e-02 -1.345835626125335693e-01 -8.024355024099349976e-02 2.089412212371826172e-01 -1.956724524497985840e-01 -2.193975495174527168e-03 2.446304857730865479e-01 -4.041075333952903748e-02 -3.691493347287178040e-02
1.211123690009117126e-01 2.195893675088882446e-01 1.349638104438781738e-01 1.782916784286499023e-01 -1.756899803876876831e-01 2.215825719758868217e-03 -6.153270229697227478e-02 -1.326003968715667725e-01 -4.749939311295747757e-03 2.313380986452102661e-01 -1.797293126583099365e-01 1.122989952564239502e-01 -1.983783394098281860e-01 1.808378547430038452e-01 1.789683848619461060e-01 -2.745091021060943604e-01 -5.239765346050262451e-02 -1.239724755287170410e-01 -6.072849035263061523e-02 -1.434141583740711212e-02 -4.227730035781860352e-01 2.640538215637207031e-01 4.734836891293525696e-02 2.781020998954772949e-01 8.846537768840789795e-02 2.124075293540954590e-01 -4.365666536614298820e-04 -1.082354858517646790e-01 2.818195819854736328e-01 4.501241073012351990e-02 -7.063958328217267990e-03 -2.465045154094696045e-01
1.484449952840805054e-01 3.788144588470458984e-01 2.618853747844696045e-01 -8.373692631721496582e-02 -3.568635284900665283e-01 1.047895029187202454e-01 -2.001167386770248413e-01 -1.591780483722686768e-01 -1.664434969425201416e-01 -3.524943813681602478e-02 -2.540655434131622314e-01 1.277043819427490234e-01 -1.589509099721908569e-02 6.433295458555221558e-02 -3.076665401458740234e-01 -6.483470648527145386e-02 -4.675923287868499756e-02 2.733042836189270020e-02 3.969616442918777466e-02 -9.170597046613693237e-02 -1.780653297901153564e-01 -2.224380848929286003e-03 -6.009991466999053955e-02 4.752052947878837585e-03 4.991931840777397156e-02 -1.254109442234039307e-01 1.465473324060440063e-02 -3.090533316135406494e-01 2.954405546188354492e-01 5.488922446966171265e-02 2.960648834705352783e-01 4.389728978276252747e-02
3.081373572349548340e-01 3.592943251132965088e-01 5.801285803318023682e-02 -5.888642370700836182e-02 -1.882996261119842529e-01 4.145673215389251709e-01 1.892590820789337158e-01 2.956099621951580048e-02 6.614588946104049683e-02 2.292784750461578369e-01 -1.588916033506393433e-01 4.042864590883255005e-02 9.666006267070770264e-02 -1.552503257989883423e-01 -4.771875217556953430e-02 -7.518796622753143311e-02 -2.418570369482040405e-01 -3.882470354437828064e-02 1.558412462472915649e-01 -2.420693077147006989e-02 -3.727986812591552734e-01 2.364964038133621216e-01 1.019654199481010437e-01 -2.482158131897449493e-02 -1.183558329939842224e-01 -1.147667970508337021e-02 1.104713231325149536e-01 -4.611742123961448669e-02 2.518503069877624512e-01 9.153102338314056396e-02 9.396215528249740601e-02 2.439033938571810722e-03
2.695161402225494385e-01 1.120517328381538391e-01 5.913942679762840271e-02 -1.359121501445770264e-01 -1.340849399566650391e-01 4.364779889583587646e-01 9.339752793312072754e-02 -9.017042070627212524e-02 1.599451601505279541e-01 8.184483647346496582e-02 -2.915614657104015350e-02 1.960833668708801270e-01 -1.935719251632690430e-01 -9.413605928421020508e-02 2.018585987389087677e-02 -4.068430364131927490e-01 -7.612935453653335571e-02 7.504859566688537598e-02 -9.401933848857879639e-02 -2.203449904918670654e-01 3.019854240119457245e-02 1.060495749115943909e-01 -1.661596745252609253e-01 -2.566095888614654541e-01 1.153379976749420166e-01 8.714504539966583252e-02 4.876677319407463074e-02 -4.445719718933105469e-02 2.146901637315750122e-01 3.439713418483734131e-01 9.330202639102935791e-02 1.041608154773712158e-01
3.839055001735687256e-01 -1.261683553457260132e-01 2.150107026100158691e-01 -2.137112468481063843e-01 -9.312056005001068115e-02 4.907695204019546509e-02 -2.327455878257751465e-01 -1.758719980716705322e-01 -2.206265740096569061e-02 -1.370579153299331665e-01 -2.737442851066589355e-01 1.705626547336578369e-01 -9.672707319259643555e-02 2.968475222587585449e-01 -9.662730246782302856e-02 -2.031210362911224365e-01 -3.366610407829284668e-01 -1.105316504836082458e-01 7.253675907850265503e-02 -1.417117565870285034e-01 -1.100099179893732071e-02 7.327386736869812012e-02 3.801053017377853394e-02 -2.788844704627990723e-01 1.613236963748931885e-01 -7.406037766486406326e-04 5.676127970218658447e-02 2.746466733515262604e-02 2.493412643671035767e-01 4.521508142352104187e-02 -2.201237529516220093e-02 -2.166346758604049683e-01
2.901577949523925781e-02 6.734511256217956543e-02 1.601328849792480469e-01 4.203833267092704773e-02 -1.358131319284439087e-01 7.345169037580490112e-02 -1.000578626990318298e-01 -2.156077474355697632e-01 1.684219986200332642e-01 4.278274178504943848e-01 -1.041220650076866150e-01 1.927746981382369995e-01 -2.090245336294174194e-01 6.747003644704818726e-02 7.755047827959060669e-02 -3.719477951526641846e-01 7.063779979944229126e-02 -3.748669102787971497e-02 1.184774711728096008e-01 2.426931709051132202e-01 -3.033881783485412598e-01 2.440016418695449829e-01 7.845582440495491028e-03 8.992217481136322021e-02 2.992261201143264771e-02 2.223035395145416260e-01 9.167449176311492920e-02 -1.016474589705467224e-01 -1.143592521548271179e-01 -1.072942093014717102e-01 -1.187941431999206543e-01 -2.967362999916076660e-01
4.433934390544891357e-01 -2.781107723712921143e-01 3.367317616939544678e-01 -2.162748277187347412e-01 -2.221401184797286987e-01 2.065917998552322388e-01 -2.464500963687896729e-01 -5.263089761137962341e-02 -1.739764958620071411e-01 6.259094178676605225e-02 -1.909803003072738647e-01 -8.005065470933914185e-02 -1.586387008428573608e-01 -1.293322741985321045e-01 -1.111536771059036255e-01 -3.034163415431976318e-01 -2.718056142330169678e-01 -1.436380892992019653e-01 -5.379880964756011963e-02 -1.005010232329368591e-01 -1.739640831947326660e-01 1.161251217126846313e-01 -6.069063022732734680e-02 -4.398867115378379822e-02 -3.364542126655578613e-02 -1.668455637991428375e-02 -1.099359244108200073e-01 -2.132915332913398743e-02 2.072981931269168854e-02 9.841629862785339355e-02 4.047672823071479797e-02 -6.637717038393020630e-02
1.474592089653015137e-01 -1.027251556515693665e-01 -2.201824821531772614e-02 -4.509530663490295410e-01 -9.103744290769100189e-03 1.484026908874511719e-01 7.081793248653411865e-02 -8.216309547424316406e-02 1.818242669105529785e-01 1.934289373457431793e-02 -7.607255876064300537e-02 2.980078756809234619e-01 -1.974630802869796753e-01 2.574997544288635254e-01 -9.352774359285831451e-03 -1.184971183538436890e-01 -4.750345349311828613e-01 -5.164118483662605286e-02 1.377771198749542236e-01 1.240278556942939758e-01 -2.132474035024642944e-01 -8.488206565380096436e-02 4.648749157786369324e-02 -4.886652156710624695e-02 8.941906690597534180e-02 2.145520299673080444e-01 -1.938332468271255493e-01 -5.811475962400436401e-02 2.943870797753334045e-02 1.604339778423309326e-01 1.982051730155944824e-01 -4.176750779151916504e-02
1.295743584632873535e-01 -2.104482948780059814e-01 2.166143432259559631e-02 -5.410787463188171387e-02 -2.168727219104766846e-01 7.106713205575942993e-02 -1.902951002120971680e-01 -1.492068022489547729e-01 5.804021283984184265e-02 6.189788505434989929e-02 -1.158573031425476074e-01 2.794567346572875977e-01 -1.281777769327163696e-02 3.617570698261260986e-01 -2.274453192949295044e-01 -3.172424733638763428e-01 -1.757874786853790283e-01 1.019966974854469299e-01 -1.501581072807312012e-01 -2.588457763195037842e-01 -3.556725382804870605e-01 1.298763453960418701e-01 -2.154353857040405273e-01 -6.546088028699159622e-03 1.545485295355319977e-02 1.164219062775373459e-02 -4.709402844309806824e-02 -2.297816239297389984e-02 4.559884220361709595e-02 -3.398449718952178955e-01 1.200173329561948776e-02 3.637068718671798706e-02
1.599050909280776978e-01 2.248290926218032837e-02 1.352296024560928345e-01 8.259356766939163208e-02 9.500710666179656982e-02 1.762050688266754150e-01 -2.655478417873382568e-01 -4.276392459869384766e-01 -3.360055014491081238e-02 1.598084568977355957e-01 3.802078962326049805e-02 1.200063675642013550e-01 -2.936204336583614349e-02 -5.706727039068937302e-03 -1.393602043390274048e-01 -2.054914683103561401e-01 -2.926882505416870117e-01 -3.055905401706695557e-01 6.767328083515167236e-02 8.094785362482070923e-02 -1.927652806043624878e-01 2.499018162488937378e-01 -6.987921148538589478e-02 4.136578738689422607e-02 -2.200973927974700928e-01 1.310188770294189453e-01 -1.186778317787684500e-04 -3.049332797527313232e-01 5.907003767788410187e-03 2.244065143167972565e-02 3.045144975185394287e-01 -4.521799087524414062e-02
3.112605512142181396e-01 3.328207181766629219e-03 2.720534503459930420e-01 -9.872096031904220581e-02 1.764065325260162354e-01 2.750750482082366943e-01 -2.182455658912658691e-01 5.587362125515937805e-02 3.898879513144493103e-02 6.627975404262542725e-02 1.384833157062530518e-01 2.432872951030731201e-01 -2.905739657580852509e-02 -5.171675607562065125e-02 -2.708716504275798798e-02 -2.874370813369750977e-01 -3.132374584674835205e-01 8.556949347257614136e-02 9.882344305515289307e-02 -6.278906762599945068e-02 -2.537893354892730713e-01 1.318488921970129013e-02 -3.219805061817169189e-01 1.260222196578979492e-01 1.940210610628128052e-01 1.913413405418395996e-01 1.146888509392738342e-01 2.413322478532791138e-01 1.470222920179367065e-01 -7.030703127384185791e-02 1.169429123401641846e-01 3.856178373098373413e-02
6.410980224609375000e-02 -5.328088253736495972e-02 -4.737526550889015198e-02 -3.341364562511444092e-01 -1.757694631814956665e-01 1.009077206254005432e-01 1.616653650999069214e-01 -4.137219786643981934e-01 3.584424266591668129e-03 8.236392587423324585e-02 -1.540479660034179688e-01 2.312708646059036255e-01 -8.725497126579284668e-02 -2.177201509475708008e-01 -9.206555783748626709e-02 -3.983455300331115723e-01 8.246484398841857910e-02 1.023807190358638763e-02 6.969052553176879883e-02 6.449997425079345703e-02 1.073808991350233555e-03 8.568683266639709473e-02 -1.530444025993347168e-01 -2.207036614418029785e-01 1.247602030634880066e-01 3.061256706714630127e-01 3.794706612825393677e-02 1.302298605442047119e-01 9.640193730592727661e-02 7.275277376174926758e-02 3.069408833980560303e-01 5.216282978653907776e-02
1.928875446319580078e-01 1.302935481071472168e-01 1.562329083681106567e-01 -1.389442663639783859e-02 -1.113479062914848328e-01 -1.653776913881301880e-01 -2.069907337427139282e-01 -1.366330683231353760e-01 -1.044759340584278107e-02 -3.293618187308311462e-02 -1.260879486799240112e-01 1.925455927848815918e-01 -9.704424440860748291e-02 7.282904535531997681e-02 5.868582054972648621e-02 -3.257991969585418701e-01 -8.824881911277770996e-02 -1.579928398132324219e-01 9.840023703873157501e-04 -2.430896311998367310e-01 -2.068525850772857666e-01 1.021079868078231812e-01 7.410570234060287476e-02 3.225450515747070312e-01 -4.666346311569213867e-02 4.140356481075286865e-01 1.802941560745239258e-01 2.209394425153732300e-01 1.521415263414382935e-01 8.639478683471679688e-02 2.745748460292816162e-01 -1.611459702253341675e-01
3.408127725124359131e-01 -1.620488911867141724e-01 2.106447517871856689e-01 -2.063160836696624756e-01 -1.745558679103851318e-01 2.145867496728897095e-01 -2.706715166568756104e-01 -6.768617779016494751e-02 -2.911761775612831116e-02 -7.060685753822326660e-02 -2.488511353731155396e-01 -4.677054658532142639e-02 -2.002049386501312256e-01 3.422910720109939575e-02 2.125182449817657471e-01 -2.797339260578155518e-01 -4.290862381458282471e-01 -4.600413143634796143e-02 9.012697637081146240e-02 1.606454327702522278e-02 2.387718483805656433e-02 1.377602666616439819e-01 -1.085911877453327179e-02 1.031089276075363159e-01 9.857205301523208618e-02 -5.609462503343820572e-03 -2.218832261860370636e-02 -1.294907033443450928e-01 2.514975368976593018e-01 -1.902140229940414429e-01 1.643373668193817139e-01 -5.757209658622741699e-02
-4.784838855266571045e-02 -1.010659486055374146e-01 6.705871224403381348e-02 -2.640530839562416077e-02 -2.313483953475952148e-01 1.614994555711746216e-01 -2.660005688667297363e-01 -6.865845620632171631e-02 1.665131449699401855e-01 -2.005257606506347656e-01 -3.270792663097381592e-01 1.268669664859771729e-01 -1.020074561238288879e-01 -1.914826594293117523e-02 -3.271380662918090820e-01 -3.093594610691070557e-01 -2.007632702589035034e-01 -2.034908235073089600e-01 -1.057286560535430908e-01 -2.567826509475708008e-01 -6.584767252206802368e-02 2.013359814882278442e-01 1.312836557626724243e-01 -1.269070208072662354e-01 6.981134414672851562e-02 2.018381804227828979e-01 -1.931268721818923950e-01 -2.671602368354797363e-01 -4.118843376636505127e-02 6.800698488950729370e-02 4.414217919111251831e-02 1.520583331584930420e-01
7.350996136665344238e-02 1.515494138002395630e-01 1.091928780078887939e-01 1.777805015444755554e-02 -5.472311750054359436e-02 -6.393042206764221191e-02 -1.173220202326774597e-01 -3.019990622997283936e-01 2.598567120730876923e-02 -6.187820434570312500e-02 -1.305691003799438477e-01 1.509575098752975464e-01 5.106971599161624908e-03 1.548698246479034424e-01 -7.539357244968414307e-02 -4.473195075988769531e-01 -8.482507616281509399e-02 -2.242757380008697510e-01 -8.483191579580307007e-02 -2.783492766320705414e-02 -2.794021368026733398e-01 -1.084503624588251114e-02 -2.904196269810199738e-02 2.989431619644165039e-01 -3.647455945611000061e-02 3.897114992141723633e-01 2.978719174861907959e-01 2.688104510307312012e-01 9.235891699790954590e-02 3.251693025231361389e-02 8.807327598333358765e-02 -8.839466422796249390e-02
1.041459441184997559e-01 -5.113613232970237732e-02 1.371280755847692490e-02 -1.123680919408798218e-01 -4.028880968689918518e-02 -1.036144718527793884e-01 3.405236452817916870e-02 -1.868949085474014282e-01 1.369931846857070923e-01 1.002560928463935852e-01 -1.088115870952606201e-01 -9.400087594985961914e-02 -4.406440854072570801e-01 1.040467023849487305e-01 -2.037846595048904419e-01 -2.098996490240097046e-01 -3.032988905906677246e-01 -1.185678169131278992e-01 8.882603794336318970e-02 -8.800217509269714355e-02 -2.430325150489807129e-01 -8.216179907321929932e-02 -1.372410655021667480e-01 1.722960472106933594e-01 2.440177202224731445e-01 3.855403065681457520e-01 2.496163398027420044e-01 1.919358372688293457e-01 5.594502389430999756e-02 1.879064291715621948e-01 -5.831669643521308899e-02 3.101281588897109032e-03
2.132775485515594482e-01 -1.147158369421958923e-01 1.130288988351821899e-01 -8.306815475225448608e-02 -1.999801695346832275e-01 1.891230940818786621e-01 1.188976690173149109e-01 -4.184078276157379150e-01 1.421318501234054565e-01 3.133209538646042347e-04 -1.591424494981765747e-01 1.291583329439163208e-01 -1.140611171722412109e-01 1.728662103414535522e-01 -6.505996733903884888e-02 -1.895441412925720215e-01 -2.833274304866790771e-01 -1.719138771295547485e-01 -2.215290069580078125e-01 -1.403924375772476196e-01 -3.106809258460998535e-01 -1.601198166608810425e-01 8.372311294078826904e-02 9.277153760194778442e-02 2.647931873798370361e-01 -1.650792062282562256e-01 6.764847040176391602e-02 -3.594226017594337463e-02 1.240556538105010986e-01 1.802686005830764771e-01 2.028706520795822144e-01 -5.277075618505477905e-02
-2.009979635477066040e-01 -2.136588692665100098e-01 2.974123358726501465e-01 -3.098260983824729919e-02 -3.432643711566925049e-01 4.277775436639785767e-02 2.334826439619064331e-01 -3.647561669349670410e-01 -2.254977077245712280e-02 -7.735086232423782349e-02 -3.814728930592536926e-02 2.449425011873245239e-01 2.857684623450040817e-03 5.664902925491333008e-02 -1.718977689743041992e-01 -1.118349209427833557e-01 -2.041959166526794434e-01 -3.715932741761207581e-02 -8.496248722076416016e-02 -1.771993003785610199e-02 -2.554396688938140869e-01 -4.168362542986869812e-02 1.394807398319244385e-01 2.624832987785339355e-01 3.527783751487731934e-01 8.048358559608459473e-02 1.179241314530372620e-01 -5.670863017439842224e-02 3.701130673289299011e-02 1.458113342523574829e-01 1.621923595666885376e-01 3.404865786433219910e-02
2.881041467189788818e-01 3.104518912732601166e-02 -6.770074367523193359e-02 -2.730115056037902832e-01 1.252869367599487305e-01 1.716615855693817139e-01 8.989809453487396240e-02 -1.153574362397193909e-01 2.158128172159194946e-01 6.194890290498733521e-02 -3.226740956306457520e-01 2.561810910701751709e-01 -2.045844048261642456e-01 1.120859086513519287e-01 -3.633450344204902649e-02 -3.481172621250152588e-01 -2.636089026927947998e-01 -1.984604746103286743e-01 -6.158727034926414490e-02 1.100048273801803589e-01 -1.732933968305587769e-01 -8.868120494298636913e-04 -2.012742012739181519e-01 -6.857160478830337524e-02 2.584612667560577393e-01 -8.011393249034881592e-02 1.318948566913604736e-01 -1.758343130350112915e-01 -3.817253932356834412e-02 7.458157837390899658e-02 -8.572441339492797852e-02 -1.932831406593322754e-01
1.722511947154998779e-01 -3.491223603487014771e-02 1.596604734659194946e-01 8.802284300327301025e-02 -1.719860583543777466e-01 1.334942877292633057e-01 7.321812212467193604e-03 -5.685901269316673279e-02 6.967830657958984375e-02 -1.188655048608779907e-01 -1.054570898413658142e-01 1.307945400476455688e-01 -8.820193260908126831e-02 1.728104501962661743e-01 2.270690649747848511e-01 -4.744541943073272705e-01 -2.994980104267597198e-02 -1.066577658057212830e-01 -2.505310773849487305e-01 -1.452768743038177490e-01 -1.476925909519195557e-01 1.243175566196441650e-01 -8.018589764833450317e-02 1.012425124645233154e-02 1.831175386905670166e-01 4.724207147955894470e-02 3.040504157543182373e-01 2.497748434543609619e-01 -9.866542369127273560e-02 6.613426655530929565e-02 3.912047147750854492e-01 -1.611523032188415527e-01
1.590601801872253418e-01 1.561516076326370239e-01 1.006946116685867310e-01 8.559054881334304810e-02 -3.874581456184387207e-01 1.252235323190689087e-01 -1.249312758445739746e-01 9.711330384016036987e-02 1.110103949904441833e-01 -1.817775070667266846e-01 1.271598339080810547e-01 1.847736388444900513e-01 -1.671577244997024536e-01 -3.581980243325233459e-02 -1.980421394109725952e-01 -5.223730206489562988e-01 -2.759733200073242188e-01 -1.996152102947235107e-01 4.540455713868141174e-02 1.862958669662475586e-01 -3.979478031396865845e-02 -8.551860228180885315e-03 -9.172871708869934082e-02 -1.252887696027755737e-01 1.703141257166862488e-02 1.344789415597915649e-01 1.354773938655853271e-01 1.021167859435081482e-01 4.029814898967742920e-02 2.016012966632843018e-01 -7.497238367795944214e-02 -1.772670000791549683e-01
1.707254797220230103e-01 -5.500815063714981079e-02 2.722176909446716309e-01 -7.239890843629837036e-02 -9.267863631248474121e-02 -9.379730559885501862e-03 3.140110895037651062e-02 -3.700627088546752930e-01 6.150722038000822067e-03 -5.977180320769548416e-03 -9.070993214845657349e-02 3.259904980659484863e-01 -1.814856082201004028e-01 -3.636750578880310059e-02 -5.396683234721422195e-03 -2.360326200723648071e-01 -3.042139708995819092e-01 -2.037460803985595703e-01 -1.194689720869064331e-01 4.048303142189979553e-02 4.176466912031173706e-02 1.645670738071203232e-03 -1.677521318197250366e-01 4.484388511627912521e-03 3.277424275875091553e-01 2.738483548164367676e-01 3.047507703304290771e-01 1.786101460456848145e-01 1.838770061731338501e-01 -1.252164244651794434e-01 2.193470858037471771e-02 -1.641605235636234283e-02
-3.432875871658325195e-02 5.711615085601806641e-02 -1.512838155031204224e-02 -1.579887047410011292e-02 -1.738753020763397217e-01 1.950225234031677246e-01 1.537799835205078125e-03 -2.925715446472167969e-01 6.769485026597976685e-02 1.238904148340225220e-02 2.003110712394118309e-03 3.112971782684326172e-02 -8.989474177360534668e-02 -1.501572877168655396e-01 -4.040128290653228760e-01 -1.878645643591880798e-02 -1.349971592426300049e-01 1.749151796102523804e-01 2.425604686141014099e-02 -2.494808882474899292e-01 -4.726402759552001953e-01 6.885395199060440063e-02 1.310852915048599243e-02 6.215436011552810669e-02 2.729579806327819824e-01 3.500706255435943604e-01 -1.739526391029357910e-01 -4.702870734035968781e-03 -2.319451719522476196e-01 -1.012668535113334656e-01 6.874483823776245117e-02 -3.697513788938522339e-02
6.572065502405166626e-02 -1.250904798507690430e-01 -1.373286452144384384e-02 -2.567743957042694092e-01 -1.879303604364395142e-01 5.971572548151016235e-02 -3.429131805896759033e-01 -1.636114716529846191e-01 -9.666185826063156128e-02 -4.760997742414474487e-02 4.058953002095222473e-02 8.961440995335578918e-03 -1.906881928443908691e-01 -5.902176257222890854e-03 -1.457012295722961426e-01 -2.293873131275177002e-01 -2.667829394340515137e-01 4.184946045279502869e-02 -2.458177357912063599e-01 -1.433678269386291504e-01 -9.716271609067916870e-02 7.272998243570327759e-02 -9.903175756335258484e-03 2.347306758165359497e-01 -8.113539218902587891e-02 4.461126923561096191e-01 -7.368686050176620483e-02 7.940527796745300293e-02 3.186542987823486328e-01 7.141034305095672607e-02 2.277692407369613647e-01 8.603587746620178223e-02
-1.364747062325477600e-02 1.456530243158340454e-01 1.234846636652946472e-01 -3.208262920379638672e-01 -2.542640268802642822e-01 2.577509284019470215e-01 -6.535560637712478638e-02 1.043292344547808170e-03 1.376480609178543091e-01 -1.777124255895614624e-01 -1.184763535857200623e-01 5.066302418708801270e-02 -2.678122222423553467e-01 1.068739444017410278e-01 -2.034186124801635742e-01 -3.282701373100280762e-01 -1.882838010787963867e-01 2.300033718347549438e-01 1.616580784320831299e-02 6.086853146553039551e-02 -1.211105883121490479e-01 2.292354553937911987e-01 -2.493363320827484131e-01 -4.660459980368614197e-02 4.168399795889854431e-02 -9.789415448904037476e-02 -5.508720874786376953e-02 -1.792084574699401855e-01 -7.761890441179275513e-02 -8.270437270402908325e-02 3.682508170604705811e-01 -8.261060714721679688e-02
5.725884437561035156e-02 -5.241197720170021057e-02 1.706538051366806030e-01 -7.709690928459167480e-02 -2.125710994005203247e-01 2.776223421096801758e-01 2.859342396259307861e-01 4.358322545886039734e-02 2.483888417482376099e-01 1.810984015464782715e-01 -9.038525074720382690e-02 1.351671665906906128e-01 -4.490936696529388428e-01 -6.683544814586639404e-02 1.481842845678329468e-01 -4.367275834083557129e-01 -1.237010657787322998e-01 1.509142667055130005e-02 -3.364132344722747803e-02 -2.587127387523651123e-01 -1.448589116334915161e-01 1.426620334386825562e-01 -9.752734005451202393e-02 -1.324635446071624756e-01 2.505225362256169319e-03 8.887501806020736694e-02 -1.099366620182991028e-01 1.295804977416992188e-01 -1.807487383484840393e-02 1.003819555044174194e-01 6.081882491707801819e-02 1.016923934221267700e-01
3.696342557668685913e-02 -1.163360550999641418e-01 -5.495919287204742432e-02 -2.088780850172042847e-01 -1.120094656944274902e-01 3.677994385361671448e-02 -1.089568063616752625e-01 -6.668461859226226807e-02 7.323666795855388045e-05 -6.818693876266479492e-02 -5.958777666091918945e-02 2.677881717681884766e-01 -1.554535329341888428e-01 2.295814007520675659e-01 -4.019450545310974121e-01 -3.214330077171325684e-01 -1.228478029370307922e-01 -1.286371890455484390e-02 -7.469732314348220825e-02 -2.698790431022644043e-01 -2.645092904567718506e-01 3.077436238527297974e-02 -1.989047378301620483e-01 1.044525355100631714e-01 -5.185654759407043457e-02 1.782781928777694702e-01 -3.895945847034454346e-02 9.596943855285644531e-03 2.147537022829055786e-01 -3.866494894027709961e-01 -3.168731555342674255e-02 -1.969982981681823730e-01
1.440048813819885254e-01 -6.799195706844329834e-02 -3.787541761994361877e-02 -2.774553000926971436e-01 -3.536820411682128906e-01 2.443754822015762329e-01 4.555150493979454041e-02 7.343595381826162338e-03 1.974118649959564209e-01 8.263785392045974731e-02 -2.546955645084381104e-01 -3.258206322789192200e-02 -3.538508415222167969e-01 1.821230053901672363e-01 6.467388011515140533e-03 -1.116537079215049744e-01 -5.359229445457458496e-01 -2.556338906288146973e-03 1.124910786747932434e-01 2.960782311856746674e-02 -5.007292330265045166e-02 1.673363298177719116e-01 -4.470543190836906433e-02 6.615540385246276855e-02 -6.565009802579879761e-02 3.604096174240112305e-02 -1.039379760622978210e-01 -1.738287061452865601e-01 5.597529932856559753e-02 -6.908789277076721191e-02 1.648601442575454712e-01 -8.553724735975265503e-02
-1.375600397586822510e-01 -4.791511222720146179e-02 4.366239905357360840e-02 8.898974955081939697e-02 -1.869133859872817993e-01 -2.912209369242191315e-02 -2.113140374422073364e-01 6.022085621953010559e-02 1.492097377777099609e-01 -1.888092607259750366e-01 -3.700009286403656006e-01 2.558680474758148193e-01 -2.170192003250122070e-01 2.352915853261947632e-01 -2.184826433658599854e-01 -3.457112610340118408e-01 -1.391372233629226685e-01 -1.105115413665771484e-01 -1.659600995481014252e-02 -6.193479523062705994e-02 -5.745415017008781433e-02 6.747625023126602173e-02 5.648745596408843994e-02 -1.330728381872177124e-01 1.023571491241455078e-01 2.489200085401535034e-01 -1.671170443296432495e-01 -3.663685917854309082e-01 -9.501452744007110596e-02 5.571917444467544556e-02 2.068533003330230713e-01 3.081398829817771912e-02
2.317700088024139404e-01 -1.533976644277572632e-01 1.276716589927673340e-01 -2.048036754131317139e-01 -3.368578851222991943e-02 2.245846390724182129e-01 9.785456210374832153e-02 -2.267366498708724976e-01 3.214800655841827393e-01 -1.274670064449310303e-01 -5.797110963612794876e-03 1.743957549333572388e-01 -4.053333774209022522e-02 1.019723787903785706e-01 2.001053653657436371e-02 -3.393836021423339844e-01 -2.834002375602722168e-01 -1.109649986028671265e-01 -2.257473021745681763e-01 -2.723261117935180664e-01 -3.420460224151611328e-01 -7.205429673194885254e-02 -1.417590770870447159e-02 9.916690737009048462e-02 3.314543962478637695e-01 8.259024471044540405e-02 -1.281598769128322601e-02 -3.108610212802886963e-02 -2.522796764969825745e-02 -6.414996832609176636e-02 -7.354729343205690384e-03 4.107661172747612000e-02
-1.834623068571090698e-01 5.309524759650230408e-02 9.405706077814102173e-02 -3.020704388618469238e-01 -3.143788278102874756e-01 1.211123540997505188e-01 -5.973796825855970383e-03 -3.304603695869445801e-01 4.224216938018798828e-02 -1.736538261175155640e-01 -1.602778881788253784e-01 1.885375827550888062e-01 -7.422742992639541626e-02 7.328470796346664429e-02 -3.555951416492462158e-01 -2.006939947605133057e-01 -8.334074914455413818e-02 5.634833127260208130e-02 -6.874193996191024780e-02 -2.169055119156837463e-02 2.308841096237301826e-03 1.970812827348709106e-01 -5.763006582856178284e-02 2.069146186113357544e-01 1.295049786567687988e-01 2.207671552896499634e-01 1.009588688611984253e-02 6.097204983234405518e-02 7.620959728956222534e-02 -3.528523743152618408e-01 -9.358724951744079590e-02 -2.474005520343780518e-01
6.695498526096343994e-02 1.136189792305231094e-02 -1.655371189117431641e-01 -1.970487982034683228e-01 -1.757953912019729614e-01 1.161797046661376953e-01 -1.317215990275144577e-02 -3.038477301597595215e-01 8.864817209541797638e-03 -1.967012584209442139e-01 -3.317523002624511719e-02 1.996196955442428589e-01 4.423588514328002930e-02 -3.327195346355438232e-02 -1.638631522655487061e-01 -2.624254524707794189e-01 -1.662856191396713257e-01 7.439587265253067017e-02 2.753766775131225586e-01 -1.824208348989486694e-01 -2.582486867904663086e-01 4.007338732481002808e-02 -3.468656241893768311e-01 -2.133407741785049438e-01 -8.863670378923416138e-02 2.852673828601837158e-01 1.590460687875747681e-01 8.460303395986557007e-02 2.645256221294403076e-01 -1.347762197256088257e-01 3.584368899464607239e-02 -1.619372516870498657e-01
-2.039530873298645020e-01 1.770787127315998077e-02 2.561788856983184814e-01 -2.786072492599487305e-01 -6.077718362212181091e-02 1.291876435279846191e-01 -7.359688729047775269e-02 -6.720931828022003174e-02 2.606185376644134521e-01 -5.568766593933105469e-02 -1.432838290929794312e-01 1.433971077203750610e-01 1.161153316497802734e-01 4.467143863439559937e-02 -1.870315223932266235e-01 -1.157489269971847534e-01 6.023717671632766724e-02 -2.085149288177490234e-01 1.665638834238052368e-01 -5.128194019198417664e-02 -5.608782172203063965e-01 -6.258311122655868530e-02 -8.431646972894668579e-02 -1.890794485807418823e-01 -1.474867761135101318e-01 -6.638826336711645126e-03 7.962664961814880371e-02 -1.233735978603363037e-01 8.627249300479888916e-02 -4.786924272775650024e-02 3.012512028217315674e-01 -1.608215719461441040e-01
1.572038978338241577e-01 -1.459979712963104248e-01 1.417326554656028748e-02 -1.181594356894493103e-01 -2.357374727725982666e-01 -6.160135567188262939e-02 -6.169602274894714355e-03 -5.289647728204727173e-02 7.359673082828521729e-02 1.183487325906753540e-01 -6.465143710374832153e-02 3.808786869049072266e-01 4.790516570210456848e-03 2.532099187374114990e-01 -3.065414726734161377e-01 -2.738137841224670410e-01 -1.714810431003570557e-01 2.977940067648887634e-02 -1.498403102159500122e-01 -3.478440344333648682e-01 -3.549427688121795654e-01 2.201581746339797974e-01 -2.232701629400253296e-01 3.833334520459175110e-02 -1.018508970737457275e-01 1.156393438577651978e-01 3.036076575517654419e-02 -3.926192969083786011e-02 3.776635974645614624e-02 -2.048371732234954834e-01 -8.055060356855392456e-02 -1.611510477960109711e-02
2.802544832229614258e-02 -4.831712320446968079e-02 -1.272651851177215576e-01 -1.906829029321670532e-01 -9.308043122291564941e-02 8.332774043083190918e-02 1.104816943407058716e-01 -4.161406159400939941e-01 4.047087207436561584e-02 7.094383239746093750e-02 -1.576590389013290405e-01 2.254334241151809692e-01 -5.876158550381660461e-02 -2.396689504384994507e-01 -1.422650516033172607e-01 -3.128771781921386719e-01 -1.450016796588897705e-01 -1.354311108589172363e-01 -3.508190438151359558e-02 -2.204972133040428162e-02 -2.453308999538421631e-01 2.685701251029968262e-01 -3.083235621452331543e-01 -2.359663695096969604e-01 6.399668753147125244e-02 1.363877058029174805e-01 8.861517906188964844e-02 2.486026585102081299e-01 8.437623083591461182e-02 -4.560694843530654907e-02 2.344378083944320679e-01 3.613554686307907104e-02
-7.996928691864013672e-02 -9.378235042095184326e-02 1.779558956623077393e-01 -2.751713693141937256e-01 -1.637580245733261108e-02 1.193078458309173584e-01 -1.030783727765083313e-01 -2.246281951665878296e-01 6.204627454280853271e-02 9.173785895109176636e-02 1.797133088111877441e-01 2.991822659969329834e-01 -1.059082616120576859e-02 -1.498383730649948120e-01 8.815701305866241455e-02 -2.975235283374786377e-01 -2.094655632972717285e-01 -1.225308552384376526e-01 -8.870803751051425934e-03 -9.905467182397842407e-02 -2.137278616428375244e-01 3.795463964343070984e-02 -2.849891185760498047e-01 2.134136110544204712e-02 3.705737888813018799e-01 1.342430561780929565e-01 -9.331211447715759277e-03 3.067369014024734497e-02 4.196272492408752441e-01 1.141634434461593628e-01 7.093487679958343506e-02 -2.842362783849239349e-02
-9.031724184751510620e-02 2.271366715431213379e-01 5.125382915139198303e-02 -3.213222920894622803e-01 -2.981696128845214844e-01 3.033958673477172852e-01 6.665528565645217896e-02 -6.230712309479713440e-02 2.536306977272033691e-01 -1.638139039278030396e-01 -2.130905836820602417e-01 -1.188242156058549881e-02 -2.108100056648254395e-01 1.013295203447341919e-01 -1.365939527750015259e-01 -2.871022522449493408e-01 -1.413001120090484619e-01 8.205445855855941772e-02 1.663961820304393768e-02 6.775614339858293533e-03 -1.376402974128723145e-01 1.038224771618843079e-01 -2.013944387435913086e-01 -2.542320787906646729e-01 5.082772299647331238e-02 -9.174140868708491325e-04 -1.763158738613128662e-01 -1.736406236886978149e-01 -1.101056765764951706e-02 4.631693661212921143e-02 2.275811135768890381e-01 -2.697584629058837891e-01
-3.828538581728935242e-03 2.098972350358963013e-01 -9.035282582044601440e-02 -4.700155183672904968e-02 -9.148314595222473145e-02 5.145710110664367676e-01 -6.542623788118362427e-02 -2.071904689073562622e-01 -3.336278349161148071e-02 -1.691374480724334717e-01 -7.505524158477783203e-02 4.623239114880561829e-02 2.812022715806961060e-02 -5.049505457282066345e-02 -4.765375852584838867e-01 -1.965840011835098267e-01 -5.234800651669502258e-02 1.990142017602920532e-01 -1.302843447774648666e-02 -3.212326020002365112e-02 -3.534519076347351074e-01 -7.880486547946929932e-02 -2.905933931469917297e-02 6.277477741241455078e-02 6.685623526573181152e-02 8.364782482385635376e-02 -5.771840922534465790e-03 1.329682022333145142e-01 4.440732672810554504e-02 -1.387642174959182739e-01 2.346731275320053101e-01 -1.835147589445114136e-01
6.243476644158363342e-02 6.048891693353652954e-03 1.095441076904535294e-02 4.694442730396986008e-03 -2.902912497520446777e-01 4.349433183670043945e-01 -4.073447361588478088e-02 2.351823262870311737e-02 2.695899903774261475e-01 9.828664362430572510e-02 -2.295767366886138916e-01 2.770402133464813232e-01 -3.018887639045715332e-01 1.299342364072799683e-01 -1.415265053510665894e-01 -3.252303600311279297e-01 -7.821897417306900024e-02 -2.655682712793350220e-02 -2.848148345947265625e-01 -3.447894752025604248e-02 3.501960018184036016e-04 1.775279641151428223e-01 1.438670232892036438e-02 -1.627641469240188599e-01 4.459346830844879150e-02 -1.620972901582717896e-01 1.528773903846740723e-01 -9.564383327960968018e-02 8.523690700531005859e-02 1.889957785606384277e-01 4.034708812832832336e-02 1.479964405298233032e-01
1.243245899677276611e-01 -1.231553107500076294e-01 1.176596954464912415e-01 -8.428833633661270142e-02 -9.129922837018966675e-02 1.451487839221954346e-02 1.976138949394226074e-01 2.598275244235992432e-02 3.335770070552825928e-01 2.258952409029006958e-01 4.551764577627182007e-02 2.659458220005035400e-01 -5.312197804450988770e-01 -8.524979650974273682e-02 -2.787769213318824768e-02 -3.884980976581573486e-01 -1.204577609896659851e-01 1.420448347926139832e-02 -1.763917878270149231e-02 -4.836439713835716248e-02 -2.554733157157897949e-01 2.692867219448089600e-01 -7.642658054828643799e-02 7.841630280017852783e-02 2.889852412045001984e-02 8.553685247898101807e-02 -1.084778532385826111e-01 1.165446452796459198e-02 1.656255871057510376e-02 2.587936446070671082e-02 -1.223189383745193481e-02 1.886826902627944946e-01
2.476692497730255127e-01 -2.302719280123710632e-02 1.612411886453628540e-01 1.502404063940048218e-01 -2.113682180643081665e-01 1.752379238605499268e-01 -2.257783561944961548e-01 -2.475053071975708008e-01 -4.298927634954452515e-02 1.593252867460250854e-01 2.267350405454635620e-01 1.513405144214630127e-01 -4.536483436822891235e-02 -1.026938483119010925e-01 -1.601583659648895264e-01 -1.648410558700561523e-01 -5.209471285343170166e-02 -1.190131977200508118e-01 -1.371591538190841675e-01 1.676357984542846680e-01 -3.123314678668975830e-01 1.479815095663070679e-01 -2.247127592563629150e-01 3.491070121526718140e-02 -5.743091180920600891e-02 4.814750701189041138e-02 1.903393864631652832e-01 -3.900659382343292236e-01 2.570482492446899414e-01 5.715830251574516296e-02 1.690973341464996338e-01 -8.987901359796524048e-02
4.864983726292848587e-03 1.292355656623840332e-01 -5.430125445127487183e-02 1.461430042982101440e-01 -1.625986099243164062e-01 2.956519126892089844e-01 -1.373602747917175293e-01 -1.949423402547836304e-01 -2.048527300357818604e-01 -1.543922722339630127e-01 2.299425937235355377e-02 7.886277139186859131e-02 -1.018194928765296936e-01 9.562228806316852570e-03 -1.532137542963027954e-01 -4.554263949394226074e-01 -3.043207526206970215e-01 -1.635756194591522217e-01 2.010881453752517700e-01 8.509003371000289917e-02 -1.271846704185009003e-02 1.507481932640075684e-01 4.850998520851135254e-03 -2.287535965442657471e-01 -9.543588012456893921e-02 3.386644721031188965e-01 -9.648106247186660767e-02 -2.557640075683593750e-01 1.095481738448143005e-01 -7.176635321229696274e-03 1.291561126708984375e-01 6.936222314834594727e-02
4.466380923986434937e-03 1.489139199256896973e-01 1.786901503801345825e-01 1.506076660007238388e-02 -1.554647684097290039e-01 4.597945511341094971e-02 -1.159663349390029907e-01 -3.110247254371643066e-01 5.932798981666564941e-02 5.556612089276313782e-02 -1.215223968029022217e-01 -2.550939843058586121e-02 -9.702669084072113037e-02 1.134850201196968555e-03 1.504913419485092163e-01 -3.241468966007232666e-01 1.223211735486984253e-02 -2.087422013282775879e-01 -2.966045401990413666e-02 -2.143295407295227051e-01 -2.005708664655685425e-01 6.180213019251823425e-02 -1.408441662788391113e-01 3.524839282035827637e-01 1.717750281095504761e-01 2.514156885445117950e-02 1.493470221757888794e-01 2.761008441448211670e-01 2.732160091400146484e-01 2.095838040113449097e-01 2.999565303325653076e-01 -1.847389340400695801e-01
2.792686037719249725e-02 -2.484544962644577026e-01 1.582264341413974762e-02 -1.003829240798950195e-01 -1.666535288095474243e-01 1.176725775003433228e-01 -5.458081513643264771e-02 -6.254444271326065063e-02 1.165386736392974854e-01 3.355476632714271545e-02 -1.243650764226913452e-01 3.340395092964172363e-01 4.207812622189521790e-02 1.829156726598739624e-01 -3.574338555335998535e-01 -2.929231226444244385e-01 -1.872052848339080811e-01 8.044321089982986450e-02 -1.125297471880912781e-01 -2.703749537467956543e-01 -3.119163513183593750e-01 2.464629858732223511e-01 -1.283348947763442993e-01 1.634815931320190430e-01 -1.265816092491149902e-01 1.138297915458679199e-01 3.599634394049644470e-02 1.770535260438919067e-01 3.914210200309753418e-02 -2.777108550071716309e-01 1.051385477185249329e-01 9.086603671312332153e-02
9.651190787553787231e-02 4.486042633652687073e-02 1.116410270333290100e-01 -3.615625500679016113e-01 -3.783733546733856201e-01 1.123282462358474731e-01 1.286657303571701050e-01 1.055063400417566299e-02 3.265582621097564697e-01 -6.708134710788726807e-02 -9.666289389133453369e-02 2.132834494113922119e-02 -2.983328104019165039e-01 -1.064908429980278015e-01 -5.577063187956809998e-02 -3.825638890266418457e-01 -3.211396038532257080e-01 2.331535965204238892e-01 -3.293445706367492676e-02 2.135551720857620239e-02 -2.362610101699829102e-01 1.244276538491249084e-01 -1.425065994262695312e-01 -8.581224083900451660e-02 2.728422358632087708e-02 -5.383574217557907104e-02 3.921083733439445496e-02 8.643439970910549164e-03 -2.967235445976257324e-02 -5.429656710475683212e-03 1.775426864624023438e-01 -8.119788765907287598e-02
-1.270947456359863281e-01 1.184113100171089172e-01 1.258834153413772583e-01 1.472669243812561035e-01 -2.647131681442260742e-01 9.977918118238449097e-02 -1.182061210274696350e-01 -1.276702880859375000e-01 1.668266355991363525e-01 1.720723360776901245e-01 -9.006394445896148682e-02 -1.327243596315383911e-01 -1.476784199476242065e-01 1.345134526491165161e-01 -1.746686846017837524e-01 -2.444432377815246582e-01 -1.280139386653900146e-02 -3.498510122299194336e-01 1.390815377235412598e-01 -1.697254478931427002e-01 -1.532131731510162354e-01 -1.531175076961517334e-01 -2.914231121540069580e-01 2.857448458671569824e-01 2.016369253396987915e-01 2.479581087827682495e-01 1.775617599487304688e-01 5.546429008245468140e-02 -1.264982819557189941e-01 1.340424269437789917e-01 2.254462838172912598e-01 -5.395873636007308960e-02
2.564867734909057617e-01 3.774208948016166687e-02 3.438865244388580322e-01 4.267854243516921997e-02 -4.057814776897430420e-01 -4.039716720581054688e-02 9.466465562582015991e-02 -3.490883111953735352e-01 -1.607257276773452759e-01 3.599625825881958008e-02 1.399598568677902222e-01 3.533269464969635010e-02 -1.153812706470489502e-01 -1.544764339923858643e-01 -1.219102367758750916e-01 -2.862521708011627197e-01 -2.119121849536895752e-01 1.929385773837566376e-02 2.177435755729675293e-01 -3.143199533224105835e-02 -2.259767651557922363e-01 -1.234506443142890930e-01 -1.282976754009723663e-02 1.421654075384140015e-01 -5.240692198276519775e-02 1.259728819131851196e-01 1.524790525436401367e-01 -1.444342285394668579e-01 -1.511255353689193726e-01 1.627251654863357544e-01 1.557897031307220459e-01 1.302926391363143921e-01
-2.095619589090347290e-02 1.011677831411361694e-02 1.782162189483642578e-01 -9.103005379438400269e-02 -3.018017411231994629e-01 -1.115447282791137695e-01 1.445967406034469604e-01 -1.359136961400508881e-02 -6.402771919965744019e-02 -2.281296998262405396e-01 -1.488012671470642090e-01 2.783171534538269043e-01 -2.861498892307281494e-01 4.597487673163414001e-02 -1.056931242346763611e-01 2.392452955245971680e-02 -2.247287631034851074e-01 -1.220046654343605042e-01 3.304705321788787842e-01 9.860409796237945557e-02 -4.079887568950653076e-01 6.375315785408020020e-02 4.903687536716461182e-02 -6.326540559530258179e-02 -6.825007498264312744e-02 2.643006742000579834e-01 7.607300579547882080e-02 -1.208724305033683777e-01 7.183817774057388306e-02 2.915614843368530273e-01 1.905843019485473633e-01 -2.565632387995719910e-02
9.824248030781745911e-03 -1.385088115930557251e-01 1.907216608524322510e-01 -2.953333556652069092e-01 -3.614539802074432373e-01 1.765758693218231201e-01 8.934198319911956787e-02 1.037535443902015686e-01 4.085111320018768311e-01 -1.850317232310771942e-02 -7.400325685739517212e-02 2.466380223631858826e-02 -2.471962571144104004e-01 6.590550392866134644e-02 -2.266267836093902588e-01 -1.423455476760864258e-01 -1.748311817646026611e-01 1.862471252679824829e-01 3.814223781228065491e-02 4.695949703454971313e-02 -2.760665416717529297e-01 5.848425254225730896e-02 -1.273187249898910522e-01 3.384193032979965210e-02 -1.193699613213539124e-02 5.593838170170783997e-02 -9.950728714466094971e-02 -1.408227682113647461e-01 1.008088290691375732e-01 7.797924429178237915e-02 3.185145258903503418e-01 -2.226343899965286255e-01
8.889479935169219971e-02 1.947462111711502075e-01 -4.236814752221107483e-02 -1.487526949495077133e-02 3.588060662150382996e-02 1.585513502359390259e-01 -1.899787932634353638e-01 -2.266192138195037842e-01 -8.822786808013916016e-02 3.741598222404718399e-03 -4.300604015588760376e-02 -1.905924454331398010e-02 -4.157399237155914307e-01 1.531465202569961548e-01 -5.119077116250991821e-02 -3.280036747455596924e-01 -4.401943087577819824e-01 4.284042865037918091e-02 -1.244287788867950439e-01 -2.656153403222560883e-03 -2.009992599487304688e-01 2.972412109375000000e-01 -1.187286004424095154e-01 1.314843297004699707e-01 2.358211763203144073e-02 2.507142424583435059e-01 1.590553820133209229e-01 -2.167445980012416840e-02 2.064380235970020294e-02 2.170466780662536621e-01 -1.019116565585136414e-01 -5.858896672725677490e-02
-8.758541941642761230e-02 -2.799756228923797607e-01 2.433732151985168457e-01 -1.842800080776214600e-01 -3.285924494266510010e-01 8.243337273597717285e-02 -1.654874980449676514e-01 -3.521398305892944336e-01 -1.858755387365818024e-02 1.859373003244400024e-01 -1.215018853545188904e-01 2.126697599887847900e-01 1.379097551107406616e-01 3.247416615486145020e-01 -5.912402272224426270e-02 -2.356315106153488159e-01 3.294091904535889626e-03 -6.316731870174407959e-02 5.538134649395942688e-02 -3.136785328388214111e-02 -3.187269270420074463e-01 -1.649903692305088043e-02 -4.564299806952476501e-02 1.716057360172271729e-01 -6.633160263299942017e-02 1.142976284027099609e-01 1.436016112565994263e-01 1.094375550746917725e-01 -1.897283047437667847e-01 -4.024567827582359314e-02 1.717087179422378540e-01 1.326168477535247803e-01
9.491074085235595703e-02 -1.373080164194107056e-01 8.282541297376155853e-03 1.069422345608472824e-02 -1.668758690357208252e-01 2.853316068649291992e-01 9.744574315845966339e-03 1.968479454517364502e-01 3.657714724540710449e-01 -6.291627138853073120e-02 -3.340553641319274902e-01 1.337174177169799805e-01 -2.214922159910202026e-01 9.219333529472351074e-02 -9.302085638046264648e-02 -3.431295156478881836e-01 -9.719503670930862427e-02 -2.242690771818161011e-01 6.834699213504791260e-02 -1.222858875989913940e-01 -1.308708488941192627e-01 -1.116700097918510437e-01 6.346106529235839844e-02 -2.043741345405578613e-01 -4.954830929636955261e-02 3.185005486011505127e-01 -1.138001829385757446e-01 -1.087019518017768860e-01 1.538314018398523331e-02 -1.599403917789459229e-01 1.301153153181076050e-01 2.156529575586318970e-01
5.298777017742395401e-03 -1.066060587763786316e-01 -1.556360423564910889e-01 -1.509511619806289673e-01 -1.981696784496307373e-01 3.134680986404418945e-01 4.403653368353843689e-02 -6.753137707710266113e-02 1.142344325780868530e-01 -1.010085940361022949e-01 1.290533989667892456e-01 1.959612667560577393e-01 6.281260401010513306e-02 6.975593417882919312e-02 4.682432487607002258e-02 -3.442679941654205322e-01 -2.215311378240585327e-01 -3.764775097370147705e-01 -1.134674027562141418e-01 -5.101795773953199387e-03 -2.430148888379335403e-03 3.048941865563392639e-02 -4.905132949352264404e-02 9.547120332717895508e-02 3.729864060878753662e-01 2.337311357259750366e-01 -1.205246895551681519e-01 -1.099026501178741455e-01 -1.912759095430374146e-01 -7.070260494947433472e-02 1.289830803871154785e-01 -3.082021772861480713e-01
1.963158398866653442e-01 -9.110908210277557373e-02 -6.199738383293151855e-02 2.791986465454101562e-01 -3.119395077228546143e-01 2.749547362327575684e-01 -2.049314230680465698e-01 -5.251882597804069519e-02 1.679085940122604370e-01 1.022534593939781189e-01 -2.388944327831268311e-01 1.799792796373367310e-01 -5.635306835174560547e-01 9.863186627626419067e-02 6.864848081022500992e-03 -2.408260703086853027e-01 8.210502564907073975e-02 -1.391210108995437622e-01 -1.955607905983924866e-02 -2.048895228654146194e-03 -5.450494121760129929e-03 8.825851976871490479e-02 -1.566399075090885162e-02 5.939513817429542542e-02 -3.415905311703681946e-02 -1.064893156290054321e-01 2.181029617786407471e-01 -8.175036311149597168e-02 2.789340540766716003e-02 1.422675848007202148e-01 1.080229878425598145e-01 5.224722996354103088e-02
1.086664497852325439e-01 -7.169576734304428101e-02 1.700910925865173340e-01 -4.345262348651885986e-01 -8.949407376348972321e-03 -2.414710447192192078e-02 -1.400465667247772217e-01 -8.617977797985076904e-02 1.969109624624252319e-01 -3.806298226118087769e-02 1.623315811157226562e-01 2.627603709697723389e-01 1.537255663424730301e-02 1.195709593594074249e-02 1.890128850936889648e-02 -1.266074776649475098e-01 -1.629182547330856323e-01 -8.230655640363693237e-02 -6.912984699010848999e-02 -2.449395209550857544e-01 -3.361445963382720947e-01 2.102013975381851196e-01 -1.564313173294067383e-01 3.659537062048912048e-02 1.885219961404800415e-01 3.259212076663970947e-01 -5.365706607699394226e-02 -4.794240370392799377e-02 3.647143542766571045e-01 1.470417976379394531e-01 1.101838797330856323e-02 -4.939745739102363586e-02
5.655615031719207764e-02 7.405632734298706055e-02 2.261679321527481079e-01 -2.792317569255828857e-01 -1.479859799146652222e-01 -1.385507360100746155e-02 -1.735346019268035889e-01 -1.560802906751632690e-01 -2.726891040802001953e-01 1.107070967555046082e-01 -6.871584057807922363e-02 3.528568446636199951e-01 -4.521281123161315918e-01 -5.400379374623298645e-02 8.676043711602687836e-03 -4.869275540113449097e-02 -2.455327957868576050e-01 -7.185209542512893677e-02 2.153163403272628784e-01 -2.212799638509750366e-01 -1.336712390184402466e-01 -3.148915246129035950e-02 -2.024255543947219849e-01 3.229090198874473572e-02 -1.820906847715377808e-01 1.729137450456619263e-01 3.480363637208938599e-02 1.322947293519973755e-01 1.465354263782501221e-01 8.189608156681060791e-02 1.634310185909271240e-01 -4.108316451311111450e-02
-7.121632993221282959e-02 1.144033223390579224e-01 3.735133633017539978e-02 5.190170183777809143e-02 -2.763763070106506348e-01 1.084451600909233093e-01 -1.913853436708450317e-01 -3.342843353748321533e-01 7.557495683431625366e-02 7.387155201286077499e-03 -2.314561158418655396e-01 1.148495972156524658e-01 -8.836774528026580811e-02 2.246015965938568115e-01 9.775584563612937927e-03 -3.813303112983703613e-01 -2.731600776314735413e-02 -5.115674436092376709e-02 1.320599950850009918e-02 -9.475402534008026123e-02 -2.138028144836425781e-01 -3.396484255790710449e-02 -1.761204004287719727e-01 1.737672537565231323e-01 4.537034034729003906e-02 3.449955880641937256e-01 2.985579967498779297e-01 2.149197161197662354e-01 -3.312787413597106934e-02 -4.894800856709480286e-02 -2.307857275009155273e-01 -1.765876859426498413e-01
1.474227160215377808e-01 -3.020432405173778534e-02 -1.589401625096797943e-02 -2.091353833675384521e-01 -2.772926725447177887e-02 6.669328361749649048e-02 7.870349287986755371e-02 -3.773984014987945557e-01 -6.967542320489883423e-02 5.428114533424377441e-02 -1.531714498996734619e-01 3.143384456634521484e-01 -1.039965525269508362e-01 -2.491168379783630371e-01 -1.233549639582633972e-01 -2.631162405014038086e-01 1.992301456630229950e-02 -5.272281169891357422e-02 -1.130768842995166779e-02 -3.962907567620277405e-02 -1.449257731437683105e-01 1.794517338275909424e-01 -2.438953816890716553e-01 -2.972433269023895264e-01 5.158453062176704407e-02 3.070710301399230957e-01 1.182769685983657837e-01 2.188518345355987549e-01 -3.397627035155892372e-03 1.642387211322784424e-01 3.084739744663238525e-01 7.231691479682922363e-02
9.342755377292633057e-02 -7.928586006164550781e-02 4.945282638072967529e-02 -8.497066795825958252e-02 6.272330135107040405e-02 3.729012608528137207e-02 1.735622733831405640e-01 -3.110799491405487061e-01 -2.774530053138732910e-01 1.270586848258972168e-01 -1.377827972173690796e-01 5.778476223349571228e-02 -1.454157084226608276e-01 1.667640507221221924e-01 -8.249080181121826172e-02 -2.711588144302368164e-01 -2.432511299848556519e-01 -3.741983771324157715e-01 -9.475419670343399048e-02 -3.043321892619132996e-02 -3.432874381542205811e-01 -3.879991918802261353e-02 1.452782154083251953e-01 -6.893123686313629150e-02 -3.617987036705017090e-02 2.276258319616317749e-01 1.312968134880065918e-01 3.000672757625579834e-01 2.097602188587188721e-01 7.432247698307037354e-02 1.611308306455612183e-01 -9.037603437900543213e-02
1.761476546525955200e-01 1.633386462926864624e-01 8.238279074430465698e-02 -2.014254406094551086e-02 -3.494898378849029541e-01 1.289034336805343628e-01 -2.113585621118545532e-01 -2.400638721883296967e-02 -9.951100498437881470e-02 6.458576023578643799e-02 -2.899155318737030029e-01 1.529713571071624756e-01 1.391049823723733425e-03 2.581028938293457031e-01 -1.921183615922927856e-01 -1.731867343187332153e-01 -6.672140955924987793e-02 -8.363154530525207520e-02 8.803440630435943604e-02 -3.329739347100257874e-02 -6.619439274072647095e-02 2.443024888634681702e-02 1.304031931795179844e-03 3.516733050346374512e-01 9.040386229753494263e-02 2.679294049739837646e-01 2.566041052341461182e-01 2.415330111980438232e-01 4.178749397397041321e-02 -1.036417111754417419e-01 -1.387993097305297852e-01 -3.334511220455169678e-01
-1.603101938962936401e-02 2.604564428329467773e-01 -6.321724504232406616e-02 1.709080189466476440e-01 -7.173775136470794678e-02 1.023596450686454773e-01 -9.258097410202026367e-02 -1.508991569280624390e-01 2.478992193937301636e-01 1.099391058087348938e-01 -1.096282452344894409e-01 2.245586737990379333e-02 -4.283267259597778320e-01 3.215764164924621582e-01 2.645412832498550415e-02 -4.158459305763244629e-01 4.324627667665481567e-02 -2.435656189918518066e-01 -1.434347927570343018e-01 -6.465599685907363892e-02 -3.330194950103759766e-02 7.839739322662353516e-02 -8.221425861120223999e-02 1.645948886871337891e-01 5.911483243107795715e-02 1.189889088273048401e-01 2.452276051044464111e-01 -4.730440676212310791e-02 8.815490454435348511e-02 2.278278023004531860e-01 1.950839906930923462e-01 1.876229792833328247e-02
-1.219173371791839600e-01 -2.821922600269317627e-01 -6.790930032730102539e-02 -1.643279641866683960e-01 -2.846019864082336426e-01 2.911941409111022949e-01 8.859788626432418823e-02 -3.284141123294830322e-01 -2.433451265096664429e-01 1.052439510822296143e-01 -1.925391703844070435e-01 7.860840111970901489e-02 -7.542437314987182617e-02 -1.033497974276542664e-01 -1.821156293153762817e-01 -1.694886684417724609e-01 -2.085586264729499817e-02 -2.316096872091293335e-01 -7.270006090402603149e-02 1.207006070762872696e-02 -8.283102512359619141e-02 3.442807495594024658e-02 9.134466946125030518e-02 -1.876835376024246216e-01 4.643793404102325439e-01 5.221658945083618164e-02 2.385815978050231934e-01 8.627550676465034485e-03 -4.458614438772201538e-02 9.830891154706478119e-03 4.534824565052986145e-02 -9.974321722984313965e-02
2.576038837432861328e-01 -1.277470141649246216e-01 -9.875632822513580322e-02 -1.656492352485656738e-01 -1.324740946292877197e-01 1.665222197771072388e-01 8.394314348697662354e-02 -1.701914519071578979e-01 -8.756088465452194214e-02 -8.342002332210540771e-02 -1.941886246204376221e-01 3.636421859264373779e-01 -1.464082044549286366e-03 2.193285822868347168e-01 -3.675718307495117188e-01 -2.158192694187164307e-01 -1.680336892604827881e-01 1.299643963575363159e-01 6.265562027692794800e-02 -2.238937020301818848e-01 -2.093145996332168579e-01 7.774437218904495239e-02 -2.512124180793762207e-01 8.267037570476531982e-02 8.391054719686508179e-02 8.681064099073410034e-02 2.458699233829975128e-02 -8.810263127088546753e-02 1.757048815488815308e-01 -2.721170783042907715e-01 1.815574616193771362e-01 -6.831716001033782959e-02
2.018451541662216187e-01 2.357170917093753815e-02 1.194958109408617020e-02 -2.373076528310775757e-01 -3.876085281372070312e-01 3.719093203544616699e-01 1.206588298082351685e-01 -2.432387508451938629e-02 2.534431219100952148e-01 1.008561439812183380e-02 -1.508358865976333618e-01 4.080273211002349854e-02 -8.173224329948425293e-02 3.155496716499328613e-02 3.503750264644622803e-02 -4.808292090892791748e-01 -9.447891265153884888e-02 7.992816716432571411e-02 3.593588620424270630e-02 -1.163266003131866455e-01 -1.429275870323181152e-01 -3.698699921369552612e-02 -2.194122523069381714e-01 -1.153129562735557556e-01 1.191094964742660522e-01 -1.251746118068695068e-01 1.504908651113510132e-01 -9.601999819278717041e-02 1.750377416610717773e-01 1.470545083284378052e-01 3.577779233455657959e-02 2.026002556085586548e-01
2.796369194984436035e-01 -9.796848148107528687e-02 1.297046095132827759e-01 -1.208432987332344055e-01 2.032157033681869507e-01 1.115359291434288025e-01 2.363768517971038818e-01 -7.071796059608459473e-02 2.317675799131393433e-01 9.109540283679962158e-02 1.737770624458789825e-02 8.295295387506484985e-02 -1.326127797365188599e-01 -4.149488732218742371e-02 1.062121763825416565e-01 -5.343865156173706055e-01 -6.208886951208114624e-02 -1.109449192881584167e-01 2.239843606948852539e-01 -7.399838417768478394e-02 -3.575419783592224121e-01 2.278926782310009003e-02 -1.559590846300125122e-01 1.411205083131790161e-01 1.233828514814376831e-01 1.485072672367095947e-01 -8.754806220531463623e-02 1.248434484004974365e-01 2.346294522285461426e-01 2.679705806076526642e-02 1.416235119104385376e-01 7.383952382951974869e-03
1.901332885026931763e-01 8.854956179857254028e-02 2.300865761935710907e-02 -5.468291416764259338e-02 -4.804601073265075684e-01 -1.236696094274520874e-01 -1.824542582035064697e-01 -1.086515635251998901e-01 2.918904721736907959e-01 9.900328516960144043e-02 1.148740053176879883e-01 -2.634275332093238831e-02 -1.075651422142982483e-01 1.393989473581314087e-01 2.782109007239341736e-02 -3.499572277069091797e-01 -2.491392642259597778e-01 -2.349039018154144287e-01 -1.441289484500885010e-02 4.184801876544952393e-02 -1.670352518558502197e-01 1.510673314332962036e-01 1.274408400058746338e-01 2.273688465356826782e-01 -3.752930089831352234e-02 1.735578328371047974e-01 1.925870925188064575e-01 3.179084742441773415e-03 -4.626296833157539368e-02 2.504614889621734619e-01 1.379904747009277344e-01 -8.779197931289672852e-02
4.653355479240417480e-02 1.258011721074581146e-02 5.363196600228548050e-03 1.925479769706726074e-01 -2.575393617153167725e-01 1.276639401912689209e-01 -9.348702430725097656e-02 -2.809132039546966553e-01 9.887666255235671997e-02 1.163289770483970642e-01 -1.625847369432449341e-01 7.024875283241271973e-02 3.647213429212570190e-02 2.429404407739639282e-01 -4.646707698702812195e-02 -3.980303108692169189e-01 1.268720813095569611e-02 -2.640046775341033936e-01 1.338992565870285034e-01 -1.983059644699096680e-01 3.639746457338333130e-02 5.694086849689483643e-02 -3.066074550151824951e-01 1.278554201126098633e-01 -1.980102211236953735e-01 2.104841321706771851e-01 2.955801188945770264e-01 4.330161958932876587e-02 -1.534136533737182617e-01 5.522089451551437378e-02 6.394776701927185059e-02 -2.630902528762817383e-01
-8.318874984979629517e-02 6.540535390377044678e-02 1.005663871765136719e-01 -8.807600289583206177e-02 -2.360838353633880615e-01 -1.368399411439895630e-01 -2.260991930961608887e-01 -2.548294663429260254e-01 -1.260863244533538818e-01 -3.532600030303001404e-02 -1.147379502654075623e-01 2.529471814632415771e-01 -1.977532356977462769e-01 2.542560994625091553e-01 -1.302161216735839844e-01 -3.393206596374511719e-01 8.331797271966934204e-02 -1.205804571509361267e-01 -1.852387487888336182e-01 -1.995316334068775177e-02 -1.073814928531646729e-01 1.578291058540344238e-01 -1.473089605569839478e-01 -1.583392322063446045e-01 7.011257112026214600e-02 3.508996367454528809e-01 1.349226385354995728e-01 -7.773788273334503174e-02 -1.314272433519363403e-01 -2.528311014175415039e-01 -4.736898839473724365e-02 -2.741015851497650146e-01
1.087106466293334961e-01 9.562253206968307495e-02 -9.114484419114887714e-04 3.059957623481750488e-01 -2.811902761459350586e-01 -4.567983746528625488e-02 -5.666768550872802734e-02 -2.401845455169677734e-01 6.909620761871337891e-02 2.009605765342712402e-01 -1.213201135396957397e-01 1.905770748853683472e-01 -2.665317058563232422e-01 -7.526139169931411743e-02 1.535746902227401733e-01 -3.137763440608978271e-01 1.931510120630264282e-02 -1.990102082490921021e-01 -3.797347471117973328e-02 -1.053668335080146790e-01 -3.252448141574859619e-01 2.228979468345642090e-01 -2.876927144825458527e-02 2.541422545909881592e-01 8.293703943490982056e-02 1.613748073577880859e-01 7.628719508647918701e-02 -1.010378226637840271e-01 8.053907006978988647e-02 8.802603185176849365e-02 1.337163001298904419e-01 -3.064929246902465820e-01
1.871204376220703125e-01 -1.788808032870292664e-02 2.141105234622955322e-01 -4.635334014892578125e-01 -2.634359300136566162e-01 3.026357293128967285e-01 4.459937568753957748e-03 -2.294543944299221039e-02 2.502149641513824463e-01 -2.762212045490741730e-02 -2.147415727376937866e-01 1.755264252424240112e-01 -1.831577867269515991e-01 1.268700957298278809e-01 -3.757665399461984634e-03 -1.302591860294342041e-01 -1.527717858552932739e-01 -5.875551328063011169e-02 -5.171773955225944519e-02 7.960345596075057983e-02 2.804604731500148773e-02 1.710554361343383789e-01 1.440445780754089355e-01 5.265596788376569748e-03 1.463782638311386108e-01 7.362444698810577393e-02 -1.395817548036575317e-01 -6.005341559648513794e-02 1.024026274681091309e-01 -3.718363493680953979e-02 3.583357036113739014e-01 -2.422223091125488281e-01
2.459373474121093750e-01 -6.844840943813323975e-02 -8.053937554359436035e-02 -1.404850035905838013e-01 -6.305567026138305664e-01 7.685383409261703491e-02 -2.253491580486297607e-01 7.829450070858001709e-02 -7.437654584646224976e-02 -4.446155577898025513e-02 1.162402331829071045e-01 9.843138605356216431e-02 -2.308366894721984863e-01 -1.276240795850753784e-01 -9.292870759963989258e-02 -3.572692573070526123e-01 -9.595695883035659790e-02 -1.718971133232116699e-02 2.017109543085098267e-01 -1.046710908412933350e-01 -1.177213191986083984e-01 1.854279935359954834e-01 2.336880415678024292e-01 -5.478494986891746521e-02 1.256328076124191284e-01 1.003980413079261780e-01 1.015302725136280060e-02 1.008198186755180359e-01 8.610489219427108765e-02 1.663619838654994965e-02 2.517230622470378876e-02 1.308010797947645187e-02
2.504271268844604492e-01 2.616983652114868164e-02 1.835555434226989746e-01 -1.841998696327209473e-01 -1.891594231128692627e-01 1.785892397165298462e-01 -2.898896336555480957e-01 -1.847549080848693848e-01 3.194938004016876221e-01 -6.092214211821556091e-02 -2.860563695430755615e-01 9.996431320905685425e-02 -1.268179565668106079e-01 5.937299504876136780e-02 1.003384124487638474e-02 -6.459013372659683228e-02 -4.095876812934875488e-01 -5.540059134364128113e-02 1.264464110136032104e-01 -1.275168210268020630e-01 1.802887022495269775e-02 -7.530792802572250366e-02 9.542912244796752930e-03 -2.967339754104614258e-01 8.953686803579330444e-02 4.204522818326950073e-02 1.266004443168640137e-01 1.829397380352020264e-01 1.893919408321380615e-01 -1.114144697785377502e-01 1.781474053859710693e-01 -1.585145443677902222e-01
5.044186860322952271e-02 1.173196062445640564e-01 7.812163233757019043e-02 1.995501518249511719e-01 -1.081252470612525940e-01 3.810659050941467285e-01 -7.901038974523544312e-02 -3.485408127307891846e-01 6.076724454760551453e-02 -2.617238759994506836e-01 1.386103779077529907e-02 1.252231746912002563e-02 1.558251529932022095e-01 9.044819744303822517e-04 -5.841157212853431702e-02 -4.033039212226867676e-01 -2.441939152777194977e-02 7.070840895175933838e-02 4.443375766277313232e-02 -1.610413789749145508e-01 -1.571438461542129517e-01 -2.161431685090065002e-02 2.406736165285110474e-01 1.184871569275856018e-01 2.706094086170196533e-01 2.699875533580780029e-01 -2.193535864353179932e-02 8.291928470134735107e-02 -5.062579363584518433e-02 1.841688752174377441e-01 2.404564023017883301e-01 -1.088336184620857239e-01
1.063699275255203247e-01 1.153852492570877075e-01 3.881296841427683830e-03 -9.463712573051452637e-02 -3.219268321990966797e-01 7.091775070875883102e-03 -4.266275465488433838e-02 1.137261018157005310e-01 1.110364645719528198e-01 -2.449841983616352081e-02 7.761447876691818237e-02 1.743647754192352295e-01 2.664794027805328369e-02 -1.510130707174539566e-02 -1.736002862453460693e-01 -4.155777394771575928e-01 -2.441040277481079102e-01 -4.520152509212493896e-01 1.257406361401081085e-02 -2.426868826150894165e-01 -8.504474908113479614e-02 -2.234204858541488647e-02 3.879141760990023613e-03 1.109696179628372192e-02 -1.045069992542266846e-01 3.697988390922546387e-01 1.773738712072372437e-01 2.342365682125091553e-01 -9.057478606700897217e-02 3.586312523111701012e-03 -8.222216367721557617e-02 -1.225369870662689209e-01
2.040993720293045044e-01 2.843369543552398682e-01 1.762179583311080933e-01 4.004718363285064697e-01 -1.706725731492042542e-02 2.039470151066780090e-02 -6.644902378320693970e-02 -9.828671067953109741e-02 7.481979578733444214e-02 1.431492865085601807e-01 -6.904798001050949097e-02 2.464008182287216187e-01 -9.557278454303741455e-02 8.445288240909576416e-02 1.232523173093795776e-01 -3.032649159431457520e-01 -1.409764736890792847e-01 -2.443317472934722900e-01 -5.262421071529388428e-02 3.784998506307601929e-02 -3.625599741935729980e-01 1.843586713075637817e-01 -1.102010160684585571e-02 1.737648844718933105e-01 1.943132132291793823e-01 2.641604840755462646e-01 -7.697068620473146439e-03 -8.273056708276271820e-03 1.924695521593093872e-01 6.078089773654937744e-02 3.874067217111587524e-02 -1.638631075620651245e-01
4.937054123729467392e-03 -2.269558757543563843e-01 4.987799376249313354e-02 1.134020164608955383e-01 3.557867929339408875e-02 1.529970318078994751e-01 -2.233161777257919312e-01 9.427499026060104370e-02 6.980441510677337646e-02 -2.116586416959762573e-01 -2.560047805309295654e-01 1.883797496557235718e-01 -1.019784808158874512e-02 1.703170835971832275e-01 -2.223448157310485840e-01 -4.810461401939392090e-01 -2.605690658092498779e-01 -2.705360054969787598e-01 -1.469466835260391235e-01 3.668753430247306824e-02 -3.932694718241691589e-02 1.169754862785339355e-01 -1.829386353492736816e-01 -2.238912275061011314e-03 1.437588781118392944e-01 4.447425901889801025e-02 -1.746139973402023315e-01 -2.360053211450576782e-01 1.119524240493774414e-01 8.486044593155384064e-03 2.295694351196289062e-01 4.655971005558967590e-02
2.508407533168792725e-01 1.543966382741928101e-01 -2.341358736157417297e-02 1.525879837572574615e-02 -1.278088837862014771e-01 3.013385832309722900e-01 -2.316775619983673096e-01 1.460139900445938110e-01 -1.399600058794021606e-01 -1.944909105077385902e-03 -5.916081368923187256e-02 7.250910997390747070e-02 -2.940199673175811768e-01 3.020316734910011292e-02 -1.027620956301689148e-01 -2.609625756740570068e-01 -3.067561388015747070e-01 7.287690788507461548e-02 -1.130587533116340637e-01 -4.415691271424293518e-02 -1.847616285085678101e-01 2.257388681173324585e-01 -9.053316712379455566e-02 -1.852298591984435916e-04 7.292260974645614624e-02 2.481886595487594604e-01 1.206602379679679871e-01 -6.932073086500167847e-02 1.193816661834716797e-01 3.561643362045288086e-01 -9.691575169563293457e-02 -3.028903007507324219e-01
3.768462687730789185e-02 -6.305938959121704102e-02 4.361982047557830811e-01 -9.780653566122055054e-02 -2.336567044258117676e-01 -2.344868704676628113e-02 -6.918513029813766479e-02 -1.625830382108688354e-01 -1.289669126272201538e-01 -9.760925918817520142e-02 5.960754305124282837e-02 1.755046993494033813e-01 3.297796100378036499e-02 -2.179026007652282715e-01 1.724459603428840637e-02 -1.927239447832107544e-01 -3.103232085704803467e-01 -9.704428911209106445e-02 -1.510290428996086121e-02 2.264215424656867981e-02 -1.800338476896286011e-01 1.413169950246810913e-01 -1.895754039287567139e-01 3.189706802368164062e-02 -9.161271899938583374e-02 2.982046604156494141e-01 1.758819669485092163e-01 9.182820469141006470e-02 3.168031275272369385e-01 4.351676255464553833e-02 3.331995904445648193e-01 -1.269476860761642456e-01
5.296842753887176514e-02 -2.938679158687591553e-01 -5.151988565921783447e-02 -1.391021162271499634e-01 -2.615390121936798096e-01 6.691990792751312256e-02 -1.314590126276016235e-01 5.741456151008605957e-02 3.507059216499328613e-01 -4.493224248290061951e-02 -2.419609874486923218e-01 7.030455023050308228e-02 -1.465985327959060669e-01 2.463483065366744995e-01 -1.574534624814987183e-01 -2.186710089445114136e-01 -3.077035546302795410e-01 -1.293225437402725220e-01 2.186366021633148193e-01 1.474588215351104736e-01 -1.509062796831130981e-01 -2.089029848575592041e-01 -2.930891141295433044e-02 8.341511338949203491e-02 3.816362023353576660e-01 1.107985712587833405e-02 1.536298990249633789e-01 -2.164849080145359039e-02 -3.168204566463828087e-03 9.370341897010803223e-02 5.021511763334274292e-02 -1.255030632019042969e-01
-1.618835702538490295e-02 -1.607782393693923950e-01 -4.164312034845352173e-02 -1.606671214103698730e-01 -1.033243015408515930e-01 -2.791091392282396555e-04 -1.387188285589218140e-01 -1.436529457569122314e-01 1.811451762914657593e-01 -1.599629595875740051e-02 -1.348243951797485352e-01 2.005010247230529785e-01 -1.487035211175680161e-02 3.532657027244567871e-01 -3.439113199710845947e-01 -3.847591280937194824e-01 -1.592082381248474121e-01 1.049460843205451965e-01 -2.856788337230682373e-01 -2.518604993820190430e-01 -1.771912127733230591e-01 8.705588988959789276e-03 -2.676315605640411377e-01 8.514259010553359985e-02 -5.999113619327545166e-02 1.596493870019912720e-01 -7.703565061092376709e-02 -5.186452344059944153e-02 2.112094759941101074e-01 -1.368409097194671631e-01 -1.961483806371688843e-02 -1.407787650823593140e-01
6.390193104743957520e-02 3.299975395202636719e-02 1.268529146909713745e-01 9.265604615211486816e-02 9.008649736642837524e-02 2.239671349525451660e-01 1.494621783494949341e-01 -1.647291034460067749e-01 -1.927307248115539551e-01 3.469263911247253418e-01 -1.336074471473693848e-01 1.025144197046756744e-02 -1.887485384941101074e-01 1.728546321392059326e-01 -1.157189086079597473e-01 -2.292342334985733032e-01 -2.010902017354965210e-01 -1.829426586627960205e-01 1.992549151182174683e-01 7.029713690280914307e-02 -3.813887834548950195e-01 -2.278841659426689148e-02 1.388052105903625488e-01 -1.470867842435836792e-01 -2.994049154222011566e-02 2.452687472105026245e-01 7.278008759021759033e-02 1.015516594052314758e-01 3.662513196468353271e-01 5.302102118730545044e-02 1.901991069316864014e-01 1.669128425419330597e-02
3.919007629156112671e-02 -5.869536846876144409e-02 9.314144402742385864e-02 -1.717792749404907227e-01 -2.631731927394866943e-01 3.542053997516632080e-01 8.575323224067687988e-02 -2.805037498474121094e-01 2.503171265125274658e-01 6.437398493289947510e-02 -1.997460052371025085e-02 1.525331288576126099e-01 1.623641327023506165e-02 1.940899342298507690e-01 -5.094883963465690613e-02 -3.759396672248840332e-01 -3.756863996386528015e-02 -1.800913363695144653e-01 -3.063935935497283936e-01 -6.932839751243591309e-02 3.055023215711116791e-02 1.458392888307571411e-01 2.076899558305740356e-01 -1.103564798831939697e-01 9.786034375429153442e-02 -5.714897811412811279e-02 -6.215117406100034714e-03 1.765237003564834595e-02 -1.945929788053035736e-02 2.874395623803138733e-02 2.951260805130004883e-01 -3.036577999591827393e-01
1.002809852361679077e-01 -2.003784477710723877e-01 -3.433217480778694153e-02 1.009563133120536804e-01 -3.470250070095062256e-01 3.207457065582275391e-01 -2.092230319976806641e-01 2.550587244331836700e-02 1.199358850717544556e-01 -4.605437070131301880e-02 -3.857085481286048889e-02 -1.854740530252456665e-01 -2.034948915243148804e-01 -8.996029198169708252e-02 -9.330924600362777710e-02 -3.959049582481384277e-01 -3.421612381935119629e-01 -8.981427550315856934e-02 -1.922308206558227539e-01 -1.191183924674987793e-01 -4.262521490454673767e-02 -1.582347154617309570e-01 -2.200783491134643555e-01 -8.455073833465576172e-02 7.775449752807617188e-02 -1.129478141665458679e-01 1.723051965236663818e-01 4.352894425392150879e-02 1.632425189018249512e-02 1.999178677797317505e-01 2.174403816461563110e-01 -8.201273530721664429e-02
2.033613435924053192e-02 -2.163869291543960571e-01 1.046102643013000488e-01 -8.173309266567230225e-02 -1.132083684206008911e-01 6.610053032636642456e-02 4.830628167837858200e-03 1.834496110677719116e-02 1.839098483324050903e-01 1.518149673938751221e-01 -2.200494408607482910e-01 2.638422548770904541e-01 -8.577662706375122070e-02 -1.465467363595962524e-02 1.717015504837036133e-01 -4.154213666915893555e-01 -3.141579031944274902e-01 -1.785622239112854004e-01 2.707546949386596680e-01 -1.468576341867446899e-01 -1.654756367206573486e-01 -9.078229218721389771e-02 -2.325217127799987793e-01 -8.034921437501907349e-02 1.575327813625335693e-01 8.102264255285263062e-02 2.445228993892669678e-01 -6.334163993597030640e-02 5.880488082766532898e-02 8.088587224483489990e-02 1.291096806526184082e-01 2.993409335613250732e-01
1.369406096637248993e-02 7.691264152526855469e-02 1.597371101379394531e-01 -6.830210238695144653e-02 -5.393542051315307617e-01 6.132887303829193115e-02 -1.648440659046173096e-01 -3.357754051685333252e-01 1.228111833333969116e-01 -8.159437775611877441e-02 -4.213390871882438660e-02 5.228541046380996704e-02 -5.154330655932426453e-02 8.859680593013763428e-02 -7.430245727300643921e-02 -2.155709862709045410e-01 3.287623077630996704e-02 -1.455159038305282593e-01 -6.395193189382553101e-02 -1.070622354745864868e-01 -1.378639936447143555e-01 2.101582586765289307e-01 -2.170032560825347900e-01 2.470240294933319092e-01 1.106604710221290588e-01 2.057923078536987305e-01 1.309712529182434082e-01 2.691560685634613037e-01 1.722164899110794067e-01 -5.944041162729263306e-02 -2.321454882621765137e-01 3.976076841354370117e-03
-1.263184845447540283e-01 2.580069899559020996e-01 6.264089792966842651e-02 -1.411065757274627686e-01 -2.496949136257171631e-01 4.091915488243103027e-02 -1.007431596517562866e-01 -3.083302974700927734e-01 -5.120796337723731995e-02 -7.071399688720703125e-02 -2.238185107707977295e-01 2.879147827625274658e-01 4.783252626657485962e-02 2.597797214984893799e-01 -1.167206168174743652e-01 -3.818581700325012207e-01 -5.336674675345420837e-02 -1.385735869407653809e-01 -8.307908475399017334e-02 -2.053140848875045776e-02 -2.101588994264602661e-02 2.582653984427452087e-02 -2.425752729177474976e-01 5.825872346758842468e-02 5.291289091110229492e-02 3.460461199283599854e-01 1.094440817832946777e-01 1.403057128190994263e-01 -8.791442215442657471e-02 -7.641644030809402466e-02 -1.340497434139251709e-01 -2.758771479129791260e-01
4.363206401467323303e-02 1.303364783525466919e-01 1.127423793077468872e-01 9.719147533178329468e-02 1.667665392160415649e-01 1.588759571313858032e-01 -3.111427426338195801e-01 -3.994286656379699707e-01 -8.352319896221160889e-02 2.575032711029052734e-01 9.762955829501152039e-03 1.654555052518844604e-01 -4.422426689416170120e-03 -3.087756456807255745e-03 -9.882438182830810547e-02 -2.753089368343353271e-01 -2.572491168975830078e-01 -2.348033785820007324e-01 1.612460166215896606e-01 5.541234742850065231e-03 -1.457037329673767090e-01 1.547270417213439941e-01 -1.746512055397033691e-01 1.914539635181427002e-01 -1.943293362855911255e-01 1.272705346345901489e-01 -5.240726843476295471e-02 -6.886979937553405762e-02 6.917671859264373779e-02 4.419639334082603455e-02 3.212645351886749268e-01 -1.792519837617874146e-01
3.372091352939605713e-01 3.311694040894508362e-02 3.152002990245819092e-01 1.348064281046390533e-02 1.223358884453773499e-01 2.466315627098083496e-01 3.054805472493171692e-02 4.388573393225669861e-02 3.712444007396697998e-02 1.436843164265155792e-02 5.507379770278930664e-02 9.783726930618286133e-02 -1.014447808265686035e-01 -1.764281541109085083e-01 -1.824155449867248535e-01 -3.064493834972381592e-01 -1.580681949853897095e-01 -9.320165216922760010e-02 2.275721579790115356e-01 2.109925635159015656e-02 -3.436146378517150879e-01 -4.236146435141563416e-02 -4.024612903594970703e-01 9.242516010999679565e-03 2.389096468687057495e-01 2.015636414289474487e-01 1.837708950042724609e-01 6.424830108880996704e-02 7.364552933722734451e-03 4.032726399600505829e-03 -1.143915131688117981e-01 8.729137480258941650e-02
-1.700939983129501343e-01 1.483358256518840790e-02 1.368383914232254028e-01 8.126743882894515991e-02 -1.974335014820098877e-01 1.149053499102592468e-01 8.365017920732498169e-02 -1.310440711677074432e-02 1.588567942380905151e-01 -2.431256324052810669e-01 2.273209393024444580e-02 5.655543133616447449e-02 -4.539931938052177429e-02 1.248402521014213562e-01 -2.609689831733703613e-01 -2.775712013244628906e-01 -1.579457521438598633e-01 -8.654237538576126099e-02 9.785394370555877686e-02 6.489653140306472778e-02 -1.053738221526145935e-01 1.621393412351608276e-01 -1.151972189545631409e-01 8.505313098430633545e-02 -2.938832640647888184e-01 2.397625446319580078e-01 3.176648616790771484e-01 -2.821769416332244873e-01 3.572056591510772705e-01 1.747692376375198364e-01 2.105306833982467651e-01 6.585481017827987671e-02
9.072260931134223938e-03 -8.789243549108505249e-02 1.392059773206710815e-01 4.283548519015312195e-02 -2.485642135143280029e-01 1.405979543924331665e-01 -1.704225242137908936e-01 -1.357983648777008057e-01 1.618632078170776367e-01 -5.598501861095428467e-02 -2.436849027872085571e-01 3.019356429576873779e-01 -1.800232082605361938e-01 -2.015134096145629883e-01 1.039536967873573303e-01 -9.868470579385757446e-02 -1.905694156885147095e-01 -2.191880345344543457e-01 8.473995327949523926e-02 6.950370967388153076e-02 -1.046692505478858948e-01 3.030930459499359131e-02 -1.109710559248924255e-01 4.254855588078498840e-02 -2.531508170068264008e-02 -2.761127427220344543e-02 4.391820430755615234e-01 1.835311204195022583e-01 2.029299736022949219e-01 -3.198827505111694336e-01 6.472567468881607056e-02 -2.654549181461334229e-01
2.777571082115173340e-01 -7.010554522275924683e-02 2.836575917899608612e-02 -2.911887764930725098e-01 -3.534525334835052490e-01 1.822732836008071899e-01 -6.784687936305999756e-02 1.121622845530509949e-01 1.741054654121398926e-01 8.934902399778366089e-02 -4.403466824442148209e-03 2.200198359787464142e-02 -2.315960526466369629e-01 7.443648576736450195e-02 9.670794941484928131e-03 -4.226384758949279785e-01 -3.270066380500793457e-01 9.565889090299606323e-02 8.326030522584915161e-02 1.071347892284393311e-01 -1.428320258855819702e-01 1.554535478353500366e-01 -1.349852234125137329e-01 -1.461656987667083740e-01 9.730391949415206909e-02 -6.854224205017089844e-02 -5.378938838839530945e-02 -1.539045274257659912e-01 2.488021403551101685e-01 6.034315377473831177e-02 1.075365766882896423e-01 -2.093106657266616821e-01
-4.303092882037162781e-02 1.880576834082603455e-02 6.564145535230636597e-02 -4.580741524696350098e-01 -2.044752687215805054e-01 1.135808452963829041e-01 -4.815563932061195374e-02 -1.389276385307312012e-01 5.798237398266792297e-02 6.716145575046539307e-02 -1.828422769904136658e-02 -9.102752804756164551e-02 -5.195903182029724121e-01 3.049013018608093262e-02 2.746137790381908417e-02 -2.299325019121170044e-01 -3.574230670928955078e-01 9.475323557853698730e-02 4.060330614447593689e-02 7.663587480783462524e-02 -1.199225261807441711e-01 1.596463611349463463e-03 -2.430049180984497070e-01 -6.190603598952293396e-02 1.282730419188737869e-02 1.121542677283287048e-01 1.793860346078872681e-01 -5.091913044452667236e-02 -1.127736717462539673e-01 -2.044302225112915039e-01 1.243007779121398926e-01 -1.652545630931854248e-01
-7.097888272255659103e-03 1.703212857246398926e-01 1.894674748182296753e-01 -2.754798233509063721e-01 -2.124010771512985229e-01 1.882544904947280884e-01 7.928137481212615967e-02 1.973244175314903259e-02 2.977037727832794189e-01 -3.499967604875564575e-02 -1.167444810271263123e-01 1.351329088211059570e-01 -2.874260842800140381e-01 1.062639132142066956e-01 -1.947999447584152222e-01 -4.085892140865325928e-01 -1.618443727493286133e-01 3.388321027159690857e-02 1.285953372716903687e-01 3.998294472694396973e-02 -8.967758715152740479e-02 2.316673845052719116e-01 -1.945913434028625488e-01 -1.455964893102645874e-01 9.391130506992340088e-02 -1.050838157534599304e-01 3.711563721299171448e-02 -3.008915781974792480e-01 -1.248506307601928711e-01 -1.572348736226558685e-02 1.547420769929885864e-01 -1.832360476255416870e-01
3.813790529966354370e-02 -1.657059490680694580e-01 -7.214139401912689209e-02 -1.003723777830600739e-02 2.943548746407032013e-02 4.145496785640716553e-01 2.825105935335159302e-02 -2.656076252460479736e-01 -5.139867961406707764e-02 -2.139156907796859741e-01 -1.504111737012863159e-01 3.702643513679504395e-01 -8.880952745676040649e-02 -1.615388691425323486e-01 2.248573815450072289e-03 -2.477701157331466675e-01 -4.286915436387062073e-02 1.795525997877120972e-01 1.049755960702896118e-01 -1.446509063243865967e-01 -2.983056306838989258e-01 1.486221328377723694e-02 -2.093617767095565796e-01 -8.102753013372421265e-02 2.105617076158523560e-01 2.385789901018142700e-01 1.554391440004110336e-02 -7.319430261850357056e-02 1.132675185799598694e-01 -1.639268994331359863e-01 -3.438854217529296875e-02 -2.546675205230712891e-01
9.523889422416687012e-02 9.421826153993606567e-02 7.477541267871856689e-02 7.161659188568592072e-03 -1.713559478521347046e-01 1.555932760238647461e-01 -9.125880897045135498e-02 -1.170229017734527588e-01 1.718859001994132996e-02 1.596643328666687012e-01 -1.982842236757278442e-01 1.454445868730545044e-01 -1.251840442419052124e-01 3.499245047569274902e-01 -3.817005157470703125e-01 -3.066709339618682861e-01 -1.120649129152297974e-01 1.524328440427780151e-01 1.334690153598785400e-01 4.635974764823913574e-02 6.382515281438827515e-02 4.099853336811065674e-02 -8.519537746906280518e-02 2.655818127095699310e-02 6.717412918806076050e-02 3.157301843166351318e-01 -1.806148141622543335e-02 3.413844108581542969e-01 -5.675582960247993469e-02 -1.160660758614540100e-01 1.911883354187011719e-01 -3.048064410686492920e-01
1.592087745666503906e-01 2.934040129184722900e-02 -4.374371841549873352e-02 -2.000175118446350098e-01 2.058765292167663574e-02 1.554634571075439453e-01 1.732731908559799194e-01 -3.758417665958404541e-01 1.146565973758697510e-01 -4.636749997735023499e-02 -1.099225208163261414e-01 -6.685962527990341187e-02 -5.939329043030738831e-02 -7.797931879758834839e-02 -8.210971020162105560e-03 -4.861176013946533203e-01 -1.264122277498245239e-01 -1.814948171377182007e-01 -8.488339930772781372e-02 -8.225160092115402222e-02 -2.545861303806304932e-01 -7.843925803899765015e-02 -1.529740989208221436e-01 -2.823472023010253906e-01 -2.271742075681686401e-01 6.885494291782379150e-02 -1.086788810789585114e-02 -1.911341100931167603e-01 3.418604135513305664e-01 4.150608927011489868e-02 1.889696717262268066e-02 9.610331058502197266e-02
1.667347364127635956e-02 1.471818834543228149e-01 -3.899148106575012207e-02 -3.849811851978302002e-01 -2.993303537368774414e-01 2.636181414127349854e-01 8.460558950901031494e-02 -2.620677947998046875e-01 6.165809556841850281e-02 1.386934667825698853e-01 -1.256901025772094727e-01 -5.452456697821617126e-02 -1.936196088790893555e-01 9.495455771684646606e-02 1.061142832040786743e-01 -1.413068175315856934e-01 -3.442880809307098389e-01 2.923193946480751038e-02 4.330329596996307373e-02 5.268051754683256149e-03 -1.795720010995864868e-01 3.160444498062133789e-01 -1.824392676353454590e-01 -1.669804751873016357e-01 1.290374398231506348e-01 9.493717923760414124e-03 1.654468923807144165e-01 -2.482675313949584961e-01 5.395355448126792908e-02 -1.911875791847705841e-02 3.171071410179138184e-02 -2.218911051750183105e-01
1.693259030580520630e-01 2.608236968517303467e-01 1.168371215462684631e-01 3.310322389006614685e-02 -2.858574092388153076e-01 1.796411871910095215e-01 1.873303055763244629e-01 -2.066735029220581055e-01 -7.319340109825134277e-02 -1.164067015051841736e-01 1.051670089364051819e-01 -2.800336666405200958e-02 -5.698847398161888123e-02 -2.620462179183959961e-01 -3.635047674179077148e-01 -3.284371793270111084e-01 -1.866377890110015869e-01 7.403213530778884888e-02 -6.891831755638122559e-02 9.514837712049484253e-02 -3.468271493911743164e-01 -1.935566514730453491e-01 4.851507022976875305e-02 4.646099731326103210e-02 -1.949394680559635162e-02 1.839974671602249146e-01 1.576214730739593506e-01 4.855593293905258179e-02 -1.103542968630790710e-01 1.688560694456100464e-01 1.579156965017318726e-01 1.031422764062881470e-01
-1.495808362960815430e-02 1.674310714006423950e-01 -4.537953808903694153e-02 -2.131262868642807007e-01 -1.034164056181907654e-01 1.774512678384780884e-01 3.068295773118734360e-03 -3.219068646430969238e-01 -1.004454791545867920e-01 1.890820711851119995e-01 -2.580529451370239258e-02 1.445232629776000977e-01 -6.767395883798599243e-02 -9.290841966867446899e-02 -9.622719883918762207e-02 -5.796188712120056152e-01 6.953202188014984131e-02 7.704591006040573120e-02 -2.422757912427186966e-03 -3.786257281899452209e-02 5.613311007618904114e-02 3.258607536554336548e-02 -4.345329701900482178e-01 -9.967815130949020386e-02 -7.459814194589853287e-03 1.862427741289138794e-01 9.608557820320129395e-02 -1.307192142121493816e-03 1.852570772171020508e-01 -1.398385614156723022e-01 1.939676403999328613e-01 4.435908421874046326e-02
3.942729532718658447e-01 1.995613239705562592e-02 2.247723937034606934e-01 -2.774230539798736572e-01 -1.924953907728195190e-01 1.506966352462768555e-01 -6.563576310873031616e-02 1.062305420637130737e-01 1.654300838708877563e-01 -7.554085552692413330e-02 -2.463207691907882690e-01 1.193886324763298035e-01 -2.067149430513381958e-01 -1.100579723715782166e-01 6.605643779039382935e-02 -2.202727347612380981e-01 -3.490778207778930664e-01 9.159120172262191772e-02 -1.075785756111145020e-01 1.600669138133525848e-02 -2.276381105184555054e-01 8.485304564237594604e-02 -2.369760125875473022e-01 1.055735871195793152e-01 -1.650288850069046021e-01 -6.397008150815963745e-02 2.706600166857242584e-02 8.269147574901580811e-02 9.132196009159088135e-02 -5.653583258390426636e-02 3.266802728176116943e-01 5.441225599497556686e-03
2.154709547758102417e-01 3.683080673217773438e-01 -3.473897278308868408e-02 -8.239205926656723022e-02 -3.446111679077148438e-01 2.489077001810073853e-01 4.680352285504341125e-03 -2.823554575443267822e-01 1.023006960749626160e-01 -6.378569174557924271e-03 -7.012266665697097778e-02 -1.094435974955558777e-01 9.002962149679660797e-03 -6.443031877279281616e-02 -2.606475353240966797e-01 -1.130666732788085938e-01 6.168260425329208374e-02 1.222723629325628281e-02 -2.111279666423797607e-01 -1.683104485273361206e-01 -2.441976666450500488e-01 -1.163142919540405273e-02 1.821824759244918823e-01 -1.119347065687179565e-01 2.273480147123336792e-01 1.536341011524200439e-01 -5.464762914925813675e-03 -1.997661441564559937e-01 3.191040456295013428e-01 3.642474114894866943e-02 1.869235485792160034e-01 -3.802951052784919739e-02
7.544386386871337891e-02 7.702194154262542725e-02 -8.140286058187484741e-02 -3.182839155197143555e-01 -4.493529722094535828e-02 -3.215876966714859009e-02 1.653190143406391144e-02 -4.872987270355224609e-01 2.101018130779266357e-01 6.211476773023605347e-02 -1.223337650299072266e-02 4.791738092899322510e-02 -4.576398432254791260e-02 9.185531735420227051e-02 2.116135358810424805e-01 -3.301587700843811035e-01 -1.939060091972351074e-01 1.520445197820663452e-01 6.479895114898681641e-02 -1.088480874896049500e-01 -4.132899343967437744e-01 1.280706226825714111e-01 -2.048319205641746521e-02 -4.992794245481491089e-02 1.071938127279281616e-01 1.301546245813369751e-01 2.827122509479522705e-01 1.658795922994613647e-01 1.767157018184661865e-02 -1.639127545058727264e-02 -3.831182792782783508e-02 1.417241394519805908e-01
2.427843958139419556e-01 -1.562847197055816650e-01 -7.346071302890777588e-02 2.486984431743621826e-02 -2.763743102550506592e-01 3.165799975395202637e-01 -2.803730368614196777e-01 1.238479539752006531e-01 3.657946363091468811e-02 1.091111898422241211e-01 -2.127625197172164917e-01 1.889407187700271606e-01 -4.613613188266754150e-01 -8.109214156866073608e-02 -9.556609392166137695e-02 -2.622247338294982910e-01 3.242689417675137520e-04 -1.490071117877960205e-01 -1.162023246288299561e-01 1.136436387896537781e-01 -2.248349338769912720e-01 1.191513705998659134e-02 -5.146999657154083252e-02 9.209341555833816528e-02 1.876153796911239624e-01 -1.906430125236511230e-01 9.838667511940002441e-02 -1.198624446988105774e-01 1.708534359931945801e-01 -2.411050349473953247e-02 -1.746140792965888977e-02 1.114256009459495544e-01
2.053664065897464752e-02 -1.162879168987274170e-01 6.518299132585525513e-02 -1.115542277693748474e-01 5.819052457809448242e-02 2.135697379708290100e-02 1.018279194831848145e-01 -3.418024778366088867e-01 -1.495295166969299316e-01 3.586117923259735107e-02 -2.976512312889099121e-01 -4.971354082226753235e-02 -1.589385718107223511e-01 1.074140369892120361e-01 -1.680923998355865479e-01 -1.596161723136901855e-01 -1.709901243448257446e-01 -3.036890327930450439e-01 -1.361809670925140381e-01 -2.847808599472045898e-02 -2.409175932407379150e-01 -1.302559375762939453e-01 1.622966378927230835e-01 1.038997434079647064e-02 1.071722991764545441e-02 2.717317044734954834e-01 9.347980469465255737e-02 2.766731977462768555e-01 3.858057856559753418e-01 1.538859903812408447e-01 2.255912423133850098e-01 -9.023753553628921509e-02
6.628931313753128052e-02 -1.795251518487930298e-01 -4.434419795870780945e-02 -3.207810223102569580e-02 -9.282708913087844849e-02 2.479907870292663574e-01 8.441554754972457886e-02 -1.613354682922363281e-01 -1.342333257198333740e-01 -3.473322093486785889e-02 -1.962019056081771851e-01 3.447752892971038818e-01 -1.657527238130569458e-01 2.521594464778900146e-01 -4.233005344867706299e-01 -2.065979689359664917e-01 -6.333373486995697021e-02 2.286746352910995483e-02 1.883025020360946655e-01 -2.807218730449676514e-01 -2.864933013916015625e-01 2.061809897422790527e-01 -2.321526110172271729e-01 -1.023659855127334595e-01 -2.847868949174880981e-02 5.506842955946922302e-02 -1.031995341181755066e-01 5.841448903083801270e-02 7.873067259788513184e-02 -1.665746271610260010e-01 6.303001940250396729e-02 -6.333515048027038574e-02
3.757943212985992432e-02 -3.047595173120498657e-02 7.083653658628463745e-02 9.227500297129154205e-03 -4.910369217395782471e-01 -4.686994105577468872e-02 -3.597990274429321289e-01 -2.904094755649566650e-01 1.802879869937896729e-01 -5.602014809846878052e-02 -1.590975224971771240e-01 6.517284363508224487e-02 -7.578194886445999146e-02 2.049513161182403564e-01 -1.498607695102691650e-01 -2.834555804729461670e-01 -8.642678149044513702e-03 -2.023536413908004761e-01 -2.713055908679962158e-02 -7.137790322303771973e-03 -7.013299316167831421e-02 1.178221032023429871e-01 -1.367039531469345093e-01 2.992085218429565430e-01 4.301947727799415588e-02 2.850726842880249023e-01 9.649132192134857178e-02 1.719675362110137939e-01 7.040067762136459351e-02 -8.126300759613513947e-03 -1.266414225101470947e-01 -8.837460726499557495e-02
2.355758547782897949e-01 6.042643263936042786e-02 -2.556081674993038177e-02 -2.746798284351825714e-02 -2.127999365329742432e-01 2.155112028121948242e-01 -2.797885835170745850e-01 1.899010390043258667e-01 1.009756177663803101e-01 1.943776607513427734e-01 -2.366600185632705688e-01 3.324733376502990723e-01 -3.312743008136749268e-01 -8.330760151147842407e-02 1.087542250752449036e-01 -1.568460762500762939e-01 -7.928967475891113281e-02 -1.086831018328666687e-01 -2.209754735231399536e-01 6.415512412786483765e-02 -1.613347083330154419e-01 1.283096671104431152e-01 3.743834048509597778e-02 2.868762016296386719e-01 2.272893339395523071e-01 6.287041306495666504e-02 1.641295701265335083e-01 -1.420322209596633911e-01 1.794419288635253906e-01 -3.086391650140285492e-02 1.805448681116104126e-01 5.080602597445249557e-03
2.423757463693618774e-01 3.525698930025100708e-02 -2.252861484885215759e-02 1.047888919711112976e-01 -1.506538987159729004e-01 2.463264465332031250e-01 1.325620263814926147e-01 -1.759823709726333618e-01 6.990488618612289429e-02 2.237641066312789917e-01 7.162036001682281494e-02 -2.055417746305465698e-01 -1.791495643556118011e-02 -2.033431082963943481e-01 -2.265618443489074707e-01 -2.638451457023620605e-01 -3.867993354797363281e-01 -8.281191438436508179e-02 -4.840187355875968933e-02 8.300695568323135376e-02 -3.282569944858551025e-01 -8.281649649143218994e-02 3.867056965827941895e-02 1.812524497509002686e-01 -1.469815671443939209e-01 2.111244946718215942e-01 2.203944474458694458e-01 -2.325038760900497437e-01 -8.602325688116252422e-04 1.020511090755462646e-01 1.903499811887741089e-01 -3.922182694077491760e-02
-1.592134237289428711e-01 -2.268566191196441650e-01 1.612708568572998047e-01 -4.821454361081123352e-02 -1.513208597898483276e-01 3.098539412021636963e-01 -1.225338503718376160e-01 -1.489427289925515652e-03 4.302628338336944580e-01 -1.030936371535062790e-02 -2.913740277290344238e-01 1.992757022380828857e-01 -3.243979215621948242e-01 1.433925032615661621e-01 -1.139940991997718811e-01 -3.083673715591430664e-01 -6.231367960572242737e-02 2.759067341685295105e-02 -1.065926551818847656e-01 -5.276108160614967346e-02 -2.935624718666076660e-01 -2.054685354232788086e-02 7.029827684164047241e-02 -5.229340121150016785e-02 -2.778489142656326294e-02 -2.067494019865989685e-02 3.530454263091087341e-02 2.745123766362667084e-02 -8.972217887639999390e-02 1.834392547607421875e-02 1.940124779939651489e-01 2.343358397483825684e-01
3.913607001304626465e-01 -1.434396058320999146e-01 1.892031878232955933e-01 -9.132865071296691895e-02 -4.398974180221557617e-01 2.314916700124740601e-01 -2.299034744501113892e-01 -6.043305993080139160e-02 -1.466674450784921646e-02 -6.740498542785644531e-02 -1.761786639690399170e-01 -3.626935556530952454e-02 -1.446150690317153931e-01 -1.603175103664398193e-01 -1.259014308452606201e-01 -4.237371683120727539e-01 -2.565794289112091064e-01 -7.186554372310638428e-02 -4.409008100628852844e-02 6.357400119304656982e-02 7.754239439964294434e-02 1.277599390596151352e-02 -1.026001870632171631e-01 -2.079331427812576294e-01 7.352848351001739502e-02 -8.957993239164352417e-02 1.731507666409015656e-02 6.416105665266513824e-03 1.569725200533866882e-02 -1.426702141761779785e-01 1.548555791378021240e-01 6.410083919763565063e-02
-1.491538435220718384e-01 -3.277964890003204346e-02 -3.452055901288986206e-02 -9.138578921556472778e-02 -2.720722854137420654e-01 1.674923598766326904e-01 -2.468673437833786011e-01 -3.127056360244750977e-01 7.528269290924072266e-02 8.399835228919982910e-02 -1.428346782922744751e-01 1.023808717727661133e-01 2.438757121562957764e-01 1.489464491605758667e-01 -1.865633726119995117e-01 -2.140989452600479126e-01 -1.008481308817863464e-01 -1.319007575511932373e-01 -4.942275583744049072e-02 -1.177326887845993042e-01 -1.205632612109184265e-01 -4.864918068051338196e-02 -2.548421323299407959e-01 3.671201169490814209e-01 1.174772679805755615e-01 3.683494031429290771e-01 1.433689594268798828e-01 1.685036867856979370e-01 -4.930745810270309448e-02 -2.507456392049789429e-02 6.056699529290199280e-02 -1.864523887634277344e-01
3.336764872074127197e-02 -2.794075571000576019e-02 -1.051111668348312378e-01 -1.640260219573974609e-01 -2.963964045047760010e-01 4.655834138393402100e-01 2.032983750104904175e-01 1.575414650142192841e-02 1.106672212481498718e-01 -1.780497729778289795e-01 2.279056794941425323e-02 7.555038481950759888e-02 -1.119795069098472595e-01 4.504239559173583984e-02 -5.091369152069091797e-02 -1.815038472414016724e-01 -1.916768997907638550e-01 -2.432257682085037231e-01 -3.858551681041717529e-01 -5.603995174169540405e-02 -1.217200011014938354e-01 1.306493766605854034e-02 1.027635633945465088e-01 1.087253689765930176e-01 3.549090325832366943e-01 -1.674245856702327728e-02 5.585092306137084961e-02 8.637597411870956421e-02 -9.473075158894062042e-03 -7.829155027866363525e-02 2.160990536212921143e-01 -1.965835243463516235e-01
-5.295931175351142883e-02 -9.604611247777938843e-02 4.026342183351516724e-03 -2.856121659278869629e-01 9.716984629631042480e-02 2.455905638635158539e-02 -1.127549707889556885e-01 -2.454324960708618164e-01 1.639190763235092163e-01 -1.397722661495208740e-01 -1.173538044095039368e-01 7.062815129756927490e-02 -2.753866612911224365e-01 -3.620947897434234619e-02 -2.834975123405456543e-01 -1.936931163072586060e-01 -3.606984913349151611e-01 -1.587540842592716217e-02 4.035543277859687805e-02 -7.289893925189971924e-02 -2.849125564098358154e-01 -1.066175624728202820e-01 -1.817127615213394165e-01 2.079793214797973633e-01 1.780087649822235107e-01 8.500841259956359863e-02 2.975336611270904541e-01 2.579650282859802246e-01 -3.654732927680015564e-02 2.403156161308288574e-01 -2.453058492392301559e-03 6.313810497522354126e-02
9.805285185575485229e-02 6.349874287843704224e-02 1.408943533897399902e-01 -4.647922813892364502e-01 -3.649378120899200439e-01 2.677844166755676270e-01 -5.531683564186096191e-02 -1.128159016370773315e-01 1.966793239116668701e-01 -1.077012196183204651e-01 -1.240348815917968750e-01 1.413366496562957764e-01 -2.996589541435241699e-01 1.505382061004638672e-01 -2.758606337010860443e-02 -1.779253333806991577e-01 -2.614821195602416992e-01 1.668144166469573975e-01 9.093266725540161133e-02 4.587985947728157043e-02 -1.681338101625442505e-01 2.604338526725769043e-01 -1.073100343346595764e-01 -1.077335104346275330e-01 2.048563398420810699e-02 -7.535458356142044067e-02 -7.953629642724990845e-02 -6.405467540025711060e-02 1.979144811630249023e-01 -6.306578963994979858e-02 1.146494746208190918e-01 2.582326903939247131e-02
8.258847147226333618e-02 1.198189482092857361e-01 -2.193805016577243805e-02 -7.527384441345930099e-03 -2.336776703596115112e-01 1.557465791702270508e-01 -2.247580587863922119e-01 8.595575392246246338e-02 1.309228986501693726e-01 8.230111747980117798e-02 -2.450799345970153809e-01 8.168555796146392822e-02 1.041429117321968079e-01 1.269810497760772705e-01 -5.072614550590515137e-01 -2.313542813062667847e-01 -1.468702591955661774e-02 -2.481365203857421875e-01 2.500549852848052979e-01 7.529915892519056797e-04 -2.175119966268539429e-01 -2.434140630066394806e-02 2.159443646669387817e-01 -6.182751804590225220e-02 9.984563291072845459e-02 1.278018206357955933e-01 -1.694975234568119049e-02 -1.155830994248390198e-01 2.947279810905456543e-01 8.812356740236282349e-02 2.344400286674499512e-01 -2.902270853519439697e-02
-9.416178613901138306e-02 1.668466776609420776e-01 9.339941293001174927e-02 -2.394232451915740967e-01 -3.060331046581268311e-01 2.692041099071502686e-01 -4.678952321410179138e-02 -2.998895943164825439e-02 2.547808885574340820e-01 -6.340818107128143311e-02 -1.449421644210815430e-01 6.988674402236938477e-02 -2.776087820529937744e-01 1.266084611415863037e-01 -2.985710501670837402e-01 -2.529091536998748779e-01 -1.441833823919296265e-01 1.813218742609024048e-01 -3.737971186637878418e-02 -3.425317350775003433e-03 -1.300978809595108032e-01 2.280032336711883545e-01 -1.689990013837814331e-01 -2.426587045192718506e-02 2.347980737686157227e-01 -9.288267046213150024e-02 -1.549935061484575272e-02 -2.873972356319427490e-01 -1.025621742010116577e-01 1.374970674514770508e-01 1.984775960445404053e-01 -1.358463764190673828e-01
-3.425253182649612427e-02 -3.580329194664955139e-02 9.785437583923339844e-02 -1.711765229701995850e-01 -1.645323038101196289e-01 9.973663091659545898e-02 -2.095970362424850464e-01 -1.993049308657646179e-02 -2.447441071271896362e-01 1.539224013686180115e-02 9.615714102983474731e-02 -2.365619540214538574e-01 -1.738421916961669922e-01 -6.731671839952468872e-02 -1.934196203947067261e-01 -3.576432168483734131e-01 -2.829120755195617676e-01 7.749922573566436768e-02 -7.273524999618530273e-02 -2.040644874796271324e-03 -1.991219818592071533e-01 2.446556687355041504e-01 -1.345896124839782715e-01 2.936072945594787598e-01 8.993811160326004028e-02 4.348843395709991455e-01 7.291902601718902588e-02 -5.172279104590415955e-02 1.889351606369018555e-01 1.160062626004219055e-01 2.093704044818878174e-02 4.405969753861427307e-02
-2.170670591294765472e-02 3.910044580698013306e-02 -1.913047730922698975e-01 -1.769290771335363388e-03 -5.345533043146133423e-02 4.579169154167175293e-01 1.257462352514266968e-01 -6.566356867551803589e-02 5.731452256441116333e-02 3.774790791794657707e-03 -6.514815986156463623e-02 1.573519557714462280e-01 -2.318146638572216034e-03 -9.905138611793518066e-02 -2.641432881355285645e-01 -1.980322450399398804e-01 -2.154321670532226562e-01 2.108098715543746948e-01 1.718148402869701385e-02 1.405960693955421448e-02 -3.620256483554840088e-01 -1.925810007378458977e-03 -1.376657783985137939e-01 2.478809803724288940e-01 1.261338293552398682e-01 2.521219253540039062e-01 1.049966588616371155e-01 -2.325503900647163391e-02 -1.539766937494277954e-01 -2.622339129447937012e-01 2.171948850154876709e-01 -2.100594341754913330e-01
8.271758258342742920e-02 -3.439102470874786377e-01 9.396141767501831055e-02 2.266733162105083466e-02 -4.088163971900939941e-01 -9.872009605169296265e-02 -1.804369390010833740e-01 1.761962659657001495e-02 3.166687116026878357e-02 8.535838872194290161e-02 4.489272832870483398e-02 2.244527488946914673e-01 -1.524482071399688721e-01 7.585478574037551880e-02 -6.234603002667427063e-02 -2.286726683378219604e-01 -1.190144047141075134e-01 -2.043116241693496704e-01 4.135364294052124023e-01 -1.505696624517440796e-01 -1.285361647605895996e-01 2.571668624877929688e-01 1.336249858140945435e-01 -9.433259814977645874e-02 6.963281333446502686e-02 2.355423569679260254e-01 1.400841400027275085e-02 1.890913099050521851e-01 1.268964633345603943e-02 1.333397924900054932e-01 1.472976058721542358e-01 -1.225604042410850525e-01
8.995189517736434937e-02 -1.416934877634048462e-01 4.744126647710800171e-02 3.150319680571556091e-02 -4.021496176719665527e-01 1.260997653007507324e-01 -1.046014353632926941e-01 -6.944847106933593750e-02 3.060142099857330322e-01 -9.359879791736602783e-02 -1.588176339864730835e-01 1.833482235670089722e-01 -4.151746630668640137e-01 6.829482316970825195e-02 -1.360926660709083080e-03 -1.231207698583602905e-01 -2.209635525941848755e-01 -1.336438506841659546e-01 3.698708117008209229e-01 6.726257503032684326e-02 -4.124523326754570007e-02 -6.391982734203338623e-02 -4.076346382498741150e-02 8.526831865310668945e-02 2.864059507846832275e-01 -2.516637183725833893e-02 3.354824706912040710e-02 2.690394520759582520e-01 5.006750673055648804e-02 1.526433974504470825e-01 2.181318216025829315e-02 -1.287369281053543091e-01
-7.651516050100326538e-02 1.191394254565238953e-01 1.249748542904853821e-01 2.587971687316894531e-01 -8.979505300521850586e-02 1.575197875499725342e-01 -1.544162780046463013e-01 4.272124916315078735e-02 -1.724511086940765381e-01 8.854228258132934570e-02 4.339027404785156250e-02 3.576216399669647217e-01 -2.016755640506744385e-01 1.796204149723052979e-01 4.290090501308441162e-02 -1.500032395124435425e-01 -6.786460429430007935e-02 1.879789829254150391e-01 -1.515784300863742828e-02 1.063806936144828796e-02 -5.030668377876281738e-01 -4.527932032942771912e-02 -1.349243968725204468e-01 6.596328318119049072e-02 9.486743807792663574e-02 1.612352728843688965e-01 2.649646103382110596e-01 -1.683612763881683350e-01 4.750376194715499878e-02 1.896266490221023560e-01 2.099515497684478760e-02 -2.898401021957397461e-01
1.606562584638595581e-01 3.314706385135650635e-01 9.240031987428665161e-02 2.222240418195724487e-01 1.218274328857660294e-02 1.539787501096725464e-01 -2.018461972475051880e-01 -2.744425535202026367e-01 1.666322052478790283e-01 1.556978225708007812e-01 -1.606842428445816040e-01 4.805254563689231873e-02 -8.788251876831054688e-02 9.677986055612564087e-02 5.423618853092193604e-02 -2.252384573221206665e-01 -2.466821819543838501e-01 -6.471760571002960205e-02 1.497212499380111694e-01 -2.072479128837585449e-01 -1.133933290839195251e-01 3.465399891138076782e-02 -1.243289411067962646e-01 2.847920060157775879e-01 -5.461185425519943237e-02 1.393547952175140381e-01 1.479938626289367676e-01 1.034022048115730286e-01 1.212708204984664917e-01 4.520352929830551147e-02 1.928928494453430176e-01 -4.069289267063140869e-01
2.856251597404479980e-01 -5.978072434663772583e-02 6.247976049780845642e-02 3.363514319062232971e-02 -4.918886721134185791e-02 1.707536578178405762e-01 -1.243214495480060577e-02 -9.176710993051528931e-02 -1.668026447296142578e-01 4.573175683617591858e-02 -5.578436329960823059e-02 1.492621842771768570e-02 6.094771251082420349e-02 2.579228281974792480e-01 -2.481777667999267578e-01 -3.830669522285461426e-01 8.845616877079010010e-02 6.242725253105163574e-02 7.523574680089950562e-02 -9.705635905265808105e-02 -3.240319490432739258e-01 -3.019354678690433502e-02 1.357896775007247925e-01 -2.618717849254608154e-01 8.168152719736099243e-02 3.094213902950286865e-01 2.071984559297561646e-01 1.766219921410083771e-02 -5.427173338830471039e-03 3.047986924648284912e-01 1.729896664619445801e-01 -2.638122141361236572e-01
2.975407838821411133e-01 -1.283743530511856079e-01 1.284178048372268677e-01 -2.485982328653335571e-01 -2.273582816123962402e-01 1.807087063789367676e-01 -1.599459052085876465e-01 5.246852710843086243e-02 5.697675421833992004e-02 8.118127286434173584e-02 -2.409947514533996582e-01 -5.132934078574180603e-02 -5.190790072083473206e-02 1.080558970570564270e-01 1.113136410713195801e-01 -2.362461686134338379e-01 -5.454162359237670898e-01 5.874004587531089783e-02 2.361249774694442749e-01 -1.068697944283485413e-01 -8.237860351800918579e-02 1.082541719079017639e-01 -3.864007070660591125e-02 3.465487062931060791e-02 -8.949875086545944214e-02 6.969446688890457153e-02 -6.439215689897537231e-02 -8.719599992036819458e-02 2.189825922250747681e-01 6.577827036380767822e-02 2.531049251556396484e-01 -1.436209678649902344e-01
4.627096280455589294e-02 -2.472676485776901245e-01 7.501079887151718140e-02 -2.224510461091995239e-01 -3.243216574192047119e-01 5.751371383666992188e-02 4.682735539972782135e-03 8.463005721569061279e-02 3.361373543739318848e-01 -8.380548655986785889e-02 -1.845989972352981567e-01 1.280550062656402588e-01 -3.825547695159912109e-01 9.695447981357574463e-02 -1.470916569232940674e-01 -1.312782764434814453e-01 -3.170759975910186768e-01 3.517146036028862000e-02 3.364730626344680786e-02 3.727710247039794922e-02 -8.851233869791030884e-02 1.155307665467262268e-01 7.085718214511871338e-02 -1.393015384674072266e-01 2.620122432708740234e-01 -2.202882431447505951e-02 -8.009935170412063599e-02 2.799622528254985809e-02 1.836279630661010742e-01 -2.083489745855331421e-01 2.035770565271377563e-01 -2.366739958524703979e-01
1.212749257683753967e-01 -7.444267719984054565e-02 8.101756870746612549e-02 3.617209196090698242e-02 -2.496691346168518066e-01 1.957384943962097168e-01 -1.412571966648101807e-01 -2.602882869541645050e-02 1.546487361192703247e-01 2.109170258045196533e-01 -2.095146328210830688e-01 -4.174098744988441467e-02 -4.330112412571907043e-02 1.451070606708526611e-01 2.081008814275264740e-02 -3.241481184959411621e-01 -3.178923428058624268e-01 -1.165732070803642273e-01 -2.426065355539321899e-01 1.248566620051860809e-02 -9.752388298511505127e-02 -2.880850434303283691e-01 -2.811123132705688477e-01 -1.130215749144554138e-01 1.452236026525497437e-01 -2.951059117913246155e-02 2.925832271575927734e-01 -7.281196862459182739e-02 -1.521923206746578217e-02 2.876513898372650146e-01 2.330649048089981079e-01 1.207783570862375200e-04
4.448118805885314941e-02 1.491269320249557495e-01 7.234385609626770020e-02 -7.015797495841979980e-02 -2.016094177961349487e-01 -4.257599636912345886e-02 -1.172207146883010864e-01 -1.922502517700195312e-01 2.266931533813476562e-01 7.565721869468688965e-02 -2.703960537910461426e-01 2.621615231037139893e-01 -3.785852342844009399e-02 2.022913843393325806e-01 -1.350087374448776245e-01 -2.201516181230545044e-01 -9.693498909473419189e-02 -4.622131958603858948e-02 -8.441320806741714478e-02 -2.013849094510078430e-02 -3.326371312141418457e-01 6.562378257513046265e-02 1.606715321540832520e-01 2.994162142276763916e-01 -1.154659613966941833e-01 4.438633918762207031e-01 1.965439878404140472e-02 2.857881188392639160e-01 1.363351643085479736e-01 -2.892713807523250580e-02 -1.527818944305181503e-02 -5.396414548158645630e-02
1.182405054569244385e-01 -7.799392193555831909e-02 3.986797109246253967e-02 -3.662336468696594238e-01 -8.792586624622344971e-02 3.288716375827789307e-01 -4.915755242109298706e-02 -3.915941342711448669e-02 -5.622955411672592163e-02 -9.239581972360610962e-02 -1.591550000011920929e-02 -4.046325758099555969e-02 -2.672533094882965088e-01 6.475772708654403687e-02 -2.958546578884124756e-02 -2.185632586479187012e-01 -1.879222393035888672e-01 -1.171785816550254822e-01 -1.558515941724181175e-03 -1.904155015945434570e-01 -3.106065094470977783e-01 1.054018214344978333e-01 1.256269067525863647e-01 6.637506186962127686e-02 2.368647903203964233e-01 1.872582137584686279e-01 2.618726491928100586e-01 -3.112751804292201996e-02 -8.202081173658370972e-02 4.195834398269653320e-01 -1.652332544326782227e-01 5.151091143488883972e-02
2.288142591714859009e-01 3.568456508219242096e-03 -3.118252940475940704e-02 -1.127531155943870544e-01 -1.145589128136634827e-01 3.238908648490905762e-01 -3.493806421756744385e-01 9.591531008481979370e-02 -1.377863734960556030e-01 -5.704168602824211121e-02 6.130196899175643921e-02 -5.235833674669265747e-02 -3.759442269802093506e-01 -1.118870899081230164e-01 -2.011288106441497803e-01 -2.481733560562133789e-01 -3.275835216045379639e-01 8.502908796072006226e-02 -2.203429341316223145e-01 -8.966292440891265869e-02 -1.547694057226181030e-01 2.181247919797897339e-01 -9.581924229860305786e-02 -2.227438054978847504e-02 8.957722224295139313e-03 1.882037967443466187e-01 5.160986632108688354e-02 2.263296209275722504e-02 -6.830843538045883179e-02 2.170645296573638916e-01 1.198052708059549332e-02 -2.388978749513626099e-01
1.001147404313087463e-01 3.367039561271667480e-02 2.639018595218658447e-01 -1.810870170593261719e-01 -3.994093537330627441e-01 6.118018925189971924e-02 6.894998252391815186e-02 8.606451004743576050e-02 8.358695358037948608e-02 1.582075357437133789e-01 -7.692791521549224854e-02 8.489412069320678711e-02 -2.416259050369262695e-01 9.268245846033096313e-02 -6.744319107383489609e-03 -5.371885299682617188e-01 7.977600395679473877e-02 9.155483543872833252e-02 -1.036225259304046631e-01 -1.742765307426452637e-01 -2.232122868299484253e-01 2.399974018335342407e-01 -4.824213683605194092e-02 9.310871362686157227e-02 -5.772146955132484436e-02 -8.244870230555534363e-03 -4.720719531178474426e-02 1.409476101398468018e-01 -1.714322268962860107e-01 2.351426780223846436e-01 1.596056073904037476e-01 1.783720403909683228e-02
-6.408238410949707031e-02 -3.193939477205276489e-02 2.520402967929840088e-01 1.215099915862083435e-01 -2.584935128688812256e-01 1.391860097646713257e-01 -2.559724748134613037e-01 2.170504815876483917e-02 1.507233679294586182e-01 -4.063169285655021667e-02 -3.007585704326629639e-01 7.324190437793731689e-02 -1.638148352503776550e-02 1.306589990854263306e-01 -3.070492744445800781e-01 -3.632484674453735352e-01 -2.853254377841949463e-01 -1.359340548515319824e-01 -1.328352689743041992e-01 -1.909205466508865356e-01 -1.155314445495605469e-01 1.058905124664306641e-01 -5.216147750616073608e-03 -2.395009100437164307e-01 5.856903269886970520e-03 2.184867411851882935e-01 -2.819155454635620117e-01 -1.091299206018447876e-01 -5.242941901087760925e-02 -1.013897545635700226e-02 5.936357006430625916e-02 1.384826749563217163e-01
1.282513588666915894e-01 -1.447974294424057007e-01 -9.187725931406021118e-02 -1.635369360446929932e-01 -3.462795317173004150e-01 8.085706084966659546e-02 -2.597164809703826904e-01 -4.995713755488395691e-02 -9.418593719601631165e-03 8.966402709484100342e-02 1.189602911472320557e-01 4.997187852859497070e-02 2.559414133429527283e-02 -1.060943379998207092e-01 -1.013449355959892273e-01 -2.934353351593017578e-01 -3.800082504749298096e-01 -3.403153643012046814e-02 -2.663015723228454590e-01 5.992270261049270630e-02 -2.074749767780303955e-01 6.469366699457168579e-02 1.421552151441574097e-01 3.703161478042602539e-01 1.191129833459854126e-01 3.421227931976318359e-01 1.319231837987899780e-01 3.848192095756530762e-02 6.074506416916847229e-02 1.162330582737922668e-01 7.716921716928482056e-02 -4.474550951272249222e-03
2.931998968124389648e-01 8.369139581918716431e-02 1.533826887607574463e-01 6.510835886001586914e-02 -2.818323969841003418e-01 1.661108881235122681e-01 -1.428983211517333984e-01 -2.554831802845001221e-01 -6.445007026195526123e-02 1.655104607343673706e-01 1.114571467041969299e-01 3.931781277060508728e-03 6.065693497657775879e-02 2.346654981374740601e-02 -2.420891672372817993e-01 -1.681348979473114014e-01 4.190389998257160187e-03 -1.231612265110015869e-01 -7.528433203697204590e-02 -1.157653331756591797e-02 -2.256932556629180908e-01 2.068217396736145020e-01 -2.810785472393035889e-01 4.530834406614303589e-02 -3.303839638829231262e-02 1.118894368410110474e-01 7.254173606634140015e-02 -3.822288513183593750e-01 2.437029778957366943e-01 -4.191385209560394287e-02 3.591325283050537109e-01 -2.456567808985710144e-02
2.919779717922210693e-01 9.787371754646301270e-02 -4.198107495903968811e-02 1.576835364103317261e-01 -1.143016889691352844e-01 2.267969548702239990e-01 -7.189353462308645248e-03 -1.027205437421798706e-01 -1.712555736303329468e-01 -5.734371766448020935e-02 -7.346630841493606567e-02 -8.804753422737121582e-03 4.538463056087493896e-02 1.152163296937942505e-01 -2.475800216197967529e-01 -5.240687131881713867e-01 4.047420620918273926e-02 -5.010793358087539673e-02 -7.697527855634689331e-02 3.510645776987075806e-02 -2.121762335300445557e-01 4.702316597104072571e-02 5.275420099496841431e-02 -1.246750131249427795e-01 1.919138282537460327e-01 3.701411485671997070e-01 6.770297884941101074e-02 1.673531681299209595e-01 -1.092457622289657593e-01 2.447762340307235718e-01 2.345329374074935913e-01 -6.263297051191329956e-02
1.541603654623031616e-01 -3.848233446478843689e-02 1.927568465471267700e-01 1.399864405393600464e-01 -2.149137407541275024e-01 -1.638903021812438965e-01 1.144103929400444031e-01 -1.694985032081604004e-01 2.572975866496562958e-02 8.435573428869247437e-02 -1.841673702001571655e-01 1.961391270160675049e-01 -2.603318393230438232e-01 -2.598121576011180878e-02 8.918856829404830933e-02 -8.564372360706329346e-02 -1.307073533535003662e-01 -1.241429299116134644e-01 -1.848098635673522949e-01 -5.337553471326828003e-02 -1.878065615892410278e-01 4.688442125916481018e-02 -1.935499906539916992e-01 -2.187198493629693985e-03 9.510645270347595215e-02 2.088474035263061523e-01 2.407452762126922607e-01 2.828928232192993164e-01 1.358294039964675903e-01 9.935156255960464478e-02 3.317089080810546875e-01 -4.071807563304901123e-01
1.253655850887298584e-01 -4.304954409599304199e-02 1.646351534873247147e-03 2.003143578767776489e-01 -2.380450814962387085e-01 2.095791324973106384e-02 -3.866356238722801208e-02 -1.277288049459457397e-01 4.782604798674583435e-02 1.007898673415184021e-01 -2.405337430536746979e-02 2.221310287714004517e-01 -2.627906799316406250e-01 1.342245144769549370e-03 3.190320730209350586e-02 -2.518610954284667969e-01 1.833307594060897827e-01 -2.703889012336730957e-01 -3.965141251683235168e-02 -8.823637664318084717e-02 -3.239283263683319092e-01 3.496382534503936768e-01 -1.425461471080780029e-01 -7.933346182107925415e-02 4.643489047884941101e-02 2.745367884635925293e-01 -2.167981266975402832e-01 -2.202491611242294312e-01 6.993031501770019531e-02 4.531815275549888611e-02 -6.164730526506900787e-03 -3.487413823604583740e-01
3.238897919654846191e-01 -1.017655283212661743e-01 1.761967539787292480e-01 -2.775175571441650391e-01 -2.311587333679199219e-01 2.391678988933563232e-01 4.585999622941017151e-02 9.281697869300842285e-02 6.767592579126358032e-02 -6.378792226314544678e-03 -2.891775369644165039e-01 -9.047339111566543579e-02 -9.899839758872985840e-02 2.583851814270019531e-01 1.243197247385978699e-01 -1.831205785274505615e-01 -4.911908507347106934e-01 3.469665721058845520e-02 2.992384433746337891e-01 -1.375517994165420532e-01 -1.241637915372848511e-01 8.783119916915893555e-02 4.701036959886550903e-02 6.620533019304275513e-02 -1.239712014794349670e-01 1.072492599487304688e-01 7.680226117372512817e-02 -5.461559072136878967e-02 5.542931333184242249e-02 3.090784698724746704e-02 6.385146826505661011e-02 -9.393668174743652344e-02
3.501786291599273682e-02 -2.309370785951614380e-02 7.822927832603454590e-02 -1.554959267377853394e-01 4.198407381772994995e-02 3.790467977523803711e-01 -8.907764405012130737e-02 -4.621046036481857300e-02 2.582773864269256592e-01 3.722592815756797791e-02 -8.418727666139602661e-02 1.219494789838790894e-01 -4.703096747398376465e-01 1.039881408214569092e-01 6.860057264566421509e-02 -3.096052706241607666e-01 -1.664093583822250366e-01 -2.432945668697357178e-01 -1.934529244899749756e-01 -1.155923958867788315e-02 -1.191730722784996033e-01 7.668604701757431030e-02 1.541631519794464111e-01 1.784290224313735962e-01 6.086736917495727539e-02 2.471130937337875366e-01 -3.530702739953994751e-02 2.343956567347049713e-02 6.862419843673706055e-02 3.162786364555358887e-01 -1.199538856744766235e-01 6.316374242305755615e-02
-2.576842345297336578e-02 -1.812853515148162842e-01 -4.915877804160118103e-02 -2.556112706661224365e-01 -1.088287755846977234e-01 3.267572075128555298e-02 -1.064622998237609863e-01 -2.112439125776290894e-01 7.244384288787841797e-02 6.556186079978942871e-02 -1.436170935630798340e-01 2.555952072143554688e-01 -6.784075498580932617e-02 2.002748399972915649e-01 -3.633626401424407959e-01 -3.124423325061798096e-01 -1.827557981014251709e-01 -5.610280670225620270e-03 -1.689782887697219849e-01 -1.859530806541442871e-01 -3.358516991138458252e-01 9.042276442050933838e-02 -3.052844107151031494e-01 7.911599427461624146e-02 9.138342924416065216e-03 1.951351314783096313e-01 3.347600996494293213e-02 1.021814867854118347e-01 1.011861860752105713e-01 -2.876349091529846191e-01 2.888432936742901802e-03 -1.686792448163032532e-02
-1.668937951326370239e-01 -7.651332300156354904e-03 2.034509032964706421e-01 1.779688149690628052e-02 6.994284223765134811e-03 5.173882003873586655e-03 -1.692306995391845703e-01 -1.545548588037490845e-01 9.424589574337005615e-02 -3.482640087604522705e-01 -2.265511602163314819e-01 2.258559018373489380e-01 -2.821268737316131592e-01 8.186791092157363892e-02 -4.691998064517974854e-01 -2.153903543949127197e-01 -1.413206309080123901e-01 -1.641298681497573853e-01 8.454652130603790283e-02 6.710572540760040283e-02 -1.223413944244384766e-01 -4.631000384688377380e-02 -8.045587688684463501e-02 6.659528240561485291e-03 1.322056259959936142e-02 1.205668896436691284e-01 -2.089544199407100677e-02 -3.306166231632232666e-01 1.147259864956140518e-02 1.707776486873626709e-01 2.281907200813293457e-01 6.646362692117691040e-02
2.243133336305618286e-01 -2.278833985328674316e-01 5.780729278922080994e-02 -1.204196736216545105e-01 -2.277356982231140137e-01 1.339540034532546997e-01 -4.420398175716400146e-02 1.338548026978969574e-02 -2.584007680416107178e-01 6.122582405805587769e-02 -1.406861990690231323e-01 -7.992596179246902466e-02 -3.478521704673767090e-01 -1.728901118040084839e-01 -2.384291738271713257e-01 -3.511325716972351074e-01 -4.456484615802764893e-01 1.107110083103179932e-01 -1.008420735597610474e-01 -3.807130828499794006e-02 -1.344835758209228516e-01 1.471798717975616455e-01 1.528416424989700317e-01 4.108861461281776428e-02 -2.701475657522678375e-02 1.492865830659866333e-01 -1.158983558416366577e-01 -4.059730563312768936e-03 1.110788062214851379e-02 2.372254580259323120e-01 -2.944808686152100563e-03 9.324019774794578552e-03
8.174083381891250610e-02 -2.214298397302627563e-02 8.965277671813964844e-02 -5.685507878661155701e-02 -1.058252453804016113e-01 1.406624615192413330e-01 -1.107334494590759277e-01 2.002910012379288673e-03 -5.281375721096992493e-02 -8.206956833600997925e-02 5.662503838539123535e-02 -5.450769327580928802e-03 -3.739833235740661621e-01 1.301991343498229980e-01 6.358025223016738892e-02 -3.477406203746795654e-01 -2.066608965396881104e-01 -1.129806190729141235e-01 -5.784835219383239746e-01 -1.536248475313186646e-01 -1.733775436878204346e-01 1.935588717460632324e-01 -1.268983185291290283e-01 5.164873600006103516e-02 2.992911636829376221e-02 2.369898706674575806e-01 1.182165071368217468e-01 -2.240247279405593872e-02 -1.196316326968371868e-03 1.516145169734954834e-01 1.387538462877273560e-01 -1.731315851211547852e-01
-6.894542276859283447e-02 1.674441695213317871e-01 1.628444790840148926e-01 -2.611743211746215820e-01 -2.126317769289016724e-01 3.870595097541809082e-01 2.538181468844413757e-02 -8.147790282964706421e-02 2.364788800477981567e-01 5.276627838611602783e-02 -1.361373066902160645e-01 1.557365357875823975e-01 -1.433399766683578491e-01 1.075646802783012390e-01 -2.047529965639114380e-01 -1.140420883893966675e-01 -2.125684320926666260e-01 -3.387244418263435364e-02 -2.309653721749782562e-02 -4.752007778733968735e-03 -8.160597831010818481e-02 2.689747810363769531e-01 1.214618142694234848e-02 -2.580606043338775635e-01 3.031490743160247803e-01 -4.553673788905143738e-02 8.708290406502783298e-04 -2.149382084608078003e-01 -5.008827522397041321e-02 1.846975386142730713e-01 2.535431981086730957e-01 -2.188881933689117432e-01
1.746798865497112274e-02 1.019525527954101562e-01 5.510205030441284180e-02 -6.498946249485015869e-02 -3.717819452285766602e-01 1.201964169740676880e-01 -8.254264295101165771e-02 5.932171270251274109e-02 1.896444708108901978e-01 -1.902147084474563599e-01 9.297287464141845703e-02 2.211850695312023163e-02 -1.153273624368011951e-03 -3.040254116058349609e-02 -1.678166985511779785e-01 -5.112670660018920898e-01 -1.909926682710647583e-01 -2.133928984403610229e-01 2.460958212614059448e-01 1.111589744687080383e-01 8.131252229213714600e-02 -2.964484505355358124e-02 -1.662208139896392822e-01 -1.346464008092880249e-01 1.215378046035766602e-01 1.295509040355682373e-01 2.396282702684402466e-01 1.590726524591445923e-01 1.109964922070503235e-01 2.673171758651733398e-01 -2.602160908281803131e-02 -2.008913308382034302e-01
-3.732500597834587097e-02 1.567913442850112915e-01 2.270056456327438354e-01 -1.663867533206939697e-01 -1.214276924729347229e-01 3.039181828498840332e-01 2.611953914165496826e-01 1.152067631483078003e-01 3.771503567695617676e-01 4.921888466924428940e-04 -2.909299544990062714e-02 1.727684438228607178e-01 -2.544187009334564209e-01 -1.014586836099624634e-01 1.229148637503385544e-02 -4.255247712135314941e-01 -2.284836173057556152e-01 1.141787990927696228e-01 -6.544999778270721436e-02 -1.266379356384277344e-01 -1.989935785531997681e-01 1.626812070608139038e-01 -9.585054218769073486e-02 -8.244781196117401123e-02 1.287582516670227051e-01 9.666359424591064453e-02 -2.287300303578376770e-02 -2.054056376218795776e-01 2.359204366803169250e-02 8.646310120820999146e-02 -1.175519600510597229e-01 -1.375449150800704956e-01
1.184379309415817261e-01 -9.300314635038375854e-02 -1.967065632343292236e-01 -2.210285961627960205e-01 -2.270668148994445801e-01 1.406861543655395508e-01 7.658139616250991821e-02 -1.758090853691101074e-01 -6.812903285026550293e-02 -1.925659477710723877e-01 -1.450577676296234131e-01 2.942807376384735107e-01 7.108277827501296997e-02 5.007914453744888306e-02 -9.905365854501724243e-02 -2.717019021511077881e-01 -1.473769992589950562e-01 1.172299534082412720e-01 2.724920809268951416e-01 -1.921335458755493164e-01 -3.672996461391448975e-01 6.975924223661422729e-02 -2.136198282241821289e-01 -1.962184533476829529e-02 1.753581338562071323e-03 9.369286894798278809e-02 8.270425349473953247e-02 1.304983496665954590e-01 3.118078708648681641e-01 -1.671240627765655518e-01 1.397368311882019043e-01 -1.770129352807998657e-01
1.863518953323364258e-01 -2.481192499399185181e-01 1.805153936147689819e-01 -2.931444346904754639e-01 -1.910629272460937500e-01 1.569922715425491333e-01 1.782848984003067017e-01 -4.283799827098846436e-01 7.555694133043289185e-02 7.939529418945312500e-02 -2.037127017974853516e-01 1.783045083284378052e-01 -1.547446101903915405e-01 1.664152145385742188e-01 -6.929601728916168213e-02 -2.073820084333419800e-01 -2.909930944442749023e-01 -1.133595407009124756e-01 -1.852088421583175659e-01 -1.694997847080230713e-01 -2.107075601816177368e-01 -9.664527326822280884e-02 -1.228902116417884827e-02 1.453183311969041824e-02 1.756133288145065308e-01 -1.317850202322006226e-01 3.786133229732513428e-02 8.109451085329055786e-02 -1.004193052649497986e-01 6.384364515542984009e-02 1.809264421463012695e-01 -7.886217534542083740e-02
-9.419786185026168823e-02 -3.649142757058143616e-02 -7.672314345836639404e-02 1.746577471494674683e-01 -3.045010268688201904e-01 2.339333593845367432e-01 1.347365826368331909e-01 -2.362752258777618408e-01 -1.523080319166183472e-01 -9.608362615108489990e-02 -1.959117352962493896e-01 1.419199556112289429e-01 -7.467516511678695679e-02 -2.124096825718879700e-02 -9.757757931947708130e-02 4.737947881221771240e-02 -3.657398819923400879e-01 1.525943428277969360e-01 4.144787043333053589e-02 -1.513748317956924438e-01 -3.241239190101623535e-01 1.542437821626663208e-01 -4.395302832126617432e-01 -7.039475440979003906e-02 9.968450665473937988e-02 2.334252744913101196e-01 7.657885551452636719e-02 9.100276045501232147e-03 7.738255709409713745e-02 1.124467551708221436e-01 1.354365050792694092e-02 -1.592844873666763306e-01
-3.638908267021179199e-02 1.861859261989593506e-01 2.331231487914919853e-03 -2.419817298650741577e-01 -3.462587893009185791e-01 3.788261711597442627e-01 4.484014213085174561e-02 -3.232719004154205322e-02 2.375580668449401855e-01 -3.595168888568878174e-02 -1.046618521213531494e-01 4.219483584165573120e-02 -2.884277999401092529e-01 1.713393181562423706e-01 -2.375955432653427124e-01 -2.841644883155822754e-01 -1.742570549249649048e-01 6.650337576866149902e-02 -9.272903203964233398e-03 1.089165434241294861e-01 -9.101525694131851196e-02 2.115536481142044067e-01 -1.430849283933639526e-01 -1.983140110969543457e-01 1.800182163715362549e-01 -1.260235160589218140e-02 2.540404442697763443e-03 -2.377223074436187744e-01 -1.234656348824501038e-01 5.720558017492294312e-02 1.959777772426605225e-01 -1.148712038993835449e-01
3.973128739744424820e-03 2.174401432275772095e-01 1.455493122339248657e-01 -1.299594938755035400e-01 -1.501552313566207886e-01 7.400348037481307983e-02 -1.160705089569091797e-01 -2.432889342308044434e-01 3.711835443973541260e-01 2.560179121792316437e-02 -2.304990142583847046e-01 2.328778952360153198e-01 -2.515967376530170441e-02 2.044762074947357178e-01 -3.634537756443023682e-02 -8.916562050580978394e-02 8.191538043320178986e-03 7.696836441755294800e-02 -9.828019887208938599e-02 7.182414829730987549e-02 -3.764520585536956787e-01 2.440701983869075775e-02 4.253343865275382996e-02 8.705212734639644623e-03 1.097714714705944061e-02 4.504736959934234619e-01 1.079483777284622192e-01 3.206190764904022217e-01 3.773214295506477356e-02 1.041041091084480286e-01 -1.446295529603958130e-01 -2.746070548892021179e-02
-3.960014879703521729e-02 -2.496476620435714722e-01 3.238901197910308838e-01 -6.009642966091632843e-03 -2.007058411836624146e-01 1.390440165996551514e-01 3.059089779853820801e-01 -3.123277425765991211e-01 5.577270407229661942e-03 -1.143141835927963257e-01 -1.799221932888031006e-01 1.465241163969039917e-01 -9.018777310848236084e-02 1.562712043523788452e-01 6.526526063680648804e-02 -1.750113368034362793e-01 -2.109175026416778564e-01 2.618398983031511307e-03 -1.214946899563074112e-02 3.511714190244674683e-02 -4.655951261520385742e-01 -1.137439906597137451e-01 2.461821287870407104e-01 7.268800586462020874e-02 1.223305836319923401e-01 -6.427603214979171753e-02 1.049352735280990601e-01 1.145503371953964233e-01 9.186871349811553955e-02 6.459126621484756470e-02 2.111424952745437622e-01 -6.431716680526733398e-02
-3.104566968977451324e-02 -2.104058861732482910e-01 4.141688719391822815e-02 1.633291095495223999e-01 -1.545389592647552490e-01 2.746397554874420166e-01 -1.457908935844898224e-02 1.318352967500686646e-01 2.358300387859344482e-01 -2.502865530550479889e-02 -1.587828695774078369e-01 1.280479691922664642e-02 -3.122442066669464111e-01 1.236798539757728577e-01 1.658667577430605888e-03 -3.684701919555664062e-01 -1.481566578149795532e-01 -1.030281633138656616e-01 -1.030947715044021606e-01 -1.841030418872833252e-01 -3.067674040794372559e-01 -1.799808070063591003e-02 -1.540639549493789673e-01 -1.407834738492965698e-01 -2.854661829769611359e-02 2.971281111240386963e-01 -2.214205563068389893e-01 -2.849619090557098389e-01 5.284618958830833435e-02 -6.518469005823135376e-02 6.928777694702148438e-02 1.817708015441894531e-01
1.202876344323158264e-01 2.831168659031391144e-02 1.161248423159122467e-03 -3.479380905628204346e-01 1.500893235206604004e-01 2.418146580457687378e-01 1.288979053497314453e-01 -3.659025300294160843e-03 1.863323748111724854e-01 5.108774080872535706e-02 5.811150744557380676e-02 5.458597093820571899e-02 -2.371882349252700806e-01 -1.317711267620325089e-02 -1.605301648378372192e-01 -3.055093586444854736e-01 -1.306954473257064819e-01 -1.425763666629791260e-01 5.111394822597503662e-02 1.448891162872314453e-01 -3.624523282051086426e-01 -6.361851096153259277e-02 -9.373634308576583862e-02 1.717843674123287201e-02 1.419508010149002075e-01 3.879883289337158203e-01 2.168769240379333496e-01 2.021516487002372742e-02 -4.429110512137413025e-02 3.078400194644927979e-01 -1.251701563596725464e-01 1.037997305393218994e-01
-4.152908176183700562e-02 -3.076649308204650879e-01 7.117972709238529205e-03 -1.029473077505826950e-02 -2.706697881221771240e-01 2.843181192874908447e-01 1.153093352913856506e-01 1.248443149961531162e-03 7.426276803016662598e-02 -1.540499180555343628e-01 1.992753893136978149e-02 1.913555264472961426e-01 -1.127254590392112732e-02 3.041145019233226776e-02 8.740876801311969757e-03 -2.462095618247985840e-01 -1.971420198678970337e-01 -3.460004925727844238e-01 -3.027296364307403564e-01 -7.431067526340484619e-02 -1.524550020694732666e-01 1.374530494213104248e-01 -6.488246470689773560e-02 5.008254200220108032e-02 3.458818197250366211e-01 5.275024566799402237e-03 -2.161280810832977295e-02 4.883418977260589600e-02 -2.838873490691184998e-02 9.265458583831787109e-02 1.745490431785583496e-01 -3.756084144115447998e-01
2.521031796932220459e-01 -1.689701378345489502e-01 1.515736430883407593e-01 -2.637211680412292480e-01 -1.578294634819030762e-01 4.136397242546081543e-01 2.080690413713455200e-01 -1.947422474622726440e-01 1.278129518032073975e-01 6.531111150979995728e-02 3.505302127450704575e-03 1.946193575859069824e-01 -1.178653836250305176e-01 1.886778771877288818e-01 -1.030428260564804077e-01 -2.508089244365692139e-01 -9.675429761409759521e-02 -2.988961935043334961e-01 -8.130630105733871460e-02 -2.914615906774997711e-02 -5.327588692307472229e-02 1.604807674884796143e-01 -6.081747263669967651e-02 -1.864563971757888794e-01 1.920709758996963501e-01 3.042557742446660995e-03 -1.494302302598953247e-01 -4.082854837179183960e-02 -1.050327159464359283e-02 -1.776889860630035400e-01 2.164568901062011719e-01 -2.097315639257431030e-01
1.373162958770990372e-02 -2.689931988716125488e-01 1.169945821166038513e-01 -1.264649331569671631e-01 -2.914923131465911865e-01 2.548857331275939941e-01 -3.615549802780151367e-01 5.483278632164001465e-02 2.623396813869476318e-01 -2.862203121185302734e-01 -8.163657784461975098e-02 1.060483306646347046e-01 2.587891742587089539e-02 2.670435048639774323e-02 -3.046800196170806885e-01 -1.723673492670059204e-01 -1.860072016716003418e-01 6.969011155888438225e-04 2.484281212091445923e-01 6.942658126354217529e-02 -3.044305145740509033e-01 7.857211679220199585e-02 1.872431784868240356e-01 8.737611025571823120e-02 -6.239050626754760742e-02 6.962835788726806641e-02 6.646845489740371704e-02 -1.309370100498199463e-01 1.949588302522897720e-03 2.109696120023727417e-01 8.095608092844486237e-03 -6.299911439418792725e-02
2.018285691738128662e-01 -3.493617177009582520e-01 4.459949582815170288e-02 -1.467479765415191650e-01 7.880007475614547729e-02 3.015991449356079102e-01 1.658087596297264099e-02 -1.589014530181884766e-01 2.291429638862609863e-01 7.049815356731414795e-02 -5.004532262682914734e-02 1.323073804378509521e-01 -1.652534008026123047e-01 6.648353487253189087e-02 -1.839319989085197449e-02 -1.867144703865051270e-01 -2.661062479019165039e-01 -1.369657367467880249e-01 -1.870450526475906372e-01 -1.654753684997558594e-01 -2.056785225868225098e-01 1.368792355060577393e-02 -1.653887480497360229e-01 -5.095176771283149719e-02 4.549860954284667969e-01 3.125917911529541016e-01 5.189532786607742310e-02 3.182154521346092224e-02 -3.141392767429351807e-02 -2.079404704272747040e-02 -3.732935711741447449e-02 -1.046455800533294678e-01
-2.919802255928516388e-02 8.107128739356994629e-02 -7.910424470901489258e-02 -2.008763551712036133e-01 -1.721882671117782593e-01 3.256387114524841309e-01 -9.662728756666183472e-02 -2.973473370075225830e-01 -1.290770173072814941e-01 1.749690920114517212e-01 -2.066837400197982788e-01 6.199169531464576721e-02 -1.665825545787811279e-01 6.940550357103347778e-02 -1.525319218635559082e-01 -1.669550687074661255e-01 1.188687384128570557e-01 4.496830701828002930e-02 1.666410267353057861e-01 1.250413358211517334e-01 -3.329554498195648193e-01 1.139561682939529419e-01 5.890135467052459717e-02 -8.168867230415344238e-02 -1.167302355170249939e-01 4.194893836975097656e-01 1.291443109512329102e-01 2.400839030742645264e-01 -3.784523531794548035e-02 -6.003294512629508972e-02 2.687439024448394775e-01 -1.618192903697490692e-02
7.968465238809585571e-02 2.106814533472061157e-01 7.905811816453933716e-02 2.085110247135162354e-01 -2.544710934162139893e-01 2.064085304737091064e-01 -2.330789268016815186e-01 -2.141719013452529907e-01 2.717672884464263916e-01 8.599693328142166138e-02 -1.463357806205749512e-01 6.130420044064521790e-02 -5.225524678826332092e-02 7.753399759531021118e-02 -7.966090738773345947e-02 -1.565665602684020996e-01 -1.393601149320602417e-01 -4.411990940570831299e-02 -9.185003489255905151e-02 -9.652573615312576294e-02 -2.025644183158874512e-01 -1.660822778940200806e-01 -7.649492472410202026e-02 1.645904630422592163e-01 -5.356655269861221313e-02 1.112085804343223572e-01 7.473535090684890747e-02 3.316742181777954102e-01 2.316481769084930420e-01 -1.444811373949050903e-01 1.079652160406112671e-01 -4.338826239109039307e-01
3.014470636844635010e-01 8.701018244028091431e-02 -3.190580010414123535e-02 -1.327816843986511230e-01 2.150828717276453972e-03 1.564971543848514557e-02 1.870904816314578056e-03 4.643334075808525085e-02 3.072765469551086426e-01 -6.241184473037719727e-02 4.553621634840965271e-03 -6.439337879419326782e-02 -2.250018417835235596e-01 1.227457374334335327e-01 -3.910319507122039795e-02 -5.093852877616882324e-01 -2.986461818218231201e-01 -3.380586393177509308e-03 1.011745408177375793e-01 1.787447482347488403e-01 -3.616664409637451172e-01 3.329334780573844910e-02 -2.733264565467834473e-01 5.781526118516921997e-02 9.457464516162872314e-02 -6.234941631555557251e-02 -8.298400044441223145e-02 3.133567981421947479e-03 1.734149158000946045e-01 9.128077328205108643e-02 1.964242458343505859e-01 -1.151578426361083984e-01
-1.501960959285497665e-02 9.598284959793090820e-02 3.574830293655395508e-02 -3.361811339855194092e-01 -2.924028933048248291e-01 2.291530668735504150e-01 -9.045184589922428131e-03 -8.206919580698013306e-02 1.839718967676162720e-01 -1.847538799047470093e-01 -1.556934863328933716e-01 3.931614756584167480e-02 -3.254659473896026611e-01 1.160049811005592346e-01 -2.693407237529754639e-01 -2.927564382553100586e-01 -1.842379719018936157e-01 1.227165907621383667e-01 -8.377394080162048340e-02 -4.456423223018646240e-02 -8.270026743412017822e-02 1.643217802047729492e-01 -1.413157433271408081e-01 -1.392760574817657471e-01 2.011185884475708008e-01 -1.339801847934722900e-01 7.407973706722259521e-02 -2.283491641283035278e-01 -1.673394888639450073e-01 1.176716312766075134e-01 2.343563437461853027e-01 -1.265615522861480713e-01
2.887017093598842621e-03 1.205220744013786316e-01 4.325429722666740417e-02 -9.311276674270629883e-02 -1.159948259592056274e-01 8.480634540319442749e-02 -1.716480404138565063e-01 -4.442006349563598633e-02 -1.283642798662185669e-01 -1.696769706904888153e-02 -1.958354711532592773e-01 -6.168971583247184753e-02 -2.902660965919494629e-01 -2.893927879631519318e-02 -7.824921607971191406e-02 -2.777716815471649170e-01 -4.674856662750244141e-01 1.148653626441955566e-01 -1.879065036773681641e-01 8.090599626302719116e-02 -2.561513781547546387e-01 2.156534641981124878e-01 -1.407387256622314453e-01 1.532722264528274536e-01 -9.728197008371353149e-02 3.288586139678955078e-01 9.406383335590362549e-02 -5.740192905068397522e-02 -1.352534145116806030e-01 3.063289821147918701e-01 -1.840541808633133769e-04 -1.570053845643997192e-01
-6.615341454744338989e-02 2.539944835007190704e-02 -2.277665212750434875e-02 -9.290476329624652863e-03 -2.991061806678771973e-01 -4.450270161032676697e-02 -9.640285372734069824e-02 -3.307702764868736267e-02 -5.371798202395439148e-02 1.091767847537994385e-01 -6.129005923867225647e-02 2.380072027444839478e-01 -1.849231421947479248e-01 -1.523517072200775146e-01 -3.194090127944946289e-01 -2.394168972969055176e-01 -1.579654365777969360e-01 -1.854734718799591064e-01 4.463745653629302979e-01 -9.762925654649734497e-02 -1.686402559280395508e-01 1.641490310430526733e-01 4.824078455567359924e-02 3.212476968765258789e-01 -3.230193257331848145e-02 3.260258212685585022e-02 1.672675013542175293e-01 1.266091167926788330e-01 8.359094150364398956e-03 1.576244682073593140e-01 2.802743315696716309e-01 -1.481588482856750488e-01
2.257715612649917603e-01 7.184440642595291138e-02 8.445680141448974609e-02 -3.400020301342010498e-01 4.943241178989410400e-02 2.155443280935287476e-01 3.934275358915328979e-02 3.582729492336511612e-03 1.968138366937637329e-01 -1.204720884561538696e-01 -2.102048993110656738e-01 1.928149014711380005e-01 -2.428763359785079956e-01 2.486732304096221924e-01 -3.684557229280471802e-02 -3.079351186752319336e-01 -3.012541532516479492e-01 8.279760926961898804e-02 2.978619188070297241e-02 2.392934560775756836e-01 -2.453002333641052246e-01 -8.788272738456726074e-02 -8.839150518178939819e-02 -2.028470300137996674e-02 3.222967684268951416e-01 -6.106906756758689880e-02 1.781072583980858326e-03 -6.649530678987503052e-02 1.324365139007568359e-01 -2.047078311443328857e-02 2.488494850695133209e-02 -2.378244549036026001e-01
9.799927473068237305e-02 -4.624406993389129639e-02 1.429760158061981201e-01 -2.595656812191009521e-01 -2.501497864723205566e-01 3.757783770561218262e-01 7.025524228811264038e-02 -1.419448256492614746e-01 2.322877943515777588e-01 1.822229661047458649e-02 -1.447122842073440552e-01 2.580439448356628418e-01 -1.009603664278984070e-01 2.567763328552246094e-01 -3.047666326165199280e-02 -5.500080436468124390e-02 -2.688389718532562256e-01 -2.133878618478775024e-01 1.780926948413252831e-03 -8.664267510175704956e-02 -6.889203935861587524e-02 9.096676856279373169e-02 1.487087905406951904e-01 -6.828049570322036743e-02 3.131948709487915039e-01 -7.832340896129608154e-02 -7.779883593320846558e-02 -9.432949870824813843e-02 9.716095775365829468e-02 1.400766372680664062e-01 3.001605570316314697e-01 -2.149954885244369507e-01
2.240245640277862549e-01 6.430507451295852661e-02 1.012265831232070923e-01 3.961057867854833603e-03 5.522613599896430969e-02 1.890547275543212891e-01 4.598802700638771057e-02 -2.258532941341400146e-01 4.078362882137298584e-02 -1.585311889648437500e-01 -7.521121948957443237e-02 1.248510256409645081e-01 2.462789267301559448e-01 6.941460818052291870e-02 -1.765829622745513916e-01 -5.160946846008300781e-01 1.320598125457763672e-01 1.025843992829322815e-01 -2.778014540672302246e-02 -1.330071836709976196e-01 -1.183120533823966980e-01 9.702385403215885162e-03 -1.474414169788360596e-01 -1.065598502755165100e-01 1.677406281232833862e-01 2.682524025440216064e-01 2.055379748344421387e-01 1.083315536379814148e-01 7.607653737068176270e-02 1.856588721275329590e-01 3.436769843101501465e-01 -1.624559313058853149e-01
7.303977757692337036e-02 1.814033091068267822e-01 8.652444183826446533e-02 -2.725427150726318359e-01 -2.474093586206436157e-01 8.217954635620117188e-02 -1.041804924607276917e-01 -1.407153308391571045e-01 1.824764721095561981e-02 9.598734974861145020e-02 -1.464225947856903076e-01 3.781270608305931091e-02 -1.444759499281644821e-02 -7.283325493335723877e-02 -1.855538785457611084e-01 -2.304686307907104492e-01 -1.055717989802360535e-01 -2.295240908861160278e-01 5.472398921847343445e-02 1.018927842378616333e-01 -2.798428237438201904e-01 2.989136278629302979e-01 1.573544926941394806e-02 2.547944486141204834e-01 -3.172818422317504883e-01 2.356978058815002441e-01 -4.359096661210060120e-02 -3.804801777005195618e-02 1.951672434806823730e-01 -2.179087847471237183e-01 9.936416894197463989e-02 -3.014099895954132080e-01
-1.840754598379135132e-01 -1.403143862262368202e-03 -8.314462751150131226e-02 -7.184142619371414185e-02 -8.051773905754089355e-02 5.410659313201904297e-01 -1.183211058378219604e-01 6.897632847540080547e-04 2.575316000729799271e-03 -1.396703273057937622e-01 -3.714025914669036865e-01 -7.777099031955003738e-03 -3.221316337585449219e-01 -3.343132510781288147e-02 -4.696471244096755981e-02 -2.330752313137054443e-01 -1.435688417404890060e-02 -2.811470031738281250e-01 2.565069822594523430e-03 -2.198533527553081512e-02 -1.228826567530632019e-01 1.072448194026947021e-01 -9.576523303985595703e-02 -1.292103976011276245e-01 8.356828242540359497e-02 8.854223787784576416e-02 2.759550884366035461e-02 -3.321944773197174072e-01 8.598298579454421997e-02 2.116055637598037720e-01 9.149415791034698486e-02 5.644981190562248230e-02
-3.099279850721359253e-02 1.776849329471588135e-01 -1.219857297837734222e-02 -1.756328940391540527e-01 -2.676407992839813232e-01 2.034050822257995605e-01 -2.528279125690460205e-01 2.347818575799465179e-02 7.624993473291397095e-02 1.275027245283126831e-01 -3.013014197349548340e-01 6.619118899106979370e-02 5.482443422079086304e-02 2.750568389892578125e-01 -3.279770314693450928e-01 -1.362028568983078003e-01 -5.545013118535280228e-03 -9.485257416963577271e-02 2.514868974685668945e-01 -2.283169478178024292e-01 -5.719380453228950500e-03 1.253042221069335938e-01 1.509388089179992676e-01 1.923567242920398712e-02 1.633559763431549072e-01 1.708728224039077759e-01 -9.551219642162322998e-02 -1.752534359693527222e-01 3.443809747695922852e-01 1.673881113529205322e-01 1.020898595452308655e-01 -1.446696817874908447e-01
-4.596166312694549561e-03 -1.020900085568428040e-01 -1.920317299664020538e-02 -1.104330196976661682e-01 -4.047613143920898438e-01 -1.642268002033233643e-01 -1.699585914611816406e-01 8.642220497131347656e-02 4.933477938175201416e-02 1.064540073275566101e-01 -1.343707926571369171e-02 2.376628071069717407e-01 -1.895870268344879150e-01 -5.709068849682807922e-03 -9.448355436325073242e-02 -2.576303184032440186e-01 2.417900541331619024e-04 -1.057573705911636353e-01 4.658269286155700684e-01 -8.224716037511825562e-02 -3.374468684196472168e-01 1.783223003149032593e-01 5.889533832669258118e-02 -8.711726218461990356e-02 2.482533641159534454e-02 2.006606906652450562e-01 2.450798405334353447e-03 2.944636940956115723e-01 3.161318972706794739e-02 7.806385308504104614e-02 1.537782251834869385e-01 -1.346113681793212891e-01
1.052021309733390808e-01 -4.894176870584487915e-02 -1.862395368516445160e-02 -3.460452854633331299e-01 -1.882579922676086426e-01 2.867116928100585938e-01 1.448415815830230713e-01 6.980030983686447144e-02 3.197159469127655029e-01 -6.812866777181625366e-02 -2.618235163390636444e-02 1.567754149436950684e-02 -2.911930978298187256e-01 1.342280507087707520e-01 -2.399321943521499634e-01 -1.805859655141830444e-01 -2.415642440319061279e-01 -1.241176351904869080e-01 1.890533417463302612e-02 1.053462028503417969e-01 -2.251828908920288086e-01 6.231543049216270447e-02 -1.744023114442825317e-01 2.769822180271148682e-01 1.901614367961883545e-01 -4.299913998693227768e-04 -1.870706975460052490e-01 -7.857016474008560181e-02 -3.407188504934310913e-02 1.745615452527999878e-01 2.522020339965820312e-01 -5.155863612890243530e-02
1.940405964851379395e-01 6.250283680856227875e-03 1.098992675542831421e-01 -3.749390542507171631e-01 -1.028966754674911499e-01 -7.925690710544586182e-02 -9.996110945940017700e-02 -2.566377222537994385e-01 1.506440490484237671e-01 9.601277112960815430e-02 -1.751143634319305420e-01 1.313781887292861938e-01 -3.015975058078765869e-01 -1.377613395452499390e-01 7.594383507966995239e-02 -3.025713264942169189e-01 -2.267179191112518311e-01 1.494617611169815063e-01 -1.327196657657623291e-01 -1.847768425941467285e-01 -2.084863930940628052e-01 1.163114607334136963e-01 -1.564093679189682007e-01 -3.377468511462211609e-02 9.599743038415908813e-02 2.182382494211196899e-01 1.834920197725296021e-01 -5.701674148440361023e-02 2.388772815465927124e-01 1.876812428236007690e-01 -5.598181858658790588e-02 1.804257631301879883e-01
-8.501171320676803589e-02 1.852788329124450684e-01 -5.166329443454742432e-02 -3.903724253177642822e-02 5.149132758378982544e-02 2.522360980510711670e-01 -4.298122227191925049e-02 -4.638790190219879150e-01 -9.380964934825897217e-02 -4.232003539800643921e-02 4.998831823468208313e-02 1.222557798027992249e-01 -7.667084038257598877e-02 7.343234866857528687e-02 -1.305830478668212891e-01 -2.884526252746582031e-01 -3.318163752555847168e-02 -6.808312237262725830e-02 1.145674958825111389e-01 1.316832900047302246e-01 -2.430907487869262695e-01 -6.982785463333129883e-02 -9.843972325325012207e-02 6.204897165298461914e-02 -7.481656223535537720e-02 1.947184056043624878e-01 -1.170720905065536499e-01 -1.627324819564819336e-01 2.947596609592437744e-01 1.746445000171661377e-01 4.636569619178771973e-01 4.009747877717018127e-02
9.147879481315612793e-02 8.287379145622253418e-02 1.799675524234771729e-01 -5.820341035723686218e-02 -3.188640773296356201e-01 2.142268866300582886e-01 -5.402116850018501282e-02 -6.476285308599472046e-02 2.192776650190353394e-01 7.410169928334653378e-04 -2.876794524490833282e-02 1.765064150094985962e-01 -2.497806027531623840e-02 -2.081160247325897217e-01 -5.913113057613372803e-02 -3.418193161487579346e-01 -5.156684517860412598e-01 3.307318687438964844e-02 8.560104668140411377e-02 -2.408451400697231293e-03 8.628161251544952393e-02 4.705494269728660583e-02 -7.057079672813415527e-02 -2.052376568317413330e-01 3.170327097177505493e-02 9.309823811054229736e-02 2.357096821069717407e-01 1.904061436653137207e-01 2.355980128049850464e-01 1.263717375695705414e-02 -1.731851398944854736e-01 -1.781055629253387451e-01
-2.639017812907695770e-02 5.058076232671737671e-02 7.607678323984146118e-02 -3.276321887969970703e-01 -2.167152240872383118e-02 1.304027289152145386e-01 3.149083629250526428e-02 -1.100024059414863586e-01 2.592899650335311890e-02 -1.435263305902481079e-01 -5.013336241245269775e-02 3.559216111898422241e-02 -3.098540306091308594e-01 -5.316391959786415100e-02 -1.197883412241935730e-01 -1.831417977809906006e-01 -2.638886570930480957e-01 -8.051807433366775513e-02 4.705881327390670776e-02 -1.044490858912467957e-01 -5.101019144058227539e-01 6.482429057359695435e-02 1.273745596408843994e-01 1.563714295625686646e-01 2.634764909744262695e-01 -5.210284609347581863e-03 2.316326498985290527e-01 -6.692134588956832886e-02 8.567994832992553711e-02 2.833535373210906982e-01 -2.624803483486175537e-01 -5.326575785875320435e-02
1.970327794551849365e-01 5.506799742579460144e-02 9.892584383487701416e-02 8.329900912940502167e-03 -1.229252293705940247e-01 2.032234370708465576e-01 2.040541023015975952e-01 -1.279098540544509888e-01 -1.118246018886566162e-01 -7.662230171263217926e-03 1.918036937713623047e-01 8.499096333980560303e-02 -3.269505798816680908e-01 1.215444356203079224e-01 3.557984158396720886e-02 -3.002719581127166748e-01 -2.259614765644073486e-01 -1.786698102951049805e-01 -3.997119069099426270e-01 -5.580210685729980469e-02 -6.860449910163879395e-02 2.008190751075744629e-01 -3.153530061244964600e-01 2.556963264942169189e-01 1.828666478395462036e-01 3.506684675812721252e-02 4.475841671228408813e-02 -1.063304021954536438e-01 -8.719312399625778198e-02 7.335226237773895264e-02 1.798842251300811768e-01 -1.231154501438140869e-01
7.295230776071548462e-02 1.395830325782299042e-02 6.174558773636817932e-02 9.913721680641174316e-02 -2.629134654998779297e-01 9.537132084369659424e-02 -7.562720775604248047e-02 -1.330068260431289673e-01 3.460897132754325867e-02 -7.324431091547012329e-02 -2.090759873390197754e-01 1.811946034431457520e-01 -1.853296905755996704e-01 -5.482455715537071228e-02 -3.150393366813659668e-01 -1.979142427444458008e-01 -4.148593917489051819e-02 1.103455424308776855e-01 -2.724297903478145599e-02 1.664255857467651367e-01 -6.728605926036834717e-02 -9.306742250919342041e-02 4.521751403808593750e-02 -2.357155270874500275e-02 1.189520359039306641e-01 2.821534574031829834e-01 1.021087095141410828e-01 3.090802431106567383e-01 2.778956592082977295e-01 -3.546635508537292480e-01 1.193666309118270874e-01 -3.810907006263732910e-01
1.521601527929306030e-01 1.396304219961166382e-01 -1.773097813129425049e-01 3.201278671622276306e-02 -4.951197803020477295e-01 1.180830672383308411e-01 -1.179065853357315063e-01 1.420546323060989380e-01 1.901251375675201416e-01 -1.730933040380477905e-01 2.068605422973632812e-01 1.081255525350570679e-01 -9.049036353826522827e-02 1.780688911676406860e-01 1.053122654557228088e-01 -4.401901066303253174e-01 -1.760383099317550659e-01 -2.703987956047058105e-01 1.248608157038688660e-01 -1.477664411067962646e-01 -1.223131716251373291e-01 2.034003660082817078e-02 -1.364417225122451782e-01 3.349852934479713440e-02 -1.069015040993690491e-01 1.476680040359497070e-01 1.520962119102478027e-01 1.692393571138381958e-01 -3.911622241139411926e-02 1.520061958581209183e-02 -5.438642948865890503e-02 -1.122268964536488056e-03
-1.718623787164688110e-01 -2.159011662006378174e-01 9.059585630893707275e-02 -1.148687303066253662e-01 -6.076174229383468628e-02 7.987682521343231201e-02 1.156034544110298157e-01 -1.575977504253387451e-01 3.071289658546447754e-01 -2.038245946168899536e-01 -1.854547113180160522e-01 2.163148671388626099e-01 -1.674133837223052979e-01 -4.949164018034934998e-02 1.569568812847137451e-01 -4.014224708080291748e-01 -2.363137751817703247e-01 -2.104371637105941772e-01 1.558617055416107178e-01 -1.344060897827148438e-01 -9.031156450510025024e-02 4.840400815010070801e-02 -1.440817117691040039e-01 -3.804263472557067871e-02 2.599391043186187744e-01 1.489510089159011841e-01 3.087053298950195312e-01 -5.235072597861289978e-02 1.331314891576766968e-01 3.400411456823348999e-02 -7.410256192088127136e-03 1.973384916782379150e-01
-1.795058250427246094e-01 7.583826780319213867e-02 4.641260206699371338e-02 1.191163957118988037e-01 -4.080725088715553284e-02 2.742641866207122803e-01 2.778120338916778564e-02 -1.238139644265174866e-01 -1.951184421777725220e-01 1.264397799968719482e-01 3.618290275335311890e-02 3.298828601837158203e-01 -2.364130318164825439e-01 7.299649715423583984e-02 9.140355139970779419e-02 -2.128577232360839844e-01 -1.264275908470153809e-01 2.132542580366134644e-01 9.886375814676284790e-02 1.094909198582172394e-02 -4.065608680248260498e-01 -1.209125518798828125e-01 -2.592708170413970947e-01 5.897052213549613953e-02 3.891240432858467102e-02 2.820360958576202393e-01 1.235473603010177612e-01 -1.717554032802581787e-01 5.448991432785987854e-02 1.865706890821456909e-01 -3.524853661656379700e-02 -2.946429848670959473e-01
3.817958235740661621e-01 -1.824097149074077606e-02 1.975621134042739868e-01 -4.771778732538223267e-02 -4.056236892938613892e-02 4.079755246639251709e-01 -2.735808119177818298e-02 1.496368739753961563e-02 2.123327106237411499e-01 2.921147085726261139e-02 3.652448952198028564e-02 9.974107891321182251e-02 -1.243040114641189575e-01 -6.210445985198020935e-02 -3.534949570894241333e-02 -2.730595171451568604e-01 3.359384462237358093e-02 -5.151997506618499756e-02 -3.242310509085655212e-02 -3.384231626987457275e-01 -1.074708625674247742e-01 -9.793654829263687134e-02 3.785310313105583191e-02 2.650526762008666992e-01 -1.640915572643280029e-01 2.234034985303878784e-01 -8.833997696638107300e-02 8.853062242269515991e-02 3.616989776492118835e-02 1.276780366897583008e-01 5.998445302248001099e-02 -4.065869152545928955e-01
5.421934649348258972e-02 1.325416862964630127e-01 5.122333019971847534e-02 1.013430282473564148e-01 -8.060151338577270508e-02 2.380825579166412354e-01 -1.673599928617477417e-01 -2.115087956190109253e-01 3.479217365384101868e-02 -5.020462721586227417e-02 1.357426047325134277e-01 -4.913429915904998779e-02 7.101761549711227417e-02 5.885841324925422668e-02 -5.934190377593040466e-02 -3.722075521945953369e-01 -1.466550771147012711e-02 3.772414475679397583e-02 1.138490810990333557e-02 -3.101797997951507568e-01 -4.732719659805297852e-01 1.476784199476242065e-01 2.177660167217254639e-02 -3.190162032842636108e-02 2.890383899211883545e-01 1.768786609172821045e-01 1.020363047719001770e-01 1.952232718467712402e-01 -1.968756467103958130e-01 1.058012619614601135e-01 2.924461960792541504e-01 -1.069423481822013855e-01
-1.255229562520980835e-01 -1.891805976629257202e-01 4.851872101426124573e-02 -1.551879793405532837e-01 -3.313789963722229004e-01 -1.040087565779685974e-01 -1.583512574434280396e-01 -1.904026865959167480e-01 9.082911163568496704e-02 1.249899715185165405e-01 7.502234727144241333e-02 -1.544142961502075195e-01 -1.358773857355117798e-01 -3.826875984668731689e-02 -1.910406500101089478e-01 -3.823216557502746582e-01 -1.806813478469848633e-01 1.023004576563835144e-01 -2.182288765907287598e-01 -1.261930465698242188e-01 -1.489426046609878540e-01 -1.564284227788448334e-02 1.323556751012802124e-01 3.614256978034973145e-01 6.212570145726203918e-02 3.603701591491699219e-01 5.990947782993316650e-02 3.127616131678223610e-03 1.824187189340591431e-01 1.207332611083984375e-01 1.430018395185470581e-01 3.547507897019386292e-02
-1.615284532308578491e-01 -1.327240490354597569e-03 1.149796918034553528e-01 1.372349560260772705e-01 -8.060855418443679810e-02 9.196624904870986938e-02 -7.056671380996704102e-02 -1.366656869649887085e-01 -7.460644003003835678e-03 6.313434988260269165e-02 -1.172111034393310547e-01 -1.860268115997314453e-01 -2.389355003833770752e-01 8.100815117359161377e-03 -1.694005280733108521e-01 -3.474566042423248291e-01 -7.159959990531206131e-03 -3.143815994262695312e-01 1.966342777013778687e-01 -1.371022909879684448e-01 -2.072622478008270264e-01 -1.151247508823871613e-02 -2.608443498611450195e-01 3.169712424278259277e-01 2.695602476596832275e-01 1.796949803829193115e-01 1.590448915958404541e-01 1.326575130224227905e-01 7.922258228063583374e-02 1.726992428302764893e-01 9.568353742361068726e-02 -2.884841263294219971e-01
8.610520511865615845e-02 -3.453381732106208801e-02 1.710069924592971802e-01 -6.134936958551406860e-02 -3.432228863239288330e-01 6.846319884061813354e-02 -2.088914662599563599e-01 -9.434419125318527222e-02 -3.140072897076606750e-02 -7.057833019644021988e-03 6.731153279542922974e-02 1.116787865757942200e-01 -3.019426465034484863e-01 7.395026087760925293e-02 -2.322384715080261230e-02 -4.957374334335327148e-01 -6.363262981176376343e-02 1.024588849395513535e-02 1.724846363067626953e-01 -1.297341883182525635e-01 5.606037005782127380e-02 1.498387306928634644e-01 2.929350435733795166e-01 5.962640419602394104e-02 -1.706680655479431152e-01 6.493984907865524292e-02 1.197631731629371643e-01 2.694267928600311279e-01 3.282882571220397949e-01 -9.689584374427795410e-03 -4.351080581545829773e-02 -1.632581055164337158e-01
2.933702245354652405e-02 1.586582362651824951e-01 1.497550010681152344e-01 -5.100497230887413025e-02 -3.925833404064178467e-01 2.316721379756927490e-01 -1.823251992464065552e-01 1.134523227810859680e-01 5.303614214062690735e-02 1.358559820801019669e-02 -2.570337951183319092e-01 8.083654940128326416e-02 2.825902961194515228e-02 2.669233679771423340e-01 -3.449561297893524170e-01 -6.640791147947311401e-02 -1.089112609624862671e-01 -2.329302877187728882e-01 1.456435471773147583e-01 -2.326473891735076904e-01 -9.908244013786315918e-02 -1.158308312296867371e-01 2.043803967535495758e-02 4.602595791220664978e-02 -7.578668743371963501e-02 1.762533485889434814e-01 -1.569636762142181396e-01 -1.791672408580780029e-01 2.969129681587219238e-01 1.853848397731781006e-01 1.846478581428527832e-01 -8.117292076349258423e-02
-1.267738789319992065e-01 3.658098354935646057e-02 2.016398161649703979e-01 -2.262417413294315338e-02 -1.496662646532058716e-01 6.187104806303977966e-02 -5.139404162764549255e-02 -4.209061563014984131e-01 -1.834005676209926605e-02 -2.189018949866294861e-02 -2.628925442695617676e-01 2.273144125938415527e-01 -2.153799086809158325e-01 1.641273796558380127e-01 -6.133205071091651917e-02 -2.417048960924148560e-01 -1.237535104155540466e-01 2.688813488930463791e-03 -1.881885714828968048e-02 -3.402044624090194702e-02 -1.612145602703094482e-01 -4.469736292958259583e-02 -1.430638283491134644e-01 -1.449117511510848999e-01 -4.710478242486715317e-03 3.679540753364562988e-01 1.347839236259460449e-01 3.137896656990051270e-01 5.549079738557338715e-03 -1.772232353687286377e-02 -1.899617165327072144e-01 -3.217415213584899902e-01
2.510964870452880859e-03 2.197485119104385376e-01 7.666414231061935425e-02 -1.844671070575714111e-01 -6.919309496879577637e-02 -5.812238156795501709e-02 -9.444955736398696899e-02 -7.632409036159515381e-02 1.110345572233200073e-01 -2.532609924674034119e-02 -3.298318386077880859e-01 2.164493352174758911e-01 -2.236209809780120850e-02 -1.406207382678985596e-01 -1.893419474363327026e-01 -4.831510186195373535e-01 -1.495080143213272095e-01 -6.831944733858108521e-02 2.835457585752010345e-02 -2.718269526958465576e-01 -1.207641214132308960e-01 9.110771864652633667e-02 2.077896893024444580e-02 -1.705269366502761841e-01 -1.710558235645294189e-01 1.023328769952058792e-02 1.927662193775177002e-01 1.011849492788314819e-01 -6.197146698832511902e-02 9.596747905015945435e-02 -1.060186550021171570e-01 -4.189937412738800049e-01
-1.982999406754970551e-02 1.571229100227355957e-01 -8.212263882160186768e-02 1.334099471569061279e-01 -3.010647743940353394e-02 3.190196752548217773e-01 -1.744870245456695557e-01 -2.444084882736206055e-01 9.163413196802139282e-02 -2.359263002872467041e-01 1.188570484519004822e-01 9.600620716810226440e-02 -4.338995739817619324e-02 2.663570940494537354e-01 -1.401038467884063721e-01 -3.607920408248901367e-01 -1.113912984728813171e-01 -1.807388961315155029e-01 1.586863696575164795e-01 -1.085562333464622498e-01 -2.615129351615905762e-01 9.778275154531002045e-03 3.063878417015075684e-01 -1.581055074930191040e-01 -2.038590908050537109e-01 1.136400029063224792e-01 8.000369369983673096e-02 -1.196643114089965820e-01 6.021880358457565308e-02 3.779060766100883484e-02 2.365238964557647705e-01 2.046906799077987671e-01
1.477646827697753906e-01 -2.302450835704803467e-01 2.917606942355632782e-02 -4.132941365242004395e-02 -3.903147280216217041e-01 9.655559808015823364e-02 -2.276872247457504272e-01 3.654057532548904419e-02 2.395069599151611328e-01 -1.290067285299301147e-01 -1.610054671764373779e-01 1.960302889347076416e-01 1.133918878622353077e-03 -8.091689646244049072e-02 -2.839019298553466797e-01 -3.028879165649414062e-01 -1.533412374556064606e-02 -1.022287607192993164e-01 4.195812344551086426e-01 1.420830786228179932e-01 -2.666574716567993164e-01 2.630930393934249878e-02 1.129685193300247192e-01 2.101192995905876160e-02 -4.250796511769294739e-02 -8.150407671928405762e-02 2.719985246658325195e-01 3.918391093611717224e-02 -8.089809119701385498e-02 2.942115254700183868e-02 8.478788286447525024e-02 3.165564732626080513e-03
-1.025008335709571838e-01 1.106344610452651978e-01 2.931400947272777557e-02 -1.105595901608467102e-01 4.853036254644393921e-02 4.013639688491821289e-01 -1.612652987241744995e-01 -4.702317714691162109e-01 4.267863556742668152e-02 -8.396065980195999146e-02 -1.307467520236968994e-01 2.306086122989654541e-01 -1.161911897361278534e-02 -3.753158077597618103e-02 -2.157853692770004272e-01 -1.675359457731246948e-01 7.958827167749404907e-02 -8.798991143703460693e-02 2.451889663934707642e-01 -7.174295186996459961e-02 -1.391328778117895126e-02 1.827457994222640991e-01 -1.154271736741065979e-01 1.034357771277427673e-01 -9.107674658298492432e-02 2.891303002834320068e-01 -1.437589619308710098e-02 7.793573290109634399e-02 2.363291233777999878e-01 1.982002705335617065e-02 3.060300350189208984e-01 -1.151231229305267334e-01
1.026116684079170227e-01 3.046419024467468262e-01 1.058621630072593689e-01 -1.529173403978347778e-01 -3.049834668636322021e-01 7.769118994474411011e-02 -2.305138111114501953e-01 -1.580525934696197510e-01 1.235906267538666725e-03 2.159469425678253174e-01 -1.451138705015182495e-01 2.344806939363479614e-01 -1.272180378437042236e-01 3.158791065216064453e-01 -1.280084997415542603e-01 -2.877481281757354736e-01 3.364765644073486328e-02 -1.560618430376052856e-01 1.438157558441162109e-01 -1.362756341695785522e-01 -1.661304384469985962e-01 2.156863920390605927e-04 -4.792085848748683929e-03 3.549531996250152588e-01 2.609975822269916534e-02 1.500986814498901367e-01 1.691862195730209351e-01 1.706326901912689209e-01 -1.610668152570724487e-01 -3.336338698863983154e-02 -1.383052915334701538e-01 -3.990901634097099304e-02
-3.367489203810691833e-02 1.436365693807601929e-01 2.913107573986053467e-01 -1.080546006560325623e-01 -2.433874756097793579e-01 3.403376936912536621e-01 3.280086219310760498e-01 5.804188922047615051e-02 3.474095463752746582e-01 -1.724850968457758427e-03 -1.003427132964134216e-01 9.965511411428451538e-02 -3.174446523189544678e-01 -9.575562179088592529e-02 1.523204334080219269e-02 -2.807731032371520996e-01 -2.414568960666656494e-01 6.448972225189208984e-02 -1.751080453395843506e-01 -2.083048224449157715e-01 -1.425583809614181519e-01 1.106356605887413025e-01 -1.141055524349212646e-01 -5.804114788770675659e-02 1.115760356187820435e-01 1.288940310478210449e-01 2.000798657536506653e-02 -1.936378777027130127e-01 -6.876783072948455811e-02 5.325914546847343445e-02 -7.703379541635513306e-02 -6.671786773949861526e-03
5.475436151027679443e-02 2.232642173767089844e-01 1.967576891183853149e-01 -2.818526625633239746e-01 -3.281325995922088623e-01 9.838661551475524902e-02 6.658224761486053467e-02 6.352464854717254639e-02 1.997287422418594360e-01 -1.060455963015556335e-01 -1.957324892282485962e-01 2.522279508411884308e-02 -3.398885130882263184e-01 4.871935397386550903e-02 -2.715025544166564941e-01 -3.993585705757141113e-01 -1.411305218935012817e-01 9.995220601558685303e-02 -1.654138229787349701e-02 1.063094660639762878e-01 -9.435712546110153198e-02 1.478123664855957031e-01 -2.002310454845428467e-01 -1.692962795495986938e-01 1.515596508979797363e-01 -6.875941529870033264e-03 -9.893824905157089233e-02 -1.340877860784530640e-01 -1.078492868691682816e-02 1.097522303462028503e-01 1.877317726612091064e-01 -1.510553807020187378e-01
-5.521674756892025471e-04 -1.154341176152229309e-01 1.329871267080307007e-01 2.506490945816040039e-01 -1.845723092555999756e-01 2.057891041040420532e-01 -1.302342414855957031e-01 -8.458851277828216553e-02 4.357091616839170456e-03 5.153512582182884216e-02 -2.256777882575988770e-01 -1.212943494319915771e-01 -1.738124489784240723e-01 1.218830347061157227e-01 -1.760930269956588745e-01 -2.844013571739196777e-01 -7.613230496644973755e-02 -3.663870096206665039e-01 1.094592288136482239e-01 -6.226549297571182251e-02 -1.050791367888450623e-01 -1.111826747655868530e-01 -3.602521121501922607e-01 2.269974052906036377e-01 4.214101657271385193e-02 9.723196178674697876e-02 2.126316577196121216e-01 1.124310195446014404e-01 -5.179816484451293945e-02 3.098574876785278320e-01 2.142755389213562012e-01 -7.782822102308273315e-02
3.383974730968475342e-01 6.883714348077774048e-02 9.395457804203033447e-02 -2.970909476280212402e-01 -3.793595731258392334e-01 1.448978036642074585e-01 2.768791317939758301e-01 4.681904986500740051e-02 1.249839439988136292e-01 -3.676449880003929138e-02 -9.652522206306457520e-02 2.083341181278228760e-01 -2.893529832363128662e-01 5.054432898759841919e-02 3.498241305351257324e-02 -4.257050752639770508e-01 -1.417231559753417969e-01 -4.850926995277404785e-02 -5.777122080326080322e-02 -7.802537828683853149e-02 -7.302598655223846436e-02 1.182853356003761292e-01 5.931878834962844849e-02 -1.094411164522171021e-01 -6.537085864692926407e-03 -1.145425289869308472e-01 1.318318247795104980e-01 -3.690531104803085327e-02 -1.137113422155380249e-01 1.594367921352386475e-01 1.874377131462097168e-01 -1.714691817760467529e-01
3.606933355331420898e-02 9.984558820724487305e-02 1.167599670588970184e-02 -1.990927904844284058e-01 -2.022714316844940186e-01 -1.312715560197830200e-01 -1.594892293214797974e-01 -1.012078002095222473e-01 7.306245714426040649e-02 4.794582352042198181e-02 -1.162073239684104919e-01 2.177050709724426270e-01 -1.768606305122375488e-01 -2.062868177890777588e-01 -3.273365795612335205e-01 -3.004621565341949463e-01 -1.527232974767684937e-01 -2.001862674951553345e-01 -3.134300559759140015e-02 -4.093786776065826416e-01 -1.342535577714443207e-02 1.659872978925704956e-01 1.923613548278808594e-01 3.386488929390907288e-02 1.891829818487167358e-02 5.744615197181701660e-02 1.242621056735515594e-02 1.199877783656120300e-01 1.746894270181655884e-01 3.907559439539909363e-02 -2.492640614509582520e-01 -3.241806626319885254e-01
1.423380225896835327e-01 -2.273803353309631348e-01 1.861415952444076538e-01 -7.531103491783142090e-02 -4.066329598426818848e-01 8.776146918535232544e-02 9.563621133565902710e-02 1.049396544694900513e-01 1.009531915187835693e-01 7.823938876390457153e-02 9.487383812665939331e-02 -8.176615089178085327e-02 -3.756704926490783691e-01 1.243549287319183350e-01 -8.603987097740173340e-02 -2.675917446613311768e-01 -8.357650041580200195e-02 -1.200628355145454407e-01 1.551636308431625366e-01 -1.114872694015502930e-01 1.941218413412570953e-02 -3.255798295140266418e-02 -1.692348420619964600e-01 3.459649533033370972e-02 -1.406932771205902100e-01 1.795687973499298096e-01 -2.531591616570949554e-02 2.297004461288452148e-01 3.891651034355163574e-01 1.255559772253036499e-01 2.485752701759338379e-01 5.727460980415344238e-02
7.458107918500900269e-02 5.757077410817146301e-02 3.275784431025385857e-03 1.523358523845672607e-01 -2.998147010803222656e-01 2.137433290481567383e-01 1.295046210289001465e-01 -1.523958444595336914e-01 2.476866729557514191e-02 -1.864319443702697754e-01 -4.218119755387306213e-02 1.825516372919082642e-01 -1.579975187778472900e-01 1.241642758250236511e-01 -1.030725762248039246e-01 -1.170540899038314819e-01 -1.172011420130729675e-01 1.728788763284683228e-01 6.989074498414993286e-02 -1.978456825017929077e-01 -2.779033184051513672e-01 1.240387633442878723e-01 -2.094707190990447998e-01 1.582993417978286743e-01 1.434020046144723892e-02 3.010851144790649414e-01 -1.028371453285217285e-01 1.823198646306991577e-01 3.405259847640991211e-01 -3.550206720829010010e-01 1.189998388290405273e-01 -1.308410018682479858e-01
-1.341927796602249146e-01 -4.854471981525421143e-02 -1.212921515107154846e-01 -1.862827688455581665e-01 -2.379224002361297607e-01 1.565258949995040894e-01 -4.862343892455101013e-03 -2.301756441593170166e-01 -9.315827488899230957e-02 -1.144189834594726562e-01 -2.250343374907970428e-02 8.791028708219528198e-02 -9.549380838871002197e-02 2.735222876071929932e-01 -4.083336591720581055e-01 -3.054924607276916504e-01 -1.754595041275024414e-01 -5.696521140635013580e-03 -1.120914816856384277e-01 -1.441117376089096069e-01 -1.873117983341217041e-01 1.747142970561981201e-01 -2.517797648906707764e-01 1.605110019445419312e-01 -9.922119975090026855e-02 1.358439475297927856e-01 -3.362755849957466125e-02 8.018938452005386353e-02 2.313214987516403198e-01 -3.150924146175384521e-01 9.665372781455516815e-03 -1.201908513903617859e-01
-5.206500366330146790e-02 2.724447660148143768e-02 2.654236853122711182e-01 -1.327033936977386475e-01 -3.859447538852691650e-01 1.343076974153518677e-01 8.320734649896621704e-02 8.869050443172454834e-02 2.132761627435684204e-01 8.854569494724273682e-02 -9.109333902597427368e-02 7.939594984054565430e-02 -3.280053436756134033e-01 -1.812539398670196533e-01 -8.944768458604812622e-02 -4.862087666988372803e-01 -2.187706530094146729e-02 5.964426323771476746e-02 -9.398391097784042358e-02 4.217650741338729858e-02 -2.094878703355789185e-01 2.320995479822158813e-01 -2.768719568848609924e-02 1.411170363426208496e-01 1.048957183957099915e-02 -9.127835184335708618e-02 -8.088247478008270264e-02 1.321844458580017090e-01 -1.081463694572448730e-01 1.821889877319335938e-01 2.519524097442626953e-01 5.270851310342550278e-03
1.099808588624000549e-01 8.260922878980636597e-02 2.566865384578704834e-01 -3.146262168884277344e-01 -3.898704946041107178e-01 1.917952150106430054e-01 8.454527705907821655e-03 3.003637120127677917e-02 3.410573005676269531e-01 -7.372086495161056519e-02 -1.714031845331192017e-01 1.936657875776290894e-01 -2.546240985393524170e-01 2.111379355192184448e-01 -1.361920237541198730e-01 -1.269666254520416260e-01 -1.671819537878036499e-01 2.387327402830123901e-01 7.131331413984298706e-02 5.119752883911132812e-02 -2.179337590932846069e-01 1.524518877267837524e-01 -1.334291398525238037e-01 -9.455414116382598877e-02 -7.965683937072753906e-02 1.527579035609960556e-02 -6.888150703161954880e-03 -1.959517896175384521e-01 -4.452315717935562134e-02 9.547004848718643188e-02 1.955687403678894043e-01 -9.604660421609878540e-02
-1.047722473740577698e-01 7.941419631242752075e-02 -1.935573481023311615e-02 -2.246002405881881714e-01 -3.030665814876556396e-01 4.361035674810409546e-02 -2.168612182140350342e-01 -1.530826389789581299e-01 2.632305026054382324e-02 -1.273959577083587646e-01 -3.441466763615608215e-02 2.323683351278305054e-01 2.834039740264415741e-02 8.946693688631057739e-02 -2.696876823902130127e-01 -1.580914258956909180e-01 -1.056256964802742004e-01 -3.138222694396972656e-01 -5.853819102048873901e-02 -6.672757118940353394e-02 -1.433400660753250122e-01 2.634222805500030518e-01 -1.432329714298248291e-01 -5.498502776026725769e-02 -6.066051125526428223e-02 3.396399617195129395e-01 -1.691029407083988190e-02 1.478090696036815643e-02 5.819441750645637512e-03 -3.441834449768066406e-01 2.855712734162807465e-02 -3.452531397342681885e-01
[truncated: 3,277,109 more chars]
