# Supplementary material for: The Language of Innovation
Source: PLoS One. 2020 Apr 30;15(4):e0230107. doi: 10.1371/journal.pone.0230107 (PMC7194493; doi:10.1371/journal.pone.0230107)
Supplement: S24 File — (GZ) [file pone.0230107.s024.tar.gz › 2002-2006/V2Run_0_VS_4500_embeddings2002-2006ED32.txt]

3.297306969761848450e-02 -7.609641551971435547e-02 -2.496745288372039795e-01 2.397677153348922729e-01 5.127638205885887146e-02 -1.196910887956619263e-01 1.335799247026443481e-01 3.368170931935310364e-02 -5.245044454932212830e-02 1.249702647328376770e-01 -3.281363844871520996e-02 7.009673863649368286e-02 -1.655079722404479980e-01 2.259050607681274414e-01 5.678839236497879028e-02 4.439492523670196533e-02 -3.261288702487945557e-01 -3.286463618278503418e-01 -2.487800866365432739e-01 5.082059651613235474e-02 1.888624206185340881e-02 1.975878775119781494e-01 4.270120561122894287e-01 -2.247493118047714233e-01 1.259849071502685547e-01 -4.764445126056671143e-02 -2.836338877677917480e-01 -1.257425993680953979e-01 -1.725155301392078400e-02 -1.176436543464660645e-01 -6.747689098119735718e-02 2.125980556011199951e-01
8.959892205893993378e-03 -3.060718476772308350e-01 -2.042212337255477905e-01 -1.740296930074691772e-01 3.794865217059850693e-03 1.894679851830005646e-02 -6.938089430332183838e-02 -4.820038750767707825e-02 9.325737506151199341e-02 1.254143118858337402e-01 1.766961365938186646e-01 -5.192238464951515198e-02 -5.595138296484947205e-02 -3.255414962768554688e-02 1.540780365467071533e-01 -1.683611273765563965e-01 -5.749852955341339111e-02 -2.363492101430892944e-01 -4.982302337884902954e-02 -1.523429304361343384e-01 1.547719985246658325e-01 4.931674525141716003e-02 1.305052638053894043e-01 -1.962134838104248047e-01 9.990448504686355591e-02 -4.016369581222534180e-01 -3.158115446567535400e-01 3.274318873882293701e-01 -2.801732718944549561e-01 -2.016790211200714111e-02 -2.708220481872558594e-01 1.218689605593681335e-01
-1.598265022039413452e-01 -2.021776884794235229e-01 -4.187176227569580078e-01 -6.903272867202758789e-02 2.577793784439563751e-02 -5.310185253620147705e-02 1.528551876544952393e-01 -4.931457340717315674e-02 -8.586490899324417114e-02 -7.680533081293106079e-02 7.793737202882766724e-02 1.098607182502746582e-01 7.685051113367080688e-02 -1.519920378923416138e-01 1.094431802630424500e-01 4.125197604298591614e-02 -1.769874542951583862e-01 -2.637542188167572021e-01 -6.774069368839263916e-02 3.743311464786529541e-01 -4.022774472832679749e-02 1.620675474405288696e-01 1.533563341945409775e-02 5.127898603677749634e-02 3.755275905132293701e-02 -1.714938730001449585e-01 -2.072344124317169189e-01 3.205135166645050049e-01 -1.600912362337112427e-01 -1.239039078354835510e-01 -2.861913740634918213e-01 -2.727116644382476807e-01
-5.468856543302536011e-02 -7.826775312423706055e-02 -1.160989925265312195e-01 6.091541424393653870e-02 1.897349059581756592e-01 -4.153859019279479980e-01 8.285821974277496338e-02 -7.288702577352523804e-02 -1.859315782785415649e-01 -2.015641033649444580e-01 3.361662849783897400e-02 -1.241260766983032227e-01 -1.163035109639167786e-01 -1.215399727225303650e-01 -1.645631901919841766e-02 -1.544188708066940308e-01 -1.858557909727096558e-01 -1.569714248180389404e-01 -7.104889024049043655e-03 9.330970048904418945e-02 5.119470413774251938e-03 2.693361341953277588e-01 -7.046335190534591675e-02 -2.070509344339370728e-01 8.758495748043060303e-02 1.080545783042907715e-01 -5.277801156044006348e-01 2.549492418766021729e-01 -1.339028328657150269e-01 -7.384128868579864502e-02 1.748663187026977539e-01 6.015692651271820068e-02
-7.645621150732040405e-02 -1.295440793037414551e-01 -5.883743241429328918e-02 8.233504742383956909e-02 6.382991373538970947e-02 -1.059686690568923950e-01 1.898370385169982910e-01 -2.516359686851501465e-01 1.019133552908897400e-01 -1.100656464695930481e-01 -4.956180229783058167e-02 3.346736729145050049e-01 -1.097653061151504517e-01 1.613987833261489868e-01 4.933945089578628540e-02 1.064908802509307861e-01 -2.669070363044738770e-01 -1.588377654552459717e-01 -2.450382709503173828e-01 3.602418676018714905e-02 -2.529357671737670898e-01 -4.351749643683433533e-02 1.521544009447097778e-01 -1.788184493780136108e-01 8.481248468160629272e-02 -1.882862299680709839e-01 -3.321532905101776123e-01 8.280585706233978271e-02 -5.051854625344276428e-02 -3.890949189662933350e-01 -2.583880126476287842e-01 -6.547358632087707520e-02
-1.269075721502304077e-01 2.072726935148239136e-02 -1.265576332807540894e-01 -1.593785881996154785e-01 1.886604130268096924e-01 -1.509081274271011353e-01 2.941544950008392334e-01 1.514644548296928406e-02 -2.138594686985015869e-01 -3.768560709431767464e-03 -1.004705652594566345e-01 1.215233728289604187e-01 -4.595375061035156250e-02 5.926869809627532959e-02 2.807570099830627441e-01 2.024469971656799316e-01 1.040157629176974297e-03 -1.946685016155242920e-01 -2.129866629838943481e-01 2.384257614612579346e-01 -2.172721028327941895e-01 9.655235707759857178e-02 -3.067852370440959930e-02 -2.599985897541046143e-01 8.734514564275741577e-02 -2.641914486885070801e-01 -3.133943676948547363e-01 3.009650111198425293e-01 -1.767635792493820190e-01 -1.302383542060852051e-01 1.280952244997024536e-01 -6.973620504140853882e-02
1.503714174032211304e-01 -8.170536905527114868e-02 -1.924166381359100342e-01 -6.121641956269741058e-03 4.101582244038581848e-02 -5.323055014014244080e-02 2.555491030216217041e-01 -1.496106237173080444e-01 -1.618631184101104736e-01 6.982813123613595963e-03 6.258444488048553467e-02 9.337846934795379639e-02 7.978640496730804443e-02 7.640946656465530396e-02 3.100199997425079346e-01 2.842971086502075195e-01 -1.324904114007949829e-01 -2.141185551881790161e-01 -1.519673913717269897e-01 1.379030346870422363e-01 -2.829296886920928955e-01 3.104588091373443604e-01 1.877715140581130981e-01 1.050989255309104919e-01 5.617517977952957153e-02 -2.688748538494110107e-01 -3.540880382061004639e-01 3.350503742694854736e-02 4.221119731664657593e-02 -8.904916048049926758e-02 -2.500802874565124512e-01 -1.047312244772911072e-01
3.688109293580055237e-02 -1.612864732742309570e-01 -1.770984679460525513e-01 6.435102969408035278e-02 -2.041561603546142578e-01 -2.623305618762969971e-01 -1.431429684162139893e-01 -9.452831000089645386e-02 3.417417407035827637e-02 8.820341527462005615e-02 2.534594573080539703e-02 -5.276893731206655502e-03 6.731885671615600586e-02 -5.712316185235977173e-02 -6.563720107078552246e-02 1.463961228728294373e-02 7.978487014770507812e-02 -2.334905564785003662e-01 -1.076754257082939148e-01 5.423388630151748657e-02 -1.333358138799667358e-01 1.403674185276031494e-01 2.611978948116302490e-01 -1.414008252322673798e-02 1.257949024438858032e-01 -3.476243019104003906e-01 -3.258228898048400879e-01 5.524757318198680878e-03 -5.096064805984497070e-01 -2.994909584522247314e-01 1.865950971841812134e-02 -3.659430146217346191e-02
1.388092488050460815e-01 -5.918840691447257996e-02 -6.846647709608078003e-02 -1.501062512397766113e-01 1.373729947954416275e-02 1.654044389724731445e-01 -2.191773802042007446e-01 3.727788850665092468e-02 -2.136351168155670166e-02 -8.789211511611938477e-02 4.433175921440124512e-02 -1.653286218643188477e-01 -3.269405290484428406e-02 4.723871126770973206e-02 1.048266142606735229e-01 1.225199252367019653e-01 -1.949617415666580200e-01 -2.148523330688476562e-01 -6.146026775240898132e-02 -6.481587421149015427e-03 -5.165091902017593384e-02 2.525971829891204834e-01 1.711801625788211823e-02 -4.368177428841590881e-02 2.433013767004013062e-01 -2.276601344347000122e-01 -2.029559910297393799e-01 1.780976951122283936e-01 -4.758210480213165283e-01 -3.605882525444030762e-01 -1.449034363031387329e-01 -2.970297932624816895e-01
-8.304459601640701294e-02 -2.263305336236953735e-01 -1.834908574819564819e-01 -1.803388148546218872e-01 5.708514153957366943e-02 -1.819619983434677124e-01 1.667082011699676514e-01 -1.293947249650955200e-01 -1.121601238846778870e-01 -7.718893140554428101e-02 2.696876227855682373e-01 -5.311634019017219543e-02 8.254386484622955322e-02 -2.929536439478397369e-02 9.539426863193511963e-02 6.814976036548614502e-02 1.571921072900295258e-02 -3.192309141159057617e-01 -2.094671875238418579e-01 2.902555465698242188e-01 -2.476424723863601685e-01 2.472177743911743164e-01 4.368537664413452148e-02 1.562977023422718048e-02 1.472095251083374023e-01 -3.136015236377716064e-01 -8.551943302154541016e-02 9.052625298500061035e-02 -6.827124208211898804e-02 -2.206430733203887939e-01 -2.393880039453506470e-01 2.796858251094818115e-01
-3.283398747444152832e-01 5.589292570948600769e-02 -7.954540848731994629e-02 -6.043526157736778259e-02 1.252059340476989746e-01 -1.269701421260833740e-01 1.207530274987220764e-01 2.237369120121002197e-02 -2.213506996631622314e-01 1.044318452477455139e-02 1.619798392057418823e-01 3.991264477372169495e-02 1.156527400016784668e-01 1.236480250954627991e-01 1.985035985708236694e-01 2.235744148492813110e-01 -9.730998426675796509e-02 -3.264641761779785156e-01 -2.474896144121885300e-03 2.099625766277313232e-01 1.846233755350112915e-02 2.403139173984527588e-01 2.849056720733642578e-01 -4.774898290634155273e-02 -3.361099585890769958e-02 -2.674944996833801270e-01 -3.117259144783020020e-01 1.207430809736251831e-01 -2.031695246696472168e-01 -2.361709922552108765e-01 -2.324849665164947510e-01 -4.599381281877867877e-05
1.468940824270248413e-01 -3.275874257087707520e-01 -8.143526315689086914e-02 6.060545518994331360e-02 9.409429877996444702e-02 -3.803009390830993652e-01 1.434155702590942383e-01 -1.181141361594200134e-01 -1.257246583700180054e-01 8.760127425193786621e-02 1.683515310287475586e-02 3.255037665367126465e-01 -1.868412941694259644e-01 3.583989292383193970e-02 1.753195971250534058e-01 -2.699351906776428223e-01 -1.397515237331390381e-01 -2.324236184358596802e-01 -1.537555903196334839e-01 -1.836048513650894165e-01 5.635469406843185425e-02 2.804656624794006348e-01 -1.015808358788490295e-01 -6.953024119138717651e-02 2.079808264970779419e-01 3.150054067373275757e-02 -2.212723642587661743e-01 1.926874518394470215e-01 2.292819879949092865e-02 -1.696058362722396851e-01 -7.795887440443038940e-02 -9.843407571315765381e-02
-9.030511230230331421e-02 -7.351552695035934448e-02 -5.887422338128089905e-02 5.465894937515258789e-02 6.740746647119522095e-02 -1.426640152931213379e-01 1.645417064428329468e-01 -2.093510180711746216e-01 -4.134953022003173828e-02 -1.491626352071762085e-01 1.196527034044265747e-01 7.666554301977157593e-02 -1.314394026994705200e-01 -1.882096938788890839e-02 2.592141330242156982e-01 1.157916933298110962e-01 -5.563196912407875061e-02 -2.134585082530975342e-01 -2.399633973836898804e-01 1.452464908361434937e-01 -2.417832612991333008e-01 5.232827737927436829e-02 2.778440117835998535e-01 -8.695875108242034912e-02 1.706371158361434937e-01 -3.802444636821746826e-01 -3.471481800079345703e-01 3.559118509292602539e-01 3.681033104658126831e-02 -1.421828120946884155e-01 -1.461813747882843018e-01 -6.842129677534103394e-02
1.045518890023231506e-01 -2.144810706377029419e-01 3.013605810701847076e-02 7.336986064910888672e-02 3.019373416900634766e-01 -4.271928966045379639e-01 7.918358594179153442e-02 -5.670562013983726501e-02 -2.555004879832267761e-02 -7.869955897331237793e-02 -7.884631305932998657e-02 -1.063671261072158813e-01 -1.079652532935142517e-01 -8.554284460842609406e-03 1.231478303670883179e-01 2.491332963109016418e-02 -2.810539901256561279e-01 -3.155014514923095703e-01 -2.867311835289001465e-01 -1.354323029518127441e-01 7.216906547546386719e-02 4.636953175067901611e-01 -7.970963418483734131e-02 -5.297149764373898506e-04 1.213859170675277710e-01 -3.169399127364158630e-02 -2.204250246286392212e-01 3.998071700334548950e-02 -5.494142696261405945e-02 -1.242460086941719055e-01 -2.815853804349899292e-02 -1.043995842337608337e-01
-3.527137637138366699e-02 1.105451658368110657e-01 -1.865208148956298828e-01 -5.008149147033691406e-02 1.363656222820281982e-01 -5.850352719426155090e-02 1.940905302762985229e-01 -2.624268084764480591e-02 -1.932784318923950195e-01 -1.483728438615798950e-01 -1.010264605283737183e-01 1.904226988554000854e-01 -2.312211841344833374e-01 -1.298869550228118896e-01 1.425046920776367188e-01 1.999676227569580078e-01 -1.520657241344451904e-01 -2.669427692890167236e-01 -1.852345913648605347e-01 2.859691083431243896e-01 -1.991644315421581268e-02 1.278731375932693481e-01 1.499985754489898682e-01 -1.278528571128845215e-01 2.989387810230255127e-01 -3.724666237831115723e-01 -3.616735041141510010e-01 1.208873931318521500e-02 -4.101333022117614746e-02 -1.380858272314071655e-01 -5.730122327804565430e-02 -5.694797262549400330e-02
1.620416641235351562e-01 -3.909118473529815674e-01 -1.627145558595657349e-01 -7.336494326591491699e-02 5.597146600484848022e-02 -7.746423594653606415e-03 -1.336831152439117432e-01 -2.168924957513809204e-01 -1.279589533805847168e-01 2.129622101783752441e-01 3.864792734384536743e-02 -1.621981263160705566e-01 -7.127258926630020142e-02 1.123792976140975952e-01 1.597808897495269775e-01 1.030653044581413269e-01 -3.057704679667949677e-02 -1.626391857862472534e-01 -4.304559528827667236e-01 -1.365744918584823608e-01 -1.816742271184921265e-01 6.632654368877410889e-02 4.611466452479362488e-02 -1.620403677225112915e-01 2.967480197548866272e-02 -3.777021765708923340e-01 -3.506496176123619080e-02 -4.241954907774925232e-02 -2.096429616212844849e-01 -2.136434912681579590e-01 -1.488084644079208374e-01 -1.488296538591384888e-01
1.288051754236221313e-01 -1.028217747807502747e-01 -1.044854149222373962e-02 8.151891082525253296e-02 3.339786827564239502e-01 2.605053596198558807e-02 1.586190760135650635e-01 -1.142630577087402344e-01 -2.198003083467483521e-01 -2.418399453163146973e-01 5.293114483356475830e-02 2.058851867914199829e-01 -7.939508557319641113e-02 1.694464683532714844e-01 1.991041935980319977e-02 6.969775259494781494e-02 7.719216495752334595e-02 7.179235666990280151e-02 -2.416522949934005737e-01 2.065961211919784546e-01 -3.067601621150970459e-01 2.442223280668258667e-01 1.620479822158813477e-01 -1.544276834465563297e-03 1.292515397071838379e-01 -8.521533012390136719e-02 -4.480437040328979492e-01 1.829447299242019653e-01 -1.747688055038452148e-01 -1.694829463958740234e-01 5.329102650284767151e-02 -1.044033914804458618e-01
-1.122527346014976501e-01 1.338225007057189941e-01 -4.284246861934661865e-01 1.220281794667243958e-01 1.507948637008666992e-01 -4.384573400020599365e-01 -7.459850981831550598e-03 2.087512165307998657e-01 -7.325509935617446899e-02 -4.302632529288530350e-03 -1.544951796531677246e-01 7.414875179529190063e-02 -1.067911088466644287e-01 6.451331079006195068e-02 2.734704874455928802e-02 -2.375923544168472290e-01 -1.960247159004211426e-01 -2.462196201086044312e-01 1.229878608137369156e-02 -7.844140380620956421e-02 -1.330947130918502808e-01 2.946565449237823486e-01 -4.469214379787445068e-02 1.421963702887296677e-02 1.071538105607032776e-01 2.738394215703010559e-02 -3.683886229991912842e-01 1.316437870264053345e-01 -1.226626038551330566e-01 -4.622658342123031616e-02 -7.200185209512710571e-02 7.204335927963256836e-02
-1.214621141552925110e-01 3.269594628363847733e-03 -8.150157332420349121e-02 -1.363734751939773560e-01 -2.488161809742450714e-02 9.795628488063812256e-02 -1.377380490303039551e-01 -1.854152828454971313e-01 -3.112240433692932129e-01 3.213719278573989868e-02 -5.389859899878501892e-02 3.029110729694366455e-01 1.351216882467269897e-01 -8.053732663393020630e-02 2.620573639869689941e-01 -2.025112137198448181e-02 -2.113083302974700928e-01 -3.108181953430175781e-01 -2.254687547683715820e-01 1.464539766311645508e-01 -2.442410886287689209e-01 1.341142058372497559e-01 6.739927083253860474e-02 -2.212152332067489624e-01 1.445273011922836304e-01 -3.557881712913513184e-01 -1.535415649414062500e-01 1.310335248708724976e-01 -2.507750391960144043e-01 -1.057541295886039734e-01 -1.967221312224864960e-02 -5.204778537154197693e-02
2.563834488391876221e-01 -3.432888984680175781e-01 -3.856087625026702881e-01 7.618734985589981079e-02 -5.615419894456863403e-02 1.208312734961509705e-01 8.916696533560752869e-03 -2.171088568866252899e-02 -1.086850836873054504e-01 -3.844435140490531921e-02 -1.267625391483306885e-01 -1.069816052913665771e-01 -3.160326182842254639e-02 2.403640896081924438e-01 1.744187809526920319e-02 -2.206114493310451508e-02 -1.922947466373443604e-01 -3.722989559173583984e-01 -1.520646810531616211e-01 -2.146097365766763687e-03 -4.428066313266754150e-02 2.089633792638778687e-02 -8.434268087148666382e-02 -1.866381615400314331e-01 2.211122363805770874e-01 -1.299063861370086670e-01 -2.253160327672958374e-01 4.413728415966033936e-02 -2.120805978775024414e-01 -1.863051950931549072e-01 -5.057085677981376648e-02 -3.153800964355468750e-01
1.204165909439325333e-02 -1.077319011092185974e-01 -3.116097301244735718e-02 -1.030917167663574219e-01 5.938330432400107384e-04 1.088062301278114319e-02 1.657774299383163452e-01 -8.417121320962905884e-02 1.299915276467800140e-02 -5.160880461335182190e-02 1.150332391262054443e-01 1.868097186088562012e-01 3.986810334026813507e-03 2.877270989120006561e-02 1.236320659518241882e-01 3.059465587139129639e-01 -2.520350217819213867e-01 -3.100596666336059570e-01 -2.713615596294403076e-01 2.351587861776351929e-01 -1.030944734811782837e-01 2.179227918386459351e-01 1.861406266689300537e-01 -1.046655774116516113e-01 3.950938582420349121e-01 -2.164992988109588623e-01 -2.745026051998138428e-01 3.054688572883605957e-01 -4.625024646520614624e-02 -6.423534452915191650e-02 -1.001498773694038391e-01 3.197531402111053467e-02
-2.473451495170593262e-01 -2.234897017478942871e-02 -1.382157206535339355e-01 -2.554478868842124939e-02 1.162248104810714722e-01 9.906142950057983398e-04 -2.887928672134876251e-02 -1.326745450496673584e-01 -1.977030783891677856e-01 -9.504487738013267517e-03 -1.722982227802276611e-01 2.375073730945587158e-01 -1.615906059741973877e-01 6.426926702260971069e-02 1.617341339588165283e-01 1.397367417812347412e-01 -1.917395442724227905e-01 -3.220316767692565918e-01 -9.571464359760284424e-02 2.711693346500396729e-01 -1.555796861648559570e-01 1.106304898858070374e-01 1.952617168426513672e-01 1.564434729516506195e-02 3.819689527153968811e-02 -3.869607150554656982e-01 -2.035387605428695679e-01 2.543470859527587891e-01 -2.140094898641109467e-02 -3.357689976692199707e-01 1.109132617712020874e-01 6.798645108938217163e-02
4.793549329042434692e-02 1.187586858868598938e-01 -1.291601359844207764e-01 8.722449839115142822e-02 5.017877370119094849e-02 -1.939124912023544312e-01 1.889002919197082520e-01 -2.981819510459899902e-01 -3.440088629722595215e-01 1.703671365976333618e-01 -2.200859971344470978e-02 1.441967934370040894e-01 3.752845153212547302e-02 -2.083024680614471436e-01 8.979155868291854858e-02 2.439404278993606567e-01 -1.945251524448394775e-01 2.538776025176048279e-02 2.705145068466663361e-02 2.808667719364166260e-01 1.385032373946160078e-04 1.057556122541427612e-01 4.824468865990638733e-02 -7.847285270690917969e-02 1.743438839912414551e-01 -3.556643724441528320e-01 -1.857019811868667603e-01 2.878461182117462158e-01 -2.021031379699707031e-01 -2.331177443265914917e-01 -6.990505754947662354e-02 -3.870880231261253357e-02
-3.834701701998710632e-02 -1.524510383605957031e-01 5.130405351519584656e-02 -2.165344730019569397e-02 2.408952713012695312e-01 -3.558631241321563721e-01 -7.870544493198394775e-02 -7.558402419090270996e-02 2.810244075953960419e-02 -1.018204316496849060e-01 1.454514563083648682e-01 1.089475378394126892e-01 -2.565822601318359375e-01 2.597030103206634521e-01 2.025952637195587158e-01 -8.224566280841827393e-02 -1.490855515003204346e-01 -3.281303048133850098e-01 -1.082531735301017761e-01 -1.468080431222915649e-01 1.017938833683729172e-02 3.414300978183746338e-01 -1.557569056749343872e-01 -1.411941051483154297e-01 2.100695669651031494e-01 -7.651718705892562866e-02 -2.207684069871902466e-01 1.952629983425140381e-01 -2.699931561946868896e-01 -9.065773338079452515e-02 -6.426633894443511963e-02 -6.481828540563583374e-02
2.034214884042739868e-01 -6.371740996837615967e-02 -1.332043856382369995e-01 -5.415429547429084778e-02 -5.220542103052139282e-02 -7.250651717185974121e-02 2.504619657993316650e-01 -2.951723635196685791e-01 -2.234638333320617676e-01 -1.437786966562271118e-01 3.333029448986053467e-01 -2.026715874671936035e-01 7.024198025465011597e-02 -3.957478702068328857e-01 -4.393100738525390625e-02 -2.053769379854202271e-01 -9.569235891103744507e-02 -2.727628946304321289e-01 -2.274906039237976074e-01 1.463278681039810181e-01 -2.252128124237060547e-01 1.222847923636436462e-01 -1.513385027647018433e-02 6.024818122386932373e-02 -1.498298197984695435e-01 -4.878040403127670288e-02 -2.056436091661453247e-01 1.611718088388442993e-01 -4.845678806304931641e-02 -1.339889168739318848e-01 -6.186756491661071777e-02 -6.427856534719467163e-02
-8.348239213228225708e-02 5.772497132420539856e-02 -1.679739952087402344e-01 1.605659127235412598e-01 1.445496082305908203e-01 -5.171498060226440430e-01 1.139760762453079224e-01 -2.124278098344802856e-01 -1.388777792453765869e-01 -8.573219925165176392e-02 -1.097869724035263062e-01 -2.888824976980686188e-02 -2.479028850793838501e-01 8.189254999160766602e-02 2.792832069098949432e-02 -1.904456317424774170e-02 -3.779706358909606934e-01 -1.707198917865753174e-01 -8.069348521530628204e-03 -1.739609241485595703e-01 5.204933695495128632e-04 2.182892709970474243e-01 -7.978718727827072144e-02 -2.114201337099075317e-01 2.326903939247131348e-01 3.782713413238525391e-02 -2.868459820747375488e-01 7.500403095036745071e-03 -1.089504957199096680e-01 -1.459042578935623169e-01 7.219929248094558716e-02 -5.553697422146797180e-02
-2.601075172424316406e-01 -5.422774329781532288e-02 -3.029307425022125244e-01 2.982447855174541473e-02 1.531012952327728271e-01 -3.692182898521423340e-01 -4.017224907875061035e-02 1.010472401976585388e-01 -1.369515359401702881e-01 -1.495463103055953979e-01 -1.700640767812728882e-01 -1.548538208007812500e-01 -2.155020236968994141e-01 9.728562086820602417e-03 6.441814452409744263e-02 2.199713438749313354e-01 -6.285535544157028198e-02 -1.892592757940292358e-02 -5.932102352380752563e-02 -8.370937407016754150e-02 -1.898320913314819336e-01 3.176809251308441162e-01 9.291549026966094971e-02 -1.413186192512512207e-01 5.375430732965469360e-02 1.202495843172073364e-01 -4.662148356437683105e-01 1.686877012252807617e-01 1.025729402899742126e-01 -3.231462091207504272e-02 1.107791364192962646e-01 6.834148615598678589e-02
-1.187729742377996445e-02 -2.080280333757400513e-01 -8.061156421899795532e-02 -1.377680245786905289e-02 -1.020005997270345688e-02 -1.278165429830551147e-01 2.708729505538940430e-01 -1.250893026590347290e-01 -1.339807063341140747e-01 -1.038718074560165405e-01 -3.371980041265487671e-02 5.060645565390586853e-02 -4.047190397977828979e-02 -2.308007515966892242e-02 2.023535370826721191e-01 2.475637197494506836e-01 -2.285045012831687927e-02 -1.043357476592063904e-01 -3.635560572147369385e-01 1.816917061805725098e-01 -4.981714114546775818e-02 2.056965529918670654e-01 2.088577151298522949e-01 -1.770553588867187500e-01 3.612766265869140625e-01 -2.031998932361602783e-01 -3.127922713756561279e-01 9.678580611944198608e-02 5.663647875189781189e-02 -3.380250930786132812e-01 -6.373627483844757080e-02 -1.033765897154808044e-01
1.788514554500579834e-01 -5.254167318344116211e-02 -1.719327270984649658e-01 7.107299566268920898e-02 2.430858463048934937e-01 1.323169022798538208e-01 1.899366676807403564e-01 -6.108894944190979004e-02 -7.887571305036544800e-02 1.879566609859466553e-01 -5.342574417591094971e-02 1.328018009662628174e-01 2.146345525979995728e-01 -1.836623698472976685e-01 6.878773868083953857e-02 7.236023992300033569e-02 -2.826641201972961426e-01 -2.251305431127548218e-01 -2.734252512454986572e-01 1.917014271020889282e-01 -1.955591738224029541e-01 7.086758036166429520e-03 1.389466524124145508e-01 -1.946504861116409302e-01 2.871142625808715820e-01 -3.382305204868316650e-01 -2.288336753845214844e-01 6.873253732919692993e-02 -7.351755350828170776e-02 -1.856788098812103271e-01 -1.672430783510208130e-01 -5.539258569478988647e-02
-1.174416840076446533e-01 -8.800531178712844849e-02 -8.582684397697448730e-02 -2.234471291303634644e-01 3.526766225695610046e-02 3.710753098130226135e-02 1.503136157989501953e-01 -9.476158022880554199e-02 -7.258371263742446899e-02 -1.627186983823776245e-01 1.503265351057052612e-01 1.952032180270180106e-04 6.726675480604171753e-02 4.155508801341056824e-02 2.240361124277114868e-01 3.907090052962303162e-02 -2.505416572093963623e-01 -1.979074627161026001e-01 -2.532584667205810547e-01 5.825635418295860291e-02 -1.102652996778488159e-01 4.179681092500686646e-02 2.822244167327880859e-01 -2.971139550209045410e-01 2.808429896831512451e-01 -3.705655038356781006e-01 -3.879149556159973145e-01 5.851697549223899841e-02 -5.720571056008338928e-02 -6.716571003198623657e-02 -1.475777328014373779e-01 -1.539391577243804932e-01
2.058926969766616821e-01 -4.177844151854515076e-02 -2.889301478862762451e-01 -1.190916448831558228e-01 -1.494853943586349487e-01 -1.705893725156784058e-01 2.851921617984771729e-01 -1.036607325077056885e-01 -2.196495085954666138e-01 -1.838862299919128418e-01 3.282310068607330322e-01 -2.485608011484146118e-01 1.323492079973220825e-01 1.637232899665832520e-01 1.569753438234329224e-01 1.830500960350036621e-01 -2.146508544683456421e-01 -1.796602457761764526e-01 -2.188934758305549622e-02 -5.166963860392570496e-02 -2.346675544977188110e-01 5.531530827283859253e-02 -1.160081475973129272e-01 -5.505263060331344604e-02 1.446021646261215210e-01 -1.375776529312133789e-01 -1.582591086626052856e-01 2.452218383550643921e-01 -7.306578010320663452e-02 -2.127931118011474609e-01 8.091782778501510620e-02 1.494011282920837402e-01
-9.974917024374008179e-02 -5.135230347514152527e-02 1.368824541568756104e-01 -1.187407746911048889e-01 2.208619117736816406e-01 6.819154601544141769e-03 1.910490393638610840e-01 -2.730224430561065674e-01 -1.650084704160690308e-01 -1.082263961434364319e-01 1.355375647544860840e-01 2.545063197612762451e-01 -9.552655369043350220e-02 -2.348872646689414978e-02 1.795341223478317261e-01 5.071569234132766724e-02 -2.333207428455352783e-01 -3.795155510306358337e-02 -3.437160551548004150e-01 1.011153087019920349e-01 -3.180487081408500671e-02 1.850306391716003418e-01 2.111712396144866943e-01 9.176948666572570801e-02 1.298365443944931030e-01 -1.192426979541778564e-01 -4.780830442905426025e-01 1.336123496294021606e-01 -1.810375750064849854e-01 -1.870368272066116333e-01 -8.202468603849411011e-02 -6.048871949315071106e-02
-2.143606990575790405e-01 -2.157186418771743774e-01 -3.023345768451690674e-01 7.278703898191452026e-02 1.418702751398086548e-01 -1.593982726335525513e-01 -8.615475893020629883e-02 -4.345139861106872559e-02 -3.069713711738586426e-01 -3.612961247563362122e-02 6.379289925098419189e-02 -1.439377516508102417e-01 1.011715009808540344e-01 1.557767838239669800e-01 -2.072140574455261230e-02 5.540973693132400513e-02 -7.033450901508331299e-02 3.178445249795913696e-02 -8.808518201112747192e-02 -2.636419236660003662e-01 -2.649837115313857794e-04 4.785513579845428467e-01 -1.721262484788894653e-01 2.207321375608444214e-01 2.202472537755966187e-01 8.824722841382026672e-03 -3.427366912364959717e-01 -4.161597043275833130e-02 -8.830175548791885376e-02 9.817483834922313690e-03 2.971548773348331451e-02 1.746159046888351440e-01
-4.836769402027130127e-02 -3.754044882953166962e-03 -2.561413347721099854e-01 1.671708971261978149e-01 1.936545372009277344e-01 -4.794510900974273682e-01 -7.648500800132751465e-02 -6.310019642114639282e-02 -1.291983425617218018e-01 -8.246606588363647461e-02 2.300663664937019348e-02 -2.669828757643699646e-02 -6.081073731184005737e-02 -1.627443917095661163e-02 1.124865263700485229e-01 -2.938795834779739380e-03 -2.553885579109191895e-01 -2.728779613971710205e-01 1.962350122630596161e-02 1.016367748379707336e-01 -6.659704446792602539e-02 2.467152625322341919e-01 -8.298336714506149292e-02 -9.415209293365478516e-02 3.141733407974243164e-01 1.233722418546676636e-01 -4.260107874870300293e-01 1.908170133829116821e-01 -5.962550640106201172e-02 -1.099825948476791382e-01 7.702569663524627686e-02 -2.576378360390663147e-02
-9.139267355203628540e-02 7.931840419769287109e-02 -9.646697342395782471e-02 2.027268260717391968e-01 9.209660440683364868e-02 -3.707324266433715820e-01 -1.488564759492874146e-01 -1.458388119935989380e-01 -3.847784101963043213e-01 2.639659866690635681e-02 -9.616286307573318481e-02 -1.730155944824218750e-01 -1.011112928390502930e-01 -8.472613990306854248e-05 2.250456660985946655e-01 -6.735170632600784302e-02 -9.685093909502029419e-02 -1.195789426565170288e-01 2.360962890088558197e-02 -1.114152073860168457e-01 -6.068179383873939514e-02 1.086767613887786865e-01 5.236920714378356934e-02 -9.088463336229324341e-02 1.842757165431976318e-01 -1.075662970542907715e-01 -4.799236059188842773e-01 5.068923532962799072e-02 7.299090176820755005e-02 -5.495062470436096191e-02 -2.705900967121124268e-01 2.629187405109405518e-01
-2.167688459157943726e-01 -9.794869273900985718e-02 -5.436544865369796753e-02 -1.783253848552703857e-01 -1.593300141394138336e-02 -3.886641561985015869e-02 1.782692670822143555e-01 1.140709407627582550e-02 -1.195925697684288025e-01 -1.996525675058364868e-01 -7.051189430058002472e-03 1.173599287867546082e-01 -9.144659340381622314e-02 6.141171231865882874e-02 2.105665951967239380e-01 7.288966327905654907e-02 -1.406893283128738403e-01 -1.633727079024538398e-04 -3.947723209857940674e-01 2.344132661819458008e-01 -2.170059680938720703e-01 2.149420231580734253e-01 1.837462484836578369e-01 2.192943841218948364e-01 3.201095759868621826e-01 -1.033589020371437073e-01 -3.894853889942169189e-01 1.109743341803550720e-01 -1.022623106837272644e-01 -2.183692604303359985e-01 3.534616529941558838e-02 -5.406804382801055908e-02
-1.693434864282608032e-01 -1.291107684373855591e-01 -8.647394180297851562e-02 1.290477514266967773e-01 6.703354418277740479e-02 -4.038868546485900879e-01 -8.416565507650375366e-02 -8.460638672113418579e-02 -1.944298110902309418e-02 -5.504064634442329407e-02 -6.557222455739974976e-02 5.608962103724479675e-02 -3.291665390133857727e-02 1.223995164036750793e-02 3.908957540988922119e-02 -1.228367630392313004e-02 -3.545810878276824951e-01 -1.489140391349792480e-01 -3.322352841496467590e-02 -1.353881061077117920e-01 2.210298366844654083e-02 2.084841728210449219e-01 -1.368963271379470825e-01 -1.018089726567268372e-01 2.286984175443649292e-01 1.171642988920211792e-01 -5.133710503578186035e-01 2.424495667219161987e-01 -2.560229301452636719e-01 -1.915124058723449707e-01 4.508654773235321045e-02 -4.335979372262954712e-02
-1.278369724750518799e-01 -2.165110558271408081e-01 1.217039488255977631e-02 2.731941938400268555e-01 8.561650663614273071e-02 -4.707982838153839111e-01 1.600082591176033020e-02 -1.850330978631973267e-01 -1.050083413720130920e-01 -1.657138317823410034e-01 -7.259184494614601135e-03 -1.923125796020030975e-02 -2.603222727775573730e-01 1.993562579154968262e-01 2.020039036870002747e-02 4.515760019421577454e-02 -1.855192482471466064e-01 -2.129332572221755981e-01 -2.558696269989013672e-01 -4.150865599513053894e-02 -9.972529951483011246e-04 3.432779312133789062e-01 -6.865022331476211548e-02 -1.754501275718212128e-02 4.871871694922447205e-02 1.235502585768699646e-01 -2.750664353370666504e-01 1.876267492771148682e-01 -1.691708862781524658e-01 -8.319150656461715698e-02 -1.157977432012557983e-01 -4.889722540974617004e-02
2.659086510539054871e-02 -3.783214837312698364e-02 -2.823036909103393555e-01 -3.255018591880798340e-02 -2.709402740001678467e-01 -2.279713451862335205e-01 -1.951521635055541992e-01 -2.858607769012451172e-01 -2.421825975179672241e-01 -1.300280839204788208e-01 1.241115257143974304e-01 3.490095958113670349e-02 -1.020014137029647827e-01 1.303107738494873047e-01 -1.000683940947055817e-02 2.683341875672340393e-02 -6.405203044414520264e-02 -3.162482753396034241e-02 2.857433818280696869e-02 1.035569533705711365e-01 -1.934520304203033447e-01 1.595267653465270996e-01 -4.317646846175193787e-02 4.226153716444969177e-02 -8.258881419897079468e-02 -3.350563645362854004e-01 -2.831786870956420898e-01 2.080285400152206421e-01 -4.320433437824249268e-01 -2.985784225165843964e-02 -1.888756603002548218e-01 -5.096093937754631042e-02
2.098970711231231689e-01 -1.802406609058380127e-01 -2.530069053173065186e-01 -8.729063719511032104e-02 1.235509961843490601e-01 -2.650228440761566162e-01 1.715864688158035278e-01 -1.629334390163421631e-01 -1.462532430887222290e-01 -9.365029633045196533e-02 -3.478369116783142090e-02 1.425894200801849365e-01 -2.281583845615386963e-01 2.572723925113677979e-01 -1.986881196498870850e-01 1.457659155130386353e-01 -6.166309118270874023e-02 -1.371013969182968140e-01 1.553293317556381226e-01 -1.321218907833099365e-01 -2.229825966060161591e-02 3.130785822868347168e-01 -1.011234894394874573e-02 -3.215330466628074646e-02 2.009118199348449707e-01 -1.437331140041351318e-01 -9.368794411420822144e-02 1.383064389228820801e-01 -1.519665569067001343e-01 -3.564803302288055420e-01 -2.651973366737365723e-01 7.996648550033569336e-02
1.472220122814178467e-01 -7.473364472389221191e-02 -3.586879074573516846e-01 -1.317441314458847046e-01 -1.394632011651992798e-01 -2.125273048877716064e-01 1.197955831885337830e-01 -1.331903878599405289e-02 5.795846879482269287e-02 -1.236558053642511368e-02 2.870813012123107910e-02 -1.958830654621124268e-01 -6.831242144107818604e-02 1.047348454594612122e-01 2.015377581119537354e-01 -8.271090686321258545e-02 -6.130415573716163635e-02 -2.458067685365676880e-01 -6.776906549930572510e-02 -9.423001110553741455e-02 -3.077618181705474854e-01 -2.569325268268585205e-02 -9.233412891626358032e-02 3.909061197191476822e-03 1.266946494579315186e-01 -2.687183022499084473e-01 -4.530151784420013428e-01 -6.507131457328796387e-02 -1.383654028177261353e-01 -2.567355036735534668e-01 -2.702040970325469971e-01 -6.651522219181060791e-02
-3.984751924872398376e-02 -2.668385207653045654e-01 -3.351570963859558105e-01 3.761971741914749146e-02 -1.911003328859806061e-02 1.818774044513702393e-01 -7.706350833177566528e-02 1.825081882998347282e-03 -2.104759216308593750e-01 -6.927310675382614136e-02 2.434700876474380493e-01 1.253316849470138550e-01 1.805569231510162354e-02 -1.846690103411674500e-02 5.245079845190048218e-02 3.466731607913970947e-01 1.058811228722333908e-02 -2.651850879192352295e-01 -2.795596793293952942e-02 3.698871657252311707e-02 -2.819429337978363037e-01 2.067282944917678833e-01 -6.955344974994659424e-02 -9.125895053148269653e-02 1.889769583940505981e-01 -1.737505197525024414e-01 -3.492222726345062256e-01 6.094632297754287720e-02 -3.491902947425842285e-01 -4.077228531241416931e-02 -2.009852975606918335e-02 -5.329697951674461365e-02
-2.349414825439453125e-01 -1.674923598766326904e-01 -5.520398914813995361e-02 1.136062145233154297e-01 2.308413088321685791e-01 -3.074371516704559326e-01 2.977024912834167480e-01 -9.178357198834419250e-03 -1.000602394342422485e-01 5.662906914949417114e-02 1.223291680216789246e-01 1.236232072114944458e-01 -2.128020972013473511e-01 -1.381494104862213135e-01 1.327677369117736816e-01 -4.086753353476524353e-02 -5.215093865990638733e-02 -1.926619261503219604e-01 -4.467028751969337463e-02 4.174658283591270447e-02 -3.123284783214330673e-03 1.857544332742691040e-01 2.359652817249298096e-01 6.282649189233779907e-02 2.740305960178375244e-01 1.856324076652526855e-02 -1.933172158896923065e-02 6.241519004106521606e-02 -2.427995949983596802e-01 -4.969671964645385742e-01 -5.644930154085159302e-02 -1.029855459928512573e-01
-4.557732492685317993e-02 -5.026951432228088379e-02 -3.400641679763793945e-01 -2.507596015930175781e-01 8.878529816865921021e-02 -3.101311065256595612e-02 1.499932557344436646e-01 -2.281736880540847778e-01 2.043042518198490143e-02 -2.015756815671920776e-01 1.154927164316177368e-01 1.608202159404754639e-01 -1.158682331442832947e-01 7.962678372859954834e-02 1.499433815479278564e-01 7.720302790403366089e-02 4.514838382601737976e-02 -3.684226572513580322e-01 4.326150566339492798e-02 1.289456933736801147e-01 -8.296765387058258057e-02 3.539852797985076904e-01 3.510178625583648682e-01 3.595842421054840088e-02 6.828660517930984497e-02 -1.025175526738166809e-01 -2.262391149997711182e-01 1.155543476343154907e-01 -1.127247735857963562e-01 -2.991437613964080811e-01 -1.003632470965385437e-01 -7.761286105960607529e-03
-1.896429657936096191e-01 -1.511339545249938965e-01 -2.325815856456756592e-01 2.367446273565292358e-01 1.646072566509246826e-01 -2.921128571033477783e-01 -1.006137430667877197e-01 -2.612260542809963226e-02 -1.214720383286476135e-01 -4.343947768211364746e-02 -1.424284419044852257e-03 -2.520621009171009064e-02 -1.053406000137329102e-01 -5.588074773550033569e-02 1.654788851737976074e-01 -5.303069576621055603e-02 -3.555726706981658936e-01 -1.476391553878784180e-01 7.801389321684837341e-03 -3.732257336378097534e-02 -5.118257179856300354e-02 2.405702918767929077e-01 -8.527130633592605591e-02 -1.760217845439910889e-01 3.630251586437225342e-01 1.675496697425842285e-01 -3.133857846260070801e-01 2.744555473327636719e-01 -1.164276301860809326e-01 -1.513134688138961792e-01 1.310916393995285034e-01 1.032555326819419861e-01
2.665400803089141846e-01 -2.213132679462432861e-01 -9.008364379405975342e-02 -2.431062981486320496e-02 3.336013853549957275e-02 -9.043729305267333984e-02 -2.483982779085636139e-02 -2.827499806880950928e-01 -3.040814772248268127e-02 1.129357367753982544e-01 3.196674957871437073e-02 -1.345210075378417969e-01 -1.284597665071487427e-01 -1.354007869958877563e-01 2.419376820325851440e-01 -3.496421873569488525e-02 -2.398183792829513550e-01 -2.488842159509658813e-01 -1.516637206077575684e-01 -2.301455289125442505e-01 -2.251065671443939209e-01 7.871336489915847778e-02 2.277387380599975586e-01 -1.109236180782318115e-01 3.457483649253845215e-02 -3.058124184608459473e-01 -4.583458602428436279e-02 2.049060612916946411e-01 -4.209837019443511963e-01 2.325692400336265564e-02 -1.055249869823455811e-01 -9.927471727132797241e-02
-1.493319571018218994e-01 -9.746149927377700806e-02 -1.743220984935760498e-01 2.192769758403301239e-02 9.637827426195144653e-02 -4.439522624015808105e-01 -1.867397129535675049e-01 -4.460328072309494019e-02 -1.799270659685134888e-01 -8.790700137615203857e-02 -8.871522545814514160e-02 4.786456376314163208e-02 -6.989414989948272705e-02 6.189180910587310791e-02 2.558074705302715302e-02 -6.499376147985458374e-02 -3.538596332073211670e-01 -1.209655925631523132e-01 -3.605899587273597717e-02 1.476191915571689606e-02 1.911274641752243042e-01 2.580489218235015869e-01 4.890194162726402283e-03 -1.000334471464157104e-01 3.405673205852508545e-01 5.059871077537536621e-02 -3.612393140792846680e-01 3.072464168071746826e-01 -6.064070761203765869e-02 -1.601805835962295532e-01 1.868246681988239288e-02 5.089028179645538330e-02
1.536825597286224365e-01 -1.911521703004837036e-02 -5.275735855102539062e-01 -2.426980435848236084e-02 1.728137284517288208e-01 -2.175039947032928467e-01 -6.806295365095138550e-02 -3.292290493845939636e-02 -3.515271246433258057e-01 7.459877431392669678e-02 1.725686937570571899e-01 -1.159212440252304077e-01 -1.051977649331092834e-01 1.323845535516738892e-01 -9.556153416633605957e-02 -1.166809275746345520e-01 -3.805963695049285889e-01 -4.217671230435371399e-03 -1.715234108269214630e-02 1.142759695649147034e-01 -1.267523169517517090e-01 1.598733104765415192e-02 1.221552267670631409e-01 -7.061763107776641846e-02 4.513325542211532593e-02 -3.213293552398681641e-01 -9.506918489933013916e-02 -1.998106949031352997e-02 -2.642058134078979492e-01 -5.017318949103355408e-02 -8.962920308113098145e-02 3.121095709502696991e-02
-1.298907846212387085e-01 6.980537436902523041e-03 7.525407522916793823e-02 -1.413558125495910645e-01 2.313843220472335815e-01 -2.164924889802932739e-01 9.859323501586914062e-02 -2.552264630794525146e-01 -1.129958257079124451e-01 -2.174281924962997437e-01 -4.140333831310272217e-02 -5.159365478903055191e-03 1.108487471938133240e-01 1.109841987490653992e-01 1.408009976148605347e-01 1.133449003100395203e-01 -2.469446808099746704e-01 -3.642893731594085693e-01 -2.499371618032455444e-01 1.656486541032791138e-01 -7.246898114681243896e-02 2.368565499782562256e-01 1.800831705331802368e-01 1.004670653492212296e-02 3.265019953250885010e-01 -2.828824818134307861e-01 -1.914102286100387573e-01 9.491451084613800049e-02 -3.939408808946609497e-02 -1.370020955801010132e-01 -9.196330606937408447e-02 -1.567602008581161499e-01
-1.804526597261428833e-01 -5.994807556271553040e-02 -1.711167544126510620e-01 1.627372354269027710e-01 9.583646059036254883e-02 -3.109116256237030029e-01 -1.667940914630889893e-01 -1.028231456875801086e-01 -4.505324363708496094e-02 -5.370922386646270752e-03 -1.826658286154270172e-02 -2.609129808843135834e-02 -6.751251220703125000e-02 -8.267793804407119751e-02 9.470245242118835449e-02 -5.146860703825950623e-02 -3.104890882968902588e-01 -1.972084343433380127e-01 6.967254914343357086e-03 -8.823139965534210205e-02 1.264025419950485229e-01 2.706188261508941650e-01 -5.509255919605493546e-03 -1.402801126241683960e-01 3.284749686717987061e-01 1.166325509548187256e-01 -4.974792599678039551e-01 1.904585510492324829e-01 -1.637559086084365845e-01 -2.112068384885787964e-01 9.379669278860092163e-02 1.486202236264944077e-02
6.574104726314544678e-02 -2.332342788577079773e-03 -1.025784090161323547e-01 -2.392919510602951050e-01 1.074571860954165459e-03 -1.450706571340560913e-01 2.460493296384811401e-01 -2.976614832878112793e-01 8.933577686548233032e-02 -5.780740454792976379e-02 3.830571472644805908e-01 -4.364726319909095764e-02 -5.525445565581321716e-03 -9.541868418455123901e-02 -1.872060447931289673e-02 1.413053870201110840e-01 -1.526091694831848145e-01 -1.271458566188812256e-01 -2.504430711269378662e-01 2.474893629550933838e-01 -2.271360009908676147e-01 1.420248448848724365e-01 2.194982618093490601e-01 -2.965992130339145660e-02 -2.610112726688385010e-02 -2.344261556863784790e-01 -2.446930855512619019e-01 1.723663657903671265e-01 -1.980551779270172119e-01 -2.731020748615264893e-01 6.038501486182212830e-02 1.461476832628250122e-01
-8.688814193010330200e-02 -1.961495131254196167e-01 -9.085687249898910522e-02 -2.052379995584487915e-01 1.381157785654067993e-01 -2.018816769123077393e-01 2.382542192935943604e-01 -2.054292261600494385e-01 -1.395517587661743164e-01 -6.078837066888809204e-02 -7.272827625274658203e-02 9.276545047760009766e-02 2.625359967350959778e-02 1.481512933969497681e-01 1.699127405881881714e-01 2.886783480644226074e-01 -2.702713310718536377e-01 -1.403190642595291138e-01 -2.605034708976745605e-01 2.024762630462646484e-01 -9.657748788595199585e-02 1.235091462731361389e-01 4.235871732234954834e-01 -5.722550302743911743e-02 1.406477987766265869e-01 -1.857523024082183838e-01 -2.813519537448883057e-01 1.380641758441925049e-01 -6.248922646045684814e-02 8.220239542424678802e-03 -8.341715484857559204e-02 2.401780150830745697e-02
1.203005388379096985e-01 6.993731856346130371e-02 -1.585453599691390991e-01 -4.174634814262390137e-02 -1.550535559654235840e-01 -1.206323783844709396e-02 3.875406980514526367e-01 3.149658069014549255e-02 -1.486358940601348877e-01 -2.473855577409267426e-02 3.115536868572235107e-01 -7.900355011224746704e-02 1.033096536993980408e-01 -1.492162495851516724e-01 -6.158774346113204956e-02 -9.044315665960311890e-02 -2.416182309389114380e-01 -5.084697604179382324e-01 -1.237279623746871948e-01 1.097884625196456909e-01 -1.937538087368011475e-01 5.284886807203292847e-02 1.794646382331848145e-01 -4.983747750520706177e-02 5.787716805934906006e-02 -1.487933546304702759e-01 -3.039738535881042480e-01 1.038877293467521667e-01 1.588833332061767578e-02 -1.197738945484161377e-01 -3.965899348258972168e-02 2.081006616353988647e-01
3.594189882278442383e-02 -4.110063239932060242e-02 -2.097699977457523346e-02 1.827428489923477173e-01 -4.522864893078804016e-02 -7.986591756343841553e-02 3.638876676559448242e-01 -6.014494225382804871e-02 2.420904114842414856e-02 -2.279716730117797852e-01 -5.555467680096626282e-02 2.261996418237686157e-01 -2.894567549228668213e-01 1.508986800909042358e-01 6.970829516649246216e-02 1.079376861453056335e-01 -1.096135750412940979e-01 -1.502036452293395996e-01 -9.653677791357040405e-02 -3.051143325865268707e-02 8.116132766008377075e-02 1.351256966590881348e-01 2.855119705200195312e-01 -3.131552040576934814e-02 2.686923444271087646e-01 -1.284021884202957153e-01 -4.381547570228576660e-01 8.341394364833831787e-02 -1.664141863584518433e-01 -2.852336764335632324e-01 -9.461651742458343506e-02 -1.762330085039138794e-01
2.593280971050262451e-01 -9.763348847627639771e-02 -1.500429511070251465e-01 -2.821595408022403717e-02 1.712280511856079102e-01 3.123801387846469879e-02 3.850989416241645813e-02 3.217863291501998901e-02 -3.822059035301208496e-01 1.826056651771068573e-02 1.491846591234207153e-01 -2.097927033901214600e-01 -5.012471675872802734e-01 -5.261952057480812073e-03 -6.213940680027008057e-02 2.952218241989612579e-02 1.118238717317581177e-01 -2.380203604698181152e-01 -2.139380276203155518e-01 6.645615398883819580e-02 -1.291916519403457642e-01 2.898559570312500000e-01 -2.093714475631713867e-01 -4.986618831753730774e-02 3.589212521910667419e-02 1.713138073682785034e-01 -2.863798141479492188e-01 1.083333045244216919e-01 -3.223372250795364380e-02 -9.043357335031032562e-03 -8.069819211959838867e-02 -2.802767325192689896e-03
-1.117445826530456543e-01 -6.834968924522399902e-02 -2.166853398084640503e-01 -1.794139891862869263e-01 4.923837259411811829e-02 -1.071385443210601807e-01 8.422765880823135376e-02 -3.773933649063110352e-01 -8.602610230445861816e-02 -3.218432664871215820e-01 -2.790977945551276207e-03 1.869495511054992676e-01 -2.758437208831310272e-02 2.852038852870464325e-02 1.232246905565261841e-01 6.318950653076171875e-02 -1.248057372868061066e-02 -2.006011605262756348e-01 1.407345756888389587e-02 2.650485374033451080e-02 -1.029071137309074402e-01 3.020686209201812744e-01 3.131865859031677246e-01 8.049513562582433224e-04 1.864363551139831543e-01 -1.844766288995742798e-01 -2.306227087974548340e-01 1.993471980094909668e-01 -1.497283130884170532e-01 -3.352957367897033691e-01 -1.862182617187500000e-01 -3.360113501548767090e-02
1.073180511593818665e-01 -3.496325612068176270e-01 -7.016080617904663086e-02 1.301509439945220947e-01 -8.521301299333572388e-02 2.712690457701683044e-02 1.716139316558837891e-01 1.619569361209869385e-01 -2.396561801433563232e-01 -1.453057117760181427e-02 -1.743276417255401611e-01 -4.368356242775917053e-02 -2.114239484071731567e-01 -1.802872680127620697e-02 2.160645127296447754e-01 4.771053045988082886e-02 -1.154312714934349060e-01 -2.885699272155761719e-01 -2.360296994447708130e-01 1.162956058979034424e-01 -2.015426307916641235e-01 9.478320181369781494e-02 7.158354669809341431e-02 -9.902718476951122284e-03 1.323024928569793701e-01 -2.804627120494842529e-01 -6.405658274888992310e-02 2.869024574756622314e-01 -3.837690874934196472e-02 -2.610446512699127197e-01 -2.930910289287567139e-01 -1.949704587459564209e-01
-1.663651317358016968e-01 -7.981811463832855225e-02 -9.945903718471527100e-02 1.898683607578277588e-02 7.060527056455612183e-02 2.020649984478950500e-02 3.407848477363586426e-01 5.681168287992477417e-02 3.655907884240150452e-02 -1.912211924791336060e-01 2.271774224936962128e-02 1.977314427495002747e-02 -2.279940098524093628e-01 -1.097409334033727646e-02 1.570826470851898193e-01 2.881422936916351318e-01 -1.484877467155456543e-01 -3.137563765048980713e-01 -3.012115061283111572e-01 6.161042675375938416e-02 -7.900888472795486450e-02 5.420014634728431702e-02 1.388170123100280762e-01 -2.132449448108673096e-01 2.122830450534820557e-01 -3.848606050014495850e-01 -2.177768945693969727e-01 1.386122107505798340e-01 -2.218970209360122681e-01 -1.233263164758682251e-01 -1.127675399184226990e-01 -8.003938943147659302e-02
-1.481146216392517090e-01 -2.335582375526428223e-01 -2.005577236413955688e-01 1.147923395037651062e-01 1.251975297927856445e-01 -3.755053579807281494e-01 -3.120674286037683487e-03 4.865165054798126221e-02 -9.618941694498062134e-02 9.232982248067855835e-02 -2.382527850568294525e-02 -7.931403815746307373e-02 -8.932423591613769531e-02 5.696269869804382324e-02 1.764972694218158722e-02 4.126690793782472610e-03 -2.704865336418151855e-01 -1.847489923238754272e-01 1.246394515037536621e-01 -7.018411159515380859e-02 -1.518928855657577515e-01 2.370104789733886719e-01 -8.862453699111938477e-02 -1.278231143951416016e-01 2.539629340171813965e-01 1.008137166500091553e-01 -4.884800910949707031e-01 2.832230329513549805e-01 -8.215876668691635132e-02 -1.187202408909797668e-01 1.559497863054275513e-01 7.085715979337692261e-02
2.601740062236785889e-01 -2.958098053932189941e-01 -1.513582617044448853e-01 2.020337134599685669e-01 -6.378323584794998169e-02 -1.022068634629249573e-01 -2.019163817167282104e-01 -1.963189244270324707e-01 1.625061631202697754e-01 1.167799308896064758e-01 2.025933712720870972e-01 -2.097750306129455566e-01 -9.226092696189880371e-02 7.264700531959533691e-02 1.221421733498573303e-01 1.033307751640677452e-03 -1.904084533452987671e-01 -2.571540772914886475e-01 -9.891200810670852661e-02 2.596740722656250000e-01 -4.304026812314987183e-02 -4.545581527054309845e-03 1.390729448758065701e-03 4.845642298460006714e-02 4.329707846045494080e-02 -2.012795805931091309e-01 -4.301552772521972656e-01 1.524973213672637939e-01 -1.946503967046737671e-01 -2.084252983331680298e-01 -3.370285406708717346e-02 -1.283919662237167358e-01
5.483265966176986694e-02 -4.694672673940658569e-02 3.889568150043487549e-02 2.058431506156921387e-01 2.353993356227874756e-01 -3.855345547199249268e-01 -7.520792633295059204e-02 -1.711594313383102417e-01 -1.604664139449596405e-02 -1.395948827266693115e-01 -4.347608238458633423e-02 -4.185754805803298950e-02 -2.734430432319641113e-01 2.248067706823348999e-01 8.913411945104598999e-02 -9.515701979398727417e-02 -3.373548984527587891e-01 -1.288894563913345337e-01 1.236311905086040497e-02 -2.266785874962806702e-02 -9.856314212083816528e-02 4.703211486339569092e-01 -1.888103969395160675e-02 -1.432619094848632812e-01 4.489152133464813232e-02 1.311933342367410660e-02 -2.487393617630004883e-01 1.213780194520950317e-01 -3.970004618167877197e-02 -5.791075155138969421e-02 -1.237153634428977966e-01 -2.535687983036041260e-01
-5.207367241382598877e-03 -1.778764575719833374e-01 -2.744732499122619629e-01 1.412272173911333084e-02 4.257861655787564814e-05 6.779239326715469360e-02 1.501566469669342041e-01 -2.037567049264907837e-01 -1.283515244722366333e-01 5.773245170712471008e-02 1.223951801657676697e-01 4.145919904112815857e-02 2.868910692632198334e-02 2.883090078830718994e-02 3.246104121208190918e-01 2.472624629735946655e-01 6.628685165196657181e-03 -1.609430909156799316e-01 6.399964913725852966e-04 2.915668487548828125e-01 -2.612892687320709229e-01 1.488927602767944336e-01 1.968702971935272217e-01 -1.629275828599929810e-01 2.330559492111206055e-01 -3.988242149353027344e-02 -2.503384351730346680e-01 2.930532991886138916e-01 -3.164143264293670654e-01 -1.469985395669937134e-01 -1.407729387283325195e-01 8.225087821483612061e-02
-1.305988132953643799e-01 -6.530708074569702148e-02 -2.541613876819610596e-01 2.575334161520004272e-02 1.486677825450897217e-01 -5.273138880729675293e-01 -4.482016339898109436e-02 4.942581430077552795e-02 -7.083690166473388672e-02 -9.377316385507583618e-02 5.815539881587028503e-02 -5.093233287334442139e-02 -2.225106805562973022e-01 -4.981492832303047180e-02 2.394707798957824707e-01 -3.645182400941848755e-02 -3.216120004653930664e-01 -8.634951710700988770e-02 -3.740290552377700806e-02 -8.615839481353759766e-02 -1.589004248380661011e-01 1.917604357004165649e-01 1.117639243602752686e-01 -5.111247301101684570e-03 2.074281573295593262e-01 4.955295473337173462e-02 -4.469602704048156738e-01 1.028669327497482300e-01 -1.378468871116638184e-01 2.861740998923778534e-02 -7.012415677309036255e-03 9.160000830888748169e-02
3.343540057539939880e-02 -2.027959674596786499e-01 -2.392977327108383179e-01 -3.841896355152130127e-01 -4.114127904176712036e-02 -2.647414803504943848e-01 -5.844080820679664612e-02 2.364403568208217621e-03 -1.861477941274642944e-01 -3.313001990318298340e-02 -4.705118481069803238e-03 -4.676800221204757690e-02 -6.285519897937774658e-02 -8.723055571317672729e-02 -1.061831042170524597e-01 -9.706625342369079590e-02 6.419468671083450317e-02 -1.587836891412734985e-01 9.427408874034881592e-02 6.506825238466262817e-02 -4.218918383121490479e-01 1.630067229270935059e-01 1.168121490627527237e-02 -3.035154640674591064e-01 -6.640282925218343735e-03 -3.483419716358184814e-01 -1.276406794786453247e-01 1.452130973339080811e-01 -2.562935054302215576e-01 -4.055058211088180542e-02 -2.124195732176303864e-02 -2.040854543447494507e-01
-1.128983497619628906e-02 5.873163789510726929e-02 -2.494203001260757446e-01 -1.121819019317626953e-01 -4.260389506816864014e-02 8.052290230989456177e-02 1.378996223211288452e-01 -2.008803635835647583e-01 -1.021448001265525818e-01 2.929435968399047852e-01 6.732027977705001831e-02 -1.083493605256080627e-01 -5.396392196416854858e-02 -1.379522234201431274e-01 -2.593297697603702545e-02 3.130963444709777832e-01 -3.668552339076995850e-01 -3.644034862518310547e-01 -2.559875249862670898e-01 -5.864601954817771912e-02 -2.014800012111663818e-01 -8.950109779834747314e-02 9.429238736629486084e-03 -2.152896672487258911e-02 2.403362095355987549e-01 -3.307415843009948730e-01 -2.544547058641910553e-02 5.627246573567390442e-02 -1.186956167221069336e-01 -3.595034405589103699e-02 -1.396448463201522827e-01 -1.716034859418869019e-01
-9.955841302871704102e-02 -5.117447674274444580e-02 -2.194142043590545654e-01 2.067483663558959961e-01 6.230054423213005066e-02 -2.973044514656066895e-01 -1.214806661009788513e-01 -3.564465325325727463e-03 -6.476145237684249878e-02 -2.886370196938514709e-02 5.303098261356353760e-02 2.265892922878265381e-02 -3.894720971584320068e-02 -1.681245304644107819e-02 6.817483901977539062e-02 -1.967708766460418701e-02 -3.050141036510467529e-01 -1.603285968303680420e-01 -1.506272354163229465e-03 -2.332999743521213531e-02 5.495097488164901733e-02 3.365609943866729736e-01 3.561072051525115967e-02 -6.954313814640045166e-02 2.818003594875335693e-01 1.352642178535461426e-01 -5.947900414466857910e-01 8.182436227798461914e-02 -3.592469915747642517e-02 -1.971256583929061890e-01 1.794803142547607422e-01 4.614642262458801270e-02
-1.771070212125778198e-01 1.540737003087997437e-01 -3.266790509223937988e-01 -1.067316532135009766e-01 5.310040339827537537e-02 -4.899862408638000488e-02 -3.102738037705421448e-02 -7.109350711107254028e-02 -1.068053692579269409e-01 -1.381922364234924316e-01 2.012200653553009033e-03 7.923249155282974243e-02 1.580218970775604248e-01 1.146111935377120972e-01 8.752638101577758789e-02 1.831744015216827393e-01 -2.900417447090148926e-01 1.149804890155792236e-01 -1.840587556362152100e-01 1.441246569156646729e-01 -2.469747141003608704e-02 1.447171270847320557e-01 2.373039573431015015e-01 -2.762243151664733887e-01 2.826271653175354004e-01 -2.586506009101867676e-01 -1.519401222467422485e-01 2.451471388339996338e-01 2.959030447527766228e-03 -3.189410567283630371e-01 -2.478371560573577881e-01 1.274893805384635925e-02
-5.207960680127143860e-02 -7.673247903585433960e-02 -2.336224354803562164e-02 3.757710754871368408e-02 1.750893592834472656e-01 6.233778223395347595e-02 3.235912322998046875e-01 -2.207304984331130981e-01 -6.840208917856216431e-02 -2.424599826335906982e-01 -6.143955886363983154e-02 -4.052516445517539978e-02 -7.699359953403472900e-02 1.226436644792556763e-01 2.221970111131668091e-01 1.625884175300598145e-01 -1.468277871608734131e-01 -1.366940438747406006e-01 -1.054978817701339722e-01 1.561156064271926880e-01 1.225061714649200439e-01 2.104341089725494385e-01 2.706256806850433350e-01 -1.678426116704940796e-01 2.071785777807235718e-01 -2.773152291774749756e-01 -3.986693918704986572e-01 2.225371152162551880e-01 -1.841847598552703857e-01 -1.146001890301704407e-01 -1.520508527755737305e-01 -2.998274192214012146e-02
6.528161466121673584e-02 -2.977641522884368896e-01 -3.921584486961364746e-01 6.139585748314857483e-02 -1.205259785056114197e-01 3.450060496106743813e-03 -1.704295277595520020e-01 -2.842760086059570312e-01 -1.548348069190979004e-01 1.864136904478073120e-01 2.391479015350341797e-01 8.167430013418197632e-02 -1.314410567283630371e-01 -4.460724885575473309e-04 1.924543380737304688e-01 1.660503894090652466e-01 5.330794677138328552e-02 3.283120319247245789e-02 -1.751281321048736572e-01 1.918723583221435547e-01 -2.316646128892898560e-01 -7.529046386480331421e-03 1.212625578045845032e-01 -1.666743457317352295e-01 1.629304140806198120e-01 -1.081735193729400635e-01 -2.074631750583648682e-01 7.514481991529464722e-02 -3.623837232589721680e-01 -1.608804613351821899e-01 -8.380449563264846802e-02 -4.321145638823509216e-02
5.551977455615997314e-02 -1.583992391824722290e-01 -2.525747120380401611e-01 3.275811672210693359e-02 -2.708205953240394592e-02 -3.079889416694641113e-01 -7.827839255332946777e-02 5.721468850970268250e-02 -2.170227617025375366e-01 -2.089439705014228821e-02 1.812618076801300049e-01 -1.483893394470214844e-01 -1.780446022748947144e-01 -2.263161242008209229e-01 3.690588846802711487e-02 -1.165857687592506409e-01 -4.618156254291534424e-01 -8.676360547542572021e-02 -2.281379848718643188e-01 1.015412062406539917e-01 -7.522863894701004028e-02 4.512563347816467285e-02 2.158705145120620728e-02 -2.237662672996520996e-01 1.012060046195983887e-01 -2.101784646511077881e-01 -2.675549387931823730e-01 -1.472649071365594864e-02 -2.127894163131713867e-01 1.666486561298370361e-01 -2.465027719736099243e-01 -1.605506986379623413e-02
-1.829160749912261963e-01 -2.054480165243148804e-01 -7.821755483746528625e-03 3.477894514799118042e-02 1.138147786259651184e-01 1.409016847610473633e-01 1.867508292198181152e-01 -2.150457948446273804e-01 -1.900354772806167603e-01 1.907232403755187988e-02 5.874877795577049255e-02 8.090882003307342529e-02 2.746976539492607117e-02 2.748195827007293701e-01 7.104905694723129272e-02 6.311640888452529907e-02 -3.392514586448669434e-01 -2.046689689159393311e-01 1.837738156318664551e-01 2.713519334793090820e-01 2.101930230855941772e-02 2.863416075706481934e-01 -9.745909273624420166e-02 1.243304610252380371e-01 3.192506730556488037e-01 -1.617695689201354980e-01 -3.185519278049468994e-01 1.604659110307693481e-01 -8.360663056373596191e-02 -1.477322727441787720e-01 -6.781154125928878784e-02 -1.297835558652877808e-01
5.777744576334953308e-02 7.755175232887268066e-03 -2.656398713588714600e-01 -3.013734705746173859e-02 -5.220490694046020508e-02 -2.547849714756011963e-01 -5.432887701317667961e-04 -3.676279913634061813e-03 -4.509394764900207520e-01 -3.659728914499282837e-02 3.395192697644233704e-02 -1.776739209890365601e-01 -1.456236541271209717e-01 -1.827635914087295532e-01 1.245983969420194626e-02 4.572620149701833725e-03 -4.852965474128723145e-01 -8.591217547655105591e-02 -1.742920726537704468e-01 -5.361767858266830444e-02 2.667535096406936646e-02 1.624541915953159332e-02 2.145317196846008301e-02 -2.026532292366027832e-01 1.361614465713500977e-02 -3.942002356052398682e-01 -1.717671900987625122e-01 -1.264923214912414551e-01 -1.201506331562995911e-01 -4.092744365334510803e-02 -1.678555905818939209e-01 3.552927076816558838e-02
6.479027122259140015e-02 7.842031121253967285e-02 -1.792108565568923950e-01 6.431732326745986938e-02 9.508807212114334106e-03 -9.176671504974365234e-02 -1.729875504970550537e-01 1.450516879558563232e-01 1.504988372325897217e-01 3.623142838478088379e-01 1.165686473250389099e-01 9.921171516180038452e-02 -4.757073521614074707e-01 1.226946339011192322e-01 -6.877928972244262695e-02 1.856345869600772858e-02 8.885648846626281738e-02 -2.621338367462158203e-01 -3.484933376312255859e-01 -8.108030259609222412e-02 -4.998515918850898743e-02 1.819122880697250366e-01 -1.028472259640693665e-01 -1.389881968498229980e-01 -1.062991283833980560e-02 -1.154057756066322327e-01 -3.863203525543212891e-01 7.016752660274505615e-02 -5.999156460165977478e-02 1.036477461457252502e-01 -5.676458030939102173e-02 -1.219181418418884277e-01
-4.921739920973777771e-02 8.299709297716617584e-03 -1.499037891626358032e-01 8.444370701909065247e-03 2.336020395159721375e-02 -2.538534998893737793e-01 1.228072568774223328e-01 -2.179665267467498779e-01 -1.303963363170623779e-01 7.170362025499343872e-02 -7.683126628398895264e-02 3.686920106410980225e-01 -8.768976479768753052e-02 -1.358625441789627075e-01 1.750680804252624512e-01 4.310231655836105347e-02 6.819780450314283371e-03 -2.018061876296997070e-01 -3.229061663150787354e-01 3.561687469482421875e-01 -8.544802665710449219e-02 2.183177024126052856e-01 1.804691925644874573e-02 6.766985356807708740e-02 7.538157701492309570e-02 -2.690712511539459229e-01 -3.804619610309600830e-01 1.871404051780700684e-01 3.235456719994544983e-02 -1.798887103796005249e-01 2.619864977896213531e-02 -3.222131729125976562e-02
6.165475025773048401e-02 -1.719316542148590088e-01 -6.080327928066253662e-02 5.994961783289909363e-02 1.172917634248733521e-01 -1.185286566615104675e-01 3.023358881473541260e-01 7.142050564289093018e-02 -1.275622695684432983e-01 3.057874143123626709e-01 -1.274214833974838257e-01 -9.282213449478149414e-02 -2.321326583623886108e-01 1.133039360865950584e-03 1.633845120668411255e-01 1.792183518409729004e-01 -1.566869765520095825e-01 -2.374512255191802979e-01 -2.512007355690002441e-01 1.110663935542106628e-01 1.507438570261001587e-01 1.871349513530731201e-01 -1.817085407674312592e-02 7.841547578573226929e-02 -2.774525880813598633e-01 -2.351514399051666260e-01 -1.835096478462219238e-01 -2.157427370548248291e-02 -4.382107853889465332e-01 3.994585946202278137e-02 -7.350457459688186646e-02 -4.078720882534980774e-02
7.989884167909622192e-02 -1.360616236925125122e-01 -8.136577904224395752e-02 -2.241284102201461792e-01 -4.818115010857582092e-02 -1.697310060262680054e-01 -1.242509335279464722e-01 1.684997114352881908e-03 -2.641546726226806641e-01 1.395715177059173584e-01 1.311546862125396729e-01 -4.146796464920043945e-02 -3.359176963567733765e-02 1.640586853027343750e-01 -7.465761899948120117e-02 1.918399035930633545e-01 -1.912673711776733398e-01 -1.228637918829917908e-01 -2.006423175334930420e-01 6.674064695835113525e-02 -3.394303098320960999e-02 -1.582799553871154785e-01 -8.380540646612644196e-03 -1.245923563838005066e-01 2.309780567884445190e-01 -8.292990177869796753e-02 -2.400911748409271240e-01 3.017521202564239502e-01 -3.564429581165313721e-01 -3.772566020488739014e-01 -1.383581608533859253e-01 -2.396816462278366089e-01
-1.441522687673568726e-01 1.943449079990386963e-01 -4.846456646919250488e-02 -7.465722411870956421e-02 6.957503408193588257e-02 -2.630356512963771820e-02 2.030579447746276855e-01 -9.186644107103347778e-02 -2.613617479801177979e-01 -8.315970189869403839e-03 6.617862731218338013e-02 2.592633962631225586e-01 -1.097876280546188354e-01 -7.887031883001327515e-03 5.662679299712181091e-02 1.698176413774490356e-01 -5.544014275074005127e-02 -2.903153002262115479e-01 -2.124256044626235962e-01 2.641956508159637451e-01 -3.121879398822784424e-01 2.518034577369689941e-01 1.418455243110656738e-01 8.497233502566814423e-03 8.714562654495239258e-02 -1.891032457351684570e-01 -3.634966611862182617e-01 1.526720374822616577e-01 -5.313510447740554810e-02 -1.707534790039062500e-01 1.369974762201309204e-01 -2.476008385419845581e-01
-1.265740543603897095e-01 2.595992013812065125e-02 -1.865507960319519043e-01 1.422618478536605835e-01 1.316416263580322266e-01 -4.456001818180084229e-01 -8.156816661357879639e-02 -5.464154109358787537e-02 -9.569081664085388184e-02 1.033354736864566803e-02 6.723562628030776978e-02 -1.808588802814483643e-01 -1.334740072488784790e-01 1.195023655891418457e-01 4.023663327097892761e-02 -7.045133411884307861e-02 -3.450900316238403320e-01 -1.071903705596923828e-01 1.257002502679824829e-01 5.296108126640319824e-02 -9.112016856670379639e-02 3.558937311172485352e-01 -6.516701728105545044e-02 -2.938128449022769928e-02 1.842651814222335815e-01 1.591825187206268311e-01 -4.551321268081665039e-01 1.817080676555633545e-01 6.868809927254915237e-03 -1.028298735618591309e-01 -8.331925421953201294e-02 1.062547415494918823e-01
-1.762618124485015869e-01 3.719701897352933884e-03 -1.476516276597976685e-01 2.175833731889724731e-01 3.194782510399818420e-02 -4.790491759777069092e-01 -1.134820561856031418e-02 -3.209401911590248346e-04 1.225396292284131050e-03 3.587460517883300781e-02 1.041481178253889084e-02 -1.004880145192146301e-01 -8.543047308921813965e-02 1.712454669177532196e-02 8.905123174190521240e-02 -7.108919322490692139e-02 -2.230611145496368408e-01 -1.092162206768989563e-01 -4.170529171824455261e-02 1.853902824223041534e-02 -3.046687319874763489e-02 3.148243129253387451e-01 -8.301862329244613647e-02 -6.797356158494949341e-02 3.195505738258361816e-01 1.860830932855606079e-02 -4.310021698474884033e-01 2.721133828163146973e-01 -6.899377703666687012e-02 -1.790165007114410400e-01 2.462487965822219849e-01 4.506820440292358398e-02
2.100710272789001465e-01 -4.236162900924682617e-01 -2.913230657577514648e-01 -7.166760414838790894e-02 3.354888781905174255e-02 -6.277537345886230469e-02 -1.029401123523712158e-01 -1.808462888002395630e-01 -1.827112399041652679e-02 1.395481824874877930e-01 9.655214846134185791e-02 -3.894004598259925842e-02 1.257699877023696899e-01 1.135777309536933899e-01 -1.012095957994461060e-01 1.707821935415267944e-01 -1.994254291057586670e-01 -7.561967521905899048e-02 -8.474016934633255005e-02 1.756163686513900757e-01 8.313937112689018250e-03 1.550724655389785767e-01 2.380339428782463074e-02 -4.553401097655296326e-02 8.037996478378772736e-03 -1.038703322410583496e-01 -3.710635304450988770e-01 -1.839204505085945129e-02 -4.050621390342712402e-01 -2.931421399116516113e-01 -5.167347565293312073e-02 1.656696796417236328e-01
8.938347548246383667e-02 -2.262856960296630859e-01 -1.232379078865051270e-01 1.523757725954055786e-01 1.119305938482284546e-02 -3.039724528789520264e-01 -7.564911991357803345e-02 -5.320886522531509399e-02 -1.615072935819625854e-01 -1.866930276155471802e-01 -7.844626903533935547e-02 4.789328947663307190e-02 -2.293752580881118774e-01 1.684373021125793457e-01 1.433404255658388138e-02 2.711952291429042816e-02 -2.641676664352416992e-01 -3.656868934631347656e-01 -2.161688357591629028e-01 -2.311212420463562012e-01 -6.630031764507293701e-02 3.633792102336883545e-01 -2.335072904825210571e-01 -1.026463210582733154e-01 1.777946203947067261e-01 -9.589868783950805664e-02 -2.348813265562057495e-01 1.139298304915428162e-01 1.098530441522598267e-01 5.304818600416183472e-02 9.477791190147399902e-02 -1.096743419766426086e-01
-1.113910004496574402e-01 -2.204908281564712524e-01 3.532982245087623596e-02 -1.752606406807899475e-02 5.470457300543785095e-02 -1.077045947313308716e-01 1.641319543123245239e-01 -6.939850747585296631e-02 -1.498630046844482422e-01 3.321847319602966309e-01 1.544097363948822021e-01 -1.242551580071449280e-01 2.471977472305297852e-02 -2.081852108240127563e-01 1.661822199821472168e-02 2.028553336858749390e-01 -2.561024129390716553e-01 -1.800564378499984741e-01 -1.690541207790374756e-01 -1.713800877332687378e-01 -2.284093201160430908e-01 2.398216128349304199e-01 3.425274789333343506e-01 9.968784451484680176e-02 6.563504785299301147e-02 -3.656047582626342773e-01 4.531383514404296875e-02 2.263865917921066284e-01 -1.798289567232131958e-01 -1.008844971656799316e-01 3.146589919924736023e-02 -7.690132409334182739e-02
1.900406777858734131e-01 -2.420251518487930298e-01 -1.473233103752136230e-01 1.017323508858680725e-01 -1.375588029623031616e-01 -1.013693884015083313e-01 -1.317643076181411743e-01 -2.387276887893676758e-01 -6.690599769353866577e-02 2.059596329927444458e-01 -2.538633160293102264e-02 8.564740419387817383e-02 -7.544823735952377319e-02 -8.541111834347248077e-03 -2.433103509247303009e-02 -7.384500466287136078e-03 -3.658045828342437744e-01 -1.312962323427200317e-01 -2.126509547233581543e-01 -3.440994769334793091e-02 -1.853999495506286621e-01 1.697332710027694702e-01 9.948145598173141479e-02 4.285802599042654037e-03 5.894692987203598022e-02 -5.374875664710998535e-01 3.033873997628688812e-02 1.564553081989288330e-01 -1.570989936590194702e-01 -2.149182409048080444e-01 -1.990825533866882324e-01 -9.794088453054428101e-02
-1.097338274121284485e-01 -1.266579627990722656e-01 -2.607541680335998535e-01 2.213605046272277832e-01 1.628880202770233154e-01 -3.938928842544555664e-01 7.704156637191772461e-02 4.978015646338462830e-02 -1.081948131322860718e-01 -6.618363410234451294e-02 -1.026588380336761475e-01 -1.020624563097953796e-01 -2.142659872770309448e-01 6.027337536215782166e-02 1.461499277502298355e-02 -2.232047729194164276e-02 -3.139542639255523682e-01 -1.135029792785644531e-01 2.790888398885726929e-02 -1.326298806816339493e-02 8.098452538251876831e-02 2.773154079914093018e-01 3.278288617730140686e-02 -5.497450754046440125e-02 2.353534400463104248e-01 1.236661896109580994e-01 -4.747216701507568359e-01 1.499014496803283691e-01 -2.118978798389434814e-01 -1.151536181569099426e-01 1.658055349253118038e-03 2.975541353225708008e-02
6.203899905085563660e-02 -1.056456938385963440e-01 -1.950841397047042847e-01 2.222537808120250702e-02 1.414176374673843384e-01 -3.107386529445648193e-01 -2.665911335498094559e-03 5.806469172239303589e-02 8.638174086809158325e-02 -1.586744040250778198e-01 8.255591243505477905e-02 -1.335909813642501831e-01 2.151952087879180908e-01 3.811933994293212891e-01 -1.747881807386875153e-02 1.328561734408140182e-02 -2.574705183506011963e-01 -1.407336741685867310e-01 1.339613944292068481e-01 1.462201178073883057e-01 -1.198235824704170227e-01 1.384549140930175781e-01 9.614291042089462280e-02 -2.142528593540191650e-01 -4.150241240859031677e-02 -4.515773653984069824e-01 -1.742971390485763550e-01 2.282888591289520264e-01 -1.732459068298339844e-01 -1.049550622701644897e-01 -1.439162641763687134e-01 -1.145508587360382080e-01
-1.821495145559310913e-01 4.001203924417495728e-02 -9.860773384571075439e-02 1.236594691872596741e-01 1.664827167987823486e-01 -4.511249661445617676e-01 9.303520619869232178e-02 8.062670007348060608e-03 -2.665673196315765381e-01 -1.423532143235206604e-02 -3.488600254058837891e-02 -1.145699918270111084e-01 -2.937832772731781006e-01 1.494317799806594849e-01 6.618496030569076538e-02 -6.599207222461700439e-02 -2.209728509187698364e-01 -2.870781719684600830e-01 -6.908552348613739014e-02 -7.935163378715515137e-02 -7.065305858850479126e-02 2.304939925670623779e-01 7.354686409235000610e-02 1.335186660289764404e-01 1.916398853063583374e-01 1.791121661663055420e-01 -3.565576374530792236e-01 1.849307417869567871e-01 -6.122948229312896729e-02 2.809159457683563232e-03 1.951137483119964600e-01 -4.052769765257835388e-02
1.374411284923553467e-01 -1.167854592204093933e-01 -6.034868210554122925e-02 2.683543860912322998e-01 2.529594004154205322e-01 3.951427061110734940e-03 1.813350021839141846e-01 7.806129008531570435e-02 -1.148541346192359924e-01 2.938652932643890381e-01 1.682412475347518921e-01 -1.946141123771667480e-01 -3.668594062328338623e-01 -1.918345689773559570e-02 -1.127187460660934448e-01 2.133636176586151123e-01 -1.245376318693161011e-01 -1.505564600229263306e-01 -2.856882214546203613e-01 7.675155997276306152e-02 4.773514345288276672e-02 1.648730784654617310e-01 6.017239019274711609e-02 -4.305916279554367065e-02 -1.886767446994781494e-01 -1.937612891197204590e-01 -9.696526080369949341e-02 -3.164291381835937500e-02 -3.704530000686645508e-01 -1.450450718402862549e-01 -2.614965103566646576e-02 1.637021303176879883e-01
5.266855936497449875e-03 -1.552166324108839035e-02 -2.869003452360630035e-02 3.557508066296577454e-02 1.867294684052467346e-02 -5.240511894226074219e-01 6.554793566465377808e-02 -9.132538735866546631e-02 -6.474369019269943237e-02 -1.169203817844390869e-01 -8.525034785270690918e-02 1.049519851803779602e-01 -1.880608350038528442e-01 8.343879878520965576e-02 -7.148634642362594604e-02 1.144236326217651367e-01 -3.066281676292419434e-01 -2.378468513488769531e-01 -1.510041952133178711e-01 -3.553063049912452698e-02 -6.156717240810394287e-02 4.303097426891326904e-01 8.844077587127685547e-03 -1.705419123172760010e-01 1.623552739620208740e-01 2.121206670999526978e-01 -2.614561021327972412e-01 1.402895897626876831e-01 -2.376927733421325684e-01 -5.671904608607292175e-02 -2.077633328735828400e-02 3.213920444250106812e-02
2.039555087685585022e-02 2.103480696678161621e-01 -1.408882439136505127e-01 9.402997791767120361e-02 1.484223008155822754e-01 -3.315262496471405029e-01 2.732017934322357178e-01 1.601956039667129517e-02 -1.379595845937728882e-01 8.604205399751663208e-02 6.667851656675338745e-02 -8.632709085941314697e-02 -2.316553592681884766e-01 -1.561432629823684692e-01 1.545585095882415771e-01 -7.036847062408924103e-03 -1.030623838305473328e-01 -2.170682251453399658e-01 1.495116800069808960e-01 1.944254897534847260e-02 -1.514620631933212280e-01 3.354422450065612793e-01 3.226659595966339111e-01 -7.884080708026885986e-02 2.711513638496398926e-01 2.002218067646026611e-01 -7.058566808700561523e-02 1.933170258998870850e-01 -1.525215357542037964e-01 -5.245308578014373779e-02 -1.731397211551666260e-01 -2.031596451997756958e-01
-1.812862306833267212e-01 8.861470222473144531e-02 4.728558659553527832e-02 7.213293015956878662e-02 2.380570471286773682e-01 -6.614202260971069336e-02 1.484344005584716797e-01 -6.445497274398803711e-02 -2.751665413379669189e-01 6.359355151653289795e-02 -1.329657621681690216e-02 1.791791915893554688e-01 -1.446663141250610352e-01 3.947437275201082230e-03 2.775896787643432617e-01 8.461035043001174927e-02 -1.462967395782470703e-01 -2.870247066020965576e-01 -1.339846998453140259e-01 3.694089353084564209e-01 -2.142317146062850952e-01 1.661675572395324707e-01 4.240573942661285400e-02 7.400605082511901855e-02 7.494056969881057739e-02 -2.476248443126678467e-01 -3.280785083770751953e-01 6.329522281885147095e-02 -2.136495560407638550e-01 -2.723546624183654785e-01 8.998587727546691895e-02 4.392619058489799500e-02
-1.849455088376998901e-01 6.386118475347757339e-03 -1.420010775327682495e-01 1.857007592916488647e-01 3.457723930478096008e-02 -5.995364114642143250e-02 1.957669556140899658e-01 -7.956108450889587402e-02 -3.066678941249847412e-01 3.249514102935791016e-02 -1.940612867474555969e-02 2.879004180431365967e-01 -6.202032417058944702e-02 -1.799310557544231415e-02 2.266089618206024170e-01 1.574485599994659424e-01 -1.305575668811798096e-01 -3.558743000030517578e-01 -1.724366545677185059e-01 2.612531483173370361e-01 -1.076670214533805847e-01 9.166546165943145752e-02 1.910736411809921265e-01 -1.414785068482160568e-02 1.326884031295776367e-01 -2.651391625404357910e-01 -2.904235720634460449e-01 2.327509522438049316e-01 -1.870908290147781372e-01 -1.911082267761230469e-01 8.074863255023956299e-02 -1.145313866436481476e-02
-2.099314033985137939e-01 -1.846783310174942017e-01 -2.008809596300125122e-01 1.118818596005439758e-01 1.087250337004661560e-01 -4.439523220062255859e-01 -2.598765492439270020e-02 -2.487783879041671753e-02 -7.734864205121994019e-02 8.247772231698036194e-03 -6.279317289590835571e-02 -1.003111973404884338e-01 -1.177354976534843445e-01 5.005945637822151184e-02 4.625580087304115295e-02 -5.359243974089622498e-02 -2.944660782814025879e-01 -2.891771495342254639e-01 3.301786258816719055e-02 -3.133302787318825722e-03 1.073103323578834534e-01 2.419853657484054565e-01 -4.740104451775550842e-02 -1.979480683803558350e-01 2.491154074668884277e-01 1.054277345538139343e-01 -4.301734566688537598e-01 2.471731156110763550e-01 -3.579186741262674332e-03 -8.601193875074386597e-02 8.451189845800399780e-02 -2.237516641616821289e-02
-1.974162273108959198e-02 1.415566205978393555e-01 -7.719654589891433716e-02 -2.029167562723159790e-01 1.927436143159866333e-01 4.096763208508491516e-02 -1.867059916257858276e-01 3.678024187684059143e-02 -4.129441380500793457e-01 2.950711548328399658e-01 1.166996806859970093e-01 -8.035258948802947998e-02 -1.261679828166961670e-01 1.582038849592208862e-01 1.816320121288299561e-01 2.110796747729182243e-03 -3.166706264019012451e-01 -2.301737666130065918e-02 -2.205789834260940552e-02 -1.720385812222957611e-02 3.513080626726150513e-02 8.697242289781570435e-02 2.674217224121093750e-01 -3.325746655464172363e-01 2.061646133661270142e-01 -4.437564685940742493e-02 -2.297110706567764282e-01 1.632957309484481812e-01 -1.720700114965438843e-01 1.587289869785308838e-01 -1.465319283306598663e-02 -1.853530108928680420e-01
7.632745802402496338e-02 -1.538393348455429077e-01 -1.703095138072967529e-01 2.010218240320682526e-02 9.408259391784667969e-02 -3.126478940248489380e-02 1.475273966789245605e-01 -1.275531649589538574e-01 -2.753356993198394775e-01 -1.311961710453033447e-01 -5.543857067823410034e-02 1.980849504470825195e-01 1.112278103828430176e-01 6.025202199816703796e-02 6.310036871582269669e-03 2.826743992045521736e-03 -3.578362464904785156e-01 -1.929984390735626221e-01 -2.205412983894348145e-01 -9.259846061468124390e-03 -1.175999045372009277e-01 -2.793984720483422279e-03 3.503772318363189697e-01 1.484182775020599365e-01 1.815327405929565430e-01 -3.304198980331420898e-01 -1.298291981220245361e-01 2.872709631919860840e-01 -2.445185333490371704e-01 -2.599366903305053711e-01 1.168994978070259094e-02 1.408874429762363434e-02
1.223400309681892395e-01 -8.390905708074569702e-02 -4.973991215229034424e-01 6.939936429262161255e-02 -2.779888734221458435e-02 -3.780568838119506836e-01 1.186158601194620132e-02 7.528091967105865479e-02 -1.877642273902893066e-01 1.283521354198455811e-01 1.381420642137527466e-01 -1.158872693777084351e-01 -2.234359383583068848e-01 -1.241355538368225098e-01 -4.824812710285186768e-02 -5.982297286391258240e-02 -3.861961960792541504e-01 -4.491198435425758362e-02 -1.910983175039291382e-01 3.885651379823684692e-02 -9.400763362646102905e-02 -1.054687704890966415e-02 2.454655431210994720e-02 -5.033009126782417297e-02 -1.200738735496997833e-02 -3.574308454990386963e-01 -2.011365145444869995e-01 -4.684675484895706177e-02 -9.517547488212585449e-02 -2.888514474034309387e-02 -1.619094312191009521e-01 -1.133282333612442017e-01
1.936988830566406250e-01 -1.314196735620498657e-02 -3.231916725635528564e-01 6.715162843465805054e-02 1.075664088129997253e-01 -1.714445799589157104e-01 1.226660236716270447e-01 1.174258962273597717e-01 -2.860050201416015625e-01 3.670799434185028076e-01 -1.264882385730743408e-01 -9.331377595663070679e-02 -1.786992251873016357e-01 1.604885980486869812e-02 1.045675277709960938e-01 -3.444422781467437744e-02 -1.351467818021774292e-01 -2.688222378492355347e-02 -1.544823348522186279e-01 1.634686291217803955e-01 -4.397172853350639343e-02 8.570679277181625366e-02 -1.869238764047622681e-01 5.038660392165184021e-02 -2.839868068695068359e-01 -1.470733582973480225e-01 -3.137625455856323242e-01 1.552930921316146851e-01 -7.562781870365142822e-02 -3.867714703083038330e-01 1.983346231281757355e-02 -3.318967670202255249e-02
3.763456642627716064e-02 -1.366561055183410645e-01 -1.030934415757656097e-02 2.083341926336288452e-01 9.324987232685089111e-02 -4.203599691390991211e-01 -9.569009765982627869e-03 -1.257588565349578857e-01 1.105034202337265015e-01 -6.422469019889831543e-02 -4.158937558531761169e-02 1.285904496908187866e-01 -1.187036484479904175e-01 1.582782566547393799e-01 1.665903069078922272e-02 -4.513349756598472595e-02 -2.806630134582519531e-01 -3.597182035446166992e-01 -1.469641625881195068e-01 -1.406169086694717407e-01 9.773617237806320190e-02 3.554969131946563721e-01 -9.667502716183662415e-03 -7.171595096588134766e-02 6.461535394191741943e-02 -1.379331350326538086e-01 -4.049968719482421875e-01 3.013106808066368103e-02 -1.531067937612533569e-01 -1.805945783853530884e-01 -1.509781032800674438e-01 -3.670763596892356873e-02
4.737630486488342285e-02 6.543114036321640015e-02 -4.072514176368713379e-01 1.512851864099502563e-01 3.059277832508087158e-01 -6.758675724267959595e-02 -1.004651710391044617e-01 -9.206993132829666138e-02 -1.477853506803512573e-01 -2.021630555391311646e-01 1.393421143293380737e-01 -1.637278050184249878e-01 -7.863470166921615601e-02 1.277547627687454224e-01 -3.630399107933044434e-01 8.112061023712158203e-02 -2.198092341423034668e-01 -2.501477003097534180e-01 -1.054311171174049377e-01 -2.494355663657188416e-02 -1.759911626577377319e-01 -7.872029393911361694e-02 1.297698169946670532e-01 9.650288522243499756e-02 3.305710554122924805e-01 -1.801525503396987915e-01 -1.599433869123458862e-01 1.757003366947174072e-01 -8.687502145767211914e-02 -2.127891965210437775e-02 -2.374759502708911896e-02 -1.596478074789047241e-01
-1.729958653450012207e-01 -1.424198597669601440e-01 6.506630033254623413e-02 2.597052156925201416e-01 -2.934251725673675537e-01 4.029839858412742615e-02 1.013239175081253052e-01 2.507526054978370667e-02 -9.132903814315795898e-02 1.944888532161712646e-01 1.453554481267929077e-01 -1.270495951175689697e-01 -2.669743299484252930e-01 8.751464635133743286e-02 1.095638126134872437e-01 -7.254065573215484619e-02 8.826981647871434689e-04 -2.239955812692642212e-01 -2.366478741168975830e-01 5.744977667927742004e-02 -6.532760709524154663e-02 3.157028257846832275e-01 -2.230109274387359619e-02 -2.238872945308685303e-01 1.130380406975746155e-01 -2.306019812822341919e-01 -2.500223219394683838e-01 1.897824704647064209e-01 3.067591190338134766e-01 -2.627557218074798584e-01 3.066587820649147034e-02 8.515802025794982910e-02
-1.648468077182769775e-01 1.052930951118469238e-01 -1.427161693572998047e-01 4.373003542423248291e-02 6.045821681618690491e-02 -1.151714771986007690e-01 4.197997972369194031e-02 -1.145532950758934021e-01 -2.507240772247314453e-01 1.428058147430419922e-01 -2.215351909399032593e-02 2.733126878738403320e-01 -6.499563902616500854e-02 1.117485836148262024e-01 1.950980573892593384e-01 4.454381018877029419e-02 -2.099914550781250000e-01 -3.428676724433898926e-01 -1.350004971027374268e-01 3.349676728248596191e-01 -8.316098898649215698e-02 1.093454193323850632e-02 2.654262073338031769e-02 -3.299988806247711182e-02 1.810158044099807739e-01 -3.429283499717712402e-01 -3.770816326141357422e-01 2.072687000036239624e-01 -3.973291441798210144e-02 -1.430373191833496094e-01 1.841182410717010498e-01 -8.983718231320381165e-03
-1.960552185773849487e-01 2.320289611816406250e-02 -1.576899290084838867e-01 -1.146685108542442322e-01 -9.783123433589935303e-02 -4.024000167846679688e-01 7.167306262999773026e-03 1.572663784027099609e-01 -2.768927514553070068e-01 -1.784144900739192963e-02 7.921667397022247314e-02 -7.265504449605941772e-02 -1.060772910714149475e-01 1.897041201591491699e-01 1.212626621127128601e-01 -1.377833485603332520e-01 -2.120236903429031372e-01 -4.468131810426712036e-03 -1.470649689435958862e-01 -3.903790563344955444e-02 -6.743939965963363647e-02 1.264863908290863037e-01 2.624350832775235176e-03 -2.480426430702209473e-01 2.621489465236663818e-01 1.147488206624984741e-01 -5.180287957191467285e-01 -5.253058671951293945e-02 6.669527385383844376e-03 -7.550557702779769897e-02 -1.258285045623779297e-01 1.801974475383758545e-01
-1.258675009012222290e-01 -2.917076349258422852e-01 -2.472107559442520142e-01 2.555787861347198486e-01 1.460905075073242188e-01 1.044249609112739563e-01 1.266148686408996582e-01 -4.011351466178894043e-01 -2.722348868846893311e-01 7.433338463306427002e-02 1.357863545417785645e-01 6.095463410019874573e-02 -1.236882656812667847e-01 3.876517713069915771e-01 -5.630406364798545837e-02 -1.102043017745018005e-01 -8.680112659931182861e-02 -7.336398959159851074e-02 -3.035987727344036102e-02 2.780798375606536865e-01 -1.704845428466796875e-01 2.209398597478866577e-01 5.441727116703987122e-04 -1.415857374668121338e-01 -3.579181386157870293e-03 -1.165840774774551392e-01 5.684819817543029785e-02 -7.960788905620574951e-02 1.930320635437965393e-02 -1.577266454696655273e-01 -1.719218045473098755e-01 -1.170032843947410583e-01
-1.530547291040420532e-01 4.816147685050964355e-02 -1.537161916494369507e-01 1.861480921506881714e-01 4.493520408868789673e-02 -3.576681315898895264e-01 -4.301745910197496414e-03 -2.656447701156139374e-02 -1.717135459184646606e-01 8.732818812131881714e-02 -4.306675866246223450e-02 -7.173477858304977417e-02 -2.087280005216598511e-01 -1.395326852798461914e-01 1.594147235155105591e-01 -1.946000009775161743e-01 -1.707411706447601318e-01 -2.046058140695095062e-02 4.702143371105194092e-02 -2.797780632972717285e-01 -7.856826484203338623e-02 3.781508505344390869e-01 2.408412843942642212e-01 1.247732117772102356e-01 5.542135611176490784e-02 -1.186367683112621307e-02 -1.746887266635894775e-01 1.919415220618247986e-02 -4.275114536285400391e-01 -1.915680766105651855e-01 -3.700689598917961121e-02 -1.647464334964752197e-01
-1.168218627572059631e-01 -7.861533761024475098e-02 -2.616362869739532471e-01 5.624568462371826172e-02 2.301152497529983521e-01 -3.783082365989685059e-01 -1.492764055728912354e-01 -7.342688739299774170e-02 -2.143138945102691650e-01 5.932554230093955994e-02 -3.945212345570325851e-03 -8.083989471197128296e-02 -7.572350651025772095e-02 3.118881955742835999e-02 7.453808933496475220e-02 3.332374989986419678e-02 -3.267945647239685059e-01 -1.913152039051055908e-01 6.093202903866767883e-02 -7.150312419980764389e-03 7.387142628431320190e-02 2.623735070228576660e-01 -4.399794340133666992e-02 -1.391741931438446045e-01 1.687019616365432739e-01 2.549452185630798340e-01 -3.811610341072082520e-01 2.939383387565612793e-01 -1.120340079069137573e-01 -1.411943137645721436e-01 1.214231029152870178e-01 1.738636754453182220e-02
1.606671214103698730e-01 -2.861010096967220306e-02 -2.716237306594848633e-01 -8.999716490507125854e-02 5.191684141755104065e-02 -1.375264395028352737e-02 -6.172569468617439270e-02 3.661027923226356506e-02 -2.631194889545440674e-02 9.043501317501068115e-02 2.527014613151550293e-01 -3.639748990535736084e-01 -1.292529702186584473e-01 1.207699999213218689e-01 -1.268057227134704590e-01 -7.599941641092300415e-02 -1.158109977841377258e-01 -3.255743682384490967e-01 -2.008092403411865234e-01 -1.690571904182434082e-01 1.845222339034080505e-02 -1.011483892798423767e-01 9.817393124103546143e-02 -7.026588916778564453e-02 9.240520000457763672e-02 1.644734060391783714e-03 -2.819575071334838867e-01 2.251064628362655640e-01 -2.504596114158630371e-01 -4.524691402912139893e-01 -2.706146799027919769e-02 -6.879346072673797607e-02
7.753758132457733154e-02 -1.644466817378997803e-01 -7.234733551740646362e-02 1.348693221807479858e-01 3.118608891963958740e-02 -1.807350218296051025e-01 1.915247142314910889e-01 -4.536430537700653076e-02 -1.961226761341094971e-01 -6.189626082777976990e-02 3.633476421236991882e-02 1.797004789113998413e-01 -3.937333524227142334e-01 1.843560673296451569e-02 -1.166613679379224777e-02 1.166748702526092529e-01 -9.008117765188217163e-02 -4.103450849652290344e-02 -9.857685863971710205e-02 -2.350148409605026245e-01 2.168779820203781128e-01 2.708062827587127686e-01 -3.144098073244094849e-02 -1.178885921835899353e-01 1.372638717293739319e-02 -1.932808309793472290e-01 -2.760666310787200928e-01 1.656355708837509155e-01 -2.514852285385131836e-01 -4.004290997982025146e-01 -1.283503472805023193e-01 -1.867060810327529907e-01
6.440043449401855469e-02 -2.300308495759963989e-01 5.193369928747415543e-03 2.466244995594024658e-01 1.354556232690811157e-01 -2.838169336318969727e-01 1.116651855409145355e-02 -1.266122758388519287e-01 -1.316722780466079712e-01 -1.283385008573532104e-01 1.122844740748405457e-01 -4.205625504255294800e-02 -1.657309532165527344e-01 2.462132871150970459e-01 7.474815100431442261e-02 -2.925986237823963165e-02 -2.323090583086013794e-01 -3.574870526790618896e-01 -1.854432523250579834e-01 -1.005100756883621216e-01 2.905645407736301422e-02 3.054246902465820312e-01 -1.277804821729660034e-01 -5.996395647525787354e-02 1.743782758712768555e-01 9.210702031850814819e-02 -4.624669551849365234e-01 -5.278144404292106628e-02 -7.723692804574966431e-02 2.196950651705265045e-02 -1.062275320291519165e-01 -1.035502552986145020e-01
-1.417467445135116577e-01 -4.547842592000961304e-02 -2.145407646894454956e-01 1.202791407704353333e-01 1.420512348413467407e-01 -4.096145331859588623e-01 -6.683941185474395752e-02 -1.641367375850677490e-01 1.489288522861897945e-03 7.945729047060012817e-02 -2.089708298444747925e-02 -3.516801074147224426e-02 -1.022653430700302124e-01 9.928389918059110641e-04 6.663584709167480469e-02 -1.187347341328859329e-02 -3.370205461978912354e-01 -1.105503290891647339e-01 -2.680197916924953461e-02 -1.218104213476181030e-01 2.374026458710432053e-03 2.235284298658370972e-01 -6.158499419689178467e-02 -3.657756745815277100e-02 2.436682581901550293e-01 1.361285299062728882e-01 -4.346971213817596436e-01 3.527444303035736084e-01 -1.434724330902099609e-01 -9.214205294847488403e-02 1.593829393386840820e-01 1.808579415082931519e-01
-3.297892585396766663e-02 -2.011842578649520874e-01 -6.326267123222351074e-02 1.873052306473255157e-02 1.557341665029525757e-01 -4.445076882839202881e-01 8.683422952890396118e-02 -1.319198459386825562e-01 -1.429104506969451904e-01 -9.189358353614807129e-02 5.904328823089599609e-02 2.235868014395236969e-02 -1.857066601514816284e-01 2.965007126331329346e-01 6.809950619935989380e-02 7.794161885976791382e-02 -2.483199089765548706e-01 -2.400591522455215454e-01 -2.136113345623016357e-01 -1.424478441476821899e-01 1.117456778883934021e-01 3.410494923591613770e-01 -1.888038031756877899e-02 -1.747804731130599976e-01 4.374531656503677368e-02 1.104187220335006714e-01 -3.440845310688018799e-01 1.254484951496124268e-01 -1.345833837985992432e-01 -3.430505748838186264e-03 1.245447024703025818e-01 -1.205934956669807434e-01
3.590051084756851196e-02 -2.562393546104431152e-01 -9.534301608800888062e-02 -3.100040368735790253e-02 -1.207086350768804550e-02 -1.622030735015869141e-01 -2.494075447320938110e-01 -2.925297021865844727e-01 5.639211460947990417e-02 4.550063610076904297e-02 -3.792612627148628235e-02 -5.867879837751388550e-02 -2.013365179300308228e-01 2.096761576831340790e-02 -2.069891244173049927e-01 7.745332270860671997e-02 -1.706711649894714355e-01 -3.160441219806671143e-01 -4.061556980013847351e-02 1.706520169973373413e-01 -2.086392343044281006e-01 4.831931740045547485e-02 -2.327212132513523102e-02 -2.163034230470657349e-01 9.461951255798339844e-02 -2.105195224285125732e-01 -1.117514371871948242e-01 6.041476875543594360e-02 -4.451177418231964111e-01 -2.491819262504577637e-01 -1.821241676807403564e-01 -1.817632913589477539e-01
-2.674652934074401855e-01 -2.621837854385375977e-01 -1.799753159284591675e-01 3.256963798776268959e-03 1.207425594329833984e-01 1.342668086290359497e-01 1.711402088403701782e-01 -3.052501976490020752e-01 -8.814383298158645630e-02 -9.685259312391281128e-03 2.106745690107345581e-01 2.242849022150039673e-01 -2.279664874076843262e-01 1.896831244230270386e-01 2.326190769672393799e-01 4.970623552799224854e-02 -8.427672088146209717e-02 -1.264167129993438721e-01 2.945652976632118225e-02 2.564179301261901855e-01 -4.285993054509162903e-02 1.401251107454299927e-01 9.168981574475765228e-03 -1.102171763777732849e-01 5.610578134655952454e-02 -2.324607670307159424e-01 -4.297770559787750244e-01 4.221649095416069031e-02 -1.291402876377105713e-01 -1.603793650865554810e-01 1.247784420847892761e-01 1.075798179954290390e-02
8.580387383699417114e-02 -6.385811418294906616e-02 -1.369321346282958984e-01 -5.163961648941040039e-02 1.183032542467117310e-01 -9.922154247760772705e-02 4.019644260406494141e-01 -9.184426069259643555e-02 -1.032046303153038025e-01 8.493630215525627136e-03 2.350937761366367340e-02 1.811623275279998779e-01 -1.307762321084737778e-02 2.067132294178009033e-01 4.217710345983505249e-03 7.371643930673599243e-02 -2.767139673233032227e-01 -1.066721677780151367e-01 -3.340118527412414551e-01 1.817406862974166870e-01 -1.133496407419443130e-02 1.391856521368026733e-01 2.303518950939178467e-01 1.365770250558853149e-01 2.501275539398193359e-01 -3.472223877906799316e-01 -4.586078226566314697e-02 1.829620748758316040e-01 -2.867349088191986084e-01 -1.430606245994567871e-01 1.788320243358612061e-01 -6.093495339155197144e-02
-1.611928790807723999e-01 -7.203686237335205078e-02 -1.424490511417388916e-01 2.204820662736892700e-01 2.569420635700225830e-01 -5.035886764526367188e-01 4.666788503527641296e-02 -1.558730453252792358e-01 -1.209600921720266342e-02 -8.039645850658416748e-02 1.299473494291305542e-01 3.754888847470283508e-02 -1.792986392974853516e-01 1.034448295831680298e-01 4.221995919942855835e-02 1.532911807298660278e-01 -2.277434170246124268e-01 -2.055886536836624146e-01 -1.191590726375579834e-01 -6.817188113927841187e-02 1.607266366481781006e-01 3.681962490081787109e-01 -9.294717013835906982e-02 -8.135134726762771606e-02 1.643165946006774902e-01 -5.282681435346603394e-02 -2.727001607418060303e-01 2.040558308362960815e-01 -1.062468439340591431e-01 -4.539662599563598633e-02 -5.151647701859474182e-02 -9.672608971595764160e-02
-1.438305992633104324e-02 -1.298578828573226929e-01 -2.076070606708526611e-01 2.837545471265912056e-03 -1.686287820339202881e-01 2.982795238494873047e-03 2.457702457904815674e-01 -3.015593588352203369e-01 -1.218580678105354309e-01 -2.078216522932052612e-01 9.687866084277629852e-03 1.638811081647872925e-02 -3.213673830032348633e-01 1.334681063890457153e-01 1.259809732437133789e-01 -1.432203650474548340e-01 2.051436901092529297e-02 -3.729843795299530029e-01 1.642728969454765320e-02 -1.120766699314117432e-01 -1.891038715839385986e-01 1.927328407764434814e-01 1.958077102899551392e-01 -1.092224642634391785e-01 2.065190374851226807e-01 -1.392315328121185303e-01 -2.881213463842868805e-02 3.056641109287738800e-02 -2.877036333084106445e-01 -1.704568266868591309e-01 -3.024359941482543945e-01 -3.896535933017730713e-02
-1.963180899620056152e-01 1.278326753526926041e-02 -3.707429170608520508e-01 -8.632805943489074707e-02 1.666588336229324341e-01 -3.763915225863456726e-02 2.820767164230346680e-01 -2.661480903625488281e-01 -1.860009580850601196e-01 -2.578051388263702393e-01 1.558590978384017944e-01 1.110219657421112061e-01 -4.790335148572921753e-02 1.418776065111160278e-01 1.418507844209671021e-01 -5.922265350818634033e-03 5.789915472269058228e-02 -1.801711618900299072e-01 -2.472767047584056854e-02 4.900046065449714661e-02 -6.575857847929000854e-02 2.176554203033447266e-01 1.797741055488586426e-01 -2.585635706782341003e-02 2.006053924560546875e-01 -9.556200355291366577e-02 -2.180646508932113647e-01 6.889466196298599243e-02 -2.778050899505615234e-01 -3.502102792263031006e-01 -1.697911620140075684e-01 -5.199561640620231628e-02
1.717399358749389648e-01 -1.003100648522377014e-01 -2.221557796001434326e-01 -1.468912959098815918e-01 -2.423322498798370361e-01 -2.302883565425872803e-01 -4.891568422317504883e-02 -1.872670352458953857e-01 4.244135692715644836e-02 -1.161654070019721985e-01 1.259995102882385254e-01 7.028596103191375732e-02 -1.037846580147743225e-01 2.583432495594024658e-01 2.155353873968124390e-01 -1.760994642972946167e-01 -3.606925010681152344e-01 -5.171131715178489685e-02 -2.273387759923934937e-01 2.930382490158081055e-01 -2.080731391906738281e-01 1.256825029850006104e-01 7.458780705928802490e-02 8.523036539554595947e-02 -4.505702853202819824e-02 -9.825543314218521118e-02 -2.113243788480758667e-01 1.411661207675933838e-01 -2.069287747144699097e-01 -2.462130039930343628e-02 7.360929995775222778e-02 2.860826849937438965e-01
-1.049080193042755127e-01 -1.809776723384857178e-01 -3.334563672542572021e-01 -2.499285489320755005e-01 2.982290834188461304e-02 -1.792844086885452271e-01 -2.448909217491745949e-04 -1.229891255497932434e-01 -1.700384020805358887e-01 -3.975604474544525146e-02 1.428405344486236572e-01 4.522581025958061218e-02 2.145996987819671631e-01 1.346506774425506592e-01 2.579475343227386475e-01 1.962930560111999512e-01 -1.057589352130889893e-01 -1.657681316137313843e-01 -9.287896007299423218e-02 2.159223109483718872e-01 -1.495666950941085815e-01 3.309671878814697266e-01 4.973369836807250977e-02 -1.243435814976692200e-01 -5.679355468600988388e-03 -1.018813475966453552e-01 -2.214881777763366699e-01 7.007123529911041260e-02 -2.746177315711975098e-01 -1.644083857536315918e-01 -2.578631639480590820e-01 -1.875003576278686523e-01
-2.418354712426662445e-02 -1.560763120651245117e-01 -2.375727146863937378e-02 -5.936787649989128113e-02 -9.644552320241928101e-02 5.293936654925346375e-02 4.452215731143951416e-01 -4.732071235775947571e-02 3.024034760892391205e-02 1.171727851033210754e-01 -1.092269420623779297e-01 1.960364403203129768e-03 -1.919203102588653564e-01 1.173640638589859009e-01 7.473646849393844604e-02 -8.267517201602458954e-03 -2.297753281891345978e-02 -2.295060008764266968e-01 -3.291901051998138428e-01 2.255772054195404053e-02 -1.591701358556747437e-01 4.303609207272529602e-02 3.795999586582183838e-01 9.398954361677169800e-02 1.933767050504684448e-01 -1.526637673377990723e-01 -3.202458620071411133e-01 2.808698117733001709e-01 -6.491318345069885254e-02 -1.860839277505874634e-01 -2.281866520643234253e-01 1.763992197811603546e-02
-1.743011474609375000e-01 9.251210093498229980e-02 -9.922062745317816734e-04 -4.146513529121875763e-03 8.465768396854400635e-02 -2.055898308753967285e-01 6.518334615975618362e-03 -1.076604425907135010e-02 -2.575027346611022949e-01 -3.496930748224258423e-02 -1.876575201749801636e-01 1.572396904230117798e-01 -1.391003131866455078e-01 -3.790071932598948479e-03 1.978690326213836670e-01 1.741132885217666626e-01 -1.856595277786254883e-01 -2.222997695207595825e-01 -2.937541007995605469e-01 1.811681538820266724e-01 4.645512253046035767e-02 1.782793849706649780e-01 3.210121393203735352e-02 -4.099638164043426514e-01 1.387659907341003418e-01 -3.732659518718719482e-01 -9.143453091382980347e-02 1.545350998640060425e-01 -6.752798706293106079e-02 -1.401297003030776978e-01 -1.302991360425949097e-01 -2.389718741178512573e-01
-1.441239118576049805e-01 7.498931139707565308e-02 -1.933477371931076050e-01 8.009588718414306641e-02 1.022391859441995621e-02 -7.772214710712432861e-02 -2.958779409527778625e-02 5.101058632135391235e-02 3.770751506090164185e-02 -1.444466710090637207e-01 1.430015116930007935e-01 6.820330023765563965e-02 9.481599181890487671e-02 1.900275796651840210e-01 1.535644680261611938e-01 1.393164247274398804e-01 -2.108970731496810913e-01 -7.650814950466156006e-02 -2.793835103511810303e-01 2.153005301952362061e-01 -1.715221256017684937e-01 3.992227911949157715e-01 3.372333645820617676e-01 -2.152017802000045776e-01 3.108380138874053955e-01 -1.711720079183578491e-01 -4.634264484047889709e-02 1.379602700471878052e-01 -7.005131989717483521e-02 -1.338556259870529175e-01 -2.745259404182434082e-01 -1.258443593978881836e-01
1.125248894095420837e-01 -1.949671506881713867e-01 -4.094015061855316162e-01 1.307659745216369629e-01 2.101123146712779999e-02 -3.809136748313903809e-01 -1.572323441505432129e-01 9.618622809648513794e-02 -3.241357207298278809e-01 -7.593151926994323730e-02 1.433776170015335083e-01 -1.428233683109283447e-01 -1.769442558288574219e-01 -9.555763006210327148e-02 -1.211714670062065125e-01 -1.340422499924898148e-02 -3.983522355556488037e-01 -3.908337652683258057e-02 -2.521293163299560547e-01 6.237841770052909851e-02 -4.297368228435516357e-02 1.430178582668304443e-01 2.865153923630714417e-02 -1.564762592315673828e-01 1.696365140378475189e-02 -2.153032422065734863e-01 -8.692665398120880127e-02 -1.860129274427890778e-02 -8.983740955591201782e-02 -5.576869100332260132e-02 -1.661107391119003296e-01 9.705697000026702881e-02
-1.197111010551452637e-01 -6.036968529224395752e-02 -3.113967776298522949e-01 -2.891789563000202179e-02 -3.056504130363464355e-01 -1.762275546789169312e-01 -6.063250452280044556e-02 -1.017847508192062378e-01 -1.536293607205152512e-02 -1.156042292714118958e-01 1.564534604549407959e-01 3.552514314651489258e-02 -3.917505219578742981e-02 1.862096935510635376e-01 6.990348547697067261e-02 5.896190181374549866e-02 9.259896725416183472e-02 -3.162250816822052002e-01 4.113558307290077209e-02 1.613156646490097046e-01 -1.633416265249252319e-01 1.776635795831680298e-01 1.879747658967971802e-01 -8.620771020650863647e-02 2.489899992942810059e-01 -1.636126637458801270e-01 -2.383773922920227051e-01 1.019636914134025574e-01 -4.881402850151062012e-01 -4.432741552591323853e-03 -1.066131815314292908e-01 -1.372682303190231323e-01
9.655999392271041870e-02 -2.193315327167510986e-02 -1.800598511181306094e-05 4.277099668979644775e-02 -7.384540140628814697e-02 -1.922337114810943604e-01 -9.466343373060226440e-02 3.543462604284286499e-02 -3.768895864486694336e-01 1.644019782543182373e-01 1.069312766194343567e-01 -2.127028852701187134e-01 -4.335226863622665405e-02 1.955097317695617676e-01 -3.774180775508284569e-03 -2.394914627075195312e-01 -3.235390186309814453e-01 -1.081722676753997803e-01 -1.877886652946472168e-01 -7.765890099108219147e-03 -2.602237164974212646e-01 9.883483499288558960e-02 -1.788979023694992065e-01 -1.420435011386871338e-01 1.059229671955108643e-01 -2.105861157178878784e-01 -1.469853222370147705e-01 2.539475075900554657e-02 -4.819371700286865234e-01 2.798828296363353729e-02 5.656135082244873047e-02 1.307160854339599609e-01
-2.620488405227661133e-02 -5.821157991886138916e-02 -3.920736610889434814e-01 1.219479367136955261e-02 2.184360772371292114e-01 -1.664399951696395874e-01 -3.680182248353958130e-02 3.361498937010765076e-02 -2.968593537807464600e-01 1.290657650679349899e-02 3.827793300151824951e-01 -2.715040557086467743e-02 -1.169292535632848740e-02 1.016713455319404602e-01 -3.386019766330718994e-01 -1.449078917503356934e-01 -1.988729983568191528e-01 -4.071229137480258942e-03 -1.905993819236755371e-01 -7.743676751852035522e-02 -1.485426723957061768e-02 9.253045171499252319e-02 6.726226955652236938e-02 2.749001421034336090e-02 3.767451047897338867e-01 -1.797090321779251099e-01 -2.093306481838226318e-01 1.760405451059341431e-01 5.322868004441261292e-02 3.068414330482482910e-02 -8.823697268962860107e-02 -1.610105335712432861e-01
-3.514407947659492493e-02 -8.581969141960144043e-02 -1.932771950960159302e-01 2.914684452116489410e-02 4.811520874500274658e-02 -1.702365577220916748e-01 5.504763126373291016e-02 6.698756664991378784e-02 -2.586217783391475677e-02 -1.874708384275436401e-01 9.233806282281875610e-02 -1.335634142160415649e-01 1.382007300853729248e-01 3.324406743049621582e-01 9.232085198163986206e-02 5.553507059812545776e-02 -2.301029413938522339e-01 5.892555043101310730e-02 -2.259851992130279541e-01 -2.837639115750789642e-02 -7.048527896404266357e-02 1.789210438728332520e-01 1.799219548702239990e-01 -1.706106215715408325e-01 -2.560720741748809814e-01 -3.188550472259521484e-01 -5.661109462380409241e-02 4.637577533721923828e-01 -2.774190604686737061e-01 -1.429734677076339722e-01 -1.058091297745704651e-01 -1.005348861217498779e-01
-4.578165337443351746e-02 -1.513703316450119019e-01 -1.165066510438919067e-01 2.127379626035690308e-01 1.723302304744720459e-01 -5.644563436508178711e-01 -2.768308483064174652e-02 -1.007818523794412613e-02 -7.007856667041778564e-02 -6.690135598182678223e-02 7.545651402324438095e-03 5.873060598969459534e-02 -2.141834497451782227e-01 1.500950157642364502e-01 -2.192268148064613342e-02 -7.870905101299285889e-02 -2.161299735307693481e-01 -9.890379011631011963e-02 -9.513194859027862549e-02 2.417328208684921265e-02 8.199441432952880859e-02 3.776277303695678711e-01 6.211481243371963501e-02 -2.361206114292144775e-01 2.272950261831283569e-01 -2.633599378168582916e-02 -2.818248569965362549e-01 1.639888882637023926e-01 -1.146615371108055115e-01 -3.113293647766113281e-02 1.819386333227157593e-02 -1.755678355693817139e-01
-1.036304235458374023e-01 -1.551734656095504761e-01 -3.514872193336486816e-01 -4.768721759319305420e-02 -2.166207730770111084e-01 -1.158380061388015747e-01 -1.367323398590087891e-01 -3.841101750731468201e-02 -4.708805680274963379e-02 1.552874296903610229e-01 1.253503412008285522e-01 -1.845195516943931580e-02 1.321525722742080688e-01 9.784391522407531738e-02 2.662727236747741699e-02 1.240888610482215881e-01 5.565223097801208496e-02 -1.441179662942886353e-01 7.153556216508150101e-03 2.349240779876708984e-01 -4.602481126785278320e-01 2.502431273460388184e-01 1.183814257383346558e-01 -1.215289831161499023e-01 2.342680245637893677e-01 -1.627717763185501099e-01 -2.432977557182312012e-01 1.267310380935668945e-01 -4.926344007253646851e-02 -1.738415360450744629e-01 -3.182897567749023438e-01 -1.982777565717697144e-02
2.471469789743423462e-01 -1.484461873769760132e-02 -4.504756331443786621e-01 5.138307809829711914e-02 -4.089287482202053070e-03 -2.247572317719459534e-02 -5.225639790296554565e-02 6.706159561872482300e-02 2.048025093972682953e-02 1.925917267799377441e-01 2.631383240222930908e-01 -2.702440917491912842e-01 -1.659854352474212646e-01 1.414965540170669556e-01 7.662823796272277832e-02 1.142467036843299866e-01 -2.304677218198776245e-01 -5.497837811708450317e-02 -5.887548252940177917e-02 -7.215399760752916336e-03 7.738047838211059570e-02 6.638320535421371460e-02 9.852328896522521973e-02 -1.416957974433898926e-01 1.768862754106521606e-01 2.774922922253608704e-02 -1.138555333018302917e-01 3.208760619163513184e-01 -2.985073626041412354e-01 -3.372398614883422852e-01 -1.420706659555435181e-01 -9.087572246789932251e-02
-1.083234623074531555e-01 -5.186269432306289673e-02 -2.396748512983322144e-01 -2.059602923691272736e-02 -5.174068734049797058e-02 -1.349284797906875610e-01 5.414768680930137634e-02 -1.910461783409118652e-01 -3.736552298069000244e-01 1.194420307874679565e-01 -1.118710115551948547e-01 1.064301803708076477e-01 4.384952411055564880e-02 3.153600692749023438e-01 4.661703854799270630e-02 5.275120586156845093e-02 -3.199074864387512207e-01 -2.462136745452880859e-01 -1.816284507513046265e-01 -8.124805241823196411e-02 -1.455160975456237793e-01 1.055885702371597290e-01 -5.017196759581565857e-02 1.272803097963333130e-01 1.153755709528923035e-01 -3.406803905963897705e-01 5.338257551193237305e-02 1.064784452319145203e-01 -1.551139503717422485e-01 -1.508329510688781738e-01 1.985455155372619629e-01 -3.161487877368927002e-01
-1.841452419757843018e-01 1.098006889224052429e-01 -4.117126017808914185e-02 -1.319459676742553711e-01 2.878785878419876099e-02 -1.618948578834533691e-01 7.505430281162261963e-02 -7.278873026371002197e-02 -2.291548103094100952e-01 -1.047166436910629272e-01 -3.969596326351165771e-02 2.290776073932647705e-01 -1.929249167442321777e-01 1.622521691024303436e-02 3.567702695727348328e-02 2.291038334369659424e-01 -1.303943097591400146e-01 -4.189968407154083252e-01 -3.163937926292419434e-01 1.629314571619033813e-01 -6.353067606687545776e-02 1.154533848166465759e-01 -8.529989421367645264e-02 -2.378591597080230713e-01 9.548484534025192261e-02 -3.744429349899291992e-01 -2.354084253311157227e-01 2.206435501575469971e-01 -8.944319188594818115e-02 -6.905009597539901733e-02 -1.105220690369606018e-01 -9.666956216096878052e-02
1.264443248510360718e-01 9.681984782218933105e-02 -3.652109801769256592e-01 1.183193400502204895e-01 -2.932322919368743896e-01 3.274167329072952271e-02 1.865707635879516602e-01 -1.087065339088439941e-01 -2.599234282970428467e-01 -1.076019555330276489e-01 1.520196199417114258e-01 -8.050815016031265259e-02 -2.065747529268264771e-01 -1.383319348096847534e-01 -2.432977855205535889e-01 -1.993369311094284058e-01 -2.314513921737670898e-01 9.964667260646820068e-02 -8.079114556312561035e-02 1.689325831830501556e-02 -1.151964515447616577e-01 1.744960546493530273e-01 2.076569050550460815e-01 -1.750514060258865356e-01 2.188335359096527100e-01 -1.970160752534866333e-01 -2.015939503908157349e-01 1.280978415161371231e-02 -1.337811946868896484e-01 -1.944452822208404541e-01 -1.113949939608573914e-01 -2.017191201448440552e-01
-8.722956478595733643e-02 1.292162984609603882e-01 -3.818804621696472168e-01 -1.175664216279983521e-01 -2.796867787837982178e-01 -1.438020765781402588e-01 -2.472107484936714172e-02 -1.550097614526748657e-01 -1.649606376886367798e-01 8.084408193826675415e-02 8.210214972496032715e-02 -8.710865676403045654e-02 1.529323309659957886e-01 5.932682380080223083e-02 1.038838326930999756e-01 -9.970167279243469238e-02 1.095582246780395508e-01 -2.579016983509063721e-01 -1.376885771751403809e-01 4.267677292227745056e-02 -9.416225552558898926e-02 3.261368572711944580e-01 1.031434684991836548e-01 -5.452361330389976501e-02 1.027131676673889160e-01 -1.747867763042449951e-01 -3.292438760399818420e-02 1.234709694981575012e-01 -3.830060064792633057e-01 -2.558940052986145020e-01 -2.409093677997589111e-01 -2.024815976619720459e-01
-6.520611047744750977e-02 1.666801571846008301e-01 1.740554533898830414e-02 7.828610390424728394e-02 1.063831429928541183e-02 8.613944053649902344e-02 -1.275612413883209229e-01 -5.001179128885269165e-02 -2.282194495201110840e-01 4.563742578029632568e-01 1.072505712509155273e-01 -1.196533143520355225e-01 -3.055141568183898926e-01 1.327590495347976685e-01 9.124516695737838745e-02 -6.626091152429580688e-02 7.411265373229980469e-02 -9.783168137073516846e-02 -1.421400755643844604e-01 1.023326162248849869e-02 8.080083131790161133e-02 5.037804841995239258e-01 -1.349571049213409424e-01 -1.365784257650375366e-01 -1.559610068798065186e-01 -2.390723675489425659e-01 -2.211727201938629150e-01 1.543247699737548828e-01 -3.553200140595436096e-02 -1.479031145572662354e-01 -1.237462386488914490e-01 1.183665823191404343e-02
-1.899873018264770508e-01 4.171041771769523621e-02 -2.561991512775421143e-01 -8.063018904067575932e-04 -9.168332070112228394e-02 -6.964992731809616089e-02 1.264069825410842896e-01 -5.182945169508457184e-03 -6.644837558269500732e-02 1.534383594989776611e-01 3.327233493328094482e-01 2.128419466316699982e-02 1.816294789314270020e-01 1.629392951726913452e-01 1.418166160583496094e-01 2.351261824369430542e-01 -1.413128376007080078e-01 -3.666230142116546631e-01 -2.119465470314025879e-01 1.038768887519836426e-01 -7.946408540010452271e-02 1.782582402229309082e-01 -1.714164763689041138e-02 6.669433414936065674e-02 2.038085907697677612e-01 -8.812257647514343262e-02 -1.440635472536087036e-01 2.677018344402313232e-01 -2.177636921405792236e-01 -1.955023705959320068e-01 -3.324324190616607666e-01 -4.910033196210861206e-02
-1.447292324155569077e-02 -2.607679963111877441e-01 -1.235749199986457825e-01 -1.144857034087181091e-01 -1.681422442197799683e-01 -2.472382932901382446e-01 -5.817976593971252441e-02 -9.059332660399377346e-04 -3.057222366333007812e-01 -9.163601696491241455e-02 -4.807936400175094604e-02 7.409226894378662109e-02 -2.223398238420486450e-01 7.966216653585433960e-02 4.978563170880079269e-03 2.750982157886028290e-02 3.256694599986076355e-02 -4.222992360591888428e-01 6.173983216285705566e-03 3.327579796314239502e-01 -7.800363004207611084e-02 1.295240074396133423e-01 2.152062654495239258e-01 -1.744310557842254639e-01 3.164183720946311951e-02 -3.399559259414672852e-01 -1.065467819571495056e-01 3.260393738746643066e-01 7.655729074031114578e-03 1.806315965950489044e-02 -2.651188522577285767e-02 -1.390125155448913574e-01
-9.250237792730331421e-02 -1.240947544574737549e-01 -2.187311053276062012e-01 1.349686831235885620e-01 7.065744698047637939e-02 -4.552762955427169800e-02 1.940339654684066772e-01 -4.244752228260040283e-02 -1.896610558032989502e-01 3.221522867679595947e-01 3.167424350976943970e-02 -6.407894194126129150e-02 -3.397463560104370117e-01 -2.028216272592544556e-01 -2.238327264785766602e-02 -4.161997139453887939e-02 -8.066681027412414551e-02 6.231186445802450180e-03 -3.393390476703643799e-01 1.858805418014526367e-01 2.901611477136611938e-02 -3.506350098177790642e-03 -3.085779026150703430e-02 1.789539605379104614e-01 -1.449925154447555542e-01 -3.268355727195739746e-01 -1.066958680748939514e-01 2.889696359634399414e-01 -3.027193844318389893e-01 -8.399549871683120728e-02 -5.204932764172554016e-02 -2.135251164436340332e-01
-7.881922274827957153e-02 -2.432349324226379395e-01 -1.065382733941078186e-01 -1.380496323108673096e-01 -2.541429996490478516e-01 -1.410122513771057129e-01 -1.435736566781997681e-01 -6.947197020053863525e-02 -2.350938618183135986e-01 3.265884220600128174e-01 4.156057536602020264e-02 -3.601364791393280029e-02 -2.302715182304382324e-01 -5.049837753176689148e-02 3.264360502362251282e-02 2.110660076141357422e-01 -1.315748244524002075e-01 -1.692536920309066772e-01 8.692742884159088135e-02 2.667292654514312744e-01 -8.090821653604507446e-02 4.229980111122131348e-01 7.348816841840744019e-02 -8.572474122047424316e-02 2.482680082321166992e-01 -6.536360830068588257e-02 -8.694713562726974487e-02 -5.907286703586578369e-02 -2.979829907417297363e-01 1.071592327207326889e-02 -1.871922016143798828e-01 -6.610310077667236328e-02
-2.880420386791229248e-01 -4.182860255241394043e-02 -1.822140812873840332e-01 1.435727477073669434e-01 5.343764275312423706e-02 -8.364964276552200317e-02 -6.791271269321441650e-02 -1.057112365961074829e-01 -4.603596329689025879e-01 -9.706024080514907837e-02 -1.397249996662139893e-01 1.545865982770919800e-01 4.340047016739845276e-02 4.481591656804084778e-02 1.122091487050056458e-01 1.525430530309677124e-01 -1.177673880010843277e-02 -2.451589256525039673e-01 -2.985631525516510010e-01 3.469324484467506409e-02 -3.770821169018745422e-02 1.096069589257240295e-01 3.085642866790294647e-02 -3.202938437461853027e-01 1.018790528178215027e-01 -3.488420248031616211e-01 -8.497621119022369385e-02 2.588995099067687988e-01 -1.335759609937667847e-01 -8.477513492107391357e-02 -1.424292176961898804e-01 1.100299730896949768e-01
-1.238395050168037415e-01 1.866951584815979004e-01 -1.996982097625732422e-01 2.080350369215011597e-02 5.716370046138763428e-02 -1.003009453415870667e-01 1.124368160963058472e-01 -6.463754922151565552e-02 3.069207444787025452e-02 2.599759101867675781e-01 2.300959080457687378e-01 1.543723139911890030e-02 2.616213858127593994e-01 5.183087661862373352e-02 5.214827135205268860e-02 1.399479992687702179e-02 -7.446689158678054810e-02 -3.180438280105590820e-01 -7.933515310287475586e-02 6.515127420425415039e-02 -3.568343818187713623e-01 1.757924407720565796e-01 -1.398653239011764526e-01 6.043875124305486679e-03 1.534223258495330811e-01 -1.871695965528488159e-01 -1.509136408567428589e-01 2.070398181676864624e-01 -3.184103965759277344e-01 -1.494205892086029053e-01 -2.932690978050231934e-01 -2.336467802524566650e-01
-3.948957473039627075e-02 -2.586495503783226013e-02 1.374427378177642822e-01 9.514015913009643555e-02 -9.023128449916839600e-02 1.209955960512161255e-01 7.496427744626998901e-02 -1.932493224740028381e-02 -1.881838031113147736e-02 2.314027696847915649e-01 1.568037122488021851e-01 -1.734003275632858276e-01 -2.490838617086410522e-01 2.127275466918945312e-01 9.869921207427978516e-02 1.418457180261611938e-01 -1.169066056609153748e-01 -1.680018603801727295e-01 -1.465575695037841797e-01 1.021786257624626160e-01 3.028872422873973846e-02 3.395165503025054932e-01 -1.700018532574176788e-02 -2.064736783504486084e-01 8.055921643972396851e-02 -2.120572626590728760e-01 -3.896547555923461914e-01 2.629385590553283691e-01 2.771455943584442139e-01 -3.233778178691864014e-01 -7.533909380435943604e-02 -5.418257415294647217e-02
1.543412655591964722e-01 5.230661109089851379e-02 -1.960011422634124756e-01 -7.179724983870983124e-03 6.068863719701766968e-02 -2.099023461341857910e-01 -8.887344598770141602e-02 2.462189830839633942e-02 5.917595699429512024e-02 -5.281403660774230957e-02 3.092457652091979980e-01 1.404352337121963501e-01 -3.718434572219848633e-01 1.607937552034854889e-02 -2.831085920333862305e-01 -3.254869580268859863e-02 -1.485636383295059204e-01 -2.669225335121154785e-01 -2.476430684328079224e-01 -1.358703523874282837e-01 9.232132881879806519e-02 1.014855206012725830e-01 -1.096735373139381409e-01 -1.598260402679443359e-01 1.715024560689926147e-02 -1.306227445602416992e-01 -3.398894965648651123e-01 9.667412191629409790e-02 -1.229375079274177551e-01 -3.592973947525024414e-01 -1.409537494182586670e-01 -3.925023600459098816e-02
-1.595830172300338745e-01 7.611005753278732300e-02 -1.190598532557487488e-01 2.823205851018428802e-02 7.940498739480972290e-02 -7.679262757301330566e-02 1.433545649051666260e-01 -2.057947218418121338e-01 2.444403711706399918e-03 1.196146979928016663e-01 -1.889759600162506104e-01 -3.451859652996063232e-01 8.067782968282699585e-02 -1.534029096364974976e-01 6.549924612045288086e-02 -1.201865673065185547e-01 -2.331161499023437500e-01 -4.657332971692085266e-02 -1.054763942956924438e-01 -1.588637232780456543e-01 -1.303773969411849976e-01 3.356491923332214355e-01 3.642832115292549133e-02 -3.490601778030395508e-01 -9.127372503280639648e-02 -1.864808797836303711e-01 -2.546503394842147827e-02 -8.139548450708389282e-02 -3.510229587554931641e-01 -3.746023178100585938e-01 1.481837872415781021e-02 2.935120463371276855e-02
-1.026807874441146851e-01 -2.642781138420104980e-01 -1.766392141580581665e-01 4.526207968592643738e-02 -2.793910168111324310e-02 1.930208690464496613e-02 -6.312692165374755859e-02 3.619173169136047363e-02 4.552745074033737183e-02 -1.932801157236099243e-01 -3.807739540934562683e-02 -2.385734468698501587e-01 3.411867097020149231e-02 4.313622042536735535e-02 5.730410665273666382e-02 2.712545096874237061e-01 -2.418642342090606689e-01 -2.220279127359390259e-01 -3.022908270359039307e-01 -8.679831773042678833e-02 -3.519486263394355774e-02 4.105534031987190247e-02 1.697349548339843750e-02 -1.804170906543731689e-01 2.803665585815906525e-02 -3.262942433357238770e-01 -3.475190401077270508e-01 6.756395101547241211e-02 -1.174545809626579285e-01 -3.853131234645843506e-01 -1.332194451242685318e-02 -2.544250488281250000e-01
2.244298607110977173e-01 1.136362738907337189e-02 -2.465732246637344360e-01 -2.080298364162445068e-01 -8.047394454479217529e-02 -4.033971205353736877e-02 -8.013799041509628296e-02 2.379842847585678101e-01 -2.644019126892089844e-01 2.369283288717269897e-01 1.439684182405471802e-01 -1.927611976861953735e-01 1.894340291619300842e-02 2.202413044869899750e-02 1.148199066519737244e-01 -1.010587662458419800e-01 -3.938526213169097900e-01 -1.941790729761123657e-01 -1.809820532798767090e-01 -2.282613366842269897e-01 1.276563853025436401e-01 1.760250329971313477e-01 8.799344301223754883e-02 1.513809803873300552e-02 -6.987991929054260254e-02 -5.799735710024833679e-02 -1.929768621921539307e-01 1.810332834720611572e-01 -3.026544488966464996e-02 -3.702552914619445801e-01 -3.919205628335475922e-03 -1.299287229776382446e-01
-2.560709118843078613e-01 -1.482678353786468506e-01 -1.300988644361495972e-01 -1.640143990516662598e-02 -8.725786954164505005e-02 1.458116024732589722e-01 2.826751470565795898e-01 1.424126774072647095e-01 -7.244317978620529175e-02 3.287281692028045654e-01 -3.828916326165199280e-02 -9.718271344900131226e-02 -1.609645336866378784e-01 -1.513272523880004883e-01 1.510124839842319489e-02 2.429435700178146362e-01 -1.060022786259651184e-01 -1.679413318634033203e-01 -2.661947906017303467e-01 2.021729052066802979e-01 -1.530467271804809570e-01 5.544200167059898376e-02 -2.298755384981632233e-02 2.662897482514381409e-02 -2.953802421689033508e-02 -2.710675597190856934e-01 -2.534414231777191162e-01 9.541365504264831543e-02 -2.777289152145385742e-01 -3.157983124256134033e-01 3.340237215161323547e-02 -1.712745130062103271e-01
2.051171660423278809e-01 1.798366010189056396e-02 -3.099911510944366455e-01 -1.343207657337188721e-01 -2.798825204372406006e-01 -1.787435412406921387e-01 9.104765206575393677e-02 -3.831860050559043884e-02 3.655368834733963013e-02 -5.186269059777259827e-02 1.152459681034088135e-01 1.434618532657623291e-01 -9.774781018495559692e-02 2.097422778606414795e-01 -8.500652760267257690e-02 8.342435956001281738e-02 5.066893529146909714e-03 -4.461863636970520020e-01 1.092458842322230339e-03 2.184271365404129028e-01 -1.980299651622772217e-01 2.739588916301727295e-01 1.508881300687789917e-01 -1.634514927864074707e-01 -1.256648600101470947e-01 -1.294166594743728638e-01 -1.842921227216720581e-01 1.451022028923034668e-01 -2.879238426685333252e-01 -1.183010265231132507e-01 -7.712807506322860718e-03 -1.507269144058227539e-01
-1.040263939648866653e-02 -8.726273477077484131e-02 3.407971933484077454e-02 2.201584726572036743e-01 8.465663529932498932e-03 2.119037806987762451e-01 2.551859319210052490e-01 -1.295187324285507202e-01 -6.587044149637222290e-02 3.065851330757141113e-01 5.043974518775939941e-02 5.665585026144981384e-02 -1.785912364721298218e-01 4.934524372220039368e-02 -4.363945871591567993e-02 3.250543773174285889e-02 -3.466162681579589844e-01 -9.325338155031204224e-02 8.466348052024841309e-02 2.064602971076965332e-01 -2.584809958934783936e-01 6.647545099258422852e-02 2.268480360507965088e-01 -2.243695855140686035e-01 1.385831981897354126e-01 -3.679802715778350830e-01 -2.565011084079742432e-01 7.212661951780319214e-02 -1.192667484283447266e-01 -1.989309489727020264e-01 -8.504047244787216187e-02 -1.899782121181488037e-01
-6.064449623227119446e-02 -8.298929035663604736e-02 -5.762869864702224731e-02 1.245149821043014526e-01 6.537199765443801880e-02 -3.243393599987030029e-01 -2.436136454343795776e-01 -4.623561725020408630e-02 1.265451870858669281e-02 9.526952356100082397e-02 7.503565400838851929e-02 -8.950211107730865479e-02 -1.657395660877227783e-01 -1.150444522500038147e-01 3.718215506523847580e-03 -3.539818897843360901e-02 7.795766741037368774e-02 -1.241331249475479126e-01 -3.284704089164733887e-01 2.482386529445648193e-01 -5.763884633779525757e-03 1.796021908521652222e-01 -2.957959771156311035e-01 -1.507056355476379395e-01 1.809185892343521118e-01 -1.555705666542053223e-01 -4.472149908542633057e-01 1.230084076523780823e-01 -2.307499200105667114e-01 -2.346360981464385986e-01 6.163967400789260864e-02 1.309256553649902344e-01
2.153605818748474121e-01 -2.895042672753334045e-02 -4.373822212219238281e-01 4.186886548995971680e-02 6.959668546915054321e-02 -2.829340994358062744e-01 -1.159431710839271545e-01 -1.388820558786392212e-01 -4.028742611408233643e-01 1.914449185132980347e-01 1.801084280014038086e-01 6.467524915933609009e-02 -3.053445518016815186e-01 2.083262354135513306e-01 -5.785297602415084839e-02 -1.326772272586822510e-01 -3.737038671970367432e-01 5.224939435720443726e-02 -8.898320049047470093e-02 6.795141100883483887e-02 1.544507965445518494e-02 7.973757572472095490e-03 2.249472290277481079e-01 -8.285395801067352295e-02 -1.748768426477909088e-02 -1.788827776908874512e-02 -8.897446841001510620e-02 1.026700660586357117e-01 -9.770966321229934692e-02 -8.155759423971176147e-02 3.102436847984790802e-02 -3.300792886875569820e-04
1.314485669136047363e-01 -1.923035979270935059e-01 -4.357975721359252930e-01 -2.036989666521549225e-03 1.477082073688507080e-01 -1.279075443744659424e-01 -7.249807566404342651e-02 -2.189289182424545288e-01 -2.356034964323043823e-01 2.837341725826263428e-01 1.077966839075088501e-01 -1.466067284345626831e-01 -4.323374107480049133e-02 9.734367579221725464e-02 -7.909121364355087280e-02 -1.468089818954467773e-01 -3.957085907459259033e-01 4.126993939280509949e-02 -1.108808591961860657e-01 -6.225973367691040039e-02 -8.478548377752304077e-02 7.969195023179054260e-03 1.427022516727447510e-01 -1.149545013904571533e-01 -6.582317501306533813e-02 -2.674913406372070312e-01 3.508563339710235596e-02 2.309212237596511841e-01 -2.790289223194122314e-01 -1.036522462964057922e-01 -1.943949796259403229e-02 1.465041786432266235e-01
1.391989886760711670e-01 -2.106180042028427124e-01 -1.381382793188095093e-01 1.823163479566574097e-01 2.157181799411773682e-01 -2.348897904157638550e-01 -4.460435360670089722e-02 -1.640782952308654785e-01 -5.672065913677215576e-02 -1.231111809611320496e-01 1.392900943756103516e-01 2.158411443233489990e-01 -4.276904165744781494e-01 6.539662182331085205e-02 -2.034719735383987427e-01 -1.014564782381057739e-01 1.118075940757989883e-02 -3.152534365653991699e-01 -2.257317304611206055e-01 -1.959541589021682739e-01 4.391695559024810791e-02 3.257170915603637695e-01 2.839943580329418182e-02 -1.110877841711044312e-01 7.424516230821609497e-02 -8.107783645391464233e-02 -1.963702738285064697e-01 5.511335656046867371e-02 -7.384708523750305176e-02 -1.283449232578277588e-01 -1.615945547819137573e-01 -1.353416293859481812e-01
-8.391030877828598022e-02 -1.163919940590858459e-01 -2.284967452287673950e-01 1.260664165019989014e-01 1.588184386491775513e-01 -1.688525676727294922e-01 -1.367470175027847290e-01 2.381715178489685059e-02 -4.013556241989135742e-01 -1.228246316313743591e-01 1.993999332189559937e-01 -2.665428519248962402e-01 -1.417223960161209106e-01 -1.890100240707397461e-01 1.048211008310317993e-01 -1.470268815755844116e-01 -4.063552618026733398e-01 1.419024467468261719e-01 -1.704140156507492065e-01 9.740395843982696533e-02 -1.601450843736529350e-03 1.930917650461196899e-01 1.155529618263244629e-01 2.489968016743659973e-02 -8.412085473537445068e-02 -3.303582966327667236e-01 -8.732712268829345703e-02 -9.229006618261337280e-02 -8.611369878053665161e-02 -1.929710954427719116e-01 -9.408037364482879639e-02 4.477803781628608704e-02
-1.367644369602203369e-01 -1.133294552564620972e-01 -2.773332297801971436e-01 1.694114506244659424e-01 9.698574244976043701e-02 -3.867789804935455322e-01 -9.390440583229064941e-02 -2.038670890033245087e-02 -1.129711568355560303e-01 6.359993666410446167e-02 6.720237899571657181e-03 6.625179201364517212e-03 -9.949948638677597046e-02 -8.947031944990158081e-02 8.751878142356872559e-02 -3.350748121738433838e-02 -2.288030833005905151e-01 -1.415674984455108643e-01 3.003185428678989410e-02 -5.904893204569816589e-02 2.398846298456192017e-02 3.196572661399841309e-01 -7.686281204223632812e-02 -1.181542053818702698e-01 2.193873673677444458e-01 8.844113349914550781e-02 -5.287408828735351562e-01 2.197919338941574097e-01 -1.681246459484100342e-01 -9.713308513164520264e-02 1.708082258701324463e-01 3.010850585997104645e-02
-1.392570286989212036e-01 -3.141986951231956482e-02 -3.001336157321929932e-01 7.672497630119323730e-02 9.199423342943191528e-02 -3.376146852970123291e-01 -9.417282044887542725e-02 -1.315147280693054199e-01 -7.276522368192672729e-02 6.955885328352451324e-03 -3.009243309497833252e-02 -4.068160802125930786e-02 -2.576891183853149414e-01 -6.194541230797767639e-02 1.677740961313247681e-01 -1.012073755264282227e-01 -2.226417362689971924e-01 -2.067102640867233276e-01 5.656301975250244141e-03 3.474191203713417053e-02 3.319612890481948853e-02 2.695282399654388428e-01 -9.680961817502975464e-02 -1.356771290302276611e-01 3.118254244327545166e-01 1.834616214036941528e-01 -4.128773212432861328e-01 2.973690330982208252e-01 -4.575298354029655457e-02 -6.825207918882369995e-02 1.637150794267654419e-01 -9.874375537037849426e-03
5.770228430628776550e-02 -4.035720974206924438e-02 -1.931112557649612427e-01 -1.602018028497695923e-01 1.409279704093933105e-01 6.244390085339546204e-02 -3.237471878528594971e-01 1.187292784452438354e-01 -1.538051962852478027e-01 -1.024650037288665771e-01 4.219844192266464233e-02 2.318666726350784302e-01 -2.519452869892120361e-01 2.988988533616065979e-02 -1.050248518586158752e-01 -1.591574400663375854e-01 -1.888506710529327393e-01 -2.588929235935211182e-01 -1.771572530269622803e-01 -1.046774163842201233e-01 6.959584541618824005e-03 4.516034424304962158e-01 4.252661764621734619e-02 6.901576370000839233e-02 -1.675517857074737549e-01 -1.823249012231826782e-01 -3.831683099269866943e-01 7.594618201255798340e-02 9.115784615278244019e-02 -5.896127596497535706e-02 3.232633695006370544e-02 1.290599405765533447e-01
7.411856949329376221e-02 4.022325202822685242e-02 -2.271682322025299072e-01 -1.677803695201873779e-02 -1.206783019006252289e-02 -1.054911985993385315e-01 -8.661505579948425293e-02 1.793336421251296997e-01 -3.067540526390075684e-01 1.085023283958435059e-01 1.043573692440986633e-01 -3.828126788139343262e-01 -2.785823941230773926e-01 1.655587852001190186e-01 7.006457448005676270e-02 -7.545470446348190308e-02 -3.886351585388183594e-01 -1.618783175945281982e-01 -1.699759215116500854e-01 -7.337328046560287476e-02 -4.000679776072502136e-02 -7.535137981176376343e-02 6.279171258211135864e-02 -1.613911241292953491e-01 3.106492757797241211e-01 -9.637416154146194458e-02 -1.368491053581237793e-01 -1.189718991518020630e-01 -1.801617592573165894e-01 4.578131716698408127e-03 -2.902560234069824219e-01 8.337542414665222168e-02
4.002028107643127441e-01 1.116434857249259949e-01 -2.579522430896759033e-01 -7.726226001977920532e-02 -4.409345798194408417e-03 -1.104276478290557861e-01 -8.433191478252410889e-02 -1.559879779815673828e-01 -1.073258742690086365e-01 6.642802804708480835e-02 2.796645760536193848e-01 -1.871459037065505981e-01 -2.306230068206787109e-01 1.517058908939361572e-01 -5.125060677528381348e-02 -1.100459620356559753e-01 -1.755115687847137451e-01 -2.393121272325515747e-02 5.201241746544837952e-02 5.893243942409753799e-03 -2.319321036338806152e-01 1.332946866750717163e-01 -8.700027130544185638e-03 -1.386672109365463257e-01 9.245083481073379517e-02 -2.403189092874526978e-01 -1.655773669481277466e-01 2.932376861572265625e-01 -3.433127105236053467e-01 -1.868658214807510376e-01 8.638762682676315308e-02 1.617714762687683105e-01
2.670620083808898926e-01 8.525975048542022705e-02 -2.821905314922332764e-01 4.711394757032394409e-02 -2.144694328308105469e-03 -1.340886503458023071e-01 -8.464322239160537720e-02 -1.024755388498306274e-01 -2.496371865272521973e-01 1.068352609872817993e-01 3.452884256839752197e-01 -2.740513384342193604e-01 -1.967424303293228149e-01 1.702408045530319214e-01 1.118540018796920776e-01 -1.214608177542686462e-01 -1.173107400536537170e-01 4.785482585430145264e-02 -9.249305585399270058e-04 -5.230478197336196899e-02 -1.712175756692886353e-01 1.288263946771621704e-01 -4.108333215117454529e-02 -1.239675953984260559e-01 9.995478391647338867e-02 -2.820610105991363525e-01 -2.381153702735900879e-01 1.879201531410217285e-01 -3.924916088581085205e-01 -7.977887243032455444e-02 9.951978921890258789e-02 8.518368005752563477e-02
-3.557773074135184288e-03 -3.773219883441925049e-02 -4.271996319293975830e-01 1.057823225855827332e-01 1.641979366540908813e-01 -2.256575375795364380e-01 -3.448738157749176025e-02 -1.518384367227554321e-01 5.798111110925674438e-02 -6.269013136625289917e-02 -2.042139619588851929e-01 -6.118408218026161194e-02 -9.123798459768295288e-02 -7.996034808456897736e-03 1.409905850887298584e-01 1.848317869007587433e-02 -2.570221424102783203e-01 -8.601925335824489594e-03 -1.709867152385413647e-03 2.140513360500335693e-01 5.918387323617935181e-02 2.909971475601196289e-01 -2.196026891469955444e-01 -1.814289093017578125e-01 2.165783196687698364e-01 2.304716035723686218e-03 -4.262799024581909180e-01 1.252338886260986328e-01 -2.430661022663116455e-01 -1.256252676248550415e-01 -1.763110049068927765e-02 1.436604410409927368e-01
1.903050392866134644e-01 -1.026574149727821350e-01 -2.245983481407165527e-01 -1.318992972373962402e-01 1.504638046026229858e-01 -2.442013025283813477e-01 9.440429508686065674e-03 -1.109231635928153992e-01 -3.910303488373756409e-02 -1.006815209984779358e-01 2.067863643169403076e-01 6.826256960630416870e-02 -3.343283832073211670e-01 2.469314821064472198e-02 -2.416277118027210236e-02 -2.892019785940647125e-02 1.024734079837799072e-01 -1.908329427242279053e-01 -1.236399486660957336e-01 -2.253812849521636963e-01 9.637381881475448608e-02 4.478805959224700928e-01 8.318882435560226440e-02 -1.172748655080795288e-01 1.807679086923599243e-01 -5.025916919112205505e-02 -1.747902482748031616e-01 2.375936061143875122e-01 -2.383207343518733978e-02 -3.644028306007385254e-01 -3.538016229867935181e-02 -1.321756392717361450e-01
1.811204552650451660e-01 7.097873836755752563e-02 1.086350977420806885e-01 -3.326948583126068115e-01 1.514098048210144043e-01 -1.693084537982940674e-01 2.178912609815597534e-01 -3.840556442737579346e-01 5.694266036152839661e-02 2.612822949886322021e-01 4.832560569047927856e-02 -8.104018121957778931e-02 -1.047520488500595093e-01 -5.299253389239311218e-02 -1.173512488603591919e-01 -1.040971744805574417e-02 -3.125908672809600830e-01 -5.472718551754951477e-02 -3.540323078632354736e-01 6.204661447554826736e-03 1.679865410551428795e-03 2.745092213153839111e-01 1.554837636649608612e-02 -3.244296908378601074e-01 5.229540914297103882e-02 -1.840705871582031250e-01 -1.117412298917770386e-01 1.272785514593124390e-01 3.748753666877746582e-02 1.053277477622032166e-01 9.968526661396026611e-03 1.372200343757867813e-02
-1.861524134874343872e-01 -6.636381894350051880e-02 -1.886879801750183105e-01 5.805528163909912109e-02 2.567937374114990234e-01 -3.444870412349700928e-01 1.406956464052200317e-01 -1.196903064846992493e-01 -1.216136291623115540e-01 -4.532262682914733887e-02 1.968389563262462616e-02 9.190531075000762939e-02 -1.902141869068145752e-01 -1.268585473299026489e-01 3.086351556703448296e-03 -1.723412275314331055e-01 1.948569715023040771e-02 -8.374149352312088013e-02 -9.784676367416977882e-04 -3.448296338319778442e-02 -2.437103092670440674e-01 2.080822288990020752e-01 2.767112851142883301e-01 1.012759059667587280e-01 1.422223746776580811e-01 7.581986486911773682e-02 -1.253925412893295288e-01 3.474271595478057861e-01 -2.350776791572570801e-01 -2.366752624511718750e-01 -2.687228322029113770e-01 -2.271028161048889160e-01
-1.349722445011138916e-01 5.091314017772674561e-02 -4.856367409229278564e-02 -1.239563431590795517e-02 8.943829685449600220e-02 -2.001511454582214355e-01 -2.789016366004943848e-01 9.796251542866230011e-03 -4.617236554622650146e-02 1.198541149497032166e-01 6.522843986749649048e-02 -1.730047464370727539e-01 -4.962115883827209473e-01 -5.826459452509880066e-02 -3.279604762792587280e-02 3.561919927597045898e-02 -2.023857235908508301e-01 -2.943198680877685547e-01 -1.386732906103134155e-01 1.785268187522888184e-01 6.803588569164276123e-02 7.091322541236877441e-02 -2.131241858005523682e-01 -1.059374287724494934e-01 -1.915892809629440308e-01 -1.658441275358200073e-01 -3.438045084476470947e-01 1.815740466117858887e-01 -8.662783354520797729e-02 -2.625220417976379395e-01 8.007564395666122437e-02 6.989252567291259766e-02
-1.458835601806640625e-01 -4.313398897647857666e-02 -1.572781503200531006e-01 1.809241622686386108e-01 5.766790360212326050e-02 -3.362906277179718018e-01 -1.389532238245010376e-01 -6.474909931421279907e-02 -1.226950362324714661e-01 4.274082928895950317e-02 -4.674230143427848816e-02 -7.864399254322052002e-02 -2.052805125713348389e-01 -8.314814418554306030e-02 4.834565147757530212e-02 -8.991581387817859650e-03 -3.533762693405151367e-01 -1.672574281692504883e-01 7.324133813381195068e-02 4.381887987256050110e-02 2.356147021055221558e-02 3.960358500480651855e-01 -3.336488455533981323e-02 -1.054506003856658936e-01 2.847680151462554932e-01 1.740339249372482300e-01 -3.546836674213409424e-01 2.842507958412170410e-01 -6.892180442810058594e-02 -1.316585093736648560e-01 1.486543864011764526e-01 1.040135845541954041e-01
4.421712830662727356e-02 8.405929803848266602e-02 -2.427518963813781738e-01 9.081204980611801147e-02 -3.279705345630645752e-02 -2.414287328720092773e-01 -5.979485809803009033e-02 1.541569381952285767e-01 -2.135023325681686401e-01 -1.643663346767425537e-01 1.485352516174316406e-01 -2.145955897867679596e-02 -2.770184278488159180e-01 -8.155132830142974854e-02 1.805907785892486572e-01 -1.584139168262481689e-01 -3.341226577758789062e-01 -1.820625811815261841e-01 -1.406296640634536743e-01 1.174218486994504929e-02 -2.235013991594314575e-01 4.472565278410911560e-02 -7.581527531147003174e-02 -2.475745044648647308e-02 1.091866418719291687e-01 -1.658726930618286133e-01 -1.995437741279602051e-01 1.612688973546028137e-02 -3.750804662704467773e-01 -2.068468183279037476e-01 -2.514336705207824707e-01 2.272947728633880615e-01
-1.925372034311294556e-01 -4.330333694815635681e-02 -1.419729590415954590e-01 1.944044083356857300e-01 -8.825664967298507690e-02 1.417789161205291748e-01 2.589623034000396729e-01 -1.011790260672569275e-01 8.850242197513580322e-02 4.784130305051803589e-02 1.888457387685775757e-01 4.805001430213451385e-03 -3.717294931411743164e-01 -1.899668872356414795e-01 -8.676645159721374512e-02 -8.453814685344696045e-02 -1.412346214056015015e-01 1.589474454522132874e-02 -2.244919091463088989e-01 7.365919649600982666e-02 -3.957633376121520996e-01 5.399583652615547180e-02 -9.306033700704574585e-02 -2.931709587574005127e-01 1.284062862396240234e-01 1.521427780389785767e-01 -2.306630760431289673e-01 2.723393738269805908e-01 2.021161839365959167e-02 -2.448021769523620605e-01 -7.381423562765121460e-02 -1.387450285255908966e-02
2.081089913845062256e-01 -1.180604994297027588e-01 -1.113910526037216187e-01 -4.179265797138214111e-01 -3.617983162403106689e-01 -1.848838031291961670e-01 -1.862036287784576416e-01 -8.412314206361770630e-02 -1.495492178946733475e-02 1.580301858484745026e-02 -1.660988181829452515e-01 -4.098515957593917847e-02 -1.364004760980606079e-01 1.527437865734100342e-01 4.672984592616558075e-03 -1.630586199462413788e-02 -1.081444472074508667e-01 -3.220464885234832764e-01 -5.148537456989288330e-02 1.003186330199241638e-01 -6.712186336517333984e-02 1.696553528308868408e-01 1.085613965988159180e-01 -1.775241494178771973e-01 1.676283776760101318e-01 -2.397902011871337891e-01 -2.407316416501998901e-01 1.172113716602325439e-01 -1.171220093965530396e-01 -2.374349534511566162e-01 -1.225891429930925369e-02 -2.112897187471389771e-01
-7.500983029603958130e-02 -1.725006252527236938e-01 -3.228759467601776123e-01 -1.688893511891365051e-02 3.591956198215484619e-01 -1.218461617827415466e-01 9.799694269895553589e-02 -1.296245306730270386e-01 -2.204539477825164795e-01 -3.398443013429641724e-02 1.327771395444869995e-01 2.717098779976367950e-02 -9.684433788061141968e-02 1.741905324161052704e-02 1.170863956212997437e-01 1.389101985841989517e-02 1.121983584016561508e-02 -3.074996769428253174e-01 7.692372798919677734e-02 3.036695159971714020e-02 -9.891398996114730835e-02 -1.845778711140155792e-02 2.763886451721191406e-01 -1.092409119009971619e-01 1.429064571857452393e-01 1.548126041889190674e-01 -1.858431845903396606e-01 1.561644971370697021e-01 -9.063036739826202393e-02 -3.444863557815551758e-01 -3.387424349784851074e-01 -2.306211143732070923e-01
-2.082689255475997925e-01 -1.092427894473075867e-01 -2.115067392587661743e-01 1.604859977960586548e-01 8.830661326646804810e-02 -3.785106837749481201e-01 -2.096064388751983643e-02 3.553058579564094543e-02 -6.631477922201156616e-02 -1.166163478046655655e-02 -1.096092462539672852e-01 -1.650666818022727966e-02 -9.578084945678710938e-02 -7.852323353290557861e-02 3.397748246788978577e-02 -9.527309238910675049e-02 -2.324356585741043091e-01 -1.534075289964675903e-01 -8.493310771882534027e-03 5.990753881633281708e-03 2.392947673797607422e-02 2.375264018774032593e-01 -1.045654062181711197e-02 -1.647422462701797485e-01 2.889242768287658691e-01 2.003299742937088013e-01 -4.935736656188964844e-01 2.904627323150634766e-01 -2.301914244890213013e-01 -6.667120754718780518e-02 8.294147998094558716e-02 3.497151657938957214e-02
1.020743325352668762e-01 -1.813462972640991211e-01 -1.987307071685791016e-01 -9.555619210004806519e-02 6.753999739885330200e-02 -2.243020236492156982e-01 3.855184093117713928e-02 -3.324243128299713135e-01 -1.334413886070251465e-01 -8.009267598390579224e-02 1.720495522022247314e-01 1.131982505321502686e-01 7.461023330688476562e-02 1.495555192232131958e-01 2.145953774452209473e-01 -1.037999689579010010e-01 -3.433541655540466309e-01 -6.200914829969406128e-02 -2.426901310682296753e-01 1.388385146856307983e-01 -1.170359365642070770e-02 2.530383691191673279e-02 2.999764084815979004e-01 1.476806700229644775e-01 3.075424432754516602e-01 -2.524314224720001221e-01 -7.371621578931808472e-02 1.309269070625305176e-01 -2.892985641956329346e-01 -9.605909138917922974e-02 5.768911913037300110e-02 1.397832110524177551e-02
-2.693550661206245422e-02 -6.589598953723907471e-02 -3.255970776081085205e-01 3.492997959256172180e-02 -2.682741880416870117e-01 -2.965444624423980713e-01 -1.478461474180221558e-01 8.297781646251678467e-02 -1.986353695392608643e-01 6.965763866901397705e-02 2.900778651237487793e-01 -1.691679954528808594e-01 -7.022980600595474243e-02 1.780332475900650024e-01 1.547879818826913834e-02 -2.633414976298809052e-02 -1.462139636278152466e-01 -1.457718163728713989e-01 -2.647978812456130981e-02 9.302873164415359497e-02 -2.304628677666187286e-02 4.440444335341453552e-02 5.059341341257095337e-02 9.901566058397293091e-02 -4.439859464764595032e-02 -2.665502130985260010e-01 -3.854508697986602783e-01 1.047799363732337952e-01 -3.739295005798339844e-01 -6.195700913667678833e-02 -2.081828564405441284e-01 -1.341239660978317261e-01
-2.571462094783782959e-01 -3.676434755325317383e-01 -1.164872944355010986e-01 -2.317934483289718628e-01 -1.746686995029449463e-01 -7.092201709747314453e-02 -1.688694804906845093e-01 -3.033025562763214111e-01 -2.555419504642486572e-01 1.782689094543457031e-01 9.464497864246368408e-02 -1.458287537097930908e-01 -7.896043360233306885e-02 -2.785740420222282410e-02 -7.902639359235763550e-02 1.205086857080459595e-01 -2.052399665117263794e-01 -3.049348294734954834e-02 5.733839422464370728e-02 1.900919675827026367e-01 -1.911763697862625122e-01 3.232755064964294434e-01 2.189267575740814209e-01 -5.926993116736412048e-02 1.699021905660629272e-01 -4.745028167963027954e-02 -1.000712066888809204e-01 1.205127686262130737e-02 -2.471139430999755859e-01 -1.036996841430664062e-01 -1.259019374847412109e-01 1.279199123382568359e-01
1.228603497147560120e-01 -4.123007506132125854e-02 -3.579218685626983643e-01 -4.023574292659759521e-02 5.186252668499946594e-02 4.235135391354560852e-03 1.516740024089813232e-01 -2.071584910154342651e-01 -1.881547719240188599e-01 4.366987943649291992e-01 6.657132506370544434e-02 3.102111630141735077e-02 7.351174205541610718e-02 -7.174261659383773804e-02 3.886708617210388184e-02 2.410285323858261108e-01 -1.845919340848922729e-01 -2.190965563058853149e-01 -1.962433159351348877e-01 9.211569279432296753e-02 -2.300024628639221191e-01 9.312520176172256470e-02 2.027159929275512695e-01 -2.090597152709960938e-02 1.987104266881942749e-01 -4.047153294086456299e-01 -3.076111897826194763e-02 1.482474952936172485e-01 -1.916481554508209229e-02 1.442997064441442490e-02 -7.655341923236846924e-02 -1.355520784854888916e-01
9.414929896593093872e-02 -6.376576423645019531e-02 -3.216786384582519531e-01 1.665138825774192810e-02 -3.464403003454208374e-02 -3.183757066726684570e-01 4.899663478136062622e-02 1.485560238361358643e-01 -2.907779514789581299e-01 -1.746031641960144043e-01 2.437128573656082153e-01 -1.014757305383682251e-01 -2.519813477993011475e-01 -1.173490807414054871e-01 3.831419721245765686e-02 -1.386433243751525879e-01 -4.090388715267181396e-01 1.101647038012742996e-02 -2.579049468040466309e-01 -9.522657841444015503e-02 -1.299829185009002686e-01 1.571277827024459839e-01 3.954619169235229492e-02 -1.850288659334182739e-01 -3.862621961161494255e-03 -2.012090533971786499e-01 -2.562464773654937744e-01 -8.544309437274932861e-02 -1.270100176334381104e-01 -4.231767728924751282e-02 -1.443387717008590698e-01 3.123513981699943542e-02
3.604047298431396484e-01 -7.996212691068649292e-02 9.496049024164676666e-03 -1.219200342893600464e-02 5.477703362703323364e-02 -3.655623197555541992e-01 -6.739263981580734253e-02 -2.204724960029125214e-02 -1.736403107643127441e-01 -5.931390449404716492e-02 7.757601886987686157e-02 -1.746506541967391968e-01 5.683733150362968445e-02 1.852894276380538940e-01 1.537926197052001953e-01 -5.559527501463890076e-02 -2.614212334156036377e-01 -1.917474716901779175e-01 -1.223395839333534241e-01 2.909301817417144775e-01 -3.014327585697174072e-01 2.602369785308837891e-01 6.195709109306335449e-02 1.989714428782463074e-02 -1.600359231233596802e-01 -1.380839198827743530e-01 -2.284810990095138550e-01 -6.037955731153488159e-02 -1.190098524093627930e-01 -2.547858059406280518e-01 -1.609146781265735626e-02 1.997865885496139526e-01
-1.169239655137062073e-01 2.955856360495090485e-02 -3.538426160812377930e-01 1.520948205143213272e-02 1.845938116312026978e-01 -4.412921369075775146e-01 1.258496493101119995e-01 1.077923923730850220e-01 -2.199794203042984009e-01 9.429810196161270142e-02 1.489981263875961304e-01 1.121995523571968079e-01 -2.766145765781402588e-01 7.234248518943786621e-02 9.120996296405792236e-02 -2.506372034549713135e-01 -2.141899764537811279e-01 1.583823468536138535e-03 -2.498713694512844086e-02 -4.833450913429260254e-02 4.776772856712341309e-02 2.028514891862869263e-01 3.557504117488861084e-01 1.306947413831949234e-02 2.123574912548065186e-01 2.168301679193973541e-02 -3.251893818378448486e-02 9.192300587892532349e-02 -2.346185594797134399e-01 6.443947553634643555e-02 -3.462810441851615906e-02 1.559417247772216797e-01
-1.003792062401771545e-01 1.299760192632675171e-01 -1.523252427577972412e-01 3.219944238662719727e-02 -1.121262535452842712e-01 -3.980172574520111084e-01 9.110336750745773315e-02 -6.547266989946365356e-02 -3.074802756309509277e-01 2.392981387674808502e-02 7.758156210184097290e-02 -2.577499151229858398e-01 -3.286006394773721695e-03 1.602566614747047424e-02 7.775314152240753174e-02 -1.296697407960891724e-01 -2.156649678945541382e-01 5.012475326657295227e-02 -1.669005453586578369e-01 6.295718997716903687e-02 -1.862480193376541138e-01 1.784596145153045654e-01 -2.134655267000198364e-01 -7.390604913234710693e-02 2.922104597091674805e-01 1.164977699518203735e-01 -4.499200582504272461e-01 -9.543839097023010254e-02 -4.688041284680366516e-03 -3.052165918052196503e-02 -2.164373546838760376e-01 1.334654539823532104e-01
1.116733253002166748e-01 -2.016842067241668701e-01 -1.183053106069564819e-01 1.281059086322784424e-01 1.818854510784149170e-01 -3.463489115238189697e-01 -6.034857779741287231e-02 -6.557731330394744873e-02 -1.662914156913757324e-01 6.074366718530654907e-02 -1.971282958984375000e-01 -5.852556601166725159e-02 -8.068531751632690430e-02 3.199874982237815857e-02 -7.215006649494171143e-02 -4.199631139636039734e-02 -3.006253540515899658e-01 -8.031585067510604858e-02 2.774712443351745605e-02 1.011980026960372925e-01 6.217951327562332153e-02 2.785452902317047119e-01 -1.938779503107070923e-01 -7.087275385856628418e-02 3.889062702655792236e-01 -1.492875367403030396e-01 -4.081868827342987061e-01 1.559431701898574829e-01 -2.029315382242202759e-01 1.141607090830802917e-01 -9.031676501035690308e-02 9.267770498991012573e-02
-1.176108717918395996e-01 -1.283337324857711792e-01 -4.247393608093261719e-01 4.366167634725570679e-02 -1.129752993583679199e-01 8.458799868822097778e-02 -1.217355653643608093e-01 -1.701529175043106079e-01 -9.569159150123596191e-02 1.548427492380142212e-01 -5.294456705451011658e-02 -1.625568121671676636e-01 -1.367020606994628906e-01 -8.756206929683685303e-02 1.856961101293563843e-01 -2.251822799444198608e-01 -3.027168512344360352e-01 8.426159620285034180e-02 -1.788359731435775757e-01 -7.352218381129205227e-04 2.065028250217437744e-01 2.517818212509155273e-01 1.045693531632423401e-01 -1.610348671674728394e-01 -4.120772704482078552e-02 -2.398410998284816742e-02 2.778995968401432037e-02 3.688801825046539307e-01 -6.528445333242416382e-02 -3.233985006809234619e-01 1.844186917878687382e-03 1.679212599992752075e-01
1.567692756652832031e-01 -9.752737358212471008e-03 -4.936524033546447754e-01 3.164693014696240425e-03 9.459953010082244873e-02 -2.251696884632110596e-01 -1.690322011709213257e-01 -3.949977084994316101e-02 -2.451918572187423706e-01 2.287750542163848877e-01 2.489287257194519043e-01 8.410856127738952637e-02 -4.455365613102912903e-02 1.670540422201156616e-01 -5.990071594715118408e-02 -1.366542130708694458e-01 -3.165875375270843506e-01 3.039866127073764801e-02 -5.163804441690444946e-02 1.237603202462196350e-01 -1.917533725500106812e-01 5.706935748457908630e-02 2.316810935735702515e-01 -9.888481348752975464e-03 1.333335041999816895e-01 -2.213602215051651001e-01 -7.381453365087509155e-02 1.068997085094451904e-01 -2.773259282112121582e-01 -1.172372177243232727e-01 -8.407863229513168335e-02 1.178085729479789734e-01
-1.824451386928558350e-01 7.449685037136077881e-02 -1.050065737217664719e-02 -1.381977088749408722e-02 1.357004940509796143e-01 -5.058011785149574280e-02 6.621740013360977173e-02 -1.038183495402336121e-01 -3.742830157279968262e-01 2.882661111652851105e-02 4.489404382184147835e-04 1.616792380809783936e-01 -1.271145939826965332e-01 -1.241968292742967606e-02 2.484542280435562134e-01 -1.345722121186554432e-03 -2.125180661678314209e-01 -3.976103067398071289e-01 -2.471310049295425415e-01 3.328528106212615967e-01 -1.268602460622787476e-01 -4.600115120410919189e-02 1.004165187478065491e-01 -7.301221787929534912e-02 2.247288078069686890e-01 -2.036452293395996094e-01 -2.276443839073181152e-01 1.931362152099609375e-01 5.466752499341964722e-02 -2.593611180782318115e-01 1.365488022565841675e-01 2.961820177733898163e-02
3.933284804224967957e-02 -1.210439484566450119e-02 -3.319115936756134033e-01 -5.607045255601406097e-03 1.761200875043869019e-01 -5.069108307361602783e-02 1.273030787706375122e-01 -2.606121599674224854e-01 -1.888251677155494690e-02 -1.344129890203475952e-01 1.584590971469879150e-01 4.834767803549766541e-02 5.087274592369794846e-03 4.503452777862548828e-02 2.369158715009689331e-01 4.871660843491554260e-03 -2.059834450483322144e-02 -3.772747218608856201e-01 3.158753504976630211e-03 1.556548327207565308e-01 -2.489966154098510742e-01 3.103265166282653809e-01 2.904692590236663818e-01 -1.915485598146915436e-02 -1.055832859128713608e-02 -1.064915582537651062e-02 -1.312338113784790039e-01 9.885261207818984985e-02 -2.059601098299026489e-01 -3.249501585960388184e-01 -2.846779227256774902e-01 -2.678316319361329079e-03
-1.224946156144142151e-01 -3.096382878720760345e-02 -2.059896737337112427e-01 -1.666721887886524200e-02 1.631726920604705811e-01 -4.602558612823486328e-01 -1.130148097872734070e-01 4.139905795454978943e-02 -1.338756978511810303e-01 1.104770302772521973e-01 -1.268237978219985962e-01 -7.444583624601364136e-02 -2.387173026800155640e-01 -1.120652630925178528e-01 1.432456523180007935e-01 -2.239440083503723145e-01 -1.401140838861465454e-01 -1.687624901533126831e-01 -4.774843901395797729e-02 -1.757593452930450439e-01 -1.292902678251266479e-01 3.268805146217346191e-01 3.168616816401481628e-02 2.360393293201923370e-03 1.907963901758193970e-01 1.086842343211174011e-01 -4.344531893730163574e-01 1.971748173236846924e-01 -5.370178818702697754e-02 3.226548433303833008e-02 -1.147991325706243515e-02 1.032004058361053467e-01
-1.265175342559814453e-01 5.433786660432815552e-03 -2.095465660095214844e-01 7.802277058362960815e-02 2.678788304328918457e-01 1.844307966530323029e-02 3.481245934963226318e-01 -1.359685808420181274e-01 -2.999514639377593994e-01 3.339478969573974609e-01 2.234849482774734497e-01 -1.086135283112525940e-01 -3.608316183090209961e-02 1.745622456073760986e-01 3.579303994774818420e-02 -1.880268752574920654e-01 2.398532629013061523e-02 -2.093282938003540039e-01 1.185829341411590576e-01 2.736641764640808105e-01 -1.085017994046211243e-02 2.845581173896789551e-01 -7.955960929393768311e-02 -2.327561825513839722e-01 6.480361521244049072e-02 1.316055934876203537e-02 -6.829651445150375366e-02 1.079431474208831787e-01 -1.979591995477676392e-01 1.513895839452743530e-01 -1.584240049123764038e-02 -1.804298460483551025e-01
3.288518488407135010e-01 2.355651464313268661e-03 -2.620507776737213135e-01 -1.107935830950737000e-01 1.759963924996554852e-03 -2.399017512798309326e-01 -1.105818618088960648e-02 -1.423952281475067139e-01 -1.346474587917327881e-01 8.378660678863525391e-02 3.374601602554321289e-01 -2.274235337972640991e-01 -2.084124684333801270e-01 1.621916592121124268e-01 3.330581262707710266e-02 -1.231920570135116577e-01 -2.285375148057937622e-01 -4.748567938804626465e-02 4.600066319108009338e-02 -1.288186907768249512e-01 -1.010452359914779663e-01 1.685024350881576538e-01 1.228287350386381149e-02 -1.173585653305053711e-01 4.278906807303428650e-02 -1.946701258420944214e-01 -2.263685762882232666e-01 1.232515573501586914e-01 -4.303546845912933350e-01 -1.766157895326614380e-01 4.556048288941383362e-02 7.625752687454223633e-02
-1.220690906047821045e-01 1.240713000297546387e-01 -2.219353020191192627e-01 -4.906621575355529785e-02 6.990305334329605103e-02 -2.813592851161956787e-01 1.434474997222423553e-02 -2.045733630657196045e-01 -1.320145726203918457e-01 8.479469106532633305e-04 -4.128357395529747009e-02 1.675803065299987793e-01 -2.221691161394119263e-01 -6.132023036479949951e-02 -2.200155146420001984e-02 4.043950233608484268e-03 -8.918072097003459930e-03 -2.533309161663055420e-01 7.302109897136688232e-02 -1.055756881833076477e-01 -3.278611004352569580e-01 2.102754414081573486e-01 6.268661469221115112e-02 9.120177477598190308e-02 2.787606120109558105e-01 -6.996899843215942383e-02 -1.332854628562927246e-01 2.985591441392898560e-02 -2.477153688669204712e-01 -1.880711466073989868e-01 -3.302079737186431885e-01 -3.733371794223785400e-01
-6.751759350299835205e-02 1.328147351741790771e-01 -5.275117233395576477e-02 -2.192576825618743896e-01 9.731776267290115356e-02 3.368902578949928284e-02 3.257527649402618408e-01 -2.963316626846790314e-02 -1.377516090869903564e-01 1.787390112876892090e-01 -4.468317702412605286e-02 -3.084352910518646240e-01 9.537242352962493896e-02 3.473978489637374878e-02 -9.934557974338531494e-02 -5.243148282170295715e-02 -4.003687798976898193e-01 -2.883219122886657715e-01 -1.263060718774795532e-01 2.250224947929382324e-01 -9.403939545154571533e-02 2.916490137577056885e-01 3.838250786066055298e-02 -2.290486693382263184e-01 -8.132873103022575378e-03 -5.753981322050094604e-02 -5.257705971598625183e-02 1.655276417732238770e-01 5.122316256165504456e-02 -3.016526699066162109e-01 -2.025256007909774780e-01 -1.111101582646369934e-01
1.963789612054824829e-01 -4.188316762447357178e-01 -2.348621040582656860e-01 -5.726528912782669067e-02 4.239751398563385010e-02 -1.027719452977180481e-01 -2.228877246379852295e-01 -1.382486987859010696e-02 -2.638992667198181152e-01 -8.005555719137191772e-02 2.946189939975738525e-01 -2.728993296623229980e-01 -4.970072302967309952e-03 -7.186296582221984863e-02 5.542118474841117859e-02 -1.584222540259361267e-02 -1.661740988492965698e-01 -2.135636657476425171e-01 -3.759004548192024231e-02 1.405491828918457031e-01 -7.070530671626329422e-03 1.877557039260864258e-01 -1.712972372770309448e-01 8.349669724702835083e-02 1.411441862583160400e-01 8.824209123849868774e-02 -2.226857095956802368e-01 1.892335563898086548e-01 -2.254140377044677734e-01 -2.905989587306976318e-01 4.130190238356590271e-02 -5.856407806277275085e-02
-4.844603687524795532e-02 -1.403885930776596069e-01 -1.043089702725410461e-01 -5.686725303530693054e-02 -3.910294175148010254e-02 -1.256042718887329102e-01 2.799714505672454834e-01 -1.960679441690444946e-01 -2.505525052547454834e-01 -1.195116490125656128e-01 1.719813197851181030e-01 1.123754829168319702e-01 2.719477564096450806e-02 1.558637768030166626e-01 1.766179203987121582e-01 -1.912152022123336792e-02 -1.587861925363540649e-01 -2.035951316356658936e-01 -3.068129122257232666e-01 5.903451144695281982e-02 -3.245055302977561951e-02 6.438589841127395630e-02 2.896762788295745850e-01 1.630284637212753296e-01 2.200849652290344238e-01 -3.074311614036560059e-01 -5.393406003713607788e-02 2.875464856624603271e-01 -3.128178715705871582e-01 -1.586054116487503052e-01 5.416626110672950745e-02 -1.392096579074859619e-01
-7.700026780366897583e-02 -2.406534850597381592e-01 -2.549174129962921143e-01 -9.811282902956008911e-02 1.638450622558593750e-01 1.310758441686630249e-01 -7.631797343492507935e-02 1.346617639064788818e-01 -9.492445737123489380e-02 -1.381440311670303345e-01 4.844874143600463867e-02 2.538627758622169495e-02 6.176295876502990723e-02 1.069495640695095062e-02 1.590142399072647095e-01 2.660248279571533203e-01 -1.782048642635345459e-01 -1.028077527880668640e-01 -4.139719605445861816e-01 -3.881900385022163391e-02 -1.378622651100158691e-01 5.215531960129737854e-02 9.740577638149261475e-02 -2.252702713012695312e-01 1.499928832054138184e-01 -2.309654802083969116e-01 -3.202452063560485840e-01 1.933178603649139404e-01 -1.529069542884826660e-01 -1.548864245414733887e-01 -1.198426336050033569e-01 -2.963486611843109131e-01
-1.584233641624450684e-01 -3.487804904580116272e-02 2.349643781781196594e-02 2.450513690710067749e-01 -1.246409937739372253e-01 5.096618086099624634e-02 1.600381433963775635e-01 -1.542910635471343994e-01 5.243241414427757263e-02 6.396010518074035645e-02 -1.184685155749320984e-01 -9.996317327022552490e-02 -3.192122876644134521e-01 1.116603910923004150e-01 -1.446050852537155151e-01 1.491296384483575821e-02 -2.977430224418640137e-01 -6.967890262603759766e-02 -7.907887548208236694e-02 2.649280428886413574e-01 -4.078625887632369995e-02 3.663817644119262695e-01 1.303804814815521240e-01 -5.494212266057729721e-03 4.150773957371711731e-02 -2.328174114227294922e-01 -2.646418511867523193e-01 7.041814923286437988e-02 1.245143413543701172e-01 -4.083390235900878906e-01 1.016317307949066162e-01 -1.811024695634841919e-01
-1.214265748858451843e-01 1.487607359886169434e-01 -2.618835866451263428e-01 -1.158883646130561829e-01 -7.524725049734115601e-02 1.693064421415328979e-01 -1.704394817352294922e-02 -3.800387680530548096e-01 5.946471914649009705e-02 -8.351181447505950928e-02 -1.585838571190834045e-02 -1.383622139692306519e-01 -8.779601752758026123e-02 4.823623597621917725e-02 6.630371510982513428e-02 -1.658815890550613403e-01 -4.447298049926757812e-01 -2.473250264301896095e-03 -2.768523097038269043e-01 8.990543335676193237e-02 -2.415722757577896118e-01 -3.848624229431152344e-02 2.040408402681350708e-01 -3.796973228454589844e-01 6.107018515467643738e-02 -9.651756286621093750e-02 -1.331061720848083496e-01 -5.151090398430824280e-02 5.461620539426803589e-02 -1.686183512210845947e-01 -8.275558240711688995e-03 -1.927453875541687012e-01
-5.848352238535881042e-02 6.706224381923675537e-02 2.586800232529640198e-02 -6.736601237207651138e-03 8.069402538239955902e-03 -2.950632870197296143e-01 -1.470137685537338257e-01 3.827833011746406555e-02 -3.460692167282104492e-01 3.369477987289428711e-01 1.145308837294578552e-01 -9.257460385560989380e-02 -2.827421724796295166e-01 4.337389394640922546e-02 -3.755666017532348633e-01 2.026670053601264954e-02 -2.476925961673259735e-03 -4.239783436059951782e-02 -6.120949983596801758e-02 -1.365340501070022583e-02 8.732880651950836182e-02 2.658951580524444580e-01 1.043036803603172302e-01 -4.135231673717498779e-02 3.202385902404785156e-01 3.216809779405593872e-02 -2.853983044624328613e-01 6.341721862554550171e-02 -2.589868307113647461e-01 -7.189241237938404083e-03 -8.434801548719406128e-02 2.072126120328903198e-01
-2.062128633260726929e-01 -4.318157956004142761e-02 -1.936219446361064911e-02 -7.656707614660263062e-02 1.931488513946533203e-01 -9.267707169055938721e-02 1.364205032587051392e-01 -2.024341225624084473e-01 -1.403835713863372803e-01 -2.078293114900588989e-01 -1.244871392846107483e-01 1.786517500877380371e-01 4.444478079676628113e-02 5.554594472050666809e-02 4.032838344573974609e-02 1.943436078727245331e-02 -1.712973713874816895e-01 -1.103921830654144287e-01 -4.642114043235778809e-01 2.019890546798706055e-01 -5.151270702481269836e-02 5.653028562664985657e-02 8.111855387687683105e-02 2.081334143877029419e-01 1.407127231359481812e-01 -1.059183999896049500e-01 -4.107408225536346436e-01 2.319619953632354736e-01 -3.196762800216674805e-01 -9.195172041654586792e-02 1.281138393096625805e-03 9.357847273349761963e-02
-4.928694292902946472e-02 1.882615685462951660e-01 -1.309119164943695068e-01 -2.272553890943527222e-01 7.799725234508514404e-02 4.142528399825096130e-03 -1.125376671552658081e-01 -1.344679147005081177e-01 -6.972807645797729492e-02 3.658829927444458008e-01 2.140874266624450684e-01 -5.038653314113616943e-02 -1.604749709367752075e-01 7.423751521855592728e-03 -3.113687932491302490e-01 1.429200917482376099e-01 7.207304984331130981e-02 3.465495537966489792e-04 -2.628606259822845459e-01 -6.624277681112289429e-02 -8.091019093990325928e-02 2.896099388599395752e-01 1.199049055576324463e-01 -3.925139009952545166e-01 2.188292145729064941e-01 -3.254858404397964478e-02 -1.376164406538009644e-01 1.034755483269691467e-01 -2.680624723434448242e-01 -9.058566391468048096e-02 1.212038323283195496e-01 -1.237821057438850403e-01
3.207650408148765564e-02 8.400495350360870361e-02 -2.281138747930526733e-01 1.553071476519107819e-02 1.146910190582275391e-01 -3.947311043739318848e-01 -1.884731948375701904e-01 2.132444679737091064e-01 -3.360848426818847656e-01 9.125405550003051758e-02 9.159956127405166626e-02 1.195596083998680115e-01 -3.637851476669311523e-01 8.583306521177291870e-02 -4.301662370562553406e-02 1.158698275685310364e-01 -7.191522419452667236e-02 -2.031558305025100708e-01 -2.377417683601379395e-01 -2.211881428956985474e-01 8.902700990438461304e-02 6.759016215801239014e-02 -1.944051124155521393e-02 -5.116991698741912842e-02 -1.903325691819190979e-02 -1.216091066598892212e-01 -2.906257510185241699e-01 1.911405920982360840e-01 -9.794246405363082886e-02 -2.104477882385253906e-01 1.322697699069976807e-01 1.257818639278411865e-01
-1.525714546442031860e-01 2.106622606515884399e-01 -4.314727187156677246e-01 -9.189807623624801636e-02 2.643837630748748779e-01 -1.880295723676681519e-01 7.538546621799468994e-02 1.659609377384185791e-02 -2.715769223868846893e-02 -9.338524937629699707e-02 2.514088451862335205e-01 -1.541569735854864120e-02 -2.310068458318710327e-01 5.976931005716323853e-02 -1.447556912899017334e-01 4.730313643813133240e-02 4.317159578204154968e-02 -1.271259039640426636e-01 -1.987431198358535767e-02 -1.778101176023483276e-02 -1.934126317501068115e-01 1.921006292104721069e-01 2.451523765921592712e-02 3.129799664020538330e-02 3.202264308929443359e-01 -2.957516908645629883e-01 -1.269295215606689453e-01 2.691838145256042480e-01 1.789724081754684448e-02 1.041216701269149780e-01 -1.166681125760078430e-01 2.747737467288970947e-01
-1.382243633270263672e-02 4.396671056747436523e-02 -3.973861038684844971e-01 9.864179044961929321e-02 2.608129084110260010e-01 1.258984021842479706e-02 -5.179650336503982544e-02 -9.150185436010360718e-02 -2.833508551120758057e-01 -8.549663424491882324e-02 2.091058045625686646e-01 -5.687306448817253113e-02 -7.734010368585586548e-02 5.269123986363410950e-02 -1.840120404958724976e-01 -1.871816962957382202e-01 -5.329638347029685974e-02 -7.415515184402465820e-02 -2.131023108959197998e-01 -3.429564088582992554e-02 -1.944094300270080566e-01 1.174090579152107239e-01 4.461054876446723938e-02 2.257946580648422241e-01 3.936438560485839844e-01 -2.357556968927383423e-01 -1.505632996559143066e-01 3.248208761215209961e-01 -1.284699887037277222e-01 9.128042496740818024e-03 -6.555212289094924927e-02 -1.403551995754241943e-01
-3.414748609066009521e-01 -4.406780377030372620e-02 -1.137237399816513062e-01 1.346113830804824829e-01 7.268145680427551270e-03 -1.298901904374361038e-02 2.059511244297027588e-01 -3.486063480377197266e-01 -1.294938381761312485e-02 -1.483545899391174316e-01 -9.520453214645385742e-02 -2.690451443195343018e-01 -3.209379613399505615e-01 1.381516158580780029e-01 7.528994977474212646e-02 2.816360816359519958e-02 -2.740781903266906738e-01 -6.685212254524230957e-02 -1.298868209123611450e-01 1.098461356014013290e-02 -1.250971853733062744e-01 2.482192814350128174e-01 -6.078809034079313278e-03 4.258783534169197083e-02 -1.843642592430114746e-01 -2.391119301319122314e-01 -9.539770334959030151e-02 2.213053554296493530e-01 1.414347290992736816e-01 -2.724953293800354004e-01 -4.832787811756134033e-02 -1.803731173276901245e-01
1.446114927530288696e-01 -3.123085498809814453e-01 -1.286240518093109131e-01 -2.053678184747695923e-01 -1.090194564312696457e-02 6.636534631252288818e-02 -1.432113796472549438e-01 -1.596983224153518677e-01 -9.505463391542434692e-02 7.217220962047576904e-02 -1.248153373599052429e-01 -1.735138334333896637e-02 3.761271759867668152e-02 -3.243420645594596863e-02 2.999386005103588104e-02 -4.353925178293138742e-04 -2.988049685955047607e-01 -3.385167717933654785e-01 -1.939123272895812988e-01 -5.124965682625770569e-02 -2.245190888643264771e-01 6.309483200311660767e-02 1.383655518293380737e-01 -1.587362289428710938e-01 2.762858271598815918e-01 -2.414142042398452759e-01 -6.754276901483535767e-02 1.747587472200393677e-01 -1.877509355545043945e-01 -3.707807660102844238e-01 -1.514310687780380249e-01 -1.748938262462615967e-01
3.349274992942810059e-01 -1.024177391082048416e-02 -2.925637364387512207e-01 -2.760958857834339142e-02 3.486925363540649414e-02 -9.767057746648788452e-02 5.432529374957084656e-02 3.189120814204216003e-02 -1.625455468893051147e-01 2.029843479394912720e-01 3.255038857460021973e-01 -1.608435511589050293e-01 -2.530584335327148438e-01 2.349489480257034302e-01 8.448510617017745972e-02 -1.139150783419609070e-01 -3.308542668819427490e-01 -8.764093369245529175e-02 -1.676319539546966553e-02 1.605907082557678223e-01 -3.907393664121627808e-02 1.994329690933227539e-02 5.559720471501350403e-02 -5.626917630434036255e-02 5.114642158150672913e-02 -1.856628656387329102e-01 -1.660007983446121216e-01 2.318644076585769653e-01 -3.594057261943817139e-01 -2.084386348724365234e-01 -1.491619623266160488e-03 7.358734309673309326e-02
1.259072721004486084e-01 -1.958381384611129761e-01 -4.177348315715789795e-01 -5.882747843861579895e-02 -6.645520776510238647e-02 1.221440359950065613e-02 -2.997724115848541260e-01 -2.115617394447326660e-01 -1.328849941492080688e-01 2.707106294110417366e-03 2.455600947141647339e-01 -2.096594721078872681e-01 -4.080770164728164673e-02 -6.737028807401657104e-02 5.571867525577545166e-02 1.551330834627151489e-01 -4.580823332071304321e-02 -2.289011925458908081e-01 -9.545961394906044006e-03 -5.328899249434471130e-02 -1.588583290576934814e-01 2.939516901969909668e-01 8.270187675952911377e-02 7.053776085376739502e-02 -1.852986365556716919e-01 -4.307993128895759583e-02 -2.562544047832489014e-01 1.278015077114105225e-01 -2.473370581865310669e-01 -3.133659660816192627e-01 -1.220433562994003296e-01 1.922393799759447575e-03
-1.168977320194244385e-01 4.335966706275939941e-02 -7.529497146606445312e-02 8.862142264842987061e-02 -3.186654672026634216e-02 1.839809566736221313e-01 1.125172991305589676e-02 -2.354922443628311157e-01 -2.299117743968963623e-01 3.514200150966644287e-01 2.215349525213241577e-01 -4.382796287536621094e-01 -4.731650650501251221e-02 1.347663402557373047e-01 -7.533267885446548462e-02 -1.576106399297714233e-01 -1.168514415621757507e-01 -7.324257865548133850e-03 -8.500295132398605347e-02 1.534319072961807251e-01 8.813918568193912506e-03 3.091172873973846436e-01 -1.231403555721044540e-02 -4.584724549204111099e-03 1.747135668992996216e-01 -1.422256380319595337e-01 -2.377745658159255981e-01 -9.318231046199798584e-02 -1.622302830219268799e-01 -9.966363012790679932e-02 1.538184434175491333e-01 -3.096483051776885986e-01
-8.025183528661727905e-02 -5.277989059686660767e-02 -7.436027377843856812e-02 -2.633840143680572510e-01 1.867410242557525635e-01 1.308927964419126511e-02 1.880208104848861694e-01 -2.342379093170166016e-01 -4.162867367267608643e-01 6.773341447114944458e-02 -9.428744018077850342e-02 1.186433061957359314e-01 -3.291840478777885437e-02 2.927277088165283203e-01 -4.025170207023620605e-02 6.887773424386978149e-02 -3.975852206349372864e-02 -7.064474374055862427e-02 -2.719665504992008209e-02 4.946688935160636902e-02 -2.011146545410156250e-01 1.914400160312652588e-01 1.660097092390060425e-01 1.425014734268188477e-01 2.473127096891403198e-01 -3.098375797271728516e-01 -9.689741581678390503e-02 3.039722740650177002e-01 -2.317067086696624756e-01 -1.394404619932174683e-01 -6.087232381105422974e-02 -1.616041511297225952e-01
-1.674511730670928955e-01 -1.430868655443191528e-01 -1.731772124767303467e-01 1.016767695546150208e-01 9.070134907960891724e-02 2.123759388923645020e-01 8.305968344211578369e-02 -2.820741534233093262e-01 -3.271072506904602051e-01 5.482108891010284424e-02 1.331269443035125732e-01 4.951325431466102600e-02 -4.701247811317443848e-02 1.010988801717758179e-01 3.209224045276641846e-01 -3.398500382900238037e-02 -8.609291166067123413e-02 3.842037171125411987e-02 -3.441466763615608215e-02 3.700687885284423828e-01 -7.475162297487258911e-02 1.512111425399780273e-01 5.486718565225601196e-02 1.290537714958190918e-01 1.923526376485824585e-01 1.519373035989701748e-03 -3.343181908130645752e-01 9.370201826095581055e-02 -9.015952050685882568e-02 -3.686787486076354980e-01 -7.599917799234390259e-02 1.486135125160217285e-01
-1.375807821750640869e-01 -3.534858301281929016e-02 4.294003918766975403e-02 8.997426182031631470e-02 7.248628884553909302e-02 -1.230195909738540649e-01 3.094526827335357666e-01 -1.940068304538726807e-01 -2.942024767398834229e-01 -2.305756211280822754e-01 3.572183474898338318e-02 -3.316441923379898071e-02 -6.114358082413673401e-02 1.962613314390182495e-01 1.298661231994628906e-01 8.972040563821792603e-02 -1.893124580383300781e-01 2.295161224901676178e-02 -4.093411266803741455e-01 1.181626468896865845e-01 -1.902727223932743073e-02 3.225287050008773804e-02 2.315495759248733521e-01 1.497395932674407959e-01 2.021127790212631226e-01 -4.489498212933540344e-02 -3.878656327724456787e-01 8.357914537191390991e-02 -1.072126701474189758e-01 -2.374785989522933960e-01 -9.690987318754196167e-02 1.841911524534225464e-01
-1.163776218891143799e-01 -1.028954833745956421e-01 -8.367994427680969238e-02 -2.433291524648666382e-01 -7.508733775466680527e-03 -1.645527631044387817e-01 6.316645443439483643e-02 -1.035738456994295120e-02 -1.749429851770401001e-02 1.225631535053253174e-01 -1.211716979742050171e-01 -6.402406096458435059e-02 4.206048697233200073e-02 2.692310698330402374e-02 -3.137974143028259277e-01 -2.313911318778991699e-01 -3.977605104446411133e-01 -1.115228086709976196e-01 -2.386810332536697388e-01 2.161516100168228149e-01 -7.069249451160430908e-02 4.538036584854125977e-01 8.064105361700057983e-02 -7.161465287208557129e-02 -5.557660013437271118e-02 -6.233111768960952759e-02 9.803404659032821655e-02 2.427570819854736328e-01 2.457773685455322266e-02 -3.024415075778961182e-01 -1.558261364698410034e-01 -3.212420269846916199e-02
1.551960408687591553e-01 1.625231280922889709e-02 -1.162553802132606506e-01 -2.240278571844100952e-01 1.530788987874984741e-01 -3.037845194339752197e-01 6.652411539107561111e-03 -6.834375113248825073e-02 -4.159768223762512207e-01 -2.062578871846199036e-02 2.305531948804855347e-01 -2.279610782861709595e-01 -4.807486757636070251e-02 8.308500796556472778e-02 6.317062675952911377e-02 2.537988312542438507e-02 -9.461094625294208527e-03 -9.838774800300598145e-02 -1.423916369676589966e-01 -1.181532889604568481e-01 -2.138261869549751282e-02 1.765412651002407074e-02 -1.885880678892135620e-01 -2.081138193607330322e-01 2.383254915475845337e-01 -4.786521196365356445e-02 -4.391388893127441406e-01 1.865800917148590088e-01 8.994612842798233032e-03 1.518855839967727661e-01 -2.359651476144790649e-01 9.927189350128173828e-02
2.494983524084091187e-01 -3.785447031259536743e-02 -1.338379830121994019e-01 -3.450549840927124023e-01 1.694598607718944550e-02 8.755656890571117401e-03 1.450109481811523438e-01 -5.283432826399803162e-02 -9.962347149848937988e-02 4.087637353222817183e-04 2.111396193504333496e-01 -1.458148509263992310e-01 -3.211482167243957520e-01 2.640624344348907471e-01 6.469414383172988892e-02 4.371761530637741089e-02 -5.361232161521911621e-02 -3.961045760661363602e-03 -1.570858210325241089e-01 -1.908738017082214355e-01 -2.376776337623596191e-01 6.474645435810089111e-02 -3.853101655840873718e-02 -1.186617985367774963e-01 2.757918238639831543e-01 -2.268404234200716019e-03 -4.232254922389984131e-01 1.114168390631675720e-01 -1.392113268375396729e-01 3.830977901816368103e-02 -2.955608367919921875e-01 6.618038564920425415e-02
1.234838515520095825e-01 -3.168320953845977783e-01 -9.413839876651763916e-02 9.487324953079223633e-02 -2.905019558966159821e-02 1.845016777515411377e-01 5.233186483383178711e-02 -1.923192143440246582e-01 -2.464092373847961426e-01 -2.679836004972457886e-02 -7.581645995378494263e-02 1.485034450888633728e-02 9.489350765943527222e-02 5.012120679020881653e-02 -1.283219009637832642e-01 2.566008269786834717e-01 5.223959218710660934e-03 -2.692913115024566650e-01 -1.730206906795501709e-01 4.094341397285461426e-02 -1.567558646202087402e-01 1.886458098888397217e-01 5.925526842474937439e-02 -2.457926273345947266e-01 7.548417150974273682e-02 -2.380345314741134644e-01 -3.008847832679748535e-01 3.351819515228271484e-01 -2.197112441062927246e-01 -1.846309453248977661e-01 -4.628990590572357178e-02 -2.295227795839309692e-01
-2.300069332122802734e-01 -1.415277868509292603e-01 -1.007058424875140190e-03 1.745158731937408447e-01 -7.035193592309951782e-02 -1.673813611268997192e-01 1.423363983631134033e-01 -2.141396403312683105e-01 -1.304189562797546387e-01 5.709733814001083374e-02 5.160325020551681519e-02 2.566829919815063477e-01 2.528123259544372559e-01 6.740344688296318054e-04 1.309994757175445557e-01 -3.843310521915555000e-03 -6.698320060968399048e-02 -3.514485433697700500e-02 -2.484185546636581421e-01 -2.970580942928791046e-02 -1.941270530223846436e-01 1.074218973517417908e-01 2.071200609207153320e-01 -1.520868986845016479e-01 4.169025123119354248e-01 -4.833761975169181824e-02 -4.279088079929351807e-01 1.109332591295242310e-01 -1.403124332427978516e-01 -9.793537110090255737e-02 -2.078558355569839478e-01 3.262919606640934944e-03
1.398366093635559082e-01 -3.138097748160362244e-02 -2.971044778823852539e-01 1.607859879732131958e-01 -1.047309711575508118e-01 1.004422381520271301e-01 -6.107106432318687439e-02 2.155321562895551324e-04 1.799531430006027222e-01 1.502265334129333496e-01 1.276712417602539062e-01 7.414144277572631836e-02 -1.279425024986267090e-01 8.581542968750000000e-02 2.022000551223754883e-01 -1.940335780382156372e-01 -1.311043053865432739e-01 -3.793338239192962646e-01 -7.123742252588272095e-02 9.391383081674575806e-02 -3.683748245239257812e-01 1.394215077161788940e-01 3.269203007221221924e-02 -3.066156208515167236e-01 -2.230812758207321167e-01 -3.677111491560935974e-02 -7.430878281593322754e-02 1.540546864271163940e-01 -7.996459305286407471e-02 -3.621727824211120605e-01 1.683142594993114471e-02 -1.346073746681213379e-01
3.054555356502532959e-01 1.996792107820510864e-01 -5.026816129684448242e-01 -4.585549980401992798e-02 -3.076519444584846497e-02 -1.944418102502822876e-01 -8.998394757509231567e-02 -1.475321054458618164e-01 -2.139931172132492065e-01 1.730965077877044678e-01 1.866631954908370972e-01 6.503275781869888306e-02 -1.467182040214538574e-01 2.074072360992431641e-01 -5.199797824025154114e-02 -5.362115800380706787e-02 -3.762873411178588867e-01 2.751632966101169586e-02 -1.424556672573089600e-01 4.816386848688125610e-02 -4.067749716341495514e-03 8.351124823093414307e-03 2.643114924430847168e-01 -7.322757691144943237e-02 1.446193158626556396e-01 -1.161702647805213928e-01 -1.000411137938499451e-01 1.263441741466522217e-01 -1.932980567216873169e-01 -9.542869776487350464e-02 -2.144756913185119629e-02 -1.043157950043678284e-01
-2.914439141750335693e-02 -7.188154011964797974e-02 -3.461570441722869873e-01 1.565549224615097046e-01 -1.285997629165649414e-01 -2.879640758037567139e-01 4.500881582498550415e-02 2.375376969575881958e-01 -2.480153739452362061e-01 1.131623908877372742e-01 3.051355779170989990e-01 -1.189778298139572144e-01 -6.261936575174331665e-02 -9.875217080116271973e-02 1.266015619039535522e-01 -3.614555895328521729e-01 -2.264740169048309326e-01 -1.988465934991836548e-01 -1.066428497433662415e-01 1.498197466135025024e-01 -1.569986641407012939e-01 1.118125487118959427e-02 1.245145872235298157e-01 -2.466128021478652954e-01 6.815122440457344055e-03 -1.286878287792205811e-01 -1.469818800687789917e-01 -1.227968651801347733e-02 -1.596879065036773682e-01 -9.119508415460586548e-02 -1.177633553743362427e-02 2.274754643440246582e-01
1.553187612444162369e-02 -3.231953382492065430e-01 -1.214737668633460999e-01 -1.234669908881187439e-01 -1.514342874288558960e-01 3.150491118431091309e-01 -1.189308241009712219e-02 1.645547710359096527e-02 -1.629014462232589722e-01 8.745086193084716797e-02 -5.249798670411109924e-02 -6.798481196165084839e-02 -2.533334773033857346e-03 -4.491017386317253113e-02 -4.556443169713020325e-02 1.718031764030456543e-01 -1.231322959065437317e-01 -1.891660094261169434e-01 -3.609793186187744141e-01 1.218092888593673706e-01 -6.123869121074676514e-02 2.987517416477203369e-01 9.236265718936920166e-02 6.544731557369232178e-03 -1.643969416618347168e-01 -2.912185192108154297e-01 -3.118340075016021729e-01 1.727350950241088867e-01 -2.242287248373031616e-01 -2.223819643259048462e-01 -1.643640995025634766e-01 -6.480013579130172729e-02
-8.886432647705078125e-02 2.649311721324920654e-01 -1.969580650329589844e-01 1.157334446907043457e-01 1.390274912118911743e-01 -4.689823389053344727e-01 -1.375307142734527588e-02 -1.457192897796630859e-01 -3.115145564079284668e-01 2.422237955033779144e-02 4.384467005729675293e-02 1.677397489547729492e-01 -1.560460478067398071e-01 -2.643739990890026093e-02 -2.201357334852218628e-01 -1.811696588993072510e-01 -2.512842975556850433e-02 5.937538109719753265e-03 -1.546971350908279419e-01 7.493913918733596802e-02 -2.333802878856658936e-01 1.895952820777893066e-01 3.262626528739929199e-01 -1.109158098697662354e-01 3.748342394828796387e-02 1.427234113216400146e-01 -4.281683266162872314e-02 -1.225608866661787033e-04 -2.286251336336135864e-01 -2.441262304782867432e-01 -1.220076810568571091e-02 -3.578344825655221939e-03
8.125141263008117676e-02 -8.016277849674224854e-02 -1.675781607627868652e-01 -1.333358734846115112e-01 -4.251406192779541016e-01 -9.774419665336608887e-02 3.156461939215660095e-02 -1.327943354845046997e-01 8.681530505418777466e-02 1.747210323810577393e-01 2.164780348539352417e-02 -1.205874979496002197e-01 -1.315671652555465698e-01 2.090082466602325439e-01 7.386920601129531860e-02 -2.277491390705108643e-01 -8.348830789327621460e-02 -2.048447430133819580e-01 -6.512917578220367432e-02 -2.039891928434371948e-01 -2.989943027496337891e-01 1.806479245424270630e-01 2.869364321231842041e-01 1.651951670646667480e-02 2.248530238866806030e-01 -1.654199212789535522e-01 -1.514223664999008179e-01 2.748532593250274658e-01 -2.586121559143066406e-01 -1.325846761465072632e-01 -1.248522289097309113e-02 -1.883763447403907776e-02
-1.871515214443206787e-01 7.471410185098648071e-02 -9.864231105893850327e-04 -3.550503402948379517e-02 1.057163625955581665e-01 -2.537784278392791748e-01 1.119219586253166199e-01 -1.579614579677581787e-01 -2.491510212421417236e-01 9.344597160816192627e-02 3.193078562617301941e-02 2.490719705820083618e-01 -1.542802453041076660e-01 4.344288259744644165e-02 1.453860998153686523e-01 3.164768964052200317e-02 -3.132712244987487793e-01 -2.464250326156616211e-01 -2.172819525003433228e-01 3.366024494171142578e-01 -1.378822624683380127e-01 -4.727691039443016052e-02 6.701426953077316284e-02 -1.229790896177291870e-01 6.046656146645545959e-02 -2.595683336257934570e-01 -3.586773574352264404e-01 1.722139120101928711e-01 5.755533464252948761e-03 -2.125589996576309204e-01 1.623185425996780396e-01 -4.733706638216972351e-02
-7.680424954742193222e-03 -3.375435471534729004e-01 -1.350933909416198730e-01 5.443960055708885193e-02 -1.332744359970092773e-01 2.306159883737564087e-01 8.030080050230026245e-02 8.881448209285736084e-02 -5.818769335746765137e-02 2.087701261043548584e-01 -7.179471105337142944e-02 -3.116731345653533936e-02 -1.143665984272956848e-02 -1.647351384162902832e-01 -2.610547840595245361e-01 3.250374644994735718e-02 -1.142330840229988098e-01 -3.215197622776031494e-01 -4.538783729076385498e-01 1.864361912012100220e-01 -5.475625023245811462e-02 2.488930523395538330e-01 8.793023414909839630e-03 -1.688130348920822144e-01 1.732504740357398987e-02 -1.592660844326019287e-01 -2.145212292671203613e-01 1.748114228248596191e-01 -1.478104442358016968e-01 -7.636723667383193970e-02 -1.690601706504821777e-01 -1.439566910266876221e-01
1.736642122268676758e-01 5.801559612154960632e-02 -5.173038244247436523e-01 5.817889794707298279e-02 1.932696253061294556e-02 -1.693009436130523682e-01 3.930717706680297852e-02 -1.869846880435943604e-02 -1.769406795501708984e-01 -8.527996391057968140e-02 1.667031049728393555e-01 -1.116183772683143616e-01 -2.106181681156158447e-01 4.047794267535209656e-03 -6.018252298235893250e-02 1.875495724380016327e-02 -3.505222797393798828e-01 1.517471224069595337e-01 -1.498517692089080811e-01 -2.381770173087716103e-03 -7.614260166883468628e-02 3.051572442054748535e-01 2.278950810432434082e-01 -5.280243605375289917e-02 -1.122404411435127258e-01 -2.268434762954711914e-01 -3.464577794075012207e-01 -1.236265674233436584e-01 4.557100590318441391e-03 -3.153039887547492981e-02 3.275582939386367798e-02 -1.179795563220977783e-01
1.647585332393646240e-01 2.905435673892498016e-02 -8.595266938209533691e-02 6.035048514604568481e-02 -1.045248880982398987e-01 -2.105339020490646362e-01 -1.672587245702743530e-01 2.881988324224948883e-02 -2.855966091156005859e-01 1.786086410284042358e-01 1.582472622394561768e-01 -1.838586032390594482e-01 -6.019295752048492432e-02 2.394339889287948608e-01 1.162529140710830688e-01 -2.455218285322189331e-01 -2.964861690998077393e-01 -1.655561104416847229e-02 -2.107501029968261719e-01 2.503887563943862915e-02 -2.444156110286712646e-01 2.864630520343780518e-01 -2.229208350181579590e-01 -8.406285941600799561e-02 9.667662531137466431e-02 -1.517008692026138306e-01 -1.948622465133666992e-01 -2.336668036878108978e-02 -3.744055032730102539e-01 7.431390136480331421e-02 -8.646184206008911133e-02 1.184427142143249512e-01
2.063522934913635254e-01 2.026105374097824097e-01 -1.995035558938980103e-01 -3.497326001524925232e-02 -2.567213773727416992e-02 -2.255994528532028198e-01 -3.801843225955963135e-01 -4.587930068373680115e-02 -3.960889950394630432e-02 3.547639548778533936e-01 3.960937261581420898e-02 -3.372370079159736633e-02 -4.355664551258087158e-01 1.054824367165565491e-01 -1.189956068992614746e-01 2.513438649475574493e-02 -9.500298649072647095e-02 -2.111511677503585815e-01 -2.565495967864990234e-01 8.395047485828399658e-02 7.717839628458023071e-02 1.371603608131408691e-01 1.959814224392175674e-03 -8.083287626504898071e-02 -3.983665083069354296e-04 -2.108662724494934082e-01 -2.326353490352630615e-01 1.394963413476943970e-01 -1.186639443039894104e-01 -1.531338542699813843e-01 7.215707749128341675e-02 1.131854206323623657e-01
1.660022288560867310e-01 -5.003008246421813965e-02 -2.459823638200759888e-01 -1.311222910881042480e-01 -2.954612672328948975e-01 -2.653255462646484375e-01 -1.516207456588745117e-01 -1.255053728818893433e-01 -9.290637820959091187e-02 2.165494300425052643e-02 -1.621695309877395630e-01 9.500242769718170166e-03 -1.945688426494598389e-01 1.807388216257095337e-01 -1.543353945016860962e-01 4.143263399600982666e-02 1.458303481340408325e-01 -2.463782131671905518e-01 4.003950953483581543e-02 1.295066028833389282e-01 -1.771764457225799561e-01 1.076104864478111267e-01 4.758632928133010864e-02 -3.258022665977478027e-01 1.008983850479125977e-01 -1.624557673931121826e-01 -2.057944685220718384e-01 4.080479443073272705e-01 -1.863535493612289429e-01 -7.800889015197753906e-02 -5.048326402902603149e-02 -1.540766954421997070e-01
1.948872767388820648e-02 -1.338515430688858032e-01 -3.636152744293212891e-01 1.612237244844436646e-01 -1.541140973567962646e-01 -3.660638332366943359e-01 -1.314126551151275635e-01 2.442478388547897339e-02 -2.728559672832489014e-01 -1.046108901500701904e-01 1.409972906112670898e-01 -8.482706546783447266e-02 -6.790177524089813232e-02 -1.897720694541931152e-01 -1.104266867041587830e-01 -1.849084794521331787e-01 -2.740562260150909424e-01 1.019192952662706375e-02 -3.801907002925872803e-01 -3.564992547035217285e-02 -1.739110499620437622e-01 2.078164368867874146e-01 1.230674516409635544e-02 9.428114630281925201e-03 -3.543132916092872620e-02 -2.882739305496215820e-01 -1.747313737869262695e-01 2.674610354006290436e-02 -1.661947965621948242e-01 4.807729646563529968e-02 4.889403656125068665e-02 -7.596050202846527100e-02
-1.742813289165496826e-01 1.105734184384346008e-01 -2.501879632472991943e-01 -3.256468474864959717e-02 1.700040996074676514e-01 -2.049103230237960815e-01 3.398258686065673828e-01 2.137339673936367035e-03 -1.685053855180740356e-01 -5.862821638584136963e-02 2.397425659000873566e-02 1.797227561473846436e-01 -3.340355157852172852e-01 -2.838649451732635498e-01 -5.112242326140403748e-02 -5.777115747332572937e-02 -1.869471520185470581e-01 1.424537003040313721e-01 -1.156887318938970566e-02 -2.081841230392456055e-01 -1.196174025535583496e-01 2.604227662086486816e-01 9.450163692235946655e-03 3.480697795748710632e-02 2.295123487710952759e-01 -2.335951663553714752e-03 -2.104763984680175781e-01 1.344106197357177734e-01 -2.419205904006958008e-01 -1.894626468420028687e-01 -5.392573773860931396e-02 -2.236723452806472778e-01
-4.007023572921752930e-02 7.448833901435136795e-03 -3.696309030055999756e-01 1.627989560365676880e-01 1.645894795656204224e-01 -2.219729721546173096e-01 -2.413210570812225342e-01 -1.353785842657089233e-01 -2.021469026803970337e-01 3.555207699537277222e-02 3.497787117958068848e-01 3.314760746434330940e-03 -6.126887747086584568e-04 4.028172045946121216e-02 -1.826639473438262939e-01 -1.124287247657775879e-01 -3.552275896072387695e-01 5.115075036883354187e-02 -2.325683981180191040e-01 -6.447323411703109741e-02 -5.431136861443519592e-02 1.777508482336997986e-02 1.629731059074401855e-01 1.115201339125633240e-01 1.106689572334289551e-01 -2.694499492645263672e-01 -2.536795437335968018e-01 2.237523943185806274e-01 -8.585821092128753662e-02 1.394383609294891357e-01 -1.063763946294784546e-01 5.882329866290092468e-02
-6.256235390901565552e-02 -2.394928336143493652e-01 1.503428071737289429e-02 1.963605359196662903e-02 1.958528161048889160e-01 -3.161579743027687073e-02 5.303669720888137817e-02 1.704110577702522278e-02 -9.148801863193511963e-02 -4.046579450368881226e-02 3.230668976902961731e-02 8.496940881013870239e-02 1.528212428092956543e-02 1.507023870944976807e-01 -3.140245750546455383e-02 2.212828025221824646e-02 -3.362021744251251221e-01 -1.876247674226760864e-01 1.577066779136657715e-01 -2.426327466964721680e-01 -1.830120533704757690e-01 1.515061557292938232e-01 3.199986517429351807e-01 -3.033754825592041016e-01 1.384912133216857910e-01 3.963588550686836243e-02 -1.100713834166526794e-01 3.231005966663360596e-01 -1.112315356731414795e-01 -3.676315844058990479e-01 -1.538095325231552124e-01 -2.483166456222534180e-01
-2.041988670825958252e-01 -8.717003464698791504e-02 -2.920389771461486816e-01 5.104698985815048218e-02 5.917174741625785828e-02 1.403746008872985840e-01 3.349124491214752197e-01 -1.534619778394699097e-01 -1.142502948641777039e-01 4.620026648044586182e-01 2.451411783695220947e-01 -9.005949646234512329e-02 -2.121455669403076172e-01 1.134100854396820068e-01 -2.621897459030151367e-01 2.087164968252182007e-01 -1.154113113880157471e-01 -2.090067416429519653e-01 -1.414787173271179199e-01 7.950241863727569580e-02 -4.999859631061553955e-02 1.133298277854919434e-01 -9.292892366647720337e-02 -2.572173476219177246e-01 1.411591619253158569e-01 -3.587456047534942627e-02 -1.074584648013114929e-01 -9.929286316037178040e-03 4.286391660571098328e-02 -1.326104551553726196e-01 -5.810202658176422119e-02 -9.935932606458663940e-02
-7.596289366483688354e-02 -2.653625011444091797e-01 -2.276824414730072021e-01 -2.273704707622528076e-01 -2.921522259712219238e-01 -1.637779772281646729e-01 -1.754243522882461548e-01 -1.623897105455398560e-01 -2.285329550504684448e-01 9.931838512420654297e-02 1.205690111964941025e-02 -5.107791721820831299e-02 -1.385938972234725952e-01 -1.459959894418716431e-01 -1.909552216529846191e-01 2.104790359735488892e-01 -1.476355791091918945e-01 -1.660600900650024414e-01 6.163765117526054382e-02 2.287103086709976196e-01 -1.743869632482528687e-01 3.102615773677825928e-01 1.382333040237426758e-01 -1.414087135344743729e-02 2.559337913990020752e-01 -1.098542660474777222e-02 -2.117245644330978394e-01 7.945113629102706909e-02 -2.553609907627105713e-01 -9.374133311212062836e-03 -1.768921911716461182e-01 3.113092621788382530e-03
1.023291572928428650e-01 -1.304055005311965942e-01 1.166838407516479492e-01 -7.444244623184204102e-02 1.190266981720924377e-01 -4.566456973552703857e-01 -7.648740708827972412e-02 7.625435292720794678e-02 -1.964624226093292236e-01 1.664614677429199219e-01 -1.027084365487098694e-01 -6.331684440374374390e-02 -2.200493812561035156e-01 1.029016003012657166e-01 -2.627601325511932373e-01 -1.878497004508972168e-01 -2.808829843997955322e-01 -1.825457066297531128e-02 -5.813929811120033264e-02 8.121462911367416382e-02 -1.128166615962982178e-01 2.188306152820587158e-01 -3.992655128240585327e-02 -8.655039966106414795e-02 2.607801258563995361e-01 -1.846121698617935181e-01 -4.115681052207946777e-01 7.512868195772171021e-02 -4.495007917284965515e-02 6.959600746631622314e-02 -1.954831741750240326e-02 1.775733232498168945e-01
-1.535411179065704346e-01 9.902817755937576294e-02 -3.326817750930786133e-01 1.361198127269744873e-01 -1.556983739137649536e-01 3.716349601745605469e-02 3.701199218630790710e-02 8.795134723186492920e-02 -1.602722108364105225e-01 2.720370888710021973e-01 1.464234441518783569e-01 3.326730728149414062e-01 1.781669855117797852e-01 -1.109003275632858276e-01 1.006689444184303284e-01 5.383096635341644287e-02 -2.594333291053771973e-01 -2.003023028373718262e-01 6.577346939593553543e-03 7.454217970371246338e-02 -2.219502478837966919e-01 2.946162223815917969e-01 1.840436905622482300e-01 -1.053778678178787231e-01 1.588865071535110474e-01 -8.805502206087112427e-02 -1.102268323302268982e-01 1.788080036640167236e-01 -4.800390079617500305e-02 -3.022475540637969971e-01 1.081913337111473083e-01 -1.930269449949264526e-01
2.917986512184143066e-01 -3.825998306274414062e-01 -2.352058738470077515e-01 6.956251710653305054e-02 2.232479117810726166e-02 -1.431736052036285400e-01 -3.978175297379493713e-02 1.716390401124954224e-01 -1.697121560573577881e-01 2.273862063884735107e-01 9.685754030942916870e-02 -8.838921040296554565e-02 -2.322510927915573120e-01 -8.342558890581130981e-02 1.704044938087463379e-01 -3.341103717684745789e-02 -3.797112107276916504e-01 -3.463880345225334167e-02 -2.529680728912353516e-01 1.232243403792381287e-01 -1.498430967330932617e-01 4.363099113106727600e-02 -5.440756678581237793e-02 -4.292991384863853455e-02 -1.504031568765640259e-01 -2.214287072420120239e-01 -2.001425772905349731e-01 2.117338180541992188e-01 -1.041095852851867676e-01 -1.982349157333374023e-01 -5.956530943512916565e-02 5.978440493345260620e-02
-2.086983770132064819e-01 4.326108098030090332e-02 -1.417856216430664062e-01 -3.380224704742431641e-01 3.221745789051055908e-02 -1.016970202326774597e-01 9.929650276899337769e-02 -9.127771481871604919e-03 -4.132294282317161560e-02 4.599645435810089111e-01 1.819280385971069336e-01 -2.754498273134231567e-02 -2.259305715560913086e-01 -1.338571608066558838e-01 -2.780928313732147217e-01 1.188228204846382141e-01 -2.010094076395034790e-01 -2.626516819000244141e-01 -1.021100059151649475e-01 -4.461989551782608032e-02 8.980026841163635254e-02 1.109696030616760254e-01 6.655870378017425537e-02 -3.035685122013092041e-01 2.628925144672393799e-01 -1.640311256051063538e-02 -1.894507855176925659e-01 1.203249767422676086e-01 3.948214277625083923e-02 -1.757246702909469604e-01 9.345217607915401459e-03 1.710358448326587677e-02
1.039113774895668030e-01 -2.890252321958541870e-02 -2.526758015155792236e-01 -1.194133656099438667e-03 -4.426044598221778870e-02 1.186218708753585815e-01 1.083751115947961807e-02 -1.679200120270252228e-02 -1.781497746706008911e-01 -1.176818609237670898e-01 1.083841100335121155e-01 -8.542124927043914795e-02 -2.075711935758590698e-01 1.311796605587005615e-01 -1.514101177453994751e-01 -1.564719229936599731e-01 9.162729978561401367e-02 -1.498225480318069458e-01 -1.347947716712951660e-01 6.077168509364128113e-04 5.376239307224750519e-03 7.801044732332229614e-02 6.309769302606582642e-02 -1.336988061666488647e-01 -6.927537173032760620e-02 1.028943732380867004e-01 -3.440809547901153564e-01 4.053099453449249268e-01 -2.376934289932250977e-01 -4.163489043712615967e-01 -3.610424101352691650e-01 -2.289951592683792114e-02
-6.372969597578048706e-02 6.086450815200805664e-02 -1.999151557683944702e-01 -7.014445960521697998e-02 8.573818206787109375e-02 1.634888499975204468e-01 -2.590483985841274261e-02 -1.326129883527755737e-01 -2.484755665063858032e-01 3.124270401895046234e-02 1.715812981128692627e-01 -2.545686364173889160e-01 -3.675848245620727539e-02 -6.248852238059043884e-02 -1.214141771197319031e-01 -3.820042908191680908e-01 -9.166415780782699585e-02 5.892232432961463928e-02 -3.873214721679687500e-01 -6.403920054435729980e-02 -2.341348975896835327e-01 2.516012787818908691e-01 1.094540581107139587e-01 -3.883721828460693359e-01 -1.085998415946960449e-01 -1.290849596261978149e-01 5.536960437893867493e-02 1.941657662391662598e-01 -1.600338332355022430e-02 -2.181406468152999878e-01 -5.653671175241470337e-02 7.025136798620223999e-02
-4.438304901123046875e-02 -3.078449070453643799e-01 -2.301571369171142578e-01 -1.376315504312515259e-01 -2.205627970397472382e-03 -2.487435704097151756e-03 1.666029244661331177e-01 -1.415984034538269043e-01 -2.041028141975402832e-01 1.442029476165771484e-01 -4.473181068897247314e-02 -4.327124357223510742e-02 -6.381637603044509888e-02 -1.456314772367477417e-01 2.188165187835693359e-01 2.663116343319416046e-02 -3.340991735458374023e-01 -3.880232572555541992e-02 -1.510062813758850098e-01 -1.537417173385620117e-01 -4.038780927658081055e-01 1.848985105752944946e-01 1.413148641586303711e-01 -3.666382655501365662e-02 2.175559550523757935e-01 -3.883527815341949463e-01 1.135610863566398621e-01 7.496898621320724487e-02 -1.425491869449615479e-01 -1.038786768913269043e-01 3.096339479088783264e-02 -1.281061321496963501e-01
7.688964903354644775e-02 -3.815308585762977600e-02 -1.435702294111251831e-01 -1.541306972503662109e-01 1.862334320321679115e-03 2.323820628225803375e-02 5.297425016760826111e-02 -1.474187802523374557e-02 -1.854866445064544678e-01 4.051543176174163818e-01 1.761750131845474243e-01 -1.519051939249038696e-01 -2.399127036333084106e-01 -1.723335385322570801e-01 1.123989820480346680e-01 1.976811289787292480e-01 -1.034666746854782104e-01 1.761601306498050690e-02 -1.947767436504364014e-01 1.592275500297546387e-01 -2.042267024517059326e-01 3.343805670738220215e-01 2.566120326519012451e-01 -1.005306243896484375e-01 1.181804612278938293e-01 -2.784391045570373535e-01 -2.185252727940678596e-03 3.281793091446161270e-03 -1.178319081664085388e-01 4.391307383775711060e-02 7.987108826637268066e-02 -3.682056367397308350e-01
2.202013283967971802e-01 -1.283874213695526123e-01 -2.734191715717315674e-01 6.684216111898422241e-02 -5.972487479448318481e-02 4.300503060221672058e-02 1.253715306520462036e-01 -1.490407884120941162e-01 -1.324124336242675781e-01 1.340383291244506836e-01 1.378015279769897461e-01 1.351769864559173584e-01 -1.947106420993804932e-01 7.660378515720367432e-02 -4.699430763721466064e-01 1.835189163684844971e-01 -2.602821886539459229e-01 -2.018112987279891968e-01 -4.049834981560707092e-02 -1.531133502721786499e-01 -2.035972923040390015e-01 1.403250824660062790e-02 3.003645539283752441e-01 -2.499876469373703003e-01 -2.058678679168224335e-02 6.769762933254241943e-02 -1.927682906389236450e-01 -4.084130376577377319e-02 -9.691046923398971558e-02 -1.257343739271163940e-01 -1.993319094181060791e-01 6.854695081710815430e-02
-1.711587607860565186e-01 -1.478933691978454590e-01 -1.211039572954177856e-01 1.214442029595375061e-01 -6.243936251848936081e-03 1.242655664682388306e-01 3.339407444000244141e-01 -6.591075658798217773e-02 5.009616538882255554e-02 2.378789037466049194e-01 -1.286715567111968994e-01 -2.209036238491535187e-02 -2.252526581287384033e-01 7.464754581451416016e-02 -1.779600083827972412e-01 -4.320756718516349792e-02 -4.293226003646850586e-01 -2.584758400917053223e-01 -1.844347864389419556e-01 1.152119040489196777e-01 -2.038306556642055511e-02 1.417300701141357422e-01 -1.389308422803878784e-01 1.441080123186111450e-02 -1.792824864387512207e-01 -2.541786730289459229e-01 -3.192482292652130127e-01 1.966259181499481201e-01 -3.146011754870414734e-02 -8.043000847101211548e-02 6.874902546405792236e-02 -1.847768425941467285e-01
-5.970678851008415222e-02 -1.200378388166427612e-01 -1.153775751590728760e-01 1.587401330471038818e-01 1.365045756101608276e-01 -3.513864874839782715e-01 1.350524090230464935e-02 -1.561318784952163696e-01 -1.654611080884933472e-01 -8.123312145471572876e-02 -2.896430902183055878e-02 8.695578575134277344e-02 -2.249916344881057739e-01 2.092744559049606323e-01 -1.025108173489570618e-01 3.197940811514854431e-02 -2.471962273120880127e-01 -3.371320366859436035e-01 -1.444872319698333740e-01 -1.139219477772712708e-01 -1.343115977942943573e-02 4.065982699394226074e-01 -2.131441086530685425e-01 -5.035392194986343384e-02 2.243637666106224060e-02 -1.213533729314804077e-01 -3.503391742706298828e-01 -1.830910891294479370e-01 1.729171574115753174e-01 1.900398172438144684e-02 -6.731549650430679321e-02 -1.246166788041591644e-02
2.819854021072387695e-01 6.211354583501815796e-02 -3.596964180469512939e-01 1.820452325046062469e-02 -1.745743304491043091e-01 -1.081637963652610779e-01 1.486096382141113281e-01 -4.988287761807441711e-02 -3.532577678561210632e-02 1.036780029535293579e-01 1.537996064871549606e-02 -1.614636629819869995e-01 -2.041629701852798462e-01 -8.062981814146041870e-02 -4.099662229418754578e-02 -1.519932746887207031e-01 -9.689736180007457733e-03 1.195904538035392761e-01 -5.827067047357559204e-02 6.306602060794830322e-02 1.809687353670597076e-02 2.931801378726959229e-01 3.228849768638610840e-01 -2.693428397178649902e-01 6.231388449668884277e-02 -1.210812404751777649e-01 -4.017105102539062500e-01 -1.587592065334320068e-01 -1.056617274880409241e-01 -1.390749514102935791e-01 -2.137340009212493896e-01 -2.067245990037918091e-01
-2.253561168909072876e-01 -4.149413108825683594e-02 1.216564476490020752e-01 2.655133232474327087e-02 -2.017659693956375122e-01 2.035566866397857666e-01 1.696738153696060181e-01 -1.309273689985275269e-01 -4.886483401060104370e-02 9.301143884658813477e-02 7.326835393905639648e-02 -7.938944548368453979e-02 -3.701309561729431152e-01 2.680685520172119141e-01 -6.596037000417709351e-02 6.292331218719482422e-02 -3.070154190063476562e-01 -1.236906945705413818e-01 -1.045947596430778503e-01 2.014949172735214233e-01 -1.004377901554107666e-01 3.815118372440338135e-01 7.624050974845886230e-02 -7.458466291427612305e-02 1.064108032733201981e-02 -2.039689421653747559e-01 -2.893028259277343750e-01 2.570533193647861481e-02 1.393325775861740112e-01 -2.839323878288269043e-01 5.909245833754539490e-02 -7.952922582626342773e-02
-1.483917683362960815e-01 1.046612299978733063e-02 -1.568636000156402588e-01 -2.832216210663318634e-02 1.443105842918157578e-02 7.734310626983642578e-02 -3.722149878740310669e-02 -3.612989559769630432e-02 -3.928114175796508789e-01 -1.539269536733627319e-01 -2.469784617424011230e-01 2.341242879629135132e-02 7.676462829113006592e-02 -1.312380582094192505e-01 1.539095044136047363e-01 2.216069400310516357e-01 -1.271184682846069336e-01 -3.264660537242889404e-01 -2.019896060228347778e-01 3.345775604248046875e-02 -8.773559331893920898e-02 2.330475896596908569e-01 8.380013704299926758e-02 -3.277177810668945312e-01 -3.030637837946414948e-02 -3.084425926208496094e-01 -1.691686809062957764e-01 2.808541357517242432e-01 -1.199998557567596436e-01 -1.480829268693923950e-01 -8.207833766937255859e-02 -1.428981870412826538e-01
4.302416369318962097e-02 1.742158234119415283e-01 -2.218226790428161621e-01 -1.825399398803710938e-01 1.041978448629379272e-01 7.959267497062683105e-02 -6.743025779724121094e-02 -3.633164241909980774e-02 -3.456507623195648193e-01 3.707906901836395264e-01 -6.736353784799575806e-02 -3.737736642360687256e-01 1.033636480569839478e-01 1.991116106510162354e-01 9.870489686727523804e-02 3.211608156561851501e-02 -1.206129044294357300e-01 3.161594795528799295e-04 -4.694270715117454529e-02 1.565424948930740356e-01 -1.962108463048934937e-01 1.624125689268112183e-01 3.134936988353729248e-01 6.493057310581207275e-02 1.271836012601852417e-01 -2.068316005170345306e-02 -3.736903667449951172e-01 3.898599371314048767e-02 -1.360154300928115845e-01 -1.056608185172080994e-01 -5.559566244482994080e-02 -2.745172195136547089e-02
7.016144692897796631e-03 -9.562606364488601685e-02 -8.358985185623168945e-02 -3.233620151877403259e-02 1.556940078735351562e-01 -3.707178831100463867e-01 1.524193584918975830e-01 -2.265236573293805122e-03 -1.701072603464126587e-01 2.104851305484771729e-01 -7.722728699445724487e-02 3.319162726402282715e-01 -2.359913140535354614e-01 -2.636206448078155518e-01 1.047230586409568787e-01 -1.783538423478603363e-02 -1.930549740791320801e-01 -6.224479898810386658e-02 1.315868496894836426e-01 -8.049021661281585693e-02 -2.094610333442687988e-01 9.942240267992019653e-02 3.513776361942291260e-01 -1.403271555900573730e-01 1.818931847810745239e-02 4.472938179969787598e-02 -3.151646256446838379e-01 1.750154942274093628e-01 -2.086460292339324951e-01 -1.582502871751785278e-01 -4.136978462338447571e-02 -8.709194511175155640e-02
-4.462682083249092102e-02 1.252217739820480347e-01 -1.751562207937240601e-01 1.477880179882049561e-01 7.456362247467041016e-02 -4.639812409877777100e-01 -7.202294468879699707e-02 9.625933319330215454e-02 -1.937242001295089722e-01 2.374060265719890594e-02 -1.222820114344358444e-02 -1.474717259407043457e-01 -1.783330291509628296e-01 -2.730456180870532990e-02 -1.321127545088529587e-02 -1.270532160997390747e-01 -8.755394816398620605e-02 -1.187211200594902039e-01 -9.116864949464797974e-02 -3.146014809608459473e-01 -1.532307863235473633e-01 1.465614587068557739e-01 1.866112090647220612e-02 -1.699267774820327759e-01 1.331715472042560577e-02 4.859263077378273010e-02 -2.789604663848876953e-01 1.771197021007537842e-01 -3.839918375015258789e-01 7.403526105917990208e-04 3.963272646069526672e-02 -3.488275408744812012e-01
2.192944521084427834e-03 -7.179285585880279541e-02 -2.369618266820907593e-01 2.975101582705974579e-02 6.528732925653457642e-02 -3.275110721588134766e-01 -1.153483539819717407e-01 -8.678890764713287354e-02 4.207841306924819946e-02 1.241890061646699905e-02 -2.441776841878890991e-01 -1.190655380487442017e-01 -1.365679353475570679e-01 1.349349915981292725e-01 1.457901149988174438e-01 8.525194227695465088e-02 -2.821623384952545166e-01 6.673637777566909790e-03 1.224520355463027954e-01 2.715891301631927490e-01 -6.898215413093566895e-02 2.890782952308654785e-01 -2.064573913812637329e-01 -1.105335876345634460e-01 1.150694489479064941e-01 2.422318235039710999e-02 -4.029399454593658447e-01 1.875100582838058472e-01 -3.145559728145599365e-01 -1.618054062128067017e-01 1.130789220333099365e-01 5.909779295325279236e-02
-2.403596043586730957e-02 -5.974810570478439331e-03 -4.323407411575317383e-01 2.167727053165435791e-01 9.991344809532165527e-02 -9.240146726369857788e-02 -1.204218268394470215e-01 7.365984469652175903e-02 -4.999097809195518494e-02 1.028078049421310425e-01 2.334350049495697021e-01 -1.169798299670219421e-01 -1.138419806957244873e-01 -1.746087670326232910e-01 -1.892997026443481445e-01 -2.337853312492370605e-01 -7.564689218997955322e-02 -1.723762415349483490e-02 -2.750193476676940918e-01 -5.435600504279136658e-02 -7.367184013128280640e-02 1.611925363540649414e-01 9.616829454898834229e-02 1.624300777912139893e-01 2.252245992422103882e-01 -3.514248728752136230e-01 -2.991666197776794434e-01 2.585749328136444092e-01 -6.640801578760147095e-02 2.820211648941040039e-02 8.178323507308959961e-02 -1.330918073654174805e-01
-9.100302308797836304e-02 3.626175597310066223e-02 -1.771439798176288605e-02 -9.662161022424697876e-02 1.192880570888519287e-01 1.378141641616821289e-01 2.026640921831130981e-01 -1.039351597428321838e-01 -2.965978384017944336e-01 2.144641131162643433e-01 3.274192335084080696e-03 2.091261893510818481e-01 -9.992229752242565155e-03 1.390173882246017456e-01 -1.694682985544204712e-01 2.257089018821716309e-01 1.188829168677330017e-01 -2.376773059368133545e-01 -1.946334987878799438e-01 2.592799365520477295e-01 -2.600534856319427490e-01 1.974063664674758911e-01 1.881380379199981689e-01 -1.974038779735565186e-01 2.236901670694351196e-01 -2.517921328544616699e-01 -2.712296247482299805e-01 7.162502408027648926e-02 -7.791774719953536987e-02 -2.314565181732177734e-01 -8.975315839052200317e-02 4.829712584614753723e-02
-1.759930849075317383e-01 -2.593417763710021973e-01 -4.267562553286552429e-02 1.664575189352035522e-01 -1.771655678749084473e-01 7.621600478887557983e-02 1.717346534132957458e-02 -2.765113711357116699e-01 -3.277043700218200684e-01 2.484551221132278442e-01 4.058004915714263916e-02 -3.578104823827743530e-02 -1.217819005250930786e-01 2.093729078769683838e-01 -9.362918883562088013e-02 1.647683978080749512e-02 -1.898358017206192017e-01 -1.869341731071472168e-01 1.241375729441642761e-01 3.683786690235137939e-01 -1.501741558313369751e-01 2.663212716579437256e-01 7.224626094102859497e-02 -4.418918117880821228e-02 2.507838904857635498e-01 -1.898072659969329834e-01 -4.186041280627250671e-02 -9.420650452375411987e-02 -1.960114538669586182e-01 -1.255451589822769165e-01 -1.754960268735885620e-01 -3.553059324622154236e-02
-3.379117846488952637e-01 -1.182200983166694641e-01 -1.128756776452064514e-01 2.727119065821170807e-02 1.716132909059524536e-01 1.738914288580417633e-02 7.182961702346801758e-02 -3.564955890178680420e-01 -2.294708341360092163e-01 2.778003811836242676e-01 -1.531055122613906860e-01 -1.522427201271057129e-01 1.189488172531127930e-01 1.554469168186187744e-01 -1.557713001966476440e-01 3.742042556405067444e-02 -1.528277248144149780e-01 1.205932497978210449e-01 -2.839548327028751373e-02 5.800347030162811279e-02 -3.595935702323913574e-01 2.563442289829254150e-02 1.476514190435409546e-01 3.823272511363029480e-02 1.164218783378601074e-01 -2.642172873020172119e-01 -3.492843508720397949e-01 1.176100522279739380e-01 1.439778599888086319e-02 -1.944370418787002563e-01 5.740317702293395996e-02 -1.115601416677236557e-02
9.994320571422576904e-03 -2.429518848657608032e-01 6.790258735418319702e-02 -9.979978203773498535e-03 3.022886514663696289e-01 -7.813868112862110138e-03 -1.558164209127426147e-01 -1.558784954249858856e-02 -3.412289619445800781e-01 5.013026297092437744e-02 1.550300866365432739e-01 1.731640696525573730e-01 -4.110479056835174561e-01 -4.129558801651000977e-02 -5.342285335063934326e-02 -2.287213504314422607e-02 -3.019530177116394043e-01 -6.571351736783981323e-02 -3.614023625850677490e-01 -1.240081787109375000e-01 -9.685562551021575928e-02 3.500168323516845703e-01 -8.676059544086456299e-02 4.949767142534255981e-02 3.149721398949623108e-02 8.513898402452468872e-02 -2.236347496509552002e-01 -2.955392189323902130e-02 7.677457481622695923e-02 -1.568333208560943604e-01 6.138172931969165802e-03 -1.344251446425914764e-02
9.294490516185760498e-02 5.544394254684448242e-03 -7.238840311765670776e-02 -1.729648113250732422e-01 1.556603163480758667e-01 -2.742811739444732666e-01 4.580188915133476257e-02 -6.007001921534538269e-02 -2.665021717548370361e-01 2.210452407598495483e-01 9.027737379074096680e-02 -3.351508080959320068e-02 -2.758191525936126709e-01 -8.607420325279235840e-02 -1.547343879938125610e-01 -4.176986403763294220e-03 7.084396481513977051e-02 -7.486595213413238525e-02 4.742252826690673828e-02 -2.229489237070083618e-01 1.325258463621139526e-01 2.827783823013305664e-01 1.515299677848815918e-01 1.421787440776824951e-01 3.146741390228271484e-01 -6.169967725872993469e-02 -4.381780326366424561e-01 3.474201261997222900e-02 -1.664729118347167969e-01 1.011303532868623734e-02 -2.841480374336242676e-01 8.082912862300872803e-02
2.477855794131755829e-02 -4.907955601811408997e-02 -1.258904337882995605e-01 -8.917316049337387085e-02 2.721192836761474609e-01 -1.816670000553131104e-01 -6.390592455863952637e-02 6.952285766601562500e-02 -1.932936906814575195e-01 -5.068890377879142761e-02 9.325089305639266968e-02 -2.165890783071517944e-01 7.587086409330368042e-02 -4.585134238004684448e-02 -3.801953494548797607e-01 6.333271414041519165e-02 -2.147741168737411499e-01 -3.223299086093902588e-01 -1.506675332784652710e-01 -2.719406783580780029e-01 -1.440095305442810059e-01 2.404496222734451294e-01 6.197724491357803345e-02 -4.044331982731819153e-02 2.297571301460266113e-01 2.847354114055633545e-02 -4.574435055255889893e-01 -1.930019259452819824e-02 6.409207731485366821e-02 -1.714181341230869293e-02 9.399398230016231537e-03 8.262346684932708740e-02
-2.945123612880706787e-01 4.698756337165832520e-02 -1.080967718735337257e-03 -1.214000284671783447e-01 1.466356217861175537e-01 6.921694427728652954e-02 2.378450185060501099e-01 -2.282781451940536499e-01 -3.507041037082672119e-01 7.185794413089752197e-02 -8.487144112586975098e-02 2.701752483844757080e-01 -1.749504655599594116e-01 9.312841296195983887e-02 -1.132720634341239929e-01 -2.185603044927120209e-02 -7.269315421581268311e-02 -9.271632879972457886e-02 5.765311419963836670e-03 1.599948555231094360e-01 -3.080340027809143066e-01 1.849966049194335938e-01 4.647925123572349548e-02 9.077814966440200806e-02 1.377572864294052124e-01 -2.528850138187408447e-01 -2.157381325960159302e-01 3.044652938842773438e-01 -2.445749044418334961e-01 -9.721694141626358032e-02 -1.413034200668334961e-01 9.985619038343429565e-02
1.527362689375877380e-02 -8.801088482141494751e-02 -3.053377568721771240e-01 6.164981797337532043e-02 -5.486088991165161133e-02 1.115945056080818176e-01 -1.585258096456527710e-01 -1.834013909101486206e-01 -2.945377528667449951e-01 -5.491993576288223267e-02 -1.735354363918304443e-01 1.057733669877052307e-01 1.355250328779220581e-01 -8.049307763576507568e-02 6.124049425125122070e-02 4.040082544088363647e-02 1.145341619849205017e-01 -9.345821291208267212e-02 -1.985021680593490601e-01 6.778566539287567139e-02 -4.257794097065925598e-02 2.504659295082092285e-01 3.254115954041481018e-02 -2.713251113891601562e-01 -5.758340656757354736e-02 -2.120835036039352417e-01 -1.978442668914794922e-01 4.173666834831237793e-01 -2.541318535804748535e-01 -2.348066568374633789e-01 -5.584286898374557495e-02 -2.644209563732147217e-01
5.311407521367073059e-02 1.439364999532699585e-01 -6.073401868343353271e-02 3.140051662921905518e-02 2.271220833063125610e-01 -2.787074744701385498e-01 1.315047740936279297e-01 -9.291292726993560791e-02 -1.629099994897842407e-01 1.534792333841323853e-01 1.327788680791854858e-01 2.038065493106842041e-01 -3.350626230239868164e-01 -2.275414764881134033e-01 -4.334072582423686981e-03 -1.823378801345825195e-01 -1.741728186607360840e-01 1.422474980354309082e-01 -5.888193473219871521e-02 -9.037800878286361694e-02 -1.586888283491134644e-01 4.807605743408203125e-01 -8.899518102407455444e-02 2.356186136603355408e-02 1.408049315214157104e-01 1.885548830032348633e-01 -1.157510653138160706e-01 1.102604940533638000e-01 -2.546673715114593506e-01 -1.720083057880401611e-01 -3.392817080020904541e-02 -8.065351098775863647e-02
1.427187025547027588e-01 1.424521058797836304e-01 -5.184716582298278809e-01 4.092136025428771973e-02 -3.464819490909576416e-02 7.028716150671243668e-03 1.170568093657493591e-01 -2.066780179738998413e-01 -1.219460815191268921e-01 1.502218097448348999e-01 2.184517532587051392e-01 3.080221451818943024e-02 -3.351572155952453613e-01 1.353276334702968597e-02 -2.054137736558914185e-02 -1.797012537717819214e-01 -2.474914342164993286e-01 -8.395380526781082153e-02 4.212722182273864746e-02 -1.036913767457008362e-01 -1.079206243157386780e-01 1.782164871692657471e-01 3.912501931190490723e-01 8.276695013046264648e-02 2.926824800670146942e-02 -2.389261126518249512e-01 -1.240763068199157715e-01 6.130874529480934143e-02 1.594473607838153839e-02 -1.525642443448305130e-02 -1.221177801489830017e-01 -1.522838175296783447e-01
-2.042863890528678894e-02 -3.622039780020713806e-02 -2.591409683227539062e-01 7.423757016658782959e-02 2.947238981723785400e-01 -7.196509838104248047e-02 -9.709848463535308838e-02 -4.935643635690212250e-03 3.876184672117233276e-02 3.520715236663818359e-01 1.338279098272323608e-01 7.219871878623962402e-02 -3.415916264057159424e-01 6.990820914506912231e-02 -1.530343666672706604e-02 -5.082653462886810303e-02 -9.908355027437210083e-02 -2.462275773286819458e-01 -1.950544565916061401e-01 9.075972437858581543e-02 -1.166809126734733582e-01 1.548586189746856689e-01 -2.841951251029968262e-01 7.320356089621782303e-03 -2.843855619430541992e-01 -9.016684442758560181e-02 -2.856724560260772705e-01 1.823016405105590820e-01 3.620013740146532655e-05 -1.951417922973632812e-01 -2.138704806566238403e-01 1.683126240968704224e-01
-1.493902057409286499e-01 -4.022242873907089233e-02 -3.584219217300415039e-01 -1.485383510589599609e-02 -5.098824203014373779e-02 -1.622559279203414917e-01 4.668205976486206055e-02 -1.710349917411804199e-01 1.100969128310680389e-02 1.490324586629867554e-01 4.792501404881477356e-02 4.841924086213111877e-02 2.712352871894836426e-01 7.677736133337020874e-02 -5.847075209021568298e-02 8.213337510824203491e-02 -3.024817407131195068e-01 1.536417473107576370e-02 -3.077397644519805908e-01 2.928900532424449921e-03 -1.487243622541427612e-01 6.968311220407485962e-02 3.149345815181732178e-01 -2.809580266475677490e-01 2.732504606246948242e-01 -2.649006843566894531e-01 -6.105279549956321716e-02 1.146725192666053772e-01 -2.706566452980041504e-02 4.004073888063430786e-02 -2.354015856981277466e-01 -2.437479048967361450e-01
-4.901882633566856384e-02 -1.247327402234077454e-01 -2.825040519237518311e-01 4.690840467810630798e-02 7.120535243302583694e-03 -3.114310204982757568e-01 -1.970585249364376068e-02 -2.145512104034423828e-01 -2.170527912676334381e-02 8.838435262441635132e-02 -2.490881085395812988e-01 -9.759839624166488647e-02 -1.627209931612014771e-01 6.866724044084548950e-02 8.984763175249099731e-02 4.049935936927795410e-02 -1.531659811735153198e-01 2.060430822893977165e-03 9.282445535063743591e-03 1.927272081375122070e-01 -5.182257853448390961e-03 1.411807686090469360e-01 -2.909377515316009521e-01 -2.656028866767883301e-01 3.313418626785278320e-01 8.710049837827682495e-02 -3.955053687095642090e-01 2.171574234962463379e-01 -2.405460476875305176e-01 -6.817407906055450439e-02 1.284102946519851685e-01 -3.571009496226906776e-03
-1.955058574676513672e-01 -7.192237675189971924e-02 2.124270237982273102e-02 -2.549466192722320557e-01 1.282893270254135132e-01 -4.138961434364318848e-02 2.001601457595825195e-01 -1.587744653224945068e-01 -9.499343484640121460e-02 3.916929066181182861e-01 5.938401445746421814e-02 7.919178158044815063e-02 -1.398154944181442261e-01 6.644376087933778763e-03 -3.137734532356262207e-01 2.014648318290710449e-01 1.439111977815628052e-01 -1.191979721188545227e-01 -2.582196593284606934e-01 1.134000066667795181e-02 -4.995611682534217834e-02 7.579571753740310669e-02 -1.516805682331323624e-02 -3.157890737056732178e-01 9.892398118972778320e-02 -7.431595772504806519e-02 -4.001121222972869873e-01 1.411204040050506592e-01 -9.921849519014358521e-02 -2.472950518131256104e-01 2.040635980665683746e-02 -1.358957868069410324e-02
1.721685081720352173e-01 -6.617788970470428467e-02 -2.192252576351165771e-01 -6.131459027528762817e-02 9.140853583812713623e-02 1.338511854410171509e-01 -1.682762950658798218e-01 4.428477212786674500e-02 -3.135088086128234863e-01 -9.472499787807464600e-02 8.016134798526763916e-02 2.688403725624084473e-01 -2.969714403152465820e-01 1.100044921040534973e-01 -9.442393481731414795e-02 -7.056079059839248657e-02 -2.900931537151336670e-01 -1.622052192687988281e-01 -3.564128875732421875e-01 -1.138637587428092957e-01 -3.772218897938728333e-02 3.754897713661193848e-01 -1.716431975364685059e-01 9.994522668421268463e-03 1.362509131431579590e-01 -3.192809596657752991e-02 -2.872132062911987305e-01 1.598967052996158600e-02 8.027591556310653687e-02 -3.135552257299423218e-02 -5.575059354305267334e-02 1.488538384437561035e-01
-1.383948978036642075e-02 1.374565064907073975e-02 -1.869741082191467285e-01 -8.510950207710266113e-02 1.684942394495010376e-01 1.493567675352096558e-01 -3.716269731521606445e-01 -1.917958706617355347e-01 -2.197394669055938721e-01 1.592664420604705811e-01 5.204055458307266235e-02 -1.279933154582977295e-01 -6.023215502500534058e-02 -5.769812688231468201e-02 1.581411361694335938e-01 -3.068765811622142792e-02 -1.875730156898498535e-01 1.318288967013359070e-02 -1.348617970943450928e-01 6.289634853601455688e-02 -2.896541655063629150e-01 1.404103189706802368e-01 3.743307590484619141e-01 -1.457607001066207886e-01 3.261770308017730713e-02 1.237588226795196533e-01 -3.667422533035278320e-01 3.199792653322219849e-02 -1.877350658178329468e-01 -4.395507648587226868e-02 2.206821292638778687e-01 -2.142685502767562866e-01
-1.466171443462371826e-01 -3.679901733994483948e-02 -4.136161506175994873e-01 -1.415320336818695068e-01 9.189687669277191162e-02 -3.294008597731590271e-02 1.831068098545074463e-01 -3.365839123725891113e-01 -1.497015357017517090e-02 -1.200977712869644165e-01 2.570127248764038086e-01 9.076549857854843140e-02 1.523147523403167725e-02 1.981443166732788086e-02 2.293312996625900269e-01 8.327233046293258667e-02 -6.582500785589218140e-02 -2.928794026374816895e-01 4.173847660422325134e-02 1.234438344836235046e-01 -2.260888367891311646e-01 2.603979706764221191e-01 2.108512669801712036e-01 1.672205142676830292e-02 1.581002175807952881e-01 -6.691010296344757080e-02 -2.037161439657211304e-01 1.555306185036897659e-02 -1.843979060649871826e-01 -2.519209682941436768e-01 -2.021395862102508545e-01 -1.745385862886905670e-02
3.201971761882305145e-03 2.244407385587692261e-01 -2.939735054969787598e-01 -1.905500143766403198e-02 2.845329046249389648e-01 -2.469467818737030029e-01 1.098326817154884338e-01 1.816174760460853577e-02 -1.996794529259204865e-02 -1.005941256880760193e-02 -3.708800300955772400e-02 3.997404873371124268e-02 -2.552872896194458008e-01 -2.762445807456970215e-01 1.077614203095436096e-01 -1.229832619428634644e-01 -1.150084361433982849e-01 -1.217558160424232483e-01 6.470234692096710205e-02 -1.068485379219055176e-01 -1.545192152261734009e-01 2.764691114425659180e-01 2.653964757919311523e-01 -9.155268967151641846e-02 9.247772395610809326e-02 2.586544863879680634e-02 -9.895318001508712769e-02 2.301366627216339111e-01 -3.960491120815277100e-01 -1.615213602781295776e-01 -1.103646531701087952e-01 -2.166133224964141846e-01
-6.400253623723983765e-02 -3.135018944740295410e-01 -1.000825613737106323e-01 7.259105145931243896e-02 2.826035721227526665e-03 -4.462753981351852417e-02 2.568259239196777344e-01 1.150623336434364319e-01 -1.191983744502067566e-01 6.512106955051422119e-02 5.820371955633163452e-02 -1.935817301273345947e-01 -3.995288535952568054e-02 1.635899543762207031e-01 1.110539864748716354e-02 -8.310914784669876099e-02 1.255324184894561768e-01 -3.666487932205200195e-01 1.195741258561611176e-02 -2.146609127521514893e-02 -1.238676756620407104e-01 3.905963897705078125e-01 2.603417932987213135e-01 -2.560850381851196289e-01 4.105166345834732056e-02 -2.915810942649841309e-01 5.748800188302993774e-02 5.340917780995368958e-02 -4.463812708854675293e-02 -3.803274333477020264e-01 -1.054236516356468201e-01 -6.131557747721672058e-02
-8.587891608476638794e-02 -3.407172560691833496e-01 -3.307192027568817139e-02 -2.088236808776855469e-02 -2.307956218719482422e-01 1.779570281505584717e-01 -5.675786733627319336e-02 -2.401780337095260620e-02 -2.613635957241058350e-01 1.399044245481491089e-01 8.997294306755065918e-02 3.478094702586531639e-03 -1.508385688066482544e-01 -1.669850200414657593e-01 -1.170427128672599792e-01 1.569141447544097900e-01 9.737169742584228516e-02 -2.816352248191833496e-01 -1.191907450556755066e-01 3.236841559410095215e-01 -1.162123009562492371e-01 2.435469180345535278e-01 1.744573563337326050e-02 3.952681552618741989e-03 3.284325003623962402e-01 -1.136618778109550476e-01 -2.706969976425170898e-01 1.768682897090911865e-01 -2.314903289079666138e-01 -1.370544582605361938e-01 -1.111684963107109070e-01 -1.016381829977035522e-01
-2.076117247343063354e-01 1.188205555081367493e-02 -2.762614488601684570e-01 -3.091326542198657990e-02 3.760904669761657715e-01 -6.818906962871551514e-02 8.398241549730300903e-02 -3.340482115745544434e-01 -1.057938411831855774e-01 2.595264315605163574e-01 2.338198274374008179e-01 3.441091254353523254e-02 7.295314967632293701e-02 -4.208464547991752625e-02 -1.164912432432174683e-01 -1.872214227914810181e-01 -1.296174228191375732e-01 -1.189484149217605591e-01 6.153595820069313049e-02 2.389923632144927979e-01 4.376637935638427734e-02 3.614357411861419678e-01 -3.055924363434314728e-02 -1.274644583463668823e-01 -8.674451708793640137e-02 2.042347192764282227e-02 -2.663359045982360840e-01 -1.441056579351425171e-01 -2.040265649557113647e-01 5.385065916925668716e-03 -4.542005062103271484e-02 -1.991983950138092041e-01
-7.162786275148391724e-02 3.699303045868873596e-02 -1.474460363388061523e-01 1.395357102155685425e-01 8.716335147619247437e-02 -6.372307240962982178e-02 2.590747773647308350e-01 -1.578894108533859253e-01 -5.211322009563446045e-02 1.474027335643768311e-02 -1.062174960970878601e-01 -2.883148789405822754e-01 8.801931142807006836e-02 -2.140796929597854614e-01 1.245608925819396973e-02 -2.725026011466979980e-01 -8.209743350744247437e-02 -3.383432030677795410e-01 -1.350008547306060791e-01 -5.491402000188827515e-02 -6.862033158540725708e-02 2.150522023439407349e-01 7.912861555814743042e-02 -4.794553518295288086e-01 4.156918823719024658e-02 -3.326364234089851379e-02 -1.724188178777694702e-01 1.237032189965248108e-01 -5.802221968770027161e-02 -3.765969574451446533e-01 2.485698834061622620e-02 -5.062999669462442398e-03
-1.024684160947799683e-01 -5.439542979001998901e-02 -4.906025230884552002e-01 1.452773064374923706e-01 2.274003624916076660e-01 -7.305861264467239380e-02 -8.810459822416305542e-02 -5.712886527180671692e-02 -1.851138472557067871e-01 -7.342260330915451050e-02 2.261769622564315796e-01 -9.810087829828262329e-02 -1.199921667575836182e-01 -5.879809334874153137e-02 -1.539230346679687500e-01 -1.011357158422470093e-01 -1.013485938310623169e-01 -1.235238984227180481e-01 -2.060998827219009399e-01 8.465874125249683857e-04 -9.763672947883605957e-02 1.788435727357864380e-01 2.176262885332107544e-01 1.875384896993637085e-01 4.006123244762420654e-01 -2.808977961540222168e-01 -1.282622218132019043e-01 2.057881951332092285e-01 -1.068607531487941742e-02 7.178814709186553955e-02 -4.998610913753509521e-02 8.024482429027557373e-02
-8.592905849218368530e-02 1.597709208726882935e-01 -3.096360564231872559e-01 -3.433059900999069214e-02 6.004511937499046326e-02 -6.382278352975845337e-02 -9.552467614412307739e-02 -1.094099953770637512e-01 -2.435557730495929718e-02 -9.847832471132278442e-02 2.795512974262237549e-01 -6.977978162467479706e-03 6.054963171482086182e-02 -7.970873266458511353e-02 -2.428777813911437988e-01 -1.567138582468032837e-01 -2.398557811975479126e-01 -1.527705639600753784e-01 -2.227801084518432617e-01 -2.701076865196228027e-02 -1.477419286966323853e-01 1.162161603569984436e-01 2.014320194721221924e-01 1.084040775895118713e-01 4.396052062511444092e-01 -2.512332499027252197e-01 -1.812875866889953613e-01 2.321749329566955566e-01 -2.084019631147384644e-01 1.692464351654052734e-01 1.413196027278900146e-01 -7.159598171710968018e-02
-6.733177602291107178e-02 6.885452568531036377e-02 -1.143878921866416931e-01 -1.739819794893264771e-01 3.537253662943840027e-02 -2.366325408220291138e-01 -2.714283466339111328e-01 -1.409948021173477173e-01 1.175746321678161621e-02 2.323015481233596802e-01 9.970140457153320312e-02 -1.806577444076538086e-01 -4.460618793964385986e-01 7.074972987174987793e-02 3.856246173381805420e-02 5.069942399859428406e-02 -1.638684421777725220e-01 -1.611572057008743286e-01 -1.849030256271362305e-01 1.416236609220504761e-01 9.574696421623229980e-02 1.636992245912551880e-01 -1.675317734479904175e-01 1.107373554259538651e-02 -2.044852674007415771e-01 -2.285256832838058472e-01 -3.868744671344757080e-01 5.332013592123985291e-02 -1.704618781805038452e-01 -1.347561627626419067e-01 -3.133596153929829597e-03 1.638695150613784790e-01
9.744192659854888916e-02 7.171148806810379028e-02 -1.946201920509338379e-01 -5.360260978341102600e-02 -1.864289641380310059e-01 -4.778781160712242126e-02 2.729474604129791260e-01 -2.026666700839996338e-01 -6.062818691134452820e-02 -1.577346175909042358e-01 2.158659696578979492e-01 -2.934107370674610138e-02 1.812147349119186401e-02 9.596936404705047607e-02 -1.406964510679244995e-01 -6.511323153972625732e-02 -5.346466600894927979e-02 -3.562394678592681885e-01 -1.076120883226394653e-01 2.597568789497017860e-03 -3.250705599784851074e-01 1.443475857377052307e-02 8.982761204242706299e-02 -5.311652645468711853e-02 5.552450194954872131e-02 5.267495755106210709e-03 -2.927938997745513916e-01 2.201402932405471802e-01 -4.043961763381958008e-01 -1.025434061884880066e-01 -3.351429998874664307e-01 2.480420656502246857e-02
1.626710444688796997e-01 -9.739293903112411499e-02 -3.374469876289367676e-01 1.661745607852935791e-01 2.058366239070892334e-01 -1.492419689893722534e-01 -2.251009345054626465e-01 -3.127968311309814453e-02 -2.036727070808410645e-01 1.648432761430740356e-01 8.797387778759002686e-02 -2.133624628186225891e-02 -5.527367466129362583e-04 1.426584124565124512e-01 1.895358860492706299e-01 -2.367285192012786865e-01 -2.425512075424194336e-01 -1.217512562870979309e-01 -2.184963822364807129e-01 -3.282614052295684814e-02 -3.581943511962890625e-01 -2.074657380580902100e-02 2.618374526500701904e-01 6.786818802356719971e-02 1.880455464124679565e-01 -2.820038199424743652e-01 -4.284048452973365784e-02 2.464351709932088852e-03 -1.010176762938499451e-01 -1.322845965623855591e-01 -2.156386673450469971e-01 4.251502454280853271e-02
8.194726705551147461e-02 7.149182260036468506e-02 -8.959440886974334717e-02 -1.548323333263397217e-01 2.472029924392700195e-01 1.357163488864898682e-01 -6.794331222772598267e-02 -2.473567277193069458e-01 -1.624947064556181431e-03 1.069984585046768188e-01 6.405469495803117752e-03 1.155967488884925842e-01 -4.383743107318878174e-01 -2.688378691673278809e-01 -1.485799252986907959e-01 2.577050030231475830e-02 -1.958058476448059082e-01 1.315782815217971802e-01 -9.482821077108383179e-02 1.057713478803634644e-01 -3.116301000118255615e-01 3.724555075168609619e-01 1.623340100049972534e-01 -9.676732867956161499e-02 3.832628205418586731e-02 -1.349342428147792816e-02 -2.522380948066711426e-01 2.612076997756958008e-01 5.646492168307304382e-02 -1.575992442667484283e-02 -8.001581579446792603e-02 8.985209465026855469e-02
6.308243423700332642e-02 -1.411447823047637939e-01 -3.789142966270446777e-01 1.537939608097076416e-01 6.655688583850860596e-02 -3.205600380897521973e-01 -1.462939828634262085e-01 -1.781529784202575684e-01 1.260388642549514771e-02 -1.019988302141427994e-02 -2.957808673381805420e-01 -1.608713530004024506e-02 -7.008162140846252441e-02 9.631330519914627075e-02 2.059203833341598511e-01 -1.043979078531265259e-01 -1.654345244169235229e-01 -7.402715086936950684e-02 -6.646188348531723022e-02 1.457596123218536377e-01 -3.843056038022041321e-02 1.768821477890014648e-01 -2.008359432220458984e-01 -2.154284119606018066e-01 2.375053614377975464e-01 -7.310999929904937744e-02 -3.745061159133911133e-01 2.042094618082046509e-01 -1.031810566782951355e-01 -1.246029585599899292e-01 1.993770003318786621e-01 7.341384887695312500e-02
1.723819226026535034e-01 -2.993622124195098877e-01 -9.726695716381072998e-02 2.829372584819793701e-01 3.707465827465057373e-01 -2.782729864120483398e-01 4.739359766244888306e-02 -1.603267341852188110e-01 -2.047328948974609375e-01 -2.055063098669052124e-01 5.810887366533279419e-02 6.052167620509862900e-03 -9.940203279256820679e-02 2.444983720779418945e-01 -4.468299075961112976e-02 -1.006005704402923584e-01 -1.586743891239166260e-01 -1.641104370355606079e-01 -2.297669798135757446e-01 -9.636077284812927246e-02 -8.829516172409057617e-02 2.217610925436019897e-01 -1.876346021890640259e-01 -2.017560303211212158e-01 1.044175177812576294e-01 6.685790419578552246e-02 -3.115981817245483398e-01 1.654501818120479584e-02 -6.254697591066360474e-02 -1.210560724139213562e-01 -5.564592313021421432e-03 -2.369610778987407684e-02
-1.280025988817214966e-01 -7.645719218999147415e-03 -2.965687811374664307e-01 9.720551222562789917e-02 4.921008273959159851e-02 1.873159110546112061e-01 7.172609120607376099e-02 -3.835689723491668701e-01 -1.545945256948471069e-01 1.943468302488327026e-01 1.775854527950286865e-01 1.091389507055282593e-01 8.061905950307846069e-02 8.159951120615005493e-02 4.626130312681198120e-02 4.467054083943367004e-02 -2.802310883998870850e-01 -9.001848846673965454e-02 5.499638244509696960e-02 3.999626636505126953e-01 -1.430164873600006104e-01 3.181296288967132568e-01 9.742966294288635254e-02 -1.220681983977556229e-02 1.881100088357925415e-01 -2.595683634281158447e-01 -5.604502558708190918e-02 5.560737848281860352e-02 -9.321332722902297974e-02 -1.295656114816665649e-01 -1.464383024722337723e-02 -2.415589839220046997e-01
8.564590662717819214e-02 -1.786076426506042480e-01 -3.114818930625915527e-01 2.205481939017772675e-02 4.887366667389869690e-02 -6.824676692485809326e-02 -1.811987608671188354e-01 1.512309163808822632e-01 -2.443618774414062500e-01 1.614077985286712646e-01 1.987205445766448975e-01 -1.230099424719810486e-01 -4.409193992614746094e-01 6.654933094978332520e-02 -1.640734821557998657e-02 3.620363026857376099e-02 -2.590725719928741455e-01 -2.218753993511199951e-01 -2.328209429979324341e-01 -5.905769765377044678e-02 2.689064145088195801e-01 3.392797335982322693e-02 -4.319862462580204010e-03 3.513709828257560730e-02 -1.093322038650512695e-01 1.831530220806598663e-02 -2.857210934162139893e-01 1.341807842254638672e-01 -1.765615493059158325e-01 -1.891809105873107910e-01 -1.687391251325607300e-01 -5.982942879199981689e-02
-2.755715847015380859e-01 -1.463655531406402588e-01 -2.961944341659545898e-01 4.780390113592147827e-02 2.111053764820098877e-01 2.035412639379501343e-01 2.722437977790832520e-01 -2.882726956158876419e-03 -2.141019105911254883e-01 6.951936054974794388e-03 -2.046849429607391357e-01 -2.954808771610260010e-01 -1.270287036895751953e-01 1.226742193102836609e-02 -1.095089688897132874e-01 -2.319895178079605103e-01 -1.066914275288581848e-01 -1.985762417316436768e-01 -3.867326676845550537e-02 2.202297300100326538e-01 -1.762655377388000488e-01 3.245148360729217529e-01 7.919907569885253906e-02 -1.920652538537979126e-01 -2.402190677821636200e-02 -1.947395801544189453e-01 -4.500899091362953186e-02 -9.071753919124603271e-02 1.007220372557640076e-01 -8.618260920047760010e-02 -2.165234982967376709e-01 4.179049283266067505e-02
-2.438838183879852295e-01 1.397638320922851562e-01 -4.377174377441406250e-02 -2.271752804517745972e-02 3.610104322433471680e-02 -1.411806046962738037e-01 1.135880574584007263e-01 -4.998591914772987366e-02 -3.216417133808135986e-01 -3.629280254244804382e-02 -5.576533824205398560e-02 2.824827283620834351e-02 -2.115530520677566528e-01 2.665975317358970642e-02 1.662231832742691040e-01 1.633068472146987915e-01 -2.252255976200103760e-01 -3.727383911609649658e-01 -1.945780813694000244e-01 3.737789690494537354e-01 4.387475922703742981e-02 9.819761663675308228e-02 4.069637879729270935e-02 -1.578587293624877930e-01 1.126122325658798218e-01 -2.935548722743988037e-01 -2.365054041147232056e-01 2.529485523700714111e-01 -1.573257707059383392e-02 -1.802961975336074829e-01 1.215436756610870361e-01 4.242258146405220032e-02
-4.076176881790161133e-02 -2.547980248928070068e-01 -2.501073181629180908e-01 -4.919319972395896912e-02 -3.021400570869445801e-01 -2.550441622734069824e-01 -3.980638831853866577e-02 -1.286883205175399780e-01 -2.641138732433319092e-01 1.449379771947860718e-01 -2.736244641710072756e-04 -3.134107217192649841e-02 -2.151052951812744141e-01 3.190089017152786255e-02 -1.923771053552627563e-01 2.595157027244567871e-01 -1.970130652189254761e-01 -1.852820962667465210e-01 1.299484223127365112e-01 3.043345808982849121e-01 -3.042317926883697510e-01 1.272928714752197266e-01 2.003344446420669556e-01 -2.958726137876510620e-02 1.283803135156631470e-01 -5.195205658674240112e-02 -2.368846088647842407e-01 3.921933472156524658e-02 -7.350147515535354614e-02 -4.028923064470291138e-02 -1.427157670259475708e-01 -1.180025041103363037e-01
1.036984696984291077e-01 3.638919442892074585e-02 -2.543248236179351807e-01 -2.036885470151901245e-01 3.374291658401489258e-01 -1.358632147312164307e-01 6.944407522678375244e-02 -6.109997630119323730e-02 -2.312873750925064087e-01 3.922207653522491455e-01 9.218043088912963867e-02 -1.880975514650344849e-01 7.205644249916076660e-02 -1.237056851387023926e-01 -2.464082539081573486e-01 1.880020797252655029e-01 -3.375651547685265541e-03 -1.289081107825040817e-02 -1.995468884706497192e-01 -6.545356661081314087e-02 -5.802829563617706299e-02 1.881535798311233521e-01 9.884677827358245850e-02 5.607903003692626953e-02 2.033218145370483398e-01 -1.070598587393760681e-01 -3.180700540542602539e-01 3.661423176527023315e-02 8.770339190959930420e-02 -2.526135444641113281e-01 6.447302550077438354e-02 -2.148842513561248779e-01
6.352975219488143921e-02 2.316030114889144897e-02 -1.288776546716690063e-01 -1.216393858194351196e-01 7.921163737773895264e-02 -9.690493345260620117e-02 2.215738594532012939e-01 -8.027096837759017944e-02 -8.496502786874771118e-02 1.658214926719665527e-01 -5.983141809701919556e-02 -2.507567107677459717e-01 -1.286164019256830215e-02 -8.189274370670318604e-02 -1.727674305438995361e-01 -6.024836748838424683e-02 -3.553957045078277588e-01 -1.605395674705505371e-01 -1.987260133028030396e-01 2.686977386474609375e-01 -1.019232198596000671e-01 4.127318561077117920e-01 1.652695834636688232e-01 -2.610217928886413574e-01 9.895483404397964478e-02 -1.850219815969467163e-01 1.998129785060882568e-01 3.038690425455570221e-02 6.499494612216949463e-02 -3.003032803535461426e-01 -1.556390970945358276e-01 -8.853309601545333862e-02
2.125039882957935333e-02 1.949212998151779175e-01 -1.674911081790924072e-01 -1.764973849058151245e-01 3.438140824437141418e-02 -4.556209594011306763e-02 -3.741933107376098633e-01 1.075447723269462585e-02 -1.566749364137649536e-01 2.266611009836196899e-01 1.232594922184944153e-01 -1.470351070165634155e-01 -1.712433248758316040e-01 1.605076193809509277e-01 7.999581098556518555e-02 -2.131474763154983521e-01 -3.615546822547912598e-01 -1.890771836042404175e-01 -7.954150438308715820e-02 1.944271624088287354e-01 -1.702694743871688843e-01 1.631544828414916992e-01 2.770538032054901123e-01 1.900117285549640656e-02 -2.403248846530914307e-02 1.409090938977897167e-03 -1.972499638795852661e-01 5.249805375933647156e-02 -3.359766602516174316e-01 1.342570483684539795e-01 1.252400577068328857e-01 -8.448331058025360107e-02
4.425328969955444336e-02 7.100040465593338013e-02 -2.828191518783569336e-01 -1.405953913927078247e-01 2.094438076019287109e-01 -4.850585758686065674e-02 3.094938993453979492e-01 9.025120735168457031e-02 -6.898018717765808105e-02 1.904160231351852417e-01 -5.680154636502265930e-02 -1.404245048761367798e-01 -4.175864160060882568e-02 1.723120808601379395e-01 -2.258467078208923340e-01 3.500413298606872559e-01 -5.197105556726455688e-02 -3.061678111553192139e-01 -3.174155950546264648e-01 -6.176282092928886414e-02 -2.101600766181945801e-01 1.632741689682006836e-01 -1.272597759962081909e-01 -3.724321424961090088e-01 7.996554672718048096e-02 9.593160450458526611e-02 -1.059939637780189514e-01 1.259451210498809814e-01 -6.083407625555992126e-02 -2.014477364718914032e-02 -2.260774374008178711e-02 -1.082727126777172089e-02
-9.551058709621429443e-02 -2.101133614778518677e-01 -3.142257034778594971e-01 -1.397751569747924805e-01 2.872592806816101074e-01 2.035613059997558594e-01 2.789643965661525726e-02 -1.480962187051773071e-01 -1.519127041101455688e-01 2.012525200843811035e-01 9.915768355131149292e-02 1.324329674243927002e-01 -6.743250787258148193e-02 -9.143394976854324341e-02 -2.241906225681304932e-01 1.305066496133804321e-01 7.375514507293701172e-02 -1.369199454784393311e-01 -2.078495621681213379e-01 -2.976251579821109772e-02 -2.626187503337860107e-01 4.491635411977767944e-02 -2.346761524677276611e-02 -1.302008479833602905e-01 -1.346169263124465942e-01 -4.051548242568969727e-02 -4.633441567420959473e-01 8.980379253625869751e-02 2.066629827022552490e-01 -2.287974953651428223e-01 -1.667474396526813507e-02 1.265824735164642334e-01
-1.643602252006530762e-01 -1.563961952924728394e-01 9.042118489742279053e-02 2.575848251581192017e-02 2.954889833927154541e-01 2.817276865243911743e-02 2.342297881841659546e-01 -1.013268977403640747e-01 -2.491254508495330811e-01 1.807309836149215698e-01 8.840696513652801514e-02 2.865935862064361572e-01 -2.480646222829818726e-01 1.461615562438964844e-01 -9.299222379922866821e-02 2.129418216645717621e-02 4.513110034167766571e-03 -1.266988664865493774e-01 1.087268367409706116e-01 5.986281856894493103e-02 -1.830326765775680542e-01 2.122158110141754150e-01 1.474426984786987305e-01 -6.176945939660072327e-02 1.631351262331008911e-01 -2.520661056041717529e-01 -1.866523176431655884e-01 2.898097932338714600e-01 -3.357659280300140381e-01 -2.025757133960723877e-01 3.105790168046951294e-02 -1.023727655410766602e-01
-5.044790729880332947e-02 -3.039791584014892578e-01 -1.196485832333564758e-01 -1.067437753081321716e-01 1.691550575196743011e-02 8.350120484828948975e-02 -9.379001706838607788e-02 -2.684975415468215942e-02 2.217046730220317841e-02 -2.261915057897567749e-01 1.104856375604867935e-02 -1.743014752864837646e-01 -3.506675735116004944e-02 1.267269700765609741e-01 1.622287780046463013e-01 2.178999036550521851e-01 -1.474536210298538208e-01 -4.123832657933235168e-02 -4.518887400627136230e-01 6.938438117504119873e-02 -6.648519635200500488e-02 6.928131729364395142e-02 9.795381687581539154e-03 -2.039041221141815186e-01 8.511878550052642822e-02 -2.776153981685638428e-01 -2.561735808849334717e-01 2.801536023616790771e-01 -1.906129270792007446e-01 -3.059130012989044189e-01 4.322118312120437622e-02 -2.139062732458114624e-01
1.664086133241653442e-01 8.111708611249923706e-02 -7.338842749595642090e-02 -1.571553759276866913e-02 2.626359276473522186e-02 9.866777807474136353e-02 -2.449674159288406372e-01 1.485415920615196228e-02 -5.085982680320739746e-01 9.318634867668151855e-02 -1.667855829000473022e-01 -1.077373400330543518e-01 -1.796456426382064819e-01 -7.814108580350875854e-02 2.373508065938949585e-01 -2.492631673812866211e-01 -3.562939763069152832e-01 -2.140253484249114990e-01 -1.430956125259399414e-01 -4.296445101499557495e-02 -2.189775705337524414e-01 3.178093731403350830e-01 4.328684136271476746e-02 2.982667088508605957e-02 -9.020186029374599457e-03 9.570989757776260376e-02 -1.998976767063140869e-01 7.769849151372909546e-03 -1.548457592725753784e-01 -6.171014159917831421e-02 5.506446585059165955e-03 -4.410206526517868042e-02
5.424644052982330322e-02 -3.017963469028472900e-01 -1.075040176510810852e-01 -4.704449791461229324e-03 -6.797114759683609009e-02 2.849873602390289307e-01 1.752912183292210102e-03 7.111582159996032715e-02 -1.206061616539955139e-01 4.469751194119453430e-02 -3.096735663712024689e-02 -5.866304785013198853e-02 -4.946442786604166031e-03 -7.110808789730072021e-02 -4.940857738256454468e-02 1.914219707250595093e-01 2.035501413047313690e-02 -3.889810442924499512e-01 -4.224355220794677734e-01 1.520654410123825073e-01 -1.214806810021400452e-01 2.285856455564498901e-01 7.744534313678741455e-02 -1.581929028034210205e-01 9.950648061931133270e-03 -1.797615736722946167e-01 -3.042044639587402344e-01 1.602927595376968384e-01 -2.995935678482055664e-01 3.287046402692794800e-02 -5.166554450988769531e-02 -2.071446627378463745e-01
-2.021480351686477661e-01 4.442089051008224487e-02 -3.287104070186614990e-01 -1.782376468181610107e-01 9.367483109235763550e-02 1.766359619796276093e-02 3.435930982232093811e-02 -2.114111781120300293e-01 -4.663988016545772552e-03 -2.742145657539367676e-01 7.523321360349655151e-02 2.326466292142868042e-01 5.521144717931747437e-02 3.593506291508674622e-02 2.544214129447937012e-01 1.214974895119667053e-01 -4.615027830004692078e-02 -3.505828678607940674e-01 -2.402725517749786377e-01 -5.713693797588348389e-03 -2.679312974214553833e-02 3.370051980018615723e-01 1.191547662019729614e-01 -3.299601376056671143e-01 4.647812619805335999e-02 -1.239540427923202515e-01 -8.437982946634292603e-02 2.722673714160919189e-01 -3.756551444530487061e-02 -4.611169919371604919e-02 -1.434790641069412231e-01 -2.209826186299324036e-02
6.447801738977432251e-02 -9.198360145092010498e-02 -2.465023845434188843e-01 1.373569369316101074e-01 1.686120629310607910e-01 -2.549088001251220703e-01 -5.078871548175811768e-02 -6.947521120309829712e-02 2.068451978266239166e-02 4.819747805595397949e-02 -2.686012983322143555e-01 -2.255180776119232178e-01 -7.906602323055267334e-02 1.282610744237899780e-01 2.367625236511230469e-01 -4.413972422480583191e-02 -1.958505213260650635e-01 -9.124065190553665161e-02 5.769818276166915894e-02 3.042013049125671387e-01 9.990925341844558716e-02 2.719693481922149658e-01 -1.840230375528335571e-01 -8.095347136259078979e-02 2.470199763774871826e-01 -1.904145069420337677e-02 -3.348191082477569580e-01 2.750512659549713135e-01 -2.738404870033264160e-01 -7.118545472621917725e-02 3.516213595867156982e-02 5.590730905532836914e-02
-3.682022215798497200e-03 2.535202503204345703e-01 -8.868892490863800049e-02 2.003973536193370819e-02 -5.563125386834144592e-02 -5.692950636148452759e-02 -5.426673591136932373e-02 -1.303940117359161377e-01 -2.193153351545333862e-01 3.609424829483032227e-01 2.025534510612487793e-01 1.406923383474349976e-01 -5.009800791740417480e-01 1.668151170015335083e-01 -1.737237423658370972e-01 -3.566849604249000549e-02 6.710929423570632935e-02 -1.060813888907432556e-01 -3.128648996353149414e-01 -9.410615265369415283e-02 4.944626707583665848e-03 1.850983947515487671e-01 3.332795947790145874e-02 -1.473019719123840332e-01 -7.753198593854904175e-02 -5.885511264204978943e-02 -2.963474690914154053e-01 2.321581393480300903e-01 3.839172050356864929e-02 -2.861407399177551270e-02 -6.499189138412475586e-02 -1.199961006641387939e-01
-2.450363337993621826e-02 -1.261542141437530518e-01 -1.510692685842514038e-01 3.234036266803741455e-02 1.895803511142730713e-01 -3.319749236106872559e-01 -1.221072860062122345e-02 -3.638301417231559753e-02 -1.791847348213195801e-01 2.131876498460769653e-01 1.367588993161916733e-02 2.715496346354484558e-02 -1.641817837953567505e-01 -1.991564035415649414e-01 9.680606424808502197e-02 1.470471639186143875e-02 4.228304326534271240e-02 -3.925804495811462402e-01 1.807303875684738159e-01 -4.732564464211463928e-02 -2.269339561462402344e-01 -2.808045595884323120e-03 3.092806637287139893e-01 -1.019290089607238770e-01 9.047137200832366943e-02 2.235613316297531128e-01 -3.154506385326385498e-01 1.089310944080352783e-01 -1.904698312282562256e-01 -2.351240068674087524e-01 -2.156962603330612183e-01 -3.634208068251609802e-02
1.231593340635299683e-01 3.268276900053024292e-02 -1.769803166389465332e-01 1.560845877975225449e-02 2.262085229158401489e-01 -1.534939557313919067e-01 1.613848209381103516e-01 -2.564752101898193359e-01 8.526393771171569824e-02 -6.318625807762145996e-02 2.132962495088577271e-01 1.919246166944503784e-01 -3.688257932662963867e-01 4.997061565518379211e-02 5.108499899506568909e-02 -1.512310802936553955e-01 -5.762600898742675781e-02 -3.682998120784759521e-01 -2.254171967506408691e-01 -2.483120709657669067e-01 8.172123879194259644e-02 2.277216166257858276e-01 -1.648794859647750854e-02 3.484052792191505432e-02 2.146831154823303223e-01 -1.241959035396575928e-01 -7.164963334798812866e-02 2.043937295675277710e-01 -1.142574399709701538e-01 -3.061431050300598145e-01 -2.317995950579643250e-02 -2.901272103190422058e-02
2.051764875650405884e-01 -7.490062713623046875e-02 -4.165295660495758057e-01 -3.009375184774398804e-02 8.162103593349456787e-02 -2.219360023736953735e-01 -2.568651139736175537e-01 -4.974243044853210449e-02 -2.176367193460464478e-01 1.853880137205123901e-01 2.831487655639648438e-01 -9.017181396484375000e-02 -7.054325193166732788e-02 2.099195122718811035e-01 -1.810307651758193970e-01 -7.736384123563766479e-02 -3.474946916103363037e-01 -3.640688257291913033e-03 -1.322391629219055176e-01 3.418826265260577202e-03 2.184499241411685944e-02 -5.208984762430191040e-02 1.034739911556243896e-01 -5.261984094977378845e-02 7.479228079319000244e-02 -1.733168065547943115e-01 -1.882711052894592285e-01 1.969096064567565918e-01 -3.298105597496032715e-01 -1.391777992248535156e-01 -5.233098939061164856e-02 3.598646493628621101e-03
9.597665071487426758e-02 -2.856306135654449463e-01 -1.029000654816627502e-01 9.577962756156921387e-02 -7.610574364662170410e-02 1.583735942840576172e-01 -3.014452010393142700e-02 -1.518155783414840698e-01 -2.020705789327621460e-01 -2.152491658926010132e-01 -7.539597898721694946e-02 9.789600968360900879e-03 -1.072541549801826477e-01 -2.991652488708496094e-02 6.601180881261825562e-02 1.211530640721321106e-01 -5.452748760581016541e-02 -1.651874631643295288e-01 -3.931715190410614014e-01 8.901192247867584229e-02 -1.446493342518806458e-02 1.588689386844635010e-01 2.103127092123031616e-01 -3.030008375644683838e-01 1.452925335615873337e-02 -2.985537648200988770e-01 -3.162181675434112549e-01 1.035073325037956238e-01 -1.232617050409317017e-01 -2.316891252994537354e-01 -2.095382660627365112e-01 -2.077063620090484619e-01
-7.731974124908447266e-02 -5.532057583332061768e-02 -3.270697593688964844e-02 1.060418933629989624e-01 -3.112364001572132111e-02 1.135549992322921753e-01 3.641057312488555908e-01 -1.785808801651000977e-01 -1.548002958297729492e-01 1.374964565038681030e-01 -2.019238099455833435e-02 -1.399244368076324463e-01 -2.280805408954620361e-01 1.400256454944610596e-01 -8.548548817634582520e-02 9.380815550684928894e-03 -3.810872733592987061e-01 -2.524069845676422119e-01 -1.766661256551742554e-01 1.638890951871871948e-01 5.553441867232322693e-02 3.329302072525024414e-01 -1.933294348418712616e-02 1.631891936995089054e-03 -2.061286270618438721e-01 -1.345638036727905273e-01 -2.936394810676574707e-01 1.128671765327453613e-01 1.930929422378540039e-01 -2.433166950941085815e-01 7.147567719221115112e-02 -1.263874769210815430e-01
1.850692629814147949e-01 -7.600534707307815552e-02 -3.619956374168395996e-01 1.587781310081481934e-01 -7.662656158208847046e-02 -3.275582790374755859e-01 -2.383014187216758728e-02 6.184687465429306030e-02 -2.116089314222335815e-01 1.248180791735649109e-01 3.366195857524871826e-01 -1.184836626052856445e-01 -2.378903925418853760e-01 1.531211882829666138e-01 -7.134597748517990112e-02 -1.066916212439537048e-01 -2.594296038150787354e-01 1.384093146771192551e-02 -1.330868750810623169e-01 2.210559509694576263e-02 -2.024922752752900124e-03 9.561886638402938843e-02 8.765442669391632080e-02 -2.318454720079898834e-02 7.506701163947582245e-03 -3.302723467350006104e-01 -1.935696452856063843e-01 1.205458268523216248e-01 -3.254343271255493164e-01 1.252214075066149235e-03 -1.509136408567428589e-01 9.516974538564682007e-02
-3.923936188220977783e-02 5.741728097200393677e-02 -2.965942919254302979e-01 -1.687522232532501221e-01 -3.211103379726409912e-01 -2.272954136133193970e-01 -3.082954790443181992e-03 -1.689187437295913696e-01 -2.091516256332397461e-01 -3.020151890814304352e-02 2.042381614446640015e-01 -1.491673439741134644e-01 7.143396884202957153e-02 1.011520698666572571e-01 -6.615587323904037476e-02 -7.578945159912109375e-02 -3.209294378757476807e-02 -1.411815136671066284e-01 2.928380854427814484e-03 1.082565635442733765e-01 -1.120864674448966980e-01 5.810485780239105225e-02 7.312088459730148315e-02 -1.480876356363296509e-01 -2.211669646203517914e-02 -1.244309172034263611e-01 -4.123494923114776611e-01 1.210809871554374695e-01 -3.734921813011169434e-01 -8.796390146017074585e-02 -2.795511782169342041e-01 -2.436595112085342407e-01
8.848539739847183228e-02 -5.201701074838638306e-02 -2.040658742189407349e-01 -9.467002004384994507e-03 1.558490656316280365e-02 3.619907656684517860e-03 2.803297936916351318e-01 -2.228014022111892700e-01 -9.237985312938690186e-02 -1.104480847716331482e-01 2.210448682308197021e-01 -3.871059417724609375e-02 1.637604981660842896e-01 -6.840471178293228149e-02 8.329592645168304443e-02 7.524337619543075562e-02 -1.825202703475952148e-01 -1.420885920524597168e-01 -1.606847792863845825e-01 2.381407320499420166e-01 -4.086072146892547607e-01 2.994746863842010498e-01 1.651954799890518188e-01 -6.270366720855236053e-03 1.498691439628601074e-01 -1.740161925554275513e-01 -2.296626418828964233e-01 2.270803451538085938e-01 -7.464960962533950806e-02 -3.165907561779022217e-01 -6.395182758569717407e-02 1.308050453662872314e-01
6.798051297664642334e-02 1.086120754480361938e-01 -2.956183254718780518e-01 -1.090340167284011841e-01 2.709949202835559845e-02 -3.681232407689094543e-02 2.825036942958831787e-01 -3.921498656272888184e-01 1.535387989133596420e-02 -2.246297299861907959e-01 1.796406954526901245e-01 -1.623755991458892822e-01 3.334246203303337097e-02 1.004752367734909058e-01 -1.383899301290512085e-01 8.443690836429595947e-03 -8.901979029178619385e-02 -4.293583333492279053e-01 -2.508613765239715576e-01 8.112720400094985962e-02 -1.219654083251953125e-01 1.378943473100662231e-01 1.002190634608268738e-01 -5.014406517148017883e-02 -7.582662999629974365e-02 -1.779737472534179688e-01 -2.835842370986938477e-01 -3.398823365569114685e-02 -2.024475485086441040e-01 5.387506261467933655e-02 -5.300570651888847351e-02 1.869005858898162842e-01
-2.110796272754669189e-01 -3.247353807091712952e-02 -1.068589091300964355e-01 7.367584854364395142e-02 -1.399888843297958374e-02 -8.975181728601455688e-02 1.969389766454696655e-01 -1.533648520708084106e-01 -6.555136293172836304e-02 -2.735965140163898468e-02 1.660962849855422974e-01 2.754846215248107910e-01 1.051133126020431519e-01 -6.168143823742866516e-03 1.416587084531784058e-01 8.902250975370407104e-02 6.819292902946472168e-03 -1.359106898307800293e-01 4.397957585752010345e-03 1.603511571884155273e-01 -9.761718660593032837e-02 5.294734239578247070e-01 2.107822299003601074e-01 -9.521459788084030151e-02 2.478371262550354004e-01 -2.344213426113128662e-01 -3.441211879253387451e-01 2.167114168405532837e-01 7.275446504354476929e-02 -1.906395703554153442e-01 5.114292725920677185e-02 7.585638761520385742e-02
1.084761247038841248e-01 -2.183775007724761963e-01 -2.493756264448165894e-01 -2.978684613481163979e-03 1.775992065668106079e-01 -2.672283947467803955e-01 8.095338940620422363e-02 -2.442729324102401733e-01 -1.842977404594421387e-01 9.291455149650573730e-02 2.574788630008697510e-01 1.987615600228309631e-02 -7.726716250181198120e-02 1.845921128988265991e-01 -3.873500041663646698e-03 -8.626610785722732544e-02 -1.618503481149673462e-01 -2.153345569968223572e-02 -1.236691921949386597e-01 2.541464865207672119e-01 -5.611348897218704224e-02 3.420361876487731934e-02 2.621661722660064697e-01 2.899138033390045166e-01 2.478779256343841553e-01 -3.932098448276519775e-01 -1.004134565591812134e-01 6.063411757349967957e-02 -1.794902533292770386e-01 -4.187191650271415710e-02 1.567542552947998047e-01 -1.947150751948356628e-02
1.494154985994100571e-02 -3.380696773529052734e-01 -1.548051834106445312e-01 -8.655781298875808716e-02 -1.762577705085277557e-02 -1.368822902441024780e-01 2.314766794443130493e-01 4.263332113623619080e-02 -1.569597572088241577e-01 3.868510425090789795e-01 1.443556845188140869e-01 4.567725583910942078e-03 -1.818274557590484619e-01 -1.599496901035308838e-01 6.122342124581336975e-02 4.212870821356773376e-02 -3.460875749588012695e-01 -1.211585253477096558e-01 -1.027890518307685852e-01 -6.169733777642250061e-02 -2.947672605514526367e-01 2.175783812999725342e-01 1.748850494623184204e-01 -1.560387909412384033e-01 1.451800614595413208e-01 -2.222215831279754639e-01 1.005204468965530396e-01 2.232060283422470093e-01 -5.292136594653129578e-02 -3.122320398688316345e-02 2.077001705765724182e-02 -2.183657437562942505e-01
2.359341531991958618e-01 -1.208719909191131592e-01 -1.119311675429344177e-01 -9.286242537200450897e-03 -1.245623677968978882e-01 3.192222490906715393e-02 1.208065897226333618e-01 8.971750736236572266e-03 -3.840324282646179199e-02 -1.394367814064025879e-01 1.022089570760726929e-01 -7.942037284374237061e-02 -1.161639988422393799e-01 1.471805572509765625e-01 2.005480974912643433e-01 -2.573636770248413086e-01 -2.816980332136154175e-02 -3.247850537300109863e-01 -8.138094097375869751e-02 -3.970742970705032349e-02 -1.580924689769744873e-01 7.635356485843658447e-02 2.101368755102157593e-01 -9.447405487298965454e-02 2.358238399028778076e-01 -6.478603184223175049e-02 -4.005536437034606934e-01 2.059074342250823975e-01 -2.875021100044250488e-01 -1.456202417612075806e-01 -3.755393326282501221e-01 2.625074796378612518e-02
-1.927949115633964539e-02 -9.222398698329925537e-02 -1.394736021757125854e-01 1.573009788990020752e-02 1.133293434977531433e-01 -2.644670605659484863e-01 -4.131496697664260864e-02 -4.965553060173988342e-02 -2.151051610708236694e-01 -1.510272920131683350e-01 -8.151847124099731445e-02 -2.830795012414455414e-02 -6.799089163541793823e-02 2.838367223739624023e-02 -9.853541105985641479e-02 -1.359403580427169800e-01 -7.265839725732803345e-02 -3.776300847530364990e-01 -2.546829283237457275e-01 -1.669423878192901611e-01 -1.274158060550689697e-01 3.223653435707092285e-01 5.104900896549224854e-02 -1.815959513187408447e-01 3.359223604202270508e-01 -6.882033497095108032e-02 -3.231993615627288818e-01 -2.223892658948898315e-01 2.505696117877960205e-01 2.066630125045776367e-02 1.891165077686309814e-01 -8.656761795282363892e-02
1.092647910118103027e-01 -3.874689638614654541e-01 -3.132985830307006836e-01 9.923131763935089111e-02 5.844829976558685303e-02 1.715658791363239288e-02 -1.612051576375961304e-01 -6.153518706560134888e-02 -1.668314486742019653e-01 4.749308899044990540e-02 1.821676343679428101e-01 -3.029835820198059082e-01 -1.667462587356567383e-01 3.697878913953900337e-03 3.730535507202148438e-02 2.567718625068664551e-01 -5.352605879306793213e-02 -3.680195510387420654e-01 1.806116104125976562e-02 1.685744374990463257e-01 4.515543952584266663e-02 7.958144694566726685e-02 1.419203430414199829e-01 -3.423456847667694092e-02 4.791804822161793709e-04 -1.689647883176803589e-02 -2.014816552400588989e-01 1.744046062231063843e-01 -1.700714081525802612e-01 -3.667964339256286621e-01 -1.883588731288909912e-02 1.199122965335845947e-01
-1.808995604515075684e-01 5.550742149353027344e-02 5.204191431403160095e-02 7.759432494640350342e-02 2.162296921014785767e-01 -1.863268464803695679e-01 -7.265495508909225464e-02 -7.912888191640377045e-03 -3.882756531238555908e-01 8.090448565781116486e-03 -1.023458316922187805e-01 1.794617772102355957e-01 -2.030979692935943604e-01 9.837866574525833130e-02 1.164687201380729675e-01 2.325240708887577057e-02 -2.482937127351760864e-01 -3.521928787231445312e-01 -2.213491946458816528e-01 3.076148927211761475e-01 -1.197375059127807617e-01 1.288258135318756104e-01 7.460045162588357925e-03 -2.146867960691452026e-01 1.449803709983825684e-01 -2.648233771324157715e-01 -5.956920608878135681e-02 2.365200072526931763e-01 6.484791636466979980e-02 -2.160648703575134277e-01 4.321605712175369263e-02 -1.800901256501674652e-02
-3.378136754035949707e-01 -2.604448199272155762e-01 -1.081877052783966064e-01 -1.505203247070312500e-01 9.905999153852462769e-02 6.205954775214195251e-02 5.463210865855216980e-02 -3.004645705223083496e-01 -4.360248446464538574e-01 -6.426352262496948242e-02 6.249012798070907593e-02 1.608591824769973755e-01 -1.309641450643539429e-01 2.327156662940979004e-01 1.515592336654663086e-01 2.312781102955341339e-02 -1.225426346063613892e-01 -2.890643775463104248e-01 8.112061023712158203e-02 -8.120320737361907959e-02 7.507057487964630127e-02 2.186947762966156006e-01 9.939232468605041504e-02 2.313616871833801270e-02 4.907704517245292664e-02 -2.409694045782089233e-01 -2.200744450092315674e-01 1.059505194425582886e-01 -4.937993735074996948e-02 -2.097351551055908203e-01 2.435363829135894775e-02 -1.230457797646522522e-01
7.660317420959472656e-02 -1.449574232101440430e-01 -3.361704945564270020e-01 -5.206585675477981567e-02 9.203828871250152588e-02 -2.717147767543792725e-01 -1.236891523003578186e-01 1.715186052024364471e-02 7.541567832231521606e-02 1.891502924263477325e-02 -7.713530957698822021e-02 -1.347321718931198120e-01 -1.957608312368392944e-01 -6.994111835956573486e-02 1.456885337829589844e-01 4.207229614257812500e-02 -2.348321825265884399e-01 -8.386987447738647461e-02 -6.411724537611007690e-02 2.633860707283020020e-01 2.135306783020496368e-02 2.333072870969772339e-01 -2.540534734725952148e-01 -1.616324037313461304e-01 1.898837834596633911e-01 8.416083455085754395e-02 -4.762856662273406982e-01 6.381861120462417603e-02 -2.882559895515441895e-01 -1.194519773125648499e-01 1.022631824016571045e-01 -7.044505327939987183e-03
-4.396948590874671936e-02 1.854057051241397858e-02 -1.767931282520294189e-01 5.975397769361734390e-03 3.346883459016680717e-03 -4.886980727314949036e-02 -2.131479606032371521e-02 -5.403273180127143860e-02 -3.965822458267211914e-01 -8.526142686605453491e-02 -1.471088975667953491e-01 1.143210288137197495e-02 -7.752241194248199463e-02 1.632089763879776001e-01 2.680579125881195068e-01 3.306786417961120605e-01 -3.283077105879783630e-02 -2.876316606998443604e-01 -2.231044471263885498e-01 2.551864087581634521e-01 -2.223083283752202988e-03 1.824652105569839478e-01 1.736518591642379761e-01 -2.491249591112136841e-01 -9.705790877342224121e-02 -2.547401189804077148e-01 -2.598208487033843994e-01 1.672533005475997925e-01 -3.917456045746803284e-02 6.678876280784606934e-02 -1.927516013383865356e-01 -1.527246385812759399e-01
-3.843195736408233643e-01 8.173713088035583496e-02 -4.623122140765190125e-02 2.512881532311439514e-02 3.151515498757362366e-02 4.012075066566467285e-02 2.017380744218826294e-01 -1.427062004804611206e-01 -1.567431725561618805e-02 9.742652066051959991e-03 -1.302853673696517944e-01 -3.042247891426086426e-01 -2.541290819644927979e-01 1.169610396027565002e-01 -1.401158273220062256e-01 -2.552303671836853027e-01 -2.402655780315399170e-01 -2.112336009740829468e-01 -1.065595895051956177e-01 4.850528761744499207e-02 -1.403612941503524780e-01 1.699155271053314209e-01 1.039644554257392883e-01 -1.172315031290054321e-01 -1.461780816316604614e-01 -1.931775510311126709e-01 -3.110162019729614258e-01 1.326170712709426880e-01 3.607665747404098511e-02 -3.212380707263946533e-01 4.502435028553009033e-02 -1.938364207744598389e-01
-5.891819298267364502e-02 -9.060103446245193481e-02 -1.997944861650466919e-01 7.809033244848251343e-02 4.055267199873924255e-02 1.082869693636894226e-01 1.138590499758720398e-01 -2.444543242454528809e-01 8.775507449172437191e-04 -2.243752181529998779e-01 2.188265174627304077e-01 1.316453516483306885e-01 -6.208781152963638306e-02 -3.093178011476993561e-02 2.238823473453521729e-01 9.358397126197814941e-02 -1.354866772890090942e-01 -1.687723100185394287e-01 5.300963297486305237e-02 1.084922626614570618e-01 -2.408195137977600098e-01 3.026965856552124023e-01 2.318726181983947754e-01 5.888080224394798279e-02 1.560776233673095703e-01 -1.538840588182210922e-02 -4.181384146213531494e-01 1.579972654581069946e-01 -1.108831912279129028e-01 -3.557645678520202637e-01 -2.127367258071899414e-01 1.286619808524847031e-02
-2.039920389652252197e-01 -7.414099574089050293e-02 -2.379134297370910645e-01 8.245307952165603638e-02 -9.590133279561996460e-02 -3.299952149391174316e-01 -1.913603097200393677e-01 -6.854955852031707764e-02 -1.223455369472503662e-01 -1.588862687349319458e-01 -4.272317979484796524e-03 -2.313002198934555054e-01 -2.871212363243103027e-01 -4.173919185996055603e-02 2.632469497621059418e-02 8.675277233123779297e-02 -1.009848266839981079e-01 -3.058260083198547363e-01 -1.824734508991241455e-01 1.218394860625267029e-01 -1.222040578722953796e-01 3.634104877710342407e-02 -2.187227308750152588e-01 -9.163718670606613159e-02 1.641812771558761597e-01 -1.971100829541683197e-02 -3.544590175151824951e-01 4.543749243021011353e-02 -3.252635896205902100e-01 2.076841704547405243e-02 -5.889869108796119690e-02 2.341776490211486816e-01
3.160220012068748474e-02 -1.668650656938552856e-01 -8.175488561391830444e-02 1.068513691425323486e-01 9.978144615888595581e-02 -4.626099169254302979e-01 1.107511371374130249e-01 9.558448940515518188e-02 -2.045253515243530273e-01 -8.888890035450458527e-03 2.171482890844345093e-01 1.370258331298828125e-01 -1.848444342613220215e-01 8.948365598917007446e-02 1.005544736981391907e-01 7.942382991313934326e-02 -3.088039457798004150e-01 -2.142236232757568359e-01 -1.185018047690391541e-01 -1.453608870506286621e-01 4.312606528401374817e-02 3.426381051540374756e-01 -2.435388565063476562e-01 -2.583948075771331787e-01 1.220874115824699402e-01 6.031910330057144165e-02 -2.248238921165466309e-01 1.404572427272796631e-01 -9.830506891012191772e-02 -1.325470805168151855e-01 -5.866471305489540100e-02 -9.332936606369912624e-04
-6.254282593727111816e-02 9.213801473379135132e-03 1.148806214332580566e-01 -3.063818812370300293e-01 3.149447590112686157e-02 -1.325772404670715332e-01 3.903440386056900024e-02 1.278507113456726074e-01 -3.341984450817108154e-01 -2.583610266447067261e-02 -8.827426284551620483e-02 -2.092852890491485596e-01 -3.674322366714477539e-01 7.342459633946418762e-03 1.176574900746345520e-01 -9.452798962593078613e-02 -1.066056936979293823e-01 -1.989451944828033447e-01 -4.241911470890045166e-01 -5.574564263224601746e-02 -1.445974558591842651e-01 3.904339075088500977e-01 5.785538256168365479e-02 -1.310986280441284180e-01 9.598947316408157349e-02 4.993228986859321594e-02 1.161821559071540833e-01 2.159134745597839355e-01 -5.695500411093235016e-03 -1.221609190106391907e-01 1.131357550621032715e-01 5.709287896752357483e-02
1.289426237344741821e-01 -6.373765412718057632e-03 -3.626917600631713867e-01 -1.447299402207136154e-02 1.323726177215576172e-01 -2.226653248071670532e-01 -4.360934719443321228e-02 -1.247756415978074074e-03 -1.887147128582000732e-02 -6.691446155309677124e-02 -1.396917402744293213e-01 -5.896164104342460632e-02 -8.058415353298187256e-02 1.015494689345359802e-01 3.155124187469482422e-01 1.045865491032600403e-01 -2.937570512294769287e-01 -1.710747927427291870e-01 6.703216582536697388e-02 1.648785322904586792e-01 1.763672195374965668e-02 2.409981489181518555e-01 -2.096227407455444336e-01 -7.384459674358367920e-02 2.009776830673217773e-01 6.330753862857818604e-02 -4.268533289432525635e-01 9.785257279872894287e-02 -3.131588101387023926e-01 -1.365200132131576538e-01 1.396990418434143066e-01 5.627324804663658142e-03
2.458902895450592041e-01 1.050428766757249832e-02 -8.619884401559829712e-02 9.480898082256317139e-02 2.132264673709869385e-01 -1.377582103013992310e-01 3.421869128942489624e-02 -1.833344101905822754e-01 -1.095753908157348633e-02 -8.264596015214920044e-02 2.415655106306076050e-01 2.014637440443038940e-01 -2.543602585792541504e-01 1.860233992338180542e-01 5.483979359269142151e-02 -2.073702961206436157e-01 -4.625186324119567871e-02 -2.922138273715972900e-01 -1.090760007500648499e-01 -1.608937084674835205e-01 3.675634041428565979e-02 2.707996964454650879e-01 -1.773038059473037720e-01 -7.204524427652359009e-02 1.538118273019790649e-01 -8.635973185300827026e-02 -2.608180046081542969e-01 2.806388139724731445e-01 -1.366275995969772339e-01 -3.461579084396362305e-01 -1.386126279830932617e-01 -1.867149956524372101e-02
2.160996012389659882e-02 -1.159434095025062561e-01 -2.214184105396270752e-01 -1.255873739719390869e-01 1.875056028366088867e-01 -1.299553662538528442e-01 1.075342297554016113e-01 -1.129353046417236328e-01 -1.744796186685562134e-01 -7.944909855723381042e-03 8.420312404632568359e-02 -1.200760155916213989e-01 -1.320973485708236694e-01 1.335528958588838577e-02 1.953159868717193604e-01 -1.161277061328291893e-03 5.608961358666419983e-02 -2.942326366901397705e-01 4.830745980143547058e-02 -2.133163213729858398e-01 7.541800732724368572e-04 4.218440130352973938e-02 1.039918065071105957e-01 -3.904471173882484436e-02 2.273110449314117432e-01 7.765033096075057983e-02 -2.606298625469207764e-01 1.983179599046707153e-01 -7.181070744991302490e-02 -6.007592678070068359e-01 -2.150175720453262329e-01 -9.055672585964202881e-02
-8.458074927330017090e-02 1.332189440727233887e-01 -4.595630525727756321e-05 -7.358834892511367798e-02 1.571831554174423218e-01 -1.487222760915756226e-01 -2.624199725687503815e-02 -1.185602769255638123e-01 -4.097520112991333008e-01 9.767767786979675293e-02 -3.325680969282984734e-03 1.380744725465774536e-01 -1.605594903230667114e-01 -2.590461075305938721e-02 2.768062949180603027e-01 1.354292035102844238e-01 -2.923583090305328369e-01 -3.459652662277221680e-01 -3.027939796447753906e-01 3.200427889823913574e-01 4.956096038222312927e-02 9.018788486719131470e-02 -1.565484888851642609e-02 -9.781691431999206543e-02 1.454079151153564453e-01 -1.536323428153991699e-01 -1.325441151857376099e-01 2.952862977981567383e-01 3.495428711175918579e-02 -1.250083744525909424e-01 5.733358860015869141e-02 2.936757914721965790e-02
-2.613248825073242188e-01 -1.577534675598144531e-01 -2.608725130558013916e-01 1.396149992942810059e-01 1.598097234964370728e-01 -2.175652086734771729e-01 -1.967493891716003418e-01 2.736938558518886566e-02 -1.041392683982849121e-01 -1.633288804441690445e-03 2.351940795779228210e-02 -1.305456906557083130e-01 -9.428410232067108154e-02 1.184594780206680298e-01 -1.368676871061325073e-01 -2.667856775224208832e-02 -1.237623989582061768e-01 -9.030733257532119751e-02 -2.167056500911712646e-01 -1.882119327783584595e-01 -3.204120397567749023e-01 3.169126212596893311e-01 -1.539769321680068970e-01 -7.396826893091201782e-02 2.510408461093902588e-01 1.183080226182937622e-01 -3.852242529392242432e-01 9.317156672477722168e-02 1.801365315914154053e-01 -1.664486527442932129e-02 7.551819086074829102e-02 1.596000045537948608e-01
-2.917079031467437744e-01 -9.941042214632034302e-02 6.494321674108505249e-02 -4.186136275529861450e-02 4.689761251211166382e-02 1.107157170772552490e-01 2.197938412427902222e-01 -2.560766935348510742e-01 -3.257409334182739258e-01 1.812684237957000732e-01 -6.374589353799819946e-02 -3.280661255121231079e-02 3.541328385472297668e-02 1.754445731639862061e-01 -1.203168630599975586e-01 -6.228097900748252869e-02 -6.325630098581314087e-02 -8.993652462959289551e-02 -4.309790581464767456e-02 2.103097587823867798e-01 -1.674646288156509399e-01 2.914107739925384521e-01 8.956909924745559692e-02 6.581604480743408203e-02 1.438053101301193237e-01 -4.866796433925628662e-01 -2.028126865625381470e-01 1.307846158742904663e-01 -1.176705807447433472e-01 -2.108188867568969727e-01 1.167929992079734802e-01 7.081060856580734253e-02
-1.862732172012329102e-01 -6.526399403810501099e-02 -2.786385416984558105e-01 -6.542374193668365479e-02 -1.652011573314666748e-01 8.252382278442382812e-02 9.048582613468170166e-02 -1.335689872503280640e-01 -5.593045949935913086e-01 -8.734522759914398193e-02 1.133859083056449890e-01 9.955962747335433960e-02 -1.440283209085464478e-01 1.942754685878753662e-01 2.237193286418914795e-01 1.032379120588302612e-01 -1.662073433399200439e-01 -2.819139063358306885e-01 2.185449749231338501e-01 -7.999457418918609619e-02 8.766822516918182373e-02 1.994279474020004272e-01 1.459536254405975342e-01 -8.573867380619049072e-02 1.101417839527130127e-01 -8.254162967205047607e-02 -2.520441077649593353e-02 1.646566838026046753e-01 -1.945035718381404877e-02 -2.513169050216674805e-01 4.855963587760925293e-02 -8.135353773832321167e-02
5.034745112061500549e-02 1.181581169366836548e-01 -1.935703866183757782e-02 -3.024526238441467285e-01 6.244294345378875732e-02 3.912175446748733521e-02 -1.047784537076950073e-01 -1.435095220804214478e-01 3.894478455185890198e-02 5.171377658843994141e-01 1.404489576816558838e-01 1.539911776781082153e-01 -2.434049099683761597e-01 5.732241645455360413e-02 -2.182166874408721924e-01 1.167061403393745422e-01 -1.241093575954437256e-01 -1.379093825817108154e-01 -1.149093583226203918e-01 5.849485471844673157e-02 2.393008582293987274e-02 2.239605039358139038e-01 2.658980786800384521e-01 -2.069373875856399536e-01 2.479343116283416748e-01 2.059422619640827179e-02 -2.958805561065673828e-01 1.366037577390670776e-01 -1.137877926230430603e-01 -1.463728249073028564e-01 9.018212556838989258e-03 -2.512133866548538208e-02
-2.258944958448410034e-01 9.962055087089538574e-02 -1.237874329090118408e-01 1.191986538469791412e-02 -4.704003781080245972e-02 1.136374771595001221e-01 -7.986186444759368896e-02 -9.621944278478622437e-02 8.079906553030014038e-02 1.613610833883285522e-01 1.539210677146911621e-01 -1.098488494753837585e-01 -3.358049988746643066e-01 -1.046574115753173828e-02 8.446789532899856567e-02 9.976214170455932617e-02 -1.075067892670631409e-01 -1.217760816216468811e-01 -3.387566208839416504e-01 -1.199560016393661499e-01 -1.195660531520843506e-01 4.395756125450134277e-01 -1.918360441923141479e-01 -2.406302839517593384e-01 -6.938034296035766602e-02 -3.342346549034118652e-01 -1.443401426076889038e-01 9.885119646787643433e-02 1.860796362161636353e-01 -9.949172288179397583e-02 -2.112242728471755981e-01 2.240467816591262817e-02
2.114381343126296997e-01 4.227007925510406494e-02 -4.187714755535125732e-01 -3.307228907942771912e-02 2.531147934496402740e-02 -1.586200445890426636e-01 -3.269515186548233032e-02 -2.714214324951171875e-01 -2.211557775735855103e-01 1.486513167619705200e-01 7.820931077003479004e-02 -3.859666362404823303e-02 -1.755465716123580933e-01 1.711908429861068726e-01 1.264805323444306850e-03 -1.649643033742904663e-01 -3.617076575756072998e-01 -3.847766667604446411e-02 1.660818792879581451e-02 -8.531087636947631836e-02 -2.088693380355834961e-01 8.429230749607086182e-02 3.760717809200286865e-01 1.079305708408355713e-01 -2.032746002078056335e-02 -3.296372890472412109e-01 -6.175476312637329102e-02 7.751353830099105835e-02 -8.814205974340438843e-02 -1.229664459824562073e-01 -1.577401012182235718e-01 1.442104019224643707e-02
1.343128234148025513e-01 -9.831519564613699913e-04 -2.848181426525115967e-01 -2.477594465017318726e-02 8.483789861202239990e-02 -3.202204108238220215e-01 -1.292847543954849243e-01 -6.995489448308944702e-02 1.075542792677879333e-01 -6.929510831832885742e-02 -1.555494070053100586e-01 9.933604858815670013e-03 -1.810184717178344727e-01 9.291957318782806396e-02 2.996039986610412598e-01 7.807286828756332397e-02 -1.924132406711578369e-01 -9.689772129058837891e-02 -1.834022440016269684e-02 1.331828981637954712e-01 -6.650780141353607178e-02 2.294177114963531494e-01 -1.292619556188583374e-01 -2.244376540184020996e-01 1.659425348043441772e-01 1.604953035712242126e-02 -3.736779391765594482e-01 2.151196300983428955e-01 -3.911011219024658203e-01 2.717035589739680290e-03 7.192962616682052612e-02 1.745941340923309326e-01
-8.399099856615066528e-02 5.928637459874153137e-02 -7.209422439336776733e-02 3.101383894681930542e-02 4.155843704938888550e-02 -7.857096940279006958e-02 4.933067411184310913e-02 -1.255059689283370972e-01 -4.536449611186981201e-01 3.105099685490131378e-02 -1.916605383157730103e-01 1.176831349730491638e-01 -1.795637458562850952e-01 -5.453480780124664307e-02 2.165727317333221436e-01 1.333883553743362427e-01 3.882801160216331482e-02 -3.727247714996337891e-01 -7.216887921094894409e-02 1.543899029493331909e-01 -6.311117112636566162e-02 1.721329092979431152e-01 5.197860300540924072e-03 -1.754125654697418213e-01 4.594452679157257080e-02 -3.744592070579528809e-01 -1.620883643627166748e-01 2.670980393886566162e-01 -1.832108199596405029e-01 -2.754831016063690186e-01 -1.174541283398866653e-02 -1.284758895635604858e-01
1.406290382146835327e-01 -1.165104657411575317e-02 -5.547454357147216797e-01 1.936559081077575684e-01 -1.635563676245510578e-03 -1.782383536919951439e-03 7.072841376066207886e-02 -1.372589766979217529e-01 -2.532682120800018311e-01 2.947592176496982574e-02 1.215948387980461121e-01 -5.920973420143127441e-02 -1.163690239191055298e-01 -1.138137802481651306e-01 -1.425950601696968079e-02 -2.419229596853256226e-01 -1.535868346691131592e-01 6.764093041419982910e-02 -1.189519912004470825e-01 1.462330371141433716e-01 -2.806298900395631790e-03 2.530085146427154541e-01 2.673738598823547363e-01 -1.469725817441940308e-01 -1.873824596405029297e-01 -1.857618093490600586e-01 -2.907319664955139160e-01 -1.579839587211608887e-01 2.613732591271400452e-02 2.988054882735013962e-03 -1.545295119285583496e-01 -1.340904533863067627e-01
2.170110195875167847e-01 -2.240531845018267632e-03 -2.757045328617095947e-01 6.778708100318908691e-02 -1.269003301858901978e-01 1.719838976860046387e-01 9.834717959165573120e-03 -2.070428878068923950e-01 -2.973300218582153320e-01 9.636452794075012207e-02 7.248210161924362183e-02 6.918832659721374512e-02 3.179408237338066101e-02 8.322127163410186768e-03 -3.884926736354827881e-01 9.980666637420654297e-02 -1.558488756418228149e-01 -2.533706426620483398e-01 -1.304328292608261108e-01 -2.306784242391586304e-01 7.129872217774391174e-03 2.444397211074829102e-01 2.942006587982177734e-01 -1.742558330297470093e-01 6.691766530275344849e-02 1.203839492518454790e-04 -2.164166867733001709e-01 8.000285364687442780e-03 -1.459896266460418701e-01 -2.204220369458198547e-02 -2.391146719455718994e-01 2.194606065750122070e-01
-1.366543322801589966e-01 5.354843288660049438e-02 -3.553564846515655518e-01 1.712112687528133392e-02 -1.027298271656036377e-01 1.085831299424171448e-01 -9.727611392736434937e-02 -3.964650034904479980e-01 -1.764053404331207275e-01 1.071544140577316284e-01 -1.423282772302627563e-01 -3.378297686576843262e-01 6.019875034689903259e-02 1.534206978976726532e-02 -5.652231350541114807e-02 -6.600745767354965210e-02 -1.049658209085464478e-01 -1.745880395174026489e-01 -4.878925532102584839e-02 -1.540402621030807495e-01 -7.747798226773738861e-03 3.002304136753082275e-01 -8.328074216842651367e-02 -2.220966815948486328e-01 -1.190449371933937073e-01 3.070332482457160950e-02 -9.436012804508209229e-02 4.219906628131866455e-01 -2.000764012336730957e-01 -9.345164149999618530e-02 -8.381359511986374855e-04 9.782735258340835571e-02
-2.372048199176788330e-01 1.126667633652687073e-01 -1.598820686340332031e-01 1.453817915171384811e-02 1.714817993342876434e-02 -5.132133886218070984e-02 9.868118911981582642e-03 -4.839471727609634399e-02 -3.501991629600524902e-01 -1.169907301664352417e-01 -2.109639346599578857e-01 6.673180311918258667e-02 -4.768499732017517090e-02 4.613886773586273193e-02 1.191123649477958679e-01 2.303259968757629395e-01 -1.868164688348770142e-01 -4.388197362422943115e-01 -2.434631139039993286e-01 2.526016831398010254e-01 4.588208347558975220e-02 3.410418033599853516e-01 2.453740313649177551e-02 -2.726055979728698730e-01 1.418500691652297974e-01 -2.021633684635162354e-01 1.409370452165603638e-03 1.437124907970428467e-01 -6.527139246463775635e-02 -6.174726784229278564e-02 9.584975987672805786e-02 -1.381078734993934631e-02
-4.895614460110664368e-02 -2.948932051658630371e-01 -2.010713219642639160e-01 -1.112976968288421631e-01 -2.784506082534790039e-01 -1.536133438348770142e-01 -1.526354402303695679e-01 -1.820621937513351440e-01 -2.144451886415481567e-01 1.125739440321922302e-01 6.621777266263961792e-02 -6.993273645639419556e-02 -1.654016673564910889e-01 3.018126077950000763e-02 -1.594531983137130737e-01 1.139234453439712524e-01 -2.268380522727966309e-01 -2.898661494255065918e-01 5.582066252827644348e-02 2.366320490837097168e-01 -2.136604338884353638e-01 3.367857635021209717e-01 1.459897309541702271e-01 -6.239419430494308472e-02 1.794236451387405396e-01 -2.486065402626991272e-02 -9.987361729145050049e-02 -4.614761844277381897e-02 -2.614129781723022461e-01 1.538037788122892380e-03 -2.705665826797485352e-01 -1.761822402477264404e-02
9.521489590406417847e-02 -9.666465222835540771e-03 -2.581058144569396973e-01 -1.672988086938858032e-01 -2.022318243980407715e-01 -3.138501346111297607e-01 1.575994491577148438e-01 -1.714358180761337280e-01 -2.107744216918945312e-01 -2.014537155628204346e-01 7.473941147327423096e-02 4.152055084705352783e-02 -1.978173851966857910e-01 -5.036015808582305908e-02 -1.563565731048583984e-01 7.256802916526794434e-02 -2.706453204154968262e-01 -1.830950081348419189e-01 -6.095312535762786865e-02 -2.467886917293071747e-02 -2.259232699871063232e-01 1.211089715361595154e-01 -1.615125238895416260e-01 -1.663207709789276123e-01 -1.884682923555374146e-01 -2.353716641664505005e-01 -2.025407701730728149e-01 7.414701581001281738e-02 -9.081831201910972595e-03 -1.912333220243453979e-01 -8.914407342672348022e-03 3.663025498390197754e-01
-2.394146323204040527e-01 -3.614613711833953857e-01 5.030468851327896118e-02 1.202166676521301270e-01 1.403333544731140137e-01 1.465637236833572388e-01 2.311835289001464844e-01 -1.883009374141693115e-01 -9.699655324220657349e-02 -4.218764975666999817e-02 -6.585558410733938217e-03 -2.080139368772506714e-01 -3.446106016635894775e-01 1.679618507623672485e-01 6.684346124529838562e-03 -1.244886294007301331e-01 -1.657153666019439697e-01 -3.654127568006515503e-02 -6.350459903478622437e-02 2.552564144134521484e-01 9.157939255237579346e-02 3.689695298671722412e-01 9.163507819175720215e-02 -2.774659693241119385e-01 1.600750386714935303e-01 -1.877452880144119263e-01 -2.131407521665096283e-02 1.554500311613082886e-01 -5.205255374312400818e-02 -1.438549309968948364e-01 -2.571641094982624054e-02 -1.024886742234230042e-01
-2.053383588790893555e-01 -3.717709332704544067e-02 6.757888197898864746e-02 1.638396978378295898e-01 -5.521150678396224976e-02 -2.526726424694061279e-01 1.384811401367187500e-01 -2.381778210401535034e-01 -5.308593064546585083e-02 4.503545165061950684e-02 -3.925533592700958252e-02 1.072289198637008667e-01 1.699256896972656250e-01 9.106530249118804932e-02 2.257648706436157227e-01 -1.899681389331817627e-01 -3.611017763614654541e-02 1.555727049708366394e-02 -3.576922416687011719e-01 1.622019708156585693e-01 -9.309700876474380493e-02 2.590780556201934814e-01 2.191734313964843750e-01 1.565845496952533722e-02 2.694085240364074707e-01 -9.393866360187530518e-02 -3.982020020484924316e-01 4.446562845259904861e-03 -2.655819356441497803e-01 9.511001408100128174e-02 -2.007985264062881470e-01 -1.939277537167072296e-02
2.393470890820026398e-02 -1.022633817046880722e-02 -6.027701124548912048e-02 2.826865762472152710e-02 1.064614113420248032e-02 1.219894289970397949e-01 2.301159501075744629e-01 -3.242888450622558594e-01 -3.527049422264099121e-01 3.214615881443023682e-01 8.254928141832351685e-02 -3.511213660240173340e-01 1.382547318935394287e-01 1.737640798091888428e-01 -2.154782647266983986e-03 -1.475669145584106445e-01 -1.747162491083145142e-01 -1.248839721083641052e-01 1.016318891197443008e-02 1.872311383485794067e-01 -1.692001372575759888e-01 2.690274417400360107e-01 1.588547080755233765e-01 1.562692970037460327e-02 4.903009161353111267e-02 -1.631969511508941650e-01 -2.002063840627670288e-01 8.053377270698547363e-03 -1.985952705144882202e-01 -5.348498746752738953e-02 1.857337951660156250e-01 -1.977486014366149902e-01
-3.476278483867645264e-02 -9.620501846075057983e-02 -2.642539143562316895e-01 -2.506742477416992188e-01 2.600857913494110107e-01 -1.905224174261093140e-01 -4.654234647750854492e-02 -1.878339648246765137e-01 -4.927255585789680481e-02 2.086622081696987152e-02 1.834273040294647217e-01 -3.781053423881530762e-02 -1.770091801881790161e-01 2.115888521075248718e-02 1.568489521741867065e-01 7.219463586807250977e-02 -2.941721118986606598e-02 -2.702542245388031006e-01 3.408636897802352905e-02 1.361139118671417236e-01 1.434096395969390869e-01 -5.325374752283096313e-02 1.564609557390213013e-01 -2.057611942291259766e-01 1.508354097604751587e-01 1.072171516716480255e-02 -1.902967095375061035e-01 -2.397743798792362213e-02 -7.540340721607208252e-02 -5.001807808876037598e-01 -2.221121042966842651e-01 -2.593828141689300537e-01
9.676860272884368896e-02 -3.063498437404632568e-01 -3.023217022418975830e-01 -1.843069046735763550e-01 -3.788562119007110596e-02 -1.294994652271270752e-01 -3.147663176059722900e-01 1.393764913082122803e-01 -3.329278156161308289e-02 1.587614119052886963e-01 -1.478223502635955811e-01 -1.182786747813224792e-01 -8.565223962068557739e-02 3.892808258533477783e-01 -8.780007809400558472e-02 -1.306080669164657593e-01 -7.900869101285934448e-02 -7.798765599727630615e-02 -1.474318504333496094e-01 -4.288918524980545044e-02 -2.217714861035346985e-02 1.500988006591796875e-01 -1.048567667603492737e-01 -2.167278528213500977e-01 5.774996429681777954e-02 -1.106515228748321533e-01 -2.253114432096481323e-01 1.191596314311027527e-01 -2.031483873724937439e-02 -4.092064201831817627e-01 -1.010855361819267273e-01 -1.157563477754592896e-01
5.148642882704734802e-02 -2.087976317852735519e-03 -1.829509139060974121e-01 4.903691634535789490e-02 -2.124606259167194366e-02 -3.250106573104858398e-01 -1.288170814514160156e-01 1.528511643409729004e-01 -4.107225537300109863e-01 -1.372353285551071167e-01 8.746850490570068359e-02 -1.708335578441619873e-01 -2.620818912982940674e-01 -1.115008741617202759e-01 4.122463986277580261e-02 -1.164242923259735107e-01 -2.925829887390136719e-01 -1.225570961833000183e-01 -2.111290693283081055e-01 8.009844273328781128e-02 -2.217281311750411987e-01 9.202818572521209717e-02 1.487769037485122681e-01 -7.880117744207382202e-02 8.078016340732574463e-02 -2.604328691959381104e-01 -1.682569086551666260e-01 7.168875541538000107e-03 -3.294454813003540039e-01 -3.759625554084777832e-02 -1.688090413808822632e-01 1.262687742710113525e-01
2.083702087402343750e-01 1.088979188352823257e-02 -2.798572480678558350e-01 1.085375100374221802e-01 2.640947401523590088e-01 -1.661502569913864136e-01 2.661622874438762665e-02 -2.508762180805206299e-01 1.710629649460315704e-02 -7.261887937784194946e-02 3.108914494514465332e-01 1.618296056985855103e-01 -2.410562783479690552e-01 1.937887445092201233e-02 -3.035300970077514648e-02 -2.383331358432769775e-01 -7.885921001434326172e-02 -2.342559844255447388e-01 -1.741078197956085205e-01 -2.256890237331390381e-01 9.214020520448684692e-02 2.724921703338623047e-01 -6.621640920639038086e-02 8.791818283498287201e-03 2.285219579935073853e-01 -5.985317006707191467e-02 -4.282401874661445618e-02 1.955712884664535522e-01 -1.068835705518722534e-01 -3.397902250289916992e-01 -7.003583014011383057e-02 -5.938762798905372620e-02
2.416106462478637695e-01 5.661654099822044373e-02 -3.858572244644165039e-01 -1.310630589723587036e-01 -1.598028093576431274e-02 -1.302009914070367813e-02 1.841067709028720856e-02 -1.171983480453491211e-01 1.091264858841896057e-01 -9.886144846677780151e-02 3.563103973865509033e-01 -1.888636499643325806e-01 -3.176355063915252686e-01 2.965625748038291931e-02 2.386326901614665985e-02 -1.192758008837699890e-01 -7.194123417139053345e-02 -1.279942095279693604e-01 1.051356866955757141e-01 2.680868655443191528e-02 -3.168465495109558105e-01 2.130853831768035889e-01 4.288823902606964111e-02 -1.216755881905555725e-01 1.354798972606658936e-01 -1.744577437639236450e-01 -1.370514482259750366e-01 1.890117675065994263e-01 -3.226058781147003174e-01 -1.474545150995254517e-01 1.674672067165374756e-01 6.361031532287597656e-02
9.408021718263626099e-02 -4.529322683811187744e-02 -1.629496812820434570e-01 -1.759045058861374855e-03 -8.913296461105346680e-02 -3.392140567302703857e-01 -6.933493912220001221e-02 1.158964037895202637e-01 -2.411653846502304077e-01 6.617665290832519531e-02 1.876729130744934082e-01 -4.153459668159484863e-01 -1.809823960065841675e-01 -6.242232397198677063e-02 1.685959473252296448e-02 -1.189841479063034058e-01 -3.297332227230072021e-01 -4.558176547288894653e-02 -1.219334304332733154e-01 4.354394599795341492e-02 -1.334406286478042603e-01 -1.023995224386453629e-02 2.565095946192741394e-02 -1.794915050268173218e-01 1.999992877244949341e-01 -1.529739499092102051e-01 -3.471838533878326416e-01 -8.009424060583114624e-02 -8.688547648489475250e-03 -1.447725594043731689e-01 -3.010216355323791504e-01 1.399012953042984009e-01
4.369670897722244263e-02 4.909535869956016541e-02 -2.142689079046249390e-01 1.887240409851074219e-01 -9.223030507564544678e-02 2.858376502990722656e-02 3.387596830725669861e-02 -3.207182288169860840e-01 -2.733328342437744141e-01 3.356454074382781982e-01 2.293775379657745361e-01 -9.956942498683929443e-02 -6.859966367483139038e-02 2.416543215513229370e-01 8.328584581613540649e-02 -1.184204295277595520e-01 -2.782699465751647949e-01 1.059516519308090210e-01 -9.144334122538566589e-03 2.936277389526367188e-01 -9.485901892185211182e-02 2.812633514404296875e-01 2.761065363883972168e-01 -1.106596961617469788e-01 -1.189402653835713863e-03 -1.891827136278152466e-01 -1.370428055524826050e-01 -4.713831841945648193e-02 -1.665482521057128906e-01 1.607135087251663208e-01 2.657545171678066254e-02 -6.515791267156600952e-02
5.833775177597999573e-02 -1.653326749801635742e-01 -2.157090753316879272e-01 1.209759898483753204e-02 2.085836678743362427e-01 2.124452404677867889e-02 2.046302407979965210e-01 -7.074557989835739136e-02 1.377625018358230591e-01 -1.954687088727951050e-01 9.124764055013656616e-02 -1.659151911735534668e-01 -7.003058493137359619e-02 1.245110630989074707e-01 -2.032618075609207153e-01 -1.667005568742752075e-01 2.922036685049533844e-03 -2.430796623229980469e-01 -3.410410881042480469e-01 -1.245354712009429932e-01 2.652700245380401611e-02 3.393645584583282471e-01 1.848497986793518066e-01 2.145806550979614258e-01 -5.163617059588432312e-02 -1.917558461427688599e-01 -3.846678435802459717e-01 1.820952892303466797e-01 -1.760899275541305542e-01 -2.705267630517482758e-02 -2.881743013858795166e-03 -9.941227734088897705e-02
-2.356582283973693848e-01 -1.188898086547851562e-01 -1.742421239614486694e-01 2.816442251205444336e-01 1.817736923694610596e-01 -3.516001999378204346e-01 -3.263875842094421387e-02 -1.802600361406803131e-02 -1.334066092967987061e-01 -3.428563848137855530e-02 -1.036042422056198120e-01 9.712854400277137756e-03 -1.252620667219161987e-01 7.286828011274337769e-02 7.271867990493774414e-02 -2.996561489999294281e-02 -2.314035147428512573e-01 -1.276356279850006104e-01 -1.088493783026933670e-02 4.469092190265655518e-02 2.744663506746292114e-02 2.422714531421661377e-01 -4.651983082294464111e-02 -6.417069584131240845e-02 2.080104053020477295e-01 1.332549899816513062e-01 -4.898620247840881348e-01 2.716791927814483643e-01 -2.450454384088516235e-01 -1.078756377100944519e-01 1.400758624076843262e-01 4.259986057877540588e-02
-6.520450580865144730e-03 -1.365121006965637207e-01 4.572448134422302246e-02 -1.202902290970087051e-02 1.287173926830291748e-01 7.045051455497741699e-02 1.999244987964630127e-01 -1.556350439786911011e-01 -3.707303106784820557e-01 8.579638600349426270e-02 -8.101727068424224854e-02 2.814847230911254883e-01 -2.078768312931060791e-01 -1.594165153801441193e-02 -1.204151660203933716e-01 -1.272941529750823975e-01 4.790879040956497192e-02 -2.519940733909606934e-01 -2.227762155234813690e-02 1.564175337553024292e-01 -2.362146228551864624e-01 1.395866423845291138e-01 1.129441857337951660e-01 -2.376407533884048462e-01 2.652645111083984375e-01 -3.783586919307708740e-01 -1.983156800270080566e-01 1.180665940046310425e-01 -9.826731681823730469e-02 -2.262505143880844116e-01 -3.177249105647206306e-03 -1.602420955896377563e-01
-1.225746124982833862e-01 -8.064047992229461670e-02 -2.171673029661178589e-01 -7.739733159542083740e-02 1.114181727170944214e-01 -1.337838917970657349e-01 1.295212209224700928e-01 -1.299239397048950195e-01 -1.376437097787857056e-01 -3.418850153684616089e-02 1.892045140266418457e-01 1.146745830774307251e-01 -8.757983893156051636e-02 -7.128196209669113159e-02 3.653161525726318359e-01 -4.800328519195318222e-03 -2.709202468395233154e-01 -1.156971678137779236e-01 2.881576418876647949e-01 -1.584921926259994507e-01 -1.903412789106369019e-01 3.456888496875762939e-01 1.985411494970321655e-01 -2.801885828375816345e-02 1.741147190332412720e-01 2.599653601646423340e-02 -6.705878674983978271e-02 6.943934410810470581e-02 -6.696561723947525024e-02 -4.028041958808898926e-01 -4.926237463951110840e-02 -2.138075232505798340e-01
9.435084462165832520e-02 -4.850804433226585388e-02 -4.061141908168792725e-01 -1.590955406427383423e-01 -4.706255625933408737e-03 -1.344736367464065552e-01 -1.708615869283676147e-01 -1.449657231569290161e-01 -2.470245063304901123e-01 3.503199517726898193e-01 -4.963253438472747803e-02 1.250331550836563110e-01 -8.183364756405353546e-03 -8.383272588253021240e-02 4.627189133316278458e-03 1.819538921117782593e-01 -2.929022908210754395e-01 -2.386141195893287659e-02 -1.460493803024291992e-01 5.119082517921924591e-03 -2.080902904272079468e-01 9.686018526554107666e-02 1.838866621255874634e-01 6.211683503352105618e-04 -7.787856459617614746e-02 -3.994351029396057129e-01 9.800524450838565826e-03 2.087965011596679688e-01 -1.995039880275726318e-01 -1.584382206201553345e-01 -8.342223614454269409e-02 -1.128717660903930664e-01
1.817549169063568115e-01 5.854493752121925354e-02 -3.278714716434478760e-01 1.357170008122920990e-02 2.228878811001777649e-02 -2.855053544044494629e-01 1.369779706001281738e-01 1.773111373186111450e-01 -3.474027812480926514e-01 1.260240375995635986e-01 2.112263888120651245e-01 -9.266752004623413086e-02 -2.150183022022247314e-01 -1.085218861699104309e-01 -1.203344091773033142e-01 -1.126833856105804443e-01 -2.365745157003402710e-01 1.866146735846996307e-02 -3.236745297908782959e-01 2.219358272850513458e-02 -4.907991737127304077e-03 -2.463725581765174866e-02 8.527072519063949585e-02 -1.447588354349136353e-01 3.115153871476650238e-02 -2.249402701854705811e-01 -3.261699974536895752e-01 -1.589979827404022217e-01 -2.092940211296081543e-01 -1.320658326148986816e-01 5.676899477839469910e-02 -1.026852950453758240e-01
-1.701813042163848877e-01 8.168709278106689453e-02 -2.952885925769805908e-01 -3.296158090233802795e-02 1.687122285366058350e-01 -2.347602844238281250e-01 -6.458021700382232666e-02 1.896736025810241699e-02 -2.614212967455387115e-02 -3.107463568449020386e-02 -5.792107060551643372e-02 -6.528475880622863770e-02 -2.521497607231140137e-01 -2.050107866525650024e-01 1.839516609907150269e-01 -2.568239867687225342e-01 -2.584410309791564941e-01 -1.096529588103294373e-01 -2.965080738067626953e-01 1.698693484067916870e-01 -1.946902871131896973e-01 -8.771026879549026489e-02 -2.057855725288391113e-01 5.187615379691123962e-02 7.828373461961746216e-02 -2.173845171928405762e-01 -1.742262393236160278e-01 -3.766151145100593567e-02 -3.828274011611938477e-01 -1.838915348052978516e-01 -2.767015062272548676e-02 1.441702097654342651e-01
6.948552280664443970e-02 4.963072016835212708e-02 -3.701595067977905273e-01 -1.196045726537704468e-01 9.872353821992874146e-02 3.338953107595443726e-02 -3.513707220554351807e-01 3.686548396944999695e-02 -3.304547965526580811e-01 3.249823451042175293e-01 2.372311055660247803e-02 -4.392301663756370544e-02 -6.976503878831863403e-02 1.626068353652954102e-01 6.811881065368652344e-02 -1.840152442455291748e-01 -3.009639084339141846e-01 -1.383433490991592407e-02 -1.488206386566162109e-01 4.556526988744735718e-02 -2.259144335985183716e-01 1.393118053674697876e-01 2.027080357074737549e-01 -1.610650420188903809e-01 2.195889130234718323e-02 -6.203393568284809589e-04 -2.460976392030715942e-01 1.584424227476119995e-01 -5.247525125741958618e-02 1.324436534196138382e-02 8.585865795612335205e-02 -2.639399170875549316e-01
-1.763761937618255615e-01 -6.910104304552078247e-02 -1.062020659446716309e-01 -1.021190062165260315e-01 3.213266134262084961e-01 -9.443277865648269653e-02 5.863548815250396729e-02 -8.703255653381347656e-02 -1.349330991506576538e-01 -1.672514528036117554e-01 -1.695532351732254028e-01 1.804122924804687500e-01 2.085390128195285797e-02 2.274858392775058746e-02 1.519224345684051514e-01 -1.747147552669048309e-02 -3.068254142999649048e-02 -2.762831449508666992e-01 -4.740678071975708008e-01 2.554802298545837402e-01 8.093914389610290527e-02 1.959712505340576172e-01 2.100996375083923340e-01 -1.661235094070434570e-01 9.255323559045791626e-03 -3.046582043170928955e-01 -1.458669304847717285e-01 8.803167194128036499e-02 -2.406481355428695679e-01 -1.508080065250396729e-01 -2.906225435435771942e-02 -2.503424417227506638e-03
3.228779882192611694e-02 -2.887526750564575195e-01 -5.626195669174194336e-02 -1.471696887165307999e-02 -1.647893786430358887e-01 -6.713226437568664551e-02 -4.489378258585929871e-02 -1.227557566016912460e-02 6.531070917844772339e-02 1.521323174238204956e-01 1.392335537821054459e-02 2.037775516510009766e-01 1.554774679243564606e-02 -1.273863464593887329e-01 -5.944951623678207397e-02 2.065870724618434906e-02 -4.548723995685577393e-01 -2.012645900249481201e-01 -4.320154488086700439e-01 -5.838267505168914795e-02 -1.634331196546554565e-01 1.620890945196151733e-01 1.978017687797546387e-01 -2.383145689964294434e-01 -2.294332832098007202e-01 6.231111660599708557e-02 -9.970425814390182495e-02 1.945244669914245605e-01 -1.426584869623184204e-01 -2.208165973424911499e-01 5.168423801660537720e-02 -1.623565554618835449e-01
-1.372300237417221069e-01 -2.167294323444366455e-01 -1.820900291204452515e-01 -8.684132248163223267e-02 -1.186654418706893921e-01 1.103769335895776749e-02 4.787888377904891968e-03 1.194874197244644165e-01 9.141253679990768433e-02 -1.182910650968551636e-01 -1.477127522230148315e-01 4.975562542676925659e-02 -1.007840111851692200e-01 6.109413504600524902e-02 2.282699793577194214e-01 1.843009293079376221e-01 -2.861888408660888672e-01 -8.340620994567871094e-02 -3.263736665248870850e-01 -1.445169895887374878e-01 -8.405163139104843140e-02 1.067282110452651978e-01 1.501512229442596436e-01 -2.699548900127410889e-01 1.427209377288818359e-01 -3.350288867950439453e-01 -3.033531308174133301e-01 1.557894349098205566e-01 -1.313723772764205933e-01 -2.565551996231079102e-01 -7.279210723936557770e-03 -2.370766848325729370e-01
-1.492085754871368408e-01 1.467562913894653320e-01 -4.440282583236694336e-01 -1.130877211689949036e-01 2.211573570966720581e-01 -8.612659573554992676e-02 -8.674833178520202637e-02 -8.891515433788299561e-02 -1.343239098787307739e-02 3.285266458988189697e-02 1.375862956047058105e-01 1.749372184276580811e-01 -8.721328526735305786e-02 -3.013278171420097351e-02 -2.711228430271148682e-01 -1.111391261219978333e-01 -3.302532434463500977e-01 -3.408344089984893799e-02 5.254876334220170975e-03 2.301752381026744843e-02 -1.015547364950180054e-01 2.351913601160049438e-01 1.618896871805191040e-01 1.861332505941390991e-01 3.244375586509704590e-01 -2.931338846683502197e-01 -2.411517053842544556e-01 1.156612038612365723e-01 -1.063706427812576294e-01 1.064571887254714966e-01 -5.867210216820240021e-03 8.157282322645187378e-02
1.445758342742919922e-01 -4.461300075054168701e-01 -1.956665962934494019e-01 -3.583366423845291138e-02 7.850779592990875244e-02 -1.548394560813903809e-01 -2.459540031850337982e-02 2.423779070377349854e-01 -8.136265911161899567e-03 2.193052768707275391e-01 1.114984229207038879e-01 -1.189986318349838257e-01 -1.840737313032150269e-01 -8.496636524796485901e-03 1.242204941809177399e-02 2.709113247692584991e-02 -2.739430963993072510e-01 2.914937771856784821e-02 -7.377047091722488403e-02 2.324519492685794830e-02 -2.079934775829315186e-01 7.621252536773681641e-02 2.071278393268585205e-01 -1.522554308176040649e-01 -1.731368899345397949e-01 -3.418126404285430908e-01 -1.731540709733963013e-01 2.893848419189453125e-01 -1.655878126621246338e-01 -1.782427877187728882e-01 1.137346699833869934e-01 1.082344278693199158e-01
9.640999883413314819e-02 2.858645468950271606e-02 -2.664604783058166504e-01 -9.693279117345809937e-02 2.497213780879974365e-01 4.235727712512016296e-02 -4.133997857570648193e-01 -1.095491871237754822e-01 -2.098564803600311279e-01 1.771465539932250977e-01 1.830983012914657593e-01 5.416183546185493469e-02 -7.611134648323059082e-02 1.972282379865646362e-01 -4.233971121720969677e-04 -1.234362199902534485e-01 -1.661393046379089355e-01 -1.643557660281658173e-02 -2.781326174736022949e-01 1.813312470912933350e-01 -2.810359597206115723e-01 1.067719534039497375e-01 2.740330100059509277e-01 -2.950368225574493408e-01 -4.773378744721412659e-02 8.883593231439590454e-02 -1.798613965511322021e-01 1.544792950153350830e-02 -2.014473229646682739e-01 1.234442591667175293e-01 3.065682575106620789e-02 -2.181247808039188385e-02
-2.980140745639801025e-01 1.216852944344282150e-02 -3.048930875957012177e-02 2.777127027511596680e-01 -1.912203729152679443e-01 1.675955578684806824e-02 3.625482022762298584e-01 -2.660672068595886230e-01 3.880218788981437683e-02 -1.921811955980956554e-03 -6.606727838516235352e-03 -2.050230354070663452e-01 -2.398650646209716797e-01 8.330950140953063965e-02 1.316138207912445068e-01 7.035686075687408447e-02 -3.669064640998840332e-01 -1.239148154854774475e-01 -5.106841400265693665e-02 -8.127192035317420959e-03 -1.083446666598320007e-01 3.072634935379028320e-01 1.647603064775466919e-01 -2.168415486812591553e-02 1.605593971908092499e-02 -1.591484546661376953e-01 -2.350707501173019409e-01 6.132119521498680115e-02 -5.198308452963829041e-02 -2.943881154060363770e-01 -5.225275829434394836e-02 -2.132376283407211304e-02
-2.361779808998107910e-01 -2.493541687726974487e-01 -7.205755263566970825e-02 7.170051336288452148e-02 -1.104272156953811646e-01 -9.903637319803237915e-02 -1.721687465906143188e-01 -1.252910494804382324e-02 -1.878580451011657715e-01 3.393957018852233887e-01 1.010349094867706299e-01 -8.254678547382354736e-02 -8.798185735940933228e-02 -1.559820324182510376e-01 -4.632954671978950500e-02 3.289806470274925232e-02 -1.718385964632034302e-01 -2.502460479736328125e-01 -7.762845605611801147e-02 3.010150790214538574e-01 -2.379424571990966797e-01 1.991164088249206543e-01 3.062274754047393799e-01 -1.170190647244453430e-01 3.274714052677154541e-01 8.984642475843429565e-02 6.335617601871490479e-02 6.869586557149887085e-02 -2.716698050498962402e-01 -9.274097532033920288e-02 -5.352652445435523987e-02 -1.235791593790054321e-01
1.389960795640945435e-01 -5.998632404953241348e-03 -2.965381741523742676e-01 -3.508497029542922974e-02 -1.850548237562179565e-01 1.544363796710968018e-01 -5.859752371907234192e-02 -6.170867476612329483e-03 -1.189211234450340271e-01 7.157967239618301392e-02 1.438094973564147949e-01 -1.395336240530014038e-01 -3.022345304489135742e-01 1.874512881040573120e-01 -1.673254668712615967e-01 -1.322690993547439575e-01 -5.011835321784019470e-02 -3.383080363273620605e-01 -1.350294798612594604e-01 -1.131132245063781738e-01 3.987884148955345154e-02 -7.714111707173287868e-04 8.154683560132980347e-02 1.195612177252769470e-01 8.613584935665130615e-02 -6.872256845235824585e-02 -3.470862507820129395e-01 3.219133913516998291e-01 -6.692135334014892578e-02 -3.708136379718780518e-01 -2.228285372257232666e-01 1.081474684178829193e-02
-2.920194901525974274e-02 1.228078901767730713e-01 -1.813970804214477539e-01 -1.092825978994369507e-01 -5.908840894699096680e-02 -2.571896836161613464e-02 8.487050980329513550e-02 -8.559118211269378662e-02 1.184421479701995850e-01 -9.173485450446605682e-03 -2.676646981853991747e-04 -2.939479798078536987e-02 2.669134438037872314e-01 1.980501860380172729e-01 -7.583391666412353516e-02 -2.893592929467558861e-03 -3.994123935699462891e-01 -1.103924065828323364e-01 -3.107475936412811279e-01 2.858565151691436768e-01 5.843375250697135925e-02 2.039676606655120850e-01 1.633799225091934204e-01 -3.824926614761352539e-01 1.490537524223327637e-01 -1.966903656721115112e-01 -1.391473710536956787e-01 1.213766410946846008e-01 -1.088679730892181396e-01 -1.063295453786849976e-01 -2.821368575096130371e-01 -1.535249799489974976e-01
8.856342732906341553e-02 -1.904592365026473999e-01 -2.816905677318572998e-01 3.128029929939657450e-04 8.569086901843547821e-03 -2.051888406276702881e-01 -8.815918117761611938e-02 3.886610735207796097e-03 2.789136394858360291e-02 -1.862919144332408905e-02 -2.815789878368377686e-01 -1.661215573549270630e-01 -1.195615157485008240e-01 -7.684842497110366821e-02 5.174254998564720154e-02 -4.993972927331924438e-02 -1.680976599454879761e-01 -1.267263889312744141e-01 -1.222514081746339798e-02 2.835131585597991943e-01 -2.654797211289405823e-02 2.337121814489364624e-01 -1.771190315485000610e-01 -2.493019104003906250e-01 2.767258286476135254e-01 1.457878053188323975e-01 -3.876905143260955811e-01 2.364528626203536987e-01 -2.066242098808288574e-01 -2.615709304809570312e-01 5.949062854051589966e-02 2.823918685317039490e-02
8.137503266334533691e-02 1.087865978479385376e-02 -2.261053621768951416e-01 -8.783911913633346558e-02 4.948824271559715271e-02 2.124883700162172318e-03 1.315851807594299316e-01 -8.293598145246505737e-02 6.168432068079710007e-03 9.710156917572021484e-02 2.369136363267898560e-01 -1.160750612616539001e-01 -4.597863554954528809e-01 1.279732584953308105e-01 -5.548824742436408997e-02 -3.894289582967758179e-02 1.010124385356903076e-01 5.895088240504264832e-02 1.287326216697692871e-01 7.473546266555786133e-02 -4.575873911380767822e-01 9.743313491344451904e-02 -1.013150997459888458e-02 -1.967608779668807983e-01 2.518267035484313965e-01 -1.244831606745719910e-01 -3.188126385211944580e-01 8.016049116849899292e-02 -2.131103072315454483e-03 -1.719377636909484863e-01 8.946886658668518066e-02 2.797220647335052490e-01
-1.592348814010620117e-01 -3.708514943718910217e-02 5.785706918686628342e-03 2.701857127249240875e-02 1.689766198396682739e-01 -2.137185633182525635e-01 2.283913195133209229e-01 -2.323781400918960571e-01 -1.875963658094406128e-01 -1.630797535181045532e-01 2.073289826512336731e-02 1.200563982129096985e-01 8.031237125396728516e-02 1.405128836631774902e-01 9.421455673873424530e-03 1.314897835254669189e-01 -1.332827508449554443e-01 -3.033689036965370178e-02 -4.598121047019958496e-01 6.042701005935668945e-02 7.876295596361160278e-03 1.426158249378204346e-01 2.272537052631378174e-01 1.545466929674148560e-01 1.791214197874069214e-01 -2.752182483673095703e-01 -3.051328063011169434e-01 9.690461307764053345e-02 -3.212809860706329346e-01 -1.281912773847579956e-01 1.052548959851264954e-01 -3.404274210333824158e-02
-3.120152279734611511e-02 -2.376191765069961548e-01 3.397614881396293640e-02 3.818208724260330200e-02 -1.864642202854156494e-01 -8.965956419706344604e-02 2.063203752040863037e-01 -2.080183327198028564e-01 -1.644551753997802734e-01 2.868211865425109863e-01 2.775374054908752441e-01 -3.588657826185226440e-02 1.424963921308517456e-01 -7.969528436660766602e-02 -5.949728563427925110e-02 2.145936936140060425e-01 -8.854632079601287842e-02 3.850607201457023621e-02 -1.720110625028610229e-01 3.164745122194290161e-02 -3.295650780200958252e-01 2.806786894798278809e-01 9.151909500360488892e-03 -1.247038170695304871e-01 1.117398589849472046e-01 -2.010561972856521606e-01 -2.402771413326263428e-01 8.680620044469833374e-02 -1.606209576129913330e-01 -1.889477670192718506e-01 1.542563289403915405e-01 -3.178304731845855713e-01
-8.376833051443099976e-02 -2.528748512268066406e-01 -1.132523715496063232e-01 1.061059683561325073e-01 8.279391378164291382e-02 8.365604281425476074e-02 3.475302755832672119e-01 3.481888771057128906e-02 -1.536381840705871582e-01 1.088455598801374435e-02 7.356378436088562012e-02 -7.918371260166168213e-02 -7.925355434417724609e-02 1.995631456375122070e-01 2.949042990803718567e-02 -6.704878807067871094e-02 7.641907781362533569e-02 -2.942057549953460693e-01 -4.872870165854692459e-03 -1.223131269216537476e-01 -2.180469930171966553e-01 3.435331284999847412e-01 2.593885958194732666e-01 -3.198849260807037354e-01 -4.222173988819122314e-02 -6.278932094573974609e-02 -7.644525170326232910e-02 9.950984269380569458e-02 -2.327781319618225098e-01 -3.684707880020141602e-01 -1.192160770297050476e-01 -1.185072138905525208e-01
1.718485802412033081e-01 -3.087522685527801514e-01 -2.344371527433395386e-01 1.286208033561706543e-01 3.519487008452415466e-02 -2.694036960601806641e-01 -1.754668354988098145e-01 -7.957535237073898315e-02 -1.454465538263320923e-01 5.571084097027778625e-02 -4.685640742536634207e-04 -1.649256944656372070e-01 -6.962349265813827515e-02 -2.042729258537292480e-01 9.323632344603538513e-03 -2.826138138771057129e-01 -2.743708193302154541e-01 -2.379975765943527222e-01 -2.606496810913085938e-01 -3.276061965152621269e-03 -2.070127278566360474e-01 4.600948840379714966e-02 -4.337337613105773926e-02 -2.128076702356338501e-01 1.519137620925903320e-01 -2.853795289993286133e-01 -3.174784407019615173e-02 5.239553377032279968e-02 -2.525697946548461914e-01 -1.719379611313343048e-02 -1.629052609205245972e-01 1.542665809392929077e-01
1.872433908283710480e-02 2.888764254748821259e-02 -2.179577499628067017e-01 3.870069980621337891e-02 3.388597071170806885e-02 -2.888762056827545166e-01 9.410973638296127319e-03 2.131991833448410034e-01 -2.241203337907791138e-01 -1.346709728240966797e-01 4.770616814494132996e-02 -6.614563614130020142e-02 -2.970173358917236328e-01 -1.492448896169662476e-01 1.556488871574401855e-01 -9.836338460445404053e-02 -3.273011147975921631e-01 -8.470985293388366699e-02 -3.023550510406494141e-01 1.356506813317537308e-02 -1.709595918655395508e-01 2.104433951899409294e-03 1.897039823234081268e-02 -4.318995028734207153e-02 1.035926118493080139e-01 -3.637550473213195801e-01 -2.500076293945312500e-01 2.147459238767623901e-02 -3.416467607021331787e-01 -1.006273701786994934e-01 -1.369865834712982178e-01 1.061594784259796143e-01
1.912341415882110596e-01 2.547035217285156250e-01 -1.867124736309051514e-01 7.436177134513854980e-02 -8.862006664276123047e-02 -2.101119011640548706e-01 -1.854549646377563477e-01 -1.450232863426208496e-01 -2.683818042278289795e-01 1.779265403747558594e-01 1.087386161088943481e-01 2.893514931201934814e-02 -5.336067676544189453e-01 1.739296875894069672e-02 -1.649529337882995605e-01 -8.887476474046707153e-02 3.039074316620826721e-02 -1.099160611629486084e-01 -3.604527413845062256e-01 -1.193725913763046265e-01 -3.613879531621932983e-02 1.719017177820205688e-01 1.606645435094833374e-01 -1.456145048141479492e-01 -7.967781275510787964e-02 -1.499996799975633621e-02 -1.774209439754486084e-01 1.446181535720825195e-01 2.447905205190181732e-02 3.683025389909744263e-02 8.646441996097564697e-02 -1.038830801844596863e-01
-2.072246670722961426e-01 -9.977902472019195557e-02 -1.629943847656250000e-01 -2.449823170900344849e-01 1.210388094186782837e-01 -3.227537572383880615e-01 1.836769580841064453e-01 2.139697782695293427e-02 -1.635242551565170288e-01 2.898275293409824371e-02 6.323159206658601761e-03 -3.974116593599319458e-02 -3.608354032039642334e-01 -1.216152831912040710e-01 -4.495177045464515686e-02 -3.687222674489021301e-02 -1.270151287317276001e-01 -2.983955144882202148e-01 1.888418346643447876e-01 -5.759764835238456726e-02 -2.041170895099639893e-01 1.675722748041152954e-01 2.819909751415252686e-01 1.195329427719116211e-01 -2.851797640323638916e-02 1.386511474847793579e-01 -1.822181493043899536e-01 5.908875167369842529e-02 -2.241966575384140015e-01 -2.157220393419265747e-01 -7.319659739732742310e-02 -2.516702413558959961e-01
-2.315100980922579765e-03 1.270640641450881958e-01 -1.339401751756668091e-01 -1.767354458570480347e-01 -6.917053367942571640e-03 1.330510824918746948e-01 2.495365738868713379e-01 -1.900504827499389648e-01 -9.381318837404251099e-02 3.277351558208465576e-01 1.227235943078994751e-01 -5.195436067879199982e-03 2.211073413491249084e-02 -6.621025502681732178e-02 2.132243663072586060e-01 -1.152539849281311035e-01 -3.082078099250793457e-01 -8.190951496362686157e-02 -3.381845951080322266e-01 -2.355035841464996338e-01 4.610910266637802124e-02 2.510449588298797607e-01 -1.244565695524215698e-01 -1.426878869533538818e-01 -2.630812488496303558e-02 -8.540853857994079590e-02 -1.900495737791061401e-01 3.447713553905487061e-01 -3.281846269965171814e-02 -1.468167304992675781e-01 7.188627868890762329e-02 2.455855607986450195e-01
-1.586582511663436890e-01 -3.092014696449041367e-03 -2.224905788898468018e-01 1.868766248226165771e-01 4.279537498950958252e-02 -1.520570963621139526e-01 -1.093727648258209229e-01 2.286974340677261353e-02 -7.028404623270034790e-02 -8.085000514984130859e-02 -1.524035185575485229e-01 -2.266072183847427368e-01 -1.784993112087249756e-01 2.126128524541854858e-01 -1.601290330290794373e-02 -1.154928952455520630e-01 -4.724103212356567383e-02 -9.780733287334442139e-02 -4.946509301662445068e-01 -1.934872418642044067e-01 -1.071468889713287354e-01 -2.478463016450405121e-02 2.046256959438323975e-01 -9.486869722604751587e-02 8.507876098155975342e-02 -1.403008252382278442e-01 1.586725818924605846e-03 1.809710711240768433e-01 -1.828597486019134521e-01 -2.128152102231979370e-01 -4.089736044406890869e-01 1.170255094766616821e-01
-1.292210817337036133e-01 -3.551925718784332275e-02 1.306795142590999603e-02 -3.078946471214294434e-02 -1.393207162618637085e-01 -6.267904490232467651e-02 2.552777156233787537e-02 2.164955250918865204e-02 -3.479648530483245850e-01 8.657597005367279053e-02 -8.172267675399780273e-02 3.568707704544067383e-01 -8.468436449766159058e-02 -1.137150824069976807e-01 5.067957192659378052e-02 1.074356436729431152e-01 -1.255487054586410522e-01 -1.827195882797241211e-01 -2.921821475028991699e-01 1.817494183778762817e-01 -2.430580854415893555e-01 2.999322712421417236e-01 1.772603988647460938e-01 -2.319940030574798584e-01 -8.117683231830596924e-02 -2.876771688461303711e-01 -1.180741414427757263e-01 2.730449736118316650e-01 -1.334455162286758423e-01 -1.850092858076095581e-01 -7.484873384237289429e-02 -1.494185626506805420e-01
-1.235553547739982605e-01 -2.701062709093093872e-02 -2.088778614997863770e-01 -4.266609624028205872e-02 -2.258069813251495361e-01 -3.078509271144866943e-01 -7.796736061573028564e-02 9.524560719728469849e-02 -3.403198719024658203e-01 -1.793064326047897339e-01 -2.150713056325912476e-01 8.456563577055931091e-03 -1.954979598522186279e-01 4.397725313901901245e-02 -3.564016148447990417e-02 7.970913499593734741e-02 4.638271871954202652e-03 -3.734088242053985596e-01 -2.636941336095333099e-02 1.803172677755355835e-01 -2.150167673826217651e-01 3.990522027015686035e-02 5.318050459027290344e-02 -1.136708632111549377e-01 1.462581753730773926e-01 -3.665229380130767822e-01 -2.332919836044311523e-01 1.740475445985794067e-01 -3.020705096423625946e-02 -1.278633922338485718e-01 -7.821167260408401489e-02 -1.884240359067916870e-01
-1.645944565534591675e-01 -3.592213615775108337e-02 -2.538670226931571960e-02 1.142349541187286377e-01 1.723302006721496582e-01 -5.370677262544631958e-02 9.338852763175964355e-02 -1.921264231204986572e-01 -3.088694810867309570e-01 -4.526744037866592407e-02 -1.741274148225784302e-01 1.641415804624557495e-01 -2.133624255657196045e-01 -7.279472798109054565e-02 1.241850629448890686e-01 8.249101787805557251e-02 -2.899335622787475586e-01 -4.000332951545715332e-01 -3.291650488972663879e-02 3.026875555515289307e-01 -1.149237602949142456e-01 5.833079665899276733e-02 -2.426758036017417908e-02 -1.397615820169448853e-01 5.186337605118751526e-02 -2.481650263071060181e-01 -2.786537110805511475e-01 2.586950361728668213e-01 -4.761508852243423462e-02 -2.311068028211593628e-01 1.006089821457862854e-01 -6.145242229104042053e-02
-7.489273697137832642e-02 -2.375294417142868042e-01 -4.848620295524597168e-02 1.698618382215499878e-01 1.219723820686340332e-01 -2.351981997489929199e-01 4.214487597346305847e-02 -2.012064605951309204e-01 -1.186338365077972412e-01 -2.242727428674697876e-01 -2.795804478228092194e-02 1.246136575937271118e-01 -3.305785357952117920e-01 2.952271886169910431e-02 -1.474773162044584751e-03 1.292690187692642212e-01 -1.888922452926635742e-01 -2.387703359127044678e-01 -1.375962310703471303e-04 -2.289250791072845459e-01 -7.268997281789779663e-02 3.451108038425445557e-01 3.036552853882312775e-02 -1.236950829625129700e-01 3.064528405666351318e-01 -2.437199093401432037e-02 -3.519986271858215332e-01 2.101464383304119110e-02 -1.619123518466949463e-01 9.846791625022888184e-02 8.514755964279174805e-02 -1.975922286510467529e-01
-1.262089759111404419e-01 1.748260110616683960e-01 -5.484002083539962769e-02 -5.133328586816787720e-02 -7.792644202709197998e-02 -3.996273875236511230e-01 -5.815659090876579285e-02 1.655947044491767883e-02 -3.154360353946685791e-01 -2.316781319677829742e-02 3.923480957746505737e-02 -2.465624362230300903e-01 -6.509859859943389893e-02 1.171549856662750244e-01 6.050653383135795593e-02 -1.599518507719039917e-01 -2.565755546092987061e-01 -2.441173046827316284e-02 -1.650528758764266968e-01 1.684075780212879181e-02 -4.849506542086601257e-02 1.471320986747741699e-01 -1.756505295634269714e-02 -6.176936998963356018e-02 1.548267155885696411e-01 8.707989752292633057e-02 -5.589643716812133789e-01 -2.331683598458766937e-02 3.587074577808380127e-02 -3.946192562580108643e-02 -2.869286537170410156e-01 1.306449621915817261e-01
5.999923124909400940e-02 -7.323991507291793823e-02 5.581479519605636597e-02 1.616921871900558472e-01 2.460973560810089111e-01 6.449843943119049072e-02 1.106952354311943054e-01 5.694726854562759399e-02 -2.766503691673278809e-01 8.569390513002872467e-03 3.599282801151275635e-01 -1.768089458346366882e-02 -3.159623146057128906e-01 8.951433748006820679e-02 1.562087833881378174e-01 6.756898760795593262e-02 1.279051303863525391e-01 -2.476233392953872681e-01 -8.401035517454147339e-02 -7.509944587945938110e-02 -1.736951470375061035e-01 3.649446964263916016e-01 1.481457352638244629e-01 -2.695045471191406250e-01 1.252846270799636841e-01 -1.502154469490051270e-01 -8.169597946107387543e-03 1.926948428153991699e-01 -2.103911340236663818e-02 -3.142038285732269287e-01 -1.237629354000091553e-01 -4.711515270173549652e-03
-1.949894614517688751e-02 1.822049915790557861e-02 1.151676177978515625e-01 -9.834308177232742310e-03 -9.954347275197505951e-03 -3.094557225704193115e-01 5.017968267202377319e-02 -3.024028800427913666e-02 -3.526203036308288574e-01 1.402462366968393326e-02 7.585132122039794922e-02 7.567411661148071289e-02 -1.090988367795944214e-01 -7.560557126998901367e-02 1.478214710950851440e-01 2.911453247070312500e-01 7.184343878179788589e-03 -3.240962922573089600e-01 -1.058965921401977539e-01 6.380733847618103027e-02 -2.629127204418182373e-01 1.353017389774322510e-01 3.816025331616401672e-02 -7.806493435055017471e-03 1.043042615056037903e-01 -3.965183198451995850e-01 -3.966845571994781494e-01 2.181688100099563599e-01 3.417019965127110481e-03 -1.722788810729980469e-01 1.145503371953964233e-01 3.437461704015731812e-02
2.982468903064727783e-02 -2.226560860872268677e-01 -2.235924303531646729e-01 1.943603605031967163e-01 -3.320382442325353622e-03 8.878901600837707520e-02 3.214675933122634888e-02 -1.696950644254684448e-01 -2.829593420028686523e-01 7.629545032978057861e-02 3.264980614185333252e-01 -2.382701961323618889e-03 -1.314314734190702438e-02 -1.244037672877311707e-01 -3.600848913192749023e-01 -5.930806510150432587e-03 -1.559007614850997925e-01 -3.645643889904022217e-01 -2.356726080179214478e-01 -1.038700044155120850e-01 -1.212768852710723877e-01 1.416148692369461060e-01 1.024501621723175049e-01 -1.159031242132186890e-01 2.019376605749130249e-01 7.033958286046981812e-02 -2.005702257156372070e-01 2.206353843212127686e-01 1.648108959197998047e-01 2.048110812902450562e-01 1.971452729776501656e-03 -1.475999969989061356e-02
1.419804096221923828e-01 -1.207355335354804993e-01 -9.290109574794769287e-02 -5.660575628280639648e-02 9.037729352712631226e-02 -2.858127951622009277e-01 1.022809073328971863e-01 1.170675456523895264e-01 -1.899306625127792358e-01 8.869963139295578003e-02 2.022716552019119263e-01 6.689793616533279419e-02 -3.760848939418792725e-01 1.749976724386215210e-01 1.277762353420257568e-01 -1.152800694108009338e-01 -7.909012958407402039e-03 -2.395478039979934692e-01 -7.561852782964706421e-02 -1.075763180851936340e-01 1.212237328290939331e-01 2.169098705053329468e-01 -1.563320010900497437e-01 -1.181004010140895844e-02 3.154283761978149414e-01 1.468259990215301514e-01 -1.726926267147064209e-01 3.329991400241851807e-01 -5.201630294322967529e-02 -3.254169523715972900e-01 6.094689294695854187e-02 1.151282414793968201e-01
5.878306552767753601e-02 -6.239499151706695557e-02 -1.628489792346954346e-01 1.071633249521255493e-01 -5.932989344000816345e-02 1.218397095799446106e-01 -1.590840816497802734e-01 4.219413921236991882e-02 -3.333929181098937988e-01 1.412564814090728760e-01 -8.152764290571212769e-02 1.104370225220918655e-03 2.086793482303619385e-01 3.926917538046836853e-02 1.422308087348937988e-01 4.791646450757980347e-02 4.430546984076499939e-02 -3.617653548717498779e-01 -2.270736545324325562e-01 8.479305356740951538e-02 1.228263825178146362e-01 3.717780709266662598e-01 1.117817759513854980e-01 -1.738166362047195435e-01 6.753683835268020630e-02 -2.624306082725524902e-01 -1.256311535835266113e-01 4.221424460411071777e-01 -8.603742718696594238e-02 -1.307062357664108276e-01 1.842957176268100739e-02 -1.548584997653961182e-01
1.756198704242706299e-02 -1.878764294087886810e-02 -3.153236806392669678e-01 -3.231572359800338745e-02 4.033389687538146973e-01 -3.208727762103080750e-02 1.562868952751159668e-01 -1.076505929231643677e-01 -8.523630350828170776e-02 1.804260164499282837e-01 2.386043220758438110e-02 -3.941990435123443604e-02 1.156606823205947876e-01 -5.822306498885154724e-02 -2.548804879188537598e-01 1.288355588912963867e-01 -8.041020482778549194e-02 -1.471064239740371704e-01 -4.113561809062957764e-01 -7.071217894554138184e-02 -4.556602239608764648e-02 9.607345610857009888e-02 -9.635376185178756714e-02 9.350249543786048889e-03 2.474672198295593262e-01 8.865288645029067993e-02 -2.877684831619262695e-01 1.236074939370155334e-01 9.624235332012176514e-02 -2.940620183944702148e-01 1.049232780933380127e-01 -2.488695830106735229e-01
2.514510154724121094e-01 -1.956927590072154999e-02 -9.520833194255828857e-02 -1.294112205505371094e-01 -1.830027550458908081e-01 -3.448941707611083984e-01 7.899418473243713379e-02 -2.261811345815658569e-01 -3.451882600784301758e-01 -5.401457473635673523e-02 1.283917427062988281e-01 9.876290708780288696e-02 -2.610227167606353760e-01 4.428916424512863159e-02 2.107648253440856934e-01 -6.320626288652420044e-02 6.855987012386322021e-02 -3.339411616325378418e-01 2.790500409901142120e-02 1.182155087590217590e-01 3.041300736367702484e-02 2.049978971481323242e-01 1.032678410410881042e-02 -1.368903219699859619e-01 2.856573760509490967e-01 -9.372539073228836060e-02 -6.497311592102050781e-02 -2.589398995041847229e-02 -1.906517148017883301e-01 -2.575253844261169434e-01 -2.050446271896362305e-01 -3.409438580274581909e-02
-1.179637238383293152e-01 -3.093909099698066711e-02 -1.200723871588706970e-01 -2.597091160714626312e-02 -1.168548464775085449e-01 1.951025277376174927e-01 1.959918737411499023e-01 -1.426773965358734131e-01 -3.571811616420745850e-01 2.375594079494476318e-01 -1.280827373266220093e-01 -1.828123331069946289e-01 2.878646366298198700e-02 1.039358451962471008e-01 -1.181918084621429443e-01 -1.144135519862174988e-01 -5.564446374773979187e-02 -2.084840685129165649e-01 -1.103456988930702209e-01 2.087181955575942993e-01 -2.838481664657592773e-01 9.288863092660903931e-02 3.585011363029479980e-01 -1.560165826231241226e-02 2.304635494947433472e-01 6.639313697814941406e-02 -1.378503739833831787e-01 2.460414916276931763e-01 5.987842753529548645e-02 -3.299643397331237793e-01 -4.627636633813381195e-03 -1.311731785535812378e-01
2.711926400661468506e-01 1.190829128026962280e-01 -3.040333390235900879e-01 -2.056599259376525879e-01 -1.143066491931676865e-02 -2.506723068654537201e-02 7.557066529989242554e-02 -5.913272500038146973e-02 6.294075399637222290e-02 -1.251001656055450439e-01 2.240280359983444214e-01 -3.017753660678863525e-01 -3.601059019565582275e-01 3.844543173909187317e-02 6.578456610441207886e-02 -1.448341608047485352e-01 -1.309487130492925644e-02 -1.163794752210378647e-02 6.108335405588150024e-02 3.468583570793271065e-03 -1.902815252542495728e-01 1.799092143774032593e-01 9.444336174055933952e-04 -4.543507844209671021e-02 1.216942816972732544e-01 -3.044861555099487305e-01 -2.103968411684036255e-01 2.613691985607147217e-01 -2.523315250873565674e-01 -2.891134917736053467e-01 6.229555606842041016e-02 6.570538878440856934e-02
-1.299881041049957275e-01 -3.026350960135459900e-02 -1.774552911520004272e-01 1.486650407314300537e-01 1.987470537424087524e-01 -2.931184470653533936e-01 -4.382079094648361206e-02 1.772171258926391602e-02 -4.177397489547729492e-02 -8.419949561357498169e-02 -1.026171967387199402e-01 -1.930941944010555744e-03 -1.750947535037994385e-01 2.659507840871810913e-02 1.700712293386459351e-01 -1.394514888525009155e-01 -4.171722829341888428e-01 -1.953830271959304810e-01 -1.410399228334426880e-01 9.455100446939468384e-02 4.683083668351173401e-02 3.614067733287811279e-01 -1.101900339126586914e-01 -1.121401190757751465e-01 1.540713310241699219e-01 1.562983095645904541e-01 -3.750633597373962402e-01 1.882577091455459595e-01 -1.860884577035903931e-01 -5.329411476850509644e-02 1.889269053936004639e-01 -7.635211199522018433e-02
5.760966613888740540e-02 -2.084094136953353882e-01 -3.363323509693145752e-01 1.618813574314117432e-01 -1.393458247184753418e-01 -1.429157108068466187e-01 -1.102405264973640442e-01 -5.789699032902717590e-02 -2.761249840259552002e-01 6.632202863693237305e-02 7.889437675476074219e-02 -1.747954785823822021e-01 -1.001325175166130066e-01 -2.396228015422821045e-01 1.590977311134338379e-01 -2.130186706781387329e-01 -3.781611621379852295e-01 -1.683437079191207886e-01 -2.732911109924316406e-01 -2.252537943422794342e-02 -2.063885480165481567e-01 -2.008345723152160645e-02 1.046450715512037277e-02 -2.419835925102233887e-01 1.222902685403823853e-01 -2.138998657464981079e-01 3.118454664945602417e-02 -5.980780348181724548e-02 -1.316077858209609985e-01 -1.020077019929885864e-01 -2.473315894603729248e-01 2.560763247311115265e-02
-1.694449782371520996e-01 9.317889064550399780e-02 -2.627287805080413818e-01 -2.603117525577545166e-01 -8.314833790063858032e-02 9.982107579708099365e-02 1.627595908939838409e-02 -8.292545378208160400e-02 -3.474661409854888916e-01 1.237654685974121094e-01 -1.321201920509338379e-01 -2.935577630996704102e-01 -3.830256685614585876e-02 1.685798317193984985e-01 -1.125763878226280212e-01 7.224740460515022278e-03 2.629175037145614624e-02 -1.759879849851131439e-02 -1.209149509668350220e-01 3.450560867786407471e-01 -1.843494325876235962e-01 -2.406264888122677803e-03 3.815894424915313721e-01 -7.652962952852249146e-02 9.870038181543350220e-02 -4.703919962048530579e-02 -3.126248419284820557e-01 1.113660708069801331e-01 -2.696146368980407715e-01 1.767615601420402527e-02 6.152606382966041565e-02 -2.190207131206989288e-02
-6.172082945704460144e-02 5.756146460771560669e-02 1.265353560447692871e-01 7.584480196237564087e-02 1.308553200215101242e-02 3.939299657940864563e-02 -1.779616922140121460e-01 -3.418332040309906006e-01 -2.542486190795898438e-01 3.601921498775482178e-01 3.196363747119903564e-01 3.400839120149612427e-02 9.443123638629913330e-02 -1.658443957567214966e-01 -2.066754251718521118e-01 1.189254373311996460e-01 -1.800200939178466797e-01 -1.837567239999771118e-01 -1.735044121742248535e-01 -1.115568652749061584e-01 2.766704000532627106e-02 2.465545684099197388e-01 7.493513822555541992e-02 -1.005169302225112915e-01 7.898639887571334839e-02 1.289700157940387726e-03 -3.952532410621643066e-01 2.297985553741455078e-01 -5.149825662374496460e-02 9.235726296901702881e-02 -1.183186471462249756e-01 5.861399695277214050e-02
-2.690625190734863281e-01 -1.894707679748535156e-01 -1.642751544713973999e-01 8.815311640501022339e-02 4.489392414689064026e-02 2.180592864751815796e-01 1.748202443122863770e-01 5.342486873269081116e-02 -2.980961091816425323e-02 7.886280119419097900e-02 -3.971282765269279480e-02 -6.821525096893310547e-02 -1.572956591844558716e-01 1.780139207839965820e-01 -2.044361084699630737e-01 -2.848368883132934570e-01 -8.083565533161163330e-02 -2.589374184608459473e-01 -1.888391934335231781e-02 2.410027086734771729e-01 2.883470989763736725e-02 2.979936003684997559e-01 1.935933381319046021e-01 -2.290938049554824829e-01 1.595862358808517456e-01 -3.381081521511077881e-01 -2.454087287187576294e-01 -9.137128293514251709e-02 -1.533261593431234360e-02 -2.097717821598052979e-01 -8.563687652349472046e-02 9.861015528440475464e-02
1.306498050689697266e-01 -2.372529208660125732e-01 -3.010836988687515259e-02 -1.645629107952117920e-01 -1.888317912817001343e-01 1.121787652373313904e-01 1.915547102689743042e-01 7.865780033171176910e-03 -1.070827394723892212e-01 1.028923690319061279e-01 -1.520085483789443970e-01 1.478750109672546387e-01 -1.158756539225578308e-01 -8.216784149408340454e-02 -1.361468285322189331e-01 1.400642544031143188e-01 -1.624845862388610840e-01 -3.801914304494857788e-02 -3.199403584003448486e-01 7.612755149602890015e-02 -2.520086942240595818e-03 2.960024774074554443e-01 6.395065784454345703e-02 -2.000997066497802734e-01 1.368829011917114258e-01 -3.092354834079742432e-01 -3.976334929466247559e-01 2.822412550449371338e-01 -1.568634659051895142e-01 -4.371985420584678650e-02 6.112299859523773193e-03 -2.045714557170867920e-01
2.101628854870796204e-02 -7.243409007787704468e-02 -3.876051008701324463e-01 3.556714951992034912e-01 -1.654172390699386597e-01 -3.526452779769897461e-01 7.924443483352661133e-02 5.859281867742538452e-02 -1.398113518953323364e-01 -1.541789807379245758e-02 2.089996635913848877e-01 -6.721734255552291870e-02 -2.014896422624588013e-01 -1.460152864456176758e-01 -3.375583142042160034e-02 -1.768610477447509766e-01 -3.166372179985046387e-01 -2.730919420719146729e-01 -2.191380113363265991e-01 -6.120406836271286011e-02 -8.628271520137786865e-02 1.130974367260932922e-01 -5.534014850854873657e-02 2.184404991567134857e-02 4.997629672288894653e-02 -8.135047554969787598e-02 -1.971901804208755493e-01 -9.200216084718704224e-02 -2.262117117643356323e-01 8.595480769872665405e-02 -8.171918243169784546e-02 1.474200040102005005e-01
-2.349028140306472778e-01 7.976081222295761108e-02 1.489651482552289963e-02 2.189612388610839844e-02 -1.030476391315460205e-01 -2.807111479341983795e-02 1.132402792572975159e-01 -3.943757712841033936e-01 -6.333030015230178833e-02 -1.276588905602693558e-02 9.071530401706695557e-02 1.550790220499038696e-01 1.265702843666076660e-01 1.072298139333724976e-01 1.198523864150047302e-01 7.720016408711671829e-03 -2.246632426977157593e-02 -6.147526204586029053e-02 -4.119017422199249268e-01 1.641628295183181763e-01 -1.414529420435428619e-02 2.277360409498214722e-01 2.535256147384643555e-01 1.039252206683158875e-01 2.452494949102401733e-01 -8.863592892885208130e-02 -3.994428217411041260e-01 2.513171546161174774e-02 -3.063525259494781494e-01 3.147989884018898010e-02 -1.415777355432510376e-01 9.212657809257507324e-02
-1.408478319644927979e-01 1.203286945819854736e-01 -3.179758489131927490e-01 -1.066823303699493408e-01 -3.271054327487945557e-01 -1.753896623849868774e-01 -8.993822336196899414e-02 -2.245848476886749268e-01 -6.025184318423271179e-02 -1.256728321313858032e-01 1.458953469991683960e-01 2.746024727821350098e-02 2.827138081192970276e-02 1.856976896524429321e-01 -4.442138224840164185e-02 -1.272521317005157471e-01 3.015423752367496490e-02 -1.571647673845291138e-01 -1.363546997308731079e-01 5.100071430206298828e-02 -2.573791444301605225e-01 2.969146370887756348e-01 2.636392228305339813e-02 -9.428249672055244446e-03 -2.558134496212005615e-02 -1.122218370437622070e-01 -1.792277991771697998e-01 1.064758151769638062e-01 -4.074196815490722656e-01 -1.130015328526496887e-01 -3.198348283767700195e-01 -1.491358578205108643e-01
-1.375427544116973877e-01 7.694478332996368408e-02 -7.214653491973876953e-02 -1.959319561719894409e-01 2.128198742866516113e-02 -1.143529042601585388e-01 4.091183096170425415e-02 -8.060336112976074219e-03 -3.640398085117340088e-01 3.793458640575408936e-02 -1.235465556383132935e-01 2.106841206550598145e-01 -2.338900715112686157e-01 3.309518471360206604e-02 2.279105335474014282e-01 1.605356037616729736e-01 -1.468734741210937500e-01 -3.409599065780639648e-01 -1.658124625682830811e-01 1.353907287120819092e-01 -5.074071511626243591e-02 1.342712640762329102e-01 1.545262336730957031e-01 -2.946130037307739258e-01 -3.520407155156135559e-02 -3.684901595115661621e-01 -2.008083313703536987e-01 2.550840377807617188e-01 7.349802035605534911e-05 -8.083068579435348511e-02 -1.589587032794952393e-01 -4.740198142826557159e-03
-1.718212664127349854e-01 5.819614604115486145e-02 -2.795482277870178223e-01 -1.960783600807189941e-01 8.501593023538589478e-02 -4.686873778700828552e-02 1.972367167472839355e-01 -2.250651083886623383e-02 4.719947464764118195e-04 4.270590469241142273e-02 2.575979381799697876e-02 -1.980698555707931519e-01 -2.271318733692169189e-01 6.618360430002212524e-02 -1.675496399402618408e-01 -4.707018285989761353e-02 -2.994839251041412354e-01 -5.682067200541496277e-02 -4.876179695129394531e-01 1.083455681800842285e-01 -7.018587738275527954e-02 2.918095588684082031e-01 -1.934578567743301392e-01 -3.448649346828460693e-01 2.203605696558952332e-02 1.582863181829452515e-01 5.113710090517997742e-02 7.600729912519454956e-02 -4.695781320333480835e-02 -1.854339689016342163e-01 1.951732486486434937e-02 -1.179699152708053589e-01
-1.908883005380630493e-01 2.114658057689666748e-01 -3.893483802676200867e-02 1.278863251209259033e-01 1.719384193420410156e-01 -1.722721904516220093e-01 7.622323930263519287e-02 -1.649757474660873413e-01 -3.124736845493316650e-01 9.469981491565704346e-02 -5.453081056475639343e-02 2.209342420101165771e-01 -1.658314615488052368e-01 -6.875400245189666748e-02 2.033409476280212402e-01 5.246090516448020935e-02 -2.045323103666305542e-01 -3.775502741336822510e-01 -1.825061589479446411e-01 2.556143999099731445e-01 -1.094447169452905655e-02 6.255088746547698975e-02 1.131978482007980347e-01 -1.437314003705978394e-01 1.209438964724540710e-01 -1.706436574459075928e-01 -2.589059174060821533e-01 2.490045130252838135e-01 2.642763778567314148e-02 -2.014564275741577148e-01 1.893116235733032227e-01 5.959332361817359924e-02
-8.899515867233276367e-02 -2.037135064601898193e-01 -3.498404324054718018e-01 2.107786945998668671e-02 -1.452208012342453003e-01 -7.109333574771881104e-02 -3.475361168384552002e-01 -2.101472616195678711e-01 -1.903457939624786377e-01 1.996288299560546875e-01 6.701137125492095947e-02 2.493159472942352295e-02 -2.273082137107849121e-01 -2.598321735858917236e-01 -9.321590512990951538e-02 2.144479304552078247e-01 -2.393327280879020691e-02 -2.448345571756362915e-01 -7.364610675722360611e-03 7.703385502099990845e-02 -1.001099720597267151e-01 1.686376035213470459e-01 1.772937625646591187e-01 -1.052905619144439697e-02 1.483085751533508301e-02 4.514838010072708130e-02 -1.847612559795379639e-01 5.500522628426551819e-02 -1.582811921834945679e-01 -2.270948141813278198e-01 -3.314591348171234131e-01 1.385164707899093628e-01
-9.879815578460693359e-02 -1.163141950964927673e-01 -6.124928221106529236e-02 1.408319473266601562e-01 3.138672709465026855e-01 -2.158398926258087158e-01 -2.167271375656127930e-01 -2.017551101744174957e-02 -1.596832871437072754e-01 -9.056781977415084839e-02 2.865253575146198273e-02 3.797686845064163208e-02 -1.094971895217895508e-01 1.861527115106582642e-01 -5.805188044905662537e-02 -8.276815712451934814e-02 -2.540124058723449707e-01 -1.339228451251983643e-01 -1.548681259155273438e-01 -8.747664093971252441e-02 -1.219760328531265259e-01 5.032196044921875000e-01 6.325771659612655640e-02 7.640726864337921143e-03 1.994263529777526855e-01 8.840496838092803955e-02 -4.132328927516937256e-01 -4.769660905003547668e-02 -5.039077997207641602e-02 5.206339061260223389e-02 1.762620508670806885e-01 1.568993926048278809e-01
-3.004978038370609283e-02 -2.430142164230346680e-01 -2.061160653829574585e-01 -1.544276718050241470e-02 -1.039111539721488953e-01 -4.596014972776174545e-03 4.754887521266937256e-02 1.278433799743652344e-01 3.516408428549766541e-02 6.035839393734931946e-02 1.241720616817474365e-01 -4.190086200833320618e-02 -1.436344115063548088e-03 9.686838835477828979e-02 9.416093677282333374e-02 -2.213591150939464569e-02 -5.343146324157714844e-01 -9.847202152013778687e-02 -2.704653739929199219e-01 -8.849231898784637451e-02 -1.254960312508046627e-03 1.732384115457534790e-01 2.195221781730651855e-01 -2.278869897127151489e-01 -1.922925412654876709e-01 1.698568016290664673e-01 -4.647151008248329163e-02 2.742993235588073730e-01 -3.133102357387542725e-01 -2.569204568862915039e-01 -4.275105521082878113e-02 -1.075456812977790833e-01
-3.763448446989059448e-03 2.519890107214450836e-02 -2.735730111598968506e-01 3.943431749939918518e-02 -8.469130843877792358e-02 -1.300120502710342407e-01 1.415830105543136597e-01 -2.569070644676685333e-02 7.999042421579360962e-02 1.250043809413909912e-01 6.190697848796844482e-02 -6.752197444438934326e-02 1.966435462236404419e-01 3.194009661674499512e-01 1.793175488710403442e-01 -3.673865273594856262e-02 -4.530947208404541016e-01 -1.045064702630043030e-01 -2.240519523620605469e-01 6.099772825837135315e-02 -1.575768180191516876e-02 1.524595916271209717e-01 2.540350854396820068e-01 -2.593643069267272949e-01 1.427644789218902588e-01 -1.826890408992767334e-01 -5.304358899593353271e-02 1.546003073453903198e-01 1.300205849111080170e-02 -1.303431391716003418e-01 -3.225727379322052002e-01 -2.155226767063140869e-01
-1.358047276735305786e-01 -8.972964435815811157e-02 -2.018982777372002602e-03 1.237023919820785522e-01 1.637261807918548584e-01 -6.673823297023773193e-02 -2.387397885322570801e-01 2.002827972173690796e-01 -1.493699848651885986e-01 1.296548396348953247e-01 7.138168439269065857e-03 -1.387901008129119873e-01 -3.789600431919097900e-01 1.177648901939392090e-01 -1.739495843648910522e-01 7.530453056097030640e-02 -3.070827126502990723e-01 -1.365227401256561279e-01 -2.243069708347320557e-01 1.276029795408248901e-01 -1.481080055236816406e-01 9.109254926443099976e-02 3.129503726959228516e-01 1.118554770946502686e-01 2.325871139764785767e-01 -2.094683349132537842e-01 -2.727904915809631348e-01 -6.921366602182388306e-02 -1.055018603801727295e-01 1.333508491516113281e-01 1.108427718281745911e-01 -1.984670907258987427e-01
8.710498362779617310e-02 1.232631281018257141e-01 -3.351627886295318604e-01 -1.674609072506427765e-02 6.271231174468994141e-02 -4.094392359256744385e-01 -2.877179300412535667e-03 -8.492697775363922119e-02 -5.585632324218750000e-01 2.236504405736923218e-01 8.832528442144393921e-02 -6.079963408410549164e-03 -3.202599287033081055e-01 1.727945506572723389e-01 -3.279723227024078369e-02 -1.074250563979148865e-01 -2.300516664981842041e-01 1.925407536327838898e-02 -1.173031553626060486e-01 9.025806188583374023e-02 -1.641915738582611084e-02 1.395293921232223511e-01 2.011777907609939575e-01 -3.211950883269309998e-02 -5.069595202803611755e-02 -8.708198368549346924e-02 -4.949716478586196899e-02 7.407886534929275513e-02 1.036726087331771851e-01 -2.466014213860034943e-02 7.021415233612060547e-02 9.946423582732677460e-03
-2.406643331050872803e-01 4.006501659750938416e-02 -3.969282507896423340e-01 -2.148982323706150055e-02 2.448863387107849121e-01 -8.788737654685974121e-02 2.403250895440578461e-02 -5.706451833248138428e-02 -2.231172770261764526e-01 -1.443229056894779205e-02 3.931354880332946777e-01 -2.012118548154830933e-01 -1.168975085020065308e-01 -1.117682531476020813e-01 -9.339934587478637695e-02 -1.225366145372390747e-01 -2.719820849597454071e-02 -2.659559808671474457e-02 -1.914099603891372681e-02 2.467732876539230347e-02 -1.573386639356613159e-01 2.420316338539123535e-01 -1.475762277841567993e-01 1.479711085557937622e-01 3.197908401489257812e-01 -2.216558009386062622e-01 -5.322730913758277893e-02 3.419643938541412354e-01 6.951427459716796875e-02 -6.498460471630096436e-02 7.923295348882675171e-02 8.502306416630744934e-03
-6.024931371212005615e-02 -1.875783503055572510e-01 -1.692125052213668823e-01 1.196177527308464050e-01 -5.367095023393630981e-02 1.149830073118209839e-01 -1.293397247791290283e-01 -8.054045587778091431e-02 -2.517976760864257812e-01 -1.157783567905426025e-01 -1.091695204377174377e-01 -1.882421039044857025e-02 -4.512058570981025696e-02 7.758486270904541016e-02 1.678184121847152710e-01 3.401488065719604492e-01 8.486635982990264893e-02 -2.374504655599594116e-01 -3.548232018947601318e-01 -4.313182830810546875e-02 -1.102478727698326111e-01 1.734822988510131836e-01 2.542982697486877441e-01 -3.052177131175994873e-01 -8.050656318664550781e-02 -2.705261409282684326e-01 -2.436714321374893188e-01 2.189942151308059692e-01 -1.673968732357025146e-01 -7.635653764009475708e-02 -9.681106358766555786e-02 -1.276003271341323853e-01
-1.860964745283126831e-01 -6.029813364148139954e-02 -5.684278160333633423e-02 -1.855363398790359497e-01 2.652662992477416992e-02 -7.767073810100555420e-02 1.193315139971673489e-03 2.068519294261932373e-01 -2.700082063674926758e-01 -1.668372154235839844e-01 -1.948593258857727051e-01 1.318631321191787720e-01 4.748560860753059387e-02 1.471111476421356201e-01 1.628040969371795654e-01 6.698311120271682739e-02 -2.757514119148254395e-01 -1.862934529781341553e-01 -3.119222819805145264e-01 5.530589073896408081e-02 4.245443735271692276e-03 2.816909551620483398e-01 1.312415897846221924e-01 -2.471852004528045654e-01 1.150267049670219421e-01 -2.883837819099426270e-01 -7.282603532075881958e-02 3.444060683250427246e-01 4.545394331216812134e-03 -9.034924209117889404e-02 -2.574330270290374756e-01 2.087292959913611412e-03
8.344045281410217285e-02 -1.405698955059051514e-01 -2.620984986424446106e-02 3.367772996425628662e-01 -2.061707973480224609e-01 -8.556128293275833130e-02 2.016265839338302612e-01 -3.769234120845794678e-01 -2.272543162107467651e-01 1.958421915769577026e-01 3.693816959857940674e-01 6.156147643923759460e-02 2.272448129951953888e-02 -1.029767245054244995e-01 -6.522668898105621338e-02 1.226723715662956238e-01 -4.784522205591201782e-02 -5.056319013237953186e-02 -2.244706004858016968e-01 1.573727577924728394e-01 -1.557713747024536133e-01 2.007022500038146973e-01 1.549492329359054565e-01 -1.208674907684326172e-01 1.981727331876754761e-01 -1.306390911340713501e-01 -1.368012130260467529e-01 9.442014247179031372e-02 -1.712706387042999268e-01 -1.776817589998245239e-01 8.954099565744400024e-02 -1.729482263326644897e-01
2.581324279308319092e-01 -8.092856407165527344e-02 -3.582221642136573792e-02 6.930095702409744263e-02 -3.098167479038238525e-02 -2.493876069784164429e-01 -1.629510670900344849e-01 5.120252072811126709e-02 -2.853003740310668945e-01 8.930911868810653687e-02 2.361451387405395508e-01 -2.236153036355972290e-01 -1.651199758052825928e-01 2.789682447910308838e-01 1.042178496718406677e-01 -2.266435176134109497e-01 -3.706516921520233154e-01 -1.514246910810470581e-01 -1.774361133575439453e-01 1.884676665067672729e-01 -7.416534423828125000e-02 1.258922368288040161e-01 -1.270223557949066162e-01 -1.631254404783248901e-01 6.722480058670043945e-02 -1.615823358297348022e-01 -1.461414843797683716e-01 1.527374982833862305e-01 -2.922072112560272217e-01 6.141230463981628418e-02 -1.722832396626472473e-02 9.883916378021240234e-02
-3.327776491641998291e-01 -5.137474462389945984e-02 -2.240956127643585205e-01 -1.055647507309913635e-01 -1.399952024221420288e-01 3.668116405606269836e-02 -3.257531672716140747e-02 -1.723927259445190430e-01 -3.849315643310546875e-02 1.905664205551147461e-01 2.853428721427917480e-01 5.851102247834205627e-02 5.795638635754585266e-02 8.904871530830860138e-03 7.928863912820816040e-02 4.665424115955829620e-03 -2.260578097775578499e-03 -3.389797806739807129e-01 -7.640634477138519287e-02 7.700528949499130249e-02 -1.831874400377273560e-01 3.633292913436889648e-01 3.880281746387481689e-02 9.632610529661178589e-02 3.000239133834838867e-01 -1.678692698478698730e-01 1.835086569190025330e-02 1.825433522462844849e-01 -3.192917406558990479e-01 -1.151393428444862366e-01 -2.623066604137420654e-01 -4.745189845561981201e-02
-1.400553733110427856e-01 -2.879560291767120361e-01 -1.217425614595413208e-01 -6.081015616655349731e-02 -1.103413850069046021e-01 -4.609423130750656128e-02 -1.528914272785186768e-01 -1.154297143220901489e-01 -3.071214258670806885e-01 2.435644567012786865e-01 -3.117878176271915436e-02 -2.526517212390899658e-02 -1.429508179426193237e-01 -1.555268764495849609e-01 -2.327682822942733765e-01 2.061186581850051880e-01 -1.885778903961181641e-01 -2.028664350509643555e-01 -2.985972724854946136e-02 3.298481106758117676e-01 -2.056217044591903687e-01 2.908764183521270752e-01 1.171931400895118713e-01 -4.699940979480743408e-02 2.464077174663543701e-01 1.523915119469165802e-02 -1.995403319597244263e-02 1.796581149101257324e-01 -2.615427076816558838e-01 -1.885658055543899536e-01 -4.821429774165153503e-02 -4.742525517940521240e-02
-1.014575287699699402e-01 -3.447244688868522644e-02 -2.105633765459060669e-01 -7.000675052404403687e-02 -1.335779577493667603e-01 -8.381962031126022339e-02 9.813701361417770386e-02 -2.975005507469177246e-01 -3.923041522502899170e-01 1.621853560209274292e-01 -1.236748993396759033e-01 1.784339249134063721e-01 3.867888823151588440e-02 6.560935080051422119e-02 -4.695614054799079895e-02 4.553798958659172058e-02 -3.986913561820983887e-01 -2.330923974514007568e-01 -1.486681401729583740e-01 -9.244363009929656982e-02 7.766352593898773193e-02 6.221483275294303894e-02 7.858312875032424927e-02 5.574107542634010315e-02 5.940534174442291260e-02 -3.365529179573059082e-01 -9.986618161201477051e-02 -5.928627029061317444e-02 -1.965329647064208984e-01 -3.292583823204040527e-01 1.895316839218139648e-01 -4.990743845701217651e-02
-1.711003929376602173e-01 -1.202547699213027954e-01 6.569728255271911621e-02 1.926189064979553223e-01 -8.777919411659240723e-02 1.719291657209396362e-01 2.203884422779083252e-01 -2.645404310896992683e-03 -5.074573308229446411e-02 9.494107216596603394e-02 4.291798174381256104e-02 -2.044888585805892944e-01 -1.660351604223251343e-01 2.442044466733932495e-01 -1.691396832466125488e-01 1.214164122939109802e-02 -3.570750057697296143e-01 -2.585808038711547852e-01 -2.451756149530410767e-01 1.004145964980125427e-01 -1.214404869824647903e-02 3.185713887214660645e-01 8.713397383689880371e-02 7.885133475065231323e-02 -1.227842122316360474e-01 -2.515282928943634033e-01 -2.378452867269515991e-01 1.622013896703720093e-01 8.154951781034469604e-02 -3.086153268814086914e-01 6.179552897810935974e-02 -1.041940525174140930e-01
1.292607486248016357e-01 -1.981380730867385864e-01 -2.999553680419921875e-01 8.761477470397949219e-02 -1.518199220299720764e-02 -1.215032711625099182e-01 -1.763606071472167969e-01 -7.524093985557556152e-02 2.498554065823554993e-02 3.290324211120605469e-01 2.202423661947250366e-01 -1.525298207998275757e-01 5.449704453349113464e-02 -9.426064044237136841e-02 -1.900878548622131348e-02 2.750827968120574951e-01 -2.547373622655868530e-02 -1.756287813186645508e-01 -3.989297151565551758e-02 1.317869126796722412e-01 -1.198164522647857666e-01 2.615669071674346924e-01 3.081917762756347656e-01 5.860197823494672775e-03 -1.495419740676879883e-01 -9.996696561574935913e-02 -3.466261625289916992e-01 1.081667002290487289e-02 -1.271751672029495239e-01 -3.187834322452545166e-01 -1.655384749174118042e-01 -3.818486351519823074e-03
-1.736000366508960724e-02 1.631537973880767822e-01 -7.636017352342605591e-02 -3.014174401760101318e-01 1.281973570585250854e-01 -5.233501270413398743e-02 -2.977403439581394196e-02 -4.920734837651252747e-02 -1.106462478637695312e-01 4.126652479171752930e-01 1.479808688163757324e-01 -5.937519669532775879e-02 -1.953705698251724243e-01 4.274150356650352478e-02 -3.214959204196929932e-01 1.437533348798751831e-01 6.306415889412164688e-03 -2.620661854743957520e-01 -1.756162047386169434e-01 -3.564231097698211670e-02 1.330440193414688110e-01 1.908123642206192017e-01 3.548877686262130737e-02 -2.554965913295745850e-01 3.033640384674072266e-01 -5.969499051570892334e-02 -3.016455471515655518e-01 1.555183231830596924e-01 -5.532959476113319397e-02 -2.058448940515518188e-01 4.651110246777534485e-02 4.572583362460136414e-02
-2.629375457763671875e-01 5.821489542722702026e-02 -4.881306886672973633e-01 5.761283263564109802e-02 1.197706833481788635e-01 -3.103284351527690887e-02 -2.191594801843166351e-02 -6.026117876172065735e-02 -2.336898893117904663e-01 7.359162718057632446e-02 2.267881035804748535e-01 -2.829594537615776062e-02 -1.655963212251663208e-01 -1.018168851733207703e-01 -2.596712708473205566e-01 -1.835453808307647705e-01 6.451404094696044922e-02 -1.793681234121322632e-01 -1.995969861745834351e-01 -4.588074237108230591e-02 -2.055065631866455078e-01 1.272448599338531494e-01 7.922849617898464203e-03 2.239633798599243164e-01 2.166552692651748657e-01 -2.373911589384078979e-01 -1.185673177242279053e-01 2.977423071861267090e-01 -1.055150926113128662e-01 -3.610064461827278137e-02 7.069163024425506592e-02 7.024887204170227051e-02
3.932234048843383789e-01 7.045188546180725098e-02 -1.155126392841339111e-01 -4.102844744920730591e-02 -5.844113184139132500e-04 -1.382074654102325439e-01 -1.403739601373672485e-01 -1.711142957210540771e-01 -1.640687286853790283e-01 4.568382725119590759e-02 1.477678269147872925e-01 -2.064944058656692505e-01 -2.100818790495395660e-02 2.526209056377410889e-01 1.002390235662460327e-01 -2.168305218219757080e-01 -2.275408506393432617e-01 -2.451798468828201294e-01 -1.260669529438018799e-01 8.565787971019744873e-02 -6.606526672840118408e-02 -1.835856772959232330e-02 3.861433267593383789e-01 5.247217044234275818e-02 1.567634195089340210e-01 5.594443064182996750e-03 -2.097303420305252075e-01 2.909753024578094482e-01 -1.590770184993743896e-01 -1.098424121737480164e-01 -2.421327680349349976e-01 -3.946582600474357605e-02
-6.687249243259429932e-02 -5.964598059654235840e-02 -1.707041114568710327e-01 -2.587401270866394043e-01 5.362589657306671143e-02 1.548723131418228149e-01 -3.127872049808502197e-01 -1.238892599940299988e-02 -1.128083840012550354e-01 9.153185039758682251e-02 -2.581290341913700104e-02 -8.533914387226104736e-02 -1.036092787981033325e-01 -2.793890796601772308e-02 -5.613395199179649353e-02 -2.092783153057098389e-01 -1.864510327577590942e-01 1.295663230121135712e-02 3.826105967164039612e-02 9.384842962026596069e-02 -2.625380456447601318e-01 3.375481367111206055e-01 3.013178110122680664e-01 -3.618706762790679932e-01 -4.240426048636436462e-02 1.408699303865432739e-01 -3.655896782875061035e-01 1.973799318075180054e-01 1.236571744084358215e-02 -5.710668489336967468e-02 8.265032619237899780e-02 -1.708905100822448730e-01
-8.341865986585617065e-02 -1.031167209148406982e-01 -1.772249788045883179e-01 1.466822475194931030e-01 9.237243980169296265e-02 1.443618834018707275e-01 -8.821894228458404541e-02 -7.119692116975784302e-02 -2.463097721338272095e-01 -8.809278905391693115e-02 4.469018056988716125e-02 3.046338632702827454e-02 -1.652971259318292141e-03 1.143263801932334900e-01 2.046954929828643799e-01 3.891947865486145020e-01 -8.238122612237930298e-02 -3.634080886840820312e-01 -2.543900310993194580e-01 -8.078166097402572632e-02 -1.737894266843795776e-01 1.382092535495758057e-01 1.747515052556991577e-01 -3.498521149158477783e-01 -7.048370689153671265e-02 -1.514101922512054443e-01 -1.666618734598159790e-01 2.131118476390838623e-01 -1.557427346706390381e-01 8.342254906892776489e-02 -1.726524978876113892e-01 -1.871310174465179443e-01
-2.347778528928756714e-01 -4.106872156262397766e-02 -2.504274845123291016e-01 -4.778586328029632568e-03 2.430536597967147827e-02 1.637692451477050781e-01 1.447050422430038452e-01 -2.409223914146423340e-01 -2.116550356149673462e-01 1.148623079061508179e-01 1.782692819833755493e-01 -2.457890100777149200e-02 -1.152637228369712830e-01 2.789388000965118408e-01 2.272695489227771759e-02 -1.309093087911605835e-01 -1.694403141736984253e-01 -1.537157297134399414e-01 1.667000204324722290e-01 4.101875424385070801e-01 -2.170430272817611694e-01 2.286787480115890503e-01 7.168587297201156616e-02 -7.797676324844360352e-02 1.686705350875854492e-01 -1.702011823654174805e-01 2.234489098191261292e-02 5.586577206850051880e-02 -1.857560276985168457e-01 -5.850391462445259094e-02 -3.230478167533874512e-01 -1.123006865382194519e-01
6.716562062501907349e-02 -1.172725781798362732e-01 -4.387125670909881592e-01 1.720218956470489502e-01 -2.753864601254463196e-02 -2.554383873939514160e-01 -1.818350851535797119e-01 -1.733831018209457397e-01 8.478227257728576660e-02 -5.985219404101371765e-02 -9.890226274728775024e-02 -6.420141458511352539e-02 -8.937472850084304810e-02 -5.330557748675346375e-02 1.116339266300201416e-01 2.380816265940666199e-03 -2.674765884876251221e-01 -1.996578276157379150e-01 -1.201586946845054626e-01 1.472297310829162598e-01 8.116533607244491577e-02 2.282815426588058472e-01 -2.099360823631286621e-01 -5.840433388948440552e-02 2.087966501712799072e-01 1.149592772126197815e-01 -2.621483802795410156e-01 2.975148335099220276e-02 -4.108726382255554199e-01 -9.244667738676071167e-02 9.330684691667556763e-02 1.279777288436889648e-01
-2.065489143133163452e-01 2.888940870761871338e-01 -1.586666107177734375e-01 1.331947296857833862e-01 2.282156422734260559e-02 6.776793301105499268e-02 2.578394711017608643e-01 -2.631383836269378662e-01 -4.276442900300025940e-02 -7.533039897680282593e-02 -9.491025656461715698e-02 -3.750964403152465820e-01 -8.781533688306808472e-02 -3.140898048877716064e-02 -2.161375880241394043e-01 5.894645676016807556e-02 -2.907305955886840820e-01 -2.642327547073364258e-01 -1.166432574391365051e-01 8.296760730445384979e-03 2.991355210542678833e-02 3.141109347343444824e-01 2.233466953039169312e-01 -1.962622702121734619e-01 -6.095381826162338257e-02 -3.606488928198814392e-02 -1.157664209604263306e-01 1.354211419820785522e-01 1.810336112976074219e-02 -2.783225774765014648e-01 5.475490912795066833e-02 2.239313349127769470e-02
-2.369649522006511688e-02 -1.627652049064636230e-01 -2.541930079460144043e-01 -1.782371997833251953e-01 -2.732943296432495117e-01 1.902624815702438354e-01 -4.755002632737159729e-02 -8.744723163545131683e-03 -1.148516088724136353e-01 1.800532639026641846e-01 -6.657965481281280518e-02 9.715990722179412842e-02 -3.018699213862419128e-02 -1.899248659610748291e-01 -1.567457765340805054e-01 2.284535467624664307e-01 -4.516802728176116943e-02 -2.082461118698120117e-01 -9.275496006011962891e-02 1.815159767866134644e-01 -2.866761684417724609e-01 3.789806663990020752e-01 1.120539940893650055e-02 -1.426315754652023315e-01 -1.068313568830490112e-01 -2.711168117821216583e-02 -2.732894420623779297e-01 1.843643188476562500e-01 -2.922671437263488770e-01 -1.514562517404556274e-01 -1.663516610860824585e-01 -4.035474732518196106e-03
1.268885582685470581e-01 -3.861410617828369141e-01 -1.441605687141418457e-01 6.294537335634231567e-02 -1.084027811884880066e-01 -3.091842308640480042e-02 -4.332710057497024536e-02 -9.322829544544219971e-02 -2.523858249187469482e-01 3.137778341770172119e-01 1.357118487358093262e-01 1.003408208489418030e-01 -4.253634810447692871e-02 1.407010704278945923e-01 -4.616594687104225159e-02 1.073757186532020569e-01 -1.591367423534393311e-01 -1.524659991264343262e-01 5.620922427624464035e-03 3.751282989978790283e-01 -2.910244762897491455e-01 2.034066915512084961e-01 2.379918694496154785e-01 8.314160257577896118e-02 2.809692919254302979e-01 3.145374730229377747e-02 -2.229545116424560547e-01 -6.808098405599594116e-02 -2.095755338668823242e-01 -4.515258222818374634e-02 2.619314193725585938e-02 3.157608956098556519e-02
-2.485621720552444458e-01 1.618503825739026070e-03 -3.967729210853576660e-02 -2.439772151410579681e-02 3.148368597030639648e-01 -1.101826056838035583e-01 8.876178413629531860e-02 -8.501950651407241821e-02 -2.306537181138992310e-01 -3.524041548371315002e-02 -8.067426085472106934e-02 9.997284412384033203e-02 -1.529701519757509232e-02 -6.952375173568725586e-02 7.679082453250885010e-02 1.302604377269744873e-01 -1.838967353105545044e-01 -3.379012048244476318e-01 -2.688369154930114746e-01 3.620932698249816895e-01 -1.088023856282234192e-01 3.135121613740921021e-02 2.466313391923904419e-01 -2.052566595375537872e-02 1.521640568971633911e-01 -1.717836260795593262e-01 -3.398652374744415283e-01 1.647095233201980591e-01 -1.362471133470535278e-01 -1.633605808019638062e-01 2.115488350391387939e-01 6.644868757575750351e-03
1.267078220844268799e-01 -2.970590591430664062e-01 -1.525044739246368408e-01 -1.099702268838882446e-01 -1.650524325668811798e-02 -1.117433533072471619e-01 2.686522603034973145e-01 8.861538022756576538e-02 4.759253188967704773e-02 2.953633666038513184e-01 4.483512043952941895e-02 -2.055659890174865723e-01 -1.790066212415695190e-01 -1.071537360548973083e-01 1.339891552925109863e-01 -1.162059139460325241e-02 -3.364879190921783447e-01 -3.972604498267173767e-02 -1.123236417770385742e-01 -1.321106553077697754e-01 -2.199463546276092529e-01 2.599124908447265625e-01 2.512591779232025146e-01 -1.327812951058149338e-02 2.167301326990127563e-01 -2.977631390094757080e-01 4.438090696930885315e-02 1.663563698530197144e-01 -1.813433617353439331e-01 -5.735279992222785950e-02 -2.487814053893089294e-02 -2.144660502672195435e-01
-1.506551951169967651e-01 -8.439604192972183228e-02 -1.192742809653282166e-01 1.084546670317649841e-01 1.461331844329833984e-01 6.842604279518127441e-02 8.555337041616439819e-02 -2.732718884944915771e-01 -4.750753641128540039e-01 -5.264145135879516602e-02 -1.152032017707824707e-01 1.033275872468948364e-01 -1.096113473176956177e-01 2.155418246984481812e-01 2.354834973812103271e-01 1.200062707066535950e-01 1.523286104202270508e-02 -2.708237767219543457e-01 8.731573075056076050e-02 1.877151429653167725e-01 -7.619858253747224808e-03 2.014136612415313721e-01 -5.655670538544654846e-03 4.843666031956672668e-02 1.618552356958389282e-01 -1.648392975330352783e-01 -3.470067083835601807e-01 1.486241817474365234e-01 -8.853305131196975708e-02 -2.944567799568176270e-01 7.453572005033493042e-02 1.401630230247974396e-03
-2.174577116966247559e-02 -1.399308592081069946e-01 -7.993265241384506226e-02 2.731129229068756104e-01 7.278834283351898193e-02 -4.554420709609985352e-01 2.346101254224777222e-01 3.612848371267318726e-02 -8.543546497821807861e-02 -6.482634693384170532e-03 1.841436922550201416e-01 -2.559903636574745178e-02 -1.297564953565597534e-01 1.931319236755371094e-01 1.264007091522216797e-01 6.606131792068481445e-02 -2.776081860065460205e-01 -2.640121579170227051e-01 -1.113733649253845215e-01 -6.097684800624847412e-02 2.988255396485328674e-02 3.077605068683624268e-01 -1.339871287345886230e-01 -1.711656004190444946e-01 8.281384408473968506e-02 1.871880739927291870e-01 -2.957465350627899170e-01 1.529712527990341187e-01 -2.199421823024749756e-01 -3.937264531850814819e-02 -7.099103182554244995e-02 5.618315655738115311e-03
1.006021648645401001e-01 -1.349122077226638794e-01 -2.079961299896240234e-01 -2.474082857370376587e-01 -5.499462410807609558e-02 -8.260158449411392212e-02 3.289514780044555664e-01 -2.024882584810256958e-01 -1.016583293676376343e-01 -2.369929552078247070e-01 1.887639909982681274e-01 5.361347645521163940e-02 1.752172969281673431e-02 7.809960749000310898e-03 1.845032274723052979e-01 8.983927220106124878e-02 -1.460418552160263062e-01 -2.809017002582550049e-01 -2.528423964977264404e-01 1.898445487022399902e-01 -2.118725776672363281e-01 1.707133054733276367e-01 2.411363869905471802e-01 -1.929652318358421326e-02 1.818117946386337280e-01 -1.372736543416976929e-01 -2.063959985971450806e-01 1.034214869141578674e-01 -2.436348497867584229e-01 -1.546673774719238281e-01 2.085795067250728607e-02 1.974674463272094727e-01
1.013124659657478333e-01 -9.416467696428298950e-02 9.791535884141921997e-02 2.529492974281311035e-01 -2.039518393576145172e-02 -3.020675182342529297e-01 -1.225582063198089600e-01 -3.186945021152496338e-01 -1.293605118989944458e-01 -5.710868164896965027e-02 2.371317148208618164e-02 8.019779622554779053e-02 -1.157232522964477539e-01 1.231303885579109192e-01 -1.199981346726417542e-01 -1.076400000602006912e-02 -2.764251530170440674e-01 -2.446583658456802368e-01 -2.398262321949005127e-01 -9.430515021085739136e-02 3.975687175989151001e-02 4.180320203304290771e-01 1.009878441691398621e-01 -1.023182272911071777e-01 2.330503612756729126e-01 -2.273028641939163208e-01 -1.728127151727676392e-01 -1.054175198078155518e-01 -1.440437287092208862e-01 1.564840823411941528e-01 1.873127967119216919e-01 -4.513246938586235046e-02
-1.177742332220077515e-01 1.815264970064163208e-01 -1.300945994444191456e-03 -2.126963064074516296e-02 1.047616973519325256e-01 -8.293796330690383911e-02 5.709392949938774109e-02 -1.053779870271682739e-01 -3.014638423919677734e-01 1.181307621300220490e-02 -8.413036912679672241e-02 1.559865027666091919e-01 -1.463240534067153931e-01 -1.102664973586797714e-02 2.231850922107696533e-01 1.694251783192157745e-02 -2.502236664295196533e-01 -2.979443669319152832e-01 -2.425138205289840698e-01 3.757318258285522461e-01 -1.392542868852615356e-01 9.750429540872573853e-02 7.607944309711456299e-02 2.232779748737812042e-03 5.392993614077568054e-02 -2.518382370471954346e-01 -3.069010376930236816e-01 3.229874372482299805e-01 -2.260998636484146118e-02 -2.019762396812438965e-01 1.838928610086441040e-01 -2.050404809415340424e-02
2.641472965478897095e-03 9.165178239345550537e-02 -8.752403408288955688e-02 3.186606988310813904e-02 -1.663977354764938354e-01 -3.083819150924682617e-01 1.226904988288879395e-02 1.787900552153587341e-02 -5.042138695716857910e-01 -1.830122806131839752e-02 1.566617488861083984e-01 -1.602470427751541138e-01 -9.199029207229614258e-02 2.156544625759124756e-01 1.330873817205429077e-01 -3.702834844589233398e-01 -1.598636656999588013e-01 -1.827802807092666626e-01 -2.058054506778717041e-01 9.405286610126495361e-02 -1.939846575260162354e-01 8.767299354076385498e-02 -2.238141447305679321e-01 -1.498439349234104156e-02 3.065201267600059509e-02 -1.093173325061798096e-01 -3.655889304354786873e-03 1.444892436265945435e-01 -2.650934159755706787e-01 -1.456845402717590332e-01 -1.174896359443664551e-01 1.400633901357650757e-02
1.948827952146530151e-01 6.513234227895736694e-02 -9.560909867286682129e-02 4.602599143981933594e-02 -3.143579885363578796e-02 -9.751362353563308716e-02 1.738677471876144409e-01 -2.930016219615936279e-01 1.886992901563644409e-02 -1.119725555181503296e-01 1.754247099161148071e-01 -2.850516438484191895e-01 -3.505817428231239319e-02 7.368291169404983521e-02 5.886933952569961548e-02 1.322198510169982910e-01 -6.803653389215469360e-02 -2.696757018566131592e-01 -1.014892235398292542e-01 1.946878284215927124e-01 -3.496211171150207520e-01 3.988851308822631836e-01 2.440120577812194824e-01 1.243624240159988403e-01 1.455006450414657593e-01 -1.381290704011917114e-01 -6.431087106466293335e-02 2.296489477157592773e-01 -1.077788397669792175e-01 -9.489782899618148804e-02 4.928129911422729492e-02 2.555959522724151611e-01
-1.794860512018203735e-01 -1.564798504114151001e-01 1.401735097169876099e-01 2.105509489774703979e-01 -7.854335010051727295e-02 1.944419592618942261e-01 1.394915878772735596e-01 -3.805178403854370117e-01 -1.819875240325927734e-01 -2.587023377418518066e-02 1.676163077354431152e-01 -9.016008675098419189e-02 -2.801363170146942139e-01 2.516905367374420166e-01 2.309009432792663574e-03 -2.379942834377288818e-01 -2.143217027187347412e-01 -9.676969051361083984e-02 -4.510353505611419678e-02 1.963543891906738281e-01 9.311571717262268066e-02 4.062448143959045410e-01 1.684047728776931763e-01 -1.446278989315032959e-01 1.020898595452308655e-01 -1.338632702827453613e-01 -1.430167704820632935e-01 1.531621664762496948e-01 -3.534245491027832031e-02 2.426786161959171295e-02 -8.961044251918792725e-02 -4.016962647438049316e-02
-2.564525306224822998e-01 6.502980832010507584e-03 -2.653653919696807861e-01 -2.006003707647323608e-01 -4.150028899312019348e-02 -4.239251017570495605e-01 2.981062047183513641e-02 -2.349698096513748169e-01 -1.063322797417640686e-01 9.197652339935302734e-02 1.740836501121520996e-01 -2.515571378171443939e-02 -2.127659767866134644e-01 1.259620040655136108e-01 1.182089149951934814e-01 9.535256773233413696e-02 1.036271303892135620e-01 -2.294061146676540375e-02 1.242353916168212891e-01 1.346480846405029297e-01 -1.341978162527084351e-01 3.671654760837554932e-01 1.067122817039489746e-01 -6.919684261083602905e-02 1.017328500747680664e-01 -1.124244704842567444e-01 1.555067487061023712e-02 1.919875144958496094e-01 -1.668866276741027832e-01 -1.003632321953773499e-01 -3.309057354927062988e-01 -1.724928319454193115e-01
-1.787740588188171387e-01 -1.677848100662231445e-01 -8.536045253276824951e-02 1.512386947870254517e-01 -1.497308909893035889e-01 -9.547875821590423584e-02 1.615905314683914185e-01 -3.037967085838317871e-01 -3.526248410344123840e-02 9.371405839920043945e-02 -8.011154830455780029e-02 1.417489051818847656e-01 2.166435271501541138e-01 1.316775288432836533e-02 4.881313815712928772e-02 -7.244279235601425171e-02 -1.597150862216949463e-01 -7.213066518306732178e-02 -3.034245669841766357e-01 2.374078147113323212e-02 -2.038026303052902222e-01 1.853458434343338013e-01 3.791026771068572998e-01 1.191810071468353271e-01 2.362399548292160034e-01 -8.535160869359970093e-02 -3.179534375667572021e-01 -1.235676035284996033e-01 -3.298840522766113281e-01 -3.128599002957344055e-02 -4.840192571282386780e-02 1.405644565820693970e-01
-2.823248878121376038e-02 -6.925717741250991821e-02 1.090705022215843201e-01 -1.117635797709226608e-02 2.266868948936462402e-01 -2.851234190165996552e-02 9.455012530088424683e-02 -1.699345707893371582e-01 -1.400539726018905640e-01 -2.719990909099578857e-01 -4.156002029776573181e-02 1.460417509078979492e-01 -5.929690599441528320e-02 4.651334136724472046e-02 1.474330872297286987e-01 -1.917264424264431000e-02 -7.546256482601165771e-02 -8.504579961299896240e-02 -4.413476884365081787e-01 2.441647201776504517e-01 -3.632527217268943787e-02 2.128630727529525757e-01 2.745180428028106689e-01 -2.955892821773886681e-03 2.483955323696136475e-01 -8.011912554502487183e-02 -3.869567811489105225e-01 1.777174025774002075e-01 -2.229814976453781128e-01 -2.206840813159942627e-01 -8.782848715782165527e-02 5.499711632728576660e-02
-2.427117899060249329e-02 4.332131519913673401e-02 -7.102528214454650879e-02 -1.233854368329048157e-01 1.279440820217132568e-01 5.126641690731048584e-02 1.863353699445724487e-01 1.562672555446624756e-01 2.424713410437107086e-02 9.549456089735031128e-02 -1.726767122745513916e-01 -2.680435478687286377e-01 -2.259053476154804230e-02 -6.061757728457450867e-02 -1.071336939930915833e-01 -8.994013071060180664e-02 -4.575834870338439941e-01 -2.867913246154785156e-01 -1.777071207761764526e-01 3.426251411437988281e-01 -1.468694657087326050e-01 3.249702155590057373e-01 1.339556425809860229e-01 -1.959061324596405029e-01 1.234241351485252380e-01 -6.962936371564865112e-02 6.241161376237869263e-02 9.667471796274185181e-02 -3.403374180197715759e-02 -1.859113574028015137e-01 -2.584952116012573242e-01 -6.353372335433959961e-02
-2.152224779129028320e-01 -2.415656000375747681e-01 -2.510506510734558105e-01 5.046557635068893433e-02 7.135718315839767456e-02 -3.677183017134666443e-02 2.236575186252593994e-01 -2.248459160327911377e-01 -6.570138037204742432e-02 -4.719253629446029663e-02 4.539677407592535019e-03 8.396580070257186890e-02 1.065659523010253906e-01 -3.538492321968078613e-02 3.462792634963989258e-01 1.346058696508407593e-01 2.885503508150577545e-02 -1.614012122154235840e-01 -9.138391353189945221e-03 8.884324692189693451e-03 -2.915787994861602783e-01 2.860964238643646240e-01 1.528997272253036499e-01 -6.960140168666839600e-02 1.908492296934127808e-01 5.058541893959045410e-02 -3.663268685340881348e-01 4.918055608868598938e-02 -2.686835527420043945e-01 -1.894783526659011841e-01 -2.167115062475204468e-01 -7.541919499635696411e-02
1.044280454516410828e-01 -5.701116472482681274e-02 -2.107100337743759155e-01 -2.189461514353752136e-02 1.647776514291763306e-01 -1.577484309673309326e-01 -5.565623193979263306e-02 1.707703024148941040e-01 -9.166976064443588257e-02 -1.686551421880722046e-02 1.857405751943588257e-01 -7.839788496494293213e-02 -3.952316939830780029e-01 2.238765545189380646e-02 -1.524456441402435303e-01 -1.697207689285278320e-01 -2.431084215641021729e-01 -1.755782067775726318e-01 -2.502658665180206299e-01 -2.054224908351898193e-01 -2.742548286914825439e-01 2.177513688802719116e-01 1.847504451870918274e-02 -8.514382690191268921e-02 1.532056629657745361e-01 1.791517133824527264e-04 -1.895680874586105347e-01 -7.301057875156402588e-02 1.837926954030990601e-01 -3.205372989177703857e-01 -1.738138794898986816e-01 2.052452862262725830e-01
5.092565342783927917e-02 -3.945644944906234741e-02 -3.142611086368560791e-01 -8.669453859329223633e-02 -2.385208196938037872e-02 -4.925407767295837402e-01 6.874508410692214966e-02 5.321997776627540588e-02 -4.176232218742370605e-01 1.636867523193359375e-01 5.429885163903236389e-02 -1.918350607156753540e-01 -1.763785034418106079e-01 2.170180827379226685e-01 7.815805077552795410e-02 -1.902183890342712402e-01 2.376028336584568024e-03 -9.623804688453674316e-02 -3.382931053638458252e-01 9.800387918949127197e-02 -3.977885469794273376e-02 7.208964973688125610e-02 9.364134818315505981e-02 -1.328976750373840332e-01 -3.418685228098183870e-04 -7.865674793720245361e-02 -2.170813083648681641e-01 -2.898191101849079132e-02 -2.034934051334857941e-02 2.022928744554519653e-01 -4.860678315162658691e-02 1.141323745250701904e-01
-1.058537662029266357e-01 7.949368096888065338e-03 -2.498855888843536377e-01 1.256380826234817505e-01 -7.376531511545181274e-02 3.660400956869125366e-02 -2.067606896162033081e-02 3.512978181242942810e-02 -1.922301501035690308e-01 1.508295387029647827e-01 1.331351846456527710e-01 3.847319781780242920e-01 2.173054516315460205e-01 -3.787322342395782471e-02 1.527860015630722046e-01 -5.082962289452552795e-02 -1.066305190324783325e-01 -8.383741974830627441e-02 9.360481984913349152e-03 1.116325333714485168e-01 -2.133863121271133423e-01 4.830523133277893066e-01 9.345120936632156372e-02 -2.424755543470382690e-01 2.198958583176136017e-02 -3.025556802749633789e-01 -1.800114661455154419e-01 2.186883389949798584e-01 -1.185182258486747742e-01 -1.752811223268508911e-01 8.746263384819030762e-02 -3.395869396626949310e-03
-2.637280821800231934e-01 1.326235383749008179e-01 -2.452005073428153992e-02 -5.355693772435188293e-02 1.942134946584701538e-01 -6.986106187105178833e-02 3.656776621937751770e-02 -1.432642936706542969e-01 -1.935037970542907715e-01 1.066230759024620056e-01 8.964248746633529663e-02 2.167332023382186890e-01 -1.287453621625900269e-01 -5.047988146543502808e-02 2.588086128234863281e-01 1.573241353034973145e-01 -2.059952467679977417e-01 -4.097615182399749756e-01 -1.749125421047210693e-01 2.612446546554565430e-01 -2.171162888407707214e-02 8.917983621358871460e-02 5.749350413680076599e-02 -7.319673150777816772e-02 1.011509820818901062e-01 -2.658050060272216797e-01 -3.141930401325225830e-01 2.212761044502258301e-01 -1.108341589570045471e-01 -1.145958080887794495e-01 2.103681564331054688e-01 7.579676061868667603e-02
-2.887937612831592560e-02 -2.976313531398773193e-01 -3.609168231487274170e-01 -4.664198495447635651e-03 -2.321824431419372559e-01 -1.513214260339736938e-01 -1.306866407394409180e-01 4.531529173254966736e-02 -3.051172792911529541e-01 2.144506871700286865e-01 -8.971897512674331665e-02 -7.122407108545303345e-02 -1.125948131084442139e-01 -9.112284332513809204e-02 -1.021256893873214722e-01 1.885743886232376099e-01 -4.854876548051834106e-03 -3.604068979620933533e-02 6.320792250335216522e-03 1.986458003520965576e-01 -2.713219821453094482e-01 4.584833681583404541e-01 1.168058067560195923e-01 -3.484536334872245789e-02 1.672407090663909912e-01 -7.491391152143478394e-03 -1.229305192828178406e-02 -1.646833680570125580e-02 -2.911497652530670166e-01 -4.144823178648948669e-02 -1.036103665828704834e-01 2.879546023905277252e-03
6.908036023378372192e-02 -7.711918652057647705e-02 -3.793514966964721680e-01 8.899990469217300415e-02 -2.287819832563400269e-01 -1.394116729497909546e-01 1.787681132555007935e-02 8.285324275493621826e-02 -3.891741856932640076e-02 2.285298705101013184e-01 3.111773869022727013e-03 -2.254880219697952271e-01 -1.580896526575088501e-01 5.377245694398880005e-02 5.560119077563285828e-02 -1.544257849454879761e-01 -4.062967896461486816e-01 -1.788450963795185089e-02 -1.719256937503814697e-01 -1.103682816028594971e-01 6.578312069177627563e-02 4.020161330699920654e-01 6.955690681934356689e-02 -1.141722127795219421e-01 -1.311120986938476562e-01 9.324967116117477417e-02 5.902782082557678223e-03 2.076205462217330933e-01 -1.005225852131843567e-01 -3.186346888542175293e-01 4.850393906235694885e-02 -1.584505289793014526e-01
-8.987969160079956055e-02 6.806544959545135498e-02 -1.794714480638504028e-01 1.017094962298870087e-02 1.686585694551467896e-01 -1.090985909104347229e-01 1.052779555320739746e-01 9.636295959353446960e-03 -1.389992535114288330e-01 -6.136664003133773804e-02 8.659595251083374023e-02 3.034850656986236572e-01 1.592940092086791992e-01 6.585851777344942093e-03 1.733281463384628296e-01 1.221396178007125854e-01 -2.535440623760223389e-01 -1.853148937225341797e-01 2.916609123349189758e-02 1.361576467752456665e-01 -7.693903893232345581e-02 4.927598834037780762e-01 1.171388104557991028e-01 -2.269836366176605225e-01 1.016779318451881409e-01 -3.685186207294464111e-01 -1.251934021711349487e-01 2.540487647056579590e-01 8.222956210374832153e-02 -1.290184855461120605e-01 -1.534914523363113403e-01 7.118370383977890015e-02
-1.937220990657806396e-01 2.149548567831516266e-02 -1.219614669680595398e-01 -1.250485926866531372e-01 2.823330163955688477e-01 -1.643457710742950439e-01 1.822334825992584229e-01 -7.572989165782928467e-02 -4.595762118697166443e-02 -2.069392949342727661e-01 -1.462041307240724564e-02 8.141382038593292236e-02 2.132728695869445801e-02 8.679736405611038208e-02 4.769913107156753540e-02 8.576209843158721924e-02 -2.186509221792221069e-01 -2.779995501041412354e-01 -4.037804305553436279e-01 2.393107265233993530e-01 -7.268818467855453491e-02 1.441857218742370605e-01 4.396595954895019531e-01 -1.758495718240737915e-02 1.358287483453750610e-01 -1.962892711162567139e-01 -2.061854302883148193e-01 6.562297791242599487e-02 -6.913431733846664429e-02 -1.901714801788330078e-01 -5.836638435721397400e-02 -5.659743025898933411e-02
-1.032020449638366699e-01 1.444933563470840454e-01 -2.853361368179321289e-01 1.101797819137573242e-01 3.657949268817901611e-01 -1.790214926004409790e-01 6.125127896666526794e-02 1.035665050148963928e-01 -1.499357372522354126e-01 -5.527566373348236084e-02 2.481241673231124878e-01 1.409177780151367188e-01 -1.387325674295425415e-01 -1.937495768070220947e-01 -7.693777233362197876e-02 -2.339495122432708740e-01 -6.879327446222305298e-02 -1.904903911054134369e-02 -6.437095254659652710e-02 -4.089913144707679749e-02 1.880011707544326782e-02 2.760482728481292725e-01 1.443682909011840820e-01 1.629318594932556152e-01 3.501276075839996338e-01 -1.026258319616317749e-01 -3.124611973762512207e-01 1.132179349660873413e-01 -2.716024219989776611e-01 -1.272706687450408936e-01 1.448579132556915283e-02 -3.976574912667274475e-02
5.310454592108726501e-02 5.357606709003448486e-02 -1.743836104869842529e-01 -1.110432818531990051e-01 1.064646244049072266e-01 -1.445103585720062256e-01 -3.475533723831176758e-01 -1.018067076802253723e-02 -1.409884840250015259e-01 2.604076564311981201e-01 1.200159192085266113e-01 -1.764451712369918823e-01 -3.932681977748870850e-01 3.671051934361457825e-02 -3.551126271486282349e-02 3.808304294943809509e-02 -1.386945545673370361e-01 -2.322501391172409058e-01 -3.089749813079833984e-01 2.024180591106414795e-01 2.475708315614610910e-04 8.694979548454284668e-02 -2.716617286205291748e-01 -6.425251811742782593e-02 -1.317430138587951660e-01 -1.221803873777389526e-01 -2.560471892356872559e-01 1.852009445428848267e-01 -2.038554847240447998e-01 -1.557850390672683716e-01 5.622173473238945007e-02 1.013619005680084229e-01
-2.451952695846557617e-01 1.387528926134109497e-01 -8.332718163728713989e-02 7.000250369310379028e-02 -7.196424156427383423e-02 2.533299922943115234e-01 7.643488794565200806e-02 -4.301729500293731689e-01 -7.858510315418243408e-02 1.311479210853576660e-01 -1.724892854690551758e-01 -2.530370280146598816e-02 -2.802096605300903320e-01 2.733345329761505127e-01 -1.758384853601455688e-01 -5.341931059956550598e-02 -6.261407583951950073e-02 -2.094886600971221924e-01 -2.641763985157012939e-01 9.619731456041336060e-02 -3.781599998474121094e-01 2.035862207412719727e-01 -2.982667274773120880e-02 1.087460550479590893e-03 1.796480864286422729e-01 -1.414621025323867798e-01 -5.609088018536567688e-02 -1.611850224435329437e-02 -2.704334817826747894e-02 -9.488729387521743774e-02 -8.153843879699707031e-02 -1.532975435256958008e-01
-1.865189969539642334e-01 -1.956778913736343384e-01 -1.604634672403335571e-01 -7.255638390779495239e-02 2.364492714405059814e-01 -1.699387282133102417e-02 8.649853616952896118e-02 -1.729472428560256958e-01 2.744775824248790741e-02 -4.034398868680000305e-02 -7.708433270454406738e-02 -2.159169167280197144e-01 -2.864471822977066040e-02 2.473908811807632446e-01 -1.460784524679183960e-01 -4.887319728732109070e-02 -1.927284449338912964e-01 -2.042466104030609131e-01 -5.174867510795593262e-01 -3.547476604580879211e-02 -1.757733672857284546e-01 2.833092808723449707e-01 -9.339573234319686890e-02 -1.786877065896987915e-01 -1.540388762950897217e-01 1.283030807971954346e-01 2.597524039447307587e-02 1.091155409812927246e-01 3.259724751114845276e-02 -2.506226897239685059e-01 7.419676054269075394e-03 2.126040607690811157e-01
2.417116984724998474e-02 -1.384143382310867310e-01 -2.620821595191955566e-01 1.880439519882202148e-01 -1.484620422124862671e-01 -5.464912578463554382e-02 -8.452339470386505127e-02 -1.032568067312240601e-01 -9.862065315246582031e-02 1.822465471923351288e-02 7.278724759817123413e-02 -2.375185117125511169e-02 -2.516570091247558594e-01 1.098733395338058472e-01 2.053281217813491821e-01 9.223327785730361938e-02 -5.596634745597839355e-01 -1.066274195909500122e-01 -1.951859742403030396e-01 -2.580382861196994781e-02 8.230359852313995361e-02 1.263296753168106079e-01 1.270538717508316040e-01 -3.090951740741729736e-01 -1.240004897117614746e-01 1.477413475513458252e-01 1.250471174716949463e-01 1.910804957151412964e-01 -2.611849904060363770e-01 -1.830284297466278076e-01 1.791551522910594940e-02 -4.715958237648010254e-02
-3.813350498676300049e-01 1.474283039569854736e-01 -2.496194988489151001e-01 6.852360814809799194e-02 1.799952089786529541e-01 -4.673249647021293640e-02 -4.971801489591598511e-02 -5.848011374473571777e-02 -1.950723230838775635e-01 -5.032863095402717590e-02 7.929389178752899170e-02 2.499986588954925537e-01 2.479577809572219849e-02 2.603012323379516602e-01 6.346913427114486694e-02 8.576486259698867798e-02 -9.414764121174812317e-03 -3.197152018547058105e-01 -2.092990279197692871e-01 3.278883993625640869e-01 -8.238078653812408447e-02 1.724664121866226196e-01 4.624423012137413025e-02 -1.499328613281250000e-01 1.286422461271286011e-01 -3.135747313499450684e-01 -2.180654704570770264e-01 1.555563509464263916e-01 -2.930949814617633820e-02 -1.026623919606208801e-01 -1.460290253162384033e-01 4.600158706307411194e-02
1.982352137565612793e-01 -1.833773106336593628e-01 -1.084691137075424194e-01 -2.658827304840087891e-01 -3.394322469830513000e-02 -3.517736494541168213e-02 2.037446573376655579e-02 -2.346778959035873413e-01 -3.290935754776000977e-01 2.144709229469299316e-02 8.146389573812484741e-02 6.816404312849044800e-02 -1.294967234134674072e-01 8.927333354949951172e-02 -5.488945171236991882e-02 6.397724896669387817e-02 1.572615951299667358e-01 -4.379203915596008301e-01 9.335154667496681213e-03 8.154016733169555664e-02 8.673491328954696655e-02 2.833385467529296875e-01 3.682824224233627319e-02 -4.503635317087173462e-02 1.362950503826141357e-01 -9.651731699705123901e-02 -1.502014249563217163e-01 2.172897756099700928e-01 -3.005739152431488037e-01 -2.761022746562957764e-01 -1.634441316127777100e-01 -1.716380566358566284e-01
1.502755582332611084e-01 9.314715117216110229e-02 -1.053215786814689636e-01 1.923855543136596680e-01 7.230730354785919189e-02 -2.056749723851680756e-02 -2.452341839671134949e-02 -3.423646390438079834e-01 -2.043770551681518555e-01 1.010899320244789124e-01 4.290116578340530396e-02 9.267611801624298096e-02 -4.984217882156372070e-01 -3.260611370205879211e-02 -1.058876886963844299e-01 1.091242134571075439e-01 -3.965843841433525085e-02 1.668130606412887573e-01 -4.292971193790435791e-01 -8.748532831668853760e-02 -2.015095502138137817e-01 3.200026154518127441e-01 -4.692902788519859314e-02 -1.450452506542205811e-01 1.913973540067672729e-01 -9.587579406797885895e-03 -1.413848698139190674e-01 3.577580302953720093e-02 5.808744207024574280e-02 -1.132460162043571472e-01 1.828684844076633453e-02 -4.302073735743761063e-03
-8.737391978502273560e-02 -2.826384902000427246e-01 -2.016122788190841675e-01 3.319456428289413452e-02 -5.923026800155639648e-02 -2.773474901914596558e-03 8.165171742439270020e-02 2.069019675254821777e-01 -1.933029852807521820e-02 1.804636120796203613e-01 -1.791847795248031616e-01 8.806411176919937134e-02 -2.902964651584625244e-01 4.741908237338066101e-02 1.463658958673477173e-01 1.052545085549354553e-01 -3.605042025446891785e-02 -6.763250380754470825e-02 -1.982739418745040894e-01 -2.251299023628234863e-01 -3.954262733459472656e-01 1.309273242950439453e-01 1.427204608917236328e-01 -1.638138145208358765e-01 1.326014101505279541e-01 -3.030389845371246338e-01 -3.159210085868835449e-02 2.024871855974197388e-01 -3.507175743579864502e-01 -1.371942460536956787e-01 -7.701804488897323608e-02 -1.008258238434791565e-01
-2.882404923439025879e-01 1.690695285797119141e-01 -2.887343168258666992e-01 -9.181872010231018066e-02 -1.603014320135116577e-01 -8.298218995332717896e-02 8.271227777004241943e-02 -7.385703921318054199e-02 1.092261751182377338e-03 1.416542530059814453e-01 3.262745440006256104e-01 1.432670862413942814e-03 8.861791342496871948e-03 2.981538139283657074e-02 6.481683254241943359e-02 8.903928101062774658e-02 -6.904612295329570770e-03 -2.292473763227462769e-01 -1.534458482638001442e-03 -8.177415467798709869e-03 -1.642455160617828369e-01 3.099946379661560059e-01 -1.246269047260284424e-01 -7.205937057733535767e-02 1.815569400787353516e-01 -2.985913455486297607e-01 -1.768832206726074219e-01 2.282399535179138184e-01 -2.845908403396606445e-01 -1.313094347715377808e-01 -2.793639302253723145e-01 -1.838120520114898682e-01
9.294256567955017090e-02 -2.552987933158874512e-01 -1.006025522947311401e-01 -9.454432129859924316e-02 -8.178673684597015381e-03 -1.431010365486145020e-01 1.447490882128477097e-02 -8.820448815822601318e-02 -1.518284827470779419e-01 1.157122030854225159e-01 1.723108887672424316e-01 2.029067426919937134e-01 -2.219700068235397339e-02 1.956619769334793091e-01 -1.311829686164855957e-02 1.243995800614356995e-01 -2.315993160009384155e-01 -3.289477154612541199e-02 -1.226290389895439148e-01 4.654045403003692627e-01 -2.140039205551147461e-01 5.979296937584877014e-02 2.563427984714508057e-01 1.741251498460769653e-01 1.586764156818389893e-01 2.134380117058753967e-02 -4.426999390125274658e-01 -4.998584836721420288e-02 -1.534161120653152466e-01 -4.815748706459999084e-02 -1.473315507173538208e-01 -1.158522889018058777e-01
1.977895647287368774e-01 -1.193060651421546936e-01 -9.181659668684005737e-02 -7.619486004114151001e-02 2.465057969093322754e-01 -2.518105208873748779e-01 2.101978100836277008e-02 1.532415859401226044e-02 -2.773400247097015381e-01 1.010366082191467285e-01 1.398837417364120483e-01 -1.784098595380783081e-01 2.245971746742725372e-02 3.264808282256126404e-02 8.614141494035720825e-02 -1.170664802193641663e-01 1.529513299465179443e-02 2.660398371517658234e-02 -1.802168637514114380e-01 6.206625699996948242e-02 -8.253643661737442017e-02 2.581603229045867920e-01 -6.997009366750717163e-02 -2.447869330644607544e-01 2.604094445705413818e-01 1.834321208298206329e-02 -3.794637620449066162e-01 3.879280760884284973e-02 3.172118216753005981e-03 1.433321181684732437e-02 -3.234159946441650391e-01 3.902979195117950439e-01
1.132070738822221756e-02 -1.739538013935089111e-01 4.527279734611511230e-02 -1.447400003671646118e-01 -1.393333729356527328e-02 -2.711070775985717773e-01 -3.855923563241958618e-02 1.269520819187164307e-01 -1.120361015200614929e-01 2.025212496519088745e-01 2.464834749698638916e-01 5.582909099757671356e-03 -2.262489795684814453e-01 -1.308474689722061157e-01 4.358677193522453308e-03 1.029647663235664368e-01 -4.225664436817169189e-01 2.932524867355823517e-02 -1.464901864528656006e-01 1.504432708024978638e-01 -2.011097073554992676e-01 2.231833040714263916e-01 1.820012629032135010e-01 -1.837598681449890137e-01 -1.343401968479156494e-01 -4.490572810173034668e-01 -1.714882627129554749e-02 1.313047111034393311e-01 -1.744852960109710693e-01 -3.316872054710984230e-03 -3.446425497531890869e-02 -1.117666289210319519e-01
-1.014752835035324097e-01 -2.850552797317504883e-01 -2.603808939456939697e-01 -9.765753895044326782e-02 -1.210617646574974060e-02 6.420964002609252930e-02 3.727546632289886475e-01 3.593971207737922668e-02 -1.128734722733497620e-01 -9.468185901641845703e-02 -1.556659489870071411e-01 -1.117367967963218689e-01 -1.356216371059417725e-01 1.872001290321350098e-01 1.403262168169021606e-01 -2.554170191287994385e-01 1.358765065670013428e-01 -2.065774053335189819e-01 5.523058027029037476e-02 -1.252728700637817383e-01 -1.255730092525482178e-01 2.970196306705474854e-01 1.352278292179107666e-01 -1.720462590456008911e-01 -1.081572659313678741e-02 -1.284504830837249756e-01 -2.246200293302536011e-01 6.479187309741973877e-02 -1.840012818574905396e-01 -3.548256754875183105e-01 -1.636750847101211548e-01 1.560026127845048904e-02
-1.008631214499473572e-01 -1.671604663133621216e-01 9.555359184741973877e-02 1.731456816196441650e-02 2.819642424583435059e-01 -1.586831808090209961e-01 -2.274644523859024048e-01 8.607654273509979248e-02 -2.377916127443313599e-01 -8.084966801106929779e-03 -5.469555407762527466e-02 4.004192724823951721e-02 -4.320511817932128906e-01 2.440904676914215088e-01 -1.778136789798736572e-01 -7.167037576436996460e-02 -4.241487681865692139e-01 -2.147953212261199951e-01 -9.383657574653625488e-02 1.058808714151382446e-01 -2.332040667533874512e-01 2.015640586614608765e-01 6.306823343038558960e-02 -2.083959430456161499e-02 5.902440473437309265e-02 -1.308386027812957764e-01 -1.581582874059677124e-01 -4.235582053661346436e-02 2.209519501775503159e-03 1.388546079397201538e-01 7.094789296388626099e-02 -1.649335622787475586e-01
-2.054257392883300781e-01 -3.088033758103847504e-02 -2.331023961305618286e-01 8.150511980056762695e-02 -1.670534722506999969e-02 -4.181033372879028320e-01 1.509368419647216797e-01 5.780818313360214233e-02 -2.730256021022796631e-01 3.298463523387908936e-01 6.970460712909698486e-02 1.234976500272750854e-01 -1.385953426361083984e-01 1.137336790561676025e-01 -1.532475054264068604e-01 -3.026482835412025452e-02 -4.080269113183021545e-02 2.278303727507591248e-02 -1.625016629695892334e-01 6.361505389213562012e-02 -5.195461511611938477e-01 1.699850410223007202e-01 1.805696785449981689e-01 -5.354452505707740784e-02 1.296092271804809570e-01 9.977210313081741333e-02 -4.208982363343238831e-02 -1.273796111345291138e-01 -1.372947096824645996e-01 -5.434017628431320190e-02 1.994413882493972778e-02 2.780735865235328674e-02
-7.364853471517562866e-02 1.267558634281158447e-01 -3.585699498653411865e-01 2.282298058271408081e-01 2.618203759193420410e-01 -9.092100709676742554e-02 -8.721915632486343384e-02 -1.831533014774322510e-01 -1.837239265441894531e-01 -1.275593228638172150e-02 9.914884716272354126e-02 1.533088237047195435e-01 -2.272429168224334717e-01 -4.170098155736923218e-02 -3.243231773376464844e-01 -1.757665574550628662e-01 -3.144609630107879639e-01 -1.236875448375940323e-02 -1.497542113065719604e-01 -1.177493110299110413e-02 1.907990896143019199e-03 1.833167225122451782e-01 2.069245129823684692e-01 1.523262113332748413e-01 3.186903297901153564e-01 -2.404057085514068604e-01 -1.254102736711502075e-01 -4.670901596546173096e-02 -3.881227597594261169e-02 7.107950001955032349e-02 -1.136339530348777771e-01 7.209170609712600708e-02
1.507610231637954712e-01 -4.949913173913955688e-02 -2.527784705162048340e-01 1.418161988258361816e-01 -7.773917168378829956e-02 -4.286186397075653076e-02 -2.764168381690979004e-01 -2.267269641160964966e-01 -2.048390954732894897e-01 1.198612079024314880e-01 1.009921804070472717e-01 -2.195340692996978760e-01 -5.834394320845603943e-02 -1.000308096408843994e-01 8.358404785394668579e-02 2.022296488285064697e-01 -3.220264613628387451e-02 -1.123157441616058350e-01 -3.203654661774635315e-02 1.530486904084682465e-02 1.839944534003734589e-02 1.482998728752136230e-01 2.856667339801788330e-01 9.097506850957870483e-02 -8.110868185758590698e-02 -1.861725747585296631e-01 -3.723731338977813721e-01 -1.146581489592790604e-02 -2.304257303476333618e-01 -3.403720259666442871e-01 -2.245882451534271240e-01 2.292587459087371826e-01
1.920071840286254883e-01 4.586533457040786743e-02 -5.162729620933532715e-01 8.008245378732681274e-02 -1.915255337953567505e-01 -8.431003242731094360e-02 1.539775878190994263e-01 -3.627194091677665710e-02 -2.170393764972686768e-01 5.595107004046440125e-02 6.864355504512786865e-02 -7.345510274171829224e-02 -1.234340444207191467e-01 5.069260671734809875e-02 -1.013844087719917297e-01 -2.819193005561828613e-01 -3.266075253486633301e-01 4.995613545179367065e-02 2.206695638597011566e-02 -5.999292805790901184e-02 -1.123204678297042847e-01 1.343529671430587769e-01 2.725284099578857422e-01 -7.326500117778778076e-02 6.163522228598594666e-02 -1.601631492376327515e-01 -3.669555485248565674e-01 -8.086512982845306396e-02 -1.863465644419193268e-02 -1.071926578879356384e-01 -5.894067138433456421e-02 -2.045431435108184814e-01
1.654722541570663452e-01 -2.710682451725006104e-01 -4.659345373511314392e-02 2.629088051617145538e-02 -2.148925513029098511e-01 2.515038289129734039e-02 -3.641726076602935791e-02 -3.146426752209663391e-02 -2.403829544782638550e-01 1.981110274791717529e-01 1.150505244731903076e-01 3.804386407136917114e-02 -1.112903654575347900e-01 6.911932677030563354e-02 2.095260024070739746e-01 -9.821745753288269043e-02 -5.066792368888854980e-01 -2.010342478752136230e-01 -2.852555811405181885e-01 -1.551795899868011475e-01 -7.511279731988906860e-02 1.223468501120805740e-02 1.615981943905353546e-02 1.031349762342870235e-03 -1.507743895053863525e-01 -8.363220095634460449e-02 -1.849146783351898193e-01 8.237915486097335815e-02 -2.894239127635955811e-01 -2.884871959686279297e-01 -2.746181748807430267e-02 -1.327713876962661743e-01
-1.401982605457305908e-01 -1.199337691068649292e-01 -2.638682126998901367e-01 -1.179065853357315063e-01 1.793662905693054199e-01 -2.014290355145931244e-02 2.852472066879272461e-01 -1.672676205635070801e-02 2.578135952353477478e-02 8.448205143213272095e-02 -2.620427310466766357e-02 -1.302624791860580444e-01 5.892512388527393341e-03 2.225722074508666992e-01 -5.667426157742738724e-04 1.787229441106319427e-02 -2.645736932754516602e-01 -1.961605697870254517e-01 -3.191022276878356934e-01 2.494247630238533020e-02 2.821159781888127327e-03 4.133374094963073730e-01 -1.497542709112167358e-01 -4.464331567287445068e-01 -1.076315864920616150e-01 1.413602232933044434e-01 -2.280969358980655670e-02 8.116216957569122314e-02 -5.971343070268630981e-02 -7.400969415903091431e-02 1.533221304416656494e-01 1.346159428358078003e-01
1.840348392724990845e-01 7.728184759616851807e-02 -2.688374817371368408e-01 -1.504577230662107468e-03 3.116255998611450195e-02 -2.507759332656860352e-01 9.401217103004455566e-03 2.638480067253112793e-01 -2.645800411701202393e-01 -1.953944712877273560e-01 7.944541983306407928e-03 -7.054764032363891602e-02 -2.644958496093750000e-01 1.028208062052726746e-02 1.951345205307006836e-01 -1.572740674018859863e-01 -2.156649380922317505e-01 -2.555132508277893066e-01 -2.138308584690093994e-01 -4.445758822839707136e-04 -2.572170495986938477e-01 -1.806230843067169189e-02 5.829807836562395096e-03 -1.915095895528793335e-01 1.543443202972412109e-01 -4.906659573316574097e-02 -2.193863838911056519e-01 -1.155405491590499878e-02 -3.366711139678955078e-01 -6.772009283304214478e-02 -1.546007692813873291e-01 1.765608936548233032e-01
-8.493924513459205627e-03 -3.158046305179595947e-01 -8.122336119413375854e-02 1.805296912789344788e-02 1.771228760480880737e-01 -1.370679140090942383e-01 2.487927973270416260e-01 1.741795092821121216e-01 -3.052652776241302490e-01 3.617800772190093994e-01 -4.008549824357032776e-02 -1.773157417774200439e-01 -3.170688748359680176e-01 -4.898406192660331726e-02 9.307939559221267700e-02 -1.238366682082414627e-02 -2.232185602188110352e-01 -6.422040611505508423e-02 -1.225627660751342773e-01 6.026132777333259583e-02 -1.856676861643791199e-02 -1.044916436076164246e-01 -6.024072691798210144e-02 8.214767277240753174e-02 -1.089910864830017090e-01 -1.003876775503158569e-01 -3.099149465560913086e-01 1.271004825830459595e-01 -3.629673719406127930e-01 -1.154663190245628357e-01 -9.081107378005981445e-02 -1.672830246388912201e-02
2.349549718201160431e-02 1.891290992498397827e-01 -1.492494791746139526e-01 7.211864739656448364e-02 -3.005993552505970001e-03 2.111333161592483521e-01 1.997505575418472290e-01 -1.851242221891880035e-02 -2.954108268022537231e-02 8.966782689094543457e-02 3.689756989479064941e-01 -1.595134660601615906e-02 -2.643118202686309814e-01 -1.268886178731918335e-01 2.536576800048351288e-02 -9.791889786720275879e-02 -2.073003500699996948e-01 8.607728034257888794e-02 -3.013227283954620361e-01 1.391863077878952026e-01 -7.097075879573822021e-02 4.926530420780181885e-01 -1.769886612892150879e-01 -9.675671160221099854e-02 7.667732238769531250e-02 -2.280201166868209839e-01 -2.157850265502929688e-01 1.761319488286972046e-02 5.938941240310668945e-02 -2.030926644802093506e-01 1.040167585015296936e-01 2.340739220380783081e-02
1.218494102358818054e-01 -2.035951614379882812e-01 -1.527417451143264771e-01 -2.118310779333114624e-01 7.980499416589736938e-02 -2.268875762820243835e-02 1.654274761676788330e-01 -3.256301209330558777e-02 1.548480987548828125e-01 1.607075929641723633e-01 -7.091344147920608521e-02 -1.092439815402030945e-01 -7.488648593425750732e-02 6.961251050233840942e-02 -5.518250539898872375e-02 -1.735758632421493530e-01 -5.609397292137145996e-01 -5.474779382348060608e-02 -1.323550343513488770e-01 1.195127740502357483e-01 5.939798429608345032e-02 4.253481924533843994e-01 2.135770320892333984e-01 -1.739169061183929443e-01 3.230942785739898682e-02 -1.017851289361715317e-02 7.165990024805068970e-02 1.254332214593887329e-01 -1.109472289681434631e-01 -2.162660211324691772e-01 -1.767915636301040649e-01 -8.762840181589126587e-02
2.520772218704223633e-01 -4.366340488195419312e-02 -7.764976471662521362e-02 1.258515566587448120e-01 2.637835443019866943e-01 -2.307026535272598267e-01 -8.422537893056869507e-02 -1.283257082104682922e-02 -2.343005836009979248e-01 1.537997573614120483e-01 1.409632712602615356e-01 6.148448213934898376e-02 -4.664661288261413574e-01 -9.861521422863006592e-02 1.891707479953765869e-01 1.943527609109878540e-01 -5.666499212384223938e-02 -1.218797042965888977e-01 -3.238410949707031250e-01 -1.389353424310684204e-01 -1.691014617681503296e-01 2.819188833236694336e-01 8.998536504805088043e-03 5.167545750737190247e-02 9.538126736879348755e-02 6.070107966661453247e-02 -2.534243464469909668e-01 1.143620312213897705e-01 6.187494099140167236e-02 -1.362597197294235229e-01 -6.937988102436065674e-02 9.582362323999404907e-02
1.605854332447052002e-01 -4.198531806468963623e-02 -1.105453670024871826e-01 -5.701661482453346252e-02 -7.738464325666427612e-02 -3.408969938755035400e-01 -8.975774049758911133e-02 3.970307111740112305e-02 -3.691965341567993164e-01 -8.325829356908798218e-02 1.131029650568962097e-01 -3.033092916011810303e-01 -2.375506609678268433e-01 2.790332958102226257e-02 1.107210665941238403e-02 8.845106512308120728e-02 -3.730171620845794678e-01 -2.658445201814174652e-02 -3.759523034095764160e-01 -1.348089985549449921e-02 1.368345972150564194e-02 8.374876528978347778e-02 4.813960567116737366e-02 -1.711804270744323730e-01 -5.616860464215278625e-02 -2.624609470367431641e-01 -2.729218006134033203e-01 3.151050582528114319e-02 -1.509101539850234985e-01 4.521128535270690918e-02 -1.321143358945846558e-01 -4.450844600796699524e-02
-1.133487224578857422e-01 2.489447966217994690e-02 -1.166617348790168762e-01 1.238016784191131592e-01 1.374158114194869995e-01 2.494122236967086792e-01 4.826078191399574280e-02 -2.944922149181365967e-01 -3.537900149822235107e-01 -7.588726282119750977e-02 -1.087958738207817078e-01 1.720352768898010254e-01 -1.301773041486740112e-01 2.665868699550628662e-01 1.692956387996673584e-01 8.754802495241165161e-02 -6.728772073984146118e-02 -3.550870120525360107e-01 8.204530179500579834e-02 1.291805505752563477e-01 -1.470169872045516968e-01 1.347179561853408813e-01 1.996088586747646332e-02 -4.391704685986042023e-03 1.495383679866790771e-01 -2.058700919151306152e-01 -3.214200139045715332e-01 1.833510100841522217e-01 -8.057980239391326904e-02 -2.762281596660614014e-01 1.049418821930885315e-01 3.251899778842926025e-02
-2.177824527025222778e-01 1.513141691684722900e-01 -8.923996239900588989e-02 5.290046334266662598e-02 2.260021865367889404e-02 -4.846076294779777527e-02 3.187065199017524719e-02 -1.404670774936676025e-01 -3.578705191612243652e-01 1.228519082069396973e-01 -8.410006016492843628e-02 1.182160824537277222e-01 -1.378933489322662354e-01 -9.210117906332015991e-02 1.769087612628936768e-01 6.060909479856491089e-02 -2.388017028570175171e-01 -4.469318687915802002e-01 -1.969423294067382812e-01 3.086279630661010742e-01 -2.477674745023250580e-03 1.450708508491516113e-01 -7.660166919231414795e-02 -8.025020360946655273e-02 1.469106413424015045e-02 -2.875160276889801025e-01 -1.164308115839958191e-01 3.239091038703918457e-01 -1.442444473505020142e-01 -7.988835126161575317e-02 1.069858819246292114e-01 -6.683625280857086182e-02
2.896848320960998535e-01 4.240019246935844421e-02 -4.538083970546722412e-01 1.915615946054458618e-01 -5.080172792077064514e-03 3.610604628920555115e-02 1.887071877717971802e-01 -2.541356384754180908e-01 -2.115595042705535889e-01 8.622388541698455811e-02 8.651271462440490723e-02 -8.414417505264282227e-02 -1.590061485767364502e-01 -3.939175605773925781e-02 -1.167388111352920532e-01 -1.982553601264953613e-01 -2.208921611309051514e-01 1.040313392877578735e-01 -1.245031226426362991e-02 7.546240836381912231e-02 -9.167344868183135986e-02 1.428295522928237915e-01 2.547536492347717285e-01 -2.930343449115753174e-01 -3.977940417826175690e-03 -1.603271365165710449e-01 -2.711012959480285645e-01 -1.598186343908309937e-01 -3.293461352586746216e-02 -4.748856648802757263e-02 -1.809783577919006348e-01 -1.330710053443908691e-01
-1.322207152843475342e-01 -2.054888308048248291e-01 -8.283267915248870850e-02 4.095493257045745850e-02 6.211404129862785339e-02 -8.080888539552688599e-02 1.302718222141265869e-01 -1.963849663734436035e-01 -4.058656394481658936e-01 2.575943060219287872e-02 9.531660377979278564e-02 3.058685362339019775e-01 7.769581675529479980e-02 8.654198795557022095e-02 2.627797238528728485e-02 -3.069685399532318115e-02 -1.295807659626007080e-01 -2.550169229507446289e-01 -3.130683004856109619e-01 -3.032099828124046326e-02 -5.993861332535743713e-02 1.402792632579803467e-01 2.075872123241424561e-01 3.480499237775802612e-02 -3.036513924598693848e-02 -4.430743455886840820e-01 -5.809433013200759888e-02 2.489609420299530029e-01 -1.545449942350387573e-01 -1.124037057161331177e-01 1.743898838758468628e-01 -6.915488839149475098e-02
2.717055082321166992e-01 -2.130326926708221436e-01 -6.924253702163696289e-02 -1.428247094154357910e-01 1.476537883281707764e-01 -3.161116316914558411e-02 8.824843913316726685e-02 -9.615424089133739471e-03 -1.665132343769073486e-01 2.507303655147552490e-01 -1.212792545557022095e-01 -1.931538730859756470e-01 -2.135940790176391602e-01 -1.922044306993484497e-01 9.547630697488784790e-02 -1.441107690334320068e-01 -2.813776433467864990e-01 -1.794250607490539551e-01 -9.918557107448577881e-02 1.050051972270011902e-01 -5.856347456574440002e-02 7.266087830066680908e-02 -1.131011024117469788e-01 1.766242235898971558e-01 -2.153265476226806641e-01 -1.605181843042373657e-01 -3.177391290664672852e-01 1.557407677173614502e-01 -3.181177973747253418e-01 -2.415227293968200684e-01 -1.070499792695045471e-01 -1.288255453109741211e-01
-4.177427664399147034e-02 -7.481383532285690308e-02 -3.727472722530364990e-01 4.895989969372749329e-02 9.587611258029937744e-02 1.220584064722061157e-01 -1.180211603641510010e-01 -1.455866824835538864e-02 -1.222867965698242188e-01 -1.718972623348236084e-02 -3.607178851962089539e-02 9.249834716320037842e-02 -2.661139331758022308e-02 3.366484493017196655e-02 2.801617383956909180e-01 -1.218119487166404724e-01 -2.835312783718109131e-01 -2.437781542539596558e-01 -1.965812407433986664e-02 -9.169227629899978638e-02 -2.935073971748352051e-01 4.212193563580513000e-02 -1.495949774980545044e-01 -3.517106473445892334e-01 -4.843493178486824036e-02 -1.978088170289993286e-01 2.365214563906192780e-02 2.536011040210723877e-01 -1.084112003445625305e-01 -4.322065412998199463e-01 8.678144775331020355e-03 -7.226446270942687988e-02
1.098781153559684753e-01 -1.028679758310317993e-01 -1.908132992684841156e-02 7.991377264261245728e-02 4.845209792256355286e-02 -4.127666652202606201e-01 -3.152921795845031738e-02 4.140679165720939636e-02 -2.066834419965744019e-01 6.790684163570404053e-02 -9.754897654056549072e-02 4.139241948723793030e-02 -2.207684069871902466e-01 -3.300044685602188110e-02 -1.584961265325546265e-01 3.234635572880506516e-03 -2.678308188915252686e-01 -3.866122290492057800e-02 -8.323845267295837402e-02 1.593359559774398804e-01 1.147712543606758118e-01 3.590326011180877686e-01 -1.163081228733062744e-01 -2.083733528852462769e-01 3.762055933475494385e-01 -9.578142315149307251e-02 -4.010504782199859619e-01 6.407170742750167847e-02 -7.509019970893859863e-02 1.119962260127067566e-01 -1.405119597911834717e-01 5.915293842554092407e-02
-8.884840458631515503e-02 -1.928705573081970215e-01 -3.724708557128906250e-01 1.147378981113433838e-01 2.631049603223800659e-02 -3.750504255294799805e-01 -1.616466045379638672e-01 -1.207622066140174866e-01 -1.111966818571090698e-01 3.105939924716949463e-02 -7.078157365322113037e-02 -1.688803434371948242e-01 -1.936730593442916870e-01 -8.397242985665798187e-03 -1.752640306949615479e-02 -6.676814705133438110e-02 -1.128565818071365356e-01 -1.964315921068191528e-01 -7.404942810535430908e-02 1.907502710819244385e-01 1.066388096660375595e-03 2.398663610219955444e-01 -3.001414835453033447e-01 -8.692149072885513306e-02 1.764923185110092163e-01 1.932698115706443787e-02 -3.784260451793670654e-01 -5.787058919668197632e-02 -1.117415875196456909e-01 -2.185630500316619873e-01 1.053087189793586731e-01 1.842333525419235229e-01
-8.589423447847366333e-02 -1.242527216672897339e-01 -9.475664794445037842e-02 -1.333327889442443848e-01 8.205722272396087646e-02 -5.149490758776664734e-02 2.888811519369482994e-03 -2.169109731912612915e-01 -5.056412220001220703e-01 8.187793195247650146e-02 -1.747984886169433594e-01 2.174825817346572876e-01 1.010657548904418945e-01 1.023637503385543823e-01 -5.093662813305854797e-02 4.816744476556777954e-03 -3.494348824024200439e-01 -3.611211478710174561e-01 -1.357004344463348389e-01 -8.198376744985580444e-02 8.378151059150695801e-02 2.017627060413360596e-01 -1.838516257703304291e-02 1.707877404987812042e-02 3.852471336722373962e-02 -2.799492776393890381e-01 -1.049588918685913086e-01 -5.937331169843673706e-02 -1.773566007614135742e-01 -2.361773103475570679e-01 1.056082323193550110e-01 -1.079386994242668152e-01
-1.996744722127914429e-01 9.358027577400207520e-02 -2.437718361616134644e-01 1.514637172222137451e-01 7.064696401357650757e-02 -7.190133631229400635e-02 -5.057055875658988953e-02 -8.619608730077743530e-02 -4.175238013267517090e-01 -6.912120431661605835e-02 -7.842982560396194458e-02 9.870360791683197021e-02 -7.022812962532043457e-02 -1.008263602852821350e-02 1.852408349514007568e-01 6.351888924837112427e-02 -6.525624543428421021e-02 -3.489547073841094971e-01 -2.508936524391174316e-01 2.506487071514129639e-01 1.097577214241027832e-01 1.026712805032730103e-01 7.829296588897705078e-02 -3.585009276866912842e-01 9.376784414052963257e-02 -2.665196061134338379e-01 -1.007398590445518494e-01 1.284704059362411499e-01 -1.478431746363639832e-02 -2.832548320293426514e-01 1.125801503658294678e-01 4.282078519463539124e-02
[truncated: 3,284,326 more chars]
