# Supplementary material for: The Language of Innovation
Source: PLoS One. 2020 Apr 30;15(4):e0230107. doi: 10.1371/journal.pone.0230107 (PMC7194493; doi:10.1371/journal.pone.0230107)
Supplement: S24 File — (GZ) [file pone.0230107.s024.tar.gz › 2002-2006/V2Run_18_VS_4500_embeddings2002-2006ED32.txt]

8.809410780668258667e-02 -2.786836922168731689e-01 1.177487075328826904e-01 1.085572317242622375e-01 -1.887722313404083252e-01 2.283444255590438843e-01 1.199367418885231018e-01 7.343102712184190750e-03 -3.521834313869476318e-01 1.804860867559909821e-02 6.951658427715301514e-02 -1.718689501285552979e-01 1.853709518909454346e-01 2.732073664665222168e-01 5.244643613696098328e-02 9.729111194610595703e-02 2.515185773372650146e-01 -2.904754877090454102e-01 -6.653140485286712646e-02 8.625707775354385376e-02 -3.746773600578308105e-01 7.799274474382400513e-02 4.062626510858535767e-03 -1.760103404521942139e-01 8.874111622571945190e-02 3.251288458704948425e-02 1.138743460178375244e-01 2.016758024692535400e-01 7.462206482887268066e-02 -1.121260151267051697e-01 -2.930032312870025635e-01 -5.682039260864257812e-02
1.303290575742721558e-01 -4.772362858057022095e-02 8.721022307872772217e-02 1.963048726320266724e-01 -5.136755481362342834e-02 2.206558287143707275e-01 -1.617334783077239990e-01 3.345855977386236191e-03 -6.848523765802383423e-02 2.736369073390960693e-01 -4.187419079244136810e-03 -7.844369858503341675e-02 3.664882108569145203e-02 3.263223171234130859e-01 -6.293389014899730682e-03 2.792630493640899658e-01 -1.669209450483322144e-01 1.098390445113182068e-01 -4.353627935051918030e-02 9.400551766157150269e-02 -4.856449663639068604e-01 -1.994618922472000122e-01 2.186475545167922974e-01 -2.513245493173599243e-02 -1.521800458431243896e-01 3.147534653544425964e-02 1.431213319301605225e-01 -1.647873967885971069e-02 1.787441037595272064e-02 -7.254162430763244629e-02 -2.427823990583419800e-01 -3.183395564556121826e-01
-9.825856983661651611e-02 -1.206886917352676392e-01 3.490488231182098389e-01 -2.734121307730674744e-02 -1.471996903419494629e-01 3.567207977175712585e-02 5.967805162072181702e-02 -1.220498606562614441e-01 -3.612691909074783325e-02 1.789473593235015869e-01 2.486540004611015320e-02 -2.088408619165420532e-01 5.660416185855865479e-02 3.115496225655078888e-02 -5.998865142464637756e-02 -1.078479140996932983e-01 5.640497431159019470e-03 7.611762732267379761e-02 1.326697170734405518e-01 -1.342158466577529907e-01 -3.796359300613403320e-01 -2.223578244447708130e-01 -2.542075514793395996e-01 -6.616306304931640625e-02 -6.229941546916961670e-02 3.286475241184234619e-01 1.266072839498519897e-01 1.339910030364990234e-01 1.073473244905471802e-01 2.833743095397949219e-01 -5.214601010084152222e-02 -4.128086864948272705e-01
-9.709808975458145142e-02 -2.970486283302307129e-01 1.938008368015289307e-01 2.117370069026947021e-01 -9.370345622301101685e-02 3.212694823741912842e-01 1.601234972476959229e-01 1.726489216089248657e-01 4.418681189417839050e-02 -1.635123044252395630e-01 6.931030750274658203e-02 -1.849412769079208374e-01 -6.801244616508483887e-02 7.815154641866683960e-02 -1.078212037682533264e-01 -3.403974324464797974e-02 -6.049909070134162903e-02 -1.738057285547256470e-01 2.451438158750534058e-01 2.412348520010709763e-03 -1.153220832347869873e-01 -3.099137246608734131e-01 1.177463680505752563e-01 1.416411697864532471e-01 1.971933059394359589e-03 2.918427586555480957e-01 1.485998462885618210e-02 -7.258290797472000122e-02 -1.580789536237716675e-01 3.516202270984649658e-01 -2.900983989238739014e-01 2.444875054061412811e-02
-6.009075045585632324e-02 1.423775404691696167e-02 1.231474354863166809e-01 -7.876666495576500893e-04 -1.825445145368576050e-01 2.685842216014862061e-01 5.911476910114288330e-02 1.967160403728485107e-01 -1.891935616731643677e-01 -1.793307662010192871e-01 -1.131612285971641541e-01 -1.107283234596252441e-01 5.632345378398895264e-02 2.804758772253990173e-02 1.032291799783706665e-01 6.520310789346694946e-02 -2.449936419725418091e-01 -2.775503396987915039e-01 3.558094799518585205e-02 6.396090984344482422e-02 -4.201139807701110840e-01 -3.267849087715148926e-01 -2.906593680381774902e-01 1.058956459164619446e-01 1.035830751061439514e-01 1.503313034772872925e-01 2.632198333740234375e-01 1.187347620725631714e-01 -7.095620036125183105e-02 8.318188786506652832e-02 8.546581119298934937e-02 -2.532155215740203857e-01
-1.269782930612564087e-01 2.567541319876909256e-03 4.087561368942260742e-01 3.498890697956085205e-01 -8.378903567790985107e-02 1.688274145126342773e-01 9.227460622787475586e-02 -2.400230243802070618e-02 -2.234710454940795898e-01 -1.038778871297836304e-01 1.976859718561172485e-01 -3.659694269299507141e-02 3.279769793152809143e-02 1.698397696018218994e-01 -5.101880431175231934e-02 1.151984259486198425e-01 -5.748608615249395370e-03 6.899362802505493164e-02 7.348663639277219772e-03 1.616508215665817261e-01 -3.961260914802551270e-01 -3.869066834449768066e-01 -1.707183569669723511e-01 -1.706528812646865845e-01 1.352993100881576538e-01 8.623379468917846680e-02 1.049929559230804443e-01 2.973030880093574524e-02 8.856821060180664062e-02 7.046917080879211426e-02 1.815680712461471558e-01 -1.533734053373336792e-01
1.193200517445802689e-02 1.124442741274833679e-02 2.760293483734130859e-01 4.390389099717140198e-02 -2.660299241542816162e-01 1.902202665805816650e-01 1.786161214113235474e-01 2.658122032880783081e-02 -1.513665914535522461e-01 -1.103147044777870178e-01 6.941743195056915283e-02 -2.062294185161590576e-01 2.307193428277969360e-01 1.111136972904205322e-01 1.376542448997497559e-01 1.371463984251022339e-01 8.117374032735824585e-02 -1.381319612264633179e-01 -2.204830348491668701e-01 -3.978517651557922363e-02 -2.126373946666717529e-01 -2.733820080757141113e-01 -1.109144687652587891e-01 3.761328756809234619e-02 -3.343420475721359253e-02 9.474705904722213745e-02 2.240507304668426514e-01 2.161885648965835571e-01 2.065748572349548340e-01 3.689764738082885742e-01 -2.391385845839977264e-02 -3.167418241500854492e-01
-1.220107749104499817e-01 -2.768497914075851440e-02 2.770707309246063232e-01 5.964019149541854858e-02 6.753564625978469849e-02 5.904757604002952576e-02 -2.505323886871337891e-01 5.575269460678100586e-02 -1.864465922117233276e-01 1.643498688936233521e-01 -1.175112556666135788e-02 -2.408393770456314087e-01 5.134036391973495483e-02 1.822990179061889648e-01 1.845719367265701294e-01 -1.153581589460372925e-01 -1.299059838056564331e-01 -2.029390633106231689e-01 1.911401599645614624e-01 3.028008639812469482e-01 -2.340658307075500488e-01 -8.916286379098892212e-02 3.549325279891490936e-03 5.821869149804115295e-02 -2.921403050422668457e-01 7.757618278264999390e-02 2.295797914266586304e-01 2.202418074011802673e-02 1.503934860229492188e-01 2.433064281940460205e-01 -2.865331768989562988e-01 -2.569948434829711914e-01
5.999112967401742935e-03 1.727853268384933472e-01 2.523093819618225098e-01 -4.245396703481674194e-02 1.043200641870498657e-01 7.617749273777008057e-02 2.244693040847778320e-01 6.495507806539535522e-02 3.660245239734649658e-02 1.471833605319261551e-02 1.591080278158187866e-01 -1.213131770491600037e-01 2.032103985548019409e-01 2.774358093738555908e-01 1.591107249259948730e-02 1.266365051269531250e-01 -8.741899579763412476e-02 -1.256104856729507446e-01 6.105979159474372864e-02 1.461415141820907593e-01 -1.666798293590545654e-01 -3.914851248264312744e-01 1.179250553250312805e-01 -2.417476102709770203e-02 -1.703604757785797119e-01 3.135557174682617188e-01 3.361299335956573486e-01 1.470106244087219238e-01 -1.536028683185577393e-01 1.215602681040763855e-01 -3.038661181926727295e-01 -1.432896107435226440e-01
5.006325244903564453e-02 -1.469083428382873535e-01 -5.946068093180656433e-02 -8.037592470645904541e-02 -9.139473736286163330e-02 1.464777886867523193e-01 1.100760325789451599e-01 -1.449923515319824219e-01 -4.241531789302825928e-01 6.640708446502685547e-02 2.331023067235946655e-01 -2.785792946815490723e-01 1.452470421791076660e-01 -6.686931010335683823e-03 1.750430315732955933e-01 2.311442047357559204e-02 -3.360747545957565308e-02 -9.145815670490264893e-02 3.660472482442855835e-02 1.078021153807640076e-02 -3.943298757076263428e-01 -1.903227567672729492e-01 -7.864353060722351074e-02 -1.468370854854583740e-01 -2.383375726640224457e-02 1.554975062608718872e-01 1.111835315823554993e-01 1.338249295949935913e-01 -1.204660311341285706e-01 3.351970016956329346e-01 -6.402689963579177856e-02 -3.434980213642120361e-01
2.910077758133411407e-02 -1.119960919022560120e-01 1.773104965686798096e-01 1.891448050737380981e-01 -1.302193105220794678e-01 -5.785555392503738403e-02 1.356447786092758179e-01 3.354220390319824219e-01 -3.033847510814666748e-01 1.369231492280960083e-01 1.693867743015289307e-01 -1.065634042024612427e-01 3.370497003197669983e-02 1.913857161998748779e-01 -8.551137521862983704e-03 -2.151399701833724976e-01 -1.334619969129562378e-01 -1.965571939945220947e-01 3.791642934083938599e-02 -1.975102350115776062e-02 -4.240329861640930176e-01 -2.902511656284332275e-01 -1.473472565412521362e-01 -1.211038976907730103e-01 -3.112716786563396454e-02 1.836070567369461060e-01 4.752642288804054260e-02 6.593052297830581665e-02 8.486416190862655640e-02 1.986716687679290771e-01 -6.753224879503250122e-02 -2.863601148128509521e-01
1.256869584321975708e-01 -5.948392674326896667e-03 -8.361239917576313019e-03 4.181224703788757324e-01 -1.743157655000686646e-01 2.233507484197616577e-01 -1.795625314116477966e-02 -1.199284717440605164e-01 -1.681330241262912750e-02 -1.959059983491897583e-01 1.102443225681781769e-02 -1.712912321090698242e-02 9.266775101423263550e-03 1.260942369699478149e-01 -1.092716772109270096e-02 -1.016088873147964478e-01 1.640464961528778076e-01 -1.613108664751052856e-01 1.679139733314514160e-01 2.254855185747146606e-01 -3.880742192268371582e-01 -2.043134272098541260e-01 2.024206072092056274e-01 2.052079737186431885e-01 1.256270557641983032e-01 2.220366150140762329e-01 -5.502345040440559387e-02 1.743782609701156616e-01 1.056273560971021652e-02 1.018135771155357361e-01 -1.656341552734375000e-01 -3.239706158638000488e-01
-2.791003324091434479e-02 -4.685219377279281616e-02 1.004191413521766663e-01 1.802814751863479614e-01 -2.358572781085968018e-01 1.964044570922851562e-01 -2.461628057062625885e-02 2.831793762743473053e-02 -1.050028502941131592e-01 -1.699479669332504272e-01 4.967400431632995605e-02 -2.439525574445724487e-01 2.233797684311866760e-02 2.737787365913391113e-01 2.497256100177764893e-01 -2.299876185134053230e-03 2.200936898589134216e-02 -7.196476310491561890e-02 9.792984277009963989e-02 1.185659971088171005e-02 -3.396391868591308594e-01 -3.155170083045959473e-01 -2.353198081254959106e-01 -9.003092348575592041e-02 2.024144530296325684e-01 1.460154503583908081e-01 2.652550339698791504e-01 1.831700205802917480e-01 -4.889894276857376099e-02 2.906426489353179932e-01 1.751292869448661804e-02 -2.682606875896453857e-01
2.575294673442840576e-01 -2.317354679107666016e-01 1.696299016475677490e-01 4.233564734458923340e-01 -2.079607397317886353e-01 3.167373239994049072e-01 4.610006883740425110e-02 4.343691095709800720e-02 -1.757889389991760254e-01 -2.016454041004180908e-01 -1.139776632189750671e-01 -2.040150612592697144e-01 1.169798672199249268e-01 3.094896860420703888e-02 -4.021251946687698364e-02 -5.518138036131858826e-02 -8.660082519054412842e-02 1.309616025537252426e-02 1.467495858669281006e-01 2.314696907997131348e-01 -8.202742785215377808e-02 -2.867729067802429199e-01 1.132814511656761169e-01 1.304237842559814453e-01 1.577703207731246948e-01 1.849729716777801514e-01 1.027581281960010529e-02 1.614711582660675049e-01 1.431540101766586304e-01 2.316991426050662994e-02 -2.255079448223114014e-01 -1.419379264116287231e-01
-2.422333806753158569e-01 -1.440628767013549805e-01 3.670451939105987549e-01 1.888374835252761841e-01 -1.851863563060760498e-01 2.649999260902404785e-01 -5.385148897767066956e-02 1.686915010213851929e-01 -2.838842868804931641e-01 1.969779375940561295e-03 1.688632369041442871e-01 5.333960428833961487e-02 -3.949077799916267395e-03 9.563840180635452271e-02 1.679413914680480957e-01 6.699756532907485962e-02 2.461766600608825684e-01 -1.460086107254028320e-01 7.375235855579376221e-02 7.646121084690093994e-02 -3.643326461315155029e-01 -1.959521472454071045e-01 -1.760435998439788818e-01 -2.355952747166156769e-02 1.243456006050109863e-01 6.021994724869728088e-02 1.277829259634017944e-01 3.565827012062072754e-02 -9.251486510038375854e-03 1.570345312356948853e-01 1.929894275963306427e-02 -3.206350207328796387e-01
-8.464284986257553101e-02 2.489635050296783447e-01 2.103479206562042236e-01 -1.269228607416152954e-01 -2.619090955704450607e-03 4.753426015377044678e-01 -1.242759823799133301e-02 -4.055953770875930786e-02 4.958926886320114136e-02 2.442376911640167236e-01 2.239528596401214600e-01 -7.929781824350357056e-02 5.737873166799545288e-02 3.494673594832420349e-02 1.372504383325576782e-01 1.307214498519897461e-01 -1.055054292082786560e-01 -1.071337610483169556e-02 5.200086161494255066e-02 7.163668423891067505e-02 -2.210049927234649658e-01 -1.603224873542785645e-01 -1.702890545129776001e-01 -2.788948416709899902e-01 -3.669685870409011841e-02 2.190432846546173096e-01 1.649679839611053467e-01 -1.652600616216659546e-01 -1.280359327793121338e-01 8.551537990570068359e-02 -2.716064751148223877e-01 -2.863727211952209473e-01
2.564672566950321198e-02 -1.903901398181915283e-01 2.238035649061203003e-01 5.921768024563789368e-02 2.045927569270133972e-02 6.069919839501380920e-02 6.761473417282104492e-02 1.101141124963760376e-01 -1.428751498460769653e-01 -1.331810653209686279e-01 -2.153258621692657471e-01 -1.317213326692581177e-01 1.204973235726356506e-01 -1.366724818944931030e-01 6.685896962881088257e-02 1.244507357478141785e-01 2.850674092769622803e-01 -1.236040443181991577e-01 7.158268988132476807e-02 8.282290771603584290e-03 -5.133495330810546875e-01 -3.078264296054840088e-01 9.329817444086074829e-02 -2.440215796232223511e-01 1.819967925548553467e-01 2.094186991453170776e-01 2.640666961669921875e-01 6.921522319316864014e-02 3.905068710446357727e-02 8.464690297842025757e-02 1.613613218069076538e-01 -1.384822577238082886e-01
1.577547192573547363e-01 -1.782043129205703735e-01 3.428892195224761963e-01 1.729245036840438843e-01 -5.956190824508666992e-02 3.063250184059143066e-01 -7.376264035701751709e-02 -4.019495472311973572e-02 -4.459817335009574890e-02 -3.351661264896392822e-01 -1.674271374940872192e-01 -6.212026253342628479e-02 7.729049772024154663e-02 1.931685507297515869e-01 1.167710777372121811e-02 -7.000807672739028931e-02 3.950547799468040466e-02 -1.927570551633834839e-01 2.050268799066543579e-01 1.629887521266937256e-02 -6.750191003084182739e-02 -1.254075616598129272e-01 1.595462411642074585e-01 2.855922095477581024e-02 -5.290090106427669525e-03 1.014624461531639099e-01 -3.026105761528015137e-01 -1.482752263545989990e-01 -1.056072115898132324e-01 2.786323428153991699e-01 -3.048140406608581543e-01 -2.524807453155517578e-01
-6.068025156855583191e-02 1.163784787058830261e-01 4.503053724765777588e-01 1.360532343387603760e-01 -1.011531576514244080e-01 1.167276054620742798e-01 -6.075174361467361450e-02 -3.574001044034957886e-02 -2.325839996337890625e-01 -7.030903361737728119e-03 -3.675498533993959427e-03 2.253517359495162964e-01 7.510949671268463135e-02 1.537075638771057129e-01 -1.035410016775131226e-01 6.151729822158813477e-02 9.436754882335662842e-02 -2.041411250829696655e-01 2.504225969314575195e-01 2.138634212315082550e-03 -1.928009986877441406e-01 -2.939984202384948730e-01 -2.379804104566574097e-01 -1.686994284391403198e-01 1.077076494693756104e-01 2.362686991691589355e-01 2.018602639436721802e-01 5.609874613583087921e-03 -5.134138464927673340e-02 3.316228091716766357e-01 -1.103328019380569458e-01 -1.701962649822235107e-01
6.064804643392562866e-02 2.190691679716110229e-01 7.056260854005813599e-02 -1.353212893009185791e-01 -3.943822532892227173e-02 2.293019294738769531e-01 2.742771804332733154e-02 3.415794344618916512e-03 1.311644017696380615e-01 5.167006701231002808e-02 4.485945031046867371e-02 -2.147970944643020630e-01 -8.279506862163543701e-02 8.700013905763626099e-02 6.650489568710327148e-02 1.435495018959045410e-01 7.966922223567962646e-02 -1.779537498950958252e-01 2.982982993125915527e-02 -5.839717574417591095e-03 -3.502291440963745117e-01 -4.954592287540435791e-01 2.686400711536407471e-02 -1.371942162513732910e-01 -2.924815118312835693e-01 2.216050475835800171e-01 2.031636387109756470e-01 1.245992556214332581e-01 1.093503385782241821e-01 2.172848433256149292e-01 -2.790720164775848389e-01 -8.680208772420883179e-02
-7.362794876098632812e-02 -1.097273528575897217e-01 3.449391722679138184e-01 6.948830187320709229e-02 -5.130214244127273560e-02 3.081618845462799072e-01 4.354413598775863647e-02 6.872937083244323730e-02 -2.799139916896820068e-01 1.088430080562829971e-02 2.612067572772502899e-02 -6.197863444685935974e-02 4.160584881901741028e-02 5.759061500430107117e-02 2.165161222219467163e-01 -2.352030482143163681e-03 -6.144453212618827820e-02 -2.383208274841308594e-02 1.651189774274826050e-01 -2.512537129223346710e-02 -2.539654076099395752e-01 -4.178615808486938477e-01 -3.923054039478302002e-02 4.409218207001686096e-02 1.765296459197998047e-01 1.076337248086929321e-01 3.569751977920532227e-01 -3.320028260350227356e-02 1.471930444240570068e-01 3.195288777351379395e-01 -4.434171132743358612e-03 -2.229149788618087769e-01
-1.178764253854751587e-01 1.554470211267471313e-01 3.297096490859985352e-01 2.486835867166519165e-01 -8.688578009605407715e-02 1.608055531978607178e-01 4.337872937321662903e-02 5.025021359324455261e-02 -1.213121637701988220e-01 -1.027262583374977112e-01 1.569472998380661011e-01 -3.695607557892799377e-02 -6.573828309774398804e-02 7.515779137611389160e-02 -7.600793987512588501e-02 -1.752206236124038696e-01 1.983492970466613770e-01 -2.901396453380584717e-01 5.210145562887191772e-02 -7.562554627656936646e-02 -4.303880631923675537e-01 -2.384587079286575317e-01 -1.870364248752593994e-01 -1.461899131536483765e-01 1.313986629247665405e-01 -1.767238974571228027e-02 2.586517632007598877e-01 -9.312345355283468962e-05 5.591728538274765015e-02 1.939513981342315674e-01 -1.368340551853179932e-01 -2.854891121387481689e-01
-1.504855155944824219e-01 6.887459009885787964e-02 4.413118660449981689e-01 1.888039410114288330e-01 1.097914949059486389e-02 2.146050631999969482e-01 -8.784231729805469513e-03 6.945577263832092285e-02 -1.806693524122238159e-01 8.930794149637222290e-02 8.073799312114715576e-02 -6.656367331743240356e-02 -1.936580426990985870e-02 -7.932695001363754272e-02 -4.493161290884017944e-02 7.021045684814453125e-02 1.805412955582141876e-02 8.037632703781127930e-02 -9.811673080548644066e-04 -8.929514884948730469e-02 -4.862017035484313965e-01 5.191563977859914303e-04 -8.913902938365936279e-02 -1.102269664406776428e-01 1.435603350400924683e-01 2.359759509563446045e-01 9.799484163522720337e-02 5.544551834464073181e-02 6.255879998207092285e-02 4.997970461845397949e-01 5.338429287075996399e-02 -9.574110805988311768e-02
3.319372832775115967e-01 2.794435806572437286e-02 -1.871402189135551453e-02 2.471879422664642334e-01 -8.344161510467529297e-02 3.711099326610565186e-01 1.818898022174835205e-01 -1.403841562569141388e-02 -6.692477315664291382e-02 -1.840991526842117310e-01 -1.652458906173706055e-01 -9.205853939056396484e-02 -4.922256339341402054e-03 1.979685872793197632e-01 1.533594429492950439e-01 -1.350942850112915039e-01 6.902293115854263306e-02 -2.721773982048034668e-01 6.028509512543678284e-02 1.771735846996307373e-01 -2.066155523061752319e-01 -4.385364353656768799e-01 1.014201417565345764e-01 6.589533761143684387e-03 1.029234156012535095e-01 1.819527447223663330e-01 -1.131497919559478760e-01 1.306702941656112671e-01 3.827270120382308960e-02 7.865824550390243530e-02 -2.008413076400756836e-01 -1.170941293239593506e-01
1.744891703128814697e-01 -3.937847167253494263e-02 1.246225386857986450e-01 2.730050086975097656e-01 -1.725810617208480835e-01 7.439871132373809814e-02 -1.151261031627655029e-01 -3.227144852280616760e-02 -2.080032974481582642e-01 6.781026721000671387e-02 7.891441881656646729e-02 -2.341720908880233765e-01 1.237885206937789917e-01 -4.457179829478263855e-02 6.814478337764739990e-02 4.499240964651107788e-02 1.578922122716903687e-01 3.056071996688842773e-01 -1.418693661689758301e-01 2.260835319757461548e-01 -2.722363173961639404e-01 1.846849173307418823e-01 8.532320708036422729e-02 1.294128596782684326e-01 4.359949752688407898e-02 4.168763756752014160e-02 1.842145621776580811e-01 -4.160301014780998230e-02 4.915682226419448853e-02 2.866109311580657959e-01 -1.055050268769264221e-01 -4.884733855724334717e-01
1.662392169237136841e-01 -2.869898080825805664e-01 4.830707982182502747e-02 2.717490792274475098e-01 2.333883009850978851e-02 3.811224699020385742e-01 1.888460069894790649e-01 2.358652800321578979e-01 -8.018174767494201660e-02 -1.816405951976776123e-01 1.845837756991386414e-02 -3.780083730816841125e-03 1.316968798637390137e-01 1.467465758323669434e-01 -6.532409787178039551e-02 -1.570428609848022461e-01 -1.133362017571926117e-02 -2.323279976844787598e-01 1.157005652785301208e-01 1.443136483430862427e-01 -1.144864410161972046e-01 -1.811434030532836914e-01 8.891552686691284180e-02 7.379196584224700928e-02 7.265333086252212524e-02 2.949396371841430664e-01 1.330820377916097641e-02 -2.095153741538524628e-02 3.516242606565356255e-03 7.321928441524505615e-02 -3.922438025474548340e-01 -2.635118365287780762e-01
1.621875911951065063e-01 -1.743426024913787842e-01 4.029896259307861328e-01 2.972271740436553955e-01 -4.340117424726486206e-02 3.676289916038513184e-01 3.138701617717742920e-01 8.750230073928833008e-03 7.953725010156631470e-02 -1.966161876916885376e-01 3.609411790966987610e-02 -1.036792099475860596e-01 5.725065618753433228e-02 -1.054683551192283630e-01 8.010262995958328247e-02 9.174743294715881348e-02 -2.568617463111877441e-03 -1.034625172615051270e-01 4.210256040096282959e-02 3.867867216467857361e-02 -2.088898792862892151e-02 6.047452334314584732e-03 1.101129129528999329e-01 1.577850133180618286e-01 7.950180023908615112e-02 3.262295722961425781e-01 1.357893645763397217e-02 -2.336767762899398804e-01 6.724943965673446655e-02 2.009060829877853394e-01 -2.751079797744750977e-01 -1.762914210557937622e-01
-1.239738315343856812e-01 -1.019160747528076172e-01 1.859651207923889160e-01 1.138883903622627258e-01 -3.423546850681304932e-01 3.577835559844970703e-01 -1.174418069422245026e-02 6.251270323991775513e-02 -2.268188297748565674e-01 2.803428843617439270e-02 8.507069945335388184e-02 -9.246802330017089844e-02 -4.854385927319526672e-02 2.309792861342430115e-02 2.044351696968078613e-01 1.756226569414138794e-01 -1.022819206118583679e-01 -1.515202671289443970e-01 -1.802777871489524841e-02 4.634593054652214050e-02 -2.728383839130401611e-01 -3.556117117404937744e-01 -2.426357194781303406e-02 -1.363363564014434814e-01 1.885702759027481079e-01 2.081647217273712158e-01 2.825065851211547852e-01 2.209630236029624939e-02 1.314419787377119064e-02 2.096079438924789429e-01 9.647059440612792969e-02 -2.555525600910186768e-01
-8.494833856821060181e-02 -1.215947046875953674e-01 5.314888954162597656e-01 -1.491078585386276245e-01 -4.153834655880928040e-02 2.281131893396377563e-01 -1.889541149139404297e-01 8.720428496599197388e-02 -1.195650771260261536e-01 -7.018510997295379639e-02 3.708814829587936401e-02 -4.948513954877853394e-02 2.826042175292968750e-01 4.259036481380462646e-02 -1.000835821032524109e-01 1.961074471473693848e-01 -6.341567635536193848e-02 -4.728776961565017700e-02 1.159952506422996521e-01 8.275155723094940186e-02 -2.275533825159072876e-01 -2.317281812429428101e-01 1.702050492167472839e-02 -2.655760943889617920e-02 4.750116541981697083e-02 4.233855009078979492e-02 2.208943367004394531e-01 1.074590831995010376e-01 7.017694879323244095e-03 3.479943871498107910e-01 9.943691641092300415e-02 -3.074963390827178955e-01
-6.980187445878982544e-02 -2.067138105630874634e-01 3.237126171588897705e-01 7.698360085487365723e-02 -1.848193109035491943e-01 1.644000709056854248e-01 -5.975672975182533264e-02 1.746955066919326782e-01 -2.346507906913757324e-01 -6.150416284799575806e-02 1.289900541305541992e-01 -2.153305262327194214e-01 1.492819935083389282e-01 3.015825152397155762e-01 2.289233654737472534e-01 1.318385303020477295e-01 -7.755532115697860718e-02 -8.851123601198196411e-02 4.361669067293405533e-03 -1.169458553194999695e-01 -1.771735250949859619e-01 -3.497428596019744873e-01 -1.839004755020141602e-01 -1.159389019012451172e-01 1.332831680774688721e-01 3.124344646930694580e-01 1.311258077621459961e-01 -9.487534873187541962e-03 -1.471279561519622803e-01 1.339154094457626343e-01 -4.865505173802375793e-02 -1.959711462259292603e-01
-3.928396105766296387e-02 8.507180213928222656e-02 5.441302806138992310e-02 4.763926565647125244e-02 -9.340286999940872192e-02 2.436261028051376343e-01 2.402263879776000977e-02 -3.139103055000305176e-01 -1.145314201712608337e-01 2.523845061659812927e-02 1.054292358458042145e-02 -2.194128483533859253e-01 3.635031878948211670e-01 -2.711638510227203369e-01 3.945596143603324890e-02 -8.538704365491867065e-03 -4.882701486349105835e-02 2.182209864258766174e-02 -1.957643032073974609e-02 3.546453118324279785e-01 -3.012445867061614990e-01 -2.294101417064666748e-01 -6.293836981058120728e-02 -3.999408334493637085e-02 7.573495060205459595e-02 1.766808480024337769e-01 6.095515564084053040e-02 -4.319285228848457336e-02 -1.230123043060302734e-01 3.634561300277709961e-01 -2.580974064767360687e-02 -2.847921848297119141e-01
9.305704385042190552e-02 -1.518095284700393677e-01 2.600056827068328857e-01 1.152735874056816101e-01 -2.294987887144088745e-01 2.051039189100265503e-01 -3.201595693826675415e-02 1.528619527816772461e-01 -2.660592496395111084e-01 -1.112162992358207703e-01 -3.393268287181854248e-01 -1.528213024139404297e-01 -2.171576721593737602e-03 2.201108485460281372e-01 2.456811517477035522e-01 9.260749071836471558e-02 1.570463478565216064e-01 -1.720569431781768799e-01 -5.165713280439376831e-02 -5.676140636205673218e-02 -3.694671690464019775e-01 -2.243226617574691772e-01 -1.368766576051712036e-01 -3.943772614002227783e-02 2.113538980484008789e-01 1.158681139349937439e-01 1.192505285143852234e-02 -5.529797449707984924e-02 1.720623821020126343e-01 1.367384195327758789e-01 1.499477475881576538e-01 -1.728406101465225220e-01
1.691635400056838989e-01 -1.197379007935523987e-01 1.108623445034027100e-01 1.328243911266326904e-01 -1.863270848989486694e-01 3.963065147399902344e-01 1.946019381284713745e-01 -1.716032326221466064e-01 1.665231287479400635e-01 -1.017712801694869995e-01 -1.584285795688629150e-01 -2.159983366727828979e-01 5.703235045075416565e-02 -9.049349278211593628e-02 8.816859871149063110e-02 6.167512387037277222e-02 1.043738126754760742e-01 -1.137117519974708557e-01 4.855358600616455078e-02 -1.297957897186279297e-01 -1.545982658863067627e-01 -2.052844315767288208e-01 -1.473405025899410248e-02 -2.712184786796569824e-01 3.246281743049621582e-01 6.967431306838989258e-02 -3.920162841677665710e-02 -1.136704236268997192e-01 1.246749833226203918e-01 2.295387685298919678e-01 -3.980401158332824707e-01 -3.077440150082111359e-02
-4.117371886968612671e-02 -3.429269492626190186e-01 1.553354710340499878e-01 2.090572118759155273e-01 -2.377087920904159546e-01 2.776105105876922607e-01 2.218655347824096680e-01 -6.173278763890266418e-02 -5.504507198929786682e-02 -1.631477475166320801e-01 8.021206408739089966e-02 -1.905164122581481934e-01 -4.694376513361930847e-02 1.458175331354141235e-01 -5.088716372847557068e-02 -1.362747251987457275e-01 -5.491704121232032776e-02 -3.660542666912078857e-01 2.090394049882888794e-01 1.606764197349548340e-01 -6.917746365070343018e-02 -6.983989477157592773e-02 1.284944564104080200e-01 8.455692976713180542e-02 -6.481516174972057343e-03 3.394246697425842285e-01 -4.748462885618209839e-02 -5.734278634190559387e-02 -4.745351150631904602e-02 2.268420904874801636e-01 -2.892759144306182861e-01 -1.059499979019165039e-01
-1.043453589081764221e-01 -4.715859517455101013e-02 1.867078095674514771e-01 2.622174620628356934e-01 -3.648910522460937500e-01 1.385847777128219604e-01 2.148136794567108154e-01 1.164690405130386353e-01 1.081573963165283203e-01 -2.586703598499298096e-01 -1.564242690801620483e-01 -2.246949523687362671e-01 8.698934316635131836e-02 2.231957167387008667e-01 -2.765859067440032959e-01 2.193534560501575470e-02 1.446019262075424194e-01 -2.436301261186599731e-01 5.001860857009887695e-02 9.388805180788040161e-02 -1.173203531652688980e-02 2.670867554843425751e-02 -6.028461456298828125e-02 5.083384737372398376e-02 1.745804771780967712e-02 7.245510071516036987e-02 -2.771784178912639618e-02 -1.731536090373992920e-01 -6.997726112604141235e-02 2.419839203357696533e-01 -3.116626441478729248e-01 -2.962042689323425293e-01
5.610884353518486023e-02 -1.823730021715164185e-01 1.524574756622314453e-01 2.647930085659027100e-01 -2.448488473892211914e-01 2.520959079265594482e-01 -3.594509139657020569e-02 -9.892911650240421295e-03 -3.375034928321838379e-01 -2.055841237306594849e-01 -7.735706120729446411e-02 7.462887093424797058e-03 1.868110597133636475e-01 1.571988314390182495e-01 1.319273561239242554e-01 1.630891859531402588e-02 8.095701783895492554e-02 -1.636032611131668091e-01 1.262997090816497803e-02 8.266609907150268555e-02 -3.160930275917053223e-01 -2.004475742578506470e-01 1.057209167629480362e-02 -2.282663583755493164e-01 2.915005758404731750e-02 9.541272372007369995e-02 3.017340600490570068e-01 -8.929728716611862183e-02 2.160101383924484253e-01 1.996092200279235840e-01 1.914321333169937134e-01 -2.027321606874465942e-01
2.869144268333911896e-02 -2.305114716291427612e-01 7.762159407138824463e-02 2.868296802043914795e-01 -1.407256573438644409e-01 3.099360167980194092e-01 7.055405527353286743e-02 -2.608354203402996063e-02 4.088478162884712219e-02 -1.231109127402305603e-01 1.843006610870361328e-01 -1.951504796743392944e-01 -1.598678082227706909e-01 1.292565315961837769e-01 -4.007389768958091736e-02 -1.298663616180419922e-01 -8.382439613342285156e-02 -4.181454479694366455e-01 2.069861441850662231e-01 6.127139180898666382e-02 -9.035507589578628540e-02 -2.384373396635055542e-01 -6.710882298648357391e-04 3.364785388112068176e-02 5.982567742466926575e-02 2.043873816728591919e-01 1.935787126421928406e-02 -2.789984270930290222e-02 7.186229526996612549e-02 1.385786086320877075e-01 -3.979443311691284180e-01 -2.505096495151519775e-01
1.987107694149017334e-01 -1.490509510040283203e-01 2.373849786818027496e-02 3.109804391860961914e-01 -1.559650748968124390e-01 3.401086032390594482e-01 7.607234269380569458e-02 2.047698050737380981e-01 -3.982720151543617249e-02 -2.229541540145874023e-01 -1.093416512012481689e-01 -2.324737980961799622e-02 -9.799167513847351074e-02 1.652906537055969238e-01 8.711490035057067871e-02 -3.785049170255661011e-02 -1.405382156372070312e-01 -1.267033666372299194e-01 3.079309165477752686e-01 2.725545465946197510e-01 -1.548819839954376221e-01 -1.189856603741645813e-01 1.393997669219970703e-01 -1.224509775638580322e-01 1.609800010919570923e-01 2.304052412509918213e-01 5.512178316712379456e-02 9.804119169712066650e-02 4.214823991060256958e-02 2.274366170167922974e-01 -3.402284681797027588e-01 -7.195387780666351318e-02
-2.383336126804351807e-01 -4.680133238434791565e-02 1.872150748968124390e-01 8.759159594774246216e-02 1.289709508419036865e-01 6.707705557346343994e-02 6.892713159322738647e-02 -8.255577087402343750e-02 -1.446798443794250488e-01 7.554741203784942627e-02 -4.254098609089851379e-02 -2.963036000728607178e-01 2.501300573348999023e-01 3.688498437404632568e-01 -1.243929564952850342e-01 -1.232446283102035522e-01 -6.149521842598915100e-02 1.000982895493507385e-01 -2.679252997040748596e-03 2.470306456089019775e-01 -5.190513730049133301e-01 -4.308548290282487869e-03 -3.703799471259117126e-02 7.940017618238925934e-03 -1.494363993406295776e-01 1.956713348627090454e-01 8.900260180234909058e-02 1.539764106273651123e-01 3.352365922182798386e-03 1.678480952978134155e-01 -2.188693732023239136e-01 -7.762294262647628784e-02
-1.495465915650129318e-02 3.384725004434585571e-02 -1.611535996198654175e-01 8.497402817010879517e-02 -1.682041957974433899e-02 1.801140904426574707e-01 3.756172582507133484e-02 -9.392675757408142090e-02 -2.151633352041244507e-01 -1.581764593720436096e-02 -2.156216502189636230e-01 -1.936662495136260986e-01 3.860925137996673584e-02 1.813205480575561523e-01 3.133996203541755676e-02 8.856207877397537231e-02 2.537105418741703033e-02 -2.353076189756393433e-01 1.713172197341918945e-01 3.029276430606842041e-01 -3.071179687976837158e-01 -2.223562002182006836e-01 -1.400234252214431763e-01 -1.084682047367095947e-01 1.241185218095779419e-01 3.784634768962860107e-01 -4.513558000326156616e-02 1.089961156249046326e-01 1.280932426452636719e-01 -7.351651787757873535e-02 -1.452819705009460449e-01 -4.254456162452697754e-01
-8.771963417530059814e-02 -3.620770201086997986e-02 -1.539064943790435791e-01 -1.607577800750732422e-01 -1.239715144038200378e-01 3.486843109130859375e-01 -5.872491747140884399e-02 5.369168892502784729e-02 9.800439327955245972e-02 1.374896019697189331e-01 -1.204911321401596069e-01 -2.792061567306518555e-01 9.341970086097717285e-02 2.384965568780899048e-01 -1.217420250177383423e-01 -2.652886323630809784e-02 -1.158597767353057861e-01 -1.341850906610488892e-01 -1.129843667149543762e-02 3.120711743831634521e-01 -2.733587920665740967e-01 -1.911734938621520996e-01 -2.529373764991760254e-01 1.208629533648490906e-01 -1.169560477137565613e-01 2.023947387933731079e-01 2.388349324464797974e-01 -1.228980198502540588e-01 -6.853571534156799316e-02 1.441169828176498413e-01 -1.187028810381889343e-01 -3.330456912517547607e-01
-6.864888221025466919e-02 4.300952423363924026e-03 2.307600528001785278e-01 1.483399122953414917e-01 -2.631032764911651611e-01 6.604973226785659790e-02 -6.998822093009948730e-03 -3.811485692858695984e-02 1.655362546443939209e-02 -7.929240353405475616e-03 -1.307485103607177734e-01 -2.879210375249385834e-02 2.402032613754272461e-01 1.594998687505722046e-01 -1.288652271032333374e-01 1.831247210502624512e-01 -2.639107108116149902e-01 -1.325141489505767822e-01 1.391285657882690430e-01 2.561853826045989990e-01 -3.731395304203033447e-01 -4.697199165821075439e-02 -5.534889176487922668e-02 -2.002954035997390747e-01 -1.233391687273979187e-01 2.595820128917694092e-01 3.006135225296020508e-01 2.133020311594009399e-01 1.383640319108963013e-01 2.387342005968093872e-01 -9.102835506200790405e-02 -1.835272759199142456e-01
2.032338380813598633e-01 2.158135734498500824e-02 1.152130514383316040e-01 1.242937371134757996e-01 9.541668742895126343e-02 1.013637930154800415e-01 2.493826299905776978e-02 8.759553730487823486e-02 -2.851863503456115723e-01 -2.550810277462005615e-01 3.111459873616695404e-02 -1.532734781503677368e-01 8.992093056440353394e-02 2.980083525180816650e-01 -1.082452982664108276e-01 1.478342413902282715e-01 -4.839783534407615662e-02 -3.784853816032409668e-01 2.289550304412841797e-01 1.306799054145812988e-02 -2.167531996965408325e-01 -1.379369348287582397e-01 1.166445910930633545e-01 8.172463625669479370e-02 1.284689828753471375e-02 2.703168988227844238e-01 -7.717408984899520874e-02 9.424553066492080688e-02 2.077309787273406982e-02 2.056417763233184814e-01 1.192232221364974976e-01 -4.135478138923645020e-01
-1.662939786911010742e-02 -5.853400006890296936e-02 7.287168502807617188e-02 4.625718668103218079e-02 -1.717081815004348755e-01 -3.462222591042518616e-02 2.733409106731414795e-01 7.251219451427459717e-02 -2.217012047767639160e-01 -1.926425285637378693e-02 3.393019316717982292e-03 -2.240786850452423096e-01 1.334705650806427002e-01 2.315974235534667969e-01 8.115302026271820068e-02 -8.693377673625946045e-02 2.471307292580604553e-02 -9.996151179075241089e-02 -1.443046331405639648e-01 2.448539063334465027e-02 -4.312911927700042725e-01 -8.232560008764266968e-02 -1.566560007631778717e-02 1.563518196344375610e-01 1.548576802015304565e-01 3.474460244178771973e-01 1.806276738643646240e-01 1.245611310005187988e-01 2.410272210836410522e-01 8.296480774879455566e-02 -2.014935016632080078e-01 -3.806910812854766846e-01
4.739771410822868347e-02 -2.570858299732208252e-01 1.905651688575744629e-01 2.407284826040267944e-01 -1.252897679805755615e-01 3.570938408374786377e-01 3.162039816379547119e-02 -1.021626498550176620e-02 2.560200868174433708e-03 5.655387789011001587e-02 2.280822023749351501e-02 -1.478563398122787476e-01 -1.394766420125961304e-01 -1.705739647150039673e-02 -1.359631121158599854e-01 -1.949657052755355835e-01 -1.185632944107055664e-01 -3.939926326274871826e-01 2.033228427171707153e-01 9.615097194910049438e-02 -1.300610154867172241e-01 -1.454468816518783569e-01 1.061541363596916199e-01 1.215296611189842224e-01 1.005819961428642273e-01 2.913071513175964355e-01 -2.768237888813018799e-02 -1.116749495267868042e-01 3.108273446559906006e-02 2.512780725955963135e-01 -3.345024883747100830e-01 -1.518354862928390503e-01
1.302007883787155151e-01 3.066194355487823486e-01 3.638765215873718262e-01 -4.609209671616554260e-02 -6.376152485609054565e-02 2.992604970932006836e-01 -3.674069046974182129e-01 -8.239071816205978394e-02 -2.606309652328491211e-01 4.090601950883865356e-02 1.402765810489654541e-01 -1.785624772310256958e-01 1.884577274322509766e-01 3.020710945129394531e-01 -7.136148400604724884e-03 9.438835084438323975e-02 -8.689448982477188110e-02 -2.749027125537395477e-02 -2.507786825299263000e-02 1.934852004051208496e-01 -1.950180530548095703e-01 -1.330298483371734619e-01 7.487328350543975830e-02 -6.561970710754394531e-02 -1.945058116689324379e-03 6.324738264083862305e-02 -3.740894421935081482e-02 -1.867649406194686890e-01 -2.948244102299213409e-02 9.192302823066711426e-02 -2.348842024803161621e-01 -2.131408751010894775e-01
4.193958640098571777e-02 -1.653947830200195312e-01 2.627205848693847656e-01 3.817131221294403076e-01 -1.395084708929061890e-01 3.757843077182769775e-01 1.029009446501731873e-01 1.019888967275619507e-01 2.188117615878582001e-02 -1.210809871554374695e-01 1.595017313957214355e-01 -1.873075664043426514e-01 -1.186663061380386353e-01 9.366320818662643433e-02 -2.916903793811798096e-02 -1.389414519071578979e-01 -1.522116214036941528e-01 -4.060152769088745117e-01 1.958515942096710205e-01 6.855864822864532471e-02 -1.175302714109420776e-01 -1.296646744012832642e-01 7.540062814950942993e-02 -2.540053613483905792e-02 9.502616524696350098e-02 2.574752867221832275e-01 -5.135564133524894714e-02 -5.785470828413963318e-02 -1.037400737404823303e-01 -2.192697301506996155e-02 -2.447476089000701904e-01 -1.879720836877822876e-01
-3.105847164988517761e-02 -3.099142387509346008e-02 -9.163736365735530853e-03 9.971062093973159790e-02 2.784102559089660645e-01 4.739553034305572510e-01 1.143946349620819092e-01 7.188967615365982056e-02 -1.702916324138641357e-01 -2.482920736074447632e-01 -1.134017258882522583e-01 -4.797925427556037903e-02 2.160483449697494507e-01 1.036422401666641235e-01 1.952747465111315250e-03 3.679427132010459900e-02 6.630307435989379883e-02 -6.813519168645143509e-03 -1.074663922190666199e-01 9.980691969394683838e-02 -4.447178244590759277e-01 -1.039685532450675964e-01 -1.053538993000984192e-01 -1.941101104021072388e-01 -2.178813964128494263e-01 3.663991112262010574e-03 8.335863798856735229e-02 -8.303247392177581787e-02 -1.011846959590911865e-01 2.355107516050338745e-01 -2.938762903213500977e-01 -7.969931513071060181e-02
-7.408740371465682983e-02 -7.176566869020462036e-03 1.845423281192779541e-01 -3.506812453269958496e-02 -1.946819722652435303e-01 3.765061199665069580e-01 1.303933858871459961e-01 6.882658693939447403e-03 -1.615098863840103149e-01 -1.302541047334671021e-02 1.016041114926338196e-01 6.264967471361160278e-02 1.330440342426300049e-01 3.307654857635498047e-01 1.295584589242935181e-01 -1.047991663217544556e-01 -2.663195133209228516e-02 -1.824491322040557861e-01 -3.642572462558746338e-02 -1.052523180842399597e-01 -4.195561408996582031e-01 -2.975578606128692627e-01 -7.722239196300506592e-02 -8.584731817245483398e-02 1.228004917502403259e-01 1.157061085104942322e-01 1.608355492353439331e-01 -1.405382305383682251e-01 -8.984950929880142212e-02 3.513166010379791260e-01 1.152686700224876404e-01 -1.546442955732345581e-01
2.028333023190498352e-02 -3.077990710735321045e-01 1.889483034610748291e-01 2.269393503665924072e-01 -7.240535318851470947e-02 3.487346768379211426e-01 1.443918887525796890e-02 -5.528508126735687256e-02 4.631589725613594055e-02 -1.370985209941864014e-01 9.781911224126815796e-02 -2.452969700098037720e-01 -1.646549552679061890e-01 3.620919585227966309e-02 -7.386863231658935547e-02 -9.726403653621673584e-02 -1.463886499404907227e-01 -3.904731869697570801e-01 1.883148998022079468e-01 5.423603206872940063e-02 -1.532160937786102295e-01 -1.976287811994552612e-01 -4.768344108015298843e-03 5.360521748661994934e-02 7.760301232337951660e-02 3.607838153839111328e-01 -5.588864162564277649e-02 -1.133546531200408936e-01 -8.219361305236816406e-03 1.338166147470474243e-01 -2.655931413173675537e-01 -1.873409301042556763e-01
7.953689247369766235e-02 -1.100557893514633179e-01 1.847277581691741943e-01 -4.806302860379219055e-02 -2.410977482795715332e-01 7.089117914438247681e-02 -4.143713042140007019e-02 2.709524706006050110e-02 -4.057123661041259766e-01 -1.311849951744079590e-01 5.065754055976867676e-02 -2.563921213150024414e-01 2.518213093280792236e-01 1.468203067779541016e-01 2.635360956192016602e-01 1.108399629592895508e-01 -1.428481042385101318e-01 1.016969159245491028e-01 3.316999226808547974e-02 2.522149682044982910e-01 -2.816415429115295410e-01 2.384430699748918414e-04 -1.279892027378082275e-01 -1.938522234559059143e-02 2.734772861003875732e-01 1.912372708320617676e-01 2.425303310155868530e-02 -2.449733391404151917e-02 1.386489905416965485e-02 3.729082942008972168e-01 -8.027607202529907227e-02 -1.136393621563911438e-01
5.977736040949821472e-02 -1.139643490314483643e-01 9.223605692386627197e-02 2.860684320330619812e-02 -2.488484382629394531e-01 1.811238378286361694e-01 1.456065773963928223e-01 2.062902450561523438e-01 -3.224561810493469238e-01 -1.647143214941024780e-01 1.170130893588066101e-01 -5.847798287868499756e-02 2.230148762464523315e-02 1.596187800168991089e-01 1.182010322809219360e-01 1.543388068675994873e-01 1.012493111193180084e-02 1.137707680463790894e-01 -3.812851756811141968e-02 -1.491330265998840332e-01 -3.812910914421081543e-01 -3.558775484561920166e-01 -2.819240689277648926e-01 2.106098830699920654e-02 7.223200798034667969e-02 2.247861027717590332e-01 2.511350512504577637e-01 -8.812499046325683594e-02 8.721799240447580814e-04 2.023648023605346680e-01 5.292220041155815125e-02 -2.112003564834594727e-01
7.039207220077514648e-02 -4.674452822655439377e-03 2.192148715257644653e-01 1.800885051488876343e-02 -1.503148078918457031e-01 1.611384153366088867e-01 -6.001807749271392822e-02 6.000086665153503418e-02 -3.287876024842262268e-02 1.470177322626113892e-01 -2.631225250661373138e-02 -2.311100065708160400e-01 5.889150127768516541e-02 -2.764773927628993988e-02 1.200198829174041748e-01 6.721845269203186035e-02 2.604680135846138000e-02 -1.772519946098327637e-02 -1.515533477067947388e-01 2.556639611721038818e-01 -2.309504747390747070e-01 -3.792390972375869751e-02 1.231871396303176880e-01 8.905258961021900177e-03 3.566853106021881104e-01 7.768934220075607300e-02 1.831925064325332642e-01 -1.202468350529670715e-01 -2.197904735803604126e-01 4.892627596855163574e-01 -1.488895416259765625e-01 -3.747500479221343994e-01
3.647494828328490257e-03 -1.764714717864990234e-01 1.229619421064853668e-02 1.330416202545166016e-01 -1.167314276099205017e-01 2.627972364425659180e-01 -1.904117166996002197e-01 1.657715439796447754e-01 -2.047435045242309570e-01 -8.624586462974548340e-02 -2.802309021353721619e-02 -1.657912582159042358e-01 -8.891814947128295898e-02 7.784069981426000595e-03 1.500715911388397217e-01 2.241434156894683838e-01 6.315122544765472412e-02 -4.052225649356842041e-01 1.378502994775772095e-01 2.440332993865013123e-02 -3.333879709243774414e-01 -2.444544881582260132e-01 1.526170689612627029e-02 4.710862040519714355e-02 9.773144125938415527e-02 3.415842950344085693e-01 2.533882558345794678e-01 1.515691280364990234e-01 1.294115632772445679e-01 -7.529074698686599731e-02 8.361315727233886719e-02 -2.055292129516601562e-01
1.290683299303054810e-01 1.466463059186935425e-01 3.215935826301574707e-01 1.667849421501159668e-01 -5.515360459685325623e-02 5.013406276702880859e-01 2.146718055009841919e-01 -5.593118071556091309e-02 -2.476110681891441345e-02 -1.293597370386123657e-01 -1.669901013374328613e-01 -1.658192127943038940e-01 -1.780375279486179352e-02 2.092852145433425903e-01 1.484654843807220459e-01 1.201004981994628906e-01 2.243063747882843018e-01 -5.518139339983463287e-03 2.329501658678054810e-01 -3.598283231258392334e-02 -1.091145500540733337e-01 -1.899183541536331177e-01 -1.794071793556213379e-01 4.121354967355728149e-02 -1.102148741483688354e-01 2.249365448951721191e-01 -2.491107136011123657e-01 -3.208528086543083191e-02 -1.799632161855697632e-01 -8.687637001276016235e-02 -9.639246016740798950e-02 1.042489558458328247e-01
-5.789038725197315216e-03 2.811535820364952087e-02 8.320447802543640137e-02 8.447469025850296021e-02 -1.429659426212310791e-01 -2.483951626345515251e-03 1.496565937995910645e-01 4.470119997859001160e-02 -2.715444564819335938e-01 1.726565510034561157e-02 6.520456634461879730e-03 -1.909856945276260376e-01 2.163638770580291748e-01 1.966094374656677246e-01 1.100700795650482178e-01 5.706966854631900787e-03 4.257605969905853271e-02 -2.143844813108444214e-01 1.091998070478439331e-01 5.100508686155080795e-03 -5.033515691757202148e-01 -1.752169579267501831e-01 -2.236819639801979065e-02 1.050647273659706116e-01 1.623971909284591675e-01 4.604263603687286377e-01 2.207178771495819092e-01 6.779801100492477417e-02 5.985093489289283752e-02 1.334792524576187134e-01 -3.056718595325946808e-02 -2.505373954772949219e-01
-8.654277026653289795e-02 1.097871959209442139e-01 1.788053661584854126e-01 -1.243615224957466125e-01 -1.437635719776153564e-01 3.584544956684112549e-01 -3.238334357738494873e-01 -5.368193238973617554e-02 -5.752841010689735413e-02 -8.150418102741241455e-02 9.367514401674270630e-03 -1.366905421018600464e-01 -1.868211627006530762e-01 2.308113873004913330e-01 1.243382319808006287e-02 8.017932623624801636e-02 3.302904777228832245e-03 -1.693224012851715088e-01 1.992797851562500000e-01 -4.996166005730628967e-02 -3.061169981956481934e-01 -2.669167220592498779e-01 -1.656503379344940186e-01 -7.118478417396545410e-02 3.282693028450012207e-02 2.220507413148880005e-01 2.293589711189270020e-01 3.525354564189910889e-01 1.290614455938339233e-01 9.140180796384811401e-02 -8.844386786222457886e-02 -1.554841846227645874e-01
-3.717651590704917908e-02 -1.017450168728828430e-02 3.118427991867065430e-01 1.257979869842529297e-01 -1.648926138877868652e-01 2.632586061954498291e-01 -5.768748000264167786e-02 2.159455418586730957e-01 -1.118152663111686707e-01 -9.365982562303543091e-02 1.482918858528137207e-01 -7.577063143253326416e-02 -3.847282007336616516e-02 2.553694546222686768e-01 2.290715873241424561e-01 -1.451749005354940891e-03 -1.001058742403984070e-01 8.140169084072113037e-02 1.055933255702257156e-02 -4.873814433813095093e-02 -5.018947124481201172e-01 -2.138662487268447876e-01 -1.336543858051300049e-01 1.352237462997436523e-01 2.272431254386901855e-01 3.499625250697135925e-02 1.920050829648971558e-01 1.235379949212074280e-01 -1.098615005612373352e-01 -2.962148562073707581e-02 -4.688967764377593994e-02 -3.126574456691741943e-01
5.708062276244163513e-02 -2.695792913436889648e-01 2.333237379789352417e-01 2.306416779756546021e-01 -1.075530573725700378e-01 3.316966891288757324e-01 3.329097852110862732e-02 4.133538156747817993e-02 7.630574703216552734e-02 -1.124276742339134216e-01 6.632684171199798584e-02 -8.512312918901443481e-02 -1.493061333894729614e-01 -4.901766031980514526e-02 -5.009227246046066284e-02 -7.317671924829483032e-02 1.061510965228080750e-01 -4.426373839378356934e-01 1.149043142795562744e-01 3.309832885861396790e-02 -1.833456903696060181e-01 -1.354628950357437134e-01 1.215975433588027954e-01 1.521990001201629639e-01 3.327033668756484985e-02 2.357818782329559326e-01 -8.526402525603771210e-04 -1.043702512979507446e-01 7.112763077020645142e-02 2.795844078063964844e-01 -4.022583067417144775e-01 -7.291226089000701904e-02
1.294461041688919067e-01 6.140730902552604675e-02 7.441598176956176758e-02 1.418962180614471436e-01 -1.261462364345788956e-02 1.619776338338851929e-02 -1.210081055760383606e-01 -1.602375209331512451e-01 5.225344374775886536e-02 -6.281368434429168701e-02 7.164999097585678101e-02 -2.523032426834106445e-01 1.445639133453369141e-02 2.336554527282714844e-01 1.868348419666290283e-01 1.520773582160472870e-02 -2.132370024919509888e-01 -4.971249774098396301e-02 2.262391895055770874e-01 1.720179617404937744e-01 -2.217900753021240234e-01 -2.897129356861114502e-01 -2.202319502830505371e-01 -9.387626498937606812e-02 -3.479387164115905762e-01 2.008477300405502319e-01 3.588411211967468262e-02 3.681881725788116455e-02 -1.669121906161308289e-02 3.135743737220764160e-01 -3.426477313041687012e-01 -2.200833112001419067e-01
1.850628852844238281e-01 -1.643524318933486938e-01 6.057119369506835938e-02 4.033481776714324951e-01 7.523573189973831177e-02 4.806705117225646973e-01 1.266964226961135864e-01 -2.772014960646629333e-02 -7.689320296049118042e-02 -2.306116521358489990e-01 -2.063450217247009277e-01 2.616029046475887299e-02 5.674814060330390930e-02 8.333687484264373779e-02 -9.106563776731491089e-02 -2.105029374361038208e-01 -7.967061549425125122e-02 -9.113909304141998291e-02 2.338241040706634521e-01 2.324606478214263916e-01 -1.804786175489425659e-01 -1.434561014175415039e-01 -1.284176483750343323e-02 -3.300579637289047241e-02 8.487688004970550537e-02 3.221766650676727295e-01 7.587863504886627197e-02 1.149074956774711609e-01 5.793636664748191833e-02 1.390715390443801880e-01 -1.456282436847686768e-01 -4.571263864636421204e-02
-1.089661661535501480e-02 -5.525347217917442322e-02 2.987323105335235596e-01 2.451526075601577759e-01 -4.244149476289749146e-02 3.588769584894180298e-02 2.687040865421295166e-01 -1.336622983217239380e-01 -1.405643671751022339e-01 -2.117396518588066101e-02 -1.189290061593055725e-01 -2.270842716097831726e-02 9.906238876283168793e-03 1.774009317159652710e-01 2.227865457534790039e-01 9.047168493270874023e-02 -3.014805018901824951e-01 2.043392322957515717e-02 -6.378103047609329224e-02 8.122725784778594971e-02 -3.787190020084381104e-01 -2.005025595426559448e-01 -8.466132730245590210e-02 -1.846846640110015869e-01 -1.234143227338790894e-02 2.345645576715469360e-01 2.045979797840118408e-01 1.623017638921737671e-01 3.465921431779861450e-02 3.031538426876068115e-01 -4.089527577161788940e-02 -2.916262149810791016e-01
9.602877311408519745e-03 -1.361212134361267090e-01 1.479401290416717529e-01 4.408733248710632324e-01 -3.418248146772384644e-02 4.070082008838653564e-01 1.969907134771347046e-01 1.145130246877670288e-01 3.222677111625671387e-02 -1.535635590553283691e-01 2.297090250067412853e-04 -1.688942313194274902e-01 -1.036455333232879639e-01 2.366925217211246490e-02 -3.591269999742507935e-02 -7.748413085937500000e-02 2.420029602944850922e-02 -1.587779521942138672e-01 2.504470758140087128e-02 1.306483149528503418e-01 -1.990248560905456543e-01 -6.531990319490432739e-02 3.013227581977844238e-01 3.275992348790168762e-02 7.724823057651519775e-02 1.252230405807495117e-01 -9.166586399078369141e-02 -1.377106010913848877e-01 5.595500394701957703e-02 2.871325910091400146e-01 -2.920504212379455566e-01 -2.748010456562042236e-01
-6.111378967761993408e-02 2.603418231010437012e-01 8.921956270933151245e-02 3.731805458664894104e-02 3.576383367180824280e-02 4.815463721752166748e-01 -5.414221435785293579e-02 -8.170092850923538208e-02 -1.977678239345550537e-01 8.194221556186676025e-02 -9.802364744246006012e-03 5.229263007640838623e-02 -1.649657934904098511e-01 2.606392502784729004e-01 -8.573698252439498901e-02 -2.662814557552337646e-01 -1.201166212558746338e-01 6.852352619171142578e-02 1.248583756387233734e-02 1.136809065937995911e-01 -3.580637276172637939e-01 -1.221961826086044312e-01 -7.295481115579605103e-02 1.615651994943618774e-01 -2.840366959571838379e-01 4.355318378657102585e-03 5.045696720480918884e-02 1.358215957880020142e-01 2.020418494939804077e-01 2.258823662996292114e-01 -1.291799098253250122e-01 -1.931610107421875000e-01
9.245929867029190063e-02 6.683007627725601196e-02 3.534471690654754639e-01 -1.217544451355934143e-02 -6.595068424940109253e-02 2.331158220767974854e-01 1.866614259779453278e-02 1.533568501472473145e-01 -1.413810551166534424e-01 5.775819718837738037e-02 8.499468863010406494e-02 -2.270520180463790894e-01 1.198873370885848999e-01 1.618543565273284912e-01 -2.109041661024093628e-01 4.445690810680389404e-01 -1.228129044175148010e-01 3.343414515256881714e-02 -1.469971388578414917e-01 4.223284870386123657e-02 -7.555312663316726685e-02 -3.876757249236106873e-02 -3.035348057746887207e-01 -1.008953154087066650e-01 -1.570663750171661377e-01 -4.294003918766975403e-02 2.781745493412017822e-01 5.839501973241567612e-03 1.309585571289062500e-01 1.422270983457565308e-01 -4.626429826021194458e-02 -3.492767810821533203e-01
-6.026377156376838684e-02 -4.469648003578186035e-01 1.807166486978530884e-01 2.699058651924133301e-01 -1.388967484235763550e-01 3.954913020133972168e-01 4.981238022446632385e-02 -4.085680842399597168e-02 6.210307776927947998e-02 -1.850489825010299683e-01 8.418489992618560791e-02 -1.493241190910339355e-01 -1.672008484601974487e-01 8.012075722217559814e-02 -9.560422971844673157e-03 7.718417793512344360e-02 -1.478808224201202393e-01 -3.361855149269104004e-01 1.231138184666633606e-01 1.074990481138229370e-01 -1.324732601642608643e-01 -1.516710519790649414e-01 7.903958670794963837e-03 1.051202416419982910e-01 1.239376664161682129e-01 2.275800108909606934e-01 -5.631533917039632797e-03 -1.342344433069229126e-01 9.955670684576034546e-03 1.718970239162445068e-01 -2.491715252399444580e-01 -1.145053580403327942e-01
-1.656470000743865967e-01 -2.130933552980422974e-01 2.325332015752792358e-01 7.990702986717224121e-02 -1.548633575439453125e-01 2.055125981569290161e-01 1.472595930099487305e-01 1.829696893692016602e-01 -3.922634422779083252e-01 9.464435279369354248e-03 1.144341100007295609e-02 -2.408131957054138184e-02 2.362736016511917114e-01 2.085262835025787354e-01 -1.769845485687255859e-01 -2.583656273782253265e-02 -9.573023021221160889e-02 1.675302535295486450e-02 6.947118788957595825e-02 -5.759283900260925293e-03 -2.341115176677703857e-01 -2.600021064281463623e-01 -6.469775736331939697e-02 7.728151232004165649e-02 1.320414990186691284e-01 2.366393357515335083e-01 2.479868680238723755e-01 2.660743892192840576e-01 -2.790401279926300049e-01 1.332580298185348511e-01 -1.048992201685905457e-01 1.097562257200479507e-02
-3.006817214190959930e-02 -2.032380849123001099e-01 2.128829658031463623e-01 7.740020006895065308e-02 -1.691564768552780151e-01 1.251471340656280518e-01 5.015007779002189636e-02 1.362493634223937988e-01 -1.853667795658111572e-01 -9.493718855082988739e-03 2.171143144369125366e-01 -4.985516145825386047e-02 -3.159080445766448975e-02 2.837395668029785156e-01 2.701131403446197510e-01 7.754506170749664307e-02 7.350394129753112793e-02 -6.585448980331420898e-02 -4.453710839152336121e-02 5.010680481791496277e-02 -4.045376777648925781e-01 -3.120125234127044678e-01 3.259138390421867371e-02 1.204992681741714478e-01 5.695143714547157288e-02 2.666846811771392822e-01 4.109526872634887695e-01 1.088538393378257751e-01 5.833709612488746643e-03 1.088094040751457214e-01 6.929848343133926392e-02 -1.843366175889968872e-01
-1.054607182741165161e-01 1.108140945434570312e-01 2.691097557544708252e-01 7.023473083972930908e-02 2.450644969940185547e-02 2.340787500143051147e-01 8.952025324106216431e-02 4.968434199690818787e-02 -8.939191699028015137e-02 -1.560436096042394638e-02 -3.715856969356536865e-01 -6.664180755615234375e-02 4.429735988378524780e-02 1.467750407755374908e-02 7.738850265741348267e-02 1.662881970405578613e-01 -3.378917872905731201e-01 -5.004953127354383469e-03 1.298228930681943893e-02 1.208602860569953918e-01 -2.298651635646820068e-01 -1.704279333353042603e-01 -1.187306120991706848e-01 -1.091853231191635132e-01 -1.687798500061035156e-01 2.307825237512588501e-01 2.740343511104583740e-01 7.332836091518402100e-02 1.640921682119369507e-01 2.987283468246459961e-01 -3.018893301486968994e-01 -2.010097652673721313e-01
-1.689444184303283691e-01 -2.277675829827785492e-02 2.127031981945037842e-01 2.186561673879623413e-01 4.839471727609634399e-02 3.040015101432800293e-01 -1.287855803966522217e-01 -5.459161475300788879e-03 -1.425701975822448730e-01 -2.081927210092544556e-01 -1.418301761150360107e-01 -2.949919402599334717e-01 -6.770000606775283813e-02 2.867937088012695312e-01 -2.503888681530952454e-02 -3.361203894019126892e-02 6.088714674115180969e-02 -1.024791151285171509e-01 -1.081499457359313965e-01 1.549197584390640259e-01 -1.059860885143280029e-01 -4.877378791570663452e-02 2.332481443881988525e-01 -3.209335207939147949e-01 -2.194601893424987793e-01 9.947635978460311890e-02 2.035366445779800415e-01 -1.224618479609489441e-01 -1.493943631649017334e-01 2.405295073986053467e-01 -2.741776108741760254e-01 -1.279232949018478394e-01
3.657461330294609070e-02 -2.353250049054622650e-02 3.387933075428009033e-01 -2.629742585122585297e-02 -1.074770614504814148e-01 1.352824419736862183e-01 1.206710934638977051e-01 1.228204965591430664e-01 -2.504357397556304932e-01 -1.488988250494003296e-01 -1.874994486570358276e-02 -5.462375283241271973e-02 -1.525745261460542679e-02 1.546610444784164429e-01 6.576480716466903687e-02 -2.563643157482147217e-01 -1.515448279678821564e-02 -4.141230285167694092e-01 -5.484425649046897888e-02 1.708446294069290161e-01 -2.177299559116363525e-01 -7.429859042167663574e-02 -1.412632018327713013e-01 -2.167374789714813232e-01 -1.051198840141296387e-01 4.229017496109008789e-01 1.336022317409515381e-01 9.670689702033996582e-02 1.013629660010337830e-01 1.082478761672973633e-01 2.607927918434143066e-01 -9.914208948612213135e-02
-1.198946684598922729e-01 1.999397575855255127e-02 1.860098987817764282e-01 4.731560125946998596e-02 4.445077106356620789e-02 3.000768423080444336e-01 -6.586383283138275146e-02 1.568213403224945068e-01 -1.586338877677917480e-01 -2.486352622509002686e-01 3.076717490330338478e-03 -2.441805899143218994e-01 7.543402910232543945e-02 2.747942507266998291e-01 -1.343576163053512573e-01 -1.082199662923812866e-01 1.560540795326232910e-01 -5.409687291830778122e-03 6.039973348379135132e-03 2.499836534261703491e-01 -7.130322605371475220e-02 -8.622154593467712402e-02 1.558081060647964478e-01 -1.943404078483581543e-01 -2.818202078342437744e-01 6.467996537685394287e-02 2.471041083335876465e-01 -1.238281652331352234e-01 -2.866975367069244385e-01 2.075380533933639526e-01 -3.095436990261077881e-01 -1.652050316333770752e-01
6.122060120105743408e-02 -1.294509172439575195e-01 1.310061663389205933e-01 6.657946109771728516e-02 -3.975092619657516479e-02 4.509250819683074951e-01 8.948894590139389038e-02 1.908513754606246948e-01 8.107673376798629761e-02 7.104428857564926147e-02 -2.132236361503601074e-01 5.384973250329494476e-03 -2.077606171369552612e-01 7.393219321966171265e-02 7.113932166248559952e-03 2.082703858613967896e-01 3.549418151378631592e-01 -2.507165074348449707e-01 1.671836227178573608e-01 1.857885271310806274e-01 -2.717889547348022461e-01 -1.001013666391372681e-01 -3.815480321645736694e-02 -2.287411540746688843e-01 -3.384405076503753662e-01 1.015585511922836304e-01 -9.561948478221893311e-03 8.471468091011047363e-02 9.120982140302658081e-02 -1.136290878057479858e-01 -3.636306151747703552e-02 -1.254043132066726685e-01
-8.203261345624923706e-02 9.270341694355010986e-02 3.562167584896087646e-01 3.320035040378570557e-01 -5.429254099726676941e-02 1.723156869411468506e-01 1.807738393545150757e-01 -1.228342577815055847e-02 -3.273303806781768799e-01 -1.776265650987625122e-01 1.829917579889297485e-01 -1.332399398088455200e-01 -9.222801774740219116e-02 7.821047306060791016e-02 6.145717576146125793e-02 7.496175169944763184e-02 1.231169849634170532e-01 -1.091727688908576965e-01 1.216533109545707703e-01 2.226272784173488617e-02 -2.258269488811492920e-01 -1.951141953468322754e-01 -1.637312769889831543e-01 -2.922222949564456940e-02 -5.321875959634780884e-02 -3.254009038209915161e-02 2.441880851984024048e-01 2.528323978185653687e-02 -1.208647415041923523e-01 3.319904804229736328e-01 1.815541982650756836e-01 -2.951073944568634033e-01
-3.640925511717796326e-02 -8.504750207066535950e-03 -1.591999083757400513e-02 2.242802977561950684e-01 -6.620232015848159790e-02 2.083910405635833740e-01 -1.226391270756721497e-01 1.416879296302795410e-01 -8.005890250205993652e-02 4.658688232302665710e-02 1.923323124647140503e-01 4.074139893054962158e-02 7.399205863475799561e-02 1.820034384727478027e-01 -2.467635869979858398e-01 2.073317766189575195e-01 1.080676987767219543e-01 4.454722627997398376e-02 2.424455583095550537e-01 3.212727308273315430e-01 -2.251046001911163330e-01 2.322479709982872009e-02 -1.217885315418243408e-01 -3.316797018051147461e-01 1.882910579442977905e-01 1.935663968324661255e-01 2.274539321660995483e-01 1.818933486938476562e-01 -2.481714040040969849e-01 2.742544114589691162e-01 -1.434549689292907715e-01 -9.258093684911727905e-02
-2.812793664634227753e-02 2.331422828137874603e-02 1.404837816953659058e-01 -4.588929191231727600e-02 4.173894599080085754e-02 1.680744811892509460e-02 6.217620149254798889e-02 1.185895949602127075e-01 -1.275736242532730103e-01 7.814991474151611328e-02 5.265380069613456726e-02 -7.692426443099975586e-02 1.476105451583862305e-01 2.086890935897827148e-01 7.085659354925155640e-02 3.842633664608001709e-01 2.523585595190525055e-02 -2.959038875997066498e-02 1.813985258340835571e-01 2.522013485431671143e-01 -1.167204529047012329e-01 -3.189311325550079346e-01 -2.049930244684219360e-01 3.426506882533431053e-03 -1.164138317108154297e-01 3.366443216800689697e-01 1.709854453802108765e-01 1.307875514030456543e-01 2.287966758012771606e-01 9.262673556804656982e-02 -4.544329643249511719e-01 -1.082614213228225708e-01
5.460027977824211121e-02 3.111433796584606171e-02 4.165920913219451904e-01 2.403006702661514282e-01 -1.830104738473892212e-01 5.889641866087913513e-02 2.178038507699966431e-01 7.343888282775878906e-02 -3.987253308296203613e-01 -1.391673237085342407e-01 7.370184175670146942e-04 -5.442884564399719238e-02 1.071670651435852051e-01 2.075184732675552368e-01 4.056040197610855103e-02 -9.584188461303710938e-02 1.588113754987716675e-01 -5.354472994804382324e-02 2.067357115447521210e-02 9.017701447010040283e-02 -2.611579895019531250e-01 -1.261579990386962891e-01 -1.444395482540130615e-01 -1.237442195415496826e-01 2.266718745231628418e-01 -5.194104462862014771e-02 5.858486890792846680e-02 2.081575542688369751e-01 1.227695792913436890e-01 2.864904701709747314e-01 1.139265745878219604e-01 -2.456858009099960327e-01
1.358663141727447510e-01 -4.105412065982818604e-01 1.965963691473007202e-01 2.584615647792816162e-01 -1.635638028383255005e-01 2.136767506599426270e-01 2.091743946075439453e-01 4.829296469688415527e-02 1.698445379734039307e-01 -1.359005719423294067e-01 -5.837328359484672546e-02 -2.436648160219192505e-01 -2.261407487094402313e-02 6.723213940858840942e-02 7.754499092698097229e-03 -1.155655756592750549e-01 -6.210023537278175354e-02 -3.348844945430755615e-01 1.445532590150833130e-01 6.038219854235649109e-02 -2.195646762847900391e-01 -5.899688228964805603e-02 -6.882756482809782028e-03 8.677200973033905029e-02 -8.223048411309719086e-03 1.117235347628593445e-01 -3.859724849462509155e-02 -1.014774590730667114e-01 -1.067451611161231995e-01 2.341986596584320068e-01 -3.850380480289459229e-01 -1.478401720523834229e-01
5.314803868532180786e-02 -3.105627000331878662e-01 2.654579281806945801e-01 2.427438944578170776e-01 -2.175041288137435913e-01 2.902773320674896240e-01 -2.183439210057258606e-02 1.283781677484512329e-01 8.075469732284545898e-02 -1.805760860443115234e-01 1.661215908825397491e-02 -1.267808228731155396e-01 -3.299044072628021240e-02 -1.167851090431213379e-01 -1.236701011657714844e-02 -7.985515892505645752e-02 -4.459042847156524658e-02 -4.159603714942932129e-01 1.235261410474777222e-01 8.836913108825683594e-02 -1.116485446691513062e-01 -2.620118260383605957e-01 8.476991951465606689e-02 8.265759050846099854e-02 1.271489355713129044e-02 2.903463244438171387e-01 6.604672968387603760e-02 -1.113820597529411316e-01 2.667701058089733124e-02 1.600399017333984375e-01 -3.063736855983734131e-01 -1.773090809583663940e-01
-2.440499607473611832e-03 -3.765163710340857506e-03 2.151112407445907593e-01 -7.424902170896530151e-02 -8.826985210180282593e-02 1.765733025968074799e-02 -1.151056364178657532e-01 -5.842270702123641968e-02 -7.373079657554626465e-03 2.104361075907945633e-03 -4.066172242164611816e-02 -1.095607876777648926e-01 6.080172210931777954e-02 2.379756122827529907e-01 2.466176003217697144e-01 1.363991200923919678e-01 -6.077993288636207581e-02 -4.700344800949096680e-02 1.961497366428375244e-01 1.843761205673217773e-01 -3.115927577018737793e-01 -4.913261905312538147e-02 1.780540049076080322e-01 -6.375014036893844604e-02 -3.563821613788604736e-01 3.918270170688629150e-01 4.483916983008384705e-02 -4.968192800879478455e-02 8.220463246107101440e-02 4.338671267032623291e-01 -2.642899751663208008e-01 -8.031998574733734131e-02
1.539228558540344238e-01 -2.005372643470764160e-01 1.617016643285751343e-02 2.767566144466400146e-01 -3.038545846939086914e-01 4.428072273731231689e-01 1.338626593351364136e-01 -4.908695816993713379e-02 -7.372812926769256592e-02 -3.761702775955200195e-01 -1.521115377545356750e-02 -4.203895106911659241e-02 2.228132262825965881e-02 -1.743063516914844513e-02 1.586016416549682617e-01 -9.856098331511020660e-03 1.426517963409423828e-01 -2.273888513445854187e-02 1.270476281642913818e-01 1.330305188894271851e-01 -1.875193119049072266e-01 -1.117912530899047852e-01 1.067614834755659103e-02 1.570812799036502838e-02 1.461039632558822632e-01 3.217627406120300293e-01 8.410639315843582153e-02 7.428858429193496704e-02 -7.949174940586090088e-02 -1.103314533829689026e-01 -3.409403860569000244e-01 2.413951046764850616e-02
1.718368679285049438e-01 1.448435634374618530e-01 9.154130704700946808e-03 -8.738851547241210938e-02 -3.274997323751449585e-02 2.832331359386444092e-01 -2.569266259670257568e-01 6.788379698991775513e-02 -3.031694293022155762e-01 -5.960137769579887390e-02 1.964596062898635864e-01 -1.013068556785583496e-01 -6.459026038646697998e-02 -4.765233397483825684e-02 -1.683904081583023071e-01 2.161600589752197266e-01 3.173039481043815613e-02 9.058983065187931061e-03 1.673339307308197021e-01 5.188842862844467163e-02 -1.556843966245651245e-01 -7.365936040878295898e-02 -9.949897974729537964e-02 -3.570121526718139648e-01 -3.165470436215400696e-02 2.389945983886718750e-01 2.934336364269256592e-01 -7.294899970293045044e-02 1.552140116691589355e-01 2.174006998538970947e-01 -1.245924979448318481e-01 -3.588680922985076904e-01
-1.275714039802551270e-01 1.714430451393127441e-01 1.087567135691642761e-01 -1.473636031150817871e-01 -2.497655339539051056e-02 4.381780624389648438e-01 -1.110633835196495056e-01 -2.859991230070590973e-02 -2.817561924457550049e-01 3.247744590044021606e-02 1.397459357976913452e-01 -6.023612245917320251e-02 1.370963156223297119e-01 1.055997759103775024e-01 -3.479734063148498535e-02 1.887876242399215698e-01 5.024967249482870102e-03 -7.222133129835128784e-02 -7.497306913137435913e-02 1.229980066418647766e-01 -2.964392304420471191e-01 -6.605744361877441406e-02 5.156011134386062622e-02 -3.389382958412170410e-01 -1.234616041183471680e-01 6.977155804634094238e-02 2.527087628841400146e-01 7.282320410013198853e-02 -6.510983407497406006e-02 7.662360370159149170e-02 -3.375409245491027832e-01 -3.090739846229553223e-01
1.603549420833587646e-01 -2.441119253635406494e-01 1.297201812267303467e-01 2.578748464584350586e-01 -1.356517672538757324e-01 3.621620535850524902e-01 7.701205462217330933e-02 1.066676527261734009e-01 4.531944170594215393e-02 -2.269931286573410034e-01 -8.859950304031372070e-02 -1.672497838735580444e-01 -1.401741504669189453e-01 7.136681675910949707e-02 -1.560490876436233521e-01 -1.025605425238609314e-01 -1.024205386638641357e-01 -2.894929647445678711e-01 2.384248375892639160e-01 7.896371930837631226e-02 -1.347482204437255859e-01 -1.727992892265319824e-01 1.757166534662246704e-01 1.431673467159271240e-01 -3.162011504173278809e-02 2.636073231697082520e-01 5.761973559856414795e-02 -1.147506237030029297e-01 5.566922202706336975e-02 1.177906394004821777e-01 -2.986021935939788818e-01 -2.561289966106414795e-01
-6.087606027722358704e-02 -1.027408987283706665e-01 1.522590070962905884e-01 -3.657986596226692200e-02 -9.091000258922576904e-02 3.027695715427398682e-01 -1.453319787979125977e-01 4.713228344917297363e-02 -1.413494199514389038e-01 1.317594051361083984e-01 1.105944439768791199e-01 4.841228947043418884e-02 2.977840900421142578e-01 8.357608318328857422e-02 -1.471954137086868286e-01 -3.374282419681549072e-01 -2.535726130008697510e-02 2.267091069370508194e-03 -1.991019695997238159e-01 1.040200293064117432e-01 -3.647359609603881836e-01 -3.921173214912414551e-01 -7.744232565164566040e-02 -2.938741445541381836e-02 -1.247140094637870789e-01 1.918869316577911377e-01 4.453285783529281616e-02 1.758633553981781006e-01 -1.443346291780471802e-01 2.642661035060882568e-01 -1.766040027141571045e-01 -5.420977249741554260e-02
9.709230810403823853e-02 -2.134359329938888550e-01 2.056843191385269165e-01 3.134079650044441223e-02 -1.277169883251190186e-01 4.881817102432250977e-01 2.814055383205413818e-01 1.228211969137191772e-01 1.028362810611724854e-01 -2.408170700073242188e-01 -2.302711829543113708e-02 -4.953261092305183411e-02 -7.042158395051956177e-02 -9.256627410650253296e-02 -5.953132733702659607e-02 -1.937495023012161255e-01 -3.962965309619903564e-02 -1.436382383108139038e-01 2.103447318077087402e-01 1.817374825477600098e-01 -1.658373475074768066e-01 -1.548449099063873291e-01 1.909805834293365479e-01 7.851706445217132568e-02 1.848290264606475830e-01 1.109769791364669800e-01 -1.346911340951919556e-01 -7.246661186218261719e-02 -4.717943072319030762e-02 1.484434753656387329e-01 -2.904161810874938965e-01 -2.336520701646804810e-01
1.239308267831802368e-01 -5.876876041293144226e-02 -6.650584191083908081e-02 2.417488098144531250e-01 9.168237447738647461e-02 2.709423899650573730e-01 3.907911852002143860e-02 1.974671781063079834e-01 9.517994523048400879e-02 1.098859757184982300e-01 2.306974828243255615e-01 -1.830433458089828491e-01 -8.542882278561592102e-03 1.924701333045959473e-01 6.616085767745971680e-02 3.298139870166778564e-01 1.676219999790191650e-01 3.085406683385372162e-02 -1.047709025442600250e-02 3.115276992321014404e-01 -3.320964276790618896e-01 3.036332689225673676e-02 -2.950493693351745605e-01 -2.656143307685852051e-01 1.832657605409622192e-01 1.522340774536132812e-01 2.265146560966968536e-02 1.848776936531066895e-01 -1.105376482009887695e-01 3.087948635220527649e-02 -1.564354151487350464e-01 -1.171816736459732056e-01
2.804672718048095703e-01 -1.376438587903976440e-01 6.595934182405471802e-02 3.273460865020751953e-01 1.095843408256769180e-02 3.110909461975097656e-01 1.726789027452468872e-01 7.262957841157913208e-02 -1.201959922909736633e-01 -2.902719378471374512e-01 7.772865891456604004e-02 -1.059373617172241211e-01 -7.202636450529098511e-02 1.185187138617038727e-02 1.086138933897018433e-01 -7.772625237703323364e-02 -1.029848307371139526e-02 -2.536495029926300049e-01 2.270903885364532471e-01 2.091105580329895020e-01 -7.859893888235092163e-02 -2.339931130409240723e-01 1.192547604441642761e-01 1.521561294794082642e-01 -3.162590041756629944e-02 2.015922367572784424e-01 7.102540880441665649e-02 4.622526839375495911e-02 3.132297471165657043e-02 1.333812624216079712e-01 -3.924472928047180176e-01 -2.002667188644409180e-01
1.330028176307678223e-01 -2.884506285190582275e-01 1.960686743259429932e-01 9.889796376228332520e-02 1.893428713083267212e-01 2.724986374378204346e-01 -1.867788098752498627e-02 3.835016489028930664e-02 -1.892015039920806885e-01 -6.861126422882080078e-02 -1.366877853870391846e-01 -1.749237030744552612e-01 -1.050941124558448792e-01 6.543570756912231445e-02 -1.046189889311790466e-01 3.351229429244995117e-02 -2.030676007270812988e-01 -1.276051402091979980e-01 2.291223406791687012e-01 -2.199224829673767090e-01 -4.458479285240173340e-01 3.553633019328117371e-02 7.076772302389144897e-02 5.590476095676422119e-02 3.629758954048156738e-02 1.311244666576385498e-01 -3.033291697502136230e-01 1.842352896928787231e-01 -2.982373535633087158e-02 1.505767703056335449e-01 -2.497904598712921143e-01 -1.574668288230895996e-01
8.250159025192260742e-02 7.316373288631439209e-02 4.230678081512451172e-01 2.505458891391754150e-01 -2.147878110408782959e-01 9.931869804859161377e-02 1.589398235082626343e-01 1.233901157975196838e-01 -2.356583029031753540e-01 -1.141292378306388855e-01 5.714152753353118896e-02 -1.305451849475502968e-03 -1.266807764768600464e-01 5.456365644931793213e-03 8.768019825220108032e-02 -6.300889700651168823e-02 1.523664593696594238e-01 -2.201906740665435791e-01 1.131866220384836197e-02 1.364252297207713127e-03 -4.221881031990051270e-01 -3.006953001022338867e-01 -2.461107075214385986e-01 -2.116247862577438354e-01 -2.148021012544631958e-03 4.858080670237541199e-02 2.945127151906490326e-02 5.733618047088384628e-03 6.927657872438430786e-02 2.194741070270538330e-01 7.544190436601638794e-02 -2.055798768997192383e-01
-6.583388149738311768e-02 6.245637685060501099e-02 5.177848339080810547e-01 1.108528748154640198e-01 -1.065675541758537292e-01 4.858011007308959961e-02 -2.186132036149501801e-02 6.957101076841354370e-02 -2.427567094564437866e-01 -1.065425798296928406e-01 8.955593407154083252e-02 -5.021296069025993347e-02 -1.793373823165893555e-01 1.283015906810760498e-01 -1.125476807355880737e-01 1.669608242809772491e-02 8.815294504165649414e-02 -1.846537142992019653e-01 1.954775862395763397e-02 -4.478478059172630310e-02 -4.022971391677856445e-01 -2.467771321535110474e-01 -1.434897035360336304e-01 -3.313081339001655579e-02 1.023125275969505310e-01 4.099120944738388062e-02 1.786263138055801392e-01 4.463533312082290649e-02 7.328047603368759155e-02 3.257946074008941650e-01 6.110580638051033020e-02 -3.161797225475311279e-01
1.104623004794120789e-01 -2.907859981060028076e-01 2.436295747756958008e-01 2.740164697170257568e-01 -1.413108706474304199e-01 2.953673601150512695e-01 1.213371828198432922e-01 1.049171835184097290e-01 6.240353733301162720e-02 -1.875934004783630371e-01 8.252078294754028320e-02 -1.655985116958618164e-01 -1.663541942834854126e-01 2.030435353517532349e-01 -5.405476689338684082e-02 -2.033129781484603882e-01 -9.559965692460536957e-03 -2.856196463108062744e-01 2.170782536268234253e-01 7.870807498693466187e-02 -1.093595996499061584e-01 -7.180695980787277222e-02 1.188975274562835693e-01 1.091323271393775940e-01 1.471240669488906860e-01 3.360555171966552734e-01 -1.130980090238153934e-03 -9.415749460458755493e-02 6.014591455459594727e-02 1.401454210281372070e-01 -3.138895332813262939e-01 -7.747951149940490723e-02
2.945729196071624756e-01 -6.801875680685043335e-02 2.091873586177825928e-01 2.711489498615264893e-01 1.014792770147323608e-01 2.648184895515441895e-01 6.908359378576278687e-02 2.290694117546081543e-01 -4.349862933158874512e-01 -4.016726836562156677e-02 -6.173156574368476868e-02 1.431767493486404419e-01 -1.909011974930763245e-02 -8.294701576232910156e-02 1.102529093623161316e-01 2.508994042873382568e-01 -7.071585208177566528e-02 3.668785467743873596e-02 -8.666419982910156250e-02 6.238092854619026184e-02 -1.074688211083412170e-01 -1.277593374252319336e-01 -1.583874821662902832e-01 -6.982584297657012939e-02 -2.823477685451507568e-01 1.394442617893218994e-01 1.732981204986572266e-02 -2.106619030237197876e-01 4.728596284985542297e-02 3.199557960033416748e-02 -3.636693358421325684e-01 -3.488911315798759460e-02
-3.189133107662200928e-02 1.971193999052047729e-01 3.072991669178009033e-01 -7.047254592180252075e-02 -9.282070398330688477e-02 1.767281740903854370e-01 -9.821443259716033936e-02 5.188138410449028015e-02 -2.571397721767425537e-01 -2.072585523128509521e-01 -1.006235480308532715e-01 -1.260595768690109253e-01 2.214346528053283691e-01 1.193319261074066162e-01 -6.106679514050483704e-02 1.166196167469024658e-01 7.000531256198883057e-02 2.391895279288291931e-02 -4.403614625334739685e-02 -1.646660715341567993e-01 -4.848643243312835693e-01 -2.359580546617507935e-01 1.760566607117652893e-02 -4.638190940022468567e-02 -6.886406801640987396e-03 2.335338145494461060e-01 2.242361307144165039e-01 -1.741663366556167603e-01 -6.671822816133499146e-02 1.821417659521102905e-01 4.132143408060073853e-02 -3.009190261363983154e-01
-1.440568417310714722e-01 3.377766162157058716e-02 1.159286275506019592e-01 1.545930504798889160e-01 1.783664226531982422e-01 4.042286574840545654e-01 -2.365506887435913086e-01 7.802917808294296265e-02 -1.328260004520416260e-01 -1.950482726097106934e-01 -1.492729336023330688e-01 -3.652837276458740234e-01 3.711285814642906189e-02 1.214780956506729126e-01 -5.089145898818969727e-02 -2.177829388529062271e-03 2.269650697708129883e-01 -2.685308828949928284e-02 1.492071547545492649e-03 1.337419301271438599e-01 -2.968302965164184570e-01 -3.318192809820175171e-02 -1.226252987980842590e-01 -2.420032918453216553e-01 -1.916312575340270996e-01 1.811352223157882690e-01 1.823564171791076660e-01 -8.274837583303451538e-02 -6.670586764812469482e-02 1.567314565181732178e-01 -2.774095237255096436e-01 -6.955917179584503174e-02
-9.233607910573482513e-03 -2.864258363842964172e-02 1.966151744127273560e-01 -2.428448945283889771e-02 -6.309302151203155518e-02 2.387433499097824097e-01 -1.228993311524391174e-01 1.034985184669494629e-01 2.851523756980895996e-01 -2.996807992458343506e-01 3.365342319011688232e-02 -6.092646159231662750e-03 2.317459508776664734e-02 2.392506450414657593e-01 -5.751627311110496521e-02 1.250748038291931152e-01 2.936162650585174561e-01 4.950192570686340332e-02 7.496588677167892456e-02 3.288308084011077881e-01 -1.781170964241027832e-01 -1.671968996524810791e-01 -2.207252383232116699e-01 -4.719876870512962341e-02 4.748349264264106750e-02 1.756525635719299316e-01 -4.930716380476951599e-02 1.870284378528594971e-01 -2.086227983236312866e-01 3.824533224105834961e-01 -2.222683280706405640e-01 -3.573375940322875977e-02
3.628241270780563354e-02 -9.276514500379562378e-02 5.947557836771011353e-02 4.131976068019866943e-01 -1.960605680942535400e-01 2.442223280668258667e-01 3.252460807561874390e-02 2.592471800744533539e-02 -5.990409106016159058e-02 -3.502784669399261475e-01 -1.272162199020385742e-01 -6.706918030977249146e-02 -1.081314757466316223e-01 1.410109251737594604e-01 -9.604094922542572021e-02 -2.150295078754425049e-01 2.020909078419208527e-02 -1.064983531832695007e-01 1.183948740363121033e-01 3.108729124069213867e-01 -2.578924894332885742e-01 -3.002884387969970703e-01 7.812736928462982178e-02 2.329153008759021759e-02 9.222263097763061523e-02 2.691708207130432129e-01 8.808874338865280151e-02 5.787983909249305725e-02 1.714598387479782104e-01 -6.432752311229705811e-02 -2.465582191944122314e-01 -9.928669780492782593e-02
-1.234918385744094849e-01 -4.726308211684226990e-02 1.393940746784210205e-01 -7.330331951379776001e-02 6.397162377834320068e-02 3.437986075878143311e-01 -6.035262718796730042e-02 -2.341845445334911346e-02 -5.943069234490394592e-02 -2.231502383947372437e-01 -2.443273365497589111e-01 1.587887480854988098e-02 1.318619698286056519e-01 -4.952103644609451294e-02 -2.879870235919952393e-01 1.535888165235519409e-01 8.280042558908462524e-02 -1.657175458967685699e-02 1.135212555527687073e-01 2.633591182529926300e-03 -2.464605122804641724e-01 -2.543664872646331787e-01 -3.997717797756195068e-01 1.133616715669631958e-01 9.189879149198532104e-02 1.749600768089294434e-01 9.985405206680297852e-02 -3.259378671646118164e-01 1.626018881797790527e-01 1.323894262313842773e-01 -2.184702306985855103e-01 -1.627664566040039062e-01
6.353021413087844849e-02 -7.765464484691619873e-02 1.436607092618942261e-01 2.076006382703781128e-01 -3.716255426406860352e-01 3.363026380538940430e-01 1.067756265401840210e-01 2.480243593454360962e-01 -8.924707770347595215e-02 -1.600060053169727325e-02 -5.415038764476776123e-02 -1.613857001066207886e-01 -4.175742864608764648e-01 1.927054971456527710e-01 -1.013715639710426331e-01 1.198472753167152405e-01 -4.912807140499353409e-03 1.538033783435821533e-01 -1.694745123386383057e-01 2.684631645679473877e-01 -1.763399392366409302e-01 -3.636667504906654358e-02 -8.380377292633056641e-02 6.235425919294357300e-02 4.798017907887697220e-03 1.455202251672744751e-01 1.635622233152389526e-01 2.297774106264114380e-01 3.594670561142265797e-04 1.666555404663085938e-01 1.719025224447250366e-01 -5.344100296497344971e-02
-7.740899920463562012e-02 2.113384194672107697e-02 5.282205343246459961e-01 2.768521010875701904e-01 -1.392586827278137207e-01 4.744637757539749146e-02 4.824426397681236267e-02 9.792597591876983643e-02 -2.589595019817352295e-01 -1.168408095836639404e-01 1.126602515578269958e-01 -8.883318305015563965e-02 -1.071631610393524170e-01 1.041271314024925232e-01 1.307421829551458359e-02 -1.010260283946990967e-01 1.554342508316040039e-01 -1.619329154491424561e-01 4.386777058243751526e-03 8.657136000692844391e-03 -2.932526767253875732e-01 -1.768391877412796021e-01 -1.990235000848770142e-01 -1.907953917980194092e-01 8.791372179985046387e-02 -3.254614025354385376e-02 1.517272442579269409e-01 -1.107360422611236572e-01 1.536507066339254379e-02 2.728960216045379639e-01 6.881359964609146118e-02 -3.210340440273284912e-01
6.677600741386413574e-02 -2.412882894277572632e-01 2.624325454235076904e-01 2.235013544559478760e-01 -1.258866637945175171e-01 1.591795384883880615e-01 2.229705601930618286e-01 1.037497539073228836e-02 4.773073270916938782e-02 -2.250618338584899902e-01 -2.454390078783035278e-01 -2.778761684894561768e-01 4.541533067822456360e-02 1.209941208362579346e-01 -1.786464899778366089e-01 1.680438369512557983e-01 -1.143199764192104340e-02 -3.581132590770721436e-01 5.492816213518381119e-03 2.137342840433120728e-01 -5.888675805181264877e-03 -1.458879411220550537e-01 2.098390609025955200e-01 -1.511474549770355225e-01 1.678269356489181519e-02 -4.787996038794517517e-02 5.253353714942932129e-02 -2.279838919639587402e-01 -7.380510121583938599e-02 1.555127203464508057e-01 -3.216160237789154053e-01 -8.708108216524124146e-02
1.305900067090988159e-01 6.166830658912658691e-02 8.840867877006530762e-02 -2.707552909851074219e-02 3.603050112724304199e-02 2.080621123313903809e-01 2.475591748952865601e-01 -9.233371168375015259e-02 -1.349203437566757202e-01 -1.338910907506942749e-01 1.297491788864135742e-01 -1.001423597335815430e-01 -3.501103073358535767e-02 -1.116967424750328064e-01 -6.285089254379272461e-02 -2.100675404071807861e-01 1.356391459703445435e-01 -1.523210406303405762e-01 -1.081992611289024353e-01 8.976259827613830566e-02 -3.357279300689697266e-01 1.632037013769149780e-01 -5.787586420774459839e-02 -1.179501786828041077e-01 -4.427371546626091003e-02 3.269534111022949219e-01 4.210576415061950684e-01 1.149770766496658325e-01 2.860186100006103516e-01 -9.659894555807113647e-02 -3.018119186162948608e-02 -3.493270576000213623e-01
-2.382024191319942474e-02 -1.480489820241928101e-01 1.538578420877456665e-01 5.387091636657714844e-02 2.120286226272583008e-01 3.248236179351806641e-01 -3.193184500560164452e-03 8.951195329427719116e-02 3.812004998326301575e-02 -1.899808943271636963e-01 -1.498578041791915894e-01 -1.518069505691528320e-01 -1.146853789687156677e-01 -5.417861044406890869e-02 -2.777885496616363525e-01 -8.161178976297378540e-02 -2.803835459053516388e-02 -2.904529273509979248e-01 -5.095820501446723938e-02 1.522398889064788818e-01 -2.708640992641448975e-01 -1.672016680240631104e-01 -8.335475623607635498e-02 -1.001318637281656265e-02 5.365078896284103394e-02 -9.080925956368446350e-03 -2.651275694370269775e-01 2.466491162776947021e-01 -1.538660563528537750e-02 1.300296783447265625e-01 -2.310870140790939331e-01 -4.307635724544525146e-01
1.369946897029876709e-01 -2.843469679355621338e-01 1.524197906255722046e-01 2.744343280792236328e-01 -3.203675523400306702e-02 3.917963206768035889e-01 9.373974800109863281e-02 -9.480178356170654297e-02 2.314030006527900696e-02 -6.761009246110916138e-02 6.594582647085189819e-02 -1.252095848321914673e-01 -2.189040780067443848e-01 1.649525016546249390e-02 -9.210345894098281860e-02 -1.362988203763961792e-01 -1.965107209980487823e-02 -4.154070913791656494e-01 1.684447973966598511e-01 1.124100759625434875e-01 -1.246721297502517700e-01 -2.060488313436508179e-01 3.005550429224967957e-02 1.251642405986785889e-01 4.178072512149810791e-02 2.856599986553192139e-01 -7.188016176223754883e-02 -9.118013083934783936e-02 -1.606806069612503052e-01 2.422700673341751099e-01 -2.262634485960006714e-01 -8.988956362009048462e-02
1.840853989124298096e-01 1.172686144709587097e-01 2.057081609964370728e-01 -6.841724365949630737e-02 -1.315280795097351074e-02 2.728562355041503906e-01 -1.337883025407791138e-01 -7.343372702598571777e-02 1.269868910312652588e-01 -8.015728741884231567e-02 -9.580152481794357300e-02 -1.453015208244323730e-01 5.174390971660614014e-02 -1.549899280071258545e-01 -6.845685094594955444e-02 2.214390784502029419e-01 -6.525286287069320679e-02 1.063048187643289566e-02 7.301078736782073975e-02 3.081549108028411865e-01 -3.972307145595550537e-01 -3.027709424495697021e-01 -1.663069427013397217e-01 1.745411604642868042e-01 -3.353723883628845215e-01 2.521380186080932617e-01 3.752038255333900452e-02 -1.166514456272125244e-01 -1.697884872555732727e-03 1.302088494412600994e-04 -2.431502640247344971e-01 -1.084049567580223083e-01
2.109815552830696106e-02 2.092294581234455109e-02 7.361456751823425293e-02 1.232360024005174637e-02 -1.628314785193651915e-04 3.079114258289337158e-01 -1.258666068315505981e-01 2.368628978729248047e-01 -1.679535359144210815e-01 -7.548576686531305313e-03 -1.734300702810287476e-01 -7.839084416627883911e-02 -1.577618867158889771e-01 1.518386006355285645e-01 7.246433943510055542e-02 2.279305011034011841e-01 1.502943933010101318e-01 -7.281085848808288574e-02 2.208089381456375122e-01 2.724294960498809814e-01 -2.814650237560272217e-01 -8.177457749843597412e-02 2.044012844562530518e-01 1.379640847444534302e-01 1.669841110706329346e-01 4.529129564762115479e-01 9.802140295505523682e-03 2.099168151617050171e-01 4.933866113424301147e-02 -6.212461739778518677e-02 -1.722597032785415649e-01 -2.154635041952133179e-01
1.689381450414657593e-01 -1.911716610193252563e-01 -1.087936013936996460e-01 4.021695554256439209e-01 -3.348867595195770264e-01 3.577982485294342041e-01 1.858621239662170410e-01 5.598951503634452820e-02 5.341877788305282593e-02 -2.293746173381805420e-01 -1.389552205801010132e-01 -9.472189843654632568e-02 -9.812190383672714233e-02 1.773013919591903687e-02 -5.445206537842750549e-02 -4.168133437633514404e-02 -4.353920370340347290e-02 -5.985599383711814880e-02 1.338448524475097656e-01 2.482434958219528198e-01 -2.566613852977752686e-01 -1.102131232619285583e-01 -1.103520020842552185e-01 7.106791436672210693e-02 1.973083466291427612e-01 1.943321079015731812e-01 -5.422858987003564835e-03 -1.222424302250146866e-02 6.756025552749633789e-02 1.641626358032226562e-01 -3.040962219238281250e-01 -6.297995150089263916e-02
8.304489403963088989e-02 -2.801057398319244385e-01 1.952754408121109009e-01 2.683905661106109619e-01 -2.772105485200881958e-02 3.108450472354888916e-01 8.907161653041839600e-02 3.847988322377204895e-02 8.978564292192459106e-02 -1.435178369283676147e-01 2.242738157510757446e-01 -1.538749337196350098e-01 -1.121472194790840149e-01 -6.815316528081893921e-02 -6.014619022607803345e-02 -7.391707599163055420e-02 -4.632902890443801880e-02 -4.096069633960723877e-01 2.020573019981384277e-01 6.941390037536621094e-02 -1.332339942455291748e-01 -2.409866750240325928e-01 9.132739901542663574e-02 2.404355630278587341e-02 5.335499346256256104e-02 2.856330871582031250e-01 -1.663320511579513550e-02 -2.266859859228134155e-01 -7.334587164223194122e-03 2.151039093732833862e-01 -2.414259463548660278e-01 -1.664690524339675903e-01
2.818525433540344238e-01 -2.422734200954437256e-01 -1.486037205904722214e-02 2.655839920043945312e-01 -1.677254885435104370e-01 3.890894949436187744e-01 1.571913808584213257e-01 1.875014305114746094e-01 -4.896920546889305115e-02 -2.917478084564208984e-01 2.742287237197160721e-03 -8.899384737014770508e-02 3.054038062691688538e-02 1.029279306530952454e-01 2.076865732669830322e-02 -9.232465177774429321e-02 8.426831662654876709e-02 -1.557157188653945923e-01 1.691513508558273315e-01 3.733085691928863525e-01 -7.116928696632385254e-02 -1.915605068206787109e-01 1.462295502424240112e-01 2.559834159910678864e-02 1.503046900033950806e-01 1.586333513259887695e-01 1.531734764575958252e-01 2.062671631574630737e-02 1.014603972434997559e-01 1.684256047010421753e-01 -1.940820068120956421e-01 -1.571711599826812744e-01
-1.379023585468530655e-02 1.671484857797622681e-01 1.716284155845642090e-01 -8.388748019933700562e-02 -5.122126638889312744e-02 1.495292186737060547e-01 3.367736563086509705e-02 -1.613448560237884521e-01 -1.862389296293258667e-01 1.100224405527114868e-01 1.937620341777801514e-02 -1.501479297876358032e-01 8.657510578632354736e-02 2.924237549304962158e-01 1.479080170392990112e-01 -5.304987356066703796e-02 1.913409531116485596e-01 4.246857389807701111e-02 1.899991035461425781e-01 1.338808685541152954e-01 -1.287418454885482788e-01 -1.794593930244445801e-01 -5.811125505715608597e-03 -9.146325290203094482e-02 -4.067877829074859619e-01 2.541656494140625000e-01 2.918261587619781494e-01 1.394888162612915039e-01 2.117087133228778839e-02 1.309794187545776367e-01 -3.570230603218078613e-01 -2.577548921108245850e-01
-2.127031423151493073e-02 -2.698491327464580536e-02 2.927776277065277100e-01 2.950167059898376465e-01 -1.220180168747901917e-01 -1.854885928332805634e-02 2.071156948804855347e-01 1.984575837850570679e-01 -1.894043982028961182e-01 -8.493057638406753540e-02 -7.141262292861938477e-02 -1.361953616142272949e-01 -2.802652716636657715e-01 9.636200219392776489e-02 1.354648321866989136e-01 1.554587949067354202e-02 -6.898629665374755859e-02 -2.207148671150207520e-01 -1.410603076219558716e-01 7.524722069501876831e-02 -2.691640257835388184e-01 -1.535852849483489990e-01 -2.114011049270629883e-01 -2.182926982641220093e-01 2.756606601178646088e-02 3.608818054199218750e-01 2.815140485763549805e-01 -2.952909469604492188e-02 1.644579321146011353e-01 2.120509743690490723e-02 6.395895779132843018e-02 -2.127663344144821167e-01
-8.988256752490997314e-02 1.003015935420989990e-01 2.590193748474121094e-01 -1.091649085283279419e-01 -1.283061355352401733e-01 1.711248308420181274e-01 4.269042238593101501e-02 1.286164522171020508e-01 -4.190470874309539795e-01 -2.201579809188842773e-01 -1.089272126555442810e-01 -8.446492254734039307e-02 8.797489106655120850e-02 2.101458162069320679e-01 -1.875435709953308105e-01 5.769645050168037415e-02 7.539860904216766357e-02 -9.633868187665939331e-02 -8.984722942113876343e-02 -4.291416332125663757e-02 -2.906774878501892090e-01 -2.574016451835632324e-01 1.200587972998619080e-01 -2.579725161194801331e-02 1.416704505681991577e-01 -3.308275341987609863e-02 3.964378237724304199e-01 -1.177913621068000793e-01 4.362934827804565430e-02 1.978576481342315674e-01 3.294490277767181396e-02 -2.832345068454742432e-01
2.911505103111267090e-01 -2.010225504636764526e-01 -4.803213756531476974e-03 2.889458537101745605e-01 -1.395948380231857300e-01 3.273926675319671631e-01 1.070849522948265076e-01 1.722675412893295288e-01 -1.539503782987594604e-01 -2.403298616409301758e-01 3.542554378509521484e-02 -3.429519757628440857e-02 -7.800596207380294800e-02 1.708065569400787354e-01 -1.379180401563644409e-01 -6.502074003219604492e-02 5.114949122071266174e-02 -1.223718002438545227e-01 2.454339414834976196e-01 1.338816583156585693e-01 -1.143444105982780457e-01 -2.589338719844818115e-01 5.621436238288879395e-02 -3.862419724464416504e-02 9.837232530117034912e-02 3.263014554977416992e-01 -1.356796920299530029e-01 1.683657914400100708e-01 6.226268410682678223e-02 9.354534745216369629e-02 -3.330481946468353271e-01 -1.187968924641609192e-01
2.263145595788955688e-01 1.410082727670669556e-01 1.029430851340293884e-01 -1.253034174442291260e-01 1.675608009099960327e-02 1.231062039732933044e-01 1.221255660057067871e-01 -1.707907915115356445e-01 -2.923896908760070801e-01 6.540212780237197876e-02 -1.597871035337448120e-01 -9.861144423484802246e-02 5.207847058773040771e-02 2.166910469532012939e-01 1.834531314671039581e-02 -1.472998410463333130e-01 -1.737348139286041260e-01 -2.742529809474945068e-01 -4.060494899749755859e-02 1.702110171318054199e-01 -3.736859261989593506e-01 -2.239810824394226074e-01 7.089682668447494507e-02 1.970895528793334961e-01 9.457901865243911743e-02 3.454789519309997559e-01 1.283024698495864868e-01 6.998832523822784424e-02 1.024037823081016541e-01 -5.920285359025001526e-03 -1.407036334276199341e-01 -3.109272122383117676e-01
7.429090142250061035e-02 -7.693569362163543701e-02 1.232691481709480286e-01 1.413123160600662231e-01 -3.771524131298065186e-02 1.863458752632141113e-02 1.671627908945083618e-01 1.066435873508453369e-01 -2.856695950031280518e-01 1.262662261724472046e-01 -3.251774236559867859e-02 -7.279837876558303833e-02 2.024762183427810669e-01 1.068971678614616394e-01 -4.380000755190849304e-03 6.589249707758426666e-03 9.672486037015914917e-02 -3.476223051548004150e-01 -9.139274060726165771e-02 7.106830179691314697e-02 -4.173857271671295166e-01 -4.560771211981773376e-02 -1.178546920418739319e-01 1.099554076790809631e-01 6.635349988937377930e-02 4.236162602901458740e-01 9.151743352413177490e-02 1.017235685139894485e-02 -8.780589327216148376e-03 1.505560521036386490e-02 4.091923683881759644e-02 -4.644739627838134766e-01
-2.306458950042724609e-01 -1.053774356842041016e-01 7.711476832628250122e-02 -3.941613435745239258e-02 -4.228199720382690430e-01 1.553856730461120605e-01 -1.132627055048942566e-01 -8.316152542829513550e-02 -2.806808650493621826e-01 -1.901365071535110474e-01 -7.277713716030120850e-02 -2.332453280687332153e-01 1.434158831834793091e-01 1.024278700351715088e-01 -1.968365395441651344e-03 -9.728720411658287048e-03 4.530948773026466370e-02 -9.562613815069198608e-02 -1.218751370906829834e-01 8.829726278781890869e-02 -2.631611227989196777e-01 -1.294503211975097656e-01 -5.454747378826141357e-02 1.990301907062530518e-01 -1.426561772823333740e-01 2.509850636124610901e-02 -9.351009875535964966e-02 3.617478907108306885e-02 -2.185787260532379150e-02 3.288832604885101318e-01 -4.276382923126220703e-01 -1.214234679937362671e-01
1.320711523294448853e-02 -4.865580797195434570e-02 3.027683198451995850e-01 1.054210662841796875e-01 -2.116171419620513916e-01 7.503499835729598999e-02 1.352692246437072754e-01 -2.803548239171504974e-02 -1.723440140485763550e-01 2.905757725238800049e-01 -1.361629813909530640e-01 -4.455728828907012939e-02 2.315465956926345825e-01 1.691054403781890869e-01 6.713219732046127319e-02 -1.168550327420234680e-01 -9.372289478778839111e-02 -1.460322141647338867e-01 5.827670916914939880e-02 -3.245914727449417114e-02 -4.665877819061279297e-01 -1.322814375162124634e-01 -2.608526051044464111e-01 -2.071008831262588501e-02 -1.085125580430030823e-01 2.750431299209594727e-01 -1.621473953127861023e-02 2.047823816537857056e-01 -1.657153852283954620e-02 2.552926838397979736e-01 -1.573394834995269775e-01 -1.791189759969711304e-01
2.781235277652740479e-01 4.552683234214782715e-02 2.743422389030456543e-01 -1.729958653450012207e-01 -1.274534016847610474e-01 3.015159070491790771e-01 -9.305480122566223145e-02 1.906616799533367157e-02 -1.673546433448791504e-01 -2.063660770654678345e-01 4.646178707480430603e-02 -1.276244074106216431e-01 1.379435211420059204e-01 2.803145349025726318e-01 2.744565308094024658e-01 5.808145180344581604e-02 -2.420254983007907867e-03 -2.520933747291564941e-01 -6.336162239313125610e-02 2.109379693865776062e-02 -3.878718316555023193e-01 -2.234930396080017090e-01 -2.986977063119411469e-02 6.283415108919143677e-02 1.162111386656761169e-01 -2.424324303865432739e-02 1.437386721372604370e-01 1.803265959024429321e-01 2.686158418655395508e-01 7.988630793988704681e-03 6.076557189226150513e-02 -1.320078223943710327e-01
-1.774124652147293091e-01 2.025560587644577026e-01 3.316002190113067627e-01 1.422030329704284668e-01 -3.865383863449096680e-01 2.634065449237823486e-01 -1.945438794791698456e-02 1.217254996299743652e-01 -3.293542563915252686e-01 -4.587845131754875183e-02 2.168625891208648682e-01 -1.340165138244628906e-01 -3.743362426757812500e-02 1.957529336214065552e-01 -6.618960946798324585e-02 -7.964742928743362427e-02 4.494292289018630981e-02 -7.621956616640090942e-02 3.306183516979217529e-01 2.747726859524846077e-03 -3.275946974754333496e-01 -1.740909367799758911e-01 -1.592271029949188232e-01 1.947130076587200165e-02 3.544143959879875183e-02 1.292413622140884399e-01 1.696830093860626221e-01 1.622893847525119781e-03 1.645822450518608093e-02 8.179195970296859741e-02 1.587478630244731903e-02 -5.328987911343574524e-02
4.586974903941154480e-02 -2.556721866130828857e-01 2.389374077320098877e-01 1.227848157286643982e-01 -2.409788072109222412e-01 1.730381250381469727e-01 9.624661877751350403e-03 3.928937762975692749e-02 -3.432082533836364746e-01 7.371341437101364136e-02 1.782048866152763367e-02 -1.044517010450363159e-01 2.685380578041076660e-01 8.836812525987625122e-02 -1.856542825698852539e-01 -1.683143228292465210e-01 -1.036804318428039551e-01 -5.366204306483268738e-02 -7.549313455820083618e-02 -8.764714002609252930e-02 -2.397735416889190674e-01 -2.973873615264892578e-01 -1.051229611039161682e-01 -6.992688868194818497e-03 1.214932799339294434e-01 2.196732610464096069e-01 4.200501441955566406e-01 1.801230162382125854e-01 -2.346049994230270386e-03 6.246873363852500916e-02 -1.777948290109634399e-01 -4.556411877274513245e-02
-1.092944815754890442e-01 3.787032887339591980e-02 1.875310689210891724e-01 1.275894492864608765e-01 -2.388174831867218018e-02 4.265181124210357666e-01 -8.935337513685226440e-02 1.242401078343391418e-01 -1.218352541327476501e-01 -2.396777272224426270e-01 -1.613232642412185669e-01 -3.784517645835876465e-01 3.470081835985183716e-02 1.510815024375915527e-01 3.226978704333305359e-02 -7.884707301855087280e-02 1.111289709806442261e-01 3.364167362451553345e-02 -3.520791977643966675e-02 5.574390292167663574e-02 -1.173130273818969727e-01 7.930239289999008179e-02 -2.043098025023937225e-02 -2.506367564201354980e-01 -1.835433542728424072e-01 1.141014397144317627e-01 1.653047055006027222e-01 -2.435495704412460327e-02 -5.945480987429618835e-02 1.294109523296356201e-01 -4.789237976074218750e-01 -1.761988550424575806e-01
-1.306152045726776123e-01 -1.181190833449363708e-01 1.317590922117233276e-01 2.884018234908580780e-03 3.712958469986915588e-02 6.393878906965255737e-02 8.385705947875976562e-02 2.647113986313343048e-02 -2.115679234266281128e-01 2.606137394905090332e-01 -1.578355729579925537e-01 -2.046312093734741211e-01 2.992162667214870453e-02 1.357206404209136963e-01 -4.956115409731864929e-02 -9.923528134822845459e-02 -1.071739867329597473e-01 -2.001571357250213623e-01 -1.028162688016891479e-01 2.232263535261154175e-01 -3.978576958179473877e-01 -2.249218821525573730e-01 -1.067525818943977356e-01 1.682167798280715942e-01 -1.349986493587493896e-01 2.546162605285644531e-01 1.072570011019706726e-01 1.881705075502395630e-01 3.603218793869018555e-01 2.359397411346435547e-01 -1.986352950334548950e-01 -1.090313792228698730e-01
-1.300909966230392456e-01 1.020371541380882263e-01 1.483247429132461548e-01 2.403946816921234131e-01 -2.378419935703277588e-01 2.918173074722290039e-01 -1.407975796610116959e-04 3.017691336572170258e-02 -6.035436410456895828e-03 -1.328121423721313477e-01 1.507895160466432571e-02 -4.296770319342613220e-02 3.210189519450068474e-03 9.075225144624710083e-02 -3.938883170485496521e-02 -9.136025607585906982e-02 -4.413835704326629639e-02 -6.515780091285705566e-02 -1.463834941387176514e-01 3.389723300933837891e-01 -2.170004248619079590e-01 -4.127072170376777649e-02 -1.514149457216262817e-01 7.646950334310531616e-02 -3.301616907119750977e-01 -1.359192878007888794e-01 7.781589776277542114e-02 -6.770189851522445679e-02 -2.449109107255935669e-01 2.153503745794296265e-01 -4.134914278984069824e-01 -2.771319150924682617e-01
-6.642664968967437744e-02 -1.186308562755584717e-01 1.458132863044738770e-01 6.517606973648071289e-02 1.044359356164932251e-01 4.586618542671203613e-01 1.543304026126861572e-01 -1.007327288389205933e-01 7.889781147241592407e-02 -2.113872170448303223e-01 -2.292655259370803833e-01 -5.704342946410179138e-02 5.637170001864433289e-02 -7.085830718278884888e-02 -2.430310994386672974e-01 1.225928217172622681e-01 1.147409826517105103e-01 2.334153950214385986e-01 1.163453608751296997e-01 -6.569055467844009399e-02 -4.609141349792480469e-01 -1.063795536756515503e-01 5.478157103061676025e-02 3.302632272243499756e-02 8.331622928380966187e-02 -1.979999057948589325e-02 1.093799918889999390e-01 -2.368513494729995728e-01 3.884586319327354431e-02 1.145211160182952881e-01 -2.727892994880676270e-01 -1.842831969261169434e-01
7.048738747835159302e-02 5.716259591281414032e-03 3.453673720359802246e-01 3.784064203500747681e-02 -2.101766467094421387e-01 1.189200207591056824e-01 -2.470577061176300049e-01 2.390289604663848877e-01 -2.249685823917388916e-01 1.034719720482826233e-01 7.496508955955505371e-02 -6.646985560655593872e-02 2.508696913719177246e-01 1.515874415636062622e-01 -3.148347884416580200e-02 4.560049250721931458e-02 2.224120870232582092e-02 2.273602969944477081e-02 -2.384363114833831787e-01 2.393428422510623932e-02 -3.065257966518402100e-01 -2.247372567653656006e-01 2.382423030212521553e-03 2.671551108360290527e-01 -1.752107441425323486e-01 2.519297301769256592e-01 -5.872277542948722839e-02 7.762795686721801758e-02 -2.925845980644226074e-01 1.289061754941940308e-01 -1.684097498655319214e-01 -1.701602637767791748e-01
2.364171594381332397e-01 -1.989329457283020020e-01 -4.022179916501045227e-02 3.259100615978240967e-01 -1.593512743711471558e-01 5.625922679901123047e-01 -1.925260387361049652e-02 4.792639985680580139e-02 -1.451977342367172241e-01 -1.920076310634613037e-01 -6.708192080259323120e-02 -7.486487179994583130e-02 -2.411347255110740662e-02 1.345726754516363144e-02 -3.806154429912567139e-02 -1.357921361923217773e-01 3.903513774275779724e-02 -2.437021136283874512e-01 2.126645892858505249e-01 8.229397982358932495e-02 -1.553635746240615845e-01 -1.200452372431755066e-01 1.507622003555297852e-01 2.202717959880828857e-02 -2.237347653135657310e-03 2.622162699699401855e-01 8.432295173406600952e-02 9.004203975200653076e-02 -6.270284205675125122e-02 1.740902960300445557e-01 -2.057582437992095947e-01 -1.678994745016098022e-01
-1.623246967792510986e-01 -1.096137911081314087e-01 2.128015905618667603e-01 -7.370161265134811401e-02 3.743596374988555908e-02 1.484607607126235962e-01 2.313677966594696045e-01 2.726572379469871521e-02 -1.593245118856430054e-01 2.821475565433502197e-01 -2.575314044952392578e-01 -1.613795906305313110e-01 4.891131073236465454e-02 9.308984130620956421e-02 -6.137279421091079712e-02 -5.647495388984680176e-02 -2.998262345790863037e-01 -2.040222734212875366e-01 6.995592848397791386e-04 2.832520008087158203e-01 -3.105177879333496094e-01 -1.875744909048080444e-01 -1.379622705280780792e-02 -2.219594568014144897e-01 -5.177965760231018066e-02 3.122928179800510406e-02 2.430934458971023560e-01 1.214753091335296631e-01 -3.548111394047737122e-02 3.524469137191772461e-01 -6.703124195337295532e-02 -1.324329525232315063e-01
1.346675753593444824e-01 3.893538191914558411e-02 1.079146265983581543e-01 -1.084390506148338318e-01 -6.743377447128295898e-02 3.604204356670379639e-01 -5.909209325909614563e-02 -1.489728987216949463e-01 2.294117026031017303e-02 -8.980917185544967651e-02 -9.355723112821578979e-02 -1.551735401153564453e-01 9.556079655885696411e-02 -8.497389405965805054e-02 -1.973463594913482666e-01 1.878013014793395996e-01 -4.739393293857574463e-02 1.442416012287139893e-01 -8.802425861358642578e-02 1.563183367252349854e-01 -2.653059661388397217e-01 -1.767449676990509033e-01 -2.128428965806961060e-01 2.092874795198440552e-01 -4.131014049053192139e-01 4.024665057659149170e-01 8.338963985443115234e-02 6.414780020713806152e-02 -9.420593827962875366e-02 1.186761781573295593e-01 -2.236993610858917236e-01 -4.638940840959548950e-02
-1.944058947265148163e-02 1.871657520532608032e-01 3.001056015491485596e-01 -3.598095476627349854e-02 -2.512587048113346100e-02 4.042327404022216797e-02 6.176508963108062744e-02 1.937579810619354248e-01 -3.172527551651000977e-01 -4.854879528284072876e-02 -1.054511070251464844e-01 9.899366647005081177e-02 -2.724186778068542480e-01 2.734918892383575439e-01 -2.381584495306015015e-01 9.580206125974655151e-02 9.892836958169937134e-02 -8.887466788291931152e-02 -7.418920099735260010e-02 -1.162071377038955688e-01 -3.404031395912170410e-01 -1.077433750033378601e-01 -2.233102917671203613e-01 -2.581738531589508057e-01 -1.297863274812698364e-01 9.795632213354110718e-02 1.531971991062164307e-01 -4.435468092560768127e-02 -1.214545443654060364e-01 1.146753430366516113e-01 -2.265410572290420532e-01 -2.810346782207489014e-01
-2.512565851211547852e-01 3.313065320253372192e-02 4.398290216922760010e-01 1.328294575214385986e-01 -1.689691543579101562e-01 2.841297090053558350e-01 2.986248768866062164e-02 6.108341738581657410e-02 -2.971103191375732422e-01 -1.014596037566661835e-02 1.468758732080459595e-01 -4.701327160000801086e-02 -6.988932192325592041e-02 1.327566802501678467e-01 7.863319665193557739e-02 -4.899790883064270020e-02 -1.287381500005722046e-01 -1.318327784538269043e-01 3.593723177909851074e-01 8.550024032592773438e-02 -4.069049656391143799e-01 -1.992290467023849487e-01 -2.475902289152145386e-01 -4.275877401232719421e-02 6.284273415803909302e-02 6.970360409468412399e-03 9.101089835166931152e-02 1.801039651036262512e-02 7.027637213468551636e-02 8.790688216686248779e-02 2.820980921387672424e-02 -5.148328095674514771e-02
-9.426902979612350464e-02 -5.640151724219322205e-02 3.773455321788787842e-01 -9.881114959716796875e-02 3.276146650314331055e-01 4.595156013965606689e-01 2.983017452061176300e-02 -1.063444912433624268e-01 -2.466807365417480469e-01 7.748229056596755981e-02 -6.555587798357009888e-02 -2.834910750389099121e-01 -3.548482060432434082e-02 5.573442205786705017e-02 -9.418901987373828888e-03 2.747579477727413177e-02 2.206026911735534668e-01 9.723316878080368042e-03 -2.620706856250762939e-01 -7.222481817007064819e-02 -1.986892223358154297e-01 7.956526242196559906e-03 4.935424774885177612e-02 7.779759168624877930e-02 -4.370557144284248352e-02 2.556253075599670410e-01 2.319578826427459717e-01 1.325004082173109055e-02 -1.043141335248947144e-01 6.925643538124859333e-04 -2.020003050565719604e-01 -6.897740066051483154e-02
9.017759934067726135e-03 -3.960764035582542419e-02 1.912980526685714722e-01 -1.698748618364334106e-01 1.033012792468070984e-01 8.241830021142959595e-02 1.750067025423049927e-01 9.833489358425140381e-02 -2.161320298910140991e-01 3.058637380599975586e-01 -3.647308796644210815e-02 -2.817162275314331055e-01 3.636216744780540466e-02 2.261890843510627747e-02 -6.918659061193466187e-02 -1.171731129288673401e-01 -5.196535587310791016e-02 -1.648592203855514526e-01 -2.855393663048744202e-02 1.789958775043487549e-01 -4.164831936359405518e-01 -1.633392572402954102e-01 -3.028124868869781494e-01 4.778850451111793518e-02 8.813901990652084351e-02 1.393285244703292847e-01 -4.250042513012886047e-02 3.143627941608428955e-01 1.743105053901672363e-01 7.568765431642532349e-02 -3.106096088886260986e-01 -1.287375092506408691e-01
6.552861630916595459e-02 -6.001085788011550903e-02 1.628940552473068237e-01 2.745205536484718323e-02 -1.153244972229003906e-01 2.312098294496536255e-01 3.045262992382049561e-01 2.541421353816986084e-01 -9.979822486639022827e-02 4.343537986278533936e-02 -3.420096635818481445e-02 2.255658432841300964e-02 -1.098686307668685913e-01 -2.545576170086860657e-02 -2.568478882312774658e-01 2.617852687835693359e-01 3.232413232326507568e-01 4.260912165045738220e-02 2.282258868217468262e-02 4.905535578727722168e-01 -1.656602174043655396e-01 -1.419860571622848511e-01 -2.615738660097122192e-02 6.278673559427261353e-02 -2.265338450670242310e-01 2.793588042259216309e-01 1.034207567572593689e-01 1.387039721012115479e-01 -2.710558101534843445e-02 1.345315575599670410e-02 1.371333599090576172e-01 3.576817363500595093e-02
5.587943643331527710e-02 -2.094186246395111084e-01 1.665247827768325806e-01 -6.440734863281250000e-02 -1.196646764874458313e-01 5.844194814562797546e-02 2.030863016843795776e-01 1.099457889795303345e-01 -1.903623938560485840e-01 3.753672540187835693e-01 -1.449576113373041153e-02 5.205362662672996521e-02 4.495287314057350159e-02 -8.399701863527297974e-02 -5.382416024804115295e-02 -9.039698052220046520e-04 -7.866795174777507782e-03 -1.037789732217788696e-01 -2.956695482134819031e-02 1.006772145628929138e-01 -3.165659010410308838e-01 -2.954826653003692627e-01 -9.977708011865615845e-02 -2.513172030448913574e-01 1.692501753568649292e-01 2.563745379447937012e-01 1.132754459977149963e-01 9.525554627180099487e-02 1.155618131160736084e-01 3.691552877426147461e-01 -2.305551171302795410e-01 -2.376908063888549805e-01
-2.735306024551391602e-01 1.089658588171005249e-01 3.848448395729064941e-02 -8.336681127548217773e-02 -1.577632725238800049e-01 1.749057173728942871e-01 1.191154588013887405e-02 -1.577350944280624390e-01 -1.703037619590759277e-01 -4.505704715847969055e-02 1.340823620557785034e-01 1.151270195841789246e-01 -1.234697028994560242e-01 7.960379123687744141e-02 -1.106540709733963013e-01 -8.171196281909942627e-02 1.149635687470436096e-01 -9.440926462411880493e-02 1.785457283258438110e-01 2.619304656982421875e-01 -4.649245738983154297e-01 -2.471875250339508057e-01 -6.219896301627159119e-02 -1.020638570189476013e-01 -3.962089121341705322e-02 5.111990496516227722e-02 1.420693546533584595e-01 2.279503792524337769e-01 3.321131765842437744e-01 2.678908407688140869e-01 -8.715567737817764282e-02 -2.036105096340179443e-01
-3.413191810250282288e-02 -2.638377016410231590e-03 3.243618905544281006e-01 1.032129675149917603e-01 1.593898385763168335e-01 1.994457095861434937e-01 -1.937918663024902344e-01 4.356245324015617371e-02 -4.590369015932083130e-02 -3.503223508596420288e-02 -4.659075289964675903e-02 -6.372986733913421631e-02 -6.443890184164047241e-02 3.338151276111602783e-01 -7.985150068998336792e-02 3.160447180271148682e-01 1.906432211399078369e-01 -4.217346012592315674e-02 7.827793806791305542e-02 2.039616405963897705e-01 -1.219020411372184753e-01 2.318778485059738159e-01 -2.018464654684066772e-01 -9.796860814094543457e-02 1.767908036708831787e-01 1.648453623056411743e-01 2.070534676313400269e-01 1.448482573032379150e-01 1.754972711205482483e-02 3.395651280879974365e-01 -3.143131136894226074e-01 -7.355900108814239502e-02
1.124141365289688110e-02 3.191130608320236206e-02 2.767768800258636475e-01 5.878160893917083740e-02 6.389716174453496933e-03 2.395255863666534424e-01 1.265876889228820801e-01 -1.023674309253692627e-01 -3.183144330978393555e-01 2.402811795473098755e-01 -2.127910405397415161e-01 -1.883963793516159058e-01 4.892666637897491455e-02 4.278484731912612915e-02 -1.338943839073181152e-01 -2.966433996334671974e-03 5.531125515699386597e-02 1.141580343246459961e-01 2.702400684356689453e-01 2.222969681024551392e-01 -2.619755566120147705e-01 7.538259774446487427e-02 7.648494839668273926e-02 -1.645597219467163086e-01 -2.159947752952575684e-01 2.955701947212219238e-01 1.933282315731048584e-01 2.672052010893821716e-02 2.946433722972869873e-01 2.464850246906280518e-01 -1.266872230917215347e-02 -8.525639027357101440e-02
-1.990381032228469849e-01 3.947143629193305969e-02 3.169065713882446289e-01 1.289559900760650635e-01 -2.220457196235656738e-01 1.785202324390411377e-01 1.841400377452373505e-02 -8.148433268070220947e-02 -3.069277405738830566e-01 5.304357036948204041e-03 2.168064415454864502e-01 1.352778673171997070e-01 -1.166673079133033752e-01 3.387442529201507568e-01 -1.217167526483535767e-01 -3.584473952651023865e-02 -6.789370626211166382e-02 -2.147517651319503784e-01 2.522403299808502197e-01 -1.679187566041946411e-01 -3.263170421123504639e-01 -1.693014055490493774e-01 -1.346713118255138397e-02 -1.019979864358901978e-01 7.800123840570449829e-02 1.604115068912506104e-01 1.629045158624649048e-01 -1.268430650234222412e-01 9.267955273389816284e-02 1.213787123560905457e-01 -2.309342026710510254e-01 1.011963412165641785e-01
1.684198677539825439e-01 -8.535928279161453247e-02 1.261977404356002808e-01 -1.240849494934082031e-02 1.240424215793609619e-01 1.133787035942077637e-01 1.092339009046554565e-01 -8.367153257131576538e-02 -9.173132479190826416e-02 2.366963624954223633e-01 2.579810470342636108e-02 -1.349498331546783447e-01 1.521521806716918945e-01 8.001998066902160645e-02 -2.337114363908767700e-01 -6.043184548616409302e-02 -7.916589081287384033e-02 -1.289996653795242310e-01 7.344919443130493164e-02 -2.583907544612884521e-02 -2.765465080738067627e-01 -9.749989211559295654e-02 -2.410080134868621826e-01 -2.176721692085266113e-01 2.446975857019424438e-01 2.629822790622711182e-01 2.527034878730773926e-01 7.806748151779174805e-02 2.316211909055709839e-01 3.950338959693908691e-01 -2.847242951393127441e-01 -1.406128853559494019e-01
8.406405150890350342e-02 8.040217310190200806e-02 1.549403518438339233e-01 2.863577753305435181e-02 -4.348148107528686523e-01 3.472901284694671631e-01 1.603239327669143677e-01 3.362566828727722168e-01 -1.265403628349304199e-01 -5.596730485558509827e-02 1.014387309551239014e-01 -1.754493862390518188e-01 -3.565478324890136719e-01 1.777475178241729736e-01 3.325583785772323608e-02 1.157038807868957520e-01 1.243888586759567261e-01 3.726511448621749878e-02 2.382607571780681610e-02 1.073853597044944763e-01 -1.463967859745025635e-01 -9.103904664516448975e-02 -3.777514770627021790e-02 4.606402292847633362e-02 -4.977992177009582520e-02 2.861201763153076172e-01 2.658097743988037109e-01 4.993264004588127136e-02 -1.355168372392654419e-01 1.221240684390068054e-01 1.622811555862426758e-01 -2.073430269956588745e-02
-3.170924633741378784e-02 2.955109812319278717e-03 6.256457418203353882e-02 4.135184735059738159e-02 -2.042007744312286377e-01 4.774889051914215088e-01 -7.327773422002792358e-02 1.178009435534477234e-01 3.476111218333244324e-02 2.020804444327950478e-03 -9.559928625822067261e-02 -3.257335424423217773e-01 6.547268480062484741e-02 -2.449497021734714508e-02 -3.103580512106418610e-02 1.648604720830917358e-01 2.133505046367645264e-01 -1.498916186392307281e-02 2.498391419649124146e-01 4.366017282009124756e-01 -2.712658941745758057e-01 -1.950128823518753052e-01 1.420364379882812500e-01 1.947324872016906738e-01 -1.256665885448455811e-01 1.248555481433868408e-01 -8.235972374677658081e-02 6.179460138082504272e-02 4.076560959219932556e-02 -9.588803350925445557e-02 -6.225575879216194153e-02 -1.724222004413604736e-01
4.549241065979003906e-01 -1.157965660095214844e-01 3.198841810226440430e-01 -9.807888418436050415e-04 -8.103904128074645996e-02 7.311328500509262085e-02 2.528532175347208977e-03 -1.238218322396278381e-01 4.403753951191902161e-02 2.936873398721218109e-02 -8.919117599725723267e-02 -8.887565881013870239e-02 -2.171958833932876587e-01 2.604727447032928467e-01 -1.339897066354751587e-01 -3.922219574451446533e-02 6.934110820293426514e-02 2.111017853021621704e-01 -2.058726102113723755e-01 1.286767870187759399e-01 -1.895168274641036987e-01 -3.427701070904731750e-02 -1.722485870122909546e-01 -1.426360160112380981e-01 3.328351303935050964e-02 7.320885360240936279e-02 -2.167748473584651947e-02 1.670601963996887207e-01 -3.452575504779815674e-01 2.567373216152191162e-01 -1.824654191732406616e-01 -2.195755988359451294e-01
7.865475490689277649e-03 9.266483783721923828e-02 3.049900531768798828e-01 -1.476953178644180298e-01 -2.774941325187683105e-01 2.175046503543853760e-01 1.331847906112670898e-01 2.596473395824432373e-01 -3.741133958101272583e-02 -1.954694241285324097e-01 1.558800488710403442e-01 2.090156450867652893e-02 1.511594802141189575e-01 1.416730433702468872e-01 2.649298608303070068e-01 9.098428487777709961e-02 -2.000541985034942627e-01 7.072360813617706299e-02 8.213291317224502563e-02 -7.315035164356231689e-02 -3.263262212276458740e-01 -3.644337654113769531e-01 1.006130576133728027e-01 -4.543215408921241760e-02 -1.408675909042358398e-01 2.041502147912979126e-01 6.496808677911758423e-02 1.410871446132659912e-01 -6.349956244230270386e-02 4.650957882404327393e-02 -2.778156697750091553e-01 -6.074754148721694946e-02
8.842542767524719238e-03 1.591915190219879150e-01 3.817182779312133789e-01 1.038945093750953674e-01 -5.037231370806694031e-02 3.019983768463134766e-01 -1.660039126873016357e-01 1.572270877659320831e-02 -8.774694800376892090e-02 -1.846451908349990845e-01 -1.130064800381660461e-01 -9.961455315351486206e-02 -7.031296193599700928e-02 -1.489226520061492920e-01 -1.704945862293243408e-01 2.300303131341934204e-01 6.172895431518554688e-02 -1.512183547019958496e-01 -1.005389317870140076e-01 2.828598916530609131e-01 -2.254492044448852539e-01 -1.331001892685890198e-02 1.330465227365493774e-01 -1.461388170719146729e-01 -2.926107645034790039e-01 3.188483715057373047e-01 -6.712999939918518066e-02 2.048147916793823242e-01 -2.088863551616668701e-01 -1.115677431225776672e-01 -1.086067035794258118e-01 -1.202754080295562744e-01
1.701724231243133545e-01 1.572013944387435913e-01 3.875539004802703857e-01 4.745973274111747742e-02 -2.113616839051246643e-02 5.084943398833274841e-02 -6.640829890966415405e-02 2.745797932147979736e-01 -1.774492673575878143e-02 -4.642153508029878139e-04 1.493694782257080078e-01 -1.906888037919998169e-01 -2.585611306130886078e-02 3.570211231708526611e-01 -8.340033143758773804e-02 2.307727038860321045e-01 -1.829306222498416901e-02 -3.064785897731781006e-02 2.257101982831954956e-01 1.640638411045074463e-01 -2.280685752630233765e-01 1.043510716408491135e-02 -2.669249176979064941e-01 -1.108914613723754883e-01 1.048884019255638123e-01 1.717503517866134644e-01 1.547905951738357544e-01 2.011453956365585327e-01 -1.798414811491966248e-02 3.773302435874938965e-01 -3.278043493628501892e-02 1.441424898803234100e-02
-9.461820870637893677e-02 1.035226136445999146e-01 1.884255856275558472e-01 -8.475182205438613892e-02 3.405075520277023315e-03 1.965804956853389740e-02 2.184231132268905640e-01 -5.897735431790351868e-02 -2.437271028757095337e-01 1.121361702680587769e-01 2.988502942025661469e-02 -3.550890982151031494e-01 1.647620089352130890e-02 2.002954781055450439e-01 9.868270158767700195e-02 -1.256253290921449661e-02 -8.045513927936553955e-02 3.117308951914310455e-02 -1.309837698936462402e-01 3.500211536884307861e-01 -2.098879814147949219e-01 -3.797094821929931641e-01 -1.221087202429771423e-01 1.353419423103332520e-01 3.390840068459510803e-02 1.241199150681495667e-01 -1.005236580967903137e-01 1.656340956687927246e-01 1.855212152004241943e-01 3.478364348411560059e-01 -1.955669075250625610e-01 -1.431340128183364868e-01
1.552826073020696640e-02 1.308345347642898560e-01 3.201809525489807129e-01 -1.852294430136680603e-02 1.454398185014724731e-01 3.260202705860137939e-01 -7.143954187631607056e-02 3.080040514469146729e-01 -1.282417327165603638e-01 -1.323615461587905884e-01 1.565392166376113892e-01 -1.745384782552719116e-01 -1.821251809597015381e-01 -5.039642751216888428e-02 -1.152895297855138779e-02 -8.119508624076843262e-02 6.953064352273941040e-03 -8.304706960916519165e-02 8.434648811817169189e-02 4.942644760012626648e-02 -2.613099515438079834e-01 2.976759709417819977e-02 -1.248037964105606079e-01 1.023851260542869568e-01 9.490029886364936829e-03 1.665915101766586304e-01 4.829793274402618408e-01 1.767533719539642334e-01 1.904961615800857544e-01 1.268945485353469849e-01 -2.450647577643394470e-02 -2.528361976146697998e-01
4.164512082934379578e-02 -3.996043801307678223e-01 1.524961143732070923e-01 2.989763319492340088e-01 -1.994015723466873169e-01 2.161424010992050171e-01 -2.979891188442707062e-02 3.594458475708961487e-02 1.211417540907859802e-01 1.973754167556762695e-02 8.332549780607223511e-02 -3.345226943492889404e-01 -8.575453609228134155e-02 1.554006636142730713e-01 7.347402721643447876e-02 4.646909981966018677e-02 5.057108402252197266e-02 -8.080334216356277466e-02 2.002132870256900787e-02 2.881861031055450439e-01 -4.425517469644546509e-02 -3.871794939041137695e-01 -2.989176101982593536e-02 -1.340780258178710938e-01 -2.388356477022171021e-01 2.493412643671035767e-01 -1.333130747079849243e-01 -1.212016344070434570e-01 3.400371223688125610e-02 1.460574418306350708e-01 -6.440474092960357666e-02 -1.507279276847839355e-01
-2.077891491353511810e-02 1.751077920198440552e-02 8.876415342092514038e-02 1.021791994571685791e-01 2.621173560619354248e-01 2.889440655708312988e-01 1.337669044733047485e-01 1.081635132431983948e-01 -2.192099541425704956e-01 -2.690622806549072266e-01 -5.582874640822410583e-03 -1.459066569805145264e-01 1.468712836503982544e-01 -1.806015968322753906e-01 -1.090292260050773621e-01 1.760042905807495117e-01 1.752957552671432495e-01 -1.134027913212776184e-01 -1.180193200707435608e-01 2.235379070043563843e-01 -3.621054887771606445e-01 -3.984778188169002533e-03 -1.500591076910495758e-02 -4.861196875572204590e-02 -2.199964374303817749e-01 1.959682106971740723e-01 -1.067304834723472595e-01 -1.628706455230712891e-01 5.112593527883291245e-03 1.552410274744033813e-01 -4.116732478141784668e-01 -2.832338400185108185e-02
6.428821384906768799e-02 1.139922589063644409e-01 1.595085412263870239e-01 -1.224574167281389236e-02 1.702369004487991333e-01 4.147398173809051514e-01 -9.681073576211929321e-02 2.393756620585918427e-02 -1.209626942873001099e-01 -4.904495552182197571e-02 1.177102699875831604e-01 -1.101027131080627441e-01 8.153793960809707642e-02 5.544930696487426758e-02 -1.255342811346054077e-01 2.334564030170440674e-01 -2.842119708657264709e-02 -1.412102673202753067e-02 -2.088574916124343872e-01 1.786908656358718872e-01 -3.372545242309570312e-01 -3.797188773751258850e-02 -2.570075392723083496e-01 -1.180774345993995667e-01 -2.492989152669906616e-01 1.141877025365829468e-01 -7.947985082864761353e-02 -1.661375612020492554e-01 -9.637004882097244263e-02 2.118273824453353882e-01 -4.159489572048187256e-01 -1.238123103976249695e-01
5.261609703302383423e-02 -5.966516584157943726e-02 -1.147111654281616211e-01 1.788132786750793457e-01 -1.850830763578414917e-01 3.812819123268127441e-01 1.099610403180122375e-01 4.120549932122230530e-02 -1.293939352035522461e-01 -1.115731596946716309e-01 -2.621991038322448730e-01 -5.850194022059440613e-02 4.667761921882629395e-02 -2.904238877817988396e-03 -3.435235098004341125e-02 -3.932150080800056458e-03 1.711912006139755249e-01 -5.332119017839431763e-02 3.015065193176269531e-01 2.475895136594772339e-01 -3.861996829509735107e-01 -3.309067189693450928e-01 -7.818774133920669556e-02 2.459464371204376221e-01 8.749422430992126465e-02 1.994765400886535645e-01 -1.326613426208496094e-01 1.837736666202545166e-01 6.148002296686172485e-02 4.244133830070495605e-02 -1.716985702514648438e-01 -8.297413587570190430e-02
-6.896366924047470093e-02 3.832971677184104919e-02 2.030332088470458984e-01 1.861447244882583618e-01 8.898966945707798004e-03 4.089798331260681152e-01 -6.724015623331069946e-02 3.369797021150588989e-02 -1.534690409898757935e-01 -3.002970218658447266e-01 -9.881961345672607422e-02 -3.115221858024597168e-01 1.420462783426046371e-02 1.623860597610473633e-01 -2.478778511285781860e-01 -1.850088536739349365e-01 9.791767597198486328e-02 2.401441335678100586e-01 -4.532549157738685608e-02 2.031332254409790039e-01 -1.788709014654159546e-01 8.647280186414718628e-02 -1.041182056069374084e-01 -2.459278404712677002e-01 -6.501426547765731812e-02 3.558743372559547424e-02 1.210258454084396362e-01 -3.094424903392791748e-01 -2.745079249143600464e-02 4.765684902667999268e-02 -2.029883563518524170e-01 -1.436122208833694458e-01
6.005789712071418762e-02 -3.123795092105865479e-01 1.923369318246841431e-01 2.536376416683197021e-01 -5.194299668073654175e-02 3.493306636810302734e-01 7.651834189891815186e-02 -5.517685785889625549e-02 8.135370910167694092e-02 -2.645239233970642090e-01 1.069595664739608765e-01 -1.874063611030578613e-01 -1.849084496498107910e-01 -2.958209440112113953e-02 -7.610334455966949463e-02 -8.937566727399826050e-02 -2.354384399950504303e-02 -3.558240532875061035e-01 1.460263282060623169e-01 1.353347450494766235e-01 -1.908656209707260132e-01 -2.076663225889205933e-01 5.306554958224296570e-02 1.087309122085571289e-01 7.764158397912979126e-02 3.178828060626983643e-01 -8.208628743886947632e-02 -1.326530873775482178e-01 -1.555044576525688171e-02 1.681993305683135986e-01 -2.343587875366210938e-01 -1.264556050300598145e-01
-2.468924596905708313e-02 -2.251738756895065308e-01 2.651734352111816406e-01 2.471396178007125854e-01 -1.852098554372787476e-01 3.900439143180847168e-01 6.019437313079833984e-02 -6.405404210090637207e-02 3.457478433847427368e-02 -1.732540577650070190e-01 -5.179340764880180359e-02 -9.859292209148406982e-02 -1.737114936113357544e-01 -7.802829146385192871e-02 -7.798222452402114868e-02 -1.827914118766784668e-01 -4.471790790557861328e-02 -3.554608523845672607e-01 1.543368101119995117e-01 9.341941028833389282e-02 -8.967834711074829102e-02 -2.633088231086730957e-01 4.352818056941032410e-02 1.723496019840240479e-01 4.976079240441322327e-02 3.160006403923034668e-01 3.064134716987609863e-02 -1.422961652278900146e-01 3.012107918038964272e-03 1.696190088987350464e-01 -2.163428217172622681e-01 -1.864936798810958862e-01
-7.431075908243656158e-03 -3.416618704795837402e-02 4.093511402606964111e-01 1.847647875547409058e-01 -3.457476496696472168e-01 2.625649273395538330e-01 8.239065855741500854e-02 3.532966971397399902e-02 -1.358279287815093994e-01 -5.023671314120292664e-02 -3.388209044933319092e-01 2.087611705064773560e-02 1.355851441621780396e-02 -7.746316492557525635e-02 -3.645883128046989441e-02 -1.009252145886421204e-01 2.747239172458648682e-01 8.934820443391799927e-02 1.170997545123100281e-01 3.234127759933471680e-01 -2.258335947990417480e-01 1.383128110319375992e-02 -5.871095508337020874e-02 -1.179882213473320007e-01 1.209688931703567505e-02 2.233729362487792969e-01 -7.818682491779327393e-02 3.689509257674217224e-02 5.261204019188880920e-02 -2.623153328895568848e-01 -2.119983732700347900e-01 4.778451472520828247e-02
7.111828029155731201e-02 -1.973805949091911316e-02 8.183193206787109375e-02 9.271095693111419678e-02 -1.022465433925390244e-02 3.140331208705902100e-01 7.363687455654144287e-02 1.775117516517639160e-01 2.648029103875160217e-02 -9.071410750038921833e-04 -1.899371892213821411e-01 -1.597216576337814331e-01 1.184511184692382812e-01 7.202789187431335449e-02 -3.530863299965858459e-02 6.537390500307083130e-02 -3.174251876771450043e-03 -7.504901289939880371e-02 5.042323842644691467e-02 7.541792839765548706e-02 -1.594597548246383667e-01 -1.515632271766662598e-01 -1.848315894603729248e-01 -1.354321837425231934e-01 -3.003912270069122314e-01 2.093656212091445923e-01 2.530797123908996582e-01 -2.831124961376190186e-01 -4.213259220123291016e-01 -5.228811874985694885e-02 -4.250577688217163086e-01 -5.106668546795845032e-02
4.421000555157661438e-02 1.311038155108690262e-02 1.726028919219970703e-01 1.327232867479324341e-01 7.751646451652050018e-03 3.437494337558746338e-01 -5.870480835437774658e-02 -1.905539482831954956e-01 -1.234274506568908691e-01 -1.089056581258773804e-01 -1.644609421491622925e-01 -2.537813186645507812e-01 1.520864814519882202e-01 -3.977794572710990906e-02 1.133230477571487427e-01 2.641964554786682129e-01 -1.838758438825607300e-01 -1.301784217357635498e-01 -1.106305718421936035e-01 3.411550223827362061e-01 -2.832860648632049561e-01 1.375318691134452820e-02 -1.400454491376876831e-01 2.307542115449905396e-01 -1.747469156980514526e-01 1.353888362646102905e-01 -1.841798308305442333e-03 -1.055983547121286392e-02 -2.590133845806121826e-01 2.233599573373794556e-01 -2.578797042369842529e-01 -3.794579207897186279e-02
-1.961263129487633705e-03 -8.330889046192169189e-02 1.334491819143295288e-01 1.628589630126953125e-01 5.096372589468955994e-02 3.020091354846954346e-01 2.521735802292823792e-02 -1.226225867867469788e-01 -1.520095616579055786e-01 -2.827976830303668976e-02 -4.219111800193786621e-02 -1.622930467128753662e-01 1.683952510356903076e-01 8.006557822227478027e-02 7.835158705711364746e-02 1.900379955768585205e-01 -2.300124242901802063e-02 -3.135119006037712097e-02 -7.433447241783142090e-02 3.313424885272979736e-01 -2.581771016120910645e-01 -1.251090411096811295e-02 -2.450773268938064575e-01 1.391474604606628418e-01 -2.931531369686126709e-01 3.902509808540344238e-02 1.619810052216053009e-02 -1.252445578575134277e-01 -3.382791876792907715e-01 1.232201978564262390e-01 -3.840685486793518066e-01 -2.580716907978057861e-01
7.372891157865524292e-02 -1.560577452182769775e-01 1.937325894832611084e-01 2.740235030651092529e-01 -2.904145419597625732e-01 2.469336986541748047e-01 4.001150652766227722e-02 -2.241253405809402466e-01 6.682381033897399902e-02 -2.176720947027206421e-01 4.734902083873748779e-02 -1.484263390302658081e-01 -3.654044866561889648e-02 6.031197682023048401e-02 -7.687877863645553589e-02 -1.469142884016036987e-01 -2.556289732456207275e-01 -1.134764850139617920e-01 -2.949442155659198761e-02 7.573241740465164185e-02 -1.348732560873031616e-01 -2.600774765014648438e-01 6.065699085593223572e-02 1.722468137741088867e-01 -1.806737035512924194e-01 3.445093035697937012e-01 4.512274172157049179e-03 -1.082842797040939331e-01 9.514279663562774658e-02 2.862450480461120605e-01 -2.520845532417297363e-01 -1.738815009593963623e-01
2.588722109794616699e-01 6.689891964197158813e-02 -1.047251224517822266e-01 5.159404873847961426e-02 -9.538214653730392456e-02 2.601292133331298828e-01 6.341103464365005493e-03 5.613365769386291504e-02 -1.849036812782287598e-01 -1.040627434849739075e-01 -2.215968370437622070e-01 -2.389742434024810791e-01 -7.189382612705230713e-02 1.107126399874687195e-01 1.024221256375312805e-02 1.642192900180816650e-01 1.529730260372161865e-01 -2.111406810581684113e-02 2.273586988449096680e-01 2.165987640619277954e-01 -4.043934047222137451e-01 -2.200750410556793213e-01 4.309904947876930237e-02 1.959637701511383057e-01 9.759157150983810425e-02 2.910321950912475586e-01 -1.691619306802749634e-01 2.691422589123249054e-02 2.568325698375701904e-01 -1.074119582772254944e-01 -1.530324965715408325e-01 -2.000750601291656494e-01
2.121597081422805786e-01 2.904513664543628693e-02 4.541930258274078369e-01 -1.878284104168415070e-02 -5.980738624930381775e-02 5.167742371559143066e-01 1.041991710662841797e-01 -5.472403392195701599e-02 -3.266779333353042603e-02 2.972435355186462402e-01 2.360364422202110291e-02 -3.173027634620666504e-01 -2.076005935668945312e-01 -4.760776087641716003e-02 -1.096295043826103210e-01 -3.804726526141166687e-03 -1.728754937648773193e-01 -3.157152980566024780e-02 1.130770221352577209e-01 -9.292979538440704346e-02 -6.916321069002151489e-02 7.767575979232788086e-02 -3.575788438320159912e-01 -9.210694581270217896e-02 -5.311523005366325378e-02 4.162612371146678925e-03 3.339469060301780701e-02 -4.508874565362930298e-02 -6.535435467958450317e-02 3.283554688096046448e-02 -2.716015093028545380e-02 -5.845604836940765381e-02
1.002071797847747803e-01 -1.597673892974853516e-01 3.787731006741523743e-02 7.412661798298358917e-03 1.858320534229278564e-01 3.208926618099212646e-01 1.957690715789794922e-01 1.036342326551675797e-02 -8.093220740556716919e-02 -2.334691733121871948e-01 -1.500366330146789551e-01 -2.278709262609481812e-01 9.420092403888702393e-02 1.384920477867126465e-01 -1.064293310046195984e-01 5.428026616573333740e-02 -2.330276183784008026e-02 -1.999542415142059326e-01 2.036777138710021973e-01 -1.399407684803009033e-01 -3.265101909637451172e-01 2.108987048268318176e-02 -4.030007869005203247e-02 1.256024986505508423e-01 6.785401143133640289e-03 1.431296318769454956e-01 -5.084927007555961609e-02 1.933242529630661011e-01 2.453221976757049561e-01 2.035369873046875000e-01 -7.422863692045211792e-02 -4.642461538314819336e-01
8.342443965375423431e-03 -1.258837878704071045e-01 1.889575123786926270e-01 1.075358092784881592e-01 -2.883009612560272217e-01 3.944185376167297363e-01 -1.006037816405296326e-01 2.234377562999725342e-01 3.270006924867630005e-02 4.803355410695075989e-02 1.744886189699172974e-01 -2.686180174350738525e-01 -1.430562883615493774e-01 -1.180393435060977936e-02 -5.312634259462356567e-02 1.444758176803588867e-01 3.003971874713897705e-01 3.372981026768684387e-02 1.692033410072326660e-01 3.311582207679748535e-01 -1.911734975874423981e-02 -6.831967830657958984e-02 3.513883426785469055e-02 -6.417715549468994141e-02 -3.364481329917907715e-01 3.116147816181182861e-01 -4.603435099124908447e-02 -8.292543888092041016e-02 2.346213348209857941e-02 1.289397776126861572e-01 -8.233330398797988892e-02 -6.706336140632629395e-02
1.273292750120162964e-01 -2.456775307655334473e-01 1.891423761844635010e-01 2.127165347337722778e-01 -3.683710843324661255e-02 3.983276188373565674e-01 3.031677566468715668e-02 7.454442977905273438e-02 -3.228364221286028624e-04 -9.156097471714019775e-02 1.261771172285079956e-01 -1.287298947572708130e-01 -1.091422811150550842e-01 -5.105976760387420654e-02 -2.344092540442943573e-02 -1.218564286828041077e-01 -1.038615033030509949e-01 -4.154658913612365723e-01 1.162057071924209595e-01 7.812409102916717529e-02 -1.474597007036209106e-01 -1.431671380996704102e-01 5.348546896129846573e-03 7.094673067331314087e-02 1.477097868919372559e-01 2.663399279117584229e-01 -1.369158178567886353e-01 -2.506289780139923096e-01 -4.038526490330696106e-02 3.350610435009002686e-01 -2.342697978019714355e-01 -1.082178577780723572e-01
-9.825415909290313721e-02 -2.362280897796154022e-02 2.986484579741954803e-02 1.224713549017906189e-01 -1.212706789374351501e-01 4.713676273822784424e-01 1.210925751365721226e-03 -9.050921536982059479e-03 1.491663046181201935e-02 -1.935360133647918701e-01 -2.628331780433654785e-01 -3.970934748649597168e-01 -4.465902224183082581e-02 1.396178007125854492e-01 -1.875410042703151703e-02 -8.011043816804885864e-02 -1.054074913263320923e-01 8.176607638597488403e-02 -2.030578851699829102e-01 3.247244060039520264e-01 -2.583637237548828125e-01 -2.383107393980026245e-01 7.540305703878402710e-02 -1.156658157706260681e-01 -1.222867965698242188e-01 1.082822903990745544e-01 -9.871068596839904785e-02 -1.001079604029655457e-01 -1.730948388576507568e-01 1.238059923052787781e-01 -1.191629618406295776e-01 -1.766419410705566406e-01
2.636743783950805664e-01 2.574307844042778015e-02 2.277888953685760498e-01 -1.074287444353103638e-01 -8.559548109769821167e-02 5.636018514633178711e-01 6.756808608770370483e-02 -5.475981160998344421e-02 -1.388664245605468750e-01 3.764901077374815941e-03 -1.759159862995147705e-01 -1.829045265913009644e-01 -3.575301468372344971e-01 4.760198667645454407e-02 1.573549509048461914e-01 2.332816272974014282e-01 7.292154431343078613e-02 -3.623513132333755493e-02 2.339554391801357269e-02 1.406517773866653442e-01 -1.750935683958232403e-03 -3.857026994228363037e-02 2.134131193161010742e-01 3.064005635678768158e-02 1.408713907003402710e-01 -1.137588918209075928e-02 1.901841163635253906e-01 -6.777183711528778076e-02 2.817310020327568054e-02 2.962858974933624268e-01 5.679832398891448975e-02 -1.157393530011177063e-01
-2.092681974172592163e-01 1.375727206468582153e-01 2.301152944564819336e-01 -1.041709259152412415e-01 -6.869140267372131348e-02 1.472875028848648071e-01 7.003693282604217529e-02 8.669186383485794067e-03 -2.027951180934906006e-01 2.497232407331466675e-01 1.777599304914474487e-01 -1.964903175830841064e-01 -5.231627263128757477e-03 2.331901639699935913e-01 -2.123983800411224365e-01 8.831593394279479980e-02 -6.500903517007827759e-02 -1.478193849325180054e-01 6.369026750326156616e-02 2.310711741447448730e-01 -2.119506001472473145e-01 -3.169260621070861816e-01 -2.291808277368545532e-02 2.676696777343750000e-01 -2.555908560752868652e-01 2.024337798357009888e-01 2.389036491513252258e-02 5.370467901229858398e-02 1.780987977981567383e-01 1.439146548509597778e-01 -3.100319206714630127e-01 -4.116991162300109863e-02
2.604075968265533447e-01 3.448705747723579407e-02 -7.694149017333984375e-02 1.145161539316177368e-01 -5.608340725302696228e-02 1.909235864877700806e-01 3.419378101825714111e-01 3.460267931222915649e-02 -2.378055751323699951e-01 5.370645225048065186e-02 -2.777593955397605896e-02 -7.521898299455642700e-02 3.357894718647003174e-02 -8.137123286724090576e-02 -4.356784746050834656e-02 1.164074838161468506e-01 -1.922929883003234863e-01 -1.229317486286163330e-01 1.035562381148338318e-01 -1.920435130596160889e-01 -4.195168018341064453e-01 -1.656522005796432495e-01 6.335814297199249268e-02 2.010011374950408936e-01 -1.737423092126846313e-01 1.647233515977859497e-01 1.091848835349082947e-01 6.415639072656631470e-02 1.664581149816513062e-02 1.125828921794891357e-01 -1.006920114159584045e-01 -4.703118205070495605e-01
1.899989508092403412e-02 -2.634422481060028076e-01 2.774735987186431885e-01 2.338327467441558838e-01 -4.818495362997055054e-02 3.680293560028076172e-01 3.737963736057281494e-02 -6.911136209964752197e-02 3.063270077109336853e-02 -1.760109066963195801e-01 1.035934388637542725e-01 -1.798097640275955200e-01 -7.516212761402130127e-02 6.595225632190704346e-02 -1.225273087620735168e-01 -7.259126007556915283e-02 -8.647214621305465698e-02 -3.730938732624053955e-01 1.583809256553649902e-01 1.037591621279716492e-01 -8.571027964353561401e-02 -2.476675361394882202e-01 1.220861822366714478e-01 1.790795028209686279e-01 -3.014989010989665985e-02 2.629597485065460205e-01 -7.773283123970031738e-02 -3.849084675312042236e-02 9.828555397689342499e-03 2.062433809041976929e-01 -2.926056385040283203e-01 -2.129443734884262085e-01
-1.488831043243408203e-01 -8.468525111675262451e-02 1.831960529088973999e-01 -1.506612896919250488e-01 -1.206127703189849854e-01 1.209535002708435059e-01 -1.087433621287345886e-01 3.785025700926780701e-02 -2.995693683624267578e-01 -2.628404796123504639e-01 -1.687636226415634155e-01 6.726220250129699707e-02 2.315033376216888428e-01 8.299060165882110596e-02 -5.214475095272064209e-02 7.076971232891082764e-02 2.364448904991149902e-01 -1.362340897321701050e-01 -2.153877019882202148e-01 -6.512564420700073242e-02 -3.838829398155212402e-01 -2.295931428670883179e-01 8.580716699361801147e-02 -9.842739254236221313e-02 2.869674470275640488e-03 2.406567037105560303e-01 2.559389919042587280e-03 -9.902416914701461792e-02 1.413845419883728027e-01 3.469722867012023926e-01 -1.547730714082717896e-01 -1.939780265092849731e-01
-2.383291423320770264e-01 -4.347456991672515869e-02 2.233788222074508667e-01 1.885785162448883057e-01 1.859814673662185669e-01 1.213438510894775391e-01 1.123041193932294846e-02 4.361180961132049561e-02 1.844383776187896729e-03 1.909935176372528076e-01 -1.120530962944030762e-01 -1.481479257345199585e-01 1.408212929964065552e-01 2.162974327802658081e-01 -1.599453538656234741e-01 -9.858311712741851807e-02 -2.091361582279205322e-02 -3.203433472663164139e-03 -9.030996263027191162e-02 3.492446541786193848e-01 -3.972580432891845703e-01 -7.721309363842010498e-02 -1.402770876884460449e-01 2.412315830588340759e-02 -2.055886238813400269e-01 3.220747411251068115e-01 -1.778708398342132568e-02 -4.441890493035316467e-02 1.668976433575153351e-02 2.305042147636413574e-01 -2.731829285621643066e-01 -2.016607671976089478e-01
1.599793285131454468e-01 9.676792472600936890e-02 2.066820859909057617e-01 6.033594533801078796e-02 3.100160136818885803e-02 1.895051002502441406e-01 2.297873497009277344e-01 -3.846240043640136719e-02 -4.634343981742858887e-01 2.096463441848754883e-01 -1.840790733695030212e-02 -2.846480607986450195e-01 -5.322353541851043701e-02 2.069927155971527100e-01 -6.838335841894149780e-02 -3.833718970417976379e-02 -1.354049146175384521e-01 -1.227175816893577576e-02 1.582285463809967041e-01 1.920450329780578613e-01 -1.919670104980468750e-01 1.423017978668212891e-01 -2.745228074491024017e-02 -8.127084374427795410e-02 -3.350962102413177490e-01 2.085687071084976196e-01 2.295258939266204834e-01 -9.364669770002365112e-02 1.401189416646957397e-01 1.512033194303512573e-01 -3.011399321258068085e-02 -1.735268831253051758e-01
7.049559801816940308e-02 7.945539802312850952e-02 4.193765223026275635e-01 -1.183836832642555237e-01 1.332334280014038086e-01 2.760825157165527344e-01 6.267710775136947632e-02 1.060591638088226318e-01 -1.817105114459991455e-01 -5.706610158085823059e-02 6.906760483980178833e-02 -1.207762286067008972e-01 1.009222418069839478e-01 2.858158946037292480e-02 -1.226564794778823853e-01 2.529993355274200439e-01 -9.462057799100875854e-02 1.414401233196258545e-01 -8.988397568464279175e-02 -2.427289634943008423e-02 -1.671357601881027222e-01 -1.636654287576675415e-01 -2.494510114192962646e-01 -2.696776986122131348e-01 -3.190851956605911255e-02 -1.220388803631067276e-02 2.698327302932739258e-01 1.097655594348907471e-01 2.645819261670112610e-02 3.333644270896911621e-01 -1.451265662908554077e-01 -3.126822412014007568e-01
-2.138627469539642334e-01 -2.311375364661216736e-02 2.298300415277481079e-01 2.498651295900344849e-01 -2.138144709169864655e-02 3.107625544071197510e-01 -1.010284759104251862e-02 7.353027909994125366e-02 -1.212928071618080139e-01 -1.459851861000061035e-01 -1.117720231413841248e-01 -3.282927572727203369e-01 3.668070212006568909e-02 2.229872643947601318e-01 2.130987495183944702e-02 -1.814378947019577026e-01 1.467077285051345825e-01 2.514706924557685852e-02 -4.739927593618631363e-03 1.924241632223129272e-01 -1.580484658479690552e-01 6.273195147514343262e-02 2.365101426839828491e-01 -1.340366005897521973e-01 -6.286644935607910156e-02 1.709446758031845093e-01 9.594456106424331665e-02 -8.406128734350204468e-02 -3.043812811374664307e-01 7.512132823467254639e-02 -3.662727475166320801e-01 -2.264592945575714111e-01
-3.655967116355895996e-02 -4.239497706294059753e-02 -2.139920741319656372e-02 4.330291599035263062e-02 -3.900985121726989746e-01 1.232909560203552246e-01 -9.856555610895156860e-03 -2.673850655555725098e-01 -1.442757844924926758e-01 -1.434131860733032227e-01 -1.437986642122268677e-01 -1.498249620199203491e-01 2.007794827222824097e-01 1.992957293987274170e-01 6.058531254529953003e-02 -8.135538548231124878e-02 -7.414726074784994125e-03 -1.083982810378074646e-01 -8.308162540197372437e-02 1.071400046348571777e-01 -2.482151538133621216e-01 2.353363335132598877e-01 -1.622493416070938110e-01 -1.294623017311096191e-01 -8.005721867084503174e-02 2.730275690555572510e-01 4.448606818914413452e-02 -4.657334834337234497e-02 -1.652861535549163818e-01 3.627830147743225098e-01 -3.703575134277343750e-01 -9.628947079181671143e-02
-8.040189743041992188e-02 -1.438909173011779785e-01 -4.863179102540016174e-02 4.695767909288406372e-02 1.973041892051696777e-01 2.992302179336547852e-01 1.778203397989273071e-01 1.448584347963333130e-01 -2.856808006763458252e-01 -2.614203393459320068e-01 -5.843694508075714111e-02 -3.885695040225982666e-01 1.150522157549858093e-01 -2.207595556974411011e-01 -2.451712191104888916e-01 4.416001960635185242e-02 4.886819794774055481e-02 -1.647616177797317505e-01 1.129308417439460754e-01 -2.374770864844322205e-02 -2.407291382551193237e-01 -1.873833499848842621e-02 -6.311502773314714432e-03 -1.329080462455749512e-01 -2.138310112059116364e-02 2.016249746084213257e-01 -1.496130526065826416e-01 -1.985497027635574341e-01 1.426412165164947510e-02 1.262363195419311523e-01 -2.602298855781555176e-01 -2.305874377489089966e-01
3.599296882748603821e-02 -2.247295677661895752e-01 2.997434437274932861e-01 2.889801859855651855e-01 -2.048598378896713257e-01 2.364521287381649017e-02 2.217720896005630493e-01 -2.105863392353057861e-02 1.508855223655700684e-01 -1.557931005954742432e-01 -1.993036642670631409e-02 -3.918676078319549561e-01 1.224193498492240906e-01 3.475008308887481689e-01 2.126713097095489502e-02 7.608211040496826172e-02 4.552670940756797791e-02 -2.659417986869812012e-01 -3.172519803047180176e-02 6.252547353506088257e-02 -1.527306437492370605e-01 -6.893326062709093094e-03 1.916882693767547607e-01 -1.295594573020935059e-01 -2.648774720728397369e-02 -2.949769608676433563e-02 5.223469063639640808e-02 -7.170832902193069458e-02 -1.354440450668334961e-01 2.006181925535202026e-01 -3.334402143955230713e-01 -7.666613906621932983e-02
6.714493036270141602e-02 -1.188592389225959778e-01 6.030370667576789856e-02 4.427736103534698486e-01 -2.983833253383636475e-01 3.631393015384674072e-01 1.143629774451255798e-01 -1.017375569790601730e-02 -9.329277276992797852e-02 -1.522723734378814697e-01 1.355796605348587036e-01 -2.198385298252105713e-01 3.836478665471076965e-02 5.067788809537887573e-02 -6.443762034177780151e-02 -2.223037183284759521e-01 -1.851351410150527954e-01 -1.932968199253082275e-01 2.689386904239654541e-01 6.786706298589706421e-02 -1.913702189922332764e-01 -4.259881004691123962e-02 -5.564343184232711792e-02 1.551094651222229004e-01 -2.344554066658020020e-01 1.044277846813201904e-01 9.179812856018543243e-03 -2.131543904542922974e-01 -4.405818879604339600e-02 8.512187749147415161e-02 -2.347113192081451416e-01 -3.932463750243186951e-02
2.832717597484588623e-01 1.014696508646011353e-01 3.822593688964843750e-01 -6.735889613628387451e-02 -2.212196886539459229e-01 4.032890200614929199e-01 -8.831990510225296021e-02 -1.873408854007720947e-01 -1.361836940050125122e-01 -7.651521824300289154e-03 4.332640767097473145e-02 -9.298235923051834106e-02 -1.504144668579101562e-01 1.084652915596961975e-01 -1.318725645542144775e-01 1.236144155263900757e-01 7.642354816198348999e-02 -2.258944660425186157e-01 -2.466778010129928589e-01 1.459045559167861938e-01 6.068532913923263550e-02 -3.509304299950599670e-02 -1.680778115987777710e-01 1.053330749273300171e-01 -1.153041049838066101e-01 1.592181473970413208e-01 -2.926467359066009521e-01 3.901281952857971191e-02 -8.860698342323303223e-02 1.895051747560501099e-01 -2.141939252614974976e-01 -9.704858809709548950e-02
-6.088747456669807434e-02 1.018271893262863159e-01 1.540849506855010986e-01 1.590858958661556244e-02 2.676207721233367920e-01 3.020821213722229004e-01 -2.429179288446903229e-02 3.232463449239730835e-02 -1.129378378391265869e-01 -1.269598156213760376e-01 -1.648043096065521240e-01 -1.275188475847244263e-01 1.637869477272033691e-01 -5.091929808259010315e-02 -1.117777898907661438e-01 6.756410747766494751e-02 -1.851860992610454559e-02 -9.491378813982009888e-02 -1.429057866334915161e-01 2.533551454544067383e-01 -4.923239052295684814e-01 -6.067886576056480408e-02 -9.558212757110595703e-02 -1.736616492271423340e-01 -2.357189357280731201e-01 8.348571509122848511e-02 -1.878135465085506439e-02 -5.177285522222518921e-02 2.479253709316253662e-02 2.964739501476287842e-01 -3.697780966758728027e-01 -9.225124865770339966e-02
-1.373179107904434204e-01 3.881005197763442993e-02 4.318960905075073242e-01 1.599356085062026978e-01 -1.229427233338356018e-01 9.025187790393829346e-02 1.384234130382537842e-01 2.154143452644348145e-01 -1.780162602663040161e-01 -2.459131032228469849e-01 1.193231046199798584e-01 -5.182464793324470520e-02 -2.050465643405914307e-01 4.735492169857025146e-02 2.436816506087779999e-02 -1.115482449531555176e-01 1.737699508666992188e-01 -1.964066475629806519e-01 1.563303470611572266e-01 4.592259880155324936e-03 -3.076611757278442383e-01 -3.149918317794799805e-01 -1.298851966857910156e-01 -2.301872521638870239e-01 1.052720323204994202e-01 6.179818138480186462e-02 1.227981969714164734e-01 -7.583530247211456299e-02 1.199222952127456665e-01 2.683466672897338867e-01 3.679219866171479225e-03 -1.821783781051635742e-01
8.990155160427093506e-02 -3.875095397233963013e-02 1.150533929467201233e-01 -2.896890975534915924e-02 -1.951790302991867065e-01 -1.514932960271835327e-01 4.104134142398834229e-01 -1.016560643911361694e-01 -2.308996170759201050e-01 5.119502078741788864e-03 -4.834860190749168396e-02 -2.048619240522384644e-01 1.171050369739532471e-01 2.570860087871551514e-01 1.097153425216674805e-01 4.899532720446586609e-02 -8.979580551385879517e-02 -2.027285397052764893e-01 3.821472823619842529e-02 1.055434346199035645e-02 -3.264822065830230713e-01 -1.465894430875778198e-01 -6.887297332286834717e-02 1.694139391183853149e-01 4.555098339915275574e-02 2.237128764390945435e-01 1.235907748341560364e-01 5.210108309984207153e-02 -6.087086349725723267e-02 2.221293002367019653e-01 -1.850603818893432617e-01 -4.182901680469512939e-01
3.531345725059509277e-02 -3.849791735410690308e-02 2.843058705329895020e-01 2.652962803840637207e-01 -8.892460912466049194e-02 3.457928299903869629e-01 8.435746282339096069e-02 1.898441091179847717e-02 -3.322205040603876114e-03 -2.087237834930419922e-01 -1.516477614641189575e-01 -5.525394156575202942e-02 -1.956502441316843033e-03 -1.179097145795822144e-01 -1.296587586402893066e-01 5.303866788744926453e-02 7.541829347610473633e-02 -3.203760683536529541e-01 2.559612095355987549e-01 3.816607594490051270e-02 -1.769893765449523926e-01 -4.490729887038469315e-03 1.952399015426635742e-01 -6.883857399225234985e-02 -9.013440459966659546e-03 2.803126275539398193e-01 -1.483912467956542969e-01 -2.353757023811340332e-01 -4.182021319866180420e-02 2.572054266929626465e-01 -3.342595100402832031e-01 -1.507616937160491943e-01
1.486250907182693481e-01 -2.210863977670669556e-01 4.475451111793518066e-01 2.467384748160839081e-02 1.947207301855087280e-01 2.587447464466094971e-01 1.277809888124465942e-01 -1.106809377670288086e-01 -4.893530532717704773e-02 -2.762494087219238281e-01 1.627487391233444214e-01 8.630018681287765503e-02 -1.668539643287658691e-01 1.913037709891796112e-02 8.273198455572128296e-02 -1.686637401580810547e-01 -5.202870443463325500e-02 -1.668325252830982208e-02 -2.073839157819747925e-01 5.086523666977882385e-02 -2.363462448120117188e-01 1.942840069532394409e-01 -5.077444761991500854e-02 2.913089469075202942e-02 -7.328534871339797974e-02 3.247006535530090332e-01 5.526723340153694153e-02 7.063666731119155884e-02 -7.308825105428695679e-02 6.722826510667800903e-02 5.440627411007881165e-02 -3.758475482463836670e-01
6.330538541078567505e-02 9.740274399518966675e-03 6.230232492089271545e-02 1.748795658349990845e-01 6.610006839036941528e-02 3.724371790885925293e-01 -6.763216108083724976e-02 -1.156272664666175842e-01 -1.025509238243103027e-01 -3.186712414026260376e-02 -2.170373946428298950e-01 -1.717257499694824219e-01 1.128554269671440125e-01 -1.290416438132524490e-02 1.154989153146743774e-01 2.032170742750167847e-01 -6.388588994741439819e-02 -1.633944809436798096e-01 -4.605339840054512024e-02 3.746403157711029053e-01 -3.492375612258911133e-01 1.666330918669700623e-02 -6.781846284866333008e-02 1.917371153831481934e-01 -1.922345906496047974e-01 1.195963025093078613e-01 2.332939393818378448e-02 2.459269249811768532e-03 -2.594508826732635498e-01 1.215478405356407166e-01 -3.769834935665130615e-01 -1.785165220499038696e-01
2.109679207205772400e-02 -2.086286544799804688e-01 6.404343992471694946e-02 1.309138387441635132e-01 5.285978317260742188e-02 3.190260827541351318e-01 8.222289383411407471e-02 1.699838787317276001e-02 -2.308394461870193481e-01 1.600306630134582520e-01 -2.098277211189270020e-01 -4.930725321173667908e-02 1.323968321084976196e-01 1.034997105598449707e-01 -3.486799299716949463e-01 7.615569233894348145e-02 -1.774154230952262878e-02 -2.118337005376815796e-01 2.215079218149185181e-01 -2.394584566354751587e-02 -2.285530120134353638e-01 -5.331406369805335999e-03 3.789581730961799622e-02 8.450874686241149902e-02 4.467375203967094421e-02 1.051854193210601807e-01 4.344459623098373413e-03 1.962121725082397461e-01 2.196493446826934814e-01 1.591944396495819092e-01 -8.443064242601394653e-02 -5.042107105255126953e-01
4.347815811634063721e-01 -4.742172360420227051e-02 3.421253263950347900e-01 -1.441255509853363037e-01 -2.008099853992462158e-02 1.589615643024444580e-01 7.243638485670089722e-02 8.497503399848937988e-02 -2.441773749887943268e-02 1.684310436248779297e-01 5.311193689703941345e-02 -3.823193907737731934e-01 -4.504154250025749207e-02 -1.304075419902801514e-01 -2.119613736867904663e-01 -2.223595418035984039e-02 4.647826030850410461e-02 -4.098432511091232300e-02 1.380536705255508423e-01 -6.741743534803390503e-02 -2.305273264646530151e-01 -7.157626748085021973e-02 -9.570016711950302124e-02 -1.560020893812179565e-01 5.810467991977930069e-03 1.455404460430145264e-01 2.970950901508331299e-01 1.782045960426330566e-01 -2.334773242473602295e-01 2.427664101123809814e-01 -8.324887603521347046e-02 -9.758345037698745728e-02
9.746962040662765503e-02 2.545302733778953552e-02 -8.121445775032043457e-02 1.092702746391296387e-01 -1.175494492053985596e-01 1.453520059585571289e-01 9.170464426279067993e-02 6.050163134932518005e-02 9.836781537160277367e-04 -3.387614712119102478e-02 -7.214209437370300293e-02 -1.759035736322402954e-01 1.269911974668502808e-02 -4.777252301573753357e-02 -2.536896802484989166e-02 8.155797421932220459e-02 -2.226278483867645264e-01 1.840069703757762909e-02 1.805177032947540283e-01 2.632144391536712646e-01 -1.583668142557144165e-01 -1.870180666446685791e-01 2.984439767897129059e-02 -8.437990397214889526e-02 -4.034525156021118164e-01 4.578644335269927979e-01 1.197495535016059875e-01 -9.711582213640213013e-02 -8.167438209056854248e-03 3.924745321273803711e-01 -2.654365301132202148e-01 -1.915344744920730591e-01
-1.075927820056676865e-02 9.243240952491760254e-02 1.796268224716186523e-01 -1.152397915720939636e-01 -1.092868894338607788e-01 1.856779009103775024e-01 -1.447105109691619873e-01 9.978488832712173462e-02 -3.868413865566253662e-01 -5.797613784670829773e-02 -8.111976087093353271e-02 -5.362522229552268982e-02 1.199422329664230347e-01 2.259474545717239380e-01 -8.870147913694381714e-02 7.423647493124008179e-02 1.124085560441017151e-01 -1.231487095355987549e-01 -6.206605583429336548e-02 -6.636204570531845093e-02 -3.850982189178466797e-01 -2.110917121171951294e-01 1.176386512815952301e-02 -2.394149079918861389e-03 5.856501311063766479e-02 2.052994966506958008e-01 2.351481765508651733e-01 -7.918231934309005737e-02 7.498671114444732666e-02 3.880652785301208496e-01 2.891519106924533844e-02 -3.659748435020446777e-01
-8.851104974746704102e-02 -6.209521368145942688e-02 2.392023056745529175e-01 -1.280297785997390747e-01 -3.605150282382965088e-01 1.040908321738243103e-01 9.324298053979873657e-02 1.424883306026458740e-01 -8.217277377843856812e-02 -1.321164816617965698e-01 -2.779190801084041595e-02 -8.416121825575828552e-03 7.256206125020980835e-02 2.889968156814575195e-01 7.362914085388183594e-02 1.677872091531753540e-01 -5.529394373297691345e-02 8.710157126188278198e-02 1.793451607227325439e-01 -4.770068079233169556e-02 -2.104021757841110229e-01 -4.546222388744354248e-01 2.144230715930461884e-02 -1.447884440422058105e-01 1.330184936523437500e-02 9.247891604900360107e-02 2.651512026786804199e-01 1.591037213802337646e-01 -1.568844020366668701e-01 1.179471239447593689e-01 -2.455644905567169189e-01 -2.772296369075775146e-01
1.175312474370002747e-01 -6.914744526147842407e-02 1.658764034509658813e-01 1.522109359502792358e-01 -2.785874605178833008e-01 3.816950321197509766e-01 1.235301271080970764e-01 3.028111159801483154e-01 -4.035206139087677002e-02 1.116451919078826904e-01 8.441081643104553223e-02 -9.026885777711868286e-02 -2.429666221141815186e-01 1.543709635734558105e-01 4.774610977619886398e-03 -1.756694018840789795e-01 1.683315038681030273e-01 -1.239756792783737183e-01 -3.255304472986608744e-04 8.693587034940719604e-02 -2.044563442468643188e-01 1.353126764297485352e-01 -1.027006283402442932e-01 -6.482033990323543549e-03 9.981455653905868530e-02 1.588303297758102417e-01 4.715031087398529053e-01 2.171304523944854736e-01 -1.414622068405151367e-01 5.498047545552253723e-02 -6.108134239912033081e-02 -6.302701681852340698e-02
1.638437658548355103e-01 -1.657784730195999146e-01 2.066258043050765991e-01 -1.257842630147933960e-01 3.020649030804634094e-02 2.410125136375427246e-01 1.913210749626159668e-02 2.792620360851287842e-01 -2.216020077466964722e-01 7.444511353969573975e-02 -1.637433022260665894e-01 -2.155549526214599609e-01 -1.954647004604339600e-01 -8.861230313777923584e-02 -2.058948725461959839e-01 -1.823776960372924805e-02 -5.698783788830041885e-03 -1.167956218123435974e-01 -2.819890081882476807e-01 3.269512653350830078e-01 -1.448630988597869873e-01 -1.125494912266731262e-01 -4.718707501888275146e-01 -5.360463261604309082e-02 7.768454402685165405e-02 -7.039335370063781738e-02 1.383240371942520142e-01 -3.526452928781509399e-02 -6.638359278440475464e-02 5.146380886435508728e-02 -1.712230294942855835e-01 -7.796170562505722046e-02
1.647940427064895630e-01 -3.641570359468460083e-02 2.024107277393341064e-01 3.088654577732086182e-01 -9.346841275691986084e-02 3.370609879493713379e-01 2.025816440582275391e-01 1.988255828619003296e-01 -1.223756298422813416e-01 -5.244632065296173096e-02 -1.299168914556503296e-01 -2.222383469343185425e-01 1.795700788497924805e-01 -1.264377832412719727e-01 6.433950364589691162e-02 2.240746170282363892e-01 2.465361803770065308e-01 -8.828055113554000854e-02 2.067443132400512695e-01 7.710022479295730591e-02 -1.442711800336837769e-01 6.687635183334350586e-02 2.501085698604583740e-01 5.640777293592691422e-03 -3.332370221614837646e-01 1.090569794178009033e-02 -1.923777163028717041e-02 -1.665331572294235229e-01 1.844838261604309082e-01 7.010238617658615112e-02 -1.375564336776733398e-01 -2.082839608192443848e-01
1.063020229339599609e-01 -1.344518363475799561e-01 9.856568276882171631e-02 1.530793458223342896e-01 -1.175607815384864807e-01 7.585310935974121094e-02 -8.626368641853332520e-02 1.863753199577331543e-01 -2.826389968395233154e-01 -2.298537790775299072e-01 -7.685561478137969971e-02 -1.942165493965148926e-01 5.285528674721717834e-02 2.579013407230377197e-01 4.196372814476490021e-03 2.443911507725715637e-02 1.196296736598014832e-01 -1.937394589185714722e-01 -4.031535610556602478e-02 2.411954477429389954e-02 -4.948246777057647705e-01 -1.496127545833587646e-01 -1.370909959077835083e-01 -1.095797866582870483e-01 3.710641339421272278e-02 7.912462204694747925e-02 2.195722907781600952e-01 -2.036843448877334595e-01 -1.164547875523567200e-01 3.177925348281860352e-01 2.434703558683395386e-01 -7.872562855482101440e-02
2.867819666862487793e-01 1.949204877018928528e-02 3.961041271686553955e-01 1.607604175806045532e-01 1.249984130263328552e-01 5.868731737136840820e-01 2.621370255947113037e-01 1.431823670864105225e-01 -1.825816184282302856e-01 1.387359201908111572e-01 3.413973748683929443e-02 -8.138843625783920288e-02 2.671452239155769348e-03 -1.702486909925937653e-02 3.495059674605727196e-03 1.426900327205657959e-01 4.298694059252738953e-02 -7.678274065256118774e-02 6.960566155612468719e-03 8.503979444503784180e-02 -1.304613649845123291e-01 -2.858200855553150177e-02 -7.819536328315734863e-02 2.959326095879077911e-02 -2.258602976799011230e-01 -1.255515664815902710e-01 1.486606150865554810e-01 4.545669257640838623e-02 2.144479304552078247e-01 -1.342983692884445190e-01 -6.590741872787475586e-02 -7.188607007265090942e-02
9.533105790615081787e-02 -5.404701828956604004e-02 3.047582320868968964e-02 2.707904875278472900e-01 -6.320068240165710449e-02 2.763743400573730469e-01 5.914546921849250793e-02 2.825024425983428955e-01 4.179330170154571533e-02 -1.914115697145462036e-01 -2.003240585327148438e-02 -2.136904895305633545e-01 3.578440472483634949e-02 -1.687644273042678833e-01 4.859137535095214844e-02 1.901653707027435303e-01 1.634807735681533813e-01 5.172798782587051392e-02 2.863867282867431641e-01 3.289533555507659912e-01 -2.614590823650360107e-01 -8.361392654478549957e-03 -2.087244763970375061e-02 -1.632134169340133667e-01 -2.512169629335403442e-02 4.021192789077758789e-01 -1.683190017938613892e-01 -2.400660216808319092e-01 -4.608786478638648987e-02 2.269970811903476715e-02 -1.359130889177322388e-01 -1.130302771925926208e-01
7.209301739931106567e-02 -1.560200005769729614e-01 1.243188381195068359e-01 -1.002062708139419556e-01 3.868830204010009766e-02 2.117784768342971802e-01 1.852355301380157471e-01 -1.024316698312759399e-01 -1.200315654277801514e-01 -2.004151791334152222e-01 -2.163455039262771606e-01 -4.420576095581054688e-01 1.082269698381423950e-01 1.502553559839725494e-02 -4.869144782423973083e-02 3.689191043376922607e-01 2.191621661186218262e-01 -4.937215242534875870e-03 1.707789301872253418e-01 -5.660580843687057495e-02 -1.144348308444023132e-01 -2.621699869632720947e-01 -1.050363034009933472e-01 7.216334342956542969e-02 7.665382325649261475e-02 -5.678841471672058105e-02 1.214806959033012390e-01 -2.733381688594818115e-01 -1.346643120050430298e-01 2.876709997653961182e-01 -1.081075668334960938e-01 -1.302479356527328491e-01
8.541318774223327637e-02 -9.043447673320770264e-02 1.758169680833816528e-01 3.146299347281455994e-02 1.684579998254776001e-01 2.785210311412811279e-01 1.445442438125610352e-01 -2.172318547964096069e-01 -1.126074716448783875e-01 -2.361408770084381104e-01 -1.987320929765701294e-01 -1.577294059097766876e-02 1.015309430658817291e-02 1.530489623546600342e-01 -1.081554591655731201e-01 2.272164672613143921e-01 1.840413808822631836e-01 1.221339255571365356e-01 2.321626245975494385e-02 -7.637264579534530640e-02 -3.967154622077941895e-01 -2.091230452060699463e-01 -1.557472050189971924e-01 1.127854213118553162e-01 -1.005164906382560730e-01 8.527556061744689941e-02 1.698468923568725586e-01 -3.248080313205718994e-01 1.534111946821212769e-01 1.508567333221435547e-01 -1.429869085550308228e-01 -2.680242955684661865e-01
4.208604395389556885e-01 -1.833118200302124023e-01 1.118147373199462891e-01 7.387991249561309814e-02 -1.804620772600173950e-01 2.555928826332092285e-01 1.837622225284576416e-01 1.808771640062332153e-01 -1.519879996776580811e-01 1.086091697216033936e-01 1.936910152435302734e-01 -1.248527597635984421e-02 -2.366830557584762573e-01 9.768999367952346802e-02 9.382429718971252441e-02 -1.154684647917747498e-01 2.160517275333404541e-01 -3.935715556144714355e-02 3.250190243124961853e-02 1.511700451374053955e-01 -8.168676495552062988e-02 -1.277709156274795532e-01 -6.750686466693878174e-02 2.151052355766296387e-01 1.065385565161705017e-01 1.136887520551681519e-01 4.103120267391204834e-01 8.773605525493621826e-02 1.031753197312355042e-01 2.845966219902038574e-01 -6.663808971643447876e-02 -6.553278863430023193e-02
4.372801631689071655e-02 1.760697364807128906e-01 2.710874676704406738e-01 -1.909525245428085327e-01 2.180253528058528900e-02 3.421168923377990723e-01 1.998671330511569977e-02 4.215319827198982239e-02 -2.944996356964111328e-01 1.787899583578109741e-01 6.748931109905242920e-02 -1.941324919462203979e-01 3.232042863965034485e-02 1.172276064753532410e-01 4.918595775961875916e-02 3.326905667781829834e-01 -5.635883659124374390e-02 -1.906675249338150024e-01 1.444468349218368530e-01 3.726449608802795410e-02 -1.460683792829513550e-01 -3.125091791152954102e-01 7.498338073492050171e-02 -1.396016031503677368e-01 -2.828709185123443604e-01 1.213488280773162842e-01 2.137998640537261963e-01 6.193842366337776184e-02 -1.942647434771060944e-02 6.056288629770278931e-02 -2.196186482906341553e-01 -2.148352116346359253e-01
-8.257837966084480286e-03 8.605192601680755615e-02 1.117491722106933594e-01 1.752840429544448853e-01 3.642396628856658936e-02 3.372193276882171631e-01 -5.003409832715988159e-02 -4.059527441859245300e-02 -1.009241268038749695e-01 -1.173338666558265686e-01 -1.080386340618133545e-01 -6.444190442562103271e-02 2.227697670459747314e-01 3.347513079643249512e-02 -2.885934151709079742e-02 2.954601645469665527e-01 2.217492647469043732e-02 -8.418184518814086914e-02 -1.384975165128707886e-01 3.246210217475891113e-01 -3.471311032772064209e-01 1.616813242435455322e-02 -1.524539738893508911e-01 1.065779775381088257e-01 -2.088564485311508179e-01 1.676986664533615112e-01 1.289304196834564209e-01 2.651312761008739471e-02 -2.858164012432098389e-01 2.857821285724639893e-01 -3.163108229637145996e-01 -1.071399673819541931e-01
2.845409512519836426e-01 1.249463781714439392e-01 1.293870061635971069e-01 4.405943676829338074e-02 -1.047438532114028931e-01 -3.514831513166427612e-02 -7.146084308624267578e-02 1.670835725963115692e-02 -2.067488431930541992e-02 5.299004539847373962e-02 -3.300327062606811523e-01 -1.187516972422599792e-01 8.892390131950378418e-02 -4.550644010305404663e-02 -1.196693852543830872e-01 8.857090771198272705e-02 -1.423206925392150879e-01 -2.648097462952136993e-02 1.554308533668518066e-01 3.770037591457366943e-01 -3.644010424613952637e-01 -3.867834806442260742e-02 2.638044022023677826e-02 -1.716892421245574951e-01 -2.642971575260162354e-01 1.989308148622512817e-01 1.490125507116317749e-01 8.720777183771133423e-02 -7.003137469291687012e-02 1.773145496845245361e-01 -3.191811442375183105e-01 -2.821085453033447266e-01
2.107425630092620850e-01 -2.601381577551364899e-02 2.495075613260269165e-01 -1.399920582771301270e-01 8.417760580778121948e-02 4.095416069030761719e-01 2.235971093177795410e-01 1.799038648605346680e-01 6.622000038623809814e-02 -2.686697542667388916e-01 1.687242984771728516e-01 2.090569883584976196e-01 1.874038390815258026e-02 -5.098598077893257141e-02 -1.203321442008018494e-01 -1.552721261978149414e-01 4.474224150180816650e-02 1.281366311013698578e-02 -3.047243952751159668e-01 1.884898543357849121e-01 -1.812278330326080322e-01 1.410572696477174759e-02 -1.855962723493576050e-01 -1.689957082271575928e-02 -8.184425532817840576e-02 2.518262565135955811e-01 3.421216309070587158e-01 -1.487679686397314072e-02 -8.493501693010330200e-02 1.672843657433986664e-02 -1.274843215942382812e-01 -1.270884573459625244e-01
1.388336122035980225e-01 1.140779629349708557e-01 3.643476068973541260e-01 -7.687477767467498779e-02 2.144907563924789429e-01 1.054471805691719055e-01 2.030826956033706665e-01 3.849318251013755798e-02 -3.627353906631469727e-01 -1.580498516559600830e-01 -3.395247459411621094e-02 3.611190244555473328e-02 2.868646681308746338e-01 2.719268202781677246e-01 -5.689515173435211182e-02 -1.332305651158094406e-02 2.052863538265228271e-01 -5.968077108263969421e-02 9.073949605226516724e-02 -8.238776773214340210e-02 -2.595587968826293945e-01 -2.453135550022125244e-01 9.223226457834243774e-02 -1.689225137233734131e-01 1.226972639560699463e-01 2.979191541671752930e-01 2.029008120298385620e-01 -5.654445663094520569e-02 7.316397875547409058e-02 7.184893637895584106e-02 -4.171315580606460571e-03 -1.628284901380538940e-01
1.314621567726135254e-01 5.035418272018432617e-02 1.886889338493347168e-01 1.920124739408493042e-01 -1.419043540954589844e-01 8.424363285303115845e-02 1.416262537240982056e-01 -1.708913296461105347e-01 -1.998701691627502441e-01 -8.991839736700057983e-02 -2.654596790671348572e-02 -2.147039771080017090e-01 -5.019959434866905212e-02 -1.404141336679458618e-01 1.495753973722457886e-01 -5.112167447805404663e-02 -3.631508676335215569e-03 -3.692839145660400391e-01 -2.266941666603088379e-01 1.359615921974182129e-01 -2.606044113636016846e-01 -9.079807251691818237e-02 -1.598977595567703247e-01 -1.936672627925872803e-01 2.494382485747337341e-02 3.059378564357757568e-01 3.259033858776092529e-01 -2.707807160913944244e-02 3.260425329208374023e-01 1.620102375745773315e-01 9.735263884067535400e-02 -2.163770236074924469e-02
5.988394841551780701e-02 -2.135734856128692627e-01 9.270341694355010986e-02 2.309536375105381012e-02 -1.015995889902114868e-01 1.459413170814514160e-01 1.313561499118804932e-01 5.049685388803482056e-02 -1.606437712907791138e-01 -2.893810868263244629e-01 -8.101944625377655029e-02 1.701177284121513367e-02 -4.473141208291053772e-02 3.317168056964874268e-01 2.986754775047302246e-01 7.750005275011062622e-02 1.710493266582489014e-01 -1.471810042858123779e-01 -1.121056005358695984e-01 1.049242764711380005e-01 -4.900646209716796875e-01 -1.536605954170227051e-01 -9.572950750589370728e-02 -1.154719814658164978e-01 -8.204807341098785400e-02 1.016367822885513306e-01 2.099093496799468994e-01 -6.490986049175262451e-02 -8.403730392456054688e-02 2.077296525239944458e-01 2.131582796573638916e-01 -2.117511332035064697e-01
3.505249023437500000e-01 -2.765753865242004395e-02 3.888093829154968262e-01 -1.408546864986419678e-01 -2.277546972036361694e-01 1.017207950353622437e-01 -5.176413804292678833e-02 9.833053685724735260e-03 1.065697893500328064e-01 -1.614427776075899601e-03 1.408370584249496460e-01 -4.911729395389556885e-01 -8.213535696268081665e-02 -6.271847337484359741e-02 -3.393697738647460938e-01 -2.922731265425682068e-02 7.125499099493026733e-02 -1.083360090851783752e-01 -1.253370475023984909e-02 -3.608453646302223206e-02 -2.492513954639434814e-01 -1.326830536127090454e-01 -7.521217223256826401e-03 9.589903801679611206e-02 -1.061172559857368469e-01 -7.493238896131515503e-02 7.338495552539825439e-02 1.641587615013122559e-01 2.881856635212898254e-02 2.612482905387878418e-01 -1.087774857878684998e-01 -6.186465919017791748e-02
4.637012630701065063e-02 1.320503838360309601e-02 1.131992191076278687e-01 2.682081758975982666e-01 -2.064118534326553345e-01 1.411390751600265503e-01 1.887394785881042480e-01 1.969183385372161865e-01 1.400019824504852295e-01 -1.257117986679077148e-01 -1.707291454076766968e-01 -3.459131717681884766e-01 1.140851378440856934e-01 3.879433572292327881e-01 -6.268026679754257202e-02 1.064611449837684631e-01 2.295253053307533264e-02 -4.356935620307922363e-01 9.059020131826400757e-02 1.674432754516601562e-01 -1.804176717996597290e-01 -8.588688075542449951e-02 -7.087143510580062866e-02 1.760935969650745392e-02 -1.675642579793930054e-01 -5.371980741620063782e-02 5.389551073312759399e-02 -1.673728674650192261e-01 -5.935254320502281189e-02 7.386346161365509033e-02 -2.495323568582534790e-01 8.959390223026275635e-02
1.627981960773468018e-01 2.041441202163696289e-01 2.673668265342712402e-01 5.679428577423095703e-02 -3.769818693399429321e-02 1.903205066919326782e-01 1.895368248224258423e-01 -2.392404153943061829e-02 5.110578984022140503e-02 8.573347330093383789e-02 -3.115020394325256348e-01 -4.817300736904144287e-01 2.059959433972835541e-02 1.401969939470291138e-01 -3.284549340605735779e-02 1.992075443267822266e-01 -1.116756498813629150e-01 -2.256727814674377441e-01 8.261585235595703125e-02 6.434939801692962646e-02 -3.266599178314208984e-01 -1.060074269771575928e-01 -2.246740311384201050e-01 8.312500268220901489e-02 -1.757345534861087799e-02 4.974084720015525818e-02 5.205986276268959045e-02 -1.877901107072830200e-01 4.461616277694702148e-02 -2.145131230354309082e-01 -2.111372202634811401e-01 -5.303295794874429703e-03
9.843404404819011688e-03 1.383593976497650146e-01 4.184585511684417725e-01 -1.894109547138214111e-01 -2.321845293045043945e-01 1.058906689286231995e-01 1.400053948163986206e-01 -3.311599791049957275e-02 -1.371301412582397461e-01 -3.511067479848861694e-02 5.493333563208580017e-02 2.657906338572502136e-02 -1.771495118737220764e-02 9.927551448345184326e-02 1.637115776538848877e-01 2.493316233158111572e-01 -1.332241445779800415e-01 -3.414524719119071960e-02 1.373508870601654053e-01 2.991271391510963440e-02 -3.511705398559570312e-01 -1.567961126565933228e-01 9.391772747039794922e-02 -8.261877298355102539e-02 -4.479386657476425171e-02 2.495763748884201050e-01 3.612447679042816162e-01 2.716698944568634033e-01 9.843253344297409058e-02 1.439215987920761108e-01 -1.907009482383728027e-01 -1.531767398118972778e-01
-2.018604800105094910e-02 -3.463554680347442627e-01 3.194606304168701172e-01 1.457342058420181274e-01 -1.627205908298492432e-01 -3.557042032480239868e-02 8.246405422687530518e-02 -1.609264016151428223e-01 -1.755775660276412964e-01 -1.813177615404129028e-01 -8.357550203800201416e-02 -2.298311740159988403e-01 -9.233091026544570923e-02 2.508090138435363770e-01 -9.107722342014312744e-02 1.959173828363418579e-01 -1.679523736238479614e-01 -1.676620990037918091e-01 -1.119634509086608887e-01 2.342270314693450928e-02 -3.234071433544158936e-01 -1.039885208010673523e-01 6.444358080625534058e-02 -4.072412848472595215e-03 1.349978148937225342e-01 7.464317232370376587e-02 2.108510732650756836e-01 1.119933724403381348e-01 2.219716608524322510e-01 2.684560418128967285e-01 2.010928988456726074e-01 -1.507407277822494507e-01
-2.482527401298284531e-03 3.317091614007949829e-02 8.595282584428787231e-02 -6.281302124261856079e-02 4.501714929938316345e-02 8.218999952077865601e-02 2.483952417969703674e-02 -3.445423543453216553e-01 -2.209233790636062622e-01 1.018070131540298462e-01 4.459337797015905380e-03 -2.503140866756439209e-01 -3.508173227310180664e-01 -1.199604570865631104e-01 8.489298075437545776e-02 2.367969453334808350e-01 1.077858582139015198e-01 -7.962820678949356079e-02 -1.075960975140333176e-02 5.458187079057097435e-04 -3.168782293796539307e-01 -9.346581995487213135e-02 -1.497538294643163681e-03 -7.182347774505615234e-02 -4.562941938638687134e-02 3.281356990337371826e-01 1.713597327470779419e-01 3.000083267688751221e-01 -1.587901264429092407e-01 9.158937633037567139e-02 -3.621212244033813477e-01 -1.030446514487266541e-01
-3.818406164646148682e-02 -1.746949553489685059e-02 1.247524544596672058e-01 -2.603248320519924164e-02 2.056235671043395996e-01 4.137226641178131104e-01 7.107522338628768921e-02 1.436229646205902100e-01 -3.165309727191925049e-01 -1.949458569288253784e-01 1.788539998233318329e-02 -1.575905382633209229e-01 2.353208363056182861e-01 -1.151371598243713379e-01 -9.173020720481872559e-02 2.098061889410018921e-01 8.394859731197357178e-02 6.028807256370782852e-03 -2.141144871711730957e-01 1.009254381060600281e-01 -3.156085014343261719e-01 -9.827261418104171753e-02 -2.008942514657974243e-01 7.426267117261886597e-02 -2.474907636642456055e-01 1.955464780330657959e-01 -5.048591271042823792e-02 -4.136995226144790649e-02 5.317950621247291565e-03 1.064563170075416565e-01 -3.526147902011871338e-01 -2.738640457391738892e-02
-2.529189586639404297e-01 -1.289846748113632202e-01 2.761568129062652588e-01 2.302651405334472656e-01 -1.194246392697095871e-02 2.078904062509536743e-01 -6.102527026087045670e-03 -3.170118900015950203e-03 -1.297963708639144897e-01 -2.923767268657684326e-01 8.602081984281539917e-02 -4.530460536479949951e-01 4.107337817549705505e-02 -2.707848697900772095e-02 8.353798091411590576e-02 1.874022930860519409e-02 -1.244647577404975891e-01 -1.262592058628797531e-02 -2.844579517841339111e-01 3.263824582099914551e-01 -1.278179883956909180e-01 -3.781842067837715149e-02 -1.564964056015014648e-01 9.822549298405647278e-03 -1.925617754459381104e-01 1.559904217720031738e-01 -2.838021703064441681e-02 -1.469932049512863159e-01 -1.573363244533538818e-01 -5.254252254962921143e-02 -1.288027912378311157e-01 -2.204348146915435791e-01
1.705121546983718872e-01 7.984498143196105957e-02 2.507746219635009766e-01 -1.312789171934127808e-01 -1.467535495758056641e-01 1.074177250266075134e-01 -6.907052546739578247e-02 6.629542261362075806e-02 -7.200069725513458252e-02 -5.771432537585496902e-03 1.288035213947296143e-01 -2.976242601871490479e-01 -3.139568492770195007e-03 4.391863942146301270e-02 1.663619428873062134e-01 2.773931026458740234e-01 -3.649973124265670776e-02 -1.448846608400344849e-01 2.141694575548171997e-01 -3.039405867457389832e-02 -4.029133617877960205e-01 3.108319081366062164e-02 8.087404817342758179e-02 -1.573544442653656006e-01 2.616456337273120880e-02 7.512376457452774048e-02 3.247948884963989258e-01 2.626951336860656738e-01 2.159271202981472015e-02 2.379770427942276001e-01 -3.504378199577331543e-01 2.793436311185359955e-02
1.614910550415515900e-02 -6.255674362182617188e-02 3.885235264897346497e-02 -9.249512851238250732e-02 1.394261419773101807e-01 3.391246795654296875e-01 1.450827866792678833e-01 2.106889933347702026e-01 -1.815788000822067261e-01 -4.599972963333129883e-01 -4.386772960424423218e-02 -1.677305400371551514e-01 -6.234637275338172913e-02 1.711356453597545624e-03 -1.140789985656738281e-01 3.452871367335319519e-02 -3.626513853669166565e-02 -3.201467096805572510e-01 1.806556731462478638e-01 1.280996948480606079e-01 -3.765530586242675781e-01 1.279958933591842651e-01 5.299573019146919250e-02 -3.099180944263935089e-02 -8.886169642210006714e-03 -6.366721540689468384e-02 -1.120104938745498657e-01 8.349872194230556488e-03 -2.869954332709312439e-02 3.338826000690460205e-01 -1.425272319465875626e-02 -2.215904593467712402e-01
-7.839360088109970093e-02 -3.493288159370422363e-02 2.363993227481842041e-01 -3.459961414337158203e-01 5.494562163949012756e-02 3.519258797168731689e-01 -1.128891780972480774e-01 -1.954477578401565552e-01 -1.868891268968582153e-01 1.854129582643508911e-01 -5.705914273858070374e-02 -1.658530719578266144e-02 7.944695651531219482e-02 1.248394176363945007e-01 -1.687781810760498047e-01 1.443551331758499146e-01 -1.289315614849328995e-02 -1.958657503128051758e-01 -1.849189251661300659e-01 3.135071098804473877e-01 -4.261439442634582520e-01 -1.202892661094665527e-01 3.902300819754600525e-02 1.553075760602951050e-01 -2.227711118757724762e-02 1.754909604787826538e-01 1.242841854691505432e-01 6.945853680372238159e-02 1.199848279356956482e-01 7.902898639440536499e-02 -1.738453954458236694e-01 3.550522495061159134e-03
-2.146163769066333771e-02 -1.776690594851970673e-02 4.548007845878601074e-01 2.207052558660507202e-01 -8.193145692348480225e-02 1.440729051828384399e-01 -1.789282262325286865e-02 8.410117775201797485e-02 -1.409763395786285400e-01 -1.805565953254699707e-01 1.738860756158828735e-01 -1.300513595342636108e-01 -1.369810849428176880e-01 2.282070927321910858e-02 -8.218315988779067993e-02 1.554996240884065628e-02 1.386526226997375488e-01 -2.259001731872558594e-01 8.867210149765014648e-02 2.829685993492603302e-02 -3.158587217330932617e-01 -2.111897766590118408e-01 -2.364144474267959595e-01 -1.247770339250564575e-01 2.287201434373855591e-01 -2.288342220708727837e-03 3.764545172452926636e-02 -1.144576668739318848e-01 4.639352206140756607e-03 3.750266730785369873e-01 1.672858297824859619e-01 -2.294913381338119507e-01
2.096740603446960449e-01 1.427219212055206299e-01 3.147595822811126709e-01 7.822048664093017578e-02 -2.914599478244781494e-01 2.888816893100738525e-01 -1.220157444477081299e-01 -5.810027197003364563e-02 4.570969566702842712e-02 1.183148175477981567e-01 2.049082815647125244e-01 -2.057331353425979614e-01 8.013321459293365479e-02 1.036687865853309631e-01 -3.678576648235321045e-02 1.295169144868850708e-01 7.375600747764110565e-03 -8.492483198642730713e-02 1.060995683073997498e-01 9.659288823604583740e-02 -3.095780909061431885e-01 9.196075797080993652e-02 4.915997013449668884e-02 -1.670909672975540161e-01 1.165096610784530640e-01 -4.359867423772811890e-02 2.554939687252044678e-01 3.441086411476135254e-01 2.448178827762603760e-01 8.119937032461166382e-02 -2.580561041831970215e-01 -1.155051961541175842e-01
-2.828873507678508759e-02 -5.130735412240028381e-02 3.178724348545074463e-01 9.912805259227752686e-02 2.332150042057037354e-01 3.319202661514282227e-01 -3.467665612697601318e-02 8.525222539901733398e-02 -2.463359981775283813e-01 -5.261926352977752686e-02 -9.113521128892898560e-02 -3.952264785766601562e-01 -5.446260422468185425e-02 1.666910946369171143e-01 -5.706318467855453491e-02 -1.110789850354194641e-01 2.972018420696258545e-01 1.592458784580230713e-02 -6.751629710197448730e-02 1.888216882944107056e-01 -2.937455475330352783e-01 -9.886587038636207581e-03 1.419466435909271240e-01 1.650764024816453457e-03 5.080885812640190125e-02 -1.037934273481369019e-01 4.224967584013938904e-02 6.763126235455274582e-03 -1.272885221987962723e-02 1.892010495066642761e-02 -4.270888566970825195e-01 7.014363259077072144e-02
-8.290470391511917114e-02 -8.224935270845890045e-03 1.660663932561874390e-01 2.724670171737670898e-01 -3.131136298179626465e-01 2.064525038003921509e-01 6.092944648116827011e-03 4.034754261374473572e-02 -3.825991973280906677e-02 -1.470118761062622070e-01 -5.080648139119148254e-02 4.735283146146684885e-04 7.588960230350494385e-02 9.845335781574249268e-02 -7.280317693948745728e-02 1.059221383184194565e-02 4.703930765390396118e-02 -1.205472201108932495e-01 -8.862788230180740356e-02 4.477461278438568115e-01 -3.057654201984405518e-01 7.517514377832412720e-02 -2.000866224989295006e-03 -3.938515111804008484e-02 -3.479291796684265137e-01 -8.233159780502319336e-02 3.684639930725097656e-02 -1.031759828329086304e-01 -1.978606730699539185e-01 1.751812547445297241e-01 -3.686904907226562500e-01 -1.761004328727722168e-01
-1.942604407668113708e-02 -1.884169280529022217e-01 1.063896492123603821e-01 1.578838974237442017e-01 -2.103126198053359985e-01 3.432553410530090332e-01 -2.132290042936801910e-02 2.070913463830947876e-01 -4.400491714477539062e-02 -1.192679349333047867e-02 3.358790278434753418e-02 -8.871550112962722778e-02 -1.871086470782756805e-02 7.946605235338211060e-02 -1.854608021676540375e-02 2.902991771697998047e-01 2.497032731771469116e-01 9.060420095920562744e-02 1.008296385407447815e-01 3.468059301376342773e-01 -2.376801967620849609e-01 5.400122329592704773e-02 -6.350751221179962158e-02 -3.620085865259170532e-02 -4.816011190414428711e-01 2.481858879327774048e-01 -1.342049241065979004e-01 -5.387200787663459778e-02 8.814327418804168701e-02 8.315278589725494385e-02 -1.037694215774536133e-01 -1.202683001756668091e-01
-9.155287593603134155e-02 2.009968459606170654e-02 1.113160476088523865e-01 -9.318310767412185669e-02 4.823287948966026306e-02 2.700998485088348389e-01 5.204771086573600769e-02 -1.244861185550689697e-01 -2.647357285022735596e-01 1.879208907485008240e-02 1.236713584512472153e-02 4.888167604804039001e-02 -9.679629583843052387e-04 2.381056696176528931e-01 -7.806192338466644287e-02 4.483578354120254517e-02 -9.604026377201080322e-02 -1.168056800961494446e-01 2.827591635286808014e-02 3.054664433002471924e-01 -4.252696931362152100e-01 -3.090992569923400879e-01 -1.057534962892532349e-01 1.086572334170341492e-01 -2.185571193695068359e-01 1.245620548725128174e-01 6.956196739338338375e-04 4.125322997570037842e-01 2.239220589399337769e-01 3.444318100810050964e-02 -1.935161799192428589e-01 -1.638044230639934540e-02
-2.269886732101440430e-01 -2.370420396327972412e-01 1.077233105897903442e-01 1.780575215816497803e-01 -2.327400818467140198e-02 3.739579021930694580e-01 -2.049607783555984497e-01 5.511231720447540283e-02 -1.088775247335433960e-01 -1.884792894124984741e-01 -4.362555220723152161e-02 -3.423470854759216309e-01 2.550239861011505127e-02 1.335266977548599243e-01 7.672518491744995117e-03 -1.138042658567428589e-01 2.114831954240798950e-01 -3.550399467349052429e-02 -3.388772159814834595e-02 9.520179033279418945e-02 -2.962651848793029785e-01 1.153218299150466919e-01 -6.171408295631408691e-02 -1.994308680295944214e-01 -2.356019318103790283e-01 5.649714916944503784e-02 2.505310177803039551e-01 -8.579809218645095825e-02 -1.318455338478088379e-01 7.840601354837417603e-02 -3.321325778961181641e-01 -4.529307782649993896e-02
1.446241885423660278e-01 -9.349296987056732178e-02 1.876270174980163574e-01 1.356398314237594604e-01 3.406261801719665527e-01 2.835046947002410889e-01 1.463188380002975464e-01 5.863732472062110901e-02 -2.201495692133903503e-02 -2.298659831285476685e-01 -1.510524004697799683e-01 -2.635641396045684814e-01 -1.312261372804641724e-01 9.771500527858734131e-02 -5.924747511744499207e-02 1.261925995349884033e-01 2.246804349124431610e-02 -2.515919320285320282e-02 1.693529784679412842e-01 -1.433055009692907333e-02 -2.425497621297836304e-01 -1.187285631895065308e-01 4.201184213161468506e-02 5.172290280461311340e-02 2.357187271118164062e-01 -3.605215344578027725e-03 -2.843769825994968414e-02 7.565204799175262451e-02 -5.109341815114021301e-02 1.811076402664184570e-01 -8.357417583465576172e-02 -5.401747226715087891e-01
-1.767564266920089722e-01 -3.734685480594635010e-02 9.826672077178955078e-02 7.422469556331634521e-02 8.150682598352432251e-02 3.629459440708160400e-01 1.335593778640031815e-02 -2.098582871258258820e-02 -6.010779365897178650e-02 -2.340294271707534790e-01 -1.150011941790580750e-01 -7.559944689273834229e-02 1.186084672808647156e-01 1.412936002016067505e-01 -1.318877190351486206e-01 4.834712669253349304e-02 2.541889548301696777e-01 1.488478779792785645e-01 -4.913541302084922791e-02 8.741528540849685669e-02 -4.605097472667694092e-01 -1.825685426592826843e-02 -4.702595621347427368e-02 3.769894689321517944e-02 -2.083682082593441010e-02 7.072546333074569702e-02 7.340171933174133301e-02 -3.234778642654418945e-01 1.551922857761383057e-01 2.371382862329483032e-01 -4.162934422492980957e-01 1.333306357264518738e-02
1.297052800655364990e-01 1.647466123104095459e-01 2.331312000751495361e-02 6.251744180917739868e-02 -1.615700274705886841e-01 1.721369475126266479e-01 1.885736137628555298e-01 1.655070483684539795e-01 -1.427011191844940186e-01 -9.493225812911987305e-02 -8.058940619230270386e-02 9.938478469848632812e-02 -1.211259961128234863e-01 -1.604515127837657928e-02 -7.501637935638427734e-02 1.737491786479949951e-01 -1.691090315580368042e-01 -1.319860070943832397e-01 -1.133578866720199585e-01 -7.882248610258102417e-02 -4.475927650928497314e-01 -1.517116129398345947e-01 2.856686711311340332e-01 -4.608431831002235413e-02 1.582985073328018188e-01 2.925353348255157471e-01 1.488576363772153854e-02 2.049818485975265503e-01 -2.630908191204071045e-01 3.368259966373443604e-02 -2.732236087322235107e-01 -2.575999498367309570e-01
2.703544795513153076e-01 4.105422273278236389e-02 2.076023519039154053e-01 5.487173050642013550e-02 -1.854237914085388184e-02 4.086197018623352051e-01 3.099860250949859619e-01 8.848822116851806641e-02 7.868728041648864746e-02 -1.737194061279296875e-01 1.292669475078582764e-01 -2.162493579089641571e-02 4.794138669967651367e-02 -1.491439044475555420e-01 -1.255862712860107422e-01 9.659267216920852661e-02 -4.047584906220436096e-02 7.570580393075942993e-02 3.027075156569480896e-02 3.535310029983520508e-01 -2.231124937534332275e-01 1.135285496711730957e-01 -1.859795749187469482e-01 -6.982271373271942139e-02 -4.721525683999061584e-02 4.542833939194679260e-02 3.034158945083618164e-01 1.038215756416320801e-01 7.581200450658798218e-02 1.070979237556457520e-02 1.839667409658432007e-01 -3.499217927455902100e-01
4.075808450579643250e-03 1.227604821324348450e-01 1.646533757448196411e-01 -1.516867987811565399e-02 -6.798753887414932251e-02 1.745119541883468628e-01 1.217382848262786865e-01 -1.153115369379520416e-02 -3.437513709068298340e-01 1.642160415649414062e-01 -1.582226753234863281e-01 -2.173250317573547363e-01 -2.633230201900005341e-02 1.938016861677169800e-01 -8.778566867113113403e-02 3.839122503995895386e-02 -7.983503490686416626e-02 -1.005968078970909119e-01 2.027999311685562134e-01 2.535730898380279541e-01 -2.660285830497741699e-01 1.333761960268020630e-01 -1.973200142383575439e-01 -9.996136277914047241e-02 -3.618362247943878174e-01 1.905765086412429810e-01 4.124364629387855530e-02 7.922410964965820312e-02 3.040993213653564453e-01 3.158650398254394531e-01 -1.256820112466812134e-01 -6.295807659626007080e-03
1.986891962587833405e-02 7.606159150600433350e-02 1.664941161870956421e-01 4.403840005397796631e-01 -3.093517720699310303e-01 4.928688406944274902e-01 7.620692998170852661e-02 8.912399411201477051e-02 -1.573951095342636108e-01 -1.909550726413726807e-01 -4.324521124362945557e-02 -2.361923307180404663e-01 3.262209892272949219e-02 -8.123943209648132324e-02 -2.826894074678421021e-02 -5.167126655578613281e-03 -1.045163795351982117e-01 -1.534226387739181519e-01 1.502951979637145996e-01 -3.610479459166526794e-02 -2.110258191823959351e-01 -9.571238607168197632e-02 2.310279197990894318e-02 6.207793578505516052e-02 -2.065248191356658936e-01 -1.153255701065063477e-01 4.538927972316741943e-02 -1.821897774934768677e-01 -7.503788918256759644e-02 -6.605058163404464722e-02 -2.733919620513916016e-01 -5.639831069856882095e-03
1.010301038622856140e-01 1.262040734291076660e-01 3.394727110862731934e-01 2.541818320751190186e-01 6.507250666618347168e-02 1.468000710010528564e-01 1.926170885562896729e-01 -1.379972696304321289e-01 -3.250600099563598633e-01 -1.302740126848220825e-01 9.275435470044612885e-03 -6.805519014596939087e-02 -7.186872512102127075e-02 3.627551952376961708e-03 -2.803150117397308350e-01 9.760148078203201294e-02 -1.976621598005294800e-01 -1.526188664138317108e-02 -1.149821951985359192e-01 -1.823712736368179321e-01 -2.264890968799591064e-01 -1.200652197003364563e-01 -2.759603857994079590e-01 -2.027760632336139679e-02 -2.909345738589763641e-02 9.020525217056274414e-02 1.282963603734970093e-01 2.361890971660614014e-01 -2.047427557408809662e-02 3.496107161045074463e-01 -1.798195242881774902e-01 -1.648633927106857300e-01
-1.896020472049713135e-01 1.656024307012557983e-01 1.619772017002105713e-01 3.652323782444000244e-02 -9.554295241832733154e-02 3.753623962402343750e-01 -1.505474597215652466e-01 5.662900861352682114e-03 1.473846584558486938e-01 -1.937716454267501831e-01 1.556182205677032471e-01 -2.183911502361297607e-01 9.256908297538757324e-02 1.715061962604522705e-01 -7.480257749557495117e-02 1.220551356673240662e-01 2.846742048859596252e-02 4.069083835929632187e-03 -1.826299726963043213e-02 2.757609188556671143e-01 -2.410446703433990479e-01 1.283032000064849854e-01 -3.662175685167312622e-02 -2.051666229963302612e-01 -3.631108999252319336e-02 2.351986616849899292e-01 1.555147208273410797e-02 1.827780008316040039e-01 -8.823887258768081665e-02 1.992781758308410645e-01 -3.296233117580413818e-01 -3.240948319435119629e-01
3.335876464843750000e-01 -4.375155642628669739e-02 3.853007256984710693e-01 2.118758857250213623e-01 -1.125960648059844971e-01 3.660447895526885986e-01 1.988485753536224365e-01 2.245327681303024292e-01 -7.848954200744628906e-02 1.476826798170804977e-02 2.285233698785305023e-02 1.578401587903499603e-02 5.388443544507026672e-02 2.071491256356239319e-02 2.770069800317287445e-02 1.956498026847839355e-01 -6.602744758129119873e-02 -3.366785531397908926e-04 2.493320405483245850e-01 2.447624504566192627e-01 -4.500922188162803650e-02 -6.077133584767580032e-04 -7.507642358541488647e-02 -3.226051330566406250e-01 -1.772152930498123169e-01 -1.047666594386100769e-01 6.425606459379196167e-02 -8.185982704162597656e-02 2.645295672118663788e-02 3.408550098538398743e-02 8.364397101104259491e-03 -3.376261889934539795e-01
1.486576944589614868e-01 6.622239202260971069e-02 3.275754749774932861e-01 -1.517460346221923828e-01 3.947284072637557983e-02 5.801258236169815063e-02 1.149519253522157669e-02 6.954974681138992310e-02 1.262672543525695801e-01 3.213771805167198181e-02 -9.326633810997009277e-02 -2.063443064689636230e-01 1.705629974603652954e-01 3.962518647313117981e-02 -1.204266101121902466e-01 -4.845838528126478195e-03 -8.274953067302703857e-02 -6.481229513883590698e-02 1.477092951536178589e-01 2.704467773437500000e-01 -5.478485226631164551e-01 -2.433080822229385376e-01 1.435861438512802124e-01 1.197534874081611633e-01 -1.230653300881385803e-01 2.260215580463409424e-01 -1.077973768115043640e-01 6.853388994932174683e-02 -1.919645667076110840e-01 -1.296683847904205322e-01 -8.629807829856872559e-02 -2.754766345024108887e-01
3.594258427619934082e-01 1.137101184576749802e-02 4.170072674751281738e-01 -1.786649376153945923e-01 -6.620998028665781021e-03 2.696228921413421631e-01 3.751980140805244446e-02 -1.999089494347572327e-02 -1.439111679792404175e-01 -1.727967709302902222e-02 -2.062847465276718140e-01 -2.189423292875289917e-01 -2.588461935520172119e-01 1.069008931517601013e-01 -2.506089508533477783e-01 1.802991926670074463e-01 1.370416730642318726e-01 6.999807059764862061e-02 -4.453333094716072083e-02 2.039079070091247559e-01 -2.385542728006839752e-02 1.852966398000717163e-01 3.551808185875415802e-03 -6.019290070980787277e-03 -4.680385813117027283e-02 3.071837592869997025e-03 2.766595482826232910e-01 -1.952200531959533691e-01 -2.079419791698455811e-01 -4.280598461627960205e-02 -1.722121536731719971e-01 -1.063239499926567078e-01
1.249003186821937561e-01 2.523220777511596680e-01 1.495058536529541016e-01 -2.847149074077606201e-01 -5.977636203169822693e-02 3.873966932296752930e-01 -8.696231245994567871e-02 5.540226772427558899e-02 -2.960850000381469727e-01 -2.159968018531799316e-01 4.184628650546073914e-02 -2.006593197584152222e-01 2.567654475569725037e-02 1.077698618173599243e-01 -2.405226677656173706e-01 2.005031108856201172e-01 -1.413368582725524902e-01 1.232754886150360107e-01 9.663112461566925049e-02 -2.722300216555595398e-02 -2.138090282678604126e-01 -2.544881775975227356e-02 -1.568840146064758301e-01 -2.355562746524810791e-01 2.091560512781143188e-02 2.013683766126632690e-01 7.757382839918136597e-02 -1.090750470757484436e-01 1.042571440339088440e-01 1.873129904270172119e-01 -3.840373083949089050e-02 -2.972035408020019531e-01
8.587028831243515015e-02 -1.377379428595304489e-02 3.887203931808471680e-01 6.485522538423538208e-02 6.525994092226028442e-02 3.084056079387664795e-01 -1.598357856273651123e-01 1.015747431665658951e-02 -4.194512367248535156e-01 -1.216214969754219055e-01 9.344196319580078125e-02 9.062055498361587524e-03 -9.549370408058166504e-02 1.089224442839622498e-01 -1.123009622097015381e-01 1.317086219787597656e-01 -1.341318637132644653e-01 2.596113979816436768e-01 8.746545761823654175e-02 1.825091540813446045e-01 1.303711626678705215e-02 1.427420675754547119e-01 -1.488795280456542969e-01 -4.660898819565773010e-02 -7.303149253129959106e-02 2.437005564570426941e-02 3.111897408962249756e-01 5.500989779829978943e-02 2.854129374027252197e-01 -2.623371221125125885e-02 -2.509994208812713623e-01 -1.986020505428314209e-01
2.463320828974246979e-02 7.880999147891998291e-02 2.983162105083465576e-01 -4.260878562927246094e-01 3.864294290542602539e-02 2.257678210735321045e-01 1.794732958078384399e-01 9.472761303186416626e-02 -7.866244763135910034e-02 -8.386211842298507690e-02 -2.129318192601203918e-02 -2.317207902669906616e-01 7.409247756004333496e-02 -1.271435916423797607e-01 1.911254972219467163e-01 1.936518251895904541e-01 4.145834222435951233e-02 -1.576028577983379364e-02 6.261241436004638672e-02 3.195493519306182861e-01 -3.155357241630554199e-01 1.081096008419990540e-01 4.109021648764610291e-02 -2.034545838832855225e-01 1.511354148387908936e-01 3.499448299407958984e-02 -1.091521903872489929e-01 3.866149485111236572e-02 2.076946198940277100e-02 1.607767189852893353e-04 -2.131939679384231567e-01 -3.467653095722198486e-01
2.038601636886596680e-01 2.437415532767772675e-02 2.874591350555419922e-01 -1.163598895072937012e-02 -1.766039878129959106e-01 3.543230295181274414e-01 -1.227387934923171997e-01 3.229678571224212646e-01 -2.624009363353252411e-02 -7.279089838266372681e-02 3.389180079102516174e-02 -9.559021890163421631e-02 -2.395343407988548279e-02 8.706043660640716553e-02 -1.304195672273635864e-01 -4.312377795577049255e-02 1.693175882101058960e-01 -1.148700043559074402e-01 2.101146578788757324e-01 2.808093428611755371e-01 -2.884685695171356201e-01 1.584125757217407227e-01 -6.295506656169891357e-02 -2.151593565940856934e-02 1.752606779336929321e-01 1.437633186578750610e-01 3.730310499668121338e-01 2.207416594028472900e-01 -1.049871891736984253e-01 1.472557783126831055e-01 -5.788809619843959808e-03 7.792833447456359863e-02
1.808892041444778442e-01 -1.832136362791061401e-01 6.418810226023197174e-03 3.045682311058044434e-01 -3.442888557910919189e-01 3.649917244911193848e-01 2.018538564443588257e-01 -4.401320964097976685e-02 2.496851235628128052e-02 -2.448097169399261475e-01 -1.292753815650939941e-01 -2.935826964676380157e-02 -4.626592993736267090e-02 2.195929922163486481e-02 -7.106191664934158325e-02 -5.836791917681694031e-02 2.343147546052932739e-01 -6.935001816600561142e-03 1.722258776426315308e-01 1.971544027328491211e-01 -1.352119445800781250e-01 -1.213330104947090149e-01 -4.774290323257446289e-02 8.357565850019454956e-02 1.326813548803329468e-01 1.958917528390884399e-01 2.179517149925231934e-01 1.030931249260902405e-01 7.749456912279129028e-02 -7.125424686819314957e-03 -4.120713770389556885e-01 3.930868953466415405e-02
1.112717110663652420e-02 8.544802665710449219e-03 3.573074936866760254e-01 -2.178520150482654572e-02 2.726580798625946045e-01 2.252026498317718506e-01 6.526758521795272827e-02 -8.350094407796859741e-02 -1.618308722972869873e-01 -2.119720540940761566e-02 -9.428978711366653442e-02 -3.751435875892639160e-01 -2.419790998101234436e-02 2.941229045391082764e-01 -1.833818256855010986e-01 -1.328876018524169922e-01 1.285673826932907104e-01 8.385969325900077820e-03 -3.781755566596984863e-01 1.844604462385177612e-01 -2.019432336091995239e-01 -2.066039443016052246e-01 -7.498937845230102539e-02 6.457275897264480591e-02 -2.360338531434535980e-02 1.572693586349487305e-01 -5.992096662521362305e-02 2.027189731597900391e-01 -5.949475988745689392e-02 -9.575013071298599243e-02 -2.173609882593154907e-01 -6.240213662385940552e-02
1.265042275190353394e-01 4.244754556566476822e-03 1.351535171270370483e-01 1.284691840410232544e-01 -3.193671405315399170e-01 4.088980853557586670e-01 2.791856825351715088e-01 3.232493698596954346e-01 -1.188307884149253368e-03 2.165737003087997437e-02 1.004248335957527161e-01 -6.605036556720733643e-02 -3.150532543659210205e-01 7.685892283916473389e-03 -1.931480132043361664e-02 -3.339168056845664978e-02 1.626898646354675293e-01 -1.256862133741378784e-01 -9.709298610687255859e-02 4.910947382450103760e-02 -2.008382081985473633e-01 3.238681331276893616e-02 -1.917534917593002319e-01 4.710581619292497635e-03 6.087047979235649109e-02 2.188617140054702759e-01 3.613557517528533936e-01 1.956403106451034546e-01 -5.335858464241027832e-02 1.075767502188682556e-01 6.537044048309326172e-02 -1.020969748497009277e-01
-1.580438017845153809e-01 5.711491405963897705e-02 4.668529331684112549e-01 1.397731155157089233e-01 -1.938428878784179688e-01 4.589239507913589478e-02 4.801426455378532410e-02 -3.659754619002342224e-02 -2.787529230117797852e-01 -6.109229102730751038e-02 3.187631368637084961e-01 9.731931239366531372e-02 -1.333260238170623779e-01 2.761861681938171387e-01 7.763957977294921875e-02 7.701100409030914307e-02 4.153750836849212646e-02 -6.388546898961067200e-03 1.894996017217636108e-01 2.610354311764240265e-02 -3.974586725234985352e-01 -2.035377770662307739e-01 -5.551895499229431152e-02 7.999918609857559204e-02 -7.861551828682422638e-03 7.479290664196014404e-02 2.912501990795135498e-01 4.058558028191328049e-03 -8.567698299884796143e-02 1.390939950942993164e-01 -1.655713915824890137e-01 -2.397581376135349274e-02
3.547559380531311035e-01 -1.222770735621452332e-01 5.477009415626525879e-01 -2.320080250501632690e-02 1.557220518589019775e-01 8.321059495210647583e-02 5.103232688270509243e-04 1.546270549297332764e-01 -2.323527336120605469e-01 -6.983663141727447510e-02 6.072679534554481506e-03 8.230813592672348022e-02 3.079452514648437500e-01 2.045174874365329742e-02 1.516682095825672150e-02 -5.003762990236282349e-02 4.160330072045326233e-02 1.281280815601348877e-01 -1.987189613282680511e-02 1.702717393636703491e-01 -1.349718719720840454e-01 -1.326001137495040894e-01 1.770666614174842834e-02 -9.614120423793792725e-02 -1.430097967386245728e-01 2.043822705745697021e-01 -1.241087689995765686e-01 -2.256209701299667358e-01 1.488163769245147705e-01 8.968108147382736206e-02 -2.969858646392822266e-01 -1.125477720052003860e-02
-1.201547160744667053e-01 8.631309121847152710e-02 2.235380262136459351e-01 1.009938493371009827e-01 2.457992639392614365e-03 4.296394884586334229e-01 7.858809828758239746e-02 -1.837317273020744324e-02 -2.197597175836563110e-01 -2.253828495740890503e-01 5.474402103573083878e-03 -9.904067963361740112e-02 1.428469549864530563e-02 -6.217312812805175781e-02 -2.413334883749485016e-02 1.204269304871559143e-01 2.330585755407810211e-02 -2.684561312198638916e-01 1.846981644630432129e-01 -2.038094550371170044e-01 -3.071892559528350830e-01 5.382162332534790039e-02 2.907645702362060547e-01 3.490159288048744202e-03 5.902777984738349915e-02 1.116929128766059875e-01 -9.274575114250183105e-02 2.372941374778747559e-01 1.627802290022373199e-02 2.049117684364318848e-01 -1.726799607276916504e-01 -3.401837348937988281e-01
5.257034674286842346e-02 -1.722681075334548950e-01 1.092608496546745300e-01 1.351639181375503540e-01 -6.013060919940471649e-03 4.608060121536254883e-01 -1.524444967508316040e-01 1.673473566770553589e-01 1.045201718807220459e-02 -3.041997253894805908e-01 -2.224267870187759399e-01 -1.618960648775100708e-01 2.822113223373889923e-02 -1.498132497072219849e-01 -1.389036606997251511e-02 -1.299260854721069336e-01 5.742843076586723328e-02 -1.806177943944931030e-01 3.320512920618057251e-02 3.461366146802902222e-02 -2.463113516569137573e-01 4.796529561281204224e-02 -6.707122921943664551e-02 1.262672096490859985e-01 -7.702672481536865234e-02 1.389626264572143555e-01 -1.817071437835693359e-01 2.490001171827316284e-01 -9.431229531764984131e-02 2.854593694210052490e-01 -3.062413930892944336e-01 -1.975443959236145020e-01
1.616738140583038330e-01 -1.362193524837493896e-01 8.041620999574661255e-02 2.003252208232879639e-01 -2.460397183895111084e-01 3.153270483016967773e-01 8.304949104785919189e-02 -1.666042953729629517e-01 9.119995683431625366e-02 -1.550101935863494873e-01 1.072716433554887772e-02 -1.744690537452697754e-01 -7.818203419446945190e-02 2.532572112977504730e-02 -5.029307678341865540e-02 -1.639127433300018311e-01 -1.720717251300811768e-01 -2.243471294641494751e-01 6.365963257849216461e-03 -1.180481389164924622e-01 -2.380132526159286499e-01 -2.257408201694488525e-01 -4.778977856040000916e-02 -1.023886539041996002e-02 -2.124703079462051392e-01 3.831282258033752441e-01 -5.868652462959289551e-02 -1.144078075885772705e-01 6.449149549007415771e-02 2.894449234008789062e-01 -3.383260369300842285e-01 1.602908410131931305e-02
-8.139197528362274170e-02 -1.337188631296157837e-01 1.891704089939594269e-02 1.145059913396835327e-01 1.938746571540832520e-01 3.510964512825012207e-01 7.200741767883300781e-02 -2.435182034969329834e-01 -1.562399864196777344e-01 -1.057347878813743591e-01 -1.334721446037292480e-01 -9.292668104171752930e-02 -6.256747245788574219e-02 1.702959537506103516e-01 -1.894299685955047607e-01 1.543096452951431274e-01 3.471792638301849365e-01 1.696226745843887329e-01 1.512322574853897095e-02 -5.097830668091773987e-02 -2.951008975505828857e-01 -2.632703483104705811e-01 -1.460882574319839478e-01 -5.254475772380828857e-02 -8.077077567577362061e-02 1.219786331057548523e-02 1.006779596209526062e-01 -2.221357375383377075e-01 -2.929128706455230713e-02 1.434844881296157837e-01 -3.391271233558654785e-01 -2.163191586732864380e-01
1.019544303417205811e-01 4.214504733681678772e-02 4.075842499732971191e-01 7.382002472877502441e-02 6.604928523302078247e-02 1.822456866502761841e-01 2.992736399173736572e-01 1.113900765776634216e-01 -4.183359742164611816e-01 1.691898331046104431e-02 1.189776286482810974e-01 -1.269023567438125610e-01 7.528705149888992310e-02 2.783610224723815918e-01 1.651627868413925171e-01 8.767662942409515381e-02 -2.902734465897083282e-02 -7.029458880424499512e-02 8.638630062341690063e-02 -1.565775088965892792e-02 -3.367882072925567627e-01 -5.918714404106140137e-02 -1.939342170953750610e-02 -2.147987037897109985e-01 2.051360756158828735e-01 -6.040500476956367493e-02 1.343749314546585083e-01 2.718307971954345703e-01 8.058063685894012451e-02 8.792502433061599731e-02 -9.787444025278091431e-03 -1.552500277757644653e-01
5.151412263512611389e-02 7.532999664545059204e-02 3.767140209674835205e-01 -7.081783562898635864e-02 5.752164497971534729e-02 2.468829005956649780e-01 2.005839794874191284e-01 4.520248249173164368e-02 -2.814838290214538574e-01 5.473056808114051819e-02 -7.653307169675827026e-03 -1.429148614406585693e-01 1.230566948652267456e-02 8.425275236368179321e-02 -8.369079232215881348e-02 -2.134394049644470215e-01 1.083700209856033325e-01 -7.884539663791656494e-02 3.569275885820388794e-02 2.783470600843429565e-02 -1.416913568973541260e-01 1.599029898643493652e-01 -7.801216840744018555e-02 -2.054115682840347290e-01 -2.137043029069900513e-01 4.143032133579254150e-01 3.403715491294860840e-01 1.343134790658950806e-01 2.846524417400360107e-01 -3.456550091505050659e-02 2.408140152692794800e-02 -1.665470600128173828e-01
2.814031243324279785e-01 -9.900842607021331787e-02 4.551621675491333008e-01 -1.564328968524932861e-01 8.015622943639755249e-02 5.947536230087280273e-02 5.753167718648910522e-02 3.276286125183105469e-01 -1.533645987510681152e-01 -4.017995297908782959e-01 7.844875007867813110e-02 -1.704533398151397705e-01 -3.452143818140029907e-02 8.513917028903961182e-02 -1.082757934927940369e-01 -6.694326642900705338e-03 9.771629422903060913e-02 1.765566766262054443e-01 -3.200439736247062683e-02 -7.610254734754562378e-02 -3.122497498989105225e-01 -8.191730082035064697e-02 3.280456364154815674e-02 -1.418616473674774170e-01 -7.980956882238388062e-02 2.518048882484436035e-01 1.006468608975410461e-01 -1.394087821245193481e-01 1.914962381124496460e-01 6.754540652036666870e-02 6.588635593652725220e-02 -2.258803695440292358e-02
-1.290399488061666489e-02 -3.983497619628906250e-02 2.557646036148071289e-01 1.944673061370849609e-01 -1.359615027904510498e-01 2.673309147357940674e-01 3.854441642761230469e-01 -3.636610880494117737e-02 8.943285048007965088e-02 -1.368096917867660522e-01 -1.424484550952911377e-01 -1.933920830488204956e-01 -1.943233162164688110e-01 -4.174233227968215942e-02 2.309163361787796021e-01 -1.361465901136398315e-01 7.310770452022552490e-02 6.451668590307235718e-02 2.748705148696899414e-01 3.534806370735168457e-01 -3.017282485961914062e-01 -1.028939932584762573e-01 -2.157865613698959351e-01 1.259508132934570312e-01 -6.046894937753677368e-02 6.311588734388351440e-02 -8.743241429328918457e-02 1.637708544731140137e-01 -1.718706625979393721e-04 -3.554550185799598694e-02 -1.889283359050750732e-01 7.922223210334777832e-02
7.625799626111984253e-02 9.988336265087127686e-02 2.712984979152679443e-01 2.420576512813568115e-01 -2.300195768475532532e-02 2.944855988025665283e-01 1.204452142119407654e-01 1.746517568826675415e-01 3.088418208062648773e-02 -5.804847925901412964e-02 -2.429945319890975952e-01 -2.021315097808837891e-01 1.121604070067405701e-01 -4.013346135616302490e-02 -7.549068890511989594e-03 5.301697552204132080e-02 7.130132615566253662e-02 -1.187528818845748901e-01 4.572180211544036865e-01 -4.470542818307876587e-02 -4.395178854465484619e-01 -6.771288067102432251e-02 7.414094358682632446e-02 4.951787367463111877e-02 -1.168160662055015564e-01 5.183929577469825745e-02 -1.381333321332931519e-01 -1.936450004577636719e-01 1.794423460960388184e-01 7.988587953150272369e-03 -1.055984348058700562e-01 -2.149348407983779907e-01
-4.669903218746185303e-02 -1.568299233913421631e-01 2.338364869356155396e-01 3.242566287517547607e-01 -1.530872583389282227e-01 4.753217697143554688e-01 1.654087603092193604e-01 3.575658053159713745e-02 1.417562812566757202e-01 2.821033075451850891e-02 -1.312270574271678925e-02 1.278831660747528076e-01 7.300452142953872681e-02 8.058025687932968140e-02 6.557770073413848877e-03 1.683237403631210327e-01 1.150838807225227356e-01 -2.597069367766380310e-02 2.477649301290512085e-01 8.113154768943786621e-02 -3.213494420051574707e-01 4.151256382465362549e-02 1.398507207632064819e-01 -6.793526932597160339e-03 6.332049518823623657e-02 -1.552177816629409790e-01 1.175532042980194092e-01 -1.459164917469024658e-01 2.247751355171203613e-01 1.177126169204711914e-01 -3.457588851451873779e-01 -6.447894126176834106e-02
1.496549695730209351e-01 1.581517010927200317e-01 3.654744625091552734e-01 1.384286135435104370e-01 1.926279962062835693e-01 2.375106215476989746e-01 1.904436498880386353e-01 1.009574756026268005e-01 -4.103407859802246094e-01 -9.569407254457473755e-02 6.385642290115356445e-02 -2.045742422342300415e-01 3.682151436805725098e-02 1.268151551485061646e-01 9.134315699338912964e-02 -7.553331553936004639e-02 2.016424983739852905e-01 -7.290700823068618774e-02 1.285300701856613159e-01 -1.900920420885086060e-01 -1.897545009851455688e-01 -1.156150996685028076e-01 -1.405356973409652710e-01 -1.559642106294631958e-01 6.785086542367935181e-02 3.205668032169342041e-01 8.189145475625991821e-02 -5.456607416272163391e-02 8.146229386329650879e-02 5.515955016016960144e-02 1.310429126024246216e-01 -2.625783681869506836e-01
-2.296868897974491119e-02 1.907833814620971680e-01 5.044811367988586426e-01 2.179485745728015900e-02 -2.613620460033416748e-01 7.044718414545059204e-02 6.486854702234268188e-02 -1.669580936431884766e-01 -1.577582359313964844e-01 1.084438860416412354e-01 -2.522480301558971405e-02 2.698550745844841003e-02 -1.746286600828170776e-01 2.376536726951599121e-01 -9.269977360963821411e-02 2.945214509963989258e-02 -2.818962931632995605e-01 -1.421093493700027466e-01 1.882999539375305176e-01 -5.860550701618194580e-02 -2.359605729579925537e-01 -1.913741230964660645e-01 -8.191276341676712036e-03 5.388654023408889771e-02 5.940594710409641266e-03 5.370476096868515015e-02 2.328545302152633667e-01 1.545955389738082886e-01 -5.699464678764343262e-02 1.251066476106643677e-01 -3.635039329528808594e-01 -4.893638566136360168e-02
1.541243493556976318e-01 -1.325054913759231567e-01 2.112645953893661499e-01 1.622990071773529053e-01 1.401317566633224487e-01 3.965867161750793457e-01 6.970763951539993286e-02 -4.025575518608093262e-02 -3.201254829764366150e-02 -2.523275315761566162e-01 -1.382852941751480103e-01 -4.175823032855987549e-01 -2.034164816141128540e-01 1.396003961563110352e-01 2.446367405354976654e-02 1.781083345413208008e-01 8.065092563629150391e-02 -1.387102901935577393e-01 1.882704794406890869e-01 -9.963733702898025513e-02 -2.001738101243972778e-01 -9.460678324103355408e-03 -3.713837638497352600e-02 1.107628829777240753e-02 1.065489947795867920e-01 5.669170245528221130e-02 -2.803340554237365723e-01 1.483804583549499512e-01 -2.629702165722846985e-02 1.821898110210895538e-02 -4.989123716950416565e-02 -3.485321700572967529e-01
-6.745754927396774292e-02 -1.076020821928977966e-01 2.152076214551925659e-01 -5.076618865132331848e-02 3.720507323741912842e-01 3.198938667774200439e-01 7.757845520973205566e-02 2.468358026817440987e-03 -2.659517228603363037e-01 3.273842856287956238e-02 1.241620406508445740e-01 -1.940312385559082031e-01 5.381328240036964417e-02 2.064352184534072876e-01 -7.456693798303604126e-02 1.695746183395385742e-01 1.226988434791564941e-01 1.501529514789581299e-01 -1.979010850191116333e-01 1.638910323381423950e-01 -4.727061092853546143e-01 -3.973036631941795349e-02 3.491224721074104309e-02 1.279706507921218872e-01 1.996908634901046753e-01 2.565349638462066650e-02 5.713027715682983398e-02 4.770325496792793274e-02 -2.589579299092292786e-02 -9.521190077066421509e-03 -2.915488779544830322e-01 -7.362741231918334961e-02
8.153509348630905151e-02 -2.421451359987258911e-02 2.751189172267913818e-01 1.513764914125204086e-02 -9.525655210018157959e-02 3.587207794189453125e-01 1.441307663917541504e-01 -6.067344546318054199e-02 2.115231305360794067e-01 -7.507273554801940918e-02 -3.843191079795360565e-03 -1.587333977222442627e-01 1.615102961659431458e-02 2.545053362846374512e-01 -2.208002656698226929e-01 1.828688830137252808e-01 4.314373135566711426e-01 6.034501828253269196e-03 1.501281708478927612e-01 3.564829230308532715e-01 -1.156818494200706482e-01 2.684719802346080542e-04 1.165829598903656006e-02 -1.801953613758087158e-01 -4.074633866548538208e-02 3.136933445930480957e-01 -2.336772158741950989e-02 1.998925358057022095e-01 3.020463138818740845e-02 -7.277528941631317139e-02 4.212525673210620880e-03 -5.696847289800643921e-02
1.049622893333435059e-01 -4.677939787507057190e-02 3.491305112838745117e-01 -2.335832919925451279e-03 -8.536040782928466797e-02 3.689998090267181396e-01 -6.099903210997581482e-02 1.870521157979965210e-01 -2.786079347133636475e-01 1.183802708983421326e-01 -1.936438381671905518e-01 -3.448220342397689819e-02 1.191120669245719910e-01 -9.476359002292156219e-03 -1.965076029300689697e-01 6.079586967825889587e-02 -2.137908786535263062e-01 2.588081657886505127e-01 -1.017309203743934631e-01 -1.654540002346038818e-01 -2.163321822881698608e-01 -1.243754923343658447e-01 -2.598053514957427979e-01 7.473167777061462402e-02 -1.543373242020606995e-02 9.791187196969985962e-02 3.486255705356597900e-01 -4.380236566066741943e-02 -1.918296143412590027e-02 2.289035618305206299e-01 -1.316995322704315186e-01 -8.167345821857452393e-02
4.733170568943023682e-02 -1.879780888557434082e-01 6.244630366563796997e-02 2.920846641063690186e-01 -3.133954107761383057e-01 2.807455062866210938e-01 6.142788007855415344e-02 -1.566393971443176270e-01 2.565796859562397003e-02 -2.136751413345336914e-01 1.369563117623329163e-02 -6.688778102397918701e-02 -1.183189973235130310e-01 6.042248755693435669e-02 -1.569998711347579956e-01 -1.295271068811416626e-01 -1.198110878467559814e-01 -1.925948560237884521e-01 -2.573935687541961670e-02 -2.694228477776050568e-02 -1.603863537311553955e-01 -1.168226525187492371e-01 1.424962747842073441e-02 2.206541299819946289e-01 -2.433365583419799805e-01 4.319396615028381348e-01 1.147110685706138611e-01 -1.904596984386444092e-01 7.579916715621948242e-02 2.438496202230453491e-01 -2.190427929162979126e-01 -9.115390479564666748e-02
2.852337062358856201e-01 7.142711430788040161e-02 4.731549620628356934e-01 1.932386606931686401e-01 -2.098107896745204926e-02 4.707216620445251465e-01 9.725311398506164551e-02 2.062456309795379639e-01 -8.850765973329544067e-02 1.259580701589584351e-01 4.273920133709907532e-02 -1.361951231956481934e-01 6.605798006057739258e-02 -1.070380955934524536e-01 1.479078680276870728e-01 -2.970272488892078400e-02 -6.324765831232070923e-02 -1.454311050474643707e-02 1.234707012772560120e-01 2.061028927564620972e-01 -1.465600430965423584e-01 -1.723825782537460327e-01 -2.645953185856342316e-02 -1.195518299937248230e-01 -6.703932303935289383e-03 -6.914500892162322998e-02 -7.789205759763717651e-02 1.415185630321502686e-01 1.580245047807693481e-01 6.886923313140869141e-02 2.171922922134399414e-01 -2.443819344043731689e-01
7.648485898971557617e-02 -4.337869759183377028e-04 4.298501014709472656e-01 2.308541089296340942e-01 -2.195046097040176392e-01 1.832524091005325317e-01 2.537218332290649414e-01 -1.337647140026092529e-01 -1.295346170663833618e-01 -1.225955784320831299e-01 -2.265750169754028320e-01 -9.541970491409301758e-02 -9.227989614009857178e-02 -2.337295794859528542e-03 8.192919939756393433e-02 -1.042645201086997986e-01 2.253357172012329102e-01 3.708633780479431152e-02 2.762960493564605713e-01 2.972397804260253906e-01 -1.055752858519554138e-01 -6.562712788581848145e-02 -5.299060139805078506e-04 -1.647549122571945190e-01 -6.904444098472595215e-02 2.086122334003448486e-01 -3.612038120627403259e-02 9.702887386083602905e-03 -9.879551827907562256e-02 -3.280160427093505859e-01 -1.823326647281646729e-01 -1.182104274630546570e-01
9.845922142267227173e-02 -3.326639831066131592e-01 3.164101839065551758e-01 7.631908357143402100e-02 6.606908887624740601e-02 2.074015438556671143e-01 1.034282222390174866e-01 2.702066004276275635e-01 -3.937788009643554688e-01 -5.217561125755310059e-02 2.608699500560760498e-01 3.845024912152439356e-04 7.754001021385192871e-02 -5.910566449165344238e-02 1.536251008510589600e-01 5.678855627775192261e-02 -1.210062205791473389e-01 1.738128811120986938e-02 -7.448708266019821167e-02 2.484556436538696289e-01 -1.979222446680068970e-01 -2.027060836553573608e-01 -1.770817339420318604e-01 -2.152323126792907715e-01 -2.428390234708786011e-01 1.551432162523269653e-02 8.141951635479927063e-03 -1.518268287181854248e-01 2.177731506526470184e-02 1.337512135505676270e-01 -1.469898968935012817e-01 1.340679377317428589e-01
7.039386779069900513e-02 -5.827933922410011292e-02 1.469077318906784058e-01 1.163350418210029602e-02 -1.811306327581405640e-01 -6.358091533184051514e-02 3.697497844696044922e-01 -1.835673861205577850e-02 -2.309042066335678101e-01 7.536234706640243530e-02 -1.905802823603153229e-02 -2.961515486240386963e-01 1.510445326566696167e-01 2.672230266034603119e-02 1.432404071092605591e-01 -3.002416528761386871e-02 -9.001099318265914917e-02 -2.107323855161666870e-01 1.887068338692188263e-02 1.804602518677711487e-02 -4.211629033088684082e-01 -1.073277071118354797e-01 -1.087637543678283691e-01 8.904708176851272583e-02 6.993953883647918701e-02 3.877319395542144775e-01 1.482963860034942627e-01 2.855355292558670044e-02 3.922299295663833618e-02 3.063645958900451660e-01 -3.922300040721893311e-02 -2.592227756977081299e-01
1.324965804815292358e-01 -1.059154570102691650e-01 1.279658973217010498e-01 9.353759884834289551e-02 2.080608904361724854e-01 3.555030226707458496e-01 1.036102697253227234e-01 1.475632786750793457e-01 -1.152044683694839478e-01 -1.710758954286575317e-01 -2.459833025932312012e-02 -2.752721607685089111e-01 -1.596921235322952271e-01 6.584241241216659546e-02 -1.375696361064910889e-01 5.204251036047935486e-02 8.659445494413375854e-02 3.343014419078826904e-02 1.260740906000137329e-01 -1.841622292995452881e-01 -2.000665515661239624e-01 -5.848603695631027222e-02 1.993480324745178223e-02 1.520402431488037109e-01 -1.272296309471130371e-01 9.497465938329696655e-02 -2.345243990421295166e-01 2.214771509170532227e-01 1.508290320634841919e-01 2.825993597507476807e-01 -2.229451984167098999e-01 -4.081244766712188721e-01
2.634716033935546875e-01 9.723800420761108398e-02 2.231617867946624756e-01 -1.307588070631027222e-01 -2.076696008443832397e-01 1.102743744850158691e-01 -2.198945917189121246e-02 -6.540517508983612061e-02 -3.911598920822143555e-01 2.023802250623703003e-01 2.733165211975574493e-02 -8.159071207046508789e-02 -3.049392402172088623e-01 1.165023222565650940e-01 -5.279869586229324341e-02 -8.123789727687835693e-02 -6.154206767678260803e-02 2.499057352542877197e-02 -5.279842019081115723e-02 7.360712438821792603e-02 -2.999193370342254639e-01 -1.082086488604545593e-01 1.229618787765502930e-01 9.325852990150451660e-02 1.035279128700494766e-03 2.676318287849426270e-01 1.036772355437278748e-01 2.053715288639068604e-01 3.371474519371986389e-02 3.385653719305992126e-02 -1.284371316432952881e-01 -4.420811235904693604e-01
2.628188431262969971e-01 2.351505607366561890e-01 2.984350025653839111e-01 9.039765596389770508e-02 -7.457908242940902710e-02 2.504099905490875244e-01 1.706037223339080811e-01 4.029076080769300461e-03 -1.857734024524688721e-01 1.147906854748725891e-01 -3.783742710947990417e-02 -1.543259918689727783e-01 6.410393863916397095e-02 1.237264871597290039e-01 9.073934704065322876e-02 -1.819174736738204956e-02 -1.979117691516876221e-01 -3.250963240861892700e-02 3.463158905506134033e-01 4.301989078521728516e-02 -2.382358759641647339e-01 -1.195417866110801697e-01 4.882561415433883667e-02 -1.151860430836677551e-01 -1.674711257219314575e-01 1.623224169015884399e-01 1.484361439943313599e-01 1.879703551530838013e-01 2.922705709934234619e-01 3.649014532566070557e-01 -7.262486964464187622e-03 3.144161775708198547e-02
1.794016063213348389e-01 -2.610907852649688721e-01 2.471456527709960938e-01 2.146843448281288147e-02 1.859221607446670532e-01 2.148200422525405884e-01 1.199027672410011292e-01 -1.314183622598648071e-01 -2.040190249681472778e-01 -2.383137643337249756e-01 1.932269036769866943e-01 9.416425228118896484e-02 -1.936003267765045166e-01 -1.613092571496963501e-01 8.564314991235733032e-02 -1.418039109557867050e-02 3.462879732251167297e-02 -1.800794899463653564e-01 -2.042697072029113770e-01 -3.704574704170227051e-02 -3.635461032390594482e-01 1.760818958282470703e-01 7.101797033101320267e-03 -2.983395755290985107e-01 3.822413459420204163e-02 4.888883233070373535e-02 -1.145736053586006165e-01 9.514818899333477020e-03 -1.164927706122398376e-02 1.685436069965362549e-01 -1.673961728811264038e-01 -3.278682231903076172e-01
5.167038440704345703e-01 3.435245528817176819e-02 3.136714696884155273e-01 -1.693227440118789673e-01 -1.126038283109664917e-01 1.130199655890464783e-01 2.305883765220642090e-01 2.060756832361221313e-02 2.187877520918846130e-02 -4.126825928688049316e-02 -2.042844444513320923e-01 -1.774600744247436523e-01 -2.123562693595886230e-01 2.587553299963474274e-02 -1.062430292367935181e-01 -5.482510104775428772e-02 1.648269593715667725e-01 -4.232260584831237793e-02 -2.003047317266464233e-01 9.739363193511962891e-02 -1.172510907053947449e-01 -4.450630396604537964e-02 -1.633882373571395874e-01 2.494764700531959534e-02 -4.822178557515144348e-02 2.103477567434310913e-01 1.131056342273950577e-02 3.711404278874397278e-02 -2.497364729642868042e-01 1.758875697851181030e-01 -2.789346128702163696e-02 -3.556559085845947266e-01
-1.003581956028938293e-01 -1.155634820461273193e-01 1.448318809270858765e-01 2.480166405439376831e-02 6.944512575864791870e-02 3.450612723827362061e-01 1.463651210069656372e-01 -1.538040041923522949e-01 -1.104229390621185303e-01 -2.164986729621887207e-01 -9.808615595102310181e-02 -1.140603125095367432e-01 2.809217572212219238e-02 5.020223185420036316e-02 -1.948077082633972168e-01 2.671407461166381836e-01 1.817291378974914551e-01 9.101243317127227783e-02 4.349242895841598511e-02 -1.260051131248474121e-01 -4.623592793941497803e-01 -1.569352447986602783e-01 -1.324967201799154282e-02 1.390043646097183228e-01 2.042952179908752441e-02 2.064783126115798950e-02 9.745216369628906250e-02 -3.517994284629821777e-01 1.423871219158172607e-01 1.699309498071670532e-01 -2.974858880043029785e-01 -5.442792177200317383e-02
1.032111495733261108e-01 -1.616130471229553223e-01 2.790786698460578918e-02 6.214960291981697083e-02 -3.897810354828834534e-02 1.665860414505004883e-01 2.065605223178863525e-01 -1.320508271455764771e-01 -2.527371942996978760e-01 -1.553729921579360962e-01 -2.171561270952224731e-01 9.584703482687473297e-03 -6.490638852119445801e-02 1.354775577783584595e-01 -2.920543253421783447e-01 2.025415450334548950e-01 9.971441328525543213e-02 1.515376865863800049e-01 -5.543481186032295227e-02 -1.033072620630264282e-01 -3.980404734611511230e-01 -2.621254324913024902e-01 -7.089392095804214478e-02 2.353013306856155396e-02 -2.297892421483993530e-02 -7.607065886259078979e-02 3.123552165925502777e-02 -2.656996548175811768e-01 1.642193794250488281e-01 2.650870382785797119e-01 -3.590151369571685791e-01 -4.081410542130470276e-02
6.644740700721740723e-02 -1.361948102712631226e-01 1.234370768070220947e-01 1.128802970051765442e-01 -2.430192977190017700e-01 3.145864605903625488e-01 -4.206870496273040771e-02 1.716763228178024292e-01 7.219137251377105713e-02 -1.178656071424484253e-01 1.802048534154891968e-01 -1.516004651784896851e-01 1.759838499128818512e-02 1.826179027557373047e-01 -1.101963371038436890e-01 1.084941998124122620e-01 2.489650100469589233e-01 6.140616163611412048e-02 1.057677716016769409e-01 4.271970093250274658e-01 -1.936844140291213989e-01 -6.297858059406280518e-02 -6.661485135555267334e-02 -3.488291427493095398e-02 -3.611803650856018066e-01 3.463451862335205078e-01 -1.977127939462661743e-01 -6.191607937216758728e-02 -4.802841320633888245e-02 9.907089173793792725e-02 3.307068347930908203e-02 -1.205797269940376282e-01
1.961959302425384521e-01 9.207344055175781250e-02 1.564702689647674561e-01 -1.384052336215972900e-01 -5.567513778805732727e-02 8.684195578098297119e-02 1.370166689157485962e-01 2.727297320961952209e-02 -7.983215153217315674e-02 1.356247961521148682e-01 -2.558197081089019775e-02 -3.250238895416259766e-01 2.390817701816558838e-01 8.916398882865905762e-02 1.875285208225250244e-01 -4.760468378663063049e-02 -2.713872790336608887e-01 -6.535334140062332153e-02 -1.932428926229476929e-01 3.183431625366210938e-01 -3.764370679855346680e-01 -2.488389164209365845e-01 -1.224570944905281067e-01 9.690845757722854614e-02 9.003135561943054199e-02 2.763801515102386475e-01 1.137890145182609558e-01 -1.739963740110397339e-01 3.030408918857574463e-02 1.884036958217620850e-01 -5.758616700768470764e-02 -1.831984072923660278e-01
-2.244237661361694336e-01 1.822326481342315674e-01 2.367574423551559448e-01 -5.526179075241088867e-02 9.207715839147567749e-02 2.549196779727935791e-01 9.222202003002166748e-02 1.276539266109466553e-01 -2.040558755397796631e-01 -1.848496794700622559e-01 -2.672283165156841278e-02 -2.030419558286666870e-01 2.577553391456604004e-01 9.159670770168304443e-02 -1.168973371386528015e-01 -9.046679362654685974e-03 -1.372223049402236938e-01 5.793210584670305252e-03 -8.376649022102355957e-02 1.856355071067810059e-01 -2.554332613945007324e-01 -2.862164974212646484e-01 -2.369504421949386597e-02 -4.397097602486610413e-02 -9.980805218219757080e-02 -5.466275662183761597e-02 3.307381644845008850e-02 -3.474057018756866455e-01 -4.313430935144424438e-02 7.077595591545104980e-02 -3.352770805358886719e-01 -2.978508770465850830e-01
3.256053477525711060e-02 -1.328866742551326752e-02 4.516474306583404541e-01 1.468392554670572281e-02 1.211967021226882935e-01 2.501013576984405518e-01 3.751639127731323242e-01 4.757393524050712585e-02 -3.005661666393280029e-01 9.077303111553192139e-03 -2.262853085994720459e-01 -1.587191820144653320e-01 -2.191165238618850708e-01 2.492346167564392090e-01 1.534530818462371826e-01 5.525316577404737473e-03 -1.639155857264995575e-02 2.452111840248107910e-01 1.926616132259368896e-01 2.468842566013336182e-01 -5.432818084955215454e-02 5.829731002449989319e-02 -7.670158147811889648e-02 1.757479161024093628e-01 1.207666918635368347e-01 -4.845632985234260559e-02 -9.431042522192001343e-02 -1.602320224046707153e-01 8.389485627412796021e-02 6.714703142642974854e-02 -9.466076642274856567e-02 1.367323473095893860e-02
7.121240347623825073e-02 -2.366656213998794556e-01 1.291984170675277710e-01 2.308324128389358521e-01 -2.562306523323059082e-01 2.015550881624221802e-01 1.317209303379058838e-01 -1.422752588987350464e-01 1.253219991922378540e-01 -1.654726117849349976e-01 1.658403575420379639e-01 -1.139881834387779236e-01 -8.896885812282562256e-02 1.942549832165241241e-02 -1.401317864656448364e-01 -5.958959087729454041e-02 -1.904618442058563232e-01 -1.613174080848693848e-01 -4.253236204385757446e-02 3.203686699271202087e-02 -2.516578435897827148e-01 -2.012822180986404419e-01 1.210913341492414474e-02 3.736441954970359802e-02 -1.632349640130996704e-01 4.909234046936035156e-01 -6.659749895334243774e-02 -1.371982842683792114e-01 1.439137160778045654e-01 1.729270070791244507e-01 -3.129806816577911377e-01 -1.574674039147794247e-03
-2.759950980544090271e-02 -2.332322150468826294e-01 -1.267164945602416992e-01 4.192854166030883789e-01 -2.778271436691284180e-01 3.618196249008178711e-01 1.573655307292938232e-01 5.230330303311347961e-02 -1.087512671947479248e-01 -1.363905332982540131e-02 3.682514652609825134e-02 -6.659007817506790161e-02 1.128297764807939529e-02 1.031475290656089783e-01 1.849696040153503418e-01 4.210476297885179520e-03 7.474914658814668655e-03 -3.451671451330184937e-02 2.275906205177307129e-01 2.267034500837326050e-01 -2.922538518905639648e-01 -1.829227209091186523e-01 -1.091492176055908203e-01 7.891076058149337769e-02 1.646291464567184448e-01 2.622733116149902344e-01 -2.916040644049644470e-02 2.202883362770080566e-02 9.527653455734252930e-02 1.548189297318458557e-02 -3.073139190673828125e-01 -1.101985946297645569e-01
8.281745016574859619e-02 -1.464364025741815567e-02 4.772033095359802246e-01 1.059472933411598206e-01 9.816910140216350555e-03 1.234155967831611633e-01 8.254603296518325806e-02 4.180974140763282776e-02 -2.928400635719299316e-01 -9.891259670257568359e-02 -9.547556750476360321e-03 1.555000692605972290e-01 8.453548699617385864e-02 -5.755579471588134766e-02 -2.219245433807373047e-01 -2.267300039529800415e-01 -9.799257665872573853e-02 -1.946262270212173462e-02 -1.030076593160629272e-01 4.595961421728134155e-02 -2.895126044750213623e-01 1.056404337286949158e-01 -1.826827973127365112e-01 -9.484550356864929199e-02 -1.149897649884223938e-01 2.494332045316696167e-01 3.265497684478759766e-01 1.101658642292022705e-01 1.277126371860504150e-01 1.703795045614242554e-01 6.601083558052778244e-03 -3.154658079147338867e-01
7.880151271820068359e-02 -7.424259930849075317e-02 2.115899771451950073e-01 2.636477164924144745e-02 -6.533702462911605835e-02 2.129298895597457886e-01 -4.195066913962364197e-02 1.856751739978790283e-01 -3.265577927231788635e-02 1.264718361198902130e-02 -9.487683884799480438e-03 -2.315947860479354858e-01 1.978100240230560303e-01 2.164813727140426636e-01 9.160760790109634399e-02 1.851741671562194824e-01 2.479051798582077026e-01 2.945984341204166412e-02 2.207525372505187988e-01 2.974364161491394043e-01 -2.385269552469253540e-01 -1.348394528031349182e-02 9.928786754608154297e-02 -1.681446135044097900e-01 -2.098410129547119141e-01 3.176429271697998047e-01 -1.153080314397811890e-01 2.419778257608413696e-01 -2.244173437356948853e-01 -4.417412728071212769e-02 -3.287172317504882812e-01 -3.822816535830497742e-02
3.658562302589416504e-01 -1.725442409515380859e-01 2.455084025859832764e-01 -1.332052350044250488e-01 -2.179896682500839233e-01 4.076557457447052002e-01 -6.034333631396293640e-02 -6.173724308609962463e-02 -1.397660374641418457e-01 -6.344715505838394165e-02 -7.019017636775970459e-02 -2.611609697341918945e-01 -2.364303171634674072e-01 1.205830499529838562e-01 7.271631062030792236e-02 -1.976559907197952271e-01 -7.453884184360504150e-02 -1.373762935400009155e-01 -6.911077350378036499e-02 -9.742131829261779785e-02 -9.520841389894485474e-02 1.018862724304199219e-01 -1.087467446923255920e-01 -1.105081439018249512e-01 8.199965953826904297e-02 1.631822437047958374e-01 2.256510406732559204e-01 3.110477328300476074e-01 2.156224101781845093e-02 -8.258978277444839478e-02 -1.496001034975051880e-01 -1.812477558851242065e-01
-1.871091425418853760e-01 3.689727187156677246e-02 4.366864860057830811e-01 1.808207184076309204e-01 -1.631470322608947754e-01 1.102984175086021423e-01 4.721564054489135742e-02 1.058427244424819946e-01 -1.388679146766662598e-01 -2.760642766952514648e-01 1.842671036720275879e-01 -7.023331522941589355e-02 -1.501057147979736328e-01 1.407717764377593994e-01 1.759069412946701050e-02 -1.485035866498947144e-01 1.035258099436759949e-01 -1.594411730766296387e-01 1.829863041639328003e-01 2.552679367363452911e-02 -4.983885586261749268e-01 -1.511828899383544922e-01 -2.964918613433837891e-01 -8.731815963983535767e-02 1.137095242738723755e-01 6.895361840724945068e-02 -3.284335508942604065e-02 -3.382302820682525635e-02 8.695247769355773926e-02 1.538302004337310791e-01 6.070665083825588226e-03 -2.657491900026798248e-02
-1.138241663575172424e-01 7.127333432435989380e-02 1.438326090574264526e-01 -6.146071106195449829e-02 6.509485840797424316e-02 1.318116635084152222e-01 2.417175024747848511e-01 -6.824207492172718048e-03 -3.115578889846801758e-01 -1.373348664492368698e-02 -1.038869097828865051e-01 -2.722168862819671631e-01 -2.560687810182571411e-02 2.146963477134704590e-01 -1.327391862869262695e-01 -4.106003791093826294e-02 -1.203003972768783569e-01 9.858051687479019165e-02 8.196315169334411621e-02 4.032420814037322998e-01 -2.839131653308868408e-01 -6.916501373052597046e-02 -1.349291056394577026e-01 -2.042990624904632568e-01 -3.002045154571533203e-01 1.836760789155960083e-01 5.997401475906372070e-02 9.168339520692825317e-02 2.225216925144195557e-01 3.104972541332244873e-01 5.730800703167915344e-02 -7.272058725357055664e-02
2.500333189964294434e-01 -6.254716217517852783e-02 4.296363890171051025e-01 4.105188697576522827e-02 1.598050445318222046e-01 3.955990672111511230e-01 -8.005617186427116394e-03 1.048900261521339417e-01 1.181768029928207397e-01 -1.353769749402999878e-01 -6.696135271340608597e-03 1.165856197476387024e-01 1.083836406469345093e-01 -5.302866920828819275e-02 -1.104123443365097046e-01 1.746092736721038818e-01 9.727246314287185669e-02 -1.990039460361003876e-02 1.415849328041076660e-01 2.297020703554153442e-02 -3.653406798839569092e-01 -3.498894572257995605e-01 2.230121754109859467e-02 -1.926960945129394531e-01 -6.627546995878219604e-02 -2.207105159759521484e-01 2.202436327934265137e-02 -1.137031763792037964e-01 1.484042108058929443e-01 1.727631688117980957e-01 -1.641226373612880707e-02 -9.171283245086669922e-02
4.807269871234893799e-01 3.624992212280631065e-03 2.113983333110809326e-01 -2.145296186208724976e-01 -1.139085814356803894e-01 2.298392206430435181e-01 1.302157640457153320e-01 3.967821970582008362e-02 -1.190756037831306458e-01 1.727055571973323822e-02 1.294386535882949829e-01 -2.637830078601837158e-01 -8.013907819986343384e-02 -1.040348224341869354e-02 -3.574598431587219238e-01 -6.666532903909683228e-02 -8.516602963209152222e-02 1.123951673507690430e-01 1.171778514981269836e-01 -8.352509886026382446e-02 -2.701861560344696045e-01 -6.467691808938980103e-02 -1.677415072917938232e-01 -4.523733630776405334e-02 -5.751254782080650330e-02 -7.039266079664230347e-02 1.505100876092910767e-01 1.626151651144027710e-01 -1.812978237867355347e-01 1.813842952251434326e-01 -1.176326498389244080e-01 -2.633484601974487305e-01
-2.490105479955673218e-02 -2.162821590900421143e-01 3.061953783035278320e-01 4.341031983494758606e-02 1.577316084876656532e-03 1.635833382606506348e-01 5.876830965280532837e-02 1.456753015518188477e-01 -3.683616220951080322e-01 8.846065029501914978e-03 1.568575017154216766e-02 5.795898661017417908e-02 1.135310158133506775e-01 -1.642715632915496826e-01 7.984024286270141602e-02 1.511941999197006226e-01 -1.920401677489280701e-02 -9.895303845405578613e-02 -4.907404654659330845e-04 2.854903638362884521e-01 -2.426963746547698975e-01 -9.096197038888931274e-02 -1.597111523151397705e-01 2.198002487421035767e-02 -3.879564702510833740e-01 -1.676836162805557251e-01 -3.254003077745437622e-02 -6.963260471820831299e-02 2.830170840024948120e-02 2.115593552589416504e-01 -4.236075282096862793e-01 -5.170356854796409607e-02
3.875050842761993408e-01 -1.968156918883323669e-02 1.639710515737533569e-01 1.964585632085800171e-01 -9.784138202667236328e-02 4.853817820549011230e-01 1.683178991079330444e-01 -3.621484339237213135e-02 4.614645987749099731e-02 -1.622178964316844940e-02 2.925804853439331055e-01 -1.238105669617652893e-01 1.191995441913604736e-01 6.159472465515136719e-02 -6.764970719814300537e-02 8.188720047473907471e-02 1.134755387902259827e-01 -8.896438032388687134e-02 -4.589531943202018738e-02 1.844134330749511719e-01 -2.341248393058776855e-01 -7.472935318946838379e-02 -1.414869260042905807e-02 -2.145315706729888916e-01 5.497689358890056610e-03 -2.915152311325073242e-01 8.176533132791519165e-02 4.395180195569992065e-02 -4.848065599799156189e-02 1.236210018396377563e-01 1.531767249107360840e-01 -2.798148989677429199e-01
1.251427084207534790e-01 -5.797147285193204880e-03 4.660174548625946045e-01 6.252566725015640259e-02 -2.373983152210712433e-02 4.023853838443756104e-01 2.680941522121429443e-01 -1.954886913299560547e-01 4.448042809963226318e-02 3.846561536192893982e-02 -4.683577641844749451e-02 -9.987705387175083160e-03 1.165693104267120361e-01 1.846108585596084595e-01 1.604403108358383179e-01 -1.504508312791585922e-03 1.398282200098037720e-01 9.628881514072418213e-02 9.745043516159057617e-02 2.541300654411315918e-01 -1.874746084213256836e-01 1.404555588960647583e-01 -2.762135267257690430e-01 -2.320232428610324860e-02 1.711624860763549805e-01 -2.424767240881919861e-02 -2.114839404821395874e-01 1.588278859853744507e-01 1.232559159398078918e-01 1.932820081710815430e-01 8.129236102104187012e-02 -1.337469220161437988e-01
2.092880010604858398e-01 2.793937921524047852e-01 2.444942146539688110e-01 1.838428974151611328e-01 1.666391789913177490e-01 2.660457789897918701e-01 1.894885897636413574e-01 1.442182362079620361e-01 -3.544745147228240967e-01 -1.601140052080154419e-01 4.939935356378555298e-02 -1.507602930068969727e-01 -9.766312316060066223e-03 1.146753951907157898e-01 6.325974315404891968e-02 6.005442887544631958e-02 2.070976793766021729e-01 -1.489164680242538452e-01 1.465467363595962524e-01 -7.292192429304122925e-02 -3.033831119537353516e-01 -4.047098010778427124e-02 -4.714143276214599609e-02 -1.012131869792938232e-01 1.800351738929748535e-01 2.322537004947662354e-01 8.134946227073669434e-02 4.334242269396781921e-02 1.320347040891647339e-01 8.842731267213821411e-02 7.513528317213058472e-02 -3.290032148361206055e-01
-1.164570301771163940e-01 -4.209738597273826599e-02 2.974942922592163086e-01 -1.392629742622375488e-01 -2.174189835786819458e-01 2.588230371475219727e-01 4.705235734581947327e-02 2.479310184717178345e-01 4.978102818131446838e-02 -4.463617503643035889e-02 4.215843230485916138e-02 1.017878800630569458e-01 3.862169384956359863e-02 1.363525986671447754e-01 2.080597430467605591e-01 8.027426898479461670e-02 -1.053626090288162231e-01 -2.084362879395484924e-02 4.700163379311561584e-02 3.885259479284286499e-02 -2.269722819328308105e-01 -4.219404458999633789e-01 8.401797711849212646e-02 -1.059612352401018143e-02 3.645692020654678345e-02 1.758886128664016724e-01 1.957777440547943115e-01 1.204221025109291077e-01 -9.461043402552604675e-03 8.521598577499389648e-02 -3.912265002727508545e-01 -3.389952480792999268e-01
-1.994339227676391602e-01 -8.583972603082656860e-02 2.015682756900787354e-01 5.900353938341140747e-02 -2.516916990280151367e-01 2.946204543113708496e-01 1.283842176198959351e-01 2.047246545553207397e-01 -3.665313124656677246e-01 -1.037524119019508362e-01 -1.175338104367256165e-01 1.745421588420867920e-01 -2.159313708543777466e-01 -3.716836869716644287e-02 8.206807821989059448e-02 5.787146836519241333e-02 -3.432532399892807007e-02 -6.912627816200256348e-02 -1.956878229975700378e-02 3.156917393207550049e-01 -1.590321809053421021e-01 -1.372514218091964722e-01 -9.495440870523452759e-02 -5.298446491360664368e-02 -1.991143971681594849e-01 1.884708553552627563e-01 -1.764369606971740723e-01 -4.954865947365760803e-02 -2.629459500312805176e-01 2.510557882487773895e-02 -3.225571811199188232e-01 9.055536240339279175e-02
1.211233586072921753e-01 1.231221705675125122e-01 3.034588694572448730e-01 -9.167653322219848633e-02 -2.686889767646789551e-01 1.712010651826858521e-01 7.654920220375061035e-02 -7.312374562025070190e-02 -1.077888533473014832e-02 1.751446910202503204e-02 1.814314275979995728e-01 -1.635553240776062012e-01 1.039728820323944092e-01 9.938988089561462402e-02 1.838016510009765625e-01 1.247423291206359863e-01 -4.390345513820648193e-02 -1.752647943794727325e-02 2.165971845388412476e-01 1.150905415415763855e-01 -2.940775752067565918e-01 -1.476549506187438965e-01 5.861089378595352173e-02 -3.087642490863800049e-01 6.389350444078445435e-02 1.119172796607017517e-01 3.273094892501831055e-01 3.723725378513336182e-01 1.333744451403617859e-02 1.762671172618865967e-01 -2.524684965610504150e-01 -2.593034179881215096e-03
-2.022324502468109131e-02 -3.298567375168204308e-03 3.127512633800506592e-01 2.719754576683044434e-01 -3.113377690315246582e-01 1.167597770690917969e-01 1.716252267360687256e-01 -1.690296381711959839e-01 -3.196974992752075195e-01 1.103367805480957031e-01 2.092483639717102051e-01 -6.026190146803855896e-02 1.629160791635513306e-01 1.728218644857406616e-01 1.212206780910491943e-01 -9.768071025609970093e-02 -1.135007068514823914e-01 -8.192802965641021729e-02 1.671920865774154663e-01 -8.238993585109710693e-02 -1.885439157485961914e-01 -1.834679394960403442e-01 -1.158707365393638611e-01 1.926495581865310669e-01 5.907338112592697144e-02 1.501566320657730103e-01 2.251541465520858765e-01 -4.513737559318542480e-02 -1.186637878417968750e-01 -4.794596880674362183e-02 -1.843781620264053345e-01 -3.369495570659637451e-01
1.024953946471214294e-01 -2.500090003013610840e-01 1.495107710361480713e-01 2.980870008468627930e-01 -1.703252345323562622e-01 3.088620305061340332e-01 1.231509819626808167e-01 -2.307343631982803345e-01 -1.214127894490957260e-02 -3.922092542052268982e-02 2.160270810127258301e-01 -7.253887504339218140e-02 -6.749297678470611572e-02 1.473424285650253296e-01 -5.815381556749343872e-02 -3.770658373832702637e-02 -2.239434272050857544e-01 -1.965111345052719116e-01 6.872796267271041870e-02 -5.180205404758453369e-02 -1.863896697759628296e-01 -2.013892084360122681e-01 1.181975454092025757e-01 9.832456707954406738e-02 -2.337106168270111084e-01 3.496505916118621826e-01 1.093942001461982727e-01 -1.069129258394241333e-01 1.717508733272552490e-01 1.365268677473068237e-01 -3.078302741050720215e-01 -1.859213691204786301e-03
1.670022457838058472e-01 -5.784301459789276123e-02 3.868019282817840576e-01 9.261140227317810059e-02 7.115628570318222046e-02 2.120204865932464600e-01 1.940398663282394409e-01 3.313043713569641113e-01 -3.339154273271560669e-02 3.556375578045845032e-02 2.557190833613276482e-03 -2.771453373134136200e-02 -2.546038627624511719e-01 -8.469936996698379517e-02 1.608286611735820770e-02 2.705843448638916016e-01 2.927338182926177979e-01 -4.514900222420692444e-02 1.172956228256225586e-01 1.573768854141235352e-01 -3.749052584171295166e-01 -4.213193058967590332e-02 1.178481727838516235e-01 -4.422276839613914490e-02 -2.990327775478363037e-01 7.279533892869949341e-02 -1.120928153395652771e-01 -2.303339168429374695e-02 -1.501053124666213989e-01 -1.482035219669342041e-01 4.529796913266181946e-02 -1.603831797838211060e-01
4.626998305320739746e-02 -1.549383550882339478e-01 1.080125495791435242e-01 -5.259907245635986328e-02 5.371427163481712341e-02 2.329021692276000977e-01 1.751245260238647461e-01 -6.384746730327606201e-02 -1.129189059138298035e-01 -8.852014690637588501e-02 1.117010340094566345e-01 -1.379923969507217407e-01 8.280478417873382568e-02 -4.251084104180335999e-02 -5.300488788634538651e-03 2.317351661622524261e-02 -1.064640060067176819e-01 -2.656747102737426758e-01 3.228366374969482422e-01 2.952890284359455109e-02 -3.423045873641967773e-01 7.345283776521682739e-02 2.716396450996398926e-01 1.379222422838211060e-01 -1.765531152486801147e-01 2.059326618909835815e-01 -8.199498802423477173e-02 9.990367293357849121e-02 -1.813046447932720184e-02 8.275743573904037476e-02 -2.154608070850372314e-01 -5.098392963409423828e-01
2.280793488025665283e-01 -8.789246529340744019e-02 -4.578010737895965576e-02 1.777960062026977539e-01 7.328830659389495850e-02 1.630826145410537720e-01 1.422822196036577225e-02 1.562817580997943878e-02 -2.658895552158355713e-01 1.723296940326690674e-02 -1.767182946205139160e-01 -3.072524070739746094e-01 -6.009934842586517334e-02 1.396367698907852173e-01 1.038495674729347229e-01 1.349161863327026367e-01 1.170593276619911194e-01 2.668168768286705017e-02 2.418316900730133057e-01 2.518042325973510742e-01 -4.175340831279754639e-01 -4.094620943069458008e-01 8.965554833412170410e-02 1.360906362533569336e-01 1.460892856121063232e-01 1.679758727550506592e-01 -5.046109482645988464e-02 5.821862723678350449e-03 7.428339123725891113e-02 -3.185008838772773743e-02 -7.678598910570144653e-02 -2.366148084402084351e-01
4.685186594724655151e-02 -1.680770702660083771e-02 2.074896246194839478e-01 9.780383110046386719e-02 1.558396965265274048e-01 2.427991181612014771e-01 -6.602036207914352417e-02 -1.615432091057300568e-02 9.803765453398227692e-03 -1.764811277389526367e-01 -9.023486077785491943e-02 -5.646968632936477661e-02 2.347435504198074341e-01 -4.243921861052513123e-02 -7.780420035123825073e-02 2.091630697250366211e-01 8.673565834760665894e-02 -9.931378066539764404e-03 -8.910057693719863892e-02 1.099827364087104797e-01 -4.588452577590942383e-01 -1.206878870725631714e-01 -1.481024622917175293e-01 -3.544372320175170898e-02 -4.185765981674194336e-01 1.720526814460754395e-01 -9.403777867555618286e-02 -3.446936607360839844e-02 3.427095711231231689e-02 1.930634230375289917e-01 -4.174755513668060303e-01 -6.512263417243957520e-02
4.044015333056449890e-02 1.801957339048385620e-01 3.527199625968933105e-01 5.010354891419410706e-02 -3.513353168964385986e-01 1.331318318843841553e-01 -7.165639847517013550e-02 -7.046421617269515991e-02 -3.222971782088279724e-02 -3.838718682527542114e-02 5.543516948819160461e-02 -9.048099070787429810e-02 7.759469747543334961e-02 1.554204374551773071e-01 2.464428991079330444e-01 2.218495756387710571e-01 -5.170334130525588989e-02 -1.452292352914810181e-01 2.720564603805541992e-01 -7.652036845684051514e-02 -3.134141862392425537e-01 -2.480623573064804077e-01 -6.602846551686525345e-03 -6.199580617249011993e-03 7.115475833415985107e-02 2.337924689054489136e-01 3.512524068355560303e-01 -6.714359391480684280e-03 7.073153555393218994e-02 9.859663993120193481e-02 -2.647017836570739746e-01 -4.893925040960311890e-02
2.805388867855072021e-01 -1.635398268699645996e-01 1.135309711098670959e-01 -5.263717472553253174e-02 -1.510366499423980713e-01 4.385670721530914307e-01 -8.492965251207351685e-03 2.844214141368865967e-01 -9.527488797903060913e-02 5.917488411068916321e-02 1.199981123208999634e-01 -3.421179950237274170e-02 -2.119967639446258545e-01 1.293199509382247925e-01 -1.405721157789230347e-01 -1.133163645863533020e-01 1.725607179105281830e-02 -1.865105330944061279e-01 8.839744329452514648e-02 1.593935042619705200e-01 -2.546533048152923584e-01 2.097568847239017487e-02 -8.223791420459747314e-02 -9.118407219648361206e-02 9.402142465114593506e-02 1.111425459384918213e-01 3.672184050083160400e-01 2.517879009246826172e-01 -4.657167010009288788e-03 2.413717210292816162e-01 -1.049618944525718689e-01 1.514824777841567993e-01
-1.335456222295761108e-01 2.914367243647575378e-02 1.177263557910919189e-01 2.218981683254241943e-01 1.554512232542037964e-01 3.486000299453735352e-01 -9.707012027502059937e-02 2.679696492850780487e-02 2.223851624876260757e-03 -1.548907309770584106e-01 -1.931988447904586792e-01 -2.435787171125411987e-01 1.080988124012947083e-01 1.548629403114318848e-01 -1.205690950155258179e-01 2.963008359074592590e-02 1.020296886563301086e-01 1.325556263327598572e-02 -8.037302643060684204e-02 2.317802011966705322e-01 -5.044879317283630371e-01 9.070234000682830811e-02 -5.820070207118988037e-02 3.476171568036079407e-02 -1.658382117748260498e-01 1.540217697620391846e-01 -9.752877667779102921e-05 -7.060747593641281128e-02 -1.645659804344177246e-01 1.407038867473602295e-01 -3.606271147727966309e-01 -1.393371671438217163e-01
-1.151398345828056335e-01 -3.836125135421752930e-02 2.201212197542190552e-01 6.195211037993431091e-02 1.949039995670318604e-01 2.026268392801284790e-01 5.395064130425453186e-02 -5.389570444822311401e-02 -1.830624341964721680e-01 2.766814529895782471e-01 -1.337071955204010010e-01 -2.620390653610229492e-01 9.519097954034805298e-02 1.472883224487304688e-01 5.515782535076141357e-02 -1.735242456197738647e-01 -3.790657594799995422e-02 6.279515475034713745e-02 -4.246913269162178040e-02 2.431972771883010864e-01 -4.209153056144714355e-01 -9.461196511983871460e-02 -2.205664962530136108e-01 1.348019838333129883e-01 -9.572048485279083252e-02 3.482805192470550537e-01 -2.298127394169569016e-03 1.745572686195373535e-01 1.285944730043411255e-01 1.468921899795532227e-01 -2.566133141517639160e-01 -5.858288332819938660e-02
1.987791359424591064e-01 -7.323432713747024536e-02 1.461800485849380493e-01 7.649173587560653687e-02 -1.632714718580245972e-01 9.217350184917449951e-02 1.209987625479698181e-01 -1.869534328579902649e-02 -2.568273544311523438e-01 -1.107359677553176880e-01 2.170947007834911346e-02 -1.698383986949920654e-01 1.729792207479476929e-01 -2.638747170567512512e-02 2.094154655933380127e-01 1.618103086948394775e-01 -1.132972091436386108e-01 1.081530004739761353e-01 -1.223235651850700378e-01 3.544284403324127197e-02 -4.322696626186370850e-01 -1.368997991085052490e-01 -7.650255411863327026e-02 -3.857370838522911072e-02 2.057957351207733154e-01 2.753535509109497070e-01 8.260708302259445190e-02 3.626364469528198242e-02 -2.565733715891838074e-02 5.048947334289550781e-01 -6.654926389455795288e-02 -1.719235032796859741e-01
2.542854249477386475e-01 -1.735355257987976074e-01 1.930547505617141724e-02 -8.654437214136123657e-02 -9.354973584413528442e-02 2.149928733706474304e-02 8.660896867513656616e-02 -2.654038928449153900e-02 -1.842680126428604126e-01 -1.418101191520690918e-01 1.772770881652832031e-01 -4.069861769676208496e-01 2.111621350049972534e-01 1.561501771211624146e-01 1.492990106344223022e-01 -6.018808856606483459e-02 -6.861163768917322159e-03 7.091147359460592270e-03 -2.379935234785079956e-01 2.750962376594543457e-01 -1.393398493528366089e-01 -2.629134953022003174e-01 -1.543058902025222778e-01 1.756421476602554321e-01 1.531397998332977295e-01 1.383722573518753052e-01 2.050181776285171509e-01 -2.183970659971237183e-01 -4.857080057263374329e-02 1.715175360441207886e-01 -1.924198716878890991e-01 -2.391250729560852051e-01
2.015912532806396484e-01 -1.589845269918441772e-01 3.886204063892364502e-01 3.230672478675842285e-01 -1.330483704805374146e-01 1.019036397337913513e-02 6.995886564254760742e-02 -1.042721644043922424e-01 -3.712341189384460449e-01 -2.219951003789901733e-01 1.393552571535110474e-01 -3.195313736796379089e-03 6.388616561889648438e-02 -4.919592291116714478e-02 1.321364492177963257e-01 -2.095763385295867920e-02 6.065438501536846161e-04 -2.044555693864822388e-01 -9.241032600402832031e-02 -8.233129978179931641e-02 -1.836059987545013428e-01 -1.896506547927856445e-01 -7.596749067306518555e-02 -1.841806247830390930e-02 9.898558259010314941e-02 3.479470908641815186e-01 2.007229179143905640e-01 1.941550225019454956e-01 -1.838237419724464417e-02 2.183329761028289795e-01 1.690403930842876434e-02 -1.553479582071304321e-01
-9.517290629446506500e-03 -8.010307699441909790e-02 1.753919422626495361e-01 1.752334646880626678e-02 2.496477402746677399e-02 7.172711193561553955e-02 -1.521256119012832642e-01 1.168806180357933044e-01 -3.466092944145202637e-01 -3.037179708480834961e-01 -1.645013540983200073e-01 -5.520860850811004639e-02 3.608589768409729004e-01 1.655884981155395508e-01 -2.770558930933475494e-02 9.379916638135910034e-02 2.626806497573852539e-01 8.223949372768402100e-02 1.334426691755652428e-03 -3.804476186633110046e-02 -4.618105292320251465e-01 -6.575433164834976196e-02 2.862565964460372925e-02 -4.039064422249794006e-02 -8.387969434261322021e-02 1.211118549108505249e-01 9.455372579395771027e-03 -5.156414955854415894e-02 1.375547945499420166e-01 2.747513353824615479e-01 -2.000126838684082031e-01 -2.324491590261459351e-01
1.155287176370620728e-01 2.297745347023010254e-01 1.475808471441268921e-01 -1.695657372474670410e-01 -3.541804477572441101e-02 4.890663623809814453e-01 -1.154841631650924683e-01 7.783710490912199020e-03 -4.226510524749755859e-01 -1.502832174301147461e-01 2.593953609466552734e-01 -6.951332837343215942e-02 -2.820927649736404419e-03 1.105070230551064014e-03 -2.884908020496368408e-01 1.238340064883232117e-01 -1.521077305078506470e-01 7.939316332340240479e-02 1.323623806238174438e-01 1.248510628938674927e-01 -8.765485882759094238e-02 5.902919918298721313e-03 -2.428074926137924194e-02 -3.547136113047599792e-02 -2.163583412766456604e-02 1.929902434349060059e-01 1.778987199068069458e-01 2.076990529894828796e-02 1.392806470394134521e-01 8.647996187210083008e-02 -1.480973809957504272e-01 -2.585760056972503662e-01
1.513463258743286133e-01 -1.727280206978321075e-02 3.629509732127189636e-02 -4.296055436134338379e-02 -1.883399672806262970e-02 2.547140419483184814e-01 -4.091766476631164551e-02 1.343778148293495178e-02 1.129647642374038696e-01 1.718592457473278046e-02 -3.705121949315071106e-02 -2.152723371982574463e-01 2.049585282802581787e-01 2.541064321994781494e-01 1.583336591720581055e-01 2.135197445750236511e-02 -2.367122657597064972e-02 -2.044695764780044556e-01 -2.381079196929931641e-01 1.036748364567756653e-01 -5.220432877540588379e-01 -2.736268639564514160e-01 2.580360136926174164e-02 1.642598062753677368e-01 -1.066320240497589111e-01 3.091697096824645996e-01 2.046807855367660522e-01 2.128782123327255249e-02 7.917168736457824707e-02 -4.187975451350212097e-02 -1.675181388854980469e-01 -2.083778083324432373e-01
-3.391398489475250244e-02 -1.097875833511352539e-01 1.466137915849685669e-01 2.009020447731018066e-01 -2.411895394325256348e-01 5.379096865653991699e-01 2.304565012454986572e-01 4.027175530791282654e-02 3.002441488206386566e-02 -1.579145640134811401e-01 2.414924465119838715e-02 1.623171120882034302e-01 1.170514151453971863e-01 -1.103325486183166504e-01 -1.625847965478897095e-01 5.874778330326080322e-02 1.498773694038391113e-01 -1.530871819704771042e-02 5.305147916078567505e-02 2.073235362768173218e-01 -2.089862525463104248e-01 -5.409908667206764221e-02 -2.491446211934089661e-02 1.855684518814086914e-01 1.799548864364624023e-01 1.351653933525085449e-01 7.972905784845352173e-02 3.818600252270698547e-02 1.727154999971389771e-01 8.566360920667648315e-03 -3.762458264827728271e-01 1.845900565385818481e-01
1.380763351917266846e-01 8.687780052423477173e-02 1.603131592273712158e-01 -3.159825876355171204e-02 -2.262244373559951782e-01 1.423638164997100830e-01 4.678566381335258484e-02 1.645705550909042358e-01 6.524959951639175415e-02 -5.785868968814611435e-03 -1.292709708213806152e-01 -9.407005459070205688e-02 1.662327349185943604e-01 2.981464611366391182e-03 4.245292022824287415e-02 6.290029268711805344e-03 -2.081077992916107178e-01 6.337858736515045166e-02 2.796454429626464844e-01 2.876012325286865234e-01 -1.790933459997177124e-01 -1.531424969434738159e-01 -5.068160220980644226e-02 -1.274328827857971191e-01 -4.109472930431365967e-01 2.573368549346923828e-01 1.052563041448593140e-01 1.569536924362182617e-01 5.839421600103378296e-02 3.284869492053985596e-01 -2.577436566352844238e-01 -2.355855703353881836e-01
-1.683053076267242432e-01 9.564501047134399414e-02 3.596243262290954590e-01 1.221473515033721924e-01 -2.344892919063568115e-01 2.042900174856185913e-01 1.274442374706268311e-01 3.057756833732128143e-02 -2.812461256980895996e-01 -1.443759799003601074e-01 1.999288052320480347e-01 -1.599577367305755615e-01 -1.665441989898681641e-01 1.479924768209457397e-01 -1.701712310314178467e-01 -3.005452081561088562e-02 2.418282181024551392e-01 -1.183763891458511353e-01 1.585612893104553223e-01 -1.561463112011551857e-03 -3.126701414585113525e-01 -1.539157629013061523e-01 -3.048535585403442383e-01 -8.174104988574981689e-02 2.471774220466613770e-01 -7.081633806228637695e-02 8.850706368684768677e-02 -4.383043199777603149e-02 1.885991841554641724e-01 1.348554193973541260e-01 -1.043118089437484741e-01 1.288857031613588333e-02
1.196601912379264832e-01 3.078729510307312012e-01 2.136067152023315430e-01 2.914581447839736938e-02 -1.314099878072738647e-01 2.110387198626995087e-02 1.162808835506439209e-01 9.951809048652648926e-02 -1.785272359848022461e-01 -5.423635616898536682e-02 -3.827356547117233276e-02 1.169313415884971619e-01 -1.162609308958053589e-01 1.404941827058792114e-01 -1.161161288619041443e-01 5.766052752733230591e-02 1.651851683855056763e-01 -3.634626865386962891e-01 -7.040209323167800903e-02 6.084215268492698669e-02 -5.089866518974304199e-01 3.128212317824363708e-02 -1.818431764841079712e-01 -6.676115095615386963e-02 1.013452336192131042e-01 4.133597910404205322e-01 5.777341872453689575e-02 -8.264194242656230927e-03 1.725168675184249878e-01 8.116351813077926636e-02 -6.443941593170166016e-02 -1.122511997818946838e-01
2.335084788501262665e-02 -2.351488620042800903e-01 6.619390100240707397e-02 2.472948282957077026e-01 -3.078121840953826904e-01 2.762109637260437012e-01 1.071596890687942505e-01 -1.443623453378677368e-01 6.722559034824371338e-02 -1.393668651580810547e-01 1.260614842176437378e-01 -1.452476829290390015e-01 -6.761678960174322128e-03 1.053412705659866333e-01 -1.883679479360580444e-01 -3.613890707492828369e-02 -1.819875836372375488e-01 -5.290763080120086670e-02 1.122709363698959351e-01 4.458617419004440308e-02 -2.141273766756057739e-01 -2.677196264266967773e-01 1.407234221696853638e-01 -5.938048660755157471e-02 -2.907576858997344971e-01 3.843796253204345703e-01 -6.910888850688934326e-02 -1.791855096817016602e-01 2.932652644813060760e-02 2.114428430795669556e-01 -2.235737293958663940e-01 -1.015263199806213379e-01
-1.338644623756408691e-01 4.285489674657583237e-03 3.654045760631561279e-01 -3.022001357749104500e-03 -3.281253278255462646e-01 6.279984954744577408e-03 -7.575356960296630859e-02 1.291790977120399475e-02 -3.447209596633911133e-01 -5.209102295339107513e-03 2.239508479833602905e-01 -2.634188393130898476e-03 -3.122053667902946472e-02 1.827508658170700073e-01 3.673319518566131592e-02 1.092583015561103821e-01 -6.505498290061950684e-02 -1.271169050596654415e-03 2.097216248512268066e-01 2.651411294937133789e-02 -3.923106193542480469e-01 -2.625703811645507812e-01 -2.942069470882415771e-01 -2.922512963414192200e-02 9.653199464082717896e-02 7.913024723529815674e-02 2.095376104116439819e-01 2.991778776049613953e-02 1.797850131988525391e-01 9.567958861589431763e-02 -2.388603985309600830e-01 1.208560075610876083e-02
4.020874798297882080e-01 -2.764026820659637451e-01 2.463380247354507446e-01 1.126784458756446838e-01 -1.537474393844604492e-01 1.928150504827499390e-01 2.624760195612907410e-02 2.670780122280120850e-01 -6.406936794519424438e-02 8.662712760269641876e-03 3.809645771980285645e-02 1.785349100828170776e-02 -1.769307404756546021e-01 1.226143240928649902e-01 -1.650614142417907715e-01 -3.049573674798011780e-02 1.774348020553588867e-01 -2.136237472295761108e-01 -3.291755169630050659e-02 2.144120037555694580e-01 -8.449200540781021118e-02 1.421693712472915649e-01 -1.781992465257644653e-01 1.499289274215698242e-01 1.639898568391799927e-01 8.329672738909721375e-03 3.800592720508575439e-01 1.128614395856857300e-01 -8.401778340339660645e-02 1.616747826337814331e-01 -2.021602541208267212e-01 -1.062004640698432922e-01
5.420060828328132629e-02 -9.072227776050567627e-02 2.302283346652984619e-01 1.540381461381912231e-01 -1.277116239070892334e-01 -1.090143471956253052e-01 2.126595079898834229e-01 1.408665478229522705e-01 -1.551205962896347046e-01 -2.150170691311359406e-02 -5.239152163267135620e-02 -3.031104803085327148e-01 6.413421779870986938e-02 6.914623826742172241e-02 2.194707989692687988e-01 1.216742992401123047e-01 -1.250130832195281982e-01 -1.971767246723175049e-01 -5.594636872410774231e-02 3.716765716671943665e-02 -3.894945681095123291e-01 -7.070614397525787354e-02 8.171732723712921143e-02 1.488043963909149170e-01 1.877537742257118225e-02 4.470958709716796875e-01 1.927929669618606567e-01 5.100474692881107330e-03 -1.433143019676208496e-02 2.383741736412048340e-01 7.353218644857406616e-02 -2.887974381446838379e-01
5.560645461082458496e-02 -3.999538421630859375e-01 7.417027652263641357e-02 1.392307579517364502e-01 -2.608291804790496826e-01 4.679999053478240967e-01 -3.978098183870315552e-02 7.069505751132965088e-02 1.988369375467300415e-01 4.718893021345138550e-02 -6.055031344294548035e-02 -3.710068762302398682e-01 1.046486422419548035e-01 1.409524213522672653e-02 -4.250164143741130829e-03 -1.104259490966796875e-01 1.924058049917221069e-02 -1.123270764946937561e-01 -2.094454765319824219e-01 1.069249734282493591e-01 -8.940385282039642334e-02 -3.013313114643096924e-01 -8.730339258909225464e-02 -4.118625447154045105e-02 -2.076778709888458252e-01 1.244519650936126709e-01 1.079783961176872253e-02 -7.329589128494262695e-02 6.613070517778396606e-02 1.260926425457000732e-01 -2.208603024482727051e-01 -4.925559461116790771e-02
3.016804158687591553e-01 -6.250312924385070801e-02 4.880278930068016052e-02 4.595503807067871094e-01 -9.667604230344295502e-03 2.901215851306915283e-01 4.616724327206611633e-03 1.208005566149950027e-02 -8.783075958490371704e-02 -9.775587916374206543e-02 4.694081097841262817e-02 -1.317064315080642700e-01 -1.457041203975677490e-01 2.289797216653823853e-01 -6.760143488645553589e-02 -2.741925045847892761e-02 9.175438433885574341e-02 -9.471867978572845459e-02 1.266502737998962402e-01 2.459797412157058716e-01 -1.685189008712768555e-01 -1.962582916021347046e-01 1.861142218112945557e-01 4.959631338715553284e-02 2.192195206880569458e-01 2.670171260833740234e-01 -3.712342679500579834e-02 7.784710824489593506e-02 -1.813058704137802124e-01 -3.659796342253684998e-02 -3.571731746196746826e-01 -6.892491132020950317e-02
2.428374290466308594e-01 -4.541395977139472961e-02 1.260057389736175537e-01 -4.922290891408920288e-02 1.102089136838912964e-02 2.581314146518707275e-01 6.675485521554946899e-02 -1.738241463899612427e-01 -1.390852779150009155e-01 -4.308822005987167358e-02 2.094929851591587067e-02 -9.071398526430130005e-02 -3.123765289783477783e-01 2.887638509273529053e-01 1.522809416055679321e-01 -1.238387599587440491e-01 -3.779375180602073669e-02 -2.442868500947952271e-01 4.321441352367401123e-01 3.468495607376098633e-01 -1.846143305301666260e-01 2.113679610192775726e-02 -1.710484623908996582e-01 8.104962110519409180e-02 -6.561643630266189575e-02 1.066882237792015076e-01 1.192533671855926514e-01 2.728148363530635834e-02 -2.553029954433441162e-01 6.322384625673294067e-02 -1.377656310796737671e-01 1.120762005448341370e-01
9.448605775833129883e-02 -1.979424506425857544e-01 1.294069737195968628e-01 1.973218023777008057e-01 -2.214287072420120239e-01 2.831279635429382324e-01 1.151229068636894226e-02 -1.769513040781021118e-01 -2.424670569598674774e-02 -5.647486448287963867e-02 -1.983453333377838135e-02 -7.540974020957946777e-02 -1.592500805854797363e-01 1.264933943748474121e-01 7.305888086557388306e-02 -1.721830666065216064e-01 -1.353864371776580811e-01 -2.000891864299774170e-01 1.072230786085128784e-01 -8.565025404095649719e-03 -1.352210044860839844e-01 -1.789643168449401855e-01 2.831227481365203857e-01 8.217952400445938110e-02 -3.193508386611938477e-01 3.786418139934539795e-01 1.058167219161987305e-01 -8.091506361961364746e-02 9.335248731076717377e-03 2.036171108484268188e-01 -3.271810412406921387e-01 -1.746883392333984375e-01
2.079100459814071655e-01 -6.414879113435745239e-02 -2.216816693544387817e-01 9.787628799676895142e-02 -5.931371822953224182e-02 3.636947572231292725e-01 -2.732221782207489014e-02 -6.910799443721771240e-02 -1.089486926794052124e-01 -1.005948558449745178e-01 -1.697831898927688599e-01 -2.347547858953475952e-01 -4.001963511109352112e-02 2.225763946771621704e-01 5.868200212717056274e-02 7.294084131717681885e-02 2.354186028242111206e-01 -1.161972507834434509e-01 1.492875963449478149e-01 2.851265072822570801e-01 -2.849654257297515869e-01 -3.080110251903533936e-01 4.022143781185150146e-02 6.321379542350769043e-02 8.629547059535980225e-02 1.760873496532440186e-01 4.764437302947044373e-02 1.642003804445266724e-01 1.020695921033620834e-02 -6.528929620981216431e-02 -2.198527902364730835e-01 -3.349706530570983887e-01
1.986858099699020386e-01 2.898895926773548126e-02 -7.391314208507537842e-02 -4.291562363505363464e-02 -1.319917440414428711e-01 3.839993383735418320e-03 1.071980297565460205e-01 8.897893875837326050e-02 -5.829919502139091492e-02 1.213820949196815491e-01 -7.431066781282424927e-02 -2.353239208459854126e-01 8.971370011568069458e-02 -8.826866000890731812e-02 -1.688639223575592041e-01 1.568353772163391113e-01 3.194369003176689148e-02 -2.566020488739013672e-01 1.884814798831939697e-01 5.979198962450027466e-02 -4.765165448188781738e-01 -2.995749115943908691e-01 -4.313074797391891479e-02 1.283669471740722656e-01 5.794123187661170959e-02 3.393628895282745361e-01 6.470957398414611816e-02 -1.929125934839248657e-02 -4.337871447205543518e-02 -1.025813072919845581e-01 -2.129906117916107178e-01 -3.815483450889587402e-01
-2.407445460557937622e-01 2.050112560391426086e-02 4.616489112377166748e-01 3.003339096903800964e-02 -2.135014086961746216e-01 1.357407271862030029e-01 5.516176670789718628e-02 5.791929084807634354e-03 -1.644432693719863892e-01 -1.759041696786880493e-01 2.377983480691909790e-01 -1.138930171728134155e-01 -1.869525462388992310e-01 1.704708090983331203e-03 -6.812894344329833984e-02 -1.545109748840332031e-01 1.232265979051589966e-01 -1.553227156400680542e-01 2.186755686998367310e-01 6.374238431453704834e-02 -3.139728605747222900e-01 -2.871082425117492676e-01 -1.997521519660949707e-01 -1.328722387552261353e-01 7.490908354520797729e-02 3.729349747300148010e-02 -1.857089996337890625e-02 -7.376335561275482178e-02 2.569265104830265045e-02 3.308770358562469482e-01 4.802933335304260254e-02 -1.206214204430580139e-01
2.368889562785625458e-02 -8.312512934207916260e-02 2.519675195217132568e-01 2.012000679969787598e-01 -1.286734938621520996e-01 3.692136108875274658e-01 2.168000042438507080e-01 -2.509980201721191406e-01 1.322148442268371582e-01 -1.057486981153488159e-01 -5.398601666092872620e-02 -3.915478661656379700e-02 -2.516786381602287292e-02 5.944078415632247925e-02 2.310893684625625610e-02 1.663377285003662109e-01 1.976386904716491699e-01 -1.510892659425735474e-01 1.993288993835449219e-01 1.597487628459930420e-01 -6.505697220563888550e-02 -1.965974420309066772e-01 4.359938204288482666e-02 -3.736262768507003784e-02 2.011849582195281982e-01 1.035778000950813293e-01 -2.909473888576030731e-02 -2.812841236591339111e-01 6.034928187727928162e-02 2.290429770946502686e-01 -4.463979899883270264e-01 1.835673488676548004e-02
2.080599069595336914e-01 4.940140992403030396e-02 3.400109112262725830e-01 2.305620908737182617e-02 -1.428536372259259224e-03 2.259555310010910034e-01 1.574226319789886475e-01 2.741442620754241943e-01 -2.419447749853134155e-01 -5.180770531296730042e-02 2.098032981157302856e-01 -8.904153108596801758e-02 -3.631865233182907104e-02 1.512148380279541016e-01 -2.640982568264007568e-01 -1.524462401866912842e-01 1.874140799045562744e-01 3.950742539018392563e-03 -5.954642221331596375e-02 -1.388048827648162842e-01 -3.375339210033416748e-01 -2.817517518997192383e-02 -1.974510494619607925e-03 -1.064075678586959839e-01 2.502703294157981873e-02 2.616052329540252686e-01 3.229318261146545410e-01 1.542952377349138260e-02 1.706502288579940796e-01 5.090743675827980042e-02 1.926902681589126587e-01 -1.742575913667678833e-01
2.257945947349071503e-02 2.636663913726806641e-01 2.184704840183258057e-01 1.460906267166137695e-01 -8.065597712993621826e-02 1.592916622757911682e-02 2.063476592302322388e-01 -5.944143980741500854e-02 -1.904062926769256592e-01 2.766177430748939514e-02 -3.395897522568702698e-02 1.405537277460098267e-01 -1.632535457611083984e-01 1.012989580631256104e-01 -3.934496939182281494e-01 -4.326340183615684509e-02 1.101090833544731140e-01 -3.531847000122070312e-01 -8.482564240694046021e-02 5.946169048547744751e-02 -2.494065314531326294e-01 -1.350054889917373657e-01 -6.950248032808303833e-02 7.120936363935470581e-02 -4.047364741563796997e-02 4.776035547256469727e-01 1.594133228063583374e-01 7.091055810451507568e-02 5.052643641829490662e-02 1.460218578577041626e-01 -9.853890538215637207e-02 -1.575293391942977905e-01
3.025021255016326904e-01 -8.939485251903533936e-02 4.234922528266906738e-01 1.376228630542755127e-01 3.458485379815101624e-02 3.388555347919464111e-01 1.450284123420715332e-01 3.293416798114776611e-01 -1.493627578020095825e-01 1.328706294298171997e-01 -7.172241806983947754e-02 2.447266504168510437e-02 5.312149971723556519e-02 -9.564027190208435059e-02 8.113409578800201416e-02 2.110014557838439941e-01 6.142050772905349731e-02 -2.089704852551221848e-03 2.414161562919616699e-01 1.049960628151893616e-01 -2.238109111785888672e-01 -7.034977525472640991e-02 -2.047308087348937988e-01 -1.784082651138305664e-01 -1.941643804311752319e-01 -7.578171789646148682e-02 -3.485457273200154305e-03 1.566356420516967773e-02 1.389337703585624695e-02 -1.510085910558700562e-01 -1.159559339284896851e-01 -2.567230463027954102e-01
3.950131684541702271e-02 1.335823256522417068e-02 1.710997223854064941e-01 -7.949779741466045380e-03 -2.276290059089660645e-01 5.367323756217956543e-01 2.655010819435119629e-01 2.406794726848602295e-01 -5.249211192131042480e-02 1.253587603569030762e-01 -7.669764012098312378e-02 -2.150454074144363403e-01 -3.745540678501129150e-01 9.050762280821800232e-03 -2.569795548915863037e-01 1.803658306598663330e-01 1.184862554073333740e-01 -1.007281523197889328e-02 -4.780422151088714600e-02 2.922486960887908936e-01 -2.019975781440734863e-01 -1.022345274686813354e-01 -7.079634815454483032e-02 -4.183866083621978760e-02 3.897111490368843079e-02 2.324926108121871948e-02 6.315591186285018921e-02 -1.154012419283390045e-02 7.700940221548080444e-02 9.016321972012519836e-03 1.316920667886734009e-01 4.099421203136444092e-02
-1.289500016719102859e-02 8.663061261177062988e-02 1.858299970626831055e-01 -2.496292628347873688e-02 1.942857801914215088e-01 3.032757937908172607e-01 -3.389077633619308472e-02 5.258699879050254822e-02 -3.249622881412506104e-01 -1.492700725793838501e-01 -3.327945480123162270e-03 -1.916761249303817749e-01 2.256093323230743408e-01 -6.271292269229888916e-02 -1.292085796594619751e-01 1.365453749895095825e-01 1.375284045934677124e-01 -1.133169606328010559e-01 -2.083648741245269775e-01 2.493504881858825684e-01 -4.482875764369964600e-01 -1.264794766902923584e-01 3.127796575427055359e-02 8.177894353866577148e-02 -1.034177988767623901e-01 -8.093876391649246216e-02 5.015102401375770569e-02 -2.058068662881851196e-02 8.278805017471313477e-02 1.132932752370834351e-01 -4.071613550186157227e-01 -3.324469551444053650e-02
5.831203982234001160e-02 -1.493697911500930786e-01 7.373842597007751465e-02 1.193267777562141418e-01 -3.104927837848663330e-01 2.810094952583312988e-01 1.321083754301071167e-01 -1.971870809793472290e-01 -4.622774198651313782e-03 -2.856855988502502441e-01 2.756961993873119354e-02 -5.721525475382804871e-02 -1.250523179769515991e-01 4.386349022388458252e-02 4.551566392183303833e-02 -6.670369952917098999e-02 -2.417310923337936401e-01 -7.326005399227142334e-02 -3.901306167244911194e-02 8.485917747020721436e-02 -1.365797966718673706e-01 -2.721219658851623535e-01 2.212593257427215576e-01 7.811371982097625732e-02 -1.867251992225646973e-01 3.444124758243560791e-01 -3.438991680741310120e-02 -9.663744270801544189e-02 1.987808570265769958e-02 2.071357071399688721e-01 -3.868436813354492188e-01 -1.894947290420532227e-01
-1.321700960397720337e-01 3.054445385932922363e-01 4.598925113677978516e-01 1.620078533887863159e-01 -9.206012636423110962e-02 1.243607550859451294e-01 -6.390418857336044312e-03 5.478069558739662170e-02 -2.218485921621322632e-01 -6.049433723092079163e-02 1.369336396455764771e-01 1.294761057943105698e-02 -1.474596709012985229e-01 1.963251531124114990e-01 -1.335431039333343506e-01 1.799482665956020355e-02 -7.226416468620300293e-02 -2.970358729362487793e-01 1.716754436492919922e-01 5.024254694581031799e-02 -4.315871894359588623e-01 -1.913368403911590576e-01 -1.607929468154907227e-01 -8.677148073911666870e-02 5.757618322968482971e-02 1.470314115285873413e-01 5.729790404438972473e-02 2.293298207223415375e-02 1.233493834733963013e-01 1.740674376487731934e-01 -7.092469930648803711e-02 -1.151827946305274963e-01
-3.202028572559356689e-02 3.680736944079399109e-02 2.272506952285766602e-01 1.035696789622306824e-01 2.556599378585815430e-01 3.504053950309753418e-01 7.744394987821578979e-02 7.094645872712135315e-03 -3.194623291492462158e-01 -4.173608496785163879e-02 1.802890151739120483e-01 -3.826654255390167236e-01 -1.117039248347282410e-01 4.672441631555557251e-02 4.525903146713972092e-03 -2.396147102117538452e-01 2.885761260986328125e-01 8.438436686992645264e-02 -1.978091001510620117e-01 2.657668478786945343e-02 -2.815396487712860107e-01 -4.924685508012771606e-02 -2.030334621667861938e-01 1.022593677043914795e-01 -1.024037078022956848e-01 8.203127421438694000e-03 2.429789863526821136e-02 -2.625994570553302765e-02 -1.571220010519027710e-01 2.207691036164760590e-02 -2.843830883502960205e-01 -6.885941326618194580e-02
9.617764502763748169e-02 -5.884536728262901306e-02 3.843951821327209473e-01 -1.545000225305557251e-01 -3.367543220520019531e-02 1.594001799821853638e-01 6.747532635927200317e-02 2.407382801175117493e-02 9.009140729904174805e-02 5.515962466597557068e-02 -1.152163594961166382e-01 -1.684395223855972290e-01 -1.040893886238336563e-02 -1.309888213872909546e-01 2.093127071857452393e-01 3.574621081352233887e-01 8.558218926191329956e-02 4.605807829648256302e-03 -1.525354087352752686e-01 1.654508858919143677e-01 -3.215830922126770020e-01 -9.546089917421340942e-02 6.521673500537872314e-02 -2.393265813589096069e-01 2.885969579219818115e-01 2.938759513199329376e-03 -2.499636709690093994e-01 4.194609448313713074e-02 -6.516597699373960495e-03 8.885429054498672485e-02 -2.974787652492523193e-01 -2.574963271617889404e-01
3.234989345073699951e-01 -3.249641507863998413e-02 3.793946206569671631e-01 -1.253974288702011108e-01 -2.770218253135681152e-01 1.129056587815284729e-01 1.663001812994480133e-02 -1.217188388109207153e-01 -6.587742269039154053e-02 6.479722261428833008e-02 -1.935052801854908466e-03 -8.013516664505004883e-02 -1.836783587932586670e-01 1.181511133909225464e-01 -1.081600040197372437e-01 1.142490059137344360e-01 5.101402848958969116e-02 5.182551685720682144e-03 -3.249447643756866455e-01 2.302064299583435059e-01 -1.110566854476928711e-01 1.005879491567611694e-01 -1.844201833009719849e-01 1.928340345621109009e-01 -5.831976979970932007e-02 3.366357088088989258e-01 -1.922354698181152344e-01 -1.150689721107482910e-01 9.178442507982254028e-02 1.266512572765350342e-01 -2.900810837745666504e-01 -1.106407791376113892e-01
-2.312571108341217041e-01 3.839464858174324036e-02 4.425313770771026611e-01 1.142748445272445679e-01 -1.357223689556121826e-01 9.399691969156265259e-02 1.593554317951202393e-01 -1.672962121665477753e-02 -2.107578516006469727e-01 -4.796192422509193420e-02 2.474381625652313232e-01 -2.701617032289505005e-02 4.448302555829286575e-03 2.971605062484741211e-01 -1.760450452566146851e-01 9.605152159929275513e-02 1.947921812534332275e-01 -2.753128409385681152e-01 2.801823616027832031e-01 -2.620775997638702393e-02 -3.900823295116424561e-01 -1.321552842855453491e-01 -1.169868856668472290e-01 -6.496560573577880859e-02 7.140685617923736572e-02 -1.114324480295181274e-02 1.953436583280563354e-01 2.710762433707714081e-02 -3.293755277991294861e-02 1.004105713218450546e-02 -1.105541139841079712e-01 8.953095227479934692e-02
-1.083029154688119888e-02 1.299779489636421204e-02 1.448684036731719971e-01 2.462754398584365845e-02 1.277169119566679001e-02 2.379922419786453247e-01 1.595492213964462280e-01 -9.884702414274215698e-02 -3.879915773868560791e-01 2.408275008201599121e-01 -2.020350098609924316e-01 -1.021366938948631287e-01 -3.344637528061866760e-02 2.140325903892517090e-01 -1.363450884819030762e-01 -2.549194730818271637e-02 -9.648926556110382080e-02 4.653302952647209167e-02 8.427869528532028198e-02 2.431687414646148682e-01 -2.993861138820648193e-01 8.654011040925979614e-02 1.319195237010717392e-02 -2.571459114551544189e-01 -3.421999514102935791e-01 2.468385398387908936e-01 1.409704685211181641e-01 2.765050902962684631e-02 1.957714557647705078e-01 2.330247014760971069e-01 -6.372461467981338501e-02 -1.537940949201583862e-01
-1.103557832539081573e-02 -2.004050761461257935e-01 9.952029585838317871e-02 5.302105098962783813e-02 -1.980608701705932617e-01 3.212815523147583008e-02 1.092271134257316589e-02 1.180451456457376480e-02 -2.062118053436279297e-01 -4.434589669108390808e-02 2.379631251096725464e-02 -3.733068406581878662e-01 2.441321015357971191e-01 9.609949588775634766e-02 4.593161493539810181e-02 4.959107190370559692e-02 1.981021761894226074e-01 1.020705252885818481e-01 -2.013088762760162354e-02 4.785102009773254395e-01 -5.243336409330368042e-02 -3.614667430520057678e-02 2.319787740707397461e-01 -1.459789872169494629e-01 1.615598350763320923e-01 2.245667874813079834e-01 6.206879392266273499e-02 1.349724945612251759e-03 -2.502520084381103516e-01 2.384574562311172485e-01 -2.386906743049621582e-01 -1.832906454801559448e-01
4.252919256687164307e-01 6.781168747693300247e-03 2.119005322456359863e-01 -9.105594828724861145e-03 -7.260046154260635376e-02 2.925885319709777832e-01 6.831524521112442017e-02 2.369469851255416870e-01 -6.194008141756057739e-02 -6.946697086095809937e-02 7.970368862152099609e-02 -5.661917105317115784e-02 -3.057286441326141357e-01 3.395418524742126465e-01 7.818931341171264648e-02 -1.822124719619750977e-01 4.078548774123191833e-02 -2.149806022644042969e-01 2.057095989584922791e-02 1.571481823921203613e-01 -8.876690268516540527e-02 -3.103936463594436646e-02 1.073562651872634888e-01 -4.286771640181541443e-02 7.225840352475643158e-03 2.992482185363769531e-01 3.495531678199768066e-01 9.897415526211261749e-03 -2.202338911592960358e-02 2.426652424037456512e-02 5.750880762934684753e-02 -2.112792432308197021e-01
-5.964888632297515869e-02 -3.747929930686950684e-01 1.927391886711120605e-01 2.051357775926589966e-01 -1.207410916686058044e-02 4.485388100147247314e-02 1.246104668825864792e-02 -2.876810729503631592e-01 -5.203074961900711060e-02 -2.420257329940795898e-01 -8.547920733690261841e-02 1.157271675765514374e-02 -1.290645599365234375e-01 2.093593776226043701e-01 -5.817965790629386902e-02 2.615048289299011230e-01 1.135457679629325867e-01 -3.129785060882568359e-01 -1.903457343578338623e-01 7.316508889198303223e-02 -3.142033815383911133e-01 -1.828426867723464966e-01 -4.784030839800834656e-02 -6.657397001981735229e-02 -1.296866126358509064e-02 1.554529368877410889e-01 2.397562265396118164e-01 7.541294395923614502e-02 9.460245072841644287e-02 2.593538165092468262e-01 1.418996751308441162e-01 -1.245973706245422363e-01
3.804977536201477051e-01 -2.180306427180767059e-02 4.204291999340057373e-01 -1.214844919741153717e-02 9.454547613859176636e-02 1.808643192052841187e-01 2.046482264995574951e-01 2.477580308914184570e-01 -6.569542735815048218e-02 -2.890002727508544922e-01 1.202423721551895142e-01 1.245995312929153442e-01 9.246810525655746460e-02 1.232794597744941711e-01 -1.364391744136810303e-01 -1.669129431247711182e-01 -5.042102187871932983e-02 2.033259123563766479e-01 -1.715105473995208740e-01 1.232862398028373718e-01 -2.416090220212936401e-01 5.689314566552639008e-03 1.199719589203596115e-02 9.609377384185791016e-02 -8.319072425365447998e-02 1.676989644765853882e-01 2.535191178321838379e-01 5.158504471182823181e-03 1.654238104820251465e-01 -8.793922141194343567e-03 -2.120799720287322998e-01 -1.297349482774734497e-01
1.376765817403793335e-01 7.863115519285202026e-02 -5.517191812396049500e-02 1.668659150600433350e-01 -6.317756325006484985e-02 2.501691924408078194e-03 2.437852472066879272e-01 2.010578066110610962e-01 1.857529394328594208e-02 1.085879951715469360e-01 4.079263657331466675e-02 -4.128959029912948608e-02 1.658160090446472168e-01 -3.042243793606758118e-02 1.045038774609565735e-01 1.216047257184982300e-01 1.627868562936782837e-01 -1.762186139822006226e-01 1.048274114727973938e-01 -9.938005357980728149e-02 -4.702699780464172363e-01 -1.901772320270538330e-01 -1.180390343070030212e-01 1.579043567180633545e-01 -1.594421416521072388e-01 3.929542005062103271e-01 -1.042364747263491154e-03 1.336001306772232056e-01 5.378016456961631775e-02 1.578440815210342407e-01 -3.498447537422180176e-01 -2.190828323364257812e-01
9.338542819023132324e-02 2.016130834817886353e-02 1.110229492187500000e-01 -1.299021393060684204e-01 8.958069980144500732e-02 2.551621496677398682e-01 7.610492408275604248e-02 -1.032859832048416138e-01 1.082685887813568115e-01 1.080948710441589355e-01 7.827809453010559082e-02 6.553847342729568481e-02 2.756601758301258087e-02 -6.826500594615936279e-02 -6.487362831830978394e-02 4.678342863917350769e-02 1.503509432077407837e-01 -1.152547970414161682e-01 4.282586276531219482e-02 3.133327662944793701e-01 -2.919122278690338135e-01 -2.944783866405487061e-01 1.938901692628860474e-01 -1.283432394266128540e-01 -2.683473527431488037e-01 4.546546638011932373e-01 2.376448810100555420e-01 1.102738827466964722e-01 -2.990319393575191498e-02 -3.208117559552192688e-02 -3.373447060585021973e-01 -3.815031796693801880e-02
-1.879868954420089722e-01 -8.902848511934280396e-02 2.222792357206344604e-01 9.705170243978500366e-02 4.922212287783622742e-02 2.634815573692321777e-01 -5.535516515374183655e-02 1.088517606258392334e-01 -8.294378966093063354e-02 -1.763969063758850098e-01 -2.446990758180618286e-01 -2.741779685020446777e-01 1.002375707030296326e-01 2.920839488506317139e-01 -6.702423840761184692e-02 -2.094807326793670654e-01 2.398045174777507782e-02 -1.736643537878990173e-02 1.044938340783119202e-01 2.460762113332748413e-01 -1.958762556314468384e-01 -3.731834003701806068e-04 -9.184151142835617065e-02 -2.722896933555603027e-01 -1.361455768346786499e-01 4.101853817701339722e-02 2.736717276275157928e-02 -1.036403551697731018e-01 -2.553312480449676514e-01 1.222282275557518005e-01 -3.660885691642761230e-01 -2.349709272384643555e-01
1.880031079053878784e-01 -1.120935603976249695e-01 -1.691340655088424683e-01 8.073125034570693970e-02 4.198020696640014648e-02 2.262113541364669800e-01 4.350885748863220215e-02 -3.440415859222412109e-02 -1.988605111837387085e-01 -6.130383163690567017e-02 -2.224678695201873779e-01 -3.665637373924255371e-01 -5.636377632617950439e-02 1.776783913373947144e-01 -8.466714620590209961e-02 1.849357634782791138e-01 2.260716557502746582e-01 5.815179273486137390e-02 2.426784038543701172e-01 2.493903189897537231e-01 -3.050327599048614502e-01 -2.816375494003295898e-01 9.450145065784454346e-02 9.084448963403701782e-02 1.165399327874183655e-01 5.470869690179824829e-02 -7.553707808256149292e-02 1.175265014171600342e-01 7.554273307323455811e-02 -7.218549400568008423e-02 -2.500829398632049561e-01 -2.880912423133850098e-01
9.212590754032135010e-02 -8.276881650090217590e-03 8.184257894754409790e-02 1.219131797552108765e-01 7.777484506368637085e-02 2.354997098445892334e-01 -3.811855986714363098e-02 -3.386254012584686279e-01 -9.548247605562210083e-02 7.562224287539720535e-03 -3.808293640613555908e-01 -1.866432875394821167e-01 -1.187722897157073021e-03 1.065656766295433044e-01 1.511547118425369263e-01 2.497833222150802612e-01 -1.580863147974014282e-01 -7.184753566980361938e-02 -5.153128295205533504e-04 2.269631326198577881e-01 -2.798098027706146240e-01 -1.944191753864288330e-02 -1.721548885107040405e-01 1.986405402421951294e-01 4.290398210287094116e-02 1.257289648056030273e-01 2.172031998634338379e-01 -9.751174598932266235e-03 -1.917007565498352051e-01 2.475928813219070435e-01 -3.362821638584136963e-01 -3.354591876268386841e-02
4.977252334356307983e-03 -7.616267073899507523e-03 2.013210207223892212e-01 8.592379838228225708e-02 6.319772452116012573e-02 2.071561068296432495e-01 1.369778066873550415e-01 1.579380780458450317e-01 5.989908054471015930e-02 -3.859278187155723572e-02 -1.746913343667984009e-01 -3.767145574092864990e-01 2.186428755521774292e-02 2.301588207483291626e-01 -4.328278452157974243e-02 8.827003836631774902e-02 3.562878444790840149e-02 -1.106898635625839233e-01 -1.435045599937438965e-01 7.606957852840423584e-02 5.598306655883789062e-03 5.778546258807182312e-02 6.258247792720794678e-02 -1.150410994887351990e-01 -2.498944252729415894e-01 1.473195999860763550e-01 2.698262631893157959e-01 -1.658556312322616577e-01 -2.088366746902465820e-01 1.733623296022415161e-01 -4.987601041793823242e-01 -2.311882376670837402e-01
9.583968669176101685e-02 1.640002429485321045e-02 3.681320548057556152e-01 -3.266365034505724907e-03 2.872841060161590576e-01 2.902102768421173096e-01 1.677594929933547974e-01 -2.206008881330490112e-02 -2.564046382904052734e-01 -2.171382606029510498e-01 -6.379655748605728149e-02 8.553865365684032440e-03 -3.159449622035026550e-02 -1.133219227194786072e-01 8.191826054826378822e-04 -1.324974894523620605e-01 1.197780594229698181e-01 1.154645979404449463e-01 -2.668249011039733887e-01 6.481043994426727295e-02 -3.352392017841339111e-01 1.472890526056289673e-01 -1.904203444719314575e-01 -1.881218105554580688e-01 -2.901921570301055908e-01 2.204197943210601807e-01 1.990574896335601807e-01 -9.620016440749168396e-03 -4.205996170639991760e-03 3.625558689236640930e-02 -1.538615822792053223e-01 -6.982772052288055420e-02
1.265695989131927490e-01 -1.451922059059143066e-01 1.239016503095626831e-01 -1.004030182957649231e-01 7.638778537511825562e-03 -5.229873582720756531e-02 -1.759131625294685364e-02 -1.370363682508468628e-01 2.129940688610076904e-02 -1.651063412427902222e-01 -6.421642750501632690e-02 -2.641856372356414795e-01 -8.309140801429748535e-02 2.379462420940399170e-01 4.830633103847503662e-02 3.077737241983413696e-02 -3.410777077078819275e-02 -8.497674763202667236e-02 6.173749454319477081e-03 3.109765648841857910e-01 -2.831799089908599854e-01 -3.730959892272949219e-01 -1.896244585514068604e-01 2.116683684289455414e-02 3.462724387645721436e-01 5.249197036027908325e-02 2.177696228027343750e-01 -2.892515361309051514e-01 1.549525409936904907e-01 -8.611471951007843018e-02 -2.732192575931549072e-01 -1.624793559312820435e-01
5.858286097645759583e-02 -3.162162899971008301e-01 2.059657424688339233e-01 1.938670873641967773e-01 -1.020647957921028137e-01 3.197901248931884766e-01 1.108144819736480713e-01 -3.520271554589271545e-02 6.240779906511306763e-02 -1.313017457723617554e-01 3.530015423893928528e-02 -2.438925504684448242e-01 -1.851289719343185425e-01 7.556840777397155762e-02 -1.645553410053253174e-01 -1.662652790546417236e-01 -1.345953345298767090e-01 -2.421098500490188599e-01 2.699971795082092285e-01 1.038532853126525879e-01 -8.860236033797264099e-03 -1.942192763090133667e-01 1.059398874640464783e-01 1.453468352556228638e-01 4.924832284450531006e-02 2.702548503875732422e-01 3.253015503287315369e-02 -5.326021835207939148e-02 6.052919477224349976e-02 9.488985687494277954e-02 -3.802031874656677246e-01 -2.159874588251113892e-01
1.245854571461677551e-01 2.335505187511444092e-01 4.059813618659973145e-01 -1.869919593445956707e-03 -3.845108300447463989e-02 1.169322729110717773e-01 1.788314580917358398e-01 -5.160443019121885300e-03 -2.950867712497711182e-01 -4.871851950883865356e-02 7.205668091773986816e-02 -2.025611102581024170e-01 -2.245015949010848999e-01 2.328232675790786743e-01 5.131744593381881714e-02 -9.817972779273986816e-03 1.961660832166671753e-01 -7.332346588373184204e-02 1.494804322719573975e-01 -1.247610449790954590e-01 -3.420872688293457031e-01 -1.184655800461769104e-01 -9.943049401044845581e-03 -5.234824120998382568e-02 2.639277279376983643e-01 5.622917786240577698e-02 1.717674881219863892e-01 1.328596621751785278e-01 1.906855553388595581e-01 1.013481989502906799e-01 -2.857392840087413788e-02 -3.030683994293212891e-01
1.964208036661148071e-01 1.500716954469680786e-01 1.169697418808937073e-01 8.861536532640457153e-02 1.215077042579650879e-01 2.370965778827667236e-01 2.747977674007415771e-01 -1.149058490991592407e-01 -1.641390323638916016e-01 -1.284331828355789185e-01 -3.137513250112533569e-02 -9.789812564849853516e-02 6.167170940898358822e-04 -1.879795640707015991e-01 -1.872886717319488525e-01 8.984994143247604370e-02 -2.139997929334640503e-01 -2.654863893985748291e-01 2.655308879911899567e-02 -5.995377525687217712e-02 -2.955875992774963379e-01 -2.416303008794784546e-01 2.908354066312313080e-02 -1.982235722243785858e-02 1.138899326324462891e-01 4.288989603519439697e-01 -1.313835084438323975e-01 8.812411129474639893e-02 -3.434086591005325317e-02 2.206897586584091187e-01 -2.310913056135177612e-02 -2.919424474239349365e-01
4.331474751234054565e-02 2.010165005922317505e-01 3.004342317581176758e-01 -6.035399809479713440e-02 1.221505180001258850e-01 1.928196400403976440e-01 -3.259826451539993286e-02 1.691093146800994873e-01 -2.581063508987426758e-01 -5.556299537420272827e-02 -1.524225901812314987e-02 -4.386931285262107849e-02 4.278767108917236328e-02 5.192996188998222351e-02 -1.674875020980834961e-01 1.996634006500244141e-01 -6.435772776603698730e-02 -1.378223448991775513e-01 -1.774771362543106079e-01 9.068800508975982666e-02 -2.643036842346191406e-01 -3.752823546528816223e-02 -1.576606482267379761e-01 -3.440302014350891113e-01 -1.955010741949081421e-01 -4.080398008227348328e-02 4.410655051469802856e-02 1.138107478618621826e-01 -3.819874487817287445e-03 3.033627867698669434e-01 -3.317215144634246826e-01 -3.217759132385253906e-01
-9.136912226676940918e-02 -7.046286761760711670e-02 1.802581399679183960e-01 1.746951639652252197e-01 2.849757075309753418e-01 3.342790603637695312e-01 -2.144136652350425720e-02 2.039984762668609619e-01 2.074094954878091812e-03 -2.952556908130645752e-01 -2.639061957597732544e-02 -2.311050295829772949e-01 8.222685754299163818e-02 -1.640545390546321869e-02 6.001196429133415222e-02 -5.710893124341964722e-02 2.657111585140228271e-01 1.025779359042644501e-02 -1.060978546738624573e-01 1.923844367265701294e-01 -3.095498681068420410e-01 -8.015686273574829102e-02 -5.360043048858642578e-02 -2.921663224697113037e-01 -8.379774540662765503e-02 2.265885472297668457e-01 6.323532760143280029e-02 -7.308587431907653809e-02 -3.060264587402343750e-01 8.678890019655227661e-02 -1.994839459657669067e-01 -1.238042563199996948e-01
-1.586681231856346130e-02 -1.838596910238265991e-01 9.807442873716354370e-02 8.538085222244262695e-02 -1.146342381834983826e-01 3.413526713848114014e-01 -6.154996529221534729e-02 -1.538620740175247192e-01 6.215469911694526672e-03 -1.074188128113746643e-01 -9.135421365499496460e-02 -3.479594588279724121e-01 -1.376613974571228027e-01 3.243087828159332275e-01 3.575739637017250061e-02 -1.208522096276283264e-01 -1.435188055038452148e-01 2.237374782562255859e-01 -5.864002555608749390e-02 2.300996482372283936e-01 -2.186087518930435181e-01 -1.789733916521072388e-01 1.029016450047492981e-01 -2.410503327846527100e-01 -1.503321826457977295e-01 1.175752133131027222e-01 -2.040298283100128174e-01 -2.194631844758987427e-01 -2.270172983407974243e-01 1.061601191759109497e-01 -7.760723121464252472e-03 -2.150871157646179199e-01
1.082359030842781067e-01 -1.557382643222808838e-01 3.614917695522308350e-01 7.015118002891540527e-02 1.874115467071533203e-01 2.868524193763732910e-01 1.556927561759948730e-01 1.301458328962326050e-01 -4.202935695648193359e-01 -2.024073153734207153e-02 6.615632027387619019e-02 7.650998979806900024e-02 5.951995775103569031e-02 -8.172526210546493530e-02 2.660680003464221954e-02 1.560328304767608643e-01 -2.963874861598014832e-02 -1.467648744583129883e-01 -1.471094936132431030e-01 2.684764862060546875e-01 -2.274166196584701538e-01 -1.442144066095352173e-01 -2.261883206665515900e-02 -1.585053801536560059e-01 -2.259431332349777222e-01 -7.376953214406967163e-02 -1.475072652101516724e-01 -8.437313139438629150e-02 3.083813749253749847e-02 2.109597809612751007e-02 -3.723058104515075684e-01 8.727493882179260254e-02
-1.613485813140869141e-01 -2.743156626820564270e-02 2.425767332315444946e-01 4.340313374996185303e-02 -3.374331295490264893e-01 8.861570060253143311e-02 3.079609572887420654e-02 8.920349925756454468e-02 -1.956458985805511475e-01 -1.755077093839645386e-01 2.174696177244186401e-01 8.193053305149078369e-02 1.018293425440788269e-01 2.910901904106140137e-01 -2.016888856887817383e-01 8.205264061689376831e-02 1.050980091094970703e-01 -2.548974156379699707e-01 6.149410456418991089e-02 1.983284205198287964e-02 -3.353788852691650391e-01 -2.817079424858093262e-01 -1.827853322029113770e-01 1.222044751048088074e-01 1.153865456581115723e-01 1.015815362334251404e-01 3.272593617439270020e-01 -1.058201715350151062e-01 -1.068028900772333145e-02 1.411580294370651245e-01 2.288481220602989197e-02 -1.827532947063446045e-01
1.762584149837493896e-01 3.044513165950775146e-01 3.367686569690704346e-01 -7.715938985347747803e-02 -2.486804574728012085e-01 2.115548551082611084e-01 -9.268555045127868652e-02 -2.626528590917587280e-02 -8.966232836246490479e-02 -1.825731992721557617e-01 2.640530765056610107e-01 -1.122089922428131104e-01 -2.096090316772460938e-01 6.654239445924758911e-02 -1.788843870162963867e-01 1.201974824070930481e-01 -1.149616017937660217e-01 2.263903990387916565e-02 8.094149082899093628e-02 3.308884054422378540e-02 -3.666592836380004883e-01 -5.390166491270065308e-02 2.799037396907806396e-01 -2.065241038799285889e-01 -1.144436076283454895e-01 -2.384538576006889343e-02 -3.799152001738548279e-02 8.846889436244964600e-02 -1.143380813300609589e-02 1.213823258876800537e-01 -3.173418045043945312e-01 -6.538840383291244507e-02
-4.589883238077163696e-02 4.602968692779541016e-02 1.758649796247482300e-01 -6.224893033504486084e-02 -2.653937041759490967e-01 2.284058332443237305e-01 -6.837154179811477661e-02 3.899419307708740234e-01 -1.208598837256431580e-01 6.907938513904809952e-03 1.215566024184226990e-01 -1.164479330182075500e-01 -5.816739425063133240e-02 2.151977866888046265e-01 -1.004374120384454727e-02 -2.874634228646755219e-03 -1.643171012401580811e-01 6.762268953025341034e-03 1.523682326078414917e-01 -1.553525403141975403e-02 -2.886954843997955322e-01 -5.504243969917297363e-01 8.575194329023361206e-02 -8.844481408596038818e-02 2.690800465643405914e-02 1.078712120652198792e-01 1.964095383882522583e-01 6.807176023721694946e-02 -3.704185411334037781e-02 -7.388886809349060059e-02 -2.316822558641433716e-01 -1.441348940134048462e-01
5.071114283055067062e-03 -1.939484924077987671e-01 8.135238662362098694e-03 1.339320186525583267e-02 4.951173905283212662e-03 2.834385037422180176e-01 1.820218116044998169e-01 -3.085121139883995056e-02 -3.308949172496795654e-01 -3.019157350063323975e-01 -1.358825266361236572e-01 -2.816915325820446014e-02 2.822982519865036011e-02 3.384251296520233154e-01 -3.136703670024871826e-01 3.930410370230674744e-02 1.606470793485641479e-01 8.389632403850555420e-02 7.899729907512664795e-02 5.407563969492912292e-02 -4.553646445274353027e-01 -6.276238709688186646e-02 -9.112478792667388916e-02 1.347803324460983276e-01 1.140758916735649109e-01 -7.608164101839065552e-02 -2.685344964265823364e-02 -2.442126572132110596e-01 1.437989026308059692e-01 8.871474862098693848e-02 -1.488692015409469604e-01 5.341297760605812073e-02
3.003998473286628723e-02 2.070100754499435425e-01 3.040511161088943481e-02 -3.200984373688697815e-02 1.345786005258560181e-01 2.622036933898925781e-01 -1.768349111080169678e-01 -7.240546494722366333e-02 4.944897070527076721e-02 -2.560571134090423584e-01 2.409742474555969238e-01 -1.066992878913879395e-01 -1.046943943947553635e-02 1.768762767314910889e-01 -2.720672786235809326e-01 1.116859093308448792e-01 -1.576032489538192749e-02 5.279714614152908325e-02 4.009569436311721802e-02 3.232867419719696045e-01 -3.221186101436614990e-01 1.165081560611724854e-01 1.179679259657859802e-01 -6.940157711505889893e-02 -1.375915706157684326e-01 3.240833878517150879e-01 1.976841241121292114e-01 -6.783789023756980896e-03 -1.068729609251022339e-01 1.714867651462554932e-01 -2.365407943725585938e-01 -2.654695212841033936e-01
-3.472277661785483360e-03 -1.361718326807022095e-01 3.280937075614929199e-01 6.464903056621551514e-02 1.317203044891357422e-01 3.172801434993743896e-01 1.918693184852600098e-01 -4.323526844382286072e-02 -5.056256651878356934e-01 -5.691099911928176880e-02 -1.274811383336782455e-02 -1.231704931706190109e-02 2.142892330884933472e-01 -1.261588633060455322e-01 1.515954434871673584e-01 1.124822199344635010e-01 7.410318404436111450e-02 1.617267355322837830e-02 -4.359968751668930054e-02 3.187250196933746338e-01 -1.961997002363204956e-01 -4.010530561208724976e-02 -1.287599205970764160e-01 -3.007624484598636627e-02 -1.799191236495971680e-01 -2.935449779033660889e-02 -1.089490950107574463e-01 -1.901228427886962891e-01 -1.950924396514892578e-01 1.458081901073455811e-01 -2.090508043766021729e-01 -7.170858234167098999e-02
2.835192382335662842e-01 -1.238943487405776978e-01 1.505834907293319702e-01 6.114634498953819275e-02 -2.732222080230712891e-01 3.821666538715362549e-01 1.948575079441070557e-01 4.977575317025184631e-02 -1.355269700288772583e-01 6.810605525970458984e-02 1.061242073774337769e-01 -4.342297464609146118e-02 -1.199718862771987915e-01 2.212220430374145508e-02 -9.822444058954715729e-03 -1.041576266288757324e-01 1.030489653348922729e-01 -1.194105371832847595e-01 7.602518890053033829e-03 7.457455247640609741e-02 -5.292678996920585632e-02 8.622684329748153687e-02 -6.232209503650665283e-02 2.496257871389389038e-01 6.065109744668006897e-02 2.910608649253845215e-01 5.366770029067993164e-01 1.193000897765159607e-01 5.754479393362998962e-02 2.292519360780715942e-01 -3.148422390222549438e-02 -1.681707426905632019e-02
1.427615731954574585e-01 1.744788885116577148e-02 2.521096765995025635e-01 -5.691864714026451111e-02 -4.942438751459121704e-02 2.823126018047332764e-01 1.807672679424285889e-01 -6.631592661142349243e-02 -4.951149225234985352e-01 1.531827151775360107e-01 4.940103739500045776e-02 -1.835358142852783203e-01 2.355146035552024841e-02 3.593347221612930298e-02 -1.973964422941207886e-01 -1.154237315058708191e-01 -8.159775286912918091e-02 3.328808769583702087e-02 2.993570566177368164e-01 7.007686793804168701e-02 -1.108011901378631592e-01 7.827592641115188599e-02 -1.041467264294624329e-01 -2.632066011428833008e-01 -2.506330311298370361e-01 1.292247325181961060e-01 9.947206825017929077e-02 -7.713138312101364136e-02 2.489448934793472290e-01 2.436533570289611816e-01 -3.778927400708198547e-02 -1.244431361556053162e-01
3.759017214179039001e-02 4.292507097125053406e-02 2.358364462852478027e-01 -1.499287635087966919e-01 -2.049104720354080200e-01 2.270478457212448120e-01 -3.086954122409224510e-03 1.129043623805046082e-01 1.320615112781524658e-01 1.864093914628028870e-02 -9.096129983663558960e-02 -1.457480937242507935e-01 3.871404379606246948e-02 1.403452083468437195e-02 -1.308989375829696655e-01 3.104902803897857666e-01 4.826709255576133728e-02 -8.314558863639831543e-02 5.090369656682014465e-02 3.396323919296264648e-01 -4.253529310226440430e-01 -1.371365785598754883e-01 -1.109830364584922791e-01 2.990919649600982666e-01 -2.788065373897552490e-01 1.233385652303695679e-01 -9.912412613630294800e-02 4.150665923953056335e-02 -1.494105812162160873e-02 -1.533212810754776001e-01 -1.311174184083938599e-01 -2.751487493515014648e-01
1.467122137546539307e-01 -6.645821779966354370e-02 3.719357252120971680e-01 -2.520922105759382248e-03 -1.949910670518875122e-01 2.273716181516647339e-01 -5.168124660849571228e-02 1.139971464872360229e-01 -3.380286991596221924e-01 2.341528832912445068e-01 3.987014293670654297e-02 -2.967413067817687988e-01 1.883199661970138550e-01 -4.498337954282760620e-02 -2.523202598094940186e-01 -7.262846827507019043e-02 -1.368950903415679932e-01 6.027992442250251770e-02 -2.535710111260414124e-02 -3.945768624544143677e-02 -9.529561549425125122e-02 -1.778155118227005005e-01 -2.465219050645828247e-01 1.384176034480333328e-02 1.123648658394813538e-01 2.444655001163482666e-01 1.759603470563888550e-01 1.521087288856506348e-01 -2.400951981544494629e-01 -5.161109194159507751e-02 -1.388164982199668884e-02 -2.278986424207687378e-01
1.080396845936775208e-01 -2.367797493934631348e-01 2.092723101377487183e-01 3.067158162593841553e-01 -2.149898856878280640e-01 2.865402102470397949e-01 -1.655966416001319885e-02 -1.408622860908508301e-01 1.093665510416030884e-01 -5.938490480184555054e-02 9.087843447923660278e-02 1.749015599489212036e-02 1.440549921244382858e-02 1.497640609741210938e-01 -1.540093421936035156e-01 -1.159123629331588745e-01 -2.639665305614471436e-01 -1.183739975094795227e-01 -2.133923396468162537e-02 -7.937286049127578735e-02 -2.471669465303421021e-01 -1.584344655275344849e-01 2.081773430109024048e-02 5.193380266427993774e-02 -2.044941633939743042e-01 3.924502432346343994e-01 -2.128533087670803070e-02 1.093091629445552826e-02 8.409595489501953125e-02 2.732989192008972168e-01 -3.227195739746093750e-01 -4.203956574201583862e-03
2.147460542619228363e-02 -1.075943261384963989e-01 1.697931140661239624e-01 -1.405481062829494476e-02 2.496186085045337677e-02 3.667846024036407471e-01 2.174548059701919556e-01 -1.214623972773551941e-01 -2.793166637420654297e-01 1.690388768911361694e-01 -2.382567971944808960e-01 -2.800637781620025635e-01 -2.845444530248641968e-02 -8.801692724227905273e-02 1.250507831573486328e-01 4.088343381881713867e-01 -1.594551280140876770e-02 -1.329770237207412720e-01 9.237111359834671021e-02 1.466454863548278809e-01 -2.059233635663986206e-01 8.314679563045501709e-02 -4.631792381405830383e-02 2.110089063644409180e-01 -4.032554477453231812e-02 2.027644068002700806e-01 1.755518317222595215e-01 -2.023451924324035645e-01 -2.256406992673873901e-01 2.626787498593330383e-02 -5.796054378151893616e-02 -1.232089027762413025e-01
4.377573356032371521e-02 -1.150656417012214661e-01 2.118847370147705078e-01 -1.784679740667343140e-01 -1.476935595273971558e-01 6.892326474189758301e-02 -4.369779303669929504e-02 4.898723214864730835e-02 -1.269678920507431030e-01 -2.209529429674148560e-01 -6.455054879188537598e-02 -6.826766580343246460e-02 5.139306560158729553e-02 3.672173917293548584e-01 -1.385762915015220642e-02 9.924261271953582764e-02 1.899429857730865479e-01 -1.471943687647581100e-02 -3.094604937359690666e-03 1.327660400420427322e-02 -4.697337150573730469e-01 -2.164249867200851440e-01 -3.167903050780296326e-02 -3.394047543406486511e-02 1.261851470917463303e-02 5.759353935718536377e-02 2.853738069534301758e-01 -1.033601984381675720e-01 -1.600173674523830414e-02 3.850880861282348633e-01 2.390673458576202393e-01 -2.202264368534088135e-01
6.697926670312881470e-02 -9.070918895304203033e-03 3.605736792087554932e-01 8.913240395486354828e-03 -8.441510796546936035e-02 2.319587767124176025e-01 9.066200256347656250e-02 2.350925505161285400e-01 -2.035681754350662231e-01 -1.163821965456008911e-01 1.068316102027893066e-01 -1.297543197870254517e-01 -8.910480886697769165e-02 4.625735804438591003e-02 -4.281925782561302185e-02 7.047306001186370850e-02 -2.431325465440750122e-01 2.302609533071517944e-01 -3.364903852343559265e-02 8.792015910148620605e-02 -8.926189690828323364e-02 3.455218300223350525e-02 2.517786622047424316e-01 -2.391904443502426147e-01 4.615961015224456787e-02 2.605782151222229004e-01 2.089398354291915894e-01 1.476569771766662598e-01 2.991247475147247314e-01 2.487607598304748535e-01 -7.305471599102020264e-02 -3.128260672092437744e-01
3.085802197456359863e-01 8.905714750289916992e-02 1.732183247804641724e-01 -1.964646279811859131e-01 -1.195239126682281494e-01 1.992284357547760010e-01 1.894512958824634552e-02 -7.371736317873001099e-02 -2.426681965589523315e-01 -3.406855836510658264e-02 -8.212032169103622437e-02 3.941053524613380432e-03 -3.287620544433593750e-01 3.595199063420295715e-02 -3.907234966754913330e-02 -3.577236086130142212e-02 -9.312857687473297119e-02 -8.940036594867706299e-02 -9.985939413309097290e-02 6.874349713325500488e-02 -4.230901896953582764e-01 -1.841184794902801514e-01 1.329729110002517700e-01 1.301642507314682007e-01 2.871624566614627838e-02 2.690071463584899902e-01 1.032563596963882446e-01 2.271633148193359375e-01 -1.202423050999641418e-01 3.452963382005691528e-02 -2.708661556243896484e-02 -3.984355926513671875e-01
-6.050061061978340149e-02 1.870255172252655029e-02 9.043475985527038574e-02 1.190780103206634521e-01 -1.573497503995895386e-01 4.273881018161773682e-01 -1.995722800493240356e-01 -2.956292778253555298e-02 -7.515484839677810669e-02 2.155706286430358887e-02 7.378859072923660278e-02 -3.859758377075195312e-01 3.789516910910606384e-02 1.217005029320716858e-01 1.203679144382476807e-01 2.767210081219673157e-02 -4.056675732135772705e-02 -6.117618829011917114e-02 -1.912211924791336060e-01 1.331874281167984009e-01 -1.254976987838745117e-01 -1.803763508796691895e-01 5.906439200043678284e-02 -2.577377855777740479e-01 -3.256512582302093506e-01 -1.063927933573722839e-01 1.391896009445190430e-01 -2.063188105821609497e-01 1.919619739055633545e-02 6.656438112258911133e-02 -2.800496220588684082e-01 -3.050267100334167480e-01
-4.245200008153915405e-02 1.176672130823135376e-01 8.063134551048278809e-02 1.040802001953125000e-01 -7.993822544813156128e-02 4.928277730941772461e-01 -5.465405434370040894e-02 1.280647665262222290e-01 8.398114889860153198e-02 -2.306026965379714966e-01 -1.302349418401718140e-01 -3.446202576160430908e-01 2.316010184586048126e-02 2.946091890335083008e-01 7.587289810180664062e-02 -1.615073829889297485e-01 -5.856837332248687744e-02 6.113924831151962280e-02 -5.243730545043945312e-02 2.836121022701263428e-01 -2.323465943336486816e-01 -1.436119526624679565e-01 2.090868912637233734e-02 -1.348045021295547485e-01 -1.031064167618751526e-01 1.441735923290252686e-01 -3.709704801440238953e-02 -1.971515119075775146e-01 -2.049754709005355835e-01 2.225195467472076416e-01 -1.527876108884811401e-01 -1.145684421062469482e-01
1.710444539785385132e-01 -2.533796615898609161e-02 1.509640961885452271e-01 1.021498441696166992e-01 -9.502665139734745026e-03 2.850995063781738281e-01 1.629160046577453613e-01 2.300350964069366455e-01 -2.301342040300369263e-01 -2.331320047378540039e-01 -1.105244085192680359e-01 -2.073816508054733276e-01 -2.037273943424224854e-01 6.538544595241546631e-02 5.351758375763893127e-02 2.937263250350952148e-01 3.103351593017578125e-01 1.336264307610690594e-03 3.037087433040142059e-02 2.026316225528717041e-01 -2.990428507328033447e-01 1.194628626108169556e-01 5.529225245118141174e-02 -1.201412081718444824e-01 -3.376019299030303955e-01 9.205029159784317017e-02 -2.273744940757751465e-01 9.521801024675369263e-02 -1.835218630731105804e-02 -1.209764182567596436e-01 -1.427569538354873657e-01 -2.337615005671977997e-02
-3.840850293636322021e-02 4.995217919349670410e-02 2.498914599418640137e-01 9.320813231170177460e-03 1.132170334458351135e-01 2.798631787300109863e-01 1.271678507328033447e-01 1.115268021821975708e-01 -9.343733638525009155e-02 -1.310637593269348145e-01 5.943257734179496765e-02 -1.682255864143371582e-01 6.107562035322189331e-02 -4.027755558490753174e-02 -3.481185138225555420e-01 5.611047148704528809e-02 -1.066122949123382568e-01 -2.551805377006530762e-01 1.651607602834701538e-01 9.754968434572219849e-02 -2.920789718627929688e-01 -1.585993021726608276e-01 1.618453711271286011e-01 1.680436283349990845e-01 -3.111859224736690521e-02 8.056677132844924927e-02 -2.233701199293136597e-01 1.810796856880187988e-01 1.842655837535858154e-01 2.423523813486099243e-01 2.675340138375759125e-02 -4.057048261165618896e-01
3.103593587875366211e-01 -1.552701145410537720e-01 3.294372558593750000e-01 -1.492367833852767944e-01 -2.417251467704772949e-01 3.261236846446990967e-01 4.102350771427154541e-02 -4.423967748880386353e-02 3.874958679080009460e-02 1.636046171188354492e-01 2.429854869842529297e-02 -1.597219146788120270e-02 -1.028563268482685089e-02 2.514110505580902100e-01 -1.305654644966125488e-01 1.792593151330947876e-01 -2.107845544815063477e-01 -9.441327303647994995e-02 1.322939991950988770e-01 2.082652896642684937e-01 -3.433502316474914551e-01 5.825470387935638428e-02 -1.767318844795227051e-01 -2.475192956626415253e-02 -8.356183767318725586e-02 1.370691508054733276e-01 -1.059395149350166321e-01 -2.652031742036342621e-02 -3.061854243278503418e-01 1.361489593982696533e-01 9.715858846902847290e-02 1.093582063913345337e-01
2.646298334002494812e-02 8.081240952014923096e-02 1.979230642318725586e-01 -7.035540044307708740e-02 -3.028730452060699463e-01 1.445912718772888184e-01 -1.944796293973922729e-01 1.733271926641464233e-01 -6.763678789138793945e-02 -9.269391000270843506e-02 -8.611426502466201782e-02 -1.161348372697830200e-01 -9.765323996543884277e-02 1.656630933284759521e-01 1.058258935809135437e-01 -1.319403946399688721e-01 1.187927648425102234e-01 -7.125603407621383667e-02 -7.979134470224380493e-02 1.970446482300758362e-02 -4.088724553585052490e-01 -1.598195284605026245e-01 -6.087131798267364502e-02 1.203882023692131042e-01 -2.379979789257049561e-01 2.161673754453659058e-01 1.416819244623184204e-01 -2.222029715776443481e-01 -2.358288913965225220e-01 -2.875060737133026123e-01 -3.247454166412353516e-01 -1.227558106184005737e-01
3.062179125845432281e-02 1.916683465242385864e-01 4.053108692169189453e-01 1.122364997863769531e-01 -1.853326112031936646e-01 2.131232470273971558e-01 -1.143543981015682220e-02 -4.477273672819137573e-02 -4.126611053943634033e-01 -1.506327241659164429e-01 3.027921319007873535e-01 3.289143368601799011e-02 -2.081389911472797394e-02 1.734754443168640137e-01 -7.770878076553344727e-02 1.958207227289676666e-02 -1.481413003057241440e-02 -1.688914000988006592e-01 2.090818285942077637e-01 -8.324249833822250366e-02 -2.387122064828872681e-01 -2.175333499908447266e-01 -7.938289642333984375e-02 -4.445898160338401794e-02 -6.684287637472152710e-02 4.640537872910499573e-02 1.538533270359039307e-01 2.434887290000915527e-01 1.439734697341918945e-01 2.466090023517608643e-01 -7.903379201889038086e-02 -1.072976440191268921e-01
-1.755720525979995728e-01 1.002529636025428772e-01 1.206793412566184998e-01 1.737748645246028900e-02 -1.377872079610824585e-01 2.244122177362442017e-01 -1.231236830353736877e-01 -1.268782019615173340e-01 -2.585684359073638916e-01 4.642263427376747131e-02 1.597805507481098175e-02 8.473915606737136841e-02 -1.872656494379043579e-01 1.176738068461418152e-01 -1.892568171024322510e-01 2.614644542336463928e-02 -1.625567488372325897e-02 -1.684604138135910034e-01 1.308308541774749756e-01 3.016535043716430664e-01 -4.657804071903228760e-01 -1.924423426389694214e-01 -2.994451522827148438e-01 1.060343608260154724e-01 -1.310747414827346802e-01 -8.627889305353164673e-02 1.159884780645370483e-01 7.582932710647583008e-02 2.914970219135284424e-01 1.926266998052597046e-01 -4.547355324029922485e-02 -1.488841921091079712e-01
-1.398420482873916626e-01 1.706728488206863403e-01 4.181558191776275635e-01 1.571039408445358276e-01 -2.420194000005722046e-01 2.527755796909332275e-01 1.304163187742233276e-01 1.244440302252769470e-02 -3.128334581851959229e-01 -1.568884402513504028e-01 1.660123169422149658e-01 4.965572059154510498e-02 -1.309832185506820679e-01 -3.082538209855556488e-02 -6.727954000234603882e-02 -1.444504708051681519e-01 1.895959079265594482e-01 -2.361349761486053467e-01 2.000623755156993866e-02 6.403723359107971191e-02 -3.218777775764465332e-01 -2.585431337356567383e-01 -9.322959184646606445e-02 -1.435241252183914185e-01 2.234625220298767090e-01 -3.786760196089744568e-02 9.863535314798355103e-02 -1.802925206720829010e-02 8.844592422246932983e-02 1.695244759321212769e-01 -2.866174094378948212e-02 -1.462485641241073608e-01
1.010311022400856018e-01 -2.392359077930450439e-01 -4.037173092365264893e-02 2.155289649963378906e-01 -9.633708745241165161e-02 4.237889647483825684e-01 3.167653083801269531e-01 1.080677881836891174e-01 -2.592920064926147461e-01 -2.958627045154571533e-01 -5.156971886754035950e-02 -2.576020359992980957e-02 5.719224736094474792e-02 -1.905088126659393311e-02 7.376156747341156006e-02 -1.569969654083251953e-01 -6.365583837032318115e-02 -2.744330167770385742e-01 2.377659380435943604e-01 1.300406903028488159e-01 -2.947045564651489258e-01 -1.129378154873847961e-01 -2.784358337521553040e-02 1.665144115686416626e-01 1.185653731226921082e-01 2.772037982940673828e-01 -2.932724542915821075e-02 3.628971055150032043e-02 6.633096188306808472e-02 -2.675634063780307770e-02 -1.112170144915580750e-01 1.697917282581329346e-02
1.338219642639160156e-01 -1.412074416875839233e-01 1.967173963785171509e-01 1.986462175846099854e-01 -1.924157589673995972e-01 9.898450225591659546e-02 2.342225611209869385e-01 4.143607988953590393e-02 7.016478478908538818e-02 -1.561721861362457275e-01 -1.854078322649002075e-01 -2.686798274517059326e-01 1.758878827095031738e-01 2.452246099710464478e-01 -7.273910450749099255e-04 1.260160803794860840e-01 1.040114238858222961e-01 -2.849051058292388916e-01 -4.746976122260093689e-02 5.975122004747390747e-02 -1.121325269341468811e-01 -1.384707912802696228e-02 5.825776606798171997e-02 -1.541635841131210327e-01 -2.901696227490901947e-02 8.233024179935455322e-02 -3.741598874330520630e-02 -2.618607878684997559e-01 -3.108638226985931396e-01 2.740924060344696045e-01 -3.749708533287048340e-01 -1.003450751304626465e-01
-1.238659955561161041e-02 2.619483470916748047e-01 6.214848905801773071e-02 6.182049959897994995e-02 -2.330016344785690308e-02 3.262517750263214111e-01 2.922853529453277588e-01 -1.824737340211868286e-02 -1.422221660614013672e-01 -4.311353433877229691e-03 -1.083408817648887634e-01 -2.314250618219375610e-01 -2.907496988773345947e-01 1.682978421449661255e-01 -1.537974625825881958e-01 1.713244467973709106e-01 6.360194087028503418e-02 -6.624127179384231567e-02 1.999594122171401978e-01 1.937323659658432007e-01 -2.060799747705459595e-01 -1.792440414428710938e-01 -2.284697890281677246e-01 1.400408446788787842e-01 3.560632765293121338e-01 2.461565285921096802e-01 6.249150633811950684e-02 7.126275449991226196e-02 -6.311912834644317627e-02 7.495761662721633911e-02 4.594358429312705994e-02 -1.973953843116760254e-01
6.054243567632511258e-05 1.092390343546867371e-01 3.726111650466918945e-01 2.084851861000061035e-01 -4.556886851787567139e-03 1.572095453739166260e-01 -8.756155148148536682e-03 1.113649085164070129e-01 -2.738048732280731201e-01 2.471279585734009743e-03 2.174682021141052246e-01 -1.172784045338630676e-01 -1.829579025506973267e-01 1.067884713411331177e-01 3.143148124217987061e-02 -6.840894371271133423e-02 1.176601499319076538e-01 -7.317833602428436279e-02 -7.285808026790618896e-02 2.110275626182556152e-01 -3.891218900680541992e-01 -2.724905312061309814e-01 -2.795486152172088623e-01 1.420385949313640594e-02 -2.546563930809497833e-02 -9.023215621709823608e-02 -1.838376373052597046e-02 2.245736718177795410e-01 3.228364139795303345e-02 3.574073314666748047e-01 1.120679453015327454e-01 -8.956146985292434692e-02
-5.808080732822418213e-02 -3.176586702466011047e-02 3.648024201393127441e-01 -1.221940442919731140e-01 -9.067652374505996704e-02 3.153511881828308105e-01 1.706530898809432983e-01 -3.644297271966934204e-02 1.424395889043807983e-01 -3.361322730779647827e-02 -9.531493484973907471e-02 9.692617505788803101e-02 -9.812013804912567139e-02 9.443977475166320801e-02 2.478373050689697266e-02 2.647877335548400879e-01 -6.264647934585809708e-03 1.155886873602867126e-01 -1.659787259995937347e-02 1.417475938796997070e-01 -3.829953372478485107e-01 8.448937535285949707e-02 1.354630570858716965e-03 3.694985061883926392e-02 3.476416170597076416e-01 1.087147146463394165e-01 -7.458012551069259644e-02 -3.556563258171081543e-01 1.332262456417083740e-01 6.048935279250144958e-02 -1.915414631366729736e-01 -2.617863118648529053e-01
1.563259810209274292e-01 -4.696296062320470810e-03 9.935313463211059570e-02 1.783536374568939209e-01 -1.319554299116134644e-01 2.346774041652679443e-01 -1.499528884887695312e-01 9.624006599187850952e-02 -8.584157377481460571e-02 1.839597970247268677e-01 -1.788291335105895996e-01 -1.599717438220977783e-01 -9.131550043821334839e-02 1.481603085994720459e-01 2.315773069858551025e-02 4.037441685795783997e-02 2.867527306079864502e-01 -1.618670821189880371e-01 2.377946078777313232e-01 1.126105785369873047e-01 -1.627243310213088989e-01 -2.906104326248168945e-01 2.392796427011489868e-01 2.799293212592601776e-02 2.017421573400497437e-01 3.084736168384552002e-01 -2.600348591804504395e-01 -1.508479416370391846e-01 -2.289897948503494263e-01 8.096475899219512939e-02 -1.265805661678314209e-01 -2.247602045536041260e-01
-6.870070844888687134e-02 2.895385622978210449e-01 3.167765736579895020e-01 -3.997883945703506470e-02 -2.966429293155670166e-01 9.894911944866180420e-02 2.194598615169525146e-01 -2.641728520393371582e-02 -7.436594367027282715e-02 7.070778310298919678e-02 1.223402917385101318e-01 9.452362544834613800e-03 -5.160468071699142456e-02 -8.973229676485061646e-02 -1.836515516042709351e-01 9.658813476562500000e-02 -1.677343845367431641e-01 -1.802677810192108154e-01 2.564174532890319824e-01 -1.015553809702396393e-02 -3.527869880199432373e-01 -2.976117134094238281e-01 2.438786812126636505e-02 4.018132574856281281e-03 -5.519041791558265686e-02 2.274996042251586914e-02 3.146344721317291260e-01 2.220134064555168152e-02 -1.093021184206008911e-01 2.464574724435806274e-01 -2.555873095989227295e-01 -4.799891263246536255e-02
2.909820079803466797e-01 -6.605470087379217148e-03 3.317626714706420898e-01 -3.609617799520492554e-02 -8.605030924081802368e-02 3.977942466735839844e-01 -1.609611697494983673e-02 2.114614844322204590e-02 1.401840150356292725e-01 -1.543437242507934570e-01 8.976579457521438599e-02 -3.256403654813766479e-02 1.220302656292915344e-01 -7.313514128327369690e-03 -9.841065108776092529e-02 1.681938394904136658e-02 1.869949698448181152e-01 3.546299040317535400e-02 2.610109746456146240e-01 4.069716483354568481e-02 -4.015341699123382568e-01 -2.102154344320297241e-01 -2.758765593171119690e-02 -3.648329898715019226e-02 -6.746292114257812500e-02 -2.389851361513137817e-01 -5.996313691139221191e-02 -1.215955242514610291e-01 2.362472414970397949e-01 3.079082071781158447e-01 1.236491724848747253e-01 -2.419598214328289032e-02
-7.491239160299301147e-02 1.826211512088775635e-01 -1.166809424757957458e-01 9.359535574913024902e-02 -9.922309964895248413e-02 3.943414613604545593e-02 2.868836820125579834e-01 -5.356984212994575500e-02 -2.134067565202713013e-01 8.366295695304870605e-02 -1.821144074201583862e-01 -6.612616125494241714e-03 5.130599439144134521e-02 2.731772661209106445e-01 3.148410003632307053e-03 -1.532239168882369995e-01 1.339158862829208374e-01 -2.334102839231491089e-01 8.473200350999832153e-02 3.040605187416076660e-01 -2.676745057106018066e-01 -3.142618834972381592e-01 2.085736244916915894e-01 6.406415998935699463e-02 -6.106922775506973267e-02 -8.307319134473800659e-03 1.010438427329063416e-01 5.414306372404098511e-02 6.665046326816082001e-03 1.326302438974380493e-01 -2.726093828678131104e-01 -3.957772552967071533e-01
4.922596812248229980e-01 2.704939991235733032e-02 4.312793910503387451e-01 -1.466674655675888062e-01 4.290636628866195679e-02 1.283300220966339111e-01 1.932259798049926758e-01 2.855056524276733398e-01 -4.173746705055236816e-02 -4.932001233100891113e-02 2.714839205145835876e-02 -1.273052990436553955e-01 1.265839636325836182e-01 -1.731533557176589966e-01 6.346079707145690918e-02 -8.013054728507995605e-03 -3.154164180159568787e-02 2.410580031573772430e-02 -5.651324242353439331e-02 5.199339613318443298e-02 -1.914826631546020508e-01 -1.735545098781585693e-01 4.509932361543178558e-03 -1.532040238380432129e-01 1.591290384531021118e-01 3.355097174644470215e-01 1.874873042106628418e-01 3.560382407158613205e-03 2.298561632633209229e-01 5.946022644639015198e-02 -1.037222892045974731e-01 -5.593281611800193787e-02
1.142506226897239685e-01 1.317931059747934341e-02 1.139288768172264099e-01 5.628849565982818604e-02 4.610265791416168213e-02 2.273114323616027832e-01 6.995256058871746063e-03 -3.130521476268768311e-01 -9.319092333316802979e-02 8.423908613622188568e-03 -3.484081029891967773e-01 -3.163510560989379883e-01 7.189889252185821533e-02 7.131095230579376221e-02 1.483882963657379150e-01 2.504636943340301514e-01 -1.475431472063064575e-01 -1.633749753236770630e-01 7.640700042247772217e-02 2.964290082454681396e-01 -2.850671112537384033e-01 -8.818310685455799103e-03 -9.529288113117218018e-02 2.721670567989349365e-01 -1.700630970299243927e-02 -3.581744851544499397e-03 1.505567431449890137e-01 2.375321649014949799e-02 -1.967523694038391113e-01 1.215950548648834229e-01 -2.688184976577758789e-01 -1.938862800598144531e-01
7.599117606878280640e-02 -2.015530318021774292e-01 2.268350571393966675e-01 3.041584491729736328e-01 -2.335281819105148315e-01 3.872543275356292725e-01 -3.438590094447135925e-02 6.694876402616500854e-02 -7.708567380905151367e-02 -1.596879214048385620e-01 5.071045458316802979e-02 4.234579205513000488e-02 -1.844114661216735840e-01 1.590952277183532715e-02 -6.710903346538543701e-02 -6.307325512170791626e-02 -4.978554695844650269e-02 -3.304525017738342285e-01 8.259352296590805054e-02 6.318860501050949097e-02 -3.179044649004936218e-02 -2.334102541208267212e-01 1.715205311775207520e-01 6.945348531007766724e-02 3.843940794467926025e-02 3.172501027584075928e-01 5.253794789314270020e-02 -1.637223809957504272e-01 6.575524806976318359e-02 3.002777695655822754e-01 -2.630700170993804932e-01 -1.153555065393447876e-01
-1.083900704979896545e-01 5.624348670244216919e-02 1.689845770597457886e-01 8.966141194105148315e-02 -1.240626946091651917e-01 2.422085255384445190e-01 -1.318159550428390503e-01 6.051115691661834717e-02 -1.487270593643188477e-01 1.518801692873239517e-02 6.162532791495323181e-02 -4.500412642955780029e-01 -4.508326202630996704e-02 1.824826598167419434e-01 -7.812414318323135376e-02 2.653094241395592690e-03 8.482275903224945068e-02 -3.741389140486717224e-02 -1.097543388605117798e-01 2.229089587926864624e-01 -1.141933500766754150e-01 -1.499211788177490234e-01 2.239306643605232239e-02 -3.283132910728454590e-01 -2.848417460918426514e-01 -6.876132637262344360e-02 1.529484689235687256e-01 -2.282399237155914307e-01 3.869136096909642220e-03 4.863265156745910645e-02 -3.859497010707855225e-01 -2.375878244638442993e-01
4.021083116531372070e-01 -7.384137064218521118e-02 3.633037805557250977e-01 9.549222141504287720e-02 8.297526836395263672e-02 1.411790996789932251e-01 1.794547289609909058e-01 2.306584864854812622e-01 -2.085170000791549683e-01 1.203804388642311096e-01 7.130944728851318359e-02 -1.725977510213851929e-01 2.317794114351272583e-01 -9.798900038003921509e-02 1.198423579335212708e-01 -2.106868922710418701e-01 -5.728550627827644348e-02 3.746106475591659546e-02 -3.921226784586906433e-02 6.811401993036270142e-02 -2.388717383146286011e-01 -1.373981684446334839e-01 -4.695923626422882080e-02 -1.914589107036590576e-01 -1.414975523948669434e-01 9.449205547571182251e-02 1.118581742048263550e-01 -1.029857024550437927e-01 3.344904780387878418e-01 1.283111274242401123e-01 -2.313188910484313965e-01 7.083376497030258179e-02
1.388215273618698120e-01 -1.510557979345321655e-01 4.250605702400207520e-01 6.186959892511367798e-02 -1.488478928804397583e-01 2.123861163854598999e-01 1.980872005224227905e-01 1.701552271842956543e-01 4.077302757650613785e-03 7.815118134021759033e-02 -2.022131085395812988e-01 -5.193105712532997131e-02 -1.299908906221389771e-01 2.235265225172042847e-01 9.488712251186370850e-02 3.348775207996368408e-01 -8.962831646203994751e-02 1.136285364627838135e-01 -1.660718321800231934e-01 5.126404017210006714e-02 -1.577056646347045898e-01 1.421144306659698486e-01 -7.574705034494400024e-02 -1.727115660905838013e-01 -3.733134642243385315e-02 2.736660838127136230e-02 -1.329575181007385254e-01 -1.193738058209419250e-01 3.400953412055969238e-01 -6.149985268712043762e-02 -1.827146261930465698e-01 -2.855570912361145020e-01
2.767837643623352051e-01 -1.020516827702522278e-01 3.533380329608917236e-01 1.887423731386661530e-02 -3.257738649845123291e-01 2.041899859905242920e-01 -6.083337217569351196e-02 6.254409998655319214e-02 3.575814515352249146e-02 -1.306721270084381104e-01 -9.030320495367050171e-02 -4.543906077742576599e-02 -2.371898591518402100e-01 2.836563587188720703e-01 1.752013526856899261e-02 -3.408492207527160645e-01 -9.814873337745666504e-03 -1.112406700849533081e-01 -1.603609919548034668e-01 3.224688023328781128e-02 -2.986208200454711914e-01 1.315103471279144287e-01 -1.467366516590118408e-01 2.324443496763706207e-02 3.378026559948921204e-02 1.373123824596405029e-01 2.620432972908020020e-01 1.769168823957443237e-01 7.559379190206527710e-02 -4.046628251671791077e-02 -4.214077815413475037e-02 -2.317361086606979370e-01
4.595763981342315674e-02 2.002004086971282959e-01 3.455479443073272705e-01 -5.280724167823791504e-02 -2.048363536596298218e-01 3.221296966075897217e-01 -1.746489480137825012e-02 1.081651896238327026e-01 -8.015517145395278931e-02 -2.120545357465744019e-01 1.566854268312454224e-01 -2.228551208972930908e-01 -5.319529771804809570e-02 1.270175576210021973e-01 1.048484966158866882e-01 2.590398788452148438e-01 -1.747038066387176514e-01 1.344725340604782104e-01 2.166393995285034180e-01 1.920751109719276428e-02 -3.662102818489074707e-01 -5.595286935567855835e-02 5.689046904444694519e-02 -3.161973506212234497e-02 1.548279374837875366e-01 1.123150214552879333e-01 1.946450620889663696e-01 3.500895202159881592e-01 8.299691975116729736e-02 6.492954492568969727e-02 -6.436128169298171997e-02 -7.453532516956329346e-02
-3.115635216236114502e-01 -2.750109732151031494e-01 1.291067525744438171e-02 2.645314037799835205e-01 -1.067922264337539673e-02 4.664482176303863525e-01 -5.370708927512168884e-02 -9.688671678304672241e-02 -2.010374702513217926e-02 -2.353323101997375488e-01 -7.730078697204589844e-02 -4.067757129669189453e-01 1.860027946531772614e-02 2.613223902881145477e-02 9.068932384252548218e-02 -2.641122601926326752e-02 8.158811181783676147e-02 5.912212654948234558e-02 -2.860447391867637634e-02 2.218895554542541504e-01 -1.602373868227005005e-01 -5.101722106337547302e-02 1.928267441689968109e-02 -7.889237254858016968e-02 -1.075092330574989319e-01 1.571979969739913940e-01 1.476100236177444458e-01 9.627141803503036499e-02 -3.090037591755390167e-02 3.906773775815963745e-02 -3.173056542873382568e-01 -1.563510149717330933e-01
1.169601008296012878e-01 -3.701986968517303467e-01 1.789408773183822632e-01 -2.182387374341487885e-02 -9.501816704869270325e-03 4.607878625392913818e-02 -2.762642502784729004e-02 1.261179745197296143e-01 -1.851733326911926270e-01 -1.209233850240707397e-01 -6.879716366529464722e-02 1.342105446383357048e-03 1.154222176410257816e-03 1.370743662118911743e-01 -5.664815381169319153e-02 2.198178768157958984e-01 7.991877198219299316e-02 -1.759052127599716187e-01 -2.125718593597412109e-01 4.149731248617172241e-03 -4.765649437904357910e-01 -1.303620934486389160e-01 -1.793725490570068359e-01 7.464150339365005493e-02 -8.222569595091044903e-04 1.582430750131607056e-01 2.469074279069900513e-01 -8.083582855761051178e-03 2.215225100517272949e-01 3.469441533088684082e-01 1.178896948695182800e-01 -2.003248184919357300e-01
-1.090897694230079651e-01 -1.168568357825279236e-01 1.643027365207672119e-01 -1.717704087495803833e-01 -6.698621902614831924e-03 2.273112237453460693e-01 2.308303266763687134e-01 1.145037785172462463e-01 -1.708689928054809570e-01 3.469198048114776611e-01 -3.376449272036552429e-02 -2.561878859996795654e-01 8.067183941602706909e-02 1.628435403108596802e-01 4.659169912338256836e-02 -2.083214223384857178e-01 -1.458376049995422363e-01 -7.854634523391723633e-02 -9.566655755043029785e-02 2.396836578845977783e-01 -3.097822070121765137e-01 -8.997584879398345947e-02 -2.119044065475463867e-01 1.781076639890670776e-01 7.527782022953033447e-02 2.564319670200347900e-01 -5.527689680457115173e-02 1.978345066308975220e-01 6.306941062211990356e-02 1.905819475650787354e-01 -2.502454519271850586e-01 -1.168451830744743347e-01
-1.559128910303115845e-01 1.702993810176849365e-01 3.033619225025177002e-01 2.250502705574035645e-01 -1.367334723472595215e-01 9.539728611707687378e-02 6.898542493581771851e-02 9.793607145547866821e-02 -2.924197912216186523e-01 -7.346419245004653931e-02 1.455107480287551880e-01 -1.102832257747650146e-01 -1.444149464368820190e-01 1.019181683659553528e-01 5.599041655659675598e-02 9.089194238185882568e-02 9.857147186994552612e-02 -3.051712550222873688e-02 3.859392106533050537e-01 -2.704410254955291748e-02 -4.112012982368469238e-01 -2.794879674911499023e-01 -2.608238160610198975e-01 5.649513006210327148e-02 1.031077653169631958e-01 4.122003540396690369e-02 1.850983202457427979e-01 -5.267630144953727722e-02 8.112651854753494263e-02 7.451234012842178345e-02 -1.857280433177947998e-01 -1.422705054283142090e-01
4.773656129837036133e-01 -2.430210560560226440e-01 2.158549726009368896e-01 7.656054198741912842e-02 2.943605929613113403e-02 2.126479446887969971e-01 -1.658929698169231415e-02 -1.612206995487213135e-01 2.344993315637111664e-02 1.079766005277633667e-01 1.821406036615371704e-01 -3.550722301006317139e-01 -2.299356311559677124e-01 -4.040205851197242737e-02 -6.367771327495574951e-02 1.052141487598419189e-01 9.262811392545700073e-02 -6.105915084481239319e-02 1.338689178228378296e-01 2.157150059938430786e-01 -1.573758870363235474e-01 3.454117849469184875e-02 -1.941219717264175415e-02 -2.782136499881744385e-01 -1.314489543437957764e-01 -2.991368435323238373e-02 9.816963225603103638e-02 -4.373734444379806519e-02 -2.928350679576396942e-02 2.493682503700256348e-01 6.019729003310203552e-02 -2.650951743125915527e-01
-8.559326082468032837e-02 6.318064033985137939e-02 4.494202136993408203e-01 1.865232288837432861e-01 -1.832808554172515869e-01 1.820257678627967834e-02 8.755791932344436646e-02 5.679734051227569580e-02 -2.203683853149414062e-01 -1.908736079931259155e-01 9.548951685428619385e-02 -2.835439145565032959e-02 -2.214082032442092896e-01 1.386987231671810150e-02 -6.376893073320388794e-02 -1.744777709245681763e-01 1.367424726486206055e-01 -2.042593508958816528e-01 6.186090037226676941e-02 -4.984918516129255295e-03 -4.185865223407745361e-01 -2.438844293355941772e-01 -2.027191370725631714e-01 -1.874703168869018555e-01 4.933379963040351868e-02 -8.630706369876861572e-02 5.005520209670066833e-02 -1.235171332955360413e-01 -2.363104373216629028e-02 3.276932239532470703e-01 -4.770430270582437515e-03 -1.328220367431640625e-01
1.182953640818595886e-01 9.289922565221786499e-02 9.365394711494445801e-02 6.542778760194778442e-02 -2.400642484426498413e-01 1.791573911905288696e-01 8.937104046344757080e-02 1.106083467602729797e-01 -1.598192304372787476e-01 7.325544953346252441e-02 -3.245294094085693359e-01 -8.586522191762924194e-02 6.024612858891487122e-02 1.805297136306762695e-01 -3.870099782943725586e-02 -8.864703774452209473e-02 -3.488299623131752014e-02 8.418869972229003906e-02 2.929074168205261230e-01 2.134141921997070312e-01 -2.496197372674942017e-01 9.478013962507247925e-02 -9.614102542400360107e-02 -2.061393707990646362e-01 -3.339005112648010254e-01 1.265726387500762939e-01 -3.041299059987068176e-03 2.687827646732330322e-01 7.510611414909362793e-02 2.306710779666900635e-01 -2.738213837146759033e-01 -2.625465095043182373e-01
2.152132242918014526e-02 -2.096566259860992432e-01 1.377632319927215576e-01 2.927147150039672852e-01 -2.766076028347015381e-01 5.049967765808105469e-01 2.365578562021255493e-01 -1.116746589541435242e-01 -8.813495934009552002e-02 -1.418215036392211914e-01 -2.360707223415374756e-01 6.936661899089813232e-02 8.292802423238754272e-02 -2.915409952402114868e-02 -1.636731065809726715e-02 -9.414724260568618774e-02 1.902524679899215698e-01 -2.134818434715270996e-01 1.663229465484619141e-01 1.179419308900833130e-01 -8.196567744016647339e-02 -8.585093915462493896e-02 -1.272751018404960632e-02 -2.733378298580646515e-02 1.834469437599182129e-01 1.347521692514419556e-01 5.063724890351295471e-02 -1.114988774061203003e-01 -3.034877032041549683e-02 7.074166089296340942e-02 -3.618596792221069336e-01 -6.048444658517837524e-02
2.806981503963470459e-01 2.124535441398620605e-01 2.526976466178894043e-01 -1.677332669496536255e-01 -1.217667236924171448e-01 2.344916015863418579e-01 -2.988699637353420258e-02 -3.445076197385787964e-02 -9.573907405138015747e-02 -2.924742922186851501e-02 8.249028772115707397e-02 -1.008226126432418823e-01 -1.173889264464378357e-01 2.184427529573440552e-02 -1.585069298744201660e-01 8.325598388910293579e-02 -4.273768514394760132e-02 2.395216934382915497e-02 -9.946748614311218262e-02 -1.297879964113235474e-01 -3.304632604122161865e-01 -1.004187986254692078e-01 3.033819198608398438e-01 -1.276029497385025024e-01 1.599159091711044312e-03 2.378295809030532837e-01 -8.312645554542541504e-02 8.712943643331527710e-02 -2.651286721229553223e-01 1.087875962257385254e-01 -4.780109226703643799e-01 -2.102630585432052612e-02
1.338683813810348511e-01 -8.604858070611953735e-02 2.266039848327636719e-01 1.268763095140457153e-03 -2.080282419919967651e-01 2.835149765014648438e-01 -3.021148778498172760e-02 1.514943540096282959e-01 -2.949104309082031250e-01 9.462968260049819946e-02 3.852172940969467163e-02 -1.560090184211730957e-01 1.048779413104057312e-01 4.591132327914237976e-02 -2.897148132324218750e-01 2.353950217366218567e-02 -2.557584047317504883e-01 8.882565796375274658e-02 -2.808858454227447510e-01 -6.729260832071304321e-02 -1.803750544786453247e-01 -2.795993685722351074e-01 -1.388150304555892944e-01 -5.402824655175209045e-02 1.123410984873771667e-01 3.499269485473632812e-01 7.863432914018630981e-02 1.973435282707214355e-01 -2.048960924148559570e-01 -2.691545709967613220e-02 -1.346493661403656006e-01 -1.606144756078720093e-01
3.056259825825691223e-02 -1.017804518342018127e-01 8.638564497232437134e-02 8.231707662343978882e-02 -3.848901391029357910e-02 3.573007583618164062e-01 2.102340012788772583e-01 2.767614647746086121e-02 -3.174879550933837891e-01 -2.199184596538543701e-01 -6.270165741443634033e-02 2.583174034953117371e-02 2.512314319610595703e-01 -2.247783541679382324e-01 1.000765711069107056e-01 -6.798736751079559326e-02 1.618023812770843506e-01 4.915479943156242371e-02 1.441633552312850952e-01 3.469617068767547607e-01 -3.628907501697540283e-01 -1.530255079269409180e-01 -9.237921983003616333e-02 -1.526845544576644897e-01 -3.280993178486824036e-02 -1.483673751354217529e-01 2.804736793041229248e-01 -8.562339842319488525e-02 2.030607126653194427e-02 1.075726822018623352e-01 -1.091697141528129578e-01 1.691565364599227905e-01
-3.384032845497131348e-02 -1.077603828161954880e-02 1.069865003228187561e-01 1.223649084568023682e-01 1.164929121732711792e-01 2.550094127655029297e-01 3.320808112621307373e-01 2.180934995412826538e-01 -2.130288779735565186e-01 -2.922176718711853027e-01 -5.175414960831403732e-03 -2.303308993577957153e-01 8.268592506647109985e-02 -5.268108472228050232e-02 6.457809358835220337e-03 1.598985493183135986e-01 1.938420385122299194e-01 -3.942032530903816223e-02 -2.178026549518108368e-02 1.009415462613105774e-01 -4.271390736103057861e-01 1.990081369876861572e-01 1.237338036298751831e-02 -6.887485086917877197e-02 -2.560776174068450928e-01 1.685781031847000122e-01 -9.331926703453063965e-02 -4.742951318621635437e-02 -1.460558325052261353e-01 1.396134346723556519e-01 -2.805694341659545898e-01 1.247664839029312134e-01
6.344745308160781860e-02 -1.850216537714004517e-01 1.048919409513473511e-01 -9.157551079988479614e-02 7.236131280660629272e-02 2.451028376817703247e-01 1.045442745089530945e-01 -1.394874602556228638e-01 -3.209353238344192505e-02 -1.537995487451553345e-01 -1.011389940977096558e-01 -2.052153795957565308e-01 -1.300974190235137939e-01 1.380962133407592773e-01 -2.906613945960998535e-01 2.370910942554473877e-01 2.454168051481246948e-01 -1.838849298655986786e-02 1.818153113126754761e-01 2.728355862200260162e-02 -2.814370393753051758e-01 -1.523532420396804810e-01 9.800280444324016571e-03 1.579227298498153687e-01 -1.236883178353309631e-01 -2.468641102313995361e-02 1.258767843246459961e-01 -4.279352128505706787e-01 -3.218712285161018372e-02 3.374935984611511230e-01 -2.884979546070098877e-02 -2.011510580778121948e-01
2.636503428220748901e-02 1.590498685836791992e-01 3.639282286167144775e-01 7.069202512502670288e-02 -4.011955857276916504e-01 9.878181666135787964e-02 -2.597403526306152344e-02 6.988327205181121826e-02 -1.161920800805091858e-01 1.841641217470169067e-02 1.261345148086547852e-01 1.322712302207946777e-01 -2.062893472611904144e-03 2.215387821197509766e-01 1.830089092254638672e-01 1.076195091009140015e-01 -1.615964323282241821e-01 -7.205434888601303101e-02 1.627712994813919067e-01 -6.545821204781532288e-03 -3.035335540771484375e-01 -2.132377475500106812e-01 -4.675801843404769897e-02 -8.047747611999511719e-02 4.981305822730064392e-02 1.622127145528793335e-01 3.687942028045654297e-01 6.793917715549468994e-02 1.230481043457984924e-01 7.774110883474349976e-02 -3.510260581970214844e-01 3.095514141023159027e-02
-1.723158061504364014e-01 1.356443949043750763e-02 2.958170175552368164e-01 5.027467012405395508e-02 -3.231262266635894775e-01 2.632804512977600098e-01 9.560448676347732544e-02 3.370573744177818298e-02 -2.424883395433425903e-01 -2.598182484507560730e-02 2.715837657451629639e-01 5.441702529788017273e-02 -2.724757790565490723e-02 3.024968802928924561e-01 -2.490640804171562195e-02 -1.479223836213350296e-02 1.190042588859796524e-02 -1.032070741057395935e-01 1.051636487245559692e-01 -1.015670225024223328e-01 -1.577493548393249512e-01 -4.241427481174468994e-01 -2.232748121023178101e-01 3.044789470732212067e-02 1.793327182531356812e-01 2.800956964492797852e-01 6.066535785794258118e-02 1.287650316953659058e-01 -8.080237358808517456e-02 2.542604692280292511e-02 -2.015143781900405884e-01 -2.041003294289112091e-02
5.099814385175704956e-02 2.528153592720627785e-03 3.665842115879058838e-01 2.992062456905841827e-02 7.902453839778900146e-02 9.990732371807098389e-02 1.263382285833358765e-01 7.843995839357376099e-02 -1.502437442541122437e-01 -2.164752483367919922e-01 -3.547196090221405029e-02 -5.883113667368888855e-02 -3.058455698192119598e-02 1.098915040493011475e-01 8.871673792600631714e-02 1.251771450042724609e-01 -1.016467288136482239e-01 1.561460644006729126e-01 -1.593680004589259624e-03 9.018544107675552368e-02 3.916462510824203491e-02 -2.760143019258975983e-02 9.285362320952117443e-04 -2.339671254158020020e-01 9.867154061794281006e-02 3.369557559490203857e-01 2.785574793815612793e-01 1.007391884922981262e-01 1.371659785509109497e-01 4.209425449371337891e-01 -1.438016444444656372e-01 -4.306699037551879883e-01
-1.596195697784423828e-01 -6.377039477229118347e-03 1.078373044729232788e-01 2.862372398376464844e-01 -2.850269973278045654e-01 2.556735873222351074e-01 1.742273196578025818e-02 -1.426495891064405441e-02 -5.693868920207023621e-02 -2.026997506618499756e-01 -1.062818244099617004e-02 -4.090262949466705322e-02 1.370397657155990601e-01 1.521143615245819092e-01 -5.208131298422813416e-02 1.158959940075874329e-01 7.453202456235885620e-02 -1.645770221948623657e-01 -2.079326659440994263e-01 3.578816354274749756e-01 -3.152584731578826904e-01 4.446998611092567444e-02 -5.010936781764030457e-02 -1.188392285257577896e-02 -2.991849780082702637e-01 3.642863407731056213e-02 5.693374946713447571e-02 2.509853988885879517e-02 -2.074028700590133667e-01 8.137295395135879517e-02 -3.379237949848175049e-01 -2.512215077877044678e-01
9.085503965616226196e-02 -1.547760218381881714e-01 2.871760129928588867e-01 -1.464943587779998779e-01 4.742086678743362427e-02 7.976641505956649780e-02 2.496770471334457397e-01 3.316458687186241150e-02 -2.590880692005157471e-01 3.170205652713775635e-01 4.325352609157562256e-02 -6.467752158641815186e-02 1.288569271564483643e-01 1.420470923185348511e-01 5.085372552275657654e-02 -7.895995676517486572e-02 1.069722771644592285e-01 -2.154290825128555298e-01 2.530171535909175873e-02 -4.099039360880851746e-03 -3.137016296386718750e-01 8.592750132083892822e-02 -4.998616129159927368e-02 -1.401680856943130493e-01 3.022480569779872894e-02 2.820022404193878174e-01 6.560511421412229538e-03 2.582934796810150146e-01 1.841514110565185547e-01 3.041794598102569580e-01 -1.903141289949417114e-01 -2.760845422744750977e-01
1.175620555877685547e-01 1.530475914478302002e-01 2.771556973457336426e-01 2.072417736053466797e-02 -3.005718626081943512e-02 2.378120273351669312e-01 1.591433435678482056e-01 -4.743390902876853943e-02 -4.289291799068450928e-01 1.349283158779144287e-01 -2.974113449454307556e-02 -2.243540883064270020e-01 3.808907419443130493e-02 2.152283340692520142e-01 -6.635860353708267212e-02 -3.657513484358787537e-02 1.123475655913352966e-02 1.153772026300430298e-01 4.083313047885894775e-01 1.139421090483665466e-01 -1.830862760543823242e-01 5.741330608725547791e-02 -4.239799454808235168e-03 -2.480265349149703979e-01 -2.132672816514968872e-01 9.688016772270202637e-02 8.584216982126235962e-02 7.995443791151046753e-02 2.186826765537261963e-01 2.752751111984252930e-01 -8.422066271305084229e-02 -5.221544578671455383e-02
1.735501177608966827e-02 1.896678209304809570e-01 3.754597604274749756e-01 -1.218002289533615112e-02 -2.724625170230865479e-01 1.414777338504791260e-01 1.544721424579620361e-01 1.371161937713623047e-01 -7.510697841644287109e-02 2.325466834008693695e-02 -4.050526022911071777e-02 2.363993823528289795e-01 -5.664770677685737610e-02 1.727351844310760498e-01 -2.549100518226623535e-01 7.754963636398315430e-02 3.021946847438812256e-01 -1.076543182134628296e-01 -8.574680238962173462e-02 -9.967540204524993896e-02 -3.319925665855407715e-01 -3.141614794731140137e-02 -4.809280112385749817e-02 -1.371126323938369751e-01 -6.076966598629951477e-02 1.988931000232696533e-01 5.961742252111434937e-02 -8.641222864389419556e-02 -1.390277966856956482e-02 2.794032692909240723e-01 -2.223916053771972656e-01 -2.888563871383666992e-01
1.933219283819198608e-01 -7.968494296073913574e-02 1.954269111156463623e-01 7.867693901062011719e-02 -2.197955995798110962e-01 2.842058539390563965e-01 -1.789844408631324768e-02 4.167034029960632324e-01 -1.575737819075584412e-02 1.105364561080932617e-01 5.708920210599899292e-02 -5.342409387230873108e-02 -3.096122443675994873e-01 1.266388129442930222e-02 -2.851022593677043915e-02 -6.153142079710960388e-02 -6.199122872203588486e-03 -1.587753742933273315e-01 7.340496033430099487e-02 2.784001827239990234e-01 -2.688795030117034912e-01 5.131197720766067505e-02 2.162019256502389908e-03 8.301643654704093933e-03 1.515373289585113525e-01 1.431909650564193726e-01 4.200110733509063721e-01 8.638959378004074097e-02 -6.355033069849014282e-02 2.204512357711791992e-01 -1.266461908817291260e-01 1.024154648184776306e-01
2.668022513389587402e-01 4.951005056500434875e-02 2.536678612232208252e-01 3.720526024699211121e-02 -2.114653773605823517e-02 1.696077641099691391e-03 -5.401709675788879395e-02 1.885116249322891235e-01 -5.411075055599212646e-02 -2.207402326166629791e-02 -1.989843845367431641e-01 -8.727372437715530396e-02 6.912649422883987427e-02 4.232138022780418396e-02 1.630859822034835815e-01 -5.293938890099525452e-02 -1.874330937862396240e-01 1.864849030971527100e-02 5.461999401450157166e-02 2.696458101272583008e-01 -3.630355000495910645e-01 1.102540269494056702e-01 -1.171056479215621948e-01 -1.824707537889480591e-01 -3.274512588977813721e-01 9.842954576015472412e-02 2.222108989953994751e-01 1.430433839559555054e-01 2.017905563116073608e-02 2.658525407314300537e-01 -3.268068730831146240e-01 -2.614626884460449219e-01
2.970735430717468262e-01 1.171137169003486633e-01 4.062648415565490723e-01 2.622649371623992920e-01 -1.398730278015136719e-01 4.039749205112457275e-01 2.277784347534179688e-01 2.843514084815979004e-01 -1.378276199102401733e-01 6.298914086073637009e-03 8.624752983450889587e-03 6.724652834236621857e-03 2.055467218160629272e-01 1.674691215157508850e-02 -2.220969647169113159e-02 2.201413810253143311e-01 9.196542948484420776e-02 -2.399759553372859955e-02 2.200058847665786743e-01 2.077426761388778687e-01 -8.853870630264282227e-02 -1.240693107247352600e-01 -3.148103132843971252e-02 -5.296105891466140747e-02 -1.781108975410461426e-01 -1.171062439680099487e-01 -2.055381238460540771e-02 -6.525021046400070190e-02 -8.067549020051956177e-02 -4.327419400215148926e-02 8.121634274721145630e-02 -2.129356861114501953e-01
8.371949195861816406e-02 -1.920109093189239502e-01 1.401685178279876709e-01 -7.610929012298583984e-02 1.421741098165512085e-01 2.392677664756774902e-01 8.280143141746520996e-02 -4.593116790056228638e-02 -3.293867409229278564e-02 -2.089642286300659180e-01 -1.380240619182586670e-01 -2.339442260563373566e-02 -6.867174059152603149e-02 6.093313917517662048e-02 -3.034187853336334229e-01 3.920328319072723389e-01 3.577967286109924316e-01 2.475098334252834320e-02 7.484079897403717041e-02 -8.698114007711410522e-02 -3.543995916843414307e-01 -1.169698834419250488e-01 -2.557944878935813904e-02 7.370561826974153519e-03 -2.609470393508672714e-03 1.010179147124290466e-01 8.846952021121978760e-02 -2.939055562019348145e-01 -1.529794931411743164e-02 2.642183303833007812e-01 -1.921235471963882446e-01 -1.804469078779220581e-01
-1.504596136510372162e-02 -1.243393123149871826e-01 1.803774684667587280e-01 -2.689307928085327148e-01 -1.012674532830715179e-02 1.685964614152908325e-01 -2.883936092257499695e-02 1.462879683822393417e-02 -2.475815862417221069e-01 -3.319591656327247620e-02 -2.179070115089416504e-01 -1.079406887292861938e-01 2.893564403057098389e-01 1.728641102090477943e-03 -7.910168170928955078e-02 9.530189633369445801e-02 3.438524156808853149e-02 -2.223313748836517334e-01 -9.693151712417602539e-02 1.069406494498252869e-01 -4.868963062763214111e-01 -1.640462875366210938e-01 -3.014590032398700714e-02 1.820526458323001862e-02 -2.200366556644439697e-01 1.307142376899719238e-01 -3.469086438417434692e-02 -6.361933797597885132e-02 8.167647756636142731e-03 9.164328873157501221e-02 -4.552409648895263672e-01 7.842002063989639282e-02
2.844982035458087921e-02 -1.764025390148162842e-01 5.497843027114868164e-02 3.921772167086601257e-02 2.925447747111320496e-02 2.223438173532485962e-01 2.119910418987274170e-01 2.873848676681518555e-01 -3.269598186016082764e-01 8.585751801729202271e-02 2.059247195720672607e-01 2.476759999990463257e-02 -1.612310260534286499e-01 -4.876073822379112244e-02 1.180097013711929321e-01 1.696693003177642822e-01 -2.518152594566345215e-01 -5.704230070114135742e-02 5.153734236955642700e-02 3.197897374629974365e-01 -9.743253141641616821e-02 -2.775022685527801514e-01 -1.783563196659088135e-01 -1.943764835596084595e-01 -1.903140097856521606e-01 1.232553832232952118e-02 -9.721584618091583252e-02 -2.518333494663238525e-01 1.998971588909626007e-02 2.290067672729492188e-01 -2.567680478096008301e-01 -4.017098993062973022e-02
-1.163259521126747131e-01 -4.036711156368255615e-02 4.988540112972259521e-01 6.831174343824386597e-02 -3.110329210758209229e-01 -2.753769233822822571e-02 -7.717750221490859985e-02 5.007136240601539612e-02 -1.852236241102218628e-01 1.747436523437500000e-01 6.292255967855453491e-02 3.819281235337257385e-02 -1.081095449626445770e-02 2.482177317142486572e-01 -5.052148550748825073e-02 1.766743361949920654e-01 -1.201690137386322021e-01 3.065254539251327515e-02 1.381254345178604126e-01 -5.394798237830400467e-03 -2.562648057937622070e-01 -2.503840923309326172e-01 -3.360087424516677856e-02 -6.499247252941131592e-02 5.725009366869926453e-02 1.642849594354629517e-01 3.781287372112274170e-01 -9.709064662456512451e-02 8.853200823068618774e-02 1.555164903402328491e-01 -2.742670178413391113e-01 3.836556896567344666e-02
1.645172089338302612e-01 -6.310126185417175293e-02 2.968243360519409180e-01 -1.472200546413660049e-02 3.264209255576133728e-02 2.147742509841918945e-01 1.998746842145919800e-01 -7.412794977426528931e-02 -1.933031380176544189e-01 1.161082014441490173e-01 -8.271820098161697388e-02 7.927692681550979614e-02 7.647108286619186401e-02 6.490196287631988525e-02 -7.982962764799594879e-03 -1.586123257875442505e-01 -6.325565278530120850e-02 -9.325913339853286743e-02 -1.770412027835845947e-01 -7.371548563241958618e-03 -2.351892143487930298e-01 1.554083973169326782e-01 -2.207259982824325562e-01 -8.504934608936309814e-02 -1.169707104563713074e-01 5.480084419250488281e-01 2.728044092655181885e-01 9.143368154764175415e-02 2.030781507492065430e-01 1.842792518436908722e-02 -4.661215469241142273e-02 -2.620884478092193604e-01
2.150493301451206207e-02 -2.885937690734863281e-01 4.416461661458015442e-02 2.482614815235137939e-01 -2.511244118213653564e-01 2.928637862205505371e-01 4.945827275514602661e-02 -9.607017040252685547e-02 6.345864385366439819e-03 -1.174212321639060974e-01 -2.107178978621959686e-02 -1.289626508951187134e-01 -2.091634273529052734e-02 8.888931572437286377e-02 -1.049488708376884460e-01 -4.634663090109825134e-02 -1.896712779998779297e-01 -9.430859982967376709e-02 -4.172930493950843811e-02 5.281075835227966309e-02 -1.726566851139068604e-01 -2.436059266328811646e-01 1.580515950918197632e-01 4.201858770102262497e-03 -2.196133583784103394e-01 4.797988831996917725e-01 1.112323626875877380e-02 -1.087761819362640381e-01 1.339149177074432373e-01 2.045372575521469116e-01 -3.478686809539794922e-01 -7.090956717729568481e-02
5.934739708900451660e-01 -1.787353605031967163e-01 2.493791878223419189e-01 -5.695534497499465942e-02 -1.643994748592376709e-01 3.118249177932739258e-01 8.406655490398406982e-02 4.666555300354957581e-02 -1.882473528385162354e-01 1.018831953406333923e-01 -2.253432385623455048e-02 -1.303027719259262085e-01 2.707137726247310638e-02 -7.491572294384241104e-03 -2.401034161448478699e-02 -1.250732392072677612e-01 2.301812618970870972e-01 5.598147585988044739e-02 2.136714197695255280e-02 1.691181063652038574e-01 -1.740100383758544922e-01 1.619540154933929443e-01 -2.242579609155654907e-01 3.048136085271835327e-02 1.896951049566268921e-01 1.672760695219039917e-01 1.142133995890617371e-01 2.510762214660644531e-02 -1.239716261625289917e-01 2.094812542200088501e-01 -3.578944876790046692e-02 7.424244284629821777e-02
1.905042827129364014e-01 9.535225480794906616e-02 2.670314013957977295e-01 -3.660272434353828430e-02 -1.589924991130828857e-01 -7.174652069807052612e-03 9.684960544109344482e-02 3.736343607306480408e-02 -1.977603584527969360e-01 1.527270376682281494e-01 -8.930468559265136719e-02 -1.751920580863952637e-01 1.022381149232387543e-02 1.130066961050033569e-01 -2.067853230983018875e-03 1.124367192387580872e-01 -1.296219676733016968e-01 -5.452215671539306641e-03 2.154275327920913696e-01 2.753013074398040771e-01 -4.355186820030212402e-01 1.665305532515048981e-02 1.168864294886589050e-01 -3.315119147300720215e-01 -5.761906877160072327e-02 2.894070930778980255e-02 6.309174746274948120e-02 3.239203691482543945e-01 1.892277002334594727e-01 2.788264453411102295e-01 -1.998603194952011108e-01 1.163041498512029648e-02
2.724782936275005341e-02 1.206257729791104794e-03 2.231846600770950317e-01 4.860920831561088562e-02 5.550403892993927002e-02 9.270842373371124268e-02 2.259464934468269348e-02 -7.246258109807968140e-02 -3.464594483375549316e-01 -1.163364872336387634e-01 -1.437301486730575562e-01 -1.254226267337799072e-01 1.218147650361061096e-01 -5.681250989437103271e-02 2.014032937586307526e-02 1.140064820647239685e-01 3.074084781110286713e-02 -7.875969260931015015e-02 4.544455185532569885e-02 1.633236408233642578e-01 -2.751960456371307373e-01 -8.938621729612350464e-03 -4.551553353667259216e-02 -2.638460099697113037e-01 -4.209520518779754639e-01 2.879328131675720215e-01 2.645586431026458740e-01 6.431902199983596802e-02 3.429221510887145996e-01 2.967528104782104492e-01 1.095804013311862946e-02 -6.941772997379302979e-02
-1.018933951854705811e-02 -8.313702046871185303e-02 2.844584286212921143e-01 6.490339338779449463e-02 -2.152748107910156250e-01 1.476219892501831055e-01 1.763697862625122070e-01 1.228283420205116272e-01 -1.842097491025924683e-01 -3.095332682132720947e-01 2.527094185352325439e-01 2.664576284587383270e-02 -3.374340012669563293e-02 1.226323843002319336e-01 -7.898978143930435181e-02 -1.011600196361541748e-01 1.977843344211578369e-01 -1.291748285293579102e-01 -2.543695829808712006e-02 -9.976499713957309723e-03 -4.014160037040710449e-01 -1.779787242412567139e-01 -2.637709975242614746e-01 -1.922676116228103638e-01 1.910111457109451294e-01 4.301442578434944153e-02 1.295178681612014771e-01 -6.079072505235671997e-02 -7.636576145887374878e-02 2.865826189517974854e-01 1.300173848867416382e-01 -2.167581766843795776e-01
2.198736965656280518e-01 2.023341655731201172e-01 2.216201089322566986e-02 -3.243110775947570801e-01 -3.068706952035427094e-02 3.368535637855529785e-01 -2.381358444690704346e-01 -6.500513106584548950e-02 -2.254012227058410645e-01 -1.788937002420425415e-01 1.564140915870666504e-01 -4.821991175413131714e-02 -6.548846513032913208e-02 1.588679701089859009e-01 -3.123494088649749756e-01 6.926744431257247925e-02 -9.366641938686370850e-02 2.513486146926879883e-02 1.171303987503051758e-01 1.939613819122314453e-01 -2.155845910310745239e-01 -1.215008273720741272e-01 -6.949740648269653320e-02 -6.585241109132766724e-02 -1.278726384043693542e-02 1.794341206550598145e-02 1.944618672132492065e-01 -4.185397550463676453e-02 6.685833632946014404e-02 1.232794448733329773e-01 -2.442698776721954346e-01 -3.710452318191528320e-01
-8.377479016780853271e-02 2.019662410020828247e-01 4.066564142704010010e-01 1.091740280389785767e-01 2.053312398493289948e-02 1.149680390954017639e-01 1.216776147484779358e-01 -3.935674950480461121e-02 -2.086465954780578613e-01 4.404153302311897278e-02 4.746178537607192993e-02 -2.650536783039569855e-02 -2.718499302864074707e-01 -3.294914960861206055e-02 7.332573644816875458e-03 -7.263854891061782837e-02 3.623642399907112122e-02 -3.793107271194458008e-01 -2.185280807316303253e-02 8.979708701372146606e-02 -3.093611896038055420e-01 -1.797486990690231323e-01 -1.894618123769760132e-01 -3.787110000848770142e-02 1.689642369747161865e-01 3.444139063358306885e-01 1.411464214324951172e-01 -1.684533357620239258e-01 1.130831018090248108e-01 1.388254165649414062e-01 6.729529798030853271e-02 -2.550109028816223145e-01
3.634052574634552002e-01 -1.782921254634857178e-01 5.202557891607284546e-03 3.838309943675994873e-01 -6.748321466147899628e-03 1.909349411725997925e-01 -2.286599762737751007e-02 1.419508606195449829e-01 -1.272604316473007202e-01 -2.634538412094116211e-01 8.961286395788192749e-02 -1.630303114652633667e-01 -1.558960229158401489e-01 5.089902319014072418e-03 -1.662099063396453857e-01 -9.736428968608379364e-03 2.770337834954261780e-02 -2.081658095121383667e-01 1.516692489385604858e-01 2.774434089660644531e-01 -1.470082998275756836e-01 -2.284341752529144287e-01 2.551810741424560547e-01 -3.620381280779838562e-02 7.034162431955337524e-02 2.673735618591308594e-01 3.691222146153450012e-02 2.744240919128060341e-03 -3.326060995459556580e-02 1.395202875137329102e-01 -2.768511772155761719e-01 5.665491800755262375e-03
-3.033320792019367218e-02 -7.864427566528320312e-02 1.360591500997543335e-01 -3.578451275825500488e-02 -2.112424969673156738e-01 9.057734161615371704e-02 7.378127425909042358e-02 -2.164377644658088684e-02 -3.801088929176330566e-01 1.713383756577968597e-02 2.418495155870914459e-02 -1.228969842195510864e-01 1.043707728385925293e-01 7.165744900703430176e-02 2.743900418281555176e-01 1.122961416840553284e-01 -8.989350497722625732e-02 2.596898935735225677e-02 -1.772802174091339111e-01 1.645313650369644165e-01 -4.327167272567749023e-01 -2.464958429336547852e-01 2.634631656110286713e-02 2.569413976743817329e-03 1.207655146718025208e-01 2.462627142667770386e-01 5.681994557380676270e-02 -7.422352582216262817e-02 -1.807939447462558746e-02 4.353869259357452393e-01 1.477359514683485031e-02 -2.448190897703170776e-01
1.168043985962867737e-01 -2.207504808902740479e-01 -7.394133508205413818e-02 3.154099285602569580e-01 -2.078026384115219116e-01 5.021736025810241699e-01 1.190972328186035156e-01 1.314865201711654663e-01 -1.182745620608329773e-01 -2.734156250953674316e-01 -2.847380004823207855e-02 -3.537652269005775452e-02 -4.290434345602989197e-02 1.322977840900421143e-01 1.158623397350311279e-01 -2.253232151269912720e-01 -1.201447248458862305e-01 -6.067399308085441589e-02 6.792287528514862061e-02 2.836762666702270508e-01 -3.358036279678344727e-01 -9.574152529239654541e-02 -8.519115298986434937e-02 -4.064419306814670563e-03 2.291475087404251099e-01 -2.714955806732177734e-02 8.900757133960723877e-02 -2.188681159168481827e-03 -1.492513418197631836e-01 -5.561942979693412781e-02 -1.037482470273971558e-01 -4.224267974495887756e-02
-1.229929849505424500e-01 2.948847413063049316e-02 3.754913508892059326e-01 1.759659349918365479e-01 -1.023923978209495544e-01 1.789239197969436646e-01 1.253868788480758667e-01 1.269893944263458252e-01 -2.624113857746124268e-01 -1.788201481103897095e-01 1.917956620454788208e-01 -1.358065307140350342e-01 -2.267724573612213135e-01 1.854725554585456848e-02 -8.271254599094390869e-03 1.548051834106445312e-02 7.971550524234771729e-02 -2.178505659103393555e-01 6.258378922939300537e-02 2.952418290078639984e-02 -3.678116500377655029e-01 -2.474549710750579834e-01 -2.556419968605041504e-01 -2.649165987968444824e-01 2.087415158748626709e-01 -5.683302879333496094e-02 1.630141958594322205e-02 -1.061322018504142761e-01 -2.270065993070602417e-02 2.505671381950378418e-01 3.733247751370072365e-03 -1.313595324754714966e-01
-1.562786996364593506e-01 -6.280209869146347046e-02 -1.242589298635721207e-02 1.800623685121536255e-01 -2.252608984708786011e-01 1.264675855636596680e-01 8.296231925487518311e-02 5.643883720040321350e-03 -1.314802467823028564e-01 -4.690098389983177185e-02 -5.642805993556976318e-02 9.526179730892181396e-02 -9.971966035664081573e-03 2.554007470607757568e-01 8.162265270948410034e-02 -1.253671199083328247e-01 7.197043299674987793e-02 -1.388893723487854004e-01 -8.523949235677719116e-02 3.258571028709411621e-01 -4.718174934387207031e-01 6.736915558576583862e-02 -3.162842988967895508e-02 -4.957363381981849670e-02 -2.581881582736968994e-01 -1.694781631231307983e-01 -9.020929783582687378e-02 -1.059037297964096069e-01 -1.904868930578231812e-01 2.271994501352310181e-01 -2.728180289268493652e-01 -3.167845308780670166e-01
2.058365792036056519e-01 -1.249287649989128113e-02 -7.429255172610282898e-03 -4.795105010271072388e-02 -2.812154889106750488e-01 1.087744012475013733e-01 7.406154274940490723e-02 -1.225934773683547974e-01 -3.209197223186492920e-01 -3.395482152700424194e-02 4.475198686122894287e-02 -2.087001055479049683e-01 1.201228722929954529e-01 -1.528420597314834595e-01 2.100822329521179199e-01 -6.845645606517791748e-02 -1.362492293119430542e-01 1.087959781289100647e-01 -9.823832660913467407e-02 7.491332292556762695e-02 -4.535744786262512207e-01 -1.066418290138244629e-01 -1.174714490771293640e-01 4.639667645096778870e-02 1.933048367500305176e-01 7.322086393833160400e-02 1.621629595756530762e-01 -1.377134174108505249e-01 -6.354817748069763184e-02 3.714305758476257324e-01 -3.045640289783477783e-01 -7.690745592117309570e-02
2.199371606111526489e-01 -6.251378357410430908e-02 1.571577787399291992e-01 2.395881712436676025e-02 -3.458889946341514587e-02 2.297771722078323364e-01 1.962541490793228149e-01 2.091520428657531738e-01 1.987446658313274384e-02 8.594069629907608032e-03 -9.291325509548187256e-02 1.147229298949241638e-01 -2.536997497081756592e-01 1.698783487081527710e-01 -1.447760034352540970e-03 -2.909836173057556152e-01 1.777029782533645630e-01 -2.704130411148071289e-01 3.311909362673759460e-02 1.683233678340911865e-01 -2.176923304796218872e-01 1.065839678049087524e-01 9.213148616254329681e-03 -2.035184353590011597e-01 1.740550249814987183e-02 2.159426957368850708e-01 4.175370633602142334e-01 4.076705127954483032e-02 -4.137250408530235291e-02 1.176752150058746338e-01 -2.631046436727046967e-02 -3.353555202484130859e-01
-4.364548251032829285e-02 -3.690787404775619507e-02 1.251089125871658325e-01 7.446284592151641846e-02 1.383960396051406860e-01 2.536114156246185303e-01 3.395575582981109619e-01 -1.120359599590301514e-01 -9.932718425989151001e-02 2.720921337604522705e-01 -1.022217720746994019e-01 -1.470565944910049438e-01 -1.211915686726570129e-01 3.726479411125183105e-01 -3.905121609568595886e-02 -7.198075205087661743e-02 -1.373676657676696777e-01 -2.226015925407409668e-01 7.667785976082086563e-03 -3.262020274996757507e-02 -1.785060167312622070e-01 -7.911942154169082642e-02 -2.156798988580703735e-01 -1.906653493642807007e-02 3.550076112151145935e-02 1.633155643939971924e-01 -1.035470068454742432e-01 1.267042458057403564e-01 2.445320188999176025e-01 1.134773194789886475e-01 -2.182334959506988525e-01 -3.980204761028289795e-01
1.712860316038131714e-01 -2.146435827016830444e-01 4.309934377670288086e-02 -5.994388833642005920e-02 -9.116387367248535156e-02 1.323446445167064667e-02 -5.353428423404693604e-02 3.054065071046352386e-02 -1.856403797864913940e-01 -2.139088511466979980e-01 1.485904795117676258e-03 2.708628773689270020e-02 -3.215011209249496460e-02 1.015933826565742493e-01 -1.369535773992538452e-01 2.397596389055252075e-01 -7.344789803028106689e-02 -1.889623254537582397e-01 -1.717237830162048340e-01 4.313855618238449097e-02 -5.293334722518920898e-01 -1.837847530841827393e-01 -1.070697531104087830e-01 2.580037899315357208e-02 -2.588541507720947266e-01 7.816061377525329590e-02 1.772912144660949707e-01 -2.771319821476936340e-03 1.669359356164932251e-01 3.778136074542999268e-01 1.243736073374748230e-01 -2.216238230466842651e-01
6.993357837200164795e-02 -2.502785921096801758e-01 2.172489762306213379e-01 9.520194679498672485e-02 -1.039067506790161133e-01 1.283817887306213379e-01 -3.562366589903831482e-02 1.206759959459304810e-01 -1.741292625665664673e-01 -1.376853734254837036e-01 -4.412129055708646774e-04 4.237156361341476440e-02 8.063033223152160645e-02 2.530032694339752197e-01 2.128997892141342163e-01 3.991524502635002136e-02 1.596153229475021362e-01 -1.993288248777389526e-01 2.457638271152973175e-02 5.591262504458427429e-02 -6.259478330612182617e-01 -2.426982969045639038e-01 5.415851250290870667e-03 3.699127957224845886e-02 5.110017210245132446e-02 1.151518449187278748e-01 2.740022242069244385e-01 5.494045466184616089e-02 2.331953309476375580e-02 1.090585365891456604e-01 1.806442588567733765e-01 -6.713368743658065796e-02
3.818425238132476807e-01 -9.876006841659545898e-02 2.788602113723754883e-01 -3.235900402069091797e-02 -1.545304358005523682e-01 1.283026859164237976e-02 -6.296034902334213257e-02 1.548211127519607544e-01 -1.033540666103363037e-01 1.851722300052642822e-01 1.032959520816802979e-01 -3.692542612552642822e-01 -1.207545697689056396e-01 -1.198124215006828308e-01 -3.654763102531433105e-01 -6.698800716549158096e-03 7.635189220309257507e-03 8.133772015571594238e-02 1.556624472141265869e-01 -1.490177866071462631e-02 -3.833329379558563232e-01 -1.119965612888336182e-01 -4.772835224866867065e-02 -1.225192248821258545e-01 4.624785110354423523e-02 -7.191693037748336792e-02 1.232350394129753113e-01 1.948159486055374146e-01 -1.671007424592971802e-01 1.507189422845840454e-01 -1.782939136028289795e-01 -9.126322716474533081e-02
7.296318560838699341e-02 -1.595142185688018799e-01 7.393144816160202026e-02 7.860367000102996826e-02 -1.910737156867980957e-01 -1.049705371260643005e-01 2.140973657369613647e-01 -6.420783698558807373e-02 -1.039854139089584351e-01 -8.174642175436019897e-02 4.781250283122062683e-02 -2.419084906578063965e-01 -3.541599959135055542e-02 9.816400706768035889e-02 1.374979913234710693e-01 2.222548872232437134e-01 -1.757790744304656982e-01 -3.341187536716461182e-01 7.669556140899658203e-02 4.482877999544143677e-02 -4.593387246131896973e-01 -9.616412222385406494e-02 -1.592510342597961426e-01 1.162270233035087585e-01 -1.179934889078140259e-01 3.460485041141510010e-01 1.385860294103622437e-01 8.934274315834045410e-02 1.132003739476203918e-01 2.106728851795196533e-01 8.659028261899948120e-02 -2.598348855972290039e-01
-1.166623309254646301e-01 -4.758949205279350281e-02 2.298316061496734619e-01 2.060447260737419128e-02 -1.992134153842926025e-01 3.799290359020233154e-01 2.337552011013031006e-01 -1.256176829338073730e-01 -2.770456857979297638e-02 -7.827840745449066162e-02 -2.319469153881072998e-01 -2.867175638675689697e-01 -2.122825384140014648e-01 1.783476471900939941e-01 2.572602778673171997e-02 1.039998605847358704e-01 3.103790283203125000e-01 -1.123647764325141907e-01 1.094749346375465393e-01 2.103447318077087402e-01 -6.944021582603454590e-02 -1.184613928198814392e-01 7.481860369443893433e-02 2.158081978559494019e-01 -1.778678297996520996e-01 -8.320233970880508423e-02 7.383696734905242920e-02 -2.820129692554473877e-02 -1.335018873214721680e-01 -1.592909693717956543e-01 -2.694298326969146729e-01 -2.199128121137619019e-01
1.238708011806011200e-02 6.032793223857879639e-02 7.212965190410614014e-02 1.564799100160598755e-01 -9.832779318094253540e-02 1.140656098723411560e-01 3.936360776424407959e-01 1.774229854345321655e-01 -1.575212925672531128e-01 -3.141452968120574951e-01 -5.428970232605934143e-02 -3.557468950748443604e-01 8.719017356634140015e-02 2.390499860048294067e-01 1.114097330719232559e-02 4.390800371766090393e-02 -4.601833224296569824e-02 3.926964104175567627e-02 -9.934450685977935791e-02 7.518891245126724243e-02 -2.146999388933181763e-01 6.538279354572296143e-02 -1.994226425886154175e-01 -1.349318921566009521e-01 -2.200494110584259033e-01 2.515139281749725342e-01 -1.368405520915985107e-01 -1.799769252538681030e-01 -1.919129192829132080e-01 7.149552553892135620e-02 -3.075793683528900146e-01 1.036034002900123596e-01
1.678033918142318726e-01 1.024340167641639709e-01 5.287393331527709961e-01 3.270937800407409668e-01 2.332858927547931671e-02 1.415869295597076416e-01 1.656421571969985962e-01 -1.898516416549682617e-01 -2.752234339714050293e-01 -4.820272326469421387e-02 8.157437667250633240e-03 4.501509293913841248e-02 -1.260766480118036270e-02 -3.288998827338218689e-02 -2.139676213264465332e-01 -7.060647010803222656e-02 -1.261554509401321411e-01 -6.027806550264358521e-02 2.336467988789081573e-02 -1.254682689905166626e-01 -1.901438981294631958e-01 -3.088797926902770996e-01 -3.077493049204349518e-02 4.178228229284286499e-02 -6.334344297647476196e-02 1.126386150717735291e-01 2.505382597446441650e-01 1.892945468425750732e-01 -1.651095300912857056e-01 1.841029524803161621e-01 -6.167765334248542786e-02 -9.053795039653778076e-02
-4.000953212380409241e-02 1.030569225549697876e-01 4.808460474014282227e-01 1.014627218246459961e-01 -8.499285578727722168e-02 1.177716627717018127e-01 1.422634422779083252e-01 6.130825728178024292e-02 -2.395434528589248657e-01 -2.137341350317001343e-01 2.670786902308464050e-02 -1.458805650472640991e-01 -1.623490750789642334e-01 -7.770849764347076416e-02 -3.549636900424957275e-02 -5.251086130738258362e-02 1.351200789213180542e-01 -9.623266756534576416e-02 1.886584907770156860e-01 1.463035587221384048e-02 -3.546884059906005859e-01 -3.146075606346130371e-01 -2.746156752109527588e-01 -1.371300369501113892e-01 1.936363875865936279e-01 -5.532695353031158447e-02 1.411881595849990845e-01 -1.037017256021499634e-01 1.470298599451780319e-02 2.123927026987075806e-01 3.063758648931980133e-02 -1.996854692697525024e-01
5.704180523753166199e-02 1.404316723346710205e-01 1.132004037499427795e-01 -1.795155555009841919e-02 1.878874190151691437e-02 1.829284131526947021e-01 -1.119995210319757462e-02 -1.120821908116340637e-01 -3.625728189945220947e-01 1.616865992546081543e-01 -3.214617967605590820e-01 -2.309468835592269897e-01 -4.046922922134399414e-02 -9.789259172976016998e-03 -1.916936188936233521e-01 -3.465423732995986938e-02 8.016861975193023682e-02 7.406611926853656769e-03 2.647294104099273682e-01 2.700582742691040039e-01 -3.621156811714172363e-01 -2.998519875109195709e-02 1.997993513941764832e-02 -2.235263437032699585e-01 -2.341582775115966797e-01 1.354555487632751465e-01 1.442842185497283936e-01 9.548227488994598389e-02 1.175319328904151917e-01 3.329821527004241943e-01 -5.993031337857246399e-02 1.215120777487754822e-02
2.379623353481292725e-01 8.820470422506332397e-02 2.689450383186340332e-01 -1.927735060453414917e-01 -7.025259081274271011e-03 2.515850961208343506e-01 -1.036267578601837158e-01 -1.404133737087249756e-01 -3.248721733689308167e-02 -7.919724285602569580e-02 6.473838537931442261e-02 -1.812384873628616333e-01 -2.066168636083602905e-01 -1.143384259194135666e-02 -2.163787335157394409e-01 8.450745046138763428e-02 1.545786857604980469e-01 -1.078809201717376709e-01 -1.801276206970214844e-01 2.511332929134368896e-01 -2.947482466697692871e-01 -8.819730579853057861e-02 1.158333718776702881e-01 -1.991378068923950195e-01 -2.059262096881866455e-01 1.944509595632553101e-01 -2.592125535011291504e-01 7.852459698915481567e-02 -2.696494758129119873e-01 2.481434792280197144e-01 -1.528399586677551270e-01 3.403134271502494812e-02
7.128547877073287964e-02 -1.442800462245941162e-01 3.075740635395050049e-01 3.291806876659393311e-01 -2.309069931507110596e-01 6.908902525901794434e-02 4.499658942222595215e-02 -7.045350968837738037e-02 -4.010019302368164062e-01 -6.287242472171783447e-02 2.800541520118713379e-01 -4.994472488760948181e-02 8.763086050748825073e-02 1.226594150066375732e-01 -1.535725872963666916e-02 -3.346464363858103752e-03 -1.662724167108535767e-01 -7.020602375268936157e-02 5.791318789124488831e-02 -1.834680140018463135e-01 -3.530671894550323486e-01 -1.433737277984619141e-01 -2.454648464918136597e-01 9.980285912752151489e-02 -4.033559933304786682e-03 2.710201740264892578e-01 7.993665337562561035e-02 1.357937008142471313e-01 -1.547148972749710083e-01 1.709886342287063599e-01 5.004691891372203827e-03 -2.992662042379379272e-02
3.324119374155998230e-02 -1.463596969842910767e-01 1.507670432329177856e-01 2.133375592529773712e-02 -3.228606581687927246e-01 1.807880699634552002e-01 8.804437518119812012e-02 1.776140481233596802e-01 -7.902613282203674316e-02 -1.991745978593826294e-01 1.491118073463439941e-01 7.573071867227554321e-02 2.611575722694396973e-01 2.083690315485000610e-01 2.528054639697074890e-02 4.096221644431352615e-03 6.958983838558197021e-02 -1.350877732038497925e-01 -8.399600163102149963e-03 -2.603155188262462616e-02 -4.907653629779815674e-01 -1.987673491239547729e-01 -2.488187551498413086e-01 -6.481575220823287964e-02 2.009836435317993164e-01 1.260808408260345459e-01 2.618365585803985596e-01 -1.526601910591125488e-01 1.641801372170448303e-02 1.842584758996963501e-01 8.332913741469383240e-03 -1.978617012500762939e-01
9.213931858539581299e-02 -2.082815170288085938e-01 3.738012909889221191e-02 2.681179642677307129e-01 1.900968700647354126e-01 2.672280073165893555e-01 -6.191971711814403534e-03 4.306712001562118530e-02 -1.690254360437393188e-01 -1.449702680110931396e-01 -1.367494463920593262e-01 -2.467937171459197998e-01 -1.886682398617267609e-02 5.596795678138732910e-02 -1.407007128000259399e-01 1.692305356264114380e-01 2.002773284912109375e-01 5.283832550048828125e-02 2.375815957784652710e-01 -1.534736603498458862e-01 -3.841255605220794678e-01 -1.681281030178070068e-01 1.253081262111663818e-01 8.416960388422012329e-02 9.153093397617340088e-02 5.064950883388519287e-02 -2.188813686370849609e-01 -2.103651165962219238e-01 -1.313964277505874634e-02 2.743563652038574219e-01 -1.726269572973251343e-01 -2.332982867956161499e-01
6.964339315891265869e-02 -2.133890390396118164e-01 1.759241372346878052e-01 1.231638491153717041e-01 -1.828339099884033203e-01 3.012700378894805908e-01 -6.704334914684295654e-02 1.055895835161209106e-01 4.420648515224456787e-02 -4.314483329653739929e-02 2.037649229168891907e-02 -1.114050820469856262e-01 -4.580828920006752014e-02 6.582416594028472900e-02 -5.315210670232772827e-02 1.887820065021514893e-01 3.427359163761138916e-01 6.357557326555252075e-02 1.060698628425598145e-01 3.974319100379943848e-01 -5.922974646091461182e-02 -5.038617923855781555e-02 -5.910152196884155273e-02 -1.491552442312240601e-01 -3.796241283416748047e-01 3.862347900867462158e-01 -8.499780297279357910e-02 -1.510838568210601807e-01 -6.100531667470932007e-02 1.056982725858688354e-01 -1.268993318080902100e-01 -1.590080857276916504e-01
1.654951125383377075e-01 -9.294227510690689087e-02 4.294324517250061035e-01 -2.665887176990509033e-01 -6.440158933401107788e-02 1.780369728803634644e-01 3.762485086917877197e-01 6.183337047696113586e-02 -7.672869414091110229e-02 -2.109578102827072144e-01 4.280707240104675293e-02 5.919020995497703552e-02 -2.223494797945022583e-01 -1.349187046289443970e-01 8.989505469799041748e-02 -2.223910838365554810e-01 -6.632434576749801636e-02 -5.171205848455429077e-02 8.942959457635879517e-02 2.451502680778503418e-01 -1.709079295396804810e-01 -1.302440464496612549e-01 3.824314102530479431e-02 -2.738913707435131073e-02 1.316014230251312256e-01 -8.870895951986312866e-03 4.369997084140777588e-01 1.095600146800279617e-02 -9.266619384288787842e-02 1.667140610516071320e-02 -2.166228368878364563e-02 -7.054738700389862061e-02
2.726732790470123291e-01 -1.972634196281433105e-01 2.763025164604187012e-01 1.264873296022415161e-01 -1.670460402965545654e-01 2.389248460531234741e-01 1.105947569012641907e-01 -1.327614486217498779e-01 4.965665191411972046e-02 6.436039507389068604e-02 1.906545758247375488e-01 -4.521376192569732666e-01 -2.038351446390151978e-01 2.096347510814666748e-02 -1.665200106799602509e-02 -1.097015105187892914e-03 9.649090468883514404e-02 -8.238004148006439209e-02 -1.725260019302368164e-01 7.271715998649597168e-02 -2.659731209278106689e-01 2.700914070010185242e-02 1.138048693537712097e-01 9.435609914362430573e-03 -2.618074417114257812e-01 -2.590638101100921631e-01 2.294294834136962891e-01 -4.222448170185089111e-02 1.342972368001937866e-01 1.687407344579696655e-01 4.792194440960884094e-02 -1.238960549235343933e-01
1.932561546564102173e-01 8.694293349981307983e-02 2.069815844297409058e-01 -7.948895543813705444e-02 -2.048528045415878296e-01 2.678026258945465088e-01 3.393274545669555664e-02 1.197291314601898193e-01 -1.154328063130378723e-01 -5.640543624758720398e-02 9.462994337081909180e-02 -7.145892083644866943e-02 -7.123475521802902222e-02 -6.270297616720199585e-02 -2.231572270393371582e-01 1.172445565462112427e-01 1.376599967479705811e-01 -4.549785703420639038e-02 -2.336695641279220581e-01 4.316306672990322113e-03 -1.190073639154434204e-01 -4.850550368428230286e-02 2.481448054313659668e-01 -8.540330082178115845e-02 -9.364408999681472778e-02 2.328620851039886475e-01 -1.139193922281265259e-01 2.118961960077285767e-01 -2.432805150747299194e-01 1.644873023033142090e-01 -5.374317765235900879e-01 -1.291241645812988281e-01
-1.677119284868240356e-01 -1.222210228443145752e-01 2.827295660972595215e-01 6.537719070911407471e-02 -1.157500445842742920e-01 1.278776675462722778e-01 1.700039952993392944e-01 -2.417320013046264648e-02 -4.895248115062713623e-01 1.471188515424728394e-01 1.426773425191640854e-02 -1.225072145462036133e-01 8.590447716414928436e-03 3.673071414232254028e-02 -1.431181430816650391e-01 -1.505082547664642334e-01 4.413933306932449341e-02 -2.239527702331542969e-01 1.620499193668365479e-01 -9.543504565954208374e-02 -2.958722412586212158e-01 -3.536711633205413818e-01 -5.870919674634933472e-02 -2.155169695615768433e-01 9.878341853618621826e-02 2.821971662342548370e-03 3.241137862205505371e-01 1.144436537288129330e-03 1.214015334844589233e-01 5.649225041270256042e-02 -7.056654989719390869e-02 -6.873071938753128052e-02
1.106007620692253113e-01 2.609132528305053711e-01 1.566020101308822632e-01 -5.024104937911033630e-02 -1.058295443654060364e-01 1.377542614936828613e-01 2.141961008310317993e-01 1.699238829314708710e-02 -1.917731463909149170e-01 2.132403701543807983e-01 -5.818107351660728455e-02 3.353064414113759995e-03 6.866172701120376587e-02 1.064051240682601929e-01 5.833624675869941711e-02 -1.354639232158660889e-02 1.048076301813125610e-01 -1.535253226757049561e-01 1.055865883827209473e-01 1.527585089206695557e-01 -2.981380820274353027e-01 -1.947087496519088745e-01 3.033455833792686462e-02 1.674713790416717529e-01 -1.061784103512763977e-01 1.584928333759307861e-01 6.694349646568298340e-02 2.398191839456558228e-01 3.419744372367858887e-01 1.113868281245231628e-01 -3.292839229106903076e-01 -3.873731493949890137e-01
2.027431279420852661e-01 -6.678201258182525635e-02 3.441026508808135986e-01 2.574754692614078522e-02 1.186265945434570312e-01 2.165392637252807617e-01 2.594610452651977539e-01 1.047804877161979675e-01 -5.008478090167045593e-02 -2.330441214144229889e-02 -1.448054611682891846e-01 -2.487872689962387085e-01 -3.387204408645629883e-01 1.375407427549362183e-01 1.647358685731887817e-01 1.728540956974029541e-01 2.493707239627838135e-01 4.806097969412803650e-02 3.085609078407287598e-01 1.738871932029724121e-01 -3.813790678977966309e-01 3.431469574570655823e-02 -1.349267270416021347e-02 -3.976780548691749573e-02 1.192287132143974304e-01 1.413772702217102051e-01 -9.075197577476501465e-02 -6.346943788230419159e-03 -1.243820711970329285e-01 -2.366598509252071381e-02 -9.047105163335800171e-02 1.204001829028129578e-01
-3.150680288672447205e-02 3.352274596691131592e-01 1.949807107448577881e-01 -1.998759359121322632e-01 5.860476754605770111e-03 3.704329729080200195e-01 -1.208627074956893921e-01 1.908227354288101196e-01 -2.211868166923522949e-01 -1.135191991925239563e-01 9.779980033636093140e-02 -2.139211297035217285e-01 -8.602978289127349854e-02 1.115349680185317993e-01 -1.272041946649551392e-01 3.834840655326843262e-02 -2.670904695987701416e-01 -7.784905284643173218e-02 2.691589891910552979e-01 1.738209575414657593e-01 -3.620562255382537842e-01 -2.413492500782012939e-01 1.416715094819664955e-03 -1.637297570705413818e-01 7.442236691713333130e-02 1.408919394016265869e-01 2.459417283535003662e-02 8.264730125665664673e-02 4.182639718055725098e-02 -4.458039626479148865e-02 -9.912915527820587158e-02 -1.522040367126464844e-01
2.503129467368125916e-02 -2.055483162403106689e-01 2.031504511833190918e-01 -5.700244009494781494e-02 7.133644074201583862e-02 4.984844475984573364e-02 3.198042213916778564e-01 -1.268055569380521774e-02 -1.066117659211158752e-01 3.373088538646697998e-01 1.567371562123298645e-02 -4.695848561823368073e-03 -4.177369922399520874e-02 2.391608208417892456e-01 -1.101200208067893982e-01 -1.123106852173805237e-01 1.921561197377741337e-04 -8.547704666852951050e-02 -9.835562109947204590e-02 1.136777177453041077e-01 -2.758890390396118164e-01 -2.162640243768692017e-01 -1.058255583047866821e-01 -1.003233492374420166e-01 1.969902664422988892e-01 3.752074539661407471e-01 6.629650294780731201e-02 2.143050283193588257e-01 8.230427652597427368e-02 3.088165521621704102e-01 -2.859436273574829102e-01 -7.507262378931045532e-02
-3.629888594150543213e-02 -1.867008954286575317e-01 2.743998169898986816e-01 5.631213262677192688e-02 7.043998688459396362e-03 7.610464096069335938e-02 6.338974833488464355e-02 2.064044214785099030e-02 -3.950205147266387939e-01 -1.035923585295677185e-01 -3.151447176933288574e-01 -9.134276956319808960e-02 1.309225410223007202e-01 6.741919368505477905e-02 1.982420682907104492e-01 1.719831079244613647e-01 -1.051575597375631332e-02 -2.484788298606872559e-01 -9.172453731298446655e-02 1.313658505678176880e-01 -3.925886452198028564e-01 -1.162633895874023438e-01 2.405457757413387299e-02 -2.458727061748504639e-01 -2.154853940010070801e-01 -1.235652744071558118e-04 9.204751998186111450e-02 7.012453675270080566e-02 2.722766399383544922e-01 2.331811338663101196e-01 7.446677237749099731e-02 1.220365404151380062e-03
4.163277894258499146e-02 -3.023043461143970490e-02 1.381971687078475952e-01 3.342617154121398926e-01 -2.859242558479309082e-01 1.476525664329528809e-01 2.851829528808593750e-01 4.927826672792434692e-02 2.752404212951660156e-01 -7.470602542161941528e-02 -1.476553976535797119e-01 -4.878123700618743896e-01 5.201379582285881042e-02 1.462132930755615234e-01 -1.097431033849716187e-01 1.503814309835433960e-01 -7.125350087881088257e-02 -1.325945407152175903e-01 -6.114114820957183838e-02 1.210699672810733318e-03 -2.530260682106018066e-01 -1.567631959915161133e-01 -8.625890314579010010e-02 3.336460515856742859e-02 -1.907715499401092529e-01 -2.311130613088607788e-02 1.258708834648132324e-01 -1.376687884330749512e-01 -1.105443015694618225e-01 -5.624582618474960327e-02 -2.407618612051010132e-01 -1.036632582545280457e-01
-1.075502857565879822e-01 1.434696167707443237e-01 1.436478346586227417e-01 1.223827302455902100e-01 -6.429637782275676727e-03 2.615829408168792725e-01 -1.277493089437484741e-01 -7.016246672719717026e-03 -2.028731256723403931e-01 -1.818124055862426758e-01 3.063790500164031982e-01 -9.109264612197875977e-02 -1.864972263574600220e-01 2.372230589389801025e-01 -2.143037021160125732e-01 3.103231638669967651e-02 -2.267582342028617859e-02 8.485007286071777344e-02 -5.097764357924461365e-02 1.571169495582580566e-01 -1.837660670280456543e-01 2.457547336816787720e-01 8.993507176637649536e-02 -5.517369136214256287e-02 -1.257267147302627563e-01 8.198418468236923218e-02 3.266880214214324951e-01 -5.143326893448829651e-02 -1.467715483158826828e-02 1.042414233088493347e-01 -3.426693081855773926e-01 -3.638374209403991699e-01
1.458478718996047974e-01 -1.558542437851428986e-02 1.835227906703948975e-01 -1.591488122940063477e-01 -1.316732913255691528e-01 1.456881314516067505e-01 2.046362496912479401e-03 -1.995103061199188232e-01 -2.676324248313903809e-01 3.760537505149841309e-02 -6.455747783184051514e-02 -1.786112040281295776e-01 -1.405238956212997437e-01 1.400306671857833862e-01 -1.299551874399185181e-01 -2.157020419836044312e-01 -8.192754536867141724e-02 -1.201714947819709778e-01 -1.634140461683273315e-01 1.330350637435913086e-01 -3.872434496879577637e-01 -2.084734141826629639e-01 1.244993135333061218e-01 1.367577910423278809e-01 1.455289721488952637e-01 3.281352221965789795e-01 7.804926484823226929e-02 1.577417403459548950e-01 -2.543778717517852783e-02 -1.701474785804748535e-01 3.085032105445861816e-03 -3.829012811183929443e-01
8.903643488883972168e-02 -5.206955969333648682e-02 4.941004142165184021e-02 2.399505674839019775e-01 -1.450197100639343262e-01 2.300110012292861938e-01 1.214610785245895386e-01 3.314726799726486206e-02 -1.575736701488494873e-01 -3.288122415542602539e-01 -1.690969914197921753e-01 -1.060675922781229019e-02 3.788257762789726257e-02 -2.715814411640167236e-01 3.586515318602323532e-03 -1.394974254071712494e-02 9.522261470556259155e-02 -1.018844023346900940e-01 2.074187844991683960e-01 4.078852236270904541e-01 -2.881917655467987061e-01 -3.043930530548095703e-01 -1.101253628730773926e-01 -2.226628810167312622e-01 5.185450986027717590e-02 -1.581633836030960083e-01 1.854577958583831787e-01 -1.178224235773086548e-01 6.609486043453216553e-02 1.441722363233566284e-01 -1.256463080644607544e-01 1.390147358179092407e-01
-1.654795259237289429e-01 6.135276332497596741e-02 1.388639807701110840e-01 -1.318863034248352051e-01 2.829634025692939758e-02 3.274708390235900879e-01 4.883010685443878174e-01 1.174771934747695923e-01 -1.544852554798126221e-01 -3.112568259239196777e-01 5.551395937800407410e-02 -1.844381093978881836e-01 -3.272165730595588684e-02 7.319089025259017944e-02 -1.712547242641448975e-01 6.187480315566062927e-02 -5.849259346723556519e-02 -3.486318886280059814e-01 -2.487980946898460388e-02 -3.873719647526741028e-02 -2.703269422054290771e-01 -2.098171971738338470e-03 -5.183983221650123596e-02 -1.859511435031890869e-01 -2.354706227779388428e-01 1.985184662044048309e-02 -1.051357835531234741e-01 -1.158560812473297119e-01 1.227493882179260254e-01 1.211532726883888245e-01 -6.961242109537124634e-02 -1.487574577331542969e-01
-1.156700775027275085e-02 -2.443498931825160980e-02 7.116429507732391357e-02 2.322719097137451172e-01 4.469828214496374130e-03 2.776962816715240479e-01 5.783467739820480347e-02 -7.056677248328924179e-03 -2.031024545431137085e-01 -3.809024393558502197e-01 -7.147364318370819092e-03 -1.754997521638870239e-01 -1.125730648636817932e-01 -5.535176023840904236e-02 -2.222643345594406128e-01 2.268421500921249390e-01 1.627026349306106567e-01 1.457835435867309570e-01 -1.485459506511688232e-02 -1.108149662613868713e-01 -5.476071238517761230e-01 -8.343394845724105835e-02 -7.796644419431686401e-02 1.072423309087753296e-01 1.189814880490303040e-01 -1.164634227752685547e-01 -5.497934296727180481e-02 -2.053918093442916870e-01 7.332863658666610718e-02 4.918759316205978394e-02 -2.419237643480300903e-01 -4.525676369667053223e-02
1.682225018739700317e-01 1.148236542940139771e-01 3.239307999610900879e-01 1.180455237627029419e-01 -5.073881894350051880e-02 -6.774944812059402466e-02 2.057219622656702995e-03 5.787553731352090836e-03 -5.795877054333686829e-02 -9.054506570100784302e-02 -2.339201122522354126e-01 -1.860480755567550659e-01 2.169926911592483521e-01 1.308624744415283203e-01 1.179655715823173523e-01 -1.265705674886703491e-01 -4.763301834464073181e-02 -8.033495396375656128e-03 3.649257123470306396e-02 1.853258609771728516e-01 -3.073443472385406494e-01 1.045347526669502258e-01 -1.198680847883224487e-01 -2.276155352592468262e-01 -2.477352023124694824e-01 1.745667606592178345e-01 -4.707212746143341064e-02 2.400038689374923706e-01 -2.929310686886310577e-02 4.945421963930130005e-02 -4.044743776321411133e-01 -3.305577337741851807e-01
4.664841294288635254e-02 7.121246308088302612e-02 2.778496742248535156e-01 4.905446618795394897e-02 3.745402991771697998e-01 3.211045265197753906e-01 6.725332140922546387e-02 -3.345783799886703491e-02 -2.232858240604400635e-01 -4.540389776229858398e-02 -1.181948930025100708e-01 -3.827283084392547607e-01 -1.903552561998367310e-02 5.806010961532592773e-02 -9.894174337387084961e-02 -4.899905994534492493e-02 2.668958902359008789e-01 -1.007454693317413330e-01 -2.852194309234619141e-01 6.871943920850753784e-02 -2.951332330703735352e-01 -1.743969023227691650e-01 -2.321359515190124512e-02 -5.773444473743438721e-02 -8.500494062900543213e-02 1.143569946289062500e-01 3.722604364156723022e-02 7.403621077537536621e-02 -4.415678232908248901e-02 4.581869393587112427e-02 -3.292348682880401611e-01 8.579856157302856445e-02
-3.797056525945663452e-02 2.987796366214752197e-01 1.574497073888778687e-01 -3.929587826132774353e-02 -1.991505026817321777e-01 2.569721937179565430e-01 -2.450188696384429932e-01 -9.483326226472854614e-02 -2.230730652809143066e-01 -2.499853074550628662e-01 1.881802827119827271e-01 -8.881826698780059814e-02 -9.421686828136444092e-02 -2.360516041517257690e-02 1.112682744860649109e-01 3.476462364196777344e-01 1.467321664094924927e-01 7.635211944580078125e-02 2.866979874670505524e-02 3.541791439056396484e-02 -3.058736920356750488e-01 -2.283588051795959473e-02 -1.530012767761945724e-02 -2.071458399295806885e-01 -2.046985328197479248e-01 2.297841608524322510e-01 1.777983643114566803e-02 1.083925589919090271e-01 -9.500457346439361572e-02 5.102685466408729553e-02 -3.465721905231475830e-01 -6.953233480453491211e-02
3.405910730361938477e-01 -2.078795880079269409e-01 3.014983534812927246e-01 2.405747026205062866e-01 -8.629225194454193115e-02 9.658025950193405151e-02 9.733100980520248413e-02 -1.438589990139007568e-01 -6.380046904087066650e-02 2.388822176726534963e-04 2.999041080474853516e-01 -3.390470147132873535e-01 -1.798570603132247925e-01 1.138831079006195068e-01 -1.136602759361267090e-01 -7.882831245660781860e-02 3.621070459485054016e-02 1.206885352730751038e-01 -4.303681105375289917e-02 2.489098608493804932e-01 -2.025793790817260742e-01 -1.096641644835472107e-01 -6.020455434918403625e-02 -1.103670448064804077e-01 -1.508143693208694458e-01 -1.992558240890502930e-01 8.890608698129653931e-02 4.771361872553825378e-02 -2.006912529468536377e-01 -7.894926704466342926e-03 8.609373122453689575e-02 -3.204867541790008545e-01
-1.169081255793571472e-01 -2.821935713291168213e-02 6.542018800973892212e-02 -5.107972538098692894e-04 -1.367806941270828247e-01 2.603600323200225830e-01 1.602018624544143677e-02 3.093468397855758667e-02 1.051169168204069138e-02 -2.158645987510681152e-01 -3.409286439418792725e-01 -3.566772341728210449e-01 2.787589281797409058e-02 2.519437670707702637e-01 -2.177316881716251373e-02 -2.211763411760330200e-01 -1.918026953935623169e-01 -9.614022076129913330e-02 -6.030729413032531738e-02 3.312569856643676758e-01 -2.837024033069610596e-01 -1.435969918966293335e-01 5.840604752302169800e-02 -9.929741919040679932e-02 -1.314072161912918091e-01 1.859738230705261230e-01 -2.021361142396926880e-02 -1.104666888713836670e-01 -2.972499132156372070e-01 5.136490613222122192e-02 -1.919387578964233398e-01 -1.538239568471908569e-01
2.666789572685956955e-03 -4.620784893631935120e-02 1.200507879257202148e-01 6.138658523559570312e-02 5.718617141246795654e-02 3.008875548839569092e-01 -2.721461355686187744e-01 1.127234473824501038e-01 3.565487265586853027e-02 5.407198518514633179e-02 1.079790443181991577e-01 -5.601394549012184143e-02 -4.473921656608581543e-02 2.967413961887359619e-01 -3.067078068852424622e-03 1.672300696372985840e-01 1.961891055107116699e-01 1.247934810817241669e-02 1.330379694700241089e-01 2.528180181980133057e-01 -2.148464620113372803e-01 -1.073820441961288452e-01 -1.955175399780273438e-01 -2.114912718534469604e-01 2.307904511690139771e-01 3.162341713905334473e-01 -1.321320142596960068e-02 6.468107551336288452e-02 -2.051655352115631104e-01 3.692098259925842285e-01 -2.523917555809020996e-01 3.787619620561599731e-02
1.092596277594566345e-01 -1.190199181437492371e-01 3.546339273452758789e-02 -2.187613584101200104e-02 -3.229861613363027573e-03 1.708100885152816772e-01 2.464781701564788818e-01 1.019700467586517334e-01 -5.779499188065528870e-02 -1.677041500806808472e-01 -8.889415115118026733e-02 -4.087350070476531982e-01 -3.973688185214996338e-01 1.406055036932229996e-02 -1.365019381046295166e-01 3.137160837650299072e-01 1.705935895442962646e-01 1.454839110374450684e-01 9.243152290582656860e-02 1.936889737844467163e-01 -3.635286688804626465e-01 1.826909370720386505e-02 -1.158688887953758240e-01 -1.860137134790420532e-01 5.229886248707771301e-02 8.269836008548736572e-02 2.267525643110275269e-01 -2.553953789174556732e-02 -1.668477356433868408e-01 -8.410052210092544556e-02 3.822140395641326904e-02 -1.240463256835937500e-01
3.355948626995086670e-01 -3.338463604450225830e-02 3.244882822036743164e-01 -1.357750296592712402e-01 -1.356535851955413818e-01 4.272277653217315674e-02 -1.766731292009353638e-01 3.988269343972206116e-02 -1.000742986798286438e-01 7.542641460895538330e-02 3.095959722995758057e-01 -3.958229720592498779e-01 -1.551221460103988647e-01 -3.967549651861190796e-02 -3.518900275230407715e-01 -6.944923102855682373e-02 -2.956356108188629150e-02 9.119532257318496704e-02 8.767339587211608887e-02 1.002757251262664795e-01 -2.421081364154815674e-01 -1.809252202510833740e-01 1.184567585587501526e-01 1.474515767768025398e-03 -5.546332523226737976e-02 2.632488682866096497e-02 1.033461000770330429e-02 5.167369544506072998e-02 -1.214769110083580017e-01 1.810322701930999756e-01 -2.059251368045806885e-01 -2.412243336439132690e-01
9.051897376775741577e-02 -4.131332412362098694e-02 1.879230439662933350e-01 3.767896294593811035e-01 2.005030587315559387e-02 2.222302854061126709e-01 8.432342112064361572e-02 -5.434764549136161804e-02 9.337940812110900879e-02 -8.794693648815155029e-02 -1.333226561546325684e-01 -2.854962050914764404e-01 -2.961632609367370605e-01 1.617756634950637817e-01 4.393792897462844849e-02 8.840324729681015015e-02 1.996712833642959595e-01 1.442293543368577957e-02 3.510484397411346436e-01 2.311230301856994629e-01 -2.930219173431396484e-01 1.024795994162559509e-01 -2.038496881723403931e-01 8.155006170272827148e-02 -2.940107509493827820e-02 2.284279912710189819e-01 -1.564504504203796387e-01 4.646983742713928223e-02 -1.168344393372535706e-01 -2.266861870884895325e-02 -1.884219199419021606e-01 -1.514898389577865601e-01
-9.186103194952011108e-02 1.055539324879646301e-01 2.241880893707275391e-01 8.143784105777740479e-02 -1.112402305006980896e-01 2.224674522876739502e-01 -6.657031178474426270e-02 8.886612951755523682e-02 -2.689131721854209900e-02 -2.767950296401977539e-01 -9.072224795818328857e-02 -2.908154428005218506e-01 -5.913890199735760689e-04 7.789734005928039551e-02 -1.134233921766281128e-01 -7.108230888843536377e-02 1.537567377090454102e-01 4.305193200707435608e-02 -1.880193874239921570e-02 2.043613940477371216e-01 -2.263945341110229492e-01 3.199835866689682007e-02 2.542760670185089111e-01 -3.162220716476440430e-01 -1.930900961160659790e-01 1.657635122537612915e-01 2.211551070213317871e-01 -1.244628429412841797e-01 -2.350966781377792358e-01 1.795455962419509888e-01 -3.837264776229858398e-01 -8.213443309068679810e-02
-7.943141460418701172e-02 1.839171946048736572e-01 4.898961186408996582e-01 1.504421830177307129e-01 -9.672468900680541992e-02 4.997097700834274292e-02 1.989276409149169922e-01 6.451830267906188965e-02 -1.908211112022399902e-01 2.510157646611332893e-03 1.009405925869941711e-01 -1.160563603043556213e-01 -2.203704714775085449e-01 3.987992927432060242e-02 5.076673254370689392e-02 -6.698356568813323975e-02 3.213982284069061279e-02 -3.997194766998291016e-01 -1.476025879383087158e-01 6.703341007232666016e-02 -2.387457191944122314e-01 -1.895408928394317627e-01 -9.692676365375518799e-02 -3.490718454122543335e-02 1.384831070899963379e-01 2.938856482505798340e-01 1.634410917758941650e-01 -1.266514807939529419e-01 2.485523223876953125e-01 1.171675398945808411e-01 -3.650919720530509949e-02 -9.265656024217605591e-02
-8.896927535533905029e-02 1.345605552196502686e-01 5.698561072349548340e-01 2.751113101840019226e-02 -1.851211935281753540e-01 1.338395625352859497e-01 1.492337733507156372e-01 4.042279440909624100e-03 -3.017699718475341797e-01 -1.877176016569137573e-01 2.404660433530807495e-01 -1.806831732392311096e-02 -2.418158203363418579e-01 7.678041607141494751e-02 -6.375511735677719116e-02 -4.367369413375854492e-02 8.638744801282882690e-02 -1.334718167781829834e-01 1.241843104362487793e-01 -4.469988122582435608e-02 -2.667943537235260010e-01 -1.979269236326217651e-01 -2.378463149070739746e-01 -1.294012516736984253e-01 1.293069124221801758e-01 -2.217166870832443237e-02 -1.542273722589015961e-02 -1.058033108711242676e-01 4.302277043461799622e-02 1.763052195310592651e-01 -5.509338900446891785e-02 -1.680430918931961060e-01
2.141345292329788208e-03 -2.238897420465946198e-02 3.432640433311462402e-01 -1.108545213937759399e-01 3.897090852260589600e-01 2.738200426101684570e-01 8.692570775747299194e-02 -1.449684239923954010e-02 -2.846527099609375000e-01 -7.350186258554458618e-02 4.212715849280357361e-02 -4.552692472934722900e-01 2.013317309319972992e-02 -5.047275871038436890e-02 -1.695382893085479736e-01 -5.202441662549972534e-02 2.806286215782165527e-01 -7.480148971080780029e-02 -1.910456269979476929e-01 1.288875490427017212e-01 -1.369218379259109497e-01 -1.846826449036598206e-02 -1.586304605007171631e-01 -6.318406760692596436e-02 -8.492082357406616211e-02 1.809985041618347168e-01 1.454201340675354004e-01 -1.379664149135351181e-02 -1.793142706155776978e-01 -3.411354124546051025e-02 -7.070246338844299316e-02 -1.398331373929977417e-01
-6.889801472425460815e-03 2.229518294334411621e-01 3.499941229820251465e-01 -1.494699865579605103e-01 -1.455486863851547241e-01 3.419467806816101074e-02 5.524223670363426208e-03 9.239745326340198517e-03 -3.551131486892700195e-01 -2.373630255460739136e-01 -7.081303745508193970e-02 -4.063146188855171204e-02 -9.399382025003433228e-02 1.454999446868896484e-01 -6.857396662235260010e-02 3.584043309092521667e-02 2.687810957431793213e-01 -2.555252052843570709e-02 -3.214750811457633972e-02 -2.134921848773956299e-01 -4.255862236022949219e-01 -2.075757384300231934e-01 -8.800119161605834961e-02 -1.566596925258636475e-01 4.992254823446273804e-02 1.893158704042434692e-01 1.950614154338836670e-01 3.192726522684097290e-02 4.460789263248443604e-02 2.648362219333648682e-01 -8.537489920854568481e-02 -1.581454277038574219e-01
-3.358810790814459324e-04 1.267994195222854614e-01 -9.354716166853904724e-03 4.608431831002235413e-02 -6.479195319116115570e-03 2.931359410285949707e-01 -3.020269870758056641e-01 1.087569911032915115e-02 7.243370264768600464e-02 -4.098099097609519958e-02 2.011200934648513794e-01 -1.386488229036331177e-01 -3.698435053229331970e-02 3.925997763872146606e-02 -1.020219996571540833e-01 2.900317013263702393e-01 1.861212402582168579e-01 -1.530110239982604980e-01 2.389002293348312378e-01 2.346701733767986298e-02 -1.760067343711853027e-01 -1.806682795286178589e-01 -2.334963381290435791e-01 -1.726404577493667603e-01 -1.291482448577880859e-01 2.711978852748870850e-01 5.329952761530876160e-02 3.659914061427116394e-02 -1.256462931632995605e-01 3.354580700397491455e-01 -3.916813433170318604e-01 -2.455287054181098938e-02
-5.259732715785503387e-03 2.646778523921966553e-01 4.005950391292572021e-01 1.134076640009880066e-01 -3.878108039498329163e-02 1.279699206352233887e-01 -4.977497458457946777e-02 -2.164104580879211426e-01 -2.070801854133605957e-01 8.296950161457061768e-02 8.743985742330551147e-02 -2.711476087570190430e-01 -2.231126129627227783e-01 -1.502972096204757690e-01 -1.274940967559814453e-01 2.067114859819412231e-01 5.363439023494720459e-02 3.046145662665367126e-03 -7.285889238119125366e-02 8.285599201917648315e-02 -2.065223902463912964e-01 -3.833430111408233643e-01 9.372358024120330811e-02 -2.301471531391143799e-01 -1.466135382652282715e-01 2.471065372228622437e-01 1.364750862121582031e-01 6.046142056584358215e-02 -8.366417884826660156e-02 -6.897978484630584717e-02 -6.126422062516212463e-02 -2.008460462093353271e-01
8.442958444356918335e-02 -1.690512336790561676e-02 5.577032640576362610e-02 4.151286482810974121e-01 -2.472704648971557617e-01 4.825922548770904541e-01 3.047450818121433258e-02 -1.591892540454864502e-02 -1.981360614299774170e-01 -1.982874870300292969e-01 -1.441067084670066833e-03 -1.916196048259735107e-01 -2.097298018634319305e-02 1.046448275446891785e-01 -2.453702688217163086e-01 -1.266587376594543457e-01 -1.376374959945678711e-01 -1.680066585540771484e-01 2.559049427509307861e-01 1.827147603034973145e-01 -7.345792651176452637e-02 -1.286831051111221313e-01 1.882460564374923706e-01 1.062938943505287170e-01 -1.630628854036331177e-01 -3.613742813467979431e-02 1.292441133409738541e-02 -2.059513628482818604e-01 -6.180549040436744690e-02 6.016343086957931519e-02 -1.613267958164215088e-01 -1.763938926160335541e-02
-2.066561020910739899e-02 -2.259482294321060181e-01 2.264744639396667480e-01 1.843265593051910400e-01 -2.381815612316131592e-01 4.309806823730468750e-01 8.669319748878479004e-02 -9.862812608480453491e-02 1.413057446479797363e-01 -6.154125928878784180e-02 8.314368128776550293e-02 -2.593355178833007812e-01 -1.142537370324134827e-01 3.463823720812797546e-02 -5.314202979207038879e-02 -5.494267120957374573e-02 -1.278490275144577026e-01 -1.989104896783828735e-01 -3.052194230258464813e-02 1.972878575325012207e-01 -1.171821951866149902e-01 -3.278962671756744385e-01 1.727816015481948853e-01 -3.465539589524269104e-02 -1.712275445461273193e-01 2.719103991985321045e-01 -1.481878012418746948e-01 -7.663904875516891479e-02 9.267266094684600830e-02 1.683030873537063599e-01 -2.619169056415557861e-01 -2.911653369665145874e-02
1.691895187832415104e-03 3.059195876121520996e-01 3.429500460624694824e-01 4.620959609746932983e-02 -1.812835782766342163e-01 4.773475974798202515e-02 7.849598675966262817e-02 1.062865331768989563e-01 -2.249053269624710083e-01 8.892462402582168579e-02 -8.264751732349395752e-02 2.335294187068939209e-01 -7.032545655965805054e-02 1.563897728919982910e-01 -2.182135581970214844e-01 8.220296353101730347e-02 2.753147482872009277e-01 -1.136106923222541809e-01 8.048802614212036133e-02 -2.232966478914022446e-03 -3.931029736995697021e-01 4.027507081627845764e-02 -7.930888235569000244e-02 -1.731744259595870972e-01 -9.313841909170150757e-02 1.828644275665283203e-01 5.497426539659500122e-02 -1.727589368820190430e-01 -1.173651665449142456e-01 2.147784680128097534e-01 -1.186346858739852905e-01 -3.063400685787200928e-01
-2.357498407363891602e-01 9.326699376106262207e-02 5.545979738235473633e-01 1.391734331846237183e-01 -2.624758183956146240e-01 1.549522429704666138e-01 5.255747213959693909e-02 4.633585456758737564e-03 -1.648790091276168823e-01 -1.406450755894184113e-02 2.789615988731384277e-01 1.022391859441995621e-02 -1.039720997214317322e-01 9.911663830280303955e-02 -7.454118132591247559e-02 -3.140386193990707397e-02 1.044694557785987854e-01 -1.465052366256713867e-01 9.245333075523376465e-02 -2.462902478873729706e-02 -4.358201324939727783e-01 -9.974080324172973633e-02 -2.031123638153076172e-01 -1.444361917674541473e-02 8.891822397708892822e-02 8.524138480424880981e-02 5.979376286268234253e-02 -5.357243865728378296e-02 1.715162247419357300e-01 1.307906657457351685e-01 -1.657216995954513550e-01 4.599575325846672058e-02
8.784144371747970581e-02 -1.676981747150421143e-01 1.325753182172775269e-01 1.331333965063095093e-01 -1.910441964864730835e-01 3.722953498363494873e-01 -5.289344489574432373e-02 -7.108462601900100708e-02 1.297916322946548462e-01 -1.308870166540145874e-01 -4.847468063235282898e-02 -3.227834105491638184e-01 -7.176977396011352539e-02 1.007430106401443481e-01 -1.002854332327842712e-01 -2.976639568805694580e-02 1.851563900709152222e-01 1.493518203496932983e-01 -7.899655401706695557e-02 3.705636858940124512e-01 -7.597129791975021362e-02 -2.235827594995498657e-01 1.593516170978546143e-01 -1.940561234951019287e-01 -2.647602856159210205e-01 2.986647188663482666e-01 -1.329552084207534790e-01 -1.300991773605346680e-01 -2.242721244692802429e-02 2.383153438568115234e-01 -9.374408423900604248e-02 -1.427042763680219650e-02
1.148162558674812317e-01 -2.689530253410339355e-01 1.735473796725273132e-02 2.560925185680389404e-01 -1.502748280763626099e-01 2.916521131992340088e-01 -6.688264757394790649e-02 3.754605352878570557e-02 1.108664944767951965e-01 -2.578038573265075684e-01 1.995925791561603546e-02 -2.423546612262725830e-01 -1.999857276678085327e-02 7.544789463281631470e-02 -1.073959749191999435e-02 -1.248142570257186890e-01 -1.042653322219848633e-01 4.632063210010528564e-02 1.719207912683486938e-01 1.802200675010681152e-01 -1.134066954255104065e-01 -1.775496453046798706e-01 8.365325629711151123e-02 -9.620928764343261719e-02 -2.097020745277404785e-01 4.337460696697235107e-01 -2.660657651722431183e-02 -2.127973288297653198e-01 7.541834563016891479e-02 1.467908322811126709e-01 -3.593098223209381104e-01 -7.255136966705322266e-02
[truncated: 3,273,255 more chars]
