# Supplementary material for: The Language of Innovation
Source: PLoS One. 2020 Apr 30;15(4):e0230107. doi: 10.1371/journal.pone.0230107 (PMC7194493; doi:10.1371/journal.pone.0230107)
Supplement: S24 File — (GZ) [file pone.0230107.s024.tar.gz › 2002-2006/V2Run_1_VS_4500_embeddings2002-2006ED32.txt]

-1.493538469076156616e-01 -2.540791966021060944e-02 1.586209833621978760e-01 2.228959351778030396e-01 4.028597474098205566e-02 -2.760332822799682617e-02 2.023637890815734863e-01 2.293770760297775269e-01 -4.924510791897773743e-02 1.000608727335929871e-01 -3.158166632056236267e-02 -1.352297328412532806e-02 1.897414475679397583e-01 3.589148521423339844e-01 2.373830378055572510e-01 -1.413321215659379959e-02 -1.972332298755645752e-01 1.934714615345001221e-01 -2.110719978809356689e-01 -2.789643406867980957e-01 -2.060251384973526001e-01 1.710702925920486450e-01 -3.234966844320297241e-02 3.065255098044872284e-02 -3.950287774205207825e-02 1.624333709478378296e-01 5.808409303426742554e-02 -1.321760714054107666e-01 -3.000767230987548828e-01 -5.496843904256820679e-02 3.852305114269256592e-01 -9.275627136230468750e-02
-4.462205171585083008e-01 1.754456907510757446e-01 -9.982112050056457520e-02 1.196876391768455505e-01 -2.187353670597076416e-01 -5.229957029223442078e-02 2.571365833282470703e-01 9.950535744428634644e-02 1.296437233686447144e-01 3.508175909519195557e-01 -5.500299856066703796e-02 4.713842272758483887e-02 -1.333002746105194092e-01 3.816733360290527344e-01 2.137668663635849953e-03 1.550744622945785522e-01 2.783573418855667114e-02 5.885120481252670288e-02 -9.870816767215728760e-02 7.564803957939147949e-02 -2.350529730319976807e-01 1.745121367275714874e-02 -7.521887123584747314e-02 -2.166297137737274170e-01 2.529856264591217041e-01 1.645888239145278931e-01 -3.721345216035842896e-02 -3.676504269242286682e-02 -4.391264915466308594e-02 8.925221860408782959e-02 2.308757454156875610e-01 4.148575291037559509e-02
-2.616060674190521240e-01 3.359549641609191895e-01 2.458969131112098694e-02 9.173716604709625244e-02 -6.305361539125442505e-02 -7.700124382972717285e-02 3.585180044174194336e-01 -1.284345686435699463e-01 9.457507729530334473e-02 5.776626244187355042e-02 -3.006131649017333984e-01 1.523572504520416260e-01 3.081023693084716797e-01 2.177977263927459717e-01 1.968106925487518311e-01 -4.056827351450920105e-02 1.187625154852867126e-01 -9.615240246057510376e-02 7.419629395008087158e-02 -5.853007547557353973e-03 -2.177794128656387329e-01 6.751102954149246216e-02 6.732301414012908936e-02 6.918250769376754761e-02 -1.330741681158542633e-02 1.073384881019592285e-01 7.988776266574859619e-02 -1.884992271661758423e-01 -4.106245040893554688e-01 9.837802499532699585e-02 1.549105942249298096e-01 6.395536009222269058e-03
-2.416485399007797241e-01 2.091529034078121185e-02 2.300539240241050720e-02 1.126978769898414612e-01 5.886363238096237183e-02 -3.871636092662811279e-02 -1.859457194805145264e-01 -9.461664408445358276e-02 1.998943537473678589e-01 -2.608827687799930573e-02 -7.526368647813796997e-02 6.588403135538101196e-02 -2.274191975593566895e-01 3.642328083515167236e-01 9.891550242900848389e-02 -1.812871992588043213e-01 -1.770716346800327301e-02 1.006747782230377197e-01 5.329109728336334229e-02 -8.947371505200862885e-03 5.216977372765541077e-02 -1.934971474111080170e-02 9.583908319473266602e-02 1.674257963895797729e-01 1.207193061709403992e-01 7.001269608736038208e-02 -1.158328875899314880e-01 -4.209855198860168457e-01 -2.779025137424468994e-01 6.155994907021522522e-02 4.245474636554718018e-01 -2.769581973552703857e-01
-4.227871298789978027e-01 1.106546372175216675e-01 2.958300113677978516e-01 9.270573407411575317e-02 -7.557163387537002563e-02 4.228054545819759369e-03 2.997733652591705322e-01 4.077779129147529602e-02 -5.969892255961894989e-03 6.537231057882308960e-02 -1.848911494016647339e-01 -4.864117130637168884e-02 1.303629726171493530e-01 8.124803006649017334e-02 1.813912987709045410e-01 8.578956872224807739e-02 -1.187617238610982895e-02 2.195803225040435791e-01 1.306323856115341187e-01 -7.645708322525024414e-02 9.445341676473617554e-02 4.023547470569610596e-01 -9.719508886337280273e-02 -4.081362485885620117e-02 -5.953077599406242371e-02 1.457318812608718872e-01 -8.852685242891311646e-02 -1.881168037652969360e-01 -1.590081453323364258e-01 -1.104016527533531189e-01 2.444923073053359985e-01 -3.041001260280609131e-01
-2.425079643726348877e-01 2.217484712600708008e-01 1.504364758729934692e-01 9.413776546716690063e-02 -1.890889108180999756e-01 1.873030364513397217e-01 -1.163724735379219055e-01 -1.549160480499267578e-01 1.502350419759750366e-01 2.050929665565490723e-01 -2.043623626232147217e-01 2.594615519046783447e-01 1.933283358812332153e-01 4.144356772303581238e-02 1.570981889963150024e-01 1.577716171741485596e-01 6.201354414224624634e-02 6.012148037552833557e-02 5.931723117828369141e-02 1.032646000385284424e-01 -5.944867059588432312e-02 3.180877864360809326e-01 -1.997992247343063354e-01 -4.947632178664207458e-02 -1.463510692119598389e-01 -1.382741630077362061e-01 4.752246290445327759e-02 -2.645243108272552490e-01 -2.901200354099273682e-01 8.616717904806137085e-02 3.278008401393890381e-01 -9.602691978216171265e-02
-3.605779409408569336e-01 2.674200236797332764e-01 2.387579344213008881e-02 8.963059633970260620e-03 -1.963447406888008118e-02 9.268882684409618378e-03 9.119924902915954590e-02 6.491106003522872925e-02 3.404811769723892212e-02 5.378876999020576477e-02 -3.388874828815460205e-01 1.398606970906257629e-02 2.371470332145690918e-01 1.967339664697647095e-01 1.836853474378585815e-01 1.269505172967910767e-01 2.241374552249908447e-01 1.264239251613616943e-01 2.860225737094879150e-01 -5.809941887855529785e-02 -1.252022832632064819e-01 2.349788248538970947e-01 7.759046554565429688e-02 1.192348971962928772e-01 -3.026312291622161865e-01 -3.216013312339782715e-02 -1.575240641832351685e-01 -1.973058842122554779e-02 -1.611495465040206909e-01 1.194618642330169678e-01 3.366176784038543701e-01 8.376859873533248901e-02
-3.563230931758880615e-01 8.020464330911636353e-02 8.002273738384246826e-02 -1.297436505556106567e-01 -1.105178706347942352e-02 5.476249381899833679e-02 3.976408541202545166e-01 -1.346536427736282349e-01 6.459241360425949097e-02 -4.848733916878700256e-02 3.507293388247489929e-02 2.081417590379714966e-01 -1.098118871450424194e-01 4.065576791763305664e-01 2.186895012855529785e-01 2.110432535409927368e-01 -2.438590377569198608e-01 5.188897997140884399e-02 8.539005368947982788e-02 -1.967100612819194794e-02 -1.507031470537185669e-01 -1.628485321998596191e-01 -1.793124228715896606e-01 -1.788767725229263306e-01 -8.014281094074249268e-02 3.735125809907913208e-02 -6.974789500236511230e-02 -3.475608676671981812e-02 -3.092877864837646484e-01 4.420474916696548462e-02 1.944321542978286743e-01 -1.033340543508529663e-01
-3.729347586631774902e-01 3.246557414531707764e-01 2.009866237640380859e-01 2.262131497263908386e-02 4.077866300940513611e-02 -3.933838754892349243e-02 -3.176809847354888916e-02 -4.244651645421981812e-02 -2.151091992855072021e-01 9.214707463979721069e-02 -9.438923746347427368e-02 -1.327393501996994019e-01 -1.341180652379989624e-01 4.212878644466400146e-01 1.521978676319122314e-01 1.589802801609039307e-01 1.445028483867645264e-01 1.103166863322257996e-01 2.209072932600975037e-02 1.346586942672729492e-01 -6.926783174276351929e-02 -3.846332803368568420e-02 -1.957194060087203979e-01 -6.595382094383239746e-02 -9.134411066770553589e-02 1.860515028238296509e-01 1.198368966579437256e-01 -3.346868753433227539e-01 -1.062973290681838989e-01 2.142449617385864258e-01 2.156049460172653198e-01 9.880101680755615234e-02
-2.761184275150299072e-01 2.661018371582031250e-01 -1.457791775465011597e-01 9.804111719131469727e-02 7.877323776483535767e-02 1.708292812108993530e-01 1.284187734127044678e-01 1.308460831642150879e-01 3.294685482978820801e-02 2.363054752349853516e-01 -1.889315545558929443e-01 2.999071776866912842e-01 2.020138949155807495e-01 2.760565578937530518e-01 1.482167541980743408e-01 -7.131595909595489502e-02 7.208883762359619141e-02 7.334608584642410278e-02 1.929885596036911011e-01 -1.822522468864917755e-02 -1.224338077008724213e-02 7.626995444297790527e-02 1.474401820451021194e-02 1.467787921428680420e-01 -3.026437759399414062e-01 2.045530527830123901e-01 -8.077660202980041504e-02 -1.391410231590270996e-01 -3.406713604927062988e-01 -5.775490403175354004e-02 1.285080984234809875e-02 -2.677481174468994141e-01
-3.593314588069915771e-01 4.198838472366333008e-01 1.030924264341592789e-03 -2.253056317567825317e-02 -1.684244908392429352e-02 -9.768757224082946777e-02 2.078053802251815796e-01 -1.118889898061752319e-01 3.581494688987731934e-01 2.773895859718322754e-03 -2.217194586992263794e-01 -1.266277674585580826e-02 1.603552326560020447e-02 1.605378985404968262e-01 1.992695927619934082e-01 -7.479705661535263062e-02 1.274612098932266235e-01 5.193012952804565430e-02 2.216444164514541626e-02 1.338001042604446411e-01 1.001663431525230408e-01 1.822711527347564697e-01 -2.069550305604934692e-01 -2.546453289687633514e-02 -2.798982560634613037e-01 -1.846443302929401398e-02 -8.297538012266159058e-02 -1.869037896394729614e-01 -3.182143867015838623e-01 7.715927809476852417e-02 1.652179211378097534e-01 2.292852289974689484e-02
2.546519972383975983e-02 7.849432528018951416e-02 1.065254211425781250e-01 1.019529625773429871e-01 8.524222671985626221e-02 -1.490454971790313721e-01 1.422204542905092239e-02 1.504024416208267212e-01 -3.817078098654747009e-02 1.705267727375030518e-01 -1.147613674402236938e-01 2.104115188121795654e-01 -2.118909806013107300e-01 2.568079531192779541e-01 2.938228249549865723e-01 -3.937146812677383423e-02 5.055990442633628845e-02 4.390651732683181763e-02 -2.653651833534240723e-01 4.087635502219200134e-02 1.390649080276489258e-01 1.135019659996032715e-01 -2.360812127590179443e-01 -7.835270464420318604e-02 -1.204090192914009094e-01 2.830133438110351562e-01 -1.522891968488693237e-01 -1.182898730039596558e-01 -2.903663516044616699e-01 -1.722040027379989624e-01 4.171404540538787842e-01 -2.049719989299774170e-01
-3.875565528869628906e-01 2.171938419342041016e-01 1.939024329185485840e-01 5.560113117098808289e-02 -6.278534233570098877e-02 1.136000603437423706e-01 5.590458959341049194e-02 4.094533994793891907e-02 1.617029458284378052e-01 1.242305338382720947e-01 -2.870934009552001953e-01 1.729842275381088257e-01 3.059773147106170654e-01 4.241348206996917725e-01 9.348402172327041626e-02 1.975348219275474548e-03 1.843591928482055664e-01 -4.804915282875299454e-03 2.160876840353012085e-01 -2.564183808863162994e-02 1.331322044134140015e-01 2.501271665096282959e-01 -1.329108923673629761e-01 4.344341158866882324e-02 -1.964456737041473389e-01 6.739454716444015503e-02 -2.738392539322376251e-02 -1.305652856826782227e-01 -8.582530170679092407e-02 7.534123212099075317e-02 2.195064127445220947e-01 -2.732540294528007507e-02
-1.061073616147041321e-01 1.078358665108680725e-02 1.328367590904235840e-01 1.515333503484725952e-01 8.472026884555816650e-02 -2.033962160348892212e-01 -3.500537946820259094e-02 1.992428004741668701e-01 4.845128580927848816e-02 -6.154889240860939026e-02 -2.703315913677215576e-01 3.678690493106842041e-01 -2.725938856601715088e-01 2.035203278064727783e-01 1.549287587404251099e-01 -1.799977868795394897e-01 1.668251156806945801e-01 -6.907681468874216080e-03 7.596252858638763428e-02 -1.497912406921386719e-01 -9.480272978544235229e-02 1.804739683866500854e-01 -5.443055555224418640e-02 1.272374093532562256e-01 -8.971025049686431885e-02 1.613544970750808716e-01 -9.800708293914794922e-02 -6.155266985297203064e-02 -1.845176815986633301e-01 -9.447692334651947021e-02 4.915017783641815186e-01 -1.518335789442062378e-01
-2.590386271476745605e-01 1.753797978162765503e-01 8.859693259000778198e-02 -6.720433384180068970e-02 -9.155802428722381592e-02 -2.780095674097537994e-02 4.292139783501625061e-02 4.774610325694084167e-02 8.143992722034454346e-02 8.193755149841308594e-02 -1.410782486200332642e-01 2.763015031814575195e-01 2.141003906726837158e-01 2.181449830532073975e-01 2.652492932975292206e-02 -3.394057229161262512e-02 -5.564906820654869080e-02 2.890960872173309326e-01 2.422028481960296631e-01 -7.319840043783187866e-02 9.803177416324615479e-02 3.967120051383972168e-01 -1.599979102611541748e-01 -6.324058864265680313e-03 -1.505550444126129150e-01 -3.462724387645721436e-02 -4.216109216213226318e-02 -2.008996307849884033e-01 -3.274342119693756104e-01 1.506554931402206421e-01 3.630647659301757812e-01 -2.387386560440063477e-02
-2.253989130258560181e-01 2.287486940622329712e-01 2.413454800844192505e-01 5.625342577695846558e-02 -7.140000234358012676e-04 2.509951889514923096e-01 1.094865798950195312e-01 -6.292447447776794434e-02 -2.043698728084564209e-01 2.110131233930587769e-01 -1.495341658592224121e-01 1.351473182439804077e-01 -2.970804870128631592e-01 3.408026993274688721e-01 8.824600279331207275e-02 5.121769383549690247e-02 -2.240549921989440918e-01 2.596526034176349640e-02 1.438057124614715576e-01 -7.802309095859527588e-02 -2.736739516258239746e-01 1.532618552446365356e-01 -8.997453004121780396e-02 -1.177856028079986572e-01 -2.669303305447101593e-02 2.947745323181152344e-01 -6.776614487171173096e-02 -5.575821548700332642e-02 3.493361547589302063e-02 1.725051701068878174e-01 2.320006340742111206e-01 -1.914998739957809448e-01
-2.305826097726821899e-01 6.222406774759292603e-02 5.877476930618286133e-02 1.225334964692592621e-02 1.411546915769577026e-01 1.165152117609977722e-01 -9.208021312952041626e-02 5.985060334205627441e-02 6.299769878387451172e-02 1.170001849532127380e-01 -4.240193590521812439e-02 2.873709611594676971e-02 3.826834559440612793e-01 2.163807302713394165e-01 7.560992240905761719e-02 -3.959637880325317383e-02 1.045732721686363220e-01 1.684712171554565430e-01 -2.229013293981552124e-02 4.499373212456703186e-02 9.595568478107452393e-02 4.365516304969787598e-01 -8.856324106454849243e-02 7.333373185247182846e-03 6.466923654079437256e-02 1.264194101095199585e-01 -1.114066839218139648e-01 1.282656192779541016e-01 -3.726261258125305176e-01 1.121204197406768799e-01 4.454700350761413574e-01 -1.566737145185470581e-01
-2.358319014310836792e-01 1.485656797885894775e-01 1.446727216243743896e-01 1.595622599124908447e-01 1.187181323766708374e-01 -8.790835738182067871e-02 8.166483789682388306e-02 5.935850366950035095e-02 2.579607069492340088e-01 -9.016758203506469727e-02 -2.474309504032135010e-01 -1.120185554027557373e-01 -8.210378140211105347e-02 1.895867288112640381e-01 7.343408465385437012e-02 -3.185852766036987305e-01 -8.060570806264877319e-02 6.566966325044631958e-02 -2.447571009397506714e-01 -1.959117949008941650e-01 -8.488371968269348145e-02 -1.877508908510208130e-01 -1.424882560968399048e-01 2.309633642435073853e-01 -4.988420754671096802e-02 7.003321498632431030e-02 -7.619364559650421143e-02 -9.750565886497497559e-02 -2.245434671640396118e-01 3.743246570229530334e-02 4.212269783020019531e-01 -2.621649205684661865e-01
-2.498764991760253906e-01 2.843352556228637695e-01 2.080633044242858887e-01 -2.216488309204578400e-02 -5.914358049631118774e-02 5.517221242189407349e-02 -6.405100226402282715e-02 -1.044442579150199890e-01 7.480436004698276520e-03 1.090582013130187988e-01 -1.149490922689437866e-01 2.057242095470428467e-01 5.828152969479560852e-02 1.853392571210861206e-01 2.724485993385314941e-01 -1.853374093770980835e-01 -1.462118625640869141e-01 -1.813412085175514221e-02 6.896132230758666992e-02 4.550122097134590149e-02 -7.146271318197250366e-02 4.191811978816986084e-01 -1.428177207708358765e-01 -1.887624710798263550e-02 -3.103631734848022461e-01 1.689058989286422729e-01 1.332772225141525269e-01 -1.094573736190795898e-01 -3.126928210258483887e-01 2.452851682901382446e-01 9.962829202413558960e-02 -1.581083983182907104e-01
-1.524844616651535034e-01 2.476225495338439941e-01 2.195063680410385132e-01 -8.663251996040344238e-03 5.724036321043968201e-02 -2.306290529668331146e-02 1.702908724546432495e-01 -8.610893785953521729e-02 -1.272207051515579224e-01 3.382815122604370117e-01 -4.418720304965972900e-02 6.745807081460952759e-02 -9.112817794084548950e-02 3.141109645366668701e-01 3.719989955425262451e-01 1.396491192281246185e-02 1.336990296840667725e-01 1.214627400040626526e-01 2.331538051366806030e-01 -6.701997667551040649e-02 -9.263815730810165405e-02 -1.312570124864578247e-01 5.824493244290351868e-02 -1.156804561614990234e-01 -3.839902207255363464e-02 1.491004228591918945e-01 1.825760751962661743e-01 -3.187605738639831543e-01 -1.730707474052906036e-02 3.481280803680419922e-02 3.873684108257293701e-01 -1.142803230322897434e-03
-3.351584970951080322e-01 5.548752471804618835e-02 1.437597870826721191e-01 9.613768756389617920e-02 -4.821691289544105530e-02 7.287853956222534180e-02 1.768775880336761475e-01 3.479918837547302246e-02 5.641643702983856201e-02 -6.518818438053131104e-02 -2.340651750564575195e-01 2.846829593181610107e-01 1.173331812024116516e-01 3.667672276496887207e-01 1.820462197065353394e-01 1.920413225889205933e-01 1.418430060148239136e-01 1.513415724039077759e-01 1.790075302124023438e-01 6.511735171079635620e-02 3.993303701281547546e-02 3.766616880893707275e-01 -4.687928035855293274e-02 -4.344004765152931213e-02 -1.644734889268875122e-01 1.230081990361213684e-01 1.712544411420822144e-01 -4.594917967915534973e-02 -2.236218899488449097e-01 1.233479306101799011e-01 2.897764444351196289e-01 -5.747883394360542297e-02
-5.022267103195190430e-01 1.981267035007476807e-01 6.679749488830566406e-02 2.258893847465515137e-02 -9.302539378404617310e-02 -1.029121056199073792e-01 -2.115149348974227905e-01 -2.954785525798797607e-01 7.075388729572296143e-02 1.696729473769664764e-02 -7.172787189483642578e-02 1.113945990800857544e-01 2.416158765554428101e-01 1.813517063856124878e-01 6.272374838590621948e-02 -1.179290190339088440e-01 -6.301888823509216309e-02 5.603356286883354187e-03 9.854796528816223145e-02 -1.767701059579849243e-01 -1.375249400734901428e-02 3.234867155551910400e-01 -1.849523186683654785e-01 -1.506311632692813873e-02 -2.209376096725463867e-01 3.429840132594108582e-02 2.054543420672416687e-02 -2.709578871726989746e-01 -1.751641780138015747e-01 1.189165934920310974e-01 2.487210482358932495e-01 -7.449983805418014526e-02
-2.259874343872070312e-01 3.906770348548889160e-01 3.460590541362762451e-02 2.773382663726806641e-01 -9.433123469352722168e-02 6.029710918664932251e-02 1.087207198143005371e-01 -7.276488095521926880e-02 -6.026131287217140198e-02 -1.500299870967864990e-01 -2.500990033149719238e-01 2.384393513202667236e-01 1.806257069110870361e-01 7.689028978347778320e-02 1.182279512286186218e-01 6.389635801315307617e-02 -8.957891166210174561e-02 -7.006743550300598145e-02 -2.962240949273109436e-03 -9.733562171459197998e-02 1.095999330282211304e-01 1.223374232649803162e-01 -2.598803341388702393e-01 2.424579113721847534e-02 -2.784421145915985107e-01 3.803730383515357971e-02 5.489464476704597473e-02 -9.521074593067169189e-02 -3.489995300769805908e-01 2.663085758686065674e-01 2.528588473796844482e-01 1.454700082540512085e-01
-1.871560961008071899e-01 -1.537294685840606689e-01 1.539310067892074585e-01 2.430552244186401367e-01 -4.190307483077049255e-02 -1.353160291910171509e-01 2.320068627595901489e-01 4.657021909952163696e-02 4.439805448055267334e-02 4.013245180249214172e-02 -1.775909662246704102e-01 1.112515777349472046e-01 -1.628218293190002441e-01 2.635055780410766602e-01 1.474373936653137207e-01 -1.891854405403137207e-01 5.896207690238952637e-02 6.732451915740966797e-02 -9.033839404582977295e-02 -9.868448227643966675e-02 -1.211834773421287537e-01 9.971089661121368408e-02 -4.083753377199172974e-02 8.824017643928527832e-02 -2.873413562774658203e-01 2.262203097343444824e-01 -1.433243788778781891e-02 -2.889515757560729980e-01 -2.005722373723983765e-01 -2.130573838949203491e-01 4.479120373725891113e-01 -1.336307078599929810e-01
-1.804805546998977661e-01 3.989692777395248413e-02 -7.295009493827819824e-02 2.931715548038482666e-01 6.045678630471229553e-02 -1.096566244959831238e-01 2.122557163238525391e-01 1.064322590827941895e-01 2.505319714546203613e-01 2.577569484710693359e-01 -7.544942200183868408e-02 8.620389550924301147e-02 2.288468331098556519e-01 2.125648558139801025e-01 1.826090663671493530e-01 4.689386188983917236e-01 -1.129373833537101746e-01 -1.087516471743583679e-01 -1.346778273582458496e-01 1.858667284250259399e-01 -6.719390302896499634e-02 1.979986205697059631e-03 7.281711697578430176e-02 1.496998369693756104e-01 -1.589875966310501099e-01 -5.304173007607460022e-02 -1.670207530260086060e-01 7.182988524436950684e-02 -3.016768395900726318e-01 5.515801161527633667e-02 1.065474003553390503e-01 -1.825474947690963745e-01
-2.020169645547866821e-01 1.510959118604660034e-01 8.143872022628784180e-02 3.507924377918243408e-01 -1.065881550312042236e-01 -2.554049193859100342e-01 -1.130268201231956482e-01 1.013899445533752441e-01 2.880473434925079346e-01 -7.257562875747680664e-02 -1.419456452131271362e-01 1.344062089920043945e-01 -9.896448999643325806e-02 1.344045996665954590e-01 1.867187470197677612e-01 -6.639499217271804810e-02 7.975492626428604126e-02 9.617570042610168457e-02 -8.265253156423568726e-02 8.634077012538909912e-02 -2.314049750566482544e-02 -2.720060199499130249e-02 -9.435891173779964447e-03 2.696869671344757080e-01 -2.751120552420616150e-02 8.051667362451553345e-02 -3.781159222126007080e-02 -1.482044607400894165e-01 -2.826266586780548096e-01 -1.568561643362045288e-01 3.966069221496582031e-01 -3.421054780483245850e-01
-1.872420758008956909e-01 8.325477689504623413e-02 1.696581393480300903e-02 3.639340028166770935e-02 2.322944700717926025e-01 -1.925981491804122925e-01 -8.753629028797149658e-02 2.378404140472412109e-01 4.061315953731536865e-01 -1.469083130359649658e-01 -7.017593830823898315e-02 8.449543267488479614e-02 -3.707497194409370422e-02 7.728392630815505981e-02 2.663846313953399658e-01 -2.265117466449737549e-01 9.715482592582702637e-02 2.842814922332763672e-01 7.756832242012023926e-02 9.213346242904663086e-02 -4.767251759767532349e-02 -2.059859484434127808e-01 -8.162470161914825439e-02 1.152699738740921021e-01 5.887083336710929871e-02 -3.526857495307922363e-02 -2.381559647619724274e-02 -2.725594341754913330e-01 -2.782551050186157227e-01 -1.521884580142796040e-03 3.813198804855346680e-01 -3.309052810072898865e-02
-2.534219920635223389e-01 1.995759904384613037e-01 2.072555273771286011e-01 2.793312631547451019e-02 -7.743871957063674927e-02 1.520150005817413330e-01 2.353762686252593994e-01 1.321598589420318604e-01 5.050603672862052917e-02 6.535124778747558594e-02 -2.571387290954589844e-01 1.018358096480369568e-01 1.226022094488143921e-01 2.818536758422851562e-01 2.798331677913665771e-01 1.295052096247673035e-02 1.878644973039627075e-01 2.447335273027420044e-01 3.766331821680068970e-02 4.631038010120391846e-02 9.834222495555877686e-02 3.969824314117431641e-01 -4.778610169887542725e-02 3.372463583946228027e-02 -1.029844060540199280e-01 -7.160934060811996460e-02 -8.897110819816589355e-02 -1.796888858079910278e-01 -8.575404435396194458e-02 2.075020372867584229e-01 3.273849189281463623e-01 -1.049341484904289246e-01
-2.426017224788665771e-01 4.057714045047760010e-01 1.154454723000526428e-01 2.115851342678070068e-01 1.019401922821998596e-01 -5.068387836217880249e-02 2.188516408205032349e-01 -1.753476262092590332e-01 -2.420165576040744781e-02 1.495589762926101685e-01 -6.812664121389389038e-02 2.013897299766540527e-01 1.951293945312500000e-01 2.222224697470664978e-02 3.970688283443450928e-01 2.554270327091217041e-01 1.790185645222663879e-02 1.940692514181137085e-01 1.981057673692703247e-01 -6.542726606130599976e-02 7.699143141508102417e-02 2.195023447275161743e-01 -1.878748834133148193e-01 9.603669494390487671e-02 -2.748317644000053406e-02 1.661962270736694336e-01 -2.856257930397987366e-02 2.317513339221477509e-02 -1.717746108770370483e-01 1.985566020011901855e-01 1.237573176622390747e-01 -5.523137003183364868e-02
-1.885153353214263916e-01 2.186604142189025879e-01 2.362506929785013199e-03 8.523575216531753540e-02 -8.627536147832870483e-02 2.672950737178325653e-03 9.469313174486160278e-02 1.405283957719802856e-01 2.180099785327911377e-01 2.493430525064468384e-01 -2.453931719064712524e-01 -3.370839729905128479e-02 1.165143549442291260e-01 3.675800859928131104e-01 1.960095614194869995e-01 7.056495547294616699e-02 9.451509267091751099e-02 1.537909060716629028e-01 3.415946364402770996e-01 1.174845471978187561e-01 9.877971559762954712e-02 3.090724945068359375e-01 -1.072162836790084839e-01 -1.400799900293350220e-01 -2.933229506015777588e-02 8.233934640884399414e-02 1.486819423735141754e-02 -2.802865505218505859e-01 -1.856852620840072632e-01 2.474153041839599609e-01 1.608791649341583252e-01 -5.095631256699562073e-02
-2.038713097572326660e-01 1.202618628740310669e-01 4.945112019777297974e-02 3.630918636918067932e-02 -6.197147443890571594e-02 -7.374212145805358887e-02 5.706436559557914734e-02 1.389134377241134644e-01 -1.326777972280979156e-02 2.407300472259521484e-01 -1.610630191862583160e-03 -1.032144352793693542e-01 -8.415979892015457153e-02 3.772176802158355713e-01 1.314136981964111328e-01 2.405403852462768555e-01 5.866278707981109619e-02 1.939432024955749512e-01 -3.735389932990074158e-02 -1.368411257863044739e-02 -1.018808335065841675e-01 7.534039020538330078e-02 1.656615585088729858e-01 1.200492531061172485e-01 -2.931519150733947754e-01 -9.269014000892639160e-02 -3.141899593174457550e-03 1.417947858572006226e-01 -3.313044607639312744e-01 2.158880680799484253e-01 1.914014667272567749e-01 -4.548524320125579834e-01
-2.712759375572204590e-01 8.476177463307976723e-04 -1.365905255079269409e-01 1.656519481912255287e-03 -9.780859947204589844e-02 8.898481726646423340e-02 6.547385454177856445e-02 -1.657444834709167480e-01 2.053563296794891357e-01 1.053130105137825012e-01 -2.292659878730773926e-01 1.158757042139768600e-02 1.616388857364654541e-01 3.724017739295959473e-01 2.267418205738067627e-01 1.229183301329612732e-01 -5.224733799695968628e-02 1.603973954916000366e-01 1.313282847404479980e-01 -5.159200355410575867e-02 1.446947753429412842e-01 4.275121688842773438e-01 -1.065998077392578125e-01 7.819275557994842529e-02 6.032940000295639038e-03 1.356814801692962646e-01 -1.219687983393669128e-01 3.310990706086158752e-02 -3.051275014877319336e-01 -3.758661821484565735e-02 3.503289818763732910e-01 -2.125647384673357010e-03
-1.305909156799316406e-01 -6.430561095476150513e-02 1.239718943834304810e-01 3.614025413990020752e-01 1.004537492990493774e-01 -2.125554829835891724e-01 1.650227010250091553e-01 2.297833710908889771e-01 2.173444181680679321e-01 -8.455621451139450073e-02 4.005765542387962341e-02 8.732175454497337341e-03 -2.146131843328475952e-01 4.681196808815002441e-02 2.644057869911193848e-01 -2.188878655433654785e-01 -5.777311697602272034e-02 2.303907722234725952e-01 -1.870089769363403320e-02 -1.255626529455184937e-01 -1.263372302055358887e-01 1.170443817973136902e-01 -8.130417764186859131e-02 4.559918865561485291e-02 2.804526127874851227e-02 -5.933863576501607895e-03 -3.811633884906768799e-01 -6.419351696968078613e-02 -2.057404816150665283e-01 2.709517776966094971e-01 3.069625496864318848e-01 -6.559668481349945068e-02
-1.340042203664779663e-01 1.491093784570693970e-01 6.232403591275215149e-02 2.758802473545074463e-01 -7.076115161180496216e-02 -6.230280548334121704e-02 -4.644141718745231628e-02 1.541810017079114914e-02 3.370144367218017578e-01 -9.662022441625595093e-02 -2.465835399925708771e-02 6.874658167362213135e-02 -1.333217322826385498e-01 2.738071084022521973e-01 2.590305507183074951e-01 -1.732347905635833740e-01 1.126943528652191162e-01 8.953466895036399364e-04 -3.037497587502002716e-02 -1.214998494833707809e-02 -4.023247584700584412e-02 -4.339293763041496277e-02 -9.136020392179489136e-02 1.200504973530769348e-01 1.075499206781387329e-01 1.493428200483322144e-01 -9.801379591226577759e-02 -1.552219092845916748e-01 -3.681518733501434326e-01 -6.379774212837219238e-02 5.206858515739440918e-01 -1.791907995939254761e-01
-3.041174113750457764e-01 9.350956231355667114e-02 4.920970648527145386e-02 2.856346666812896729e-01 9.930402040481567383e-02 -2.910430133342742920e-01 -1.989831477403640747e-01 6.245584785938262939e-02 3.469041287899017334e-01 -3.354813903570175171e-02 7.763195037841796875e-02 -4.931076988577842712e-02 -5.816747620701789856e-02 3.422676622867584229e-01 -2.681438624858856201e-02 -7.403453439474105835e-02 -9.572900086641311646e-02 7.120441645383834839e-02 3.446212410926818848e-02 -2.357708290219306946e-02 5.622102320194244385e-02 -1.036241948604583740e-01 -2.967383265495300293e-01 1.993449777364730835e-01 -3.500637784600257874e-02 1.277107745409011841e-01 -1.721443422138690948e-02 1.201687827706336975e-01 -1.621948480606079102e-01 6.788828223943710327e-02 3.965877592563629150e-01 -2.046997547149658203e-01
-2.943269610404968262e-01 3.688100352883338928e-02 -8.004212751984596252e-03 1.396211832761764526e-01 1.358127743005752563e-01 2.768918573856353760e-01 6.882126629352569580e-02 -3.521116450428962708e-02 -7.110319565981626511e-03 1.840803623199462891e-01 -3.903650939464569092e-01 7.673751562833786011e-02 1.560097485780715942e-01 1.950754374265670776e-01 2.534928619861602783e-01 -9.962536394596099854e-02 -4.592754319310188293e-02 8.080334216356277466e-02 1.679597795009613037e-01 -7.742701470851898193e-02 2.060775160789489746e-01 3.164602220058441162e-01 3.713576355949044228e-03 7.988746277987957001e-03 -9.814872592687606812e-02 5.202339589595794678e-02 2.776938118040561676e-02 -8.339030668139457703e-03 -2.525883316993713379e-01 1.217053607106208801e-01 4.280753135681152344e-01 4.469349980354309082e-02
-1.899117827415466309e-01 4.366712644696235657e-02 2.744544483721256256e-02 3.165768086910247803e-01 3.272836655378341675e-02 -1.656627207994461060e-01 -7.617009431123733521e-02 -3.934482485055923462e-02 1.846536099910736084e-01 -1.295436769723892212e-01 -9.809286147356033325e-02 3.822364285588264465e-02 -2.732147276401519775e-01 3.685782849788665771e-01 3.570367097854614258e-01 -1.414505243301391602e-01 4.187285527586936951e-02 -3.351166099309921265e-02 -7.969118654727935791e-02 -3.014652617275714874e-02 -1.078968122601509094e-01 2.436077594757080078e-02 -1.440701782703399658e-01 1.384349763393402100e-01 1.000387147068977356e-01 1.248889267444610596e-01 2.456331253051757812e-02 -2.757440209388732910e-01 -2.103564292192459106e-01 -1.735146790742874146e-01 3.342885375022888184e-01 -2.336779534816741943e-01
1.946903392672538757e-02 1.240311115980148315e-01 5.764723196625709534e-02 3.388122320175170898e-01 -8.116426761262118816e-05 -1.010919138789176941e-01 -8.158129453659057617e-02 1.378379911184310913e-01 -3.103674203157424927e-02 -9.017752856016159058e-02 -1.152175888419151306e-01 7.554700225591659546e-02 -1.734986603260040283e-01 4.369833171367645264e-01 2.403805702924728394e-01 -1.276038289070129395e-01 5.481483787298202515e-02 1.527445614337921143e-01 3.254380077123641968e-02 -1.093909069895744324e-01 7.254871726036071777e-02 -3.437814116477966309e-02 2.151820436120033264e-02 2.342710494995117188e-01 -1.132149994373321533e-01 2.183420211076736450e-01 -1.472329907119274139e-02 -1.394799202680587769e-01 -1.863013207912445068e-01 -1.385620087385177612e-01 5.070472955703735352e-01 -1.213568225502967834e-01
-3.156427145004272461e-01 3.419747948646545410e-01 5.693655833601951599e-02 3.361602500081062317e-02 3.245487809181213379e-02 3.523684293031692505e-02 2.061563283205032349e-01 2.558249607682228088e-02 7.828669250011444092e-02 -4.208933562040328979e-02 -2.310011088848114014e-01 2.825372219085693359e-01 -1.099440753459930420e-01 2.666831314563751221e-01 1.928756237030029297e-01 1.407827734947204590e-01 3.105539642274379730e-02 1.094066351652145386e-02 2.607546932995319366e-02 5.619984865188598633e-02 -2.020954191684722900e-01 -2.791106104850769043e-01 -4.031673539429903030e-03 -2.226557880640029907e-01 -1.595460176467895508e-01 -1.194023340940475464e-01 1.730711013078689575e-01 1.888981163501739502e-01 -3.146865367889404297e-01 -7.442716509103775024e-02 2.027801722288131714e-01 -1.673005521297454834e-01
-1.380479484796524048e-01 2.639713287353515625e-01 4.699349030852317810e-02 -5.676441360265016556e-03 -9.957557916641235352e-02 -2.302318215370178223e-01 -6.910395622253417969e-02 -2.245822362601757050e-02 -1.547017842531204224e-01 7.992556691169738770e-02 -5.912490189075469971e-02 3.658838570117950439e-02 6.218758225440979004e-02 2.847181856632232666e-01 1.841463297605514526e-01 3.847890719771385193e-02 1.433441042900085449e-01 2.828338444232940674e-01 -7.218583486974239349e-03 7.732875645160675049e-02 -1.175071373581886292e-01 1.196302473545074463e-01 1.169288232922554016e-01 -4.987068846821784973e-02 -1.901444792747497559e-01 2.048993855714797974e-01 -7.337561249732971191e-02 -2.708407677710056305e-02 -2.777830958366394043e-01 -4.374820291996002197e-01 3.719599545001983643e-01 -2.081458866596221924e-01
-4.974533915519714355e-01 1.921035349369049072e-01 5.872159078717231750e-02 -1.161241233348846436e-01 9.618990123271942139e-03 -3.352516889572143555e-02 -2.480073645710945129e-02 -5.255113169550895691e-02 -1.346675902605056763e-01 2.609908878803253174e-01 -1.258621364831924438e-01 2.392636239528656006e-02 -1.365715712308883667e-01 2.113463282585144043e-01 1.372980922460556030e-01 2.036113291978836060e-01 4.724860191345214844e-02 1.113132163882255554e-01 2.739330828189849854e-01 -5.867122113704681396e-02 -6.923447549343109131e-02 -2.231653630733489990e-01 -9.131358936429023743e-03 5.874521657824516296e-02 2.877759747207164764e-02 -2.234949916601181030e-02 -2.152864784002304077e-01 -1.288334578275680542e-01 -2.397109568119049072e-01 -1.400443166494369507e-01 2.927611172199249268e-01 -2.992082238197326660e-01
-3.561640977859497070e-01 2.757936716079711914e-01 2.113888114690780640e-01 4.042794927954673767e-02 -2.642225474119186401e-02 2.739779949188232422e-01 2.029425650835037231e-01 -8.696748316287994385e-02 1.005488261580467224e-02 9.317273646593093872e-02 -2.428593188524246216e-01 7.636805064976215363e-03 2.676515653729438782e-02 1.700806170701980591e-01 2.929504215717315674e-01 1.704357564449310303e-01 1.986022144556045532e-01 1.073758304119110107e-01 -1.941200643777847290e-01 -6.684173643589019775e-02 -3.544505536556243896e-01 -9.290590882301330566e-02 -1.959327459335327148e-01 -3.778951242566108704e-02 -2.266402393579483032e-01 4.171010851860046387e-02 9.622770547866821289e-02 -8.698345720767974854e-02 -1.761622279882431030e-01 1.608583778142929077e-01 1.359852552413940430e-01 -3.717038035392761230e-02
-1.310954540967941284e-01 2.863132953643798828e-01 -1.571146398782730103e-01 -5.845012888312339783e-02 -1.186029016971588135e-01 -7.203620672225952148e-02 1.441993862390518188e-01 4.181980621069669724e-03 1.473031789064407349e-01 -5.355438217520713806e-02 -3.503138422966003418e-01 -5.502677708864212036e-02 1.757474839687347412e-01 3.643425107002258301e-01 2.122084051370620728e-01 -2.009796500205993652e-01 -1.961473003029823303e-02 -1.080142334103584290e-02 -1.626034975051879883e-01 -8.314449340105056763e-02 7.742179930210113525e-02 1.298834532499313354e-01 -4.881341382861137390e-02 3.511870279908180237e-02 -1.900219768285751343e-01 2.935549318790435791e-01 -1.724958270788192749e-01 -1.655734777450561523e-01 6.936510652303695679e-02 8.608134463429450989e-03 3.694429397583007812e-01 -2.283381819725036621e-01
-3.689593076705932617e-01 2.987913787364959717e-01 -9.114290587604045868e-03 3.365081176161766052e-02 4.709346219897270203e-02 -1.069367676973342896e-01 1.287793815135955811e-01 1.449148952960968018e-01 -5.737366899847984314e-02 1.039859559386968613e-02 -3.411853313446044922e-01 -1.227575093507766724e-01 1.758877485990524292e-01 2.463667392730712891e-01 -7.018509507179260254e-02 1.130193397402763367e-01 7.982344180345535278e-02 -3.566345572471618652e-02 -7.471697032451629639e-02 7.811166346073150635e-02 -1.613573357462882996e-02 2.632396817207336426e-01 -4.038110002875328064e-02 9.150625765323638916e-02 -2.442908287048339844e-01 1.765876412391662598e-01 -1.659106910228729248e-01 -1.495475471019744873e-01 -3.906188309192657471e-01 -1.108799949288368225e-01 2.707829177379608154e-01 9.510664269328117371e-03
-9.050957858562469482e-02 1.282758265733718872e-01 9.135924279689788818e-02 3.486233055591583252e-01 1.141693294048309326e-01 -2.153918594121932983e-01 -6.742686033248901367e-02 -8.875318616628646851e-02 3.442076146602630615e-01 -9.982073307037353516e-02 -7.827463746070861816e-02 -3.401753678917884827e-02 -1.614193320274353027e-01 2.432376444339752197e-01 4.162274301052093506e-01 -1.787605583667755127e-01 9.697040542960166931e-03 1.586556201800704002e-03 2.709339000284671783e-02 4.483636934310197830e-03 5.314322933554649353e-02 4.176931455731391907e-03 1.450834516435861588e-02 1.688903383910655975e-02 1.177715212106704712e-01 1.410075277090072632e-01 1.030082162469625473e-02 -2.955226302146911621e-01 -1.994377374649047852e-01 -7.431210484355688095e-03 3.726865351200103760e-01 -2.082336097955703735e-01
-1.849744021892547607e-01 3.605218827724456787e-01 2.081752195954322815e-02 6.958016753196716309e-02 -9.218928962945938110e-02 3.073580190539360046e-02 2.136400490999221802e-01 4.491508305072784424e-01 -1.727818697690963745e-01 3.265160322189331055e-01 1.071337759494781494e-01 2.063533961772918701e-01 -9.475713968276977539e-02 2.590630650520324707e-01 2.726707756519317627e-01 6.540995836257934570e-02 -1.867936402559280396e-01 6.582211703062057495e-02 1.343952864408493042e-01 5.406027194112539291e-03 -8.344039320945739746e-02 3.960911184549331665e-02 -1.846382319927215576e-01 -1.496211886405944824e-01 -1.370472740381956100e-02 7.430912554264068604e-02 -5.632302537560462952e-02 8.767717331647872925e-02 -7.702904194593429565e-02 1.294037252664566040e-01 2.564654946327209473e-01 3.344027698040008545e-02
-2.368634343147277832e-01 5.871171876788139343e-02 1.970509812235832214e-02 2.648229002952575684e-01 -8.250031620264053345e-02 -4.278624430298805237e-02 -1.509949378669261932e-02 1.627525538206100464e-01 2.657132744789123535e-01 -2.358353435993194580e-01 -1.261990983039140701e-03 2.948742918670177460e-02 -2.992291152477264404e-01 2.476951926946640015e-01 3.689648807048797607e-01 -8.483672142028808594e-02 -2.905878983438014984e-02 1.109486725181341171e-02 -8.418478071689605713e-02 -1.207574903964996338e-01 -4.237173497676849365e-02 -5.751012824475765228e-03 1.144760660827159882e-02 -9.301085025072097778e-03 1.071577146649360657e-01 1.364078074693679810e-01 -1.408898085355758667e-02 -2.608999907970428467e-01 -2.042321413755416870e-01 -9.302736073732376099e-02 4.052822589874267578e-01 -2.749559581279754639e-01
-1.198715716600418091e-02 3.157185614109039307e-01 1.356969475746154785e-01 2.815431654453277588e-01 7.827705144882202148e-02 -2.387909144163131714e-01 1.298694312572479248e-01 1.246758475899696350e-01 -7.922990247607231140e-03 2.050160057842731476e-02 -2.795323133468627930e-01 -1.863159090280532837e-01 1.014143526554107666e-01 4.744002223014831543e-01 6.050100922584533691e-02 -6.789267063140869141e-03 -2.172315269708633423e-01 -5.963862407952547073e-03 4.848817735910415649e-02 -1.558472663164138794e-01 -2.724382877349853516e-01 -8.419065922498703003e-02 -2.797486446797847748e-02 -2.090563923120498657e-01 3.270995616912841797e-02 -2.210599370300769806e-02 1.063531264662742615e-02 1.746389418840408325e-01 -1.865426898002624512e-01 -2.264274097979068756e-02 2.606598138809204102e-01 -1.395356506109237671e-01
-3.614546656608581543e-01 8.426634967327117920e-02 -8.443735539913177490e-02 2.225700616836547852e-01 -1.019706800580024719e-01 3.139301761984825134e-02 4.673951864242553711e-02 -7.946547120809555054e-02 4.459431394934654236e-02 -1.057629380375146866e-02 -2.021260559558868408e-01 1.151392534375190735e-01 1.283674240112304688e-01 4.875894188880920410e-01 1.064811125397682190e-01 -3.037260659039020538e-02 1.636585295200347900e-01 1.141263321042060852e-01 1.304102689027786255e-01 1.766758263111114502e-01 7.124103605747222900e-02 4.463936090469360352e-01 -4.963048920035362244e-02 1.014973372220993042e-01 -4.058781266212463379e-02 -4.737091064453125000e-02 -1.897461712360382080e-02 -3.040346503257751465e-01 -2.097302079200744629e-01 2.929510921239852905e-02 1.241064071655273438e-01 -3.052224218845367432e-02
-1.970150619745254517e-01 5.685679242014884949e-02 1.090069860219955444e-01 2.764638960361480713e-01 6.492447853088378906e-02 -1.421944200992584229e-01 -8.901670575141906738e-02 -2.256251871585845947e-03 3.092872500419616699e-01 -1.390912085771560669e-01 -5.569889396429061890e-02 -2.197743952274322510e-02 -1.598102003335952759e-01 3.253342509269714355e-01 3.500484228134155273e-01 -1.861934065818786621e-01 5.706819519400596619e-02 -7.554066181182861328e-02 -7.469762861728668213e-02 -1.618692651391029358e-02 -6.116362661123275757e-02 7.175070047378540039e-02 1.137077715247869492e-02 7.289012521505355835e-02 2.084558457136154175e-01 1.071463227272033691e-01 2.354751713573932648e-02 -2.964839637279510498e-01 -3.112205266952514648e-01 -8.007574081420898438e-02 3.456810116767883301e-01 -1.865660548210144043e-01
-1.218257173895835876e-01 1.709126830101013184e-01 -4.857321828603744507e-02 1.401062607765197754e-01 1.611049026250839233e-01 -9.444448165595531464e-03 1.179350167512893677e-01 3.082814514636993408e-01 1.129624769091606140e-01 1.792422384023666382e-01 -1.379420459270477295e-01 4.519187659025192261e-02 2.230854332447052002e-01 3.914148509502410889e-01 8.970984816551208496e-02 1.870921105146408081e-01 -1.244625747203826904e-01 8.701202273368835449e-02 1.455911993980407715e-01 1.144111156463623047e-01 1.749359369277954102e-01 1.573550254106521606e-01 -1.086670234799385071e-01 8.788124471902847290e-02 -3.721223175525665283e-01 1.415318399667739868e-01 -3.432430699467658997e-02 3.373315325006842613e-03 -2.859840095043182373e-01 2.801702320575714111e-01 1.489205509424209595e-01 -1.121896877884864807e-01
-1.039632484316825867e-01 2.089637815952301025e-01 2.248650938272476196e-01 1.984028071165084839e-01 -1.282929182052612305e-01 7.948037236928939819e-03 1.069166809320449829e-01 -9.540019929409027100e-02 1.051762700080871582e-01 1.094132736325263977e-01 -3.837856054306030273e-01 3.404012322425842285e-02 6.826058775186538696e-02 4.097547531127929688e-01 9.086326509714126587e-02 3.296668082475662231e-02 7.698109745979309082e-02 1.445033848285675049e-01 1.812051087617874146e-01 7.664392888545989990e-02 2.533500827848911285e-02 4.691383838653564453e-01 -1.607940942049026489e-01 6.603747606277465820e-02 -1.950465142726898193e-01 2.974615618586540222e-02 -1.032083556056022644e-01 -7.792665064334869385e-02 -2.391921728849411011e-01 2.422499842941761017e-02 1.726238727569580078e-01 -7.376936823129653931e-02
-3.102182149887084961e-01 5.465292185544967651e-02 -5.484139174222946167e-02 2.593859434127807617e-01 -1.882967948913574219e-01 1.087830737233161926e-01 6.543957442045211792e-02 1.376245170831680298e-02 1.801663935184478760e-01 2.662640810012817383e-01 -1.373049318790435791e-01 -4.599254950881004333e-02 2.449395954608917236e-01 4.986315667629241943e-01 6.751331035047769547e-03 3.234624862670898438e-01 -1.438753753900527954e-01 8.927468955516815186e-02 -9.665707498788833618e-02 -7.363823056221008301e-02 3.203773498535156250e-02 6.994714587926864624e-02 1.334232240915298462e-01 4.237233102321624756e-02 -2.241751253604888916e-01 5.381165817379951477e-02 6.961268186569213867e-02 -1.113948971033096313e-01 -2.241630852222442627e-01 1.031608954071998596e-01 -2.260571531951427460e-02 -2.008539736270904541e-01
-1.635164916515350342e-01 6.826683878898620605e-02 1.953622400760650635e-01 -5.118519999086856842e-03 -1.792094707489013672e-01 6.956869363784790039e-02 -3.133341297507286072e-02 3.022302985191345215e-01 1.721815019845962524e-02 -1.128643471747636795e-02 -1.769612431526184082e-01 -1.459199637174606323e-01 4.958328977227210999e-02 2.556105852127075195e-01 2.015415877103805542e-01 -1.379911415278911591e-02 1.119470000267028809e-01 7.525817304849624634e-02 1.140207573771476746e-01 9.517389535903930664e-02 1.505776643753051758e-01 3.803692460060119629e-01 3.470078855752944946e-02 -6.099560484290122986e-02 -8.461079001426696777e-02 3.146211206912994385e-01 -1.054913997650146484e-01 -1.283016055822372437e-01 -2.470251321792602539e-01 -5.985027924180030823e-02 4.771495461463928223e-01 -3.078857623040676117e-02
-2.758778929710388184e-01 1.887454092502593994e-01 1.398529857397079468e-01 5.671768262982368469e-02 1.509813070297241211e-01 4.398966953158378601e-02 -1.409677118062973022e-01 1.487203985452651978e-01 2.098082602024078369e-01 7.197266072034835815e-02 -2.412488870322704315e-02 1.629987806081771851e-01 -3.487928584218025208e-02 6.486134231090545654e-02 -1.782876104116439819e-01 4.073186963796615601e-02 4.207367822527885437e-02 4.026081264019012451e-01 -1.910593956708908081e-01 -1.737117916345596313e-01 -1.340746879577636719e-01 1.047350838780403137e-01 -4.875222966074943542e-02 -2.622751295566558838e-01 1.381089165806770325e-02 -3.966549411416053772e-02 -1.624539494514465332e-01 -2.349956780672073364e-01 1.879506371915340424e-02 -1.022077351808547974e-02 4.492391645908355713e-01 -2.593186199665069580e-01
-2.912005484104156494e-01 2.664269804954528809e-01 4.081365093588829041e-02 -3.065115213394165039e-02 -3.422716166824102402e-03 -7.895778864622116089e-02 1.516987085342407227e-01 1.325532644987106323e-01 -1.393459290266036987e-01 6.336758285760879517e-02 -2.547659873962402344e-01 -1.022098213434219360e-01 1.384031921625137329e-01 3.861451745033264160e-01 8.397787809371948242e-02 -1.439274549484252930e-01 1.286748349666595459e-01 1.240790560841560364e-01 -9.852973371744155884e-02 1.419988721609115601e-01 2.315690927207469940e-02 3.543410003185272217e-01 -9.514728188514709473e-02 1.008803620934486389e-01 -2.149341553449630737e-01 1.681604236364364624e-01 -7.373365014791488647e-02 -1.481668651103973389e-01 -3.478988409042358398e-01 -2.456003427505493164e-02 2.528890073299407959e-01 -7.325330376625061035e-02
-1.741917133331298828e-01 3.356321454048156738e-01 4.151072204113006592e-01 -5.643370002508163452e-02 -2.839665412902832031e-01 -1.783027499914169312e-01 1.428338587284088135e-01 -4.664696007966995239e-02 -4.405686631798744202e-03 1.666956692934036255e-01 -7.991106808185577393e-02 2.068691402673721313e-01 4.191680625081062317e-02 7.241734862327575684e-02 3.587031960487365723e-01 6.380565464496612549e-03 2.673064172267913818e-02 1.440747529268264771e-01 1.143919229507446289e-01 4.435705766081809998e-02 1.612443476915359497e-02 7.174325734376907349e-02 7.441043853759765625e-02 5.514992773532867432e-02 -2.639170587062835693e-01 2.134166359901428223e-01 -1.235077232122421265e-01 -1.943768709897994995e-01 -7.672937214374542236e-02 2.395122870802879333e-02 3.040133416652679443e-01 1.271786093711853027e-01
-2.600077390670776367e-01 3.801823034882545471e-02 2.429201900959014893e-01 3.249524161219596863e-02 -1.109974533319473267e-01 -1.704205013811588287e-02 2.447344213724136353e-01 2.530638314783573151e-02 1.411418914794921875e-01 1.919953674077987671e-01 -2.467704713344573975e-01 2.825256884098052979e-01 1.489901840686798096e-01 2.413218617439270020e-01 4.275096580386161804e-02 2.082135379314422607e-01 3.826469555497169495e-02 8.091584593057632446e-02 1.100580096244812012e-01 2.212201245129108429e-02 4.875442013144493103e-02 3.199265301227569580e-01 -1.407725512981414795e-01 -6.952881067991256714e-02 -9.003271907567977905e-02 9.703674912452697754e-02 -2.342753857374191284e-01 -3.479033112525939941e-01 -2.035654634237289429e-01 1.031248942017555237e-01 2.554348111152648926e-01 1.177475005388259888e-01
-1.720981001853942871e-01 7.498202472925186157e-02 -1.692629046738147736e-02 2.939039766788482666e-01 1.205747053027153015e-01 -1.735486686229705811e-01 -7.720430940389633179e-02 -6.187797710299491882e-02 3.141011595726013184e-01 -1.011799648404121399e-01 -1.330588608980178833e-01 6.324469298124313354e-02 -2.458104789257049561e-01 2.925774157047271729e-01 2.158395349979400635e-01 -1.982542276382446289e-01 6.812993437051773071e-02 -7.472659344784915447e-04 -1.295559108257293701e-01 -1.740766316652297974e-02 -1.368150115013122559e-01 -4.791443422436714172e-02 -1.237164512276649475e-01 1.322120130062103271e-01 1.327959895133972168e-01 1.304519623517990112e-01 -4.852843657135963440e-02 -3.105542957782745361e-01 -2.616327404975891113e-01 4.003702476620674133e-02 4.174405932426452637e-01 -8.852663636207580566e-02
-2.625455260276794434e-01 2.617527544498443604e-01 2.206955254077911377e-01 9.664306044578552246e-02 8.784129284322261810e-03 -1.199423335492610931e-02 1.087373495101928711e-01 -2.483106106519699097e-01 1.826249659061431885e-01 7.915000617504119873e-02 -1.294841244816780090e-02 -9.379077702760696411e-02 -2.292893640697002411e-02 4.181962907314300537e-01 2.594247460365295410e-01 1.793509572744369507e-01 3.387288749217987061e-02 3.052520938217639923e-02 2.549681663513183594e-01 5.938482657074928284e-02 -1.911690831184387207e-01 -3.087020814418792725e-01 5.599682778120040894e-02 7.431461475789546967e-03 -7.587160170078277588e-02 2.910591363906860352e-01 -1.235689744353294373e-01 -5.490833148360252380e-02 -1.219169795513153076e-01 -6.370520591735839844e-02 2.640807926654815674e-01 -6.540914624929428101e-02
-4.399421811103820801e-02 1.839793175458908081e-01 -4.844612628221511841e-02 3.487192094326019287e-01 5.558287259191274643e-03 -2.779780626296997070e-01 -1.144168898463249207e-01 2.359501123428344727e-01 -6.630358844995498657e-02 -3.175200894474983215e-03 -2.356590777635574341e-01 3.051060251891613007e-02 -2.171148806810379028e-01 1.005014181137084961e-01 5.386056378483772278e-02 -2.284528166055679321e-01 2.984026633203029633e-02 1.113752946257591248e-01 -2.071499265730381012e-02 -1.083508059382438660e-01 -9.654422104358673096e-02 1.372072398662567139e-01 -3.079251572489738464e-02 2.014708817005157471e-01 -1.689396798610687256e-01 2.385203689336776733e-01 1.206771191209554672e-02 -2.015479356050491333e-01 -2.675488889217376709e-01 5.457231029868125916e-02 4.539404809474945068e-01 -1.379225403070449829e-01
-1.227435320615768433e-01 2.020590901374816895e-01 9.543721377849578857e-02 -2.349685877561569214e-02 9.567631036043167114e-02 1.670147478580474854e-02 2.201287001371383667e-01 4.610429704189300537e-02 1.091724485158920288e-01 1.373366117477416992e-01 -2.732354700565338135e-01 -4.091033712029457092e-02 2.946978509426116943e-01 2.780715227127075195e-01 2.782899141311645508e-01 1.091285049915313721e-01 2.529075443744659424e-01 1.357071101665496826e-01 2.312949858605861664e-02 -1.996619850397109985e-01 -1.359975636005401611e-01 5.566626787185668945e-02 -1.624600738286972046e-01 -2.229500710964202881e-01 -2.916904091835021973e-01 1.250060647726058960e-01 -2.988495677709579468e-02 -1.219472661614418030e-01 -3.679226934909820557e-01 1.828126311302185059e-01 8.712203800678253174e-02 -2.167625352740287781e-02
-8.380568027496337891e-02 3.346870839595794678e-02 5.982710421085357666e-02 2.619693577289581299e-01 4.094390571117401123e-02 -1.980290859937667847e-01 -1.097952276468276978e-01 1.562228053808212280e-01 3.302812278270721436e-01 -5.459322407841682434e-02 -2.495487332344055176e-01 1.842210143804550171e-01 -5.561425164341926575e-02 2.301010340452194214e-01 2.574867308139801025e-01 -6.546430289745330811e-02 -8.344485610723495483e-02 8.861267939209938049e-03 -4.934660717844963074e-02 1.197315379977226257e-01 -6.441710144281387329e-02 -2.360775172710418701e-01 -1.146399229764938354e-01 9.919029660522937775e-03 2.211001142859458923e-02 1.983133554458618164e-01 4.139062762260437012e-02 -1.731526255607604980e-01 -2.882436215877532959e-01 1.176991537213325500e-01 3.935995995998382568e-01 -2.951085567474365234e-01
-3.845860064029693604e-02 4.334986209869384766e-01 2.383970096707344055e-02 -2.317576669156551361e-02 -2.173957228660583496e-01 -7.121270056813955307e-03 1.080559715628623962e-01 -2.088439464569091797e-01 -1.561242341995239258e-01 1.901214867830276489e-01 5.433918163180351257e-02 2.040869146585464478e-01 -1.264965385198593140e-01 3.503263890743255615e-01 -3.651088103652000427e-03 2.294711768627166748e-01 -7.013988494873046875e-02 1.491584926843643188e-01 -8.411589264869689941e-02 1.043748557567596436e-01 -2.538232803344726562e-01 1.174767613410949707e-01 -8.014848828315734863e-02 -4.607420414686203003e-02 -6.836346536874771118e-02 -1.168329641222953796e-01 1.623488962650299072e-01 -7.638204842805862427e-02 -3.078461587429046631e-01 -1.272648274898529053e-01 2.764002084732055664e-01 -2.014369368553161621e-01
-6.671656668186187744e-02 5.638899207115173340e-01 7.746176328510046005e-03 2.600251436233520508e-01 3.005103766918182373e-02 -1.166219040751457214e-01 2.051132619380950928e-01 -3.725202754139900208e-02 -1.274610757827758789e-01 -9.066335111856460571e-02 -1.409484595060348511e-01 1.199687495827674866e-01 -7.973264902830123901e-03 1.512178331613540649e-01 1.717975288629531860e-01 1.222037002444267273e-01 3.096224041655659676e-03 1.762418150901794434e-01 1.570073217153549194e-01 -1.805381178855895996e-01 -2.530633211135864258e-01 2.086042314767837524e-01 3.615674749016761780e-02 8.819229900836944580e-02 -2.816217243671417236e-01 -8.989387424662709236e-04 -1.747507303953170776e-01 -5.437144264578819275e-02 1.683550029993057251e-01 2.140705138444900513e-01 1.836978346109390259e-01 1.261975709348917007e-02
-1.582268774509429932e-01 -2.102455683052539825e-02 1.397011335939168930e-02 2.753690779209136963e-01 1.576739251613616943e-01 -1.238523796200752258e-01 -1.037377119064331055e-01 6.635641306638717651e-02 3.612147569656372070e-01 -9.483011066913604736e-02 -8.320361375808715820e-03 2.252821065485477448e-02 -1.372956335544586182e-01 3.429079949855804443e-01 3.408651649951934814e-01 -2.138980329036712646e-01 1.350876595824956894e-02 -8.042424172163009644e-02 -1.020328551530838013e-01 -5.734987184405326843e-02 -1.112880110740661621e-01 3.432035073637962341e-02 2.493346109986305237e-03 1.309460401535034180e-01 1.831229180097579956e-01 9.913964569568634033e-02 -1.195476129651069641e-01 -2.143817245960235596e-01 -3.756952285766601562e-01 -4.562339186668395996e-02 2.657319009304046631e-01 -1.902343779802322388e-01
-4.708202183246612549e-01 1.902185529470443726e-01 1.151475459337234497e-01 2.935395762324333191e-02 5.616921186447143555e-02 -6.893586367368698120e-02 9.074770659208297729e-02 9.558071941137313843e-02 2.169457525014877319e-01 7.163995504379272461e-02 -4.144198298454284668e-01 2.222738116979598999e-01 -8.314970135688781738e-02 1.382091343402862549e-01 5.623576045036315918e-02 -9.976719319820404053e-02 8.697315119206905365e-03 1.783006340265274048e-01 5.056243389844894409e-02 2.450480498373508453e-02 4.532054066658020020e-02 3.130038678646087646e-01 6.987363100051879883e-02 -1.602383106946945190e-01 -2.009266242384910583e-02 1.486370861530303955e-01 5.758658051490783691e-02 -2.484719157218933105e-01 -1.692634671926498413e-01 2.616476118564605713e-01 -1.318933367729187012e-01 -1.503442823886871338e-01
-2.739076316356658936e-01 1.538932770490646362e-01 2.483582347631454468e-01 -2.229497767984867096e-02 -1.656334996223449707e-01 5.487530305981636047e-02 1.874441802501678467e-01 9.023494273424148560e-02 1.535211652517318726e-01 2.001498788595199585e-01 -3.441891670227050781e-01 1.115125343203544617e-01 -7.770869880914688110e-02 2.899945378303527832e-01 1.561740934848785400e-01 7.963182032108306885e-02 2.381885498762130737e-01 7.686805911362171173e-03 -4.364524036645889282e-02 1.219779718667268753e-02 2.059541940689086914e-01 3.575171530246734619e-01 -1.310416609048843384e-01 1.785315573215484619e-02 -6.449396163225173950e-02 5.328194051980972290e-02 -9.153656661510467529e-02 -1.016697362065315247e-01 -2.638220489025115967e-01 1.581995189189910889e-01 2.601216733455657959e-01 1.241483762860298157e-01
-2.133287638425827026e-01 3.541356325149536133e-01 1.904899030923843384e-01 -2.951909042894840240e-02 1.447912305593490601e-01 1.899015456438064575e-01 2.231490761041641235e-01 -4.954578727483749390e-02 3.726749494671821594e-02 1.642581224441528320e-01 -3.125677257776260376e-02 -8.984575420618057251e-02 8.330379612743854523e-03 5.768302828073501587e-02 2.265240401029586792e-01 7.464574277400970459e-02 6.684808176942169666e-04 1.086612790822982788e-01 1.573463156819343567e-02 -8.250256627798080444e-02 -3.996506631374359131e-01 -3.497764468193054199e-02 -1.467427909374237061e-01 -2.089404314756393433e-01 -7.009674608707427979e-02 1.125904321670532227e-01 -1.906488835811614990e-01 8.254883438348770142e-02 -3.944674730300903320e-01 2.546788156032562256e-01 2.153122127056121826e-01 -1.112233102321624756e-01
-1.028691381216049194e-01 3.088551759719848633e-01 2.788828015327453613e-01 2.720367610454559326e-01 9.852153062820434570e-02 -1.642921566963195801e-01 1.179628260433673859e-02 -2.504809945821762085e-02 1.005010753870010376e-01 2.522346973419189453e-01 -2.193484902381896973e-01 1.299005895853042603e-01 7.652553170919418335e-02 3.605429232120513916e-01 -2.379861474037170410e-02 3.987098485231399536e-02 -1.625861823558807373e-01 -8.176124840974807739e-02 8.207602798938751221e-02 6.287905387580394745e-03 -1.254525184631347656e-01 -5.096030607819557190e-02 -1.315948665142059326e-01 -1.404981613159179688e-01 1.005013734102249146e-01 -1.223824396729469299e-01 3.665850497782230377e-03 -5.008188262581825256e-02 -2.328044921159744263e-01 4.531860724091529846e-02 2.745840847492218018e-01 -4.165723323822021484e-01
-3.866126239299774170e-01 1.522500067949295044e-01 7.429885119199752808e-02 -4.432516545057296753e-02 -9.826529771089553833e-02 2.128620445728302002e-01 1.346284002065658569e-01 -8.721581846475601196e-02 3.090606331825256348e-01 2.429149113595485687e-02 -2.544845342636108398e-01 4.486394301056861877e-02 8.889702707529067993e-02 3.864019513130187988e-01 1.432949751615524292e-01 -2.535669319331645966e-02 -4.999524098820984364e-04 -2.330867499113082886e-01 -1.197198331356048584e-01 -2.262965142726898193e-01 -1.171334087848663330e-01 2.635784149169921875e-01 -1.487848907709121704e-01 -9.684915095567703247e-02 -2.438426464796066284e-01 -1.803520694375038147e-02 -4.507455602288246155e-02 9.399630129337310791e-02 -2.421861141920089722e-01 -1.764611750841140747e-01 4.860822111368179321e-02 -2.255390211939811707e-02
-9.525563567876815796e-02 3.767071962356567383e-01 3.004358708858489990e-01 2.878295183181762695e-01 5.919622257351875305e-02 -2.112431973218917847e-01 7.557834684848785400e-02 1.604703664779663086e-01 4.689074307680130005e-02 2.303420305252075195e-01 -2.024079561233520508e-01 1.875438243150711060e-01 3.838396072387695312e-02 3.184760212898254395e-01 1.778040081262588501e-02 6.494978815317153931e-02 -2.034593522548675537e-01 -1.295909732580184937e-01 -1.816096529364585876e-02 4.402233753353357315e-03 9.932077676057815552e-02 -1.056440398097038269e-01 -1.240478530526161194e-01 -5.072000995278358459e-02 -5.444398522377014160e-02 -1.029865518212318420e-01 1.786415427923202515e-01 -8.788527920842170715e-03 -1.802459061145782471e-01 1.874110698699951172e-01 2.643063962459564209e-01 -2.773678302764892578e-01
-1.014880090951919556e-01 1.235333830118179321e-01 1.624818742275238037e-01 2.512158751487731934e-01 -3.975791484117507935e-02 -2.527908086776733398e-01 -9.875667095184326172e-02 1.656881421804428101e-01 2.888106703758239746e-01 1.643898636102676392e-01 6.594613939523696899e-02 2.598634175956249237e-02 -6.708288192749023438e-02 4.395992457866668701e-01 -6.211934983730316162e-02 5.213112011551856995e-02 -1.021747067570686340e-01 3.094542026519775391e-01 -2.030995041131973267e-01 -2.806766927242279053e-01 -1.919299662113189697e-01 2.572829723358154297e-01 5.163101479411125183e-02 -1.575924456119537354e-01 -4.617635905742645264e-02 1.691670864820480347e-01 -1.735001057386398315e-01 -7.791060209274291992e-02 1.387257725000381470e-01 6.377930939197540283e-02 1.243285983800888062e-01 1.117080217227339745e-03
-2.518751919269561768e-01 1.732742637395858765e-01 1.402988582849502563e-01 1.065596118569374084e-01 -3.619193434715270996e-01 9.779553860425949097e-02 -1.371090114116668701e-01 -2.346038073301315308e-02 1.557186543941497803e-01 -9.077914804220199585e-02 -1.732075661420822144e-01 2.407414019107818604e-01 2.872268855571746826e-01 1.764301210641860962e-01 1.658879369497299194e-01 -1.147040277719497681e-01 1.123210880905389786e-02 2.087661027908325195e-01 2.410052418708801270e-01 -1.390924006700515747e-01 -4.295402392745018005e-02 2.217525541782379150e-01 -1.087421849370002747e-01 -2.023497819900512695e-01 -1.171514242887496948e-01 1.603824086487293243e-02 -9.396274387836456299e-02 -1.410299986600875854e-01 -3.104513287544250488e-01 2.915827929973602295e-02 2.528295516967773438e-01 -1.098446920514106750e-01
-2.091956287622451782e-01 2.912969589233398438e-01 2.342973798513412476e-01 2.428819388151168823e-01 -2.273251265287399292e-01 3.223024606704711914e-01 -2.284864932298660278e-01 3.279587998986244202e-02 6.437584012746810913e-02 1.112740263342857361e-01 9.618361294269561768e-02 1.884985901415348053e-02 1.680570244789123535e-01 1.502802819013595581e-01 -3.236388787627220154e-02 1.374444365501403809e-01 -1.543477773666381836e-01 -8.176532387733459473e-02 -1.354036927223205566e-01 -1.636517345905303955e-01 -1.567675620317459106e-01 -2.878640592098236084e-02 -5.837707594037055969e-02 2.971348911523818970e-02 -1.482094079256057739e-01 2.672331929206848145e-01 -3.499691486358642578e-01 -9.539630264043807983e-02 -1.760057955980300903e-01 7.694672048091888428e-02 2.750199437141418457e-01 -9.458836913108825684e-02
-3.296929001808166504e-01 2.662572264671325684e-01 1.866001933813095093e-01 9.347497671842575073e-02 2.489949613809585571e-01 -7.983660697937011719e-02 -1.900380663573741913e-02 -9.649810194969177246e-02 -1.633527278900146484e-01 -2.117000753059983253e-03 2.515094541013240814e-02 2.943625450134277344e-01 3.386823087930679321e-02 2.179429680109024048e-01 1.364951729774475098e-01 1.010389104485511780e-01 2.705677039921283722e-02 7.121022045612335205e-02 -5.424373969435691833e-02 1.806539446115493774e-01 -1.172906979918479919e-01 -6.361091136932373047e-02 9.893701970577239990e-02 -2.752063870429992676e-01 -1.252620518207550049e-01 3.217175304889678955e-01 1.470364481210708618e-01 -5.346608813852071762e-04 -2.133267670869827271e-01 1.461398899555206299e-01 3.858498334884643555e-01 -7.797900587320327759e-02
-2.614468038082122803e-01 1.788495332002639771e-01 7.876737415790557861e-02 6.410763412714004517e-02 -1.615139245986938477e-01 1.053369021974503994e-03 -5.812814831733703613e-02 -6.856773793697357178e-02 2.421503067016601562e-01 -2.402700483798980713e-02 -1.698486506938934326e-01 -7.630386855453252792e-03 4.379996955394744873e-01 2.253253161907196045e-01 2.118036746978759766e-01 -3.257544338703155518e-02 -1.626996248960494995e-01 1.826519668102264404e-01 1.358105391263961792e-01 3.811325505375862122e-02 6.528782192617654800e-03 3.349925875663757324e-01 -1.540933363139629364e-02 -1.517992913722991943e-01 -2.640156447887420654e-01 -7.504425942897796631e-02 9.434437006711959839e-02 -7.363224029541015625e-02 -2.494633495807647705e-01 9.059013426303863525e-02 3.127217888832092285e-01 7.316426932811737061e-02
-2.665408849716186523e-01 1.217434853315353394e-01 1.019181385636329651e-01 3.440219461917877197e-01 3.448912128806114197e-02 -5.343905463814735413e-02 -1.445670425891876221e-01 1.103986799716949463e-01 3.223689198493957520e-01 -1.671848446130752563e-01 -8.667938411235809326e-02 6.444732844829559326e-02 -1.667613536119461060e-01 2.735245525836944580e-01 1.534192413091659546e-01 -2.132142633199691772e-01 -2.767417021095752716e-02 -9.158395230770111084e-02 -1.169825419783592224e-01 1.254694461822509766e-01 -5.516466870903968811e-02 -1.376967728137969971e-01 -1.485382020473480225e-01 1.938672363758087158e-01 3.707964345812797546e-02 1.029667630791664124e-01 -8.515570312738418579e-02 -2.272408157587051392e-01 -2.611551880836486816e-01 7.412006705999374390e-02 4.072647988796234131e-01 -4.940845072269439697e-02
-2.786558866500854492e-01 -1.154891960322856903e-02 2.774499543011188507e-02 2.421979606151580811e-01 5.211576446890830994e-02 -1.930537819862365723e-01 -6.677448749542236328e-02 -2.131937444210052490e-02 3.295578062534332275e-01 -5.696926638484001160e-02 -6.262690573930740356e-02 -6.478772033005952835e-03 -1.887442618608474731e-01 2.112309783697128296e-01 3.307887315750122070e-01 -1.330470442771911621e-01 -5.294448882341384888e-02 2.376041002571582794e-02 -3.811785951256752014e-02 -1.081492528319358826e-01 7.070133090019226074e-02 -1.534023880958557129e-01 -1.557257324457168579e-01 1.780546605587005615e-01 9.220915287733078003e-02 1.304976344108581543e-01 -1.204023510217666626e-01 -3.018280565738677979e-01 -2.972118854522705078e-01 -4.612755402922630310e-02 4.038639366626739502e-01 -9.489724785089492798e-02
-2.977005541324615479e-01 1.025964319705963135e-01 1.405018270015716553e-01 7.762705907225608826e-03 -9.732665866613388062e-02 2.362177222967147827e-01 7.982017844915390015e-02 -3.026242554187774658e-02 4.119461774826049805e-02 8.842013776302337646e-02 6.722305715084075928e-02 1.256139427423477173e-01 1.939820311963558197e-02 4.387948513031005859e-01 2.763483822345733643e-01 -3.464456275105476379e-02 -4.800076596438884735e-03 -8.088229224085807800e-03 1.410457044839859009e-01 2.256760001182556152e-02 -3.199104070663452148e-01 -3.467312157154083252e-01 1.191095411777496338e-01 -1.586132347583770752e-01 -1.256069839000701904e-01 1.049910262227058411e-01 3.046176768839359283e-02 -9.213393181562423706e-02 -2.883656322956085205e-01 1.656785011291503906e-01 2.765889465808868408e-01 4.965782538056373596e-02
-3.245886415243148804e-02 -3.113371320068836212e-02 3.481285646557807922e-02 3.633206188678741455e-01 1.412008702754974365e-01 -8.044794201850891113e-02 -1.734394729137420654e-01 1.923849135637283325e-01 5.149126425385475159e-02 -5.320680141448974609e-02 2.748836576938629150e-02 3.563345670700073242e-01 -1.288981139659881592e-01 1.706746965646743774e-01 3.645060583949089050e-02 -1.109598949551582336e-01 6.304253637790679932e-02 2.320217937231063843e-01 -4.697485268115997314e-02 -2.193874865770339966e-02 -1.372588276863098145e-01 2.567116022109985352e-01 -1.702097356319427490e-01 2.131751924753189087e-01 -9.602537751197814941e-02 5.482281744480133057e-02 -1.419381797313690186e-01 -2.020873874425888062e-01 -2.686827778816223145e-01 -2.260727137327194214e-01 3.780160248279571533e-01 -1.400109231472015381e-01
-1.643961668014526367e-01 4.102691113948822021e-01 3.369461745023727417e-02 1.325622946023941040e-02 -1.312679201364517212e-01 4.800303652882575989e-02 -1.825741380453109741e-01 1.208386942744255066e-01 -1.812387444078922272e-02 3.505541756749153137e-02 -6.453644018620252609e-03 2.640070617198944092e-01 2.046562731266021729e-02 2.095057517290115356e-01 3.987723216414451599e-02 7.531515508890151978e-02 -2.253299057483673096e-01 -5.601307004690170288e-02 2.624503970146179199e-01 1.331561654806137085e-01 -2.864174544811248779e-01 2.727773189544677734e-01 3.197177127003669739e-02 -4.603498801589012146e-02 -1.273512691259384155e-01 1.407359540462493896e-01 -2.577826082706451416e-01 -2.709576860070228577e-02 -1.961914300918579102e-01 2.560524046421051025e-01 2.301164865493774414e-01 2.295087128877639771e-01
-4.868322312831878662e-01 4.362045228481292725e-01 2.388435751199722290e-01 1.463569402694702148e-01 -1.305349320173263550e-01 7.971174083650112152e-03 1.773965209722518921e-01 -5.118383839726448059e-02 -9.767448902130126953e-02 1.658434122800827026e-01 -4.050873219966888428e-02 1.620428860187530518e-01 -7.836575061082839966e-02 2.313749045133590698e-01 7.293472439050674438e-02 1.834743767976760864e-01 -2.939225137233734131e-01 -1.902173645794391632e-02 1.985133588314056396e-01 -8.304719626903533936e-02 -1.783391237258911133e-01 7.477263361215591431e-02 -1.030166745185852051e-01 -1.383650153875350952e-01 -7.550443708896636963e-02 -1.140450462698936462e-01 -8.812546730041503906e-02 4.495099186897277832e-03 2.252393960952758789e-02 1.585970073938369751e-01 1.372978687286376953e-01 -9.080574661493301392e-02
-1.733789891004562378e-01 6.325896829366683960e-02 7.986703515052795410e-02 2.527652680873870850e-01 3.568346798419952393e-02 -1.876196563243865967e-01 -1.388623118400573730e-01 1.105098798871040344e-01 2.372112721204757690e-01 -3.180575072765350342e-01 -1.967153996229171753e-01 9.015805274248123169e-02 -1.958313137292861938e-01 3.552564084529876709e-01 2.686947882175445557e-01 -1.461756378412246704e-01 -2.142955735325813293e-02 -3.139832615852355957e-02 -1.305138319730758667e-01 2.505433512851595879e-03 -4.778719972819089890e-03 -2.936218492686748505e-02 3.477087989449501038e-02 9.650787711143493652e-02 -5.008417740464210510e-02 6.512832641601562500e-02 -8.078854531049728394e-02 -2.244980335235595703e-01 -3.214294314384460449e-01 -9.193657338619232178e-02 3.735283613204956055e-01 -1.430428177118301392e-01
-1.555772423744201660e-01 1.329048126935958862e-01 -3.613114729523658752e-02 2.103146351873874664e-02 -1.179630532860755920e-01 -3.512627482414245605e-01 1.680987179279327393e-01 1.590993488207459450e-03 1.037126556038856506e-01 7.095292210578918457e-02 -2.426688224077224731e-01 1.162966117262840271e-01 -1.161925643682479858e-01 4.324378073215484619e-01 1.482001245021820068e-01 1.326455324888229370e-01 4.170775040984153748e-02 1.709128618240356445e-01 3.693685829639434814e-01 3.488770499825477600e-02 -1.571945101022720337e-01 1.349083036184310913e-01 3.505809977650642395e-02 -1.277627944946289062e-01 3.066289424896240234e-02 8.972403407096862793e-02 2.557924762368202209e-02 -1.243748366832733154e-01 -3.041645884513854980e-01 4.690350964665412903e-02 -1.086288616061210632e-01 -3.191626965999603271e-01
-1.250100582838058472e-01 5.308156087994575500e-02 -1.471550315618515015e-01 2.294825017452239990e-01 1.680370718240737915e-01 -1.202151477336883545e-01 -8.575201034545898438e-03 2.444700710475444794e-02 2.324254512786865234e-01 -1.605745255947113037e-01 3.299703355878591537e-03 3.189744353294372559e-01 -9.261484444141387939e-02 1.378887444734573364e-01 2.021535933017730713e-01 -6.481420993804931641e-02 -1.402175873517990112e-01 5.597990006208419800e-02 -2.297075986862182617e-01 -4.636702686548233032e-02 3.105016984045505524e-02 -3.907341882586479187e-02 -2.402487024664878845e-02 1.680168509483337402e-01 -3.869940340518951416e-02 8.545282483100891113e-02 -7.980979979038238525e-02 -2.067064195871353149e-01 -2.199195474386215210e-01 -6.569250673055648804e-02 5.750116109848022461e-01 -2.437960058450698853e-01
-8.875368535518646240e-02 2.846803963184356689e-01 1.964945048093795776e-01 3.334001600742340088e-01 3.636927530169487000e-02 9.219113737344741821e-02 -1.517584323883056641e-01 1.613680273294448853e-01 9.509135037660598755e-02 1.867963373661041260e-01 6.980048865079879761e-02 2.111469060182571411e-01 7.225792855024337769e-02 1.691438555717468262e-01 6.830856204032897949e-02 3.186661303043365479e-01 -2.068434059619903564e-01 -5.341536598280072212e-04 -2.359653115272521973e-01 -2.944274842739105225e-01 -9.392566233873367310e-02 -7.892663776874542236e-02 -5.249610915780067444e-02 -7.468847185373306274e-02 -1.075863093137741089e-01 3.276525139808654785e-01 -2.396304458379745483e-01 1.515428572893142700e-01 -1.001383736729621887e-01 -8.609869331121444702e-02 1.591479927301406860e-01 -1.355049014091491699e-01
-7.467335462570190430e-02 9.039888530969619751e-02 4.576744884252548218e-02 2.006698846817016602e-01 -1.007388979196548462e-01 -1.092825159430503845e-01 -2.126408517360687256e-01 1.620296537876129150e-01 1.771163791418075562e-01 1.559534575790166855e-03 -1.229302212595939636e-01 1.327743977308273315e-01 -1.815568506717681885e-01 2.007871121168136597e-01 2.401892989873886108e-01 -1.572895795106887817e-01 3.750565648078918457e-02 -8.311083912849426270e-02 3.529982874169945717e-03 -7.692178338766098022e-02 -1.041106134653091431e-01 -7.551391422748565674e-02 -7.511392980813980103e-02 2.222473323345184326e-01 -1.698667556047439575e-01 1.628952920436859131e-01 -2.691346593201160431e-02 -3.331148326396942139e-01 -1.961664110422134399e-01 -8.026456832885742188e-02 5.565389990806579590e-01 -1.514791846275329590e-01
-3.340035676956176758e-02 2.720420062541961670e-01 -1.067533865571022034e-01 1.445820741355419159e-02 -1.991189084947109222e-02 -3.409082591533660889e-01 -5.390648171305656433e-02 -1.322766300290822983e-02 7.757492363452911377e-02 -1.592460125684738159e-01 -2.448748350143432617e-01 7.631356269121170044e-02 2.474502474069595337e-01 2.177569456398487091e-02 2.332070618867874146e-01 1.638059504330158234e-02 -1.899225562810897827e-01 4.626163467764854431e-02 -2.326962202787399292e-01 3.164412081241607666e-02 -1.825535148382186890e-01 6.353466957807540894e-02 1.786784827709197998e-02 3.070192337036132812e-01 -3.544763848185539246e-02 -3.067244542762637138e-03 -1.915849447250366211e-01 -2.130110412836074829e-01 -2.181290686130523682e-01 5.975686013698577881e-03 3.390289843082427979e-01 -3.299227058887481689e-01
-4.001410603523254395e-01 2.011931687593460083e-01 8.323277533054351807e-02 2.767765894532203674e-02 -1.445991098880767822e-01 1.230497956275939941e-01 -2.489505521953105927e-02 -1.754942685365676880e-01 1.684180349111557007e-01 -1.309668272733688354e-01 -1.568128615617752075e-01 1.957202255725860596e-01 1.395560950040817261e-01 1.211937963962554932e-01 2.475084513425827026e-01 -1.311459392309188843e-01 -1.128911152482032776e-01 1.124519482254981995e-01 4.962946847081184387e-02 -5.824183672666549683e-02 1.240408420562744141e-01 3.141675889492034912e-01 -1.943765208125114441e-02 8.151709102094173431e-03 -1.991002410650253296e-01 -2.362767606973648071e-01 -9.381134063005447388e-02 -1.369578540325164795e-01 -2.861477434635162354e-01 8.293805271387100220e-02 3.790435492992401123e-01 -4.442720860242843628e-02
-3.306390941143035889e-01 2.433218210935592651e-01 8.903900533914566040e-02 1.322366669774055481e-02 -1.305221170186996460e-01 -4.565491154789924622e-02 -6.821812712587416172e-04 -2.118071466684341431e-01 1.026970222592353821e-01 1.675014197826385498e-02 -1.738170534372329712e-01 1.815057396888732910e-01 3.445149064064025879e-01 1.611975133419036865e-01 3.668968677520751953e-01 -5.229667876847088337e-04 -9.745689481496810913e-02 9.112498164176940918e-02 7.048347592353820801e-02 -1.403516829013824463e-01 1.380452979356050491e-02 3.145409524440765381e-01 -2.596150040626525879e-01 -2.185216918587684631e-02 -1.470882892608642578e-01 -5.376816168427467346e-02 -2.757785841822624207e-03 -1.124133169651031494e-01 -2.677425742149353027e-01 2.060757279396057129e-01 2.077306956052780151e-01 -4.653958976268768311e-02
-1.469810009002685547e-01 6.697199493646621704e-02 1.075776666402816772e-01 2.393186241388320923e-01 1.072856262326240540e-01 -7.881251722574234009e-02 -6.626587361097335815e-02 6.528885662555694580e-02 3.370897173881530762e-01 -1.780912429094314575e-01 -1.041457429528236389e-01 8.101457729935646057e-03 -2.941830158233642578e-01 3.443580269813537598e-01 1.841450780630111694e-01 -5.303170159459114075e-02 6.876416504383087158e-02 1.073154807090759277e-01 -7.176949083805084229e-02 -5.518915131688117981e-02 -4.930660501122474670e-02 -3.511953353881835938e-02 -1.049612388014793396e-01 1.964353621006011963e-01 6.863953918218612671e-02 2.028065174818038940e-01 1.172331813722848892e-02 -2.550628483295440674e-01 -3.280843198299407959e-01 -6.139239296317100525e-02 3.568233549594879150e-01 -2.304472327232360840e-01
7.150292396545410156e-02 2.152578681707382202e-01 -4.423531517386436462e-02 1.280628740787506104e-01 2.276610285043716431e-01 -1.835510432720184326e-01 9.121368639171123505e-03 -3.511751070618629456e-02 2.131699472665786743e-01 -3.778000595048069954e-03 5.822181701660156250e-02 -1.184867508709430695e-02 1.355622559785842896e-01 5.020861029624938965e-01 -1.228500232100486755e-01 6.898215413093566895e-02 -2.356054931879043579e-01 7.097160816192626953e-02 -3.602657467126846313e-02 -1.887942254543304443e-01 -5.681993812322616577e-02 2.290330380201339722e-01 7.354002445936203003e-03 -4.612505808472633362e-02 2.067057341337203979e-01 -4.301733523607254028e-02 2.077884078025817871e-01 -6.419144570827484131e-02 -1.432469040155410767e-01 3.942357003688812256e-01 2.816558480262756348e-01 3.941080719232559204e-02
-3.050769269466400146e-01 2.447805553674697876e-01 4.678196460008621216e-02 3.155127763748168945e-01 -8.411696553230285645e-02 -1.295729726552963257e-01 3.004253283143043518e-02 -1.258559972047805786e-01 -2.212443053722381592e-01 1.230393052101135254e-01 -2.817891836166381836e-01 1.243044734001159668e-01 1.010412275791168213e-01 2.937015295028686523e-01 2.365536540746688843e-01 2.869666181504726410e-02 5.171934142708778381e-02 1.613599807024002075e-02 8.860357105731964111e-02 6.422249972820281982e-02 8.623211830854415894e-02 3.016057908535003662e-01 -1.259690076112747192e-01 -1.016354113817214966e-01 1.842689886689186096e-02 1.265783458948135376e-01 -1.805258989334106445e-01 2.540208101272583008e-01 -2.246105074882507324e-01 2.011448144912719727e-01 2.170491367578506470e-01 -3.825952857732772827e-02
-3.523540124297142029e-02 2.587864100933074951e-01 3.831039965152740479e-01 1.976698078215122223e-02 -3.586906939744949341e-02 -5.869928747415542603e-02 1.894724220037460327e-01 7.002428919076919556e-02 -6.109523400664329529e-02 1.235818266868591309e-01 -2.758543193340301514e-01 1.724986732006072998e-01 8.232837170362472534e-02 3.326679170131683350e-01 -1.094042044132947922e-02 -5.364426225423812866e-02 -3.107295632362365723e-01 3.031786764040589333e-04 -1.715848594903945923e-02 -2.264720797538757324e-01 -2.428714483976364136e-01 -8.302672207355499268e-02 -3.964501246809959412e-02 -1.666399240493774414e-01 1.393072903156280518e-01 -1.148756593465805054e-01 -1.621597260236740112e-01 -2.954851835966110229e-03 -2.608006000518798828e-01 8.885150402784347534e-02 2.654131650924682617e-01 -2.125385999679565430e-01
6.092068552970886230e-02 2.008699327707290649e-01 2.002270072698593140e-01 2.259105294942855835e-01 -8.277332782745361328e-02 1.297907531261444092e-01 -1.957894414663314819e-01 3.174851834774017334e-02 -4.518595710396766663e-02 2.049385756254196167e-01 -2.350342087447643280e-02 2.359899729490280151e-01 5.904822051525115967e-02 2.347897887229919434e-01 3.386709392070770264e-01 -9.537801146507263184e-02 -1.286462545394897461e-01 -3.520899266004562378e-02 -3.037309646606445312e-02 -1.834913492202758789e-01 -2.377954497933387756e-02 -2.141836732625961304e-01 2.339314371347427368e-01 -7.834830880165100098e-02 -1.064893007278442383e-01 -8.490414172410964966e-02 -3.304832279682159424e-01 -2.067376375198364258e-01 -3.856578841805458069e-02 1.940484791994094849e-01 3.853929936885833740e-01 3.492737561464309692e-02
-4.854614660143852234e-02 1.200593635439872742e-01 4.940152913331985474e-02 2.198701798915863037e-01 -1.757991686463356018e-02 -7.724119722843170166e-02 -4.703931510448455811e-02 2.450473457574844360e-01 4.351734369993209839e-02 -3.936780616641044617e-02 -1.055853441357612610e-01 1.460779607295989990e-01 -2.415565699338912964e-01 2.420992702245712280e-01 3.354496136307716370e-02 -1.313374638557434082e-01 7.820079475641250610e-02 2.357383444905281067e-02 1.195588856935501099e-01 -1.843898594379425049e-01 -9.895017743110656738e-02 1.742377728223800659e-01 -1.138727590441703796e-01 -6.767372041940689087e-02 -5.168944969773292542e-02 2.852542102336883545e-01 5.994695425033569336e-02 -1.469193398952484131e-01 -3.056249618530273438e-01 -3.193729221820831299e-01 4.932316243648529053e-01 -1.791001260280609131e-01
-5.416499450802803040e-02 1.557502597570419312e-01 1.084593385457992554e-01 2.861025035381317139e-01 1.588340848684310913e-01 -1.171639040112495422e-01 2.348397821187973022e-01 -1.009315624833106995e-01 -3.797733783721923828e-02 -2.988268248736858368e-02 -1.654417067766189575e-01 7.157287746667861938e-02 -8.624727278947830200e-02 2.877072989940643311e-01 2.848104536533355713e-01 -1.686775982379913330e-01 -2.604894340038299561e-01 3.966352045536041260e-01 1.449093967676162720e-01 2.718555331230163574e-01 -1.024824902415275574e-01 2.195176780223846436e-01 -5.648472160100936890e-02 4.201209172606468201e-02 3.579060360789299011e-02 -1.214881241321563721e-01 -1.944231092929840088e-01 1.347414851188659668e-01 -3.912760689854621887e-02 -1.186456084251403809e-01 1.913048475980758667e-01 -1.798871308565139771e-01
-6.377412378787994385e-02 1.757466495037078857e-01 1.641165018081665039e-01 -1.335650384426116943e-01 -2.107311487197875977e-01 7.227537035942077637e-02 -7.364687323570251465e-02 -2.034244500100612640e-02 4.641825258731842041e-01 3.791453838348388672e-01 -3.873307257890701294e-02 2.205799221992492676e-01 -9.456960111856460571e-02 2.955195605754852295e-01 3.462792336940765381e-01 1.449447125196456909e-01 2.919208724051713943e-03 -8.739803731441497803e-02 -1.863397955894470215e-01 -1.967725306749343872e-01 -5.381435900926589966e-02 1.460784524679183960e-01 5.794411525130271912e-02 6.185080856084823608e-02 5.211414024233818054e-02 -1.949802413582801819e-02 -1.507418155670166016e-01 -2.129360437393188477e-01 -8.010033518075942993e-02 5.394675955176353455e-02 1.588781327009201050e-01 9.390139020979404449e-04
-4.123817980289459229e-01 1.267453879117965698e-01 -6.650149077177047729e-02 2.512217685580253601e-02 -7.252035290002822876e-02 1.557888090610504150e-01 -1.311718821525573730e-01 -1.149324551224708557e-01 1.743520349264144897e-01 -5.488047376275062561e-02 -1.163237541913986206e-01 2.418827414512634277e-01 2.250175625085830688e-01 2.001187503337860107e-01 2.215441763401031494e-01 4.983637481927871704e-02 -1.782579272985458374e-01 6.895204633474349976e-02 2.626813054084777832e-01 -1.461642682552337646e-01 5.688441544771194458e-02 2.851533591747283936e-01 -1.737193018198013306e-01 -1.085454598069190979e-01 -2.132858484983444214e-01 -2.032816559076309204e-01 -5.331028252840042114e-02 -1.594458520412445068e-01 -2.691826522350311279e-01 1.006889864802360535e-01 1.882230192422866821e-01 -1.211380884051322937e-01
-2.897261977195739746e-01 1.623454689979553223e-02 1.900564581155776978e-01 2.009556889533996582e-01 1.491523236036300659e-01 -1.447345316410064697e-01 -2.792249061167240143e-02 1.561831533908843994e-01 2.966027259826660156e-01 -1.596281528472900391e-01 -3.165001422166824341e-02 1.891223639249801636e-01 -2.169543355703353882e-01 2.690585553646087646e-01 6.282001733779907227e-02 -2.376132458448410034e-01 -3.692717552185058594e-01 1.139665544033050537e-01 1.758680641651153564e-01 4.323972761631011963e-02 -1.397166699171066284e-01 -7.916723191738128662e-02 -2.707556188106536865e-01 1.274688839912414551e-01 -4.321320727467536926e-02 1.014264971017837524e-01 -3.619635850191116333e-02 -5.565389245748519897e-02 -3.281830251216888428e-02 -1.168955210596323013e-02 2.974011301994323730e-01 -1.926503032445907593e-01
-2.650330960750579834e-01 4.864281117916107178e-01 1.376389116048812866e-01 -3.514051809906959534e-02 1.851889044046401978e-01 6.073859333992004395e-02 1.480163186788558960e-01 1.219256594777107239e-01 5.227005854249000549e-02 -1.128856558352708817e-02 -3.128237649798393250e-02 2.029131725430488586e-02 1.273081600666046143e-01 1.335202753543853760e-01 1.813167333602905273e-01 -1.350414752960205078e-01 -2.374584972858428955e-01 -8.375018090009689331e-02 -9.895187616348266602e-02 -2.186167836189270020e-01 7.813911885023117065e-02 3.276703059673309326e-01 7.325801998376846313e-02 -1.762208789587020874e-01 -1.117742881178855896e-01 2.017950080335140228e-02 1.244387105107307434e-01 -4.830566793680191040e-02 -1.737872064113616943e-01 -3.988494873046875000e-01 6.147620826959609985e-02 -1.189504712820053101e-01
-1.020909249782562256e-01 -3.304033726453781128e-02 -2.010254003107547760e-02 -3.589112311601638794e-02 2.117276564240455627e-02 -2.787370085716247559e-01 1.165852770209312439e-01 7.690034806728363037e-02 2.191573753952980042e-02 -5.327961966395378113e-02 -3.352892994880676270e-01 7.159715890884399414e-02 1.108088791370391846e-01 1.237682849168777466e-01 1.794098466634750366e-01 -6.974630802869796753e-02 -3.189087510108947754e-01 -1.469887495040893555e-01 -1.930609494447708130e-01 4.894708748906850815e-03 -1.626979559659957886e-01 3.240866586565971375e-02 4.199755378067493439e-03 1.310677733272314072e-02 1.629402041435241699e-01 1.467466801404953003e-01 7.304947078227996826e-02 -8.039931952953338623e-02 -1.879755258560180664e-01 1.180921867489814758e-01 5.961610078811645508e-01 -2.252624034881591797e-01
-1.195146664977073669e-01 1.813371181488037109e-01 5.087757855653762817e-02 2.631209790706634521e-01 3.352164477109909058e-02 -1.756686419248580933e-01 -3.126678243279457092e-02 3.820441663265228271e-02 3.435632586479187012e-01 -1.332853287458419800e-01 -8.575305342674255371e-02 1.013952270150184631e-01 -2.012060433626174927e-01 2.373099625110626221e-01 1.940029859542846680e-01 -1.814504265785217285e-01 -4.978214949369430542e-02 2.426441945135593414e-02 -1.452055126428604126e-01 -1.202740427106618881e-02 -9.636780619621276855e-02 1.595392823219299316e-02 1.233241632580757141e-01 6.202491372823715210e-02 2.886881232261657715e-01 2.088430076837539673e-01 4.084914177656173706e-02 -3.011747300624847412e-01 -2.715123295783996582e-01 -1.234747655689716339e-02 3.990806341171264648e-01 -1.429470628499984741e-01
-2.131204009056091309e-01 -4.202633351087570190e-02 1.935697346925735474e-01 1.875870488584041595e-02 2.303565591573715210e-01 -2.306493818759918213e-01 1.514068990945816040e-02 -2.007742971181869507e-01 -1.043147370219230652e-01 3.091448247432708740e-01 -7.382206618785858154e-02 6.606745719909667969e-02 8.013763278722763062e-02 3.841655254364013672e-01 4.387447535991668701e-01 2.157751768827438354e-01 -1.056726723909378052e-01 1.265792250633239746e-01 -7.882367074489593506e-02 4.630184173583984375e-02 -2.361346483230590820e-01 -1.368912309408187866e-01 -1.905378303490579128e-03 -2.635944075882434845e-02 1.378908455371856689e-01 2.952255494892597198e-02 -2.257204651832580566e-01 1.209670398384332657e-02 2.645962499082088470e-02 3.320067748427391052e-02 2.702445387840270996e-01 -4.798470810055732727e-02
-9.559175372123718262e-02 1.751795262098312378e-01 1.437663584947586060e-01 1.530850529670715332e-01 -3.880690783262252808e-02 -2.569696605205535889e-01 -4.832275956869125366e-02 2.465902268886566162e-01 2.956170961260795593e-02 8.236961811780929565e-02 4.720120504498481750e-02 -5.496146157383918762e-02 -4.524287581443786621e-02 2.563385963439941406e-01 1.910752803087234497e-01 1.113135963678359985e-01 5.074384063482284546e-02 5.853184964507818222e-03 -1.590780019760131836e-01 1.451351642608642578e-01 -1.316256672143936157e-01 1.634225249290466309e-01 1.045428737998008728e-01 -1.996984332799911499e-01 -2.713457942008972168e-01 2.897387742996215820e-01 -3.533672094345092773e-01 -9.430218487977981567e-02 -1.035857480019330978e-03 -1.570432186126708984e-01 4.405265450477600098e-01 4.403845220804214478e-02
-2.750309370458126068e-02 -3.853270411491394043e-02 -1.901203766465187073e-02 3.228598237037658691e-01 7.466648519039154053e-02 -4.605308920145034790e-02 -4.978677630424499512e-02 2.718512117862701416e-01 1.305258423089981079e-01 3.689958527684211731e-02 7.970350235700607300e-02 1.499700546264648438e-01 -2.054897695779800415e-01 4.545855820178985596e-01 -2.651318907737731934e-02 -2.378676086664199829e-01 7.564270496368408203e-02 -7.122445385903120041e-03 -3.374145925045013428e-02 -9.038684517145156860e-02 -5.117976665496826172e-02 1.915653049945831299e-01 -7.212098687887191772e-02 1.635721325874328613e-01 -1.037522703409194946e-01 1.560697257518768311e-01 -1.037329062819480896e-01 -1.292991340160369873e-01 -3.285625576972961426e-01 -1.136756688356399536e-01 4.240050017833709717e-01 -7.790584862232208252e-02
-1.045867279171943665e-01 5.462464317679405212e-02 9.812275320291519165e-02 2.559270560741424561e-01 1.451078685931861401e-03 -1.442210674285888672e-01 -3.512007743120193481e-02 -8.209037594497203827e-03 3.936451673507690430e-01 -9.213451296091079712e-02 -1.874998807907104492e-01 1.289199590682983398e-01 -2.749776244163513184e-01 2.604871094226837158e-01 2.596721649169921875e-01 -1.349220573902130127e-01 -5.439601838588714600e-03 2.858600579202175140e-02 -1.315918713808059692e-01 -2.690642327070236206e-02 -4.066683351993560791e-02 -9.442950785160064697e-02 -1.194107457995414734e-01 1.124699115753173828e-01 1.612438112497329712e-01 9.234645217657089233e-02 2.799105131998658180e-03 -3.953395485877990723e-01 -2.727136313915252686e-01 -1.800679229199886322e-02 3.350813388824462891e-01 -1.017616763710975647e-01
-1.510211732238531113e-02 2.345693483948707581e-02 1.590635776519775391e-01 3.075197041034698486e-01 7.505599875003099442e-03 -9.121852926909923553e-03 -2.149139344692230225e-02 2.510421276092529297e-01 1.210567876696586609e-01 4.918539151549339294e-02 -1.590683907270431519e-01 7.447967678308486938e-02 -2.798862159252166748e-01 2.336276024580001831e-01 1.625868827104568481e-01 -4.861678555607795715e-02 1.648840159177780151e-01 1.172575727105140686e-01 -2.580384956672787666e-03 -5.129871517419815063e-02 -1.000237092375755310e-01 1.040496379137039185e-01 4.497325792908668518e-02 2.699632644653320312e-01 -1.512506753206253052e-01 8.096245676279067993e-02 -7.625294476747512817e-02 -1.936531811952590942e-01 -2.804245054721832275e-01 -8.513411134481430054e-02 5.259892940521240234e-01 -1.774318218231201172e-01
-4.613907039165496826e-01 3.451730906963348389e-01 1.670916974544525146e-01 -2.247830294072628021e-02 1.994684636592864990e-01 -6.763400137424468994e-02 4.032494500279426575e-03 -2.162404954433441162e-01 -3.930544853210449219e-02 1.497911661863327026e-01 1.760318577289581299e-01 1.220193505287170410e-01 2.329318958800286055e-04 4.339892566204071045e-01 1.181131079792976379e-01 9.708721935749053955e-02 -2.559902518987655640e-02 -5.724310409277677536e-03 1.556899398565292358e-01 1.461813896894454956e-01 -2.305154055356979370e-01 -9.458687156438827515e-02 -7.195600122213363647e-02 -7.753659784793853760e-02 -1.570837348699569702e-01 1.012581735849380493e-01 2.332174628973007202e-01 1.245817262679338455e-02 -1.107514128088951111e-01 -3.868230432271957397e-02 1.987755894660949707e-01 6.716602295637130737e-02
-3.473044037818908691e-01 2.675429582595825195e-01 -1.399757713079452515e-02 -1.788530051708221436e-01 -1.014411449432373047e-01 1.962207257747650146e-01 1.124663976952433586e-03 -9.456337243318557739e-02 5.773946642875671387e-02 3.044340945780277252e-02 -2.620393931865692139e-01 -1.418723315000534058e-01 1.690739095211029053e-01 2.552150487899780273e-01 1.648806929588317871e-01 -6.362768355756998062e-03 3.835774213075637817e-02 -4.124998301267623901e-02 -1.215156987309455872e-01 -4.378400743007659912e-01 9.207441657781600952e-02 2.425130307674407959e-01 -1.031343191862106323e-01 -5.946182832121849060e-02 -1.505627036094665527e-01 -4.627863317728042603e-02 -5.618206784129142761e-02 -2.213540822267532349e-01 -2.787281572818756104e-01 7.477118074893951416e-02 2.276701480150222778e-01 -2.637398242950439453e-02
-3.972932398319244385e-01 1.476878523826599121e-01 1.067340746521949768e-02 3.925445973873138428e-01 -8.941904455423355103e-02 -9.193649142980575562e-02 1.094749048352241516e-01 -8.551379293203353882e-02 -9.684379398822784424e-02 9.569697082042694092e-02 -6.209093704819679260e-02 1.491786353290081024e-02 1.646108366549015045e-02 5.837953835725784302e-02 2.542836964130401611e-01 7.699999213218688965e-02 -5.072420090436935425e-02 2.654945105314254761e-02 7.165625225752592087e-03 -5.684506520628929138e-02 1.495075225830078125e-01 4.622302949428558350e-01 7.151260972023010254e-02 -1.623588353395462036e-01 -1.116731949150562286e-02 3.693390637636184692e-02 -1.380231529474258423e-01 1.681731492280960083e-01 -3.731277585029602051e-01 1.491017937660217285e-01 2.156573683023452759e-01 -5.180120840668678284e-02
-2.028132975101470947e-01 5.176465958356857300e-02 7.816518098115921021e-02 2.654864490032196045e-01 -1.003911718726158142e-01 -1.236152723431587219e-01 -1.151349544525146484e-01 1.588995605707168579e-01 4.320845380425453186e-02 -6.479038298130035400e-02 -1.881309151649475098e-01 1.666265875101089478e-01 -1.027823984622955322e-01 3.160839974880218506e-01 1.337436586618423462e-01 -8.484712243080139160e-02 1.172456219792366028e-01 1.515170782804489136e-01 -1.511757373809814453e-01 -1.542103588581085205e-01 -4.725939780473709106e-02 7.559768110513687134e-02 1.350198388099670410e-01 2.272042334079742432e-01 2.250066585838794708e-02 3.045044243335723877e-01 6.768571585416793823e-02 -1.426289975643157959e-01 -2.160341441631317139e-01 -1.991729736328125000e-01 4.628954529762268066e-01 -1.761875301599502563e-01
-3.561669290065765381e-01 2.944938838481903076e-01 -9.604863007552921772e-04 -2.678813934326171875e-01 2.230419404804706573e-02 -2.726674079895019531e-02 1.534104496240615845e-01 1.774520128965377808e-01 -2.116652280092239380e-01 8.963263034820556641e-02 -2.360424399375915527e-01 1.506992578506469727e-01 -4.521030187606811523e-02 3.466787040233612061e-01 3.185696005821228027e-01 -2.611232735216617584e-02 -3.672729805111885071e-02 9.834379889070987701e-03 -1.898167878389358521e-01 1.504273116588592529e-01 -5.189006775617599487e-02 1.075925678014755249e-01 7.542298734188079834e-02 -7.920487225055694580e-02 -2.277828603982925415e-01 -2.563274092972278595e-02 8.535856381058692932e-03 -7.052336633205413818e-02 -1.958384811878204346e-01 -2.698148488998413086e-01 2.130473107099533081e-01 -4.759981483221054077e-02
-3.057748675346374512e-01 3.761854171752929688e-01 -9.971021115779876709e-02 -3.181799128651618958e-02 -3.407448157668113708e-02 -3.479092940688133240e-02 2.999295108020305634e-02 1.639951765537261963e-01 -4.804275184869766235e-02 6.295207142829895020e-02 -2.854040563106536865e-01 -2.084799706935882568e-01 1.732373237609863281e-01 2.563358843326568604e-01 1.843475550413131714e-01 -5.815638229250907898e-02 1.488807350397109985e-01 4.134268313646316528e-02 -9.655964374542236328e-02 1.551386266946792603e-01 -3.152486309409141541e-02 3.191007673740386963e-01 -3.044642694294452667e-02 -1.478951424360275269e-01 -9.239518642425537109e-02 2.407293953001499176e-02 -8.620344847440719604e-02 -1.971352547407150269e-01 -3.309825062751770020e-01 -1.925150007009506226e-01 2.408265620470046997e-01 -1.291751414537429810e-01
-3.219722509384155273e-01 1.879578381776809692e-01 8.084160089492797852e-02 2.129165083169937134e-01 1.820148676633834839e-01 4.303356632590293884e-02 -8.452925831079483032e-03 1.722606867551803589e-01 1.107306629419326782e-01 -2.745095454156398773e-02 -1.559138447046279907e-01 2.155643701553344727e-01 -1.030190959572792053e-01 4.151591658592224121e-01 9.736446291208267212e-02 5.457628890872001648e-02 1.275157779455184937e-01 -1.519496738910675049e-01 2.158230245113372803e-01 1.265676915645599365e-01 -5.168696865439414978e-02 -1.721621155738830566e-01 2.019055187702178955e-01 -8.694327622652053833e-02 -2.263218462467193604e-01 -1.239513829350471497e-01 -2.338637411594390869e-01 1.993213593959808350e-01 -3.154839575290679932e-01 1.784637942910194397e-02 1.380915790796279907e-01 -5.177750810980796814e-02
-3.487152755260467529e-01 3.233928680419921875e-01 -2.578588575124740601e-02 -9.452534466981887817e-02 1.776308417320251465e-01 -1.069961190223693848e-01 2.925348579883575439e-01 -1.030476316809654236e-01 1.317442506551742554e-01 1.838850378990173340e-01 -3.245936334133148193e-01 1.348364632576704025e-02 1.389373987913131714e-01 1.685551851987838745e-01 2.283913940191268921e-01 -6.048702821135520935e-02 3.243747353553771973e-02 1.106036975979804993e-01 1.827201694250106812e-01 8.221113681793212891e-02 -2.871840298175811768e-01 1.419546753168106079e-01 -9.562963992357254028e-02 8.934926241636276245e-02 -1.896841824054718018e-01 1.365677118301391602e-01 1.290320903062820435e-01 -5.155649408698081970e-02 -3.197753429412841797e-01 -2.510882541537284851e-02 9.937109798192977905e-02 -6.989520043134689331e-02
-2.836567461490631104e-01 7.280755043029785156e-02 1.903662532567977905e-01 8.327549695968627930e-02 -8.645419031381607056e-02 6.568839401006698608e-02 1.434915661811828613e-01 1.324592679738998413e-01 9.427122771739959717e-02 8.317757397890090942e-02 -2.339023798704147339e-01 2.654294669628143311e-01 1.585131436586380005e-01 1.887106001377105713e-01 4.066531956195831299e-01 1.324766278266906738e-01 -2.390758693218231201e-02 8.732809126377105713e-02 1.750882565975189209e-01 2.177370339632034302e-02 4.911407455801963806e-02 4.046413600444793701e-01 1.646082997322082520e-01 -1.741831451654434204e-01 -7.901808619499206543e-02 2.302343547344207764e-01 -2.686002990230917931e-03 6.562051177024841309e-02 -4.507783055305480957e-02 -1.874731332063674927e-01 1.999768763780593872e-01 1.813044697046279907e-01
-3.485151529312133789e-01 1.688885129988193512e-02 1.390775442123413086e-01 1.216317489743232727e-01 -1.742206364870071411e-01 -4.817377403378486633e-02 6.649639457464218140e-02 2.274047955870628357e-02 1.596367061138153076e-01 1.872204244136810303e-01 3.662898391485214233e-02 3.283639252185821533e-01 1.562085598707199097e-01 2.274775803089141846e-01 2.314682304859161377e-01 -1.482743471860885620e-01 2.468955703079700470e-02 1.131136193871498108e-01 7.647587358951568604e-02 1.269938796758651733e-01 -1.848980784416198730e-01 3.895667195320129395e-01 -3.155299425125122070e-01 -2.386839874088764191e-02 -2.895883023738861084e-01 -1.214334145188331604e-01 -2.796021662652492523e-02 -1.983532458543777466e-01 -1.001629009842872620e-01 -1.165624987334012985e-02 8.792863041162490845e-02 -8.367107808589935303e-02
-3.972480297088623047e-01 2.270305454730987549e-01 1.336883008480072021e-01 1.546507924795150757e-01 1.410443633794784546e-01 -1.226623877882957458e-01 6.883713603019714355e-02 2.402551025152206421e-01 1.794421821832656860e-01 -1.625152863562107086e-02 -4.077048301696777344e-01 1.078034117817878723e-01 -1.060490980744361877e-01 4.620277509093284607e-02 1.106046438217163086e-01 1.162039767950773239e-02 2.398794889450073242e-01 6.499835103750228882e-02 1.978683322668075562e-01 7.945153117179870605e-02 -1.390652954578399658e-01 3.593514561653137207e-01 -1.157250180840492249e-01 -1.227497905492782593e-01 -2.280939370393753052e-02 1.183837205171585083e-01 1.474300771951675415e-01 -7.217311114072799683e-02 -2.831899523735046387e-01 9.332254528999328613e-02 -2.632625587284564972e-02 -1.269279140979051590e-02
-8.206310868263244629e-02 2.232811003923416138e-01 2.535504400730133057e-01 2.638123333454132080e-01 1.034367084503173828e-01 -1.938407123088836670e-01 2.418088018894195557e-01 1.549150198698043823e-01 8.421868830919265747e-02 1.166952699422836304e-01 -3.191028535366058350e-01 2.221982926130294800e-01 1.927365362644195557e-02 3.655807673931121826e-01 -3.597916662693023682e-02 1.865816488862037659e-02 -2.578414082527160645e-01 3.023463115096092224e-02 -1.263429373502731323e-01 -1.172493770718574524e-01 -7.525444030761718750e-02 -1.034723743796348572e-01 -1.079796478152275085e-01 -1.062112450599670410e-01 4.204771295189857483e-02 -1.774639487266540527e-01 -1.515571027994155884e-01 -1.434749066829681396e-01 -1.677245646715164185e-01 1.360778212547302246e-01 1.923809051513671875e-01 -2.726139724254608154e-01
-2.811037302017211914e-01 3.209111392498016357e-01 -1.402038056403398514e-02 -3.252354860305786133e-01 1.140527725219726562e-01 -4.960392788052558899e-02 2.716479003429412842e-01 6.208211649209260941e-03 -2.287134341895580292e-02 8.677013963460922241e-02 -2.925303578376770020e-01 5.948138609528541565e-02 -3.302482515573501587e-02 3.477529585361480713e-01 1.267490684986114502e-01 5.276006413623690605e-04 -6.227777153253555298e-02 2.698063254356384277e-01 -1.308249831199645996e-01 -5.873587727546691895e-02 -8.248153328895568848e-02 -1.976772397756576538e-02 -1.134014725685119629e-01 -3.392447531223297119e-02 -1.018559709191322327e-01 1.481941640377044678e-01 7.407070696353912354e-02 4.113404138479381800e-04 -4.728139042854309082e-01 3.367093577980995178e-02 7.973168790340423584e-02 -1.262068096548318863e-02
-1.503456532955169678e-01 3.217914700508117676e-01 8.664662390947341919e-02 4.566806368529796600e-03 1.323416680097579956e-01 -6.068388745188713074e-02 -2.337513118982315063e-01 2.421187907457351685e-01 1.498220674693584442e-02 7.270563393831253052e-02 -1.601886302232742310e-01 1.427715178579092026e-02 -1.246831119060516357e-01 4.585980474948883057e-01 2.982438355684280396e-02 7.025203853845596313e-02 2.636791951954364777e-02 -6.296987086534500122e-02 2.050212472677230835e-01 -1.281877160072326660e-01 -1.751129627227783203e-01 -2.531502544879913330e-01 -2.010004520416259766e-01 -9.247121214866638184e-02 -8.457037806510925293e-02 -1.976109594106674194e-01 -7.726628333330154419e-02 -1.696033924818038940e-01 -8.320542424917221069e-02 2.745467722415924072e-01 2.507955431938171387e-01 -1.893127262592315674e-01
2.928827330470085144e-02 1.783547252416610718e-01 4.139358550310134888e-02 2.557292878627777100e-01 3.153078630566596985e-02 4.138992726802825928e-02 2.119679935276508331e-03 4.517479240894317627e-02 1.494710445404052734e-01 3.546385467052459717e-02 -2.073093652725219727e-01 -4.422450065612792969e-02 -2.023293636739253998e-02 2.767812907695770264e-01 2.455046921968460083e-01 -2.737625241279602051e-01 -3.316764533519744873e-01 2.817184031009674072e-01 -8.674653619527816772e-02 7.213186472654342651e-02 -3.364829123020172119e-01 1.495567709207534790e-01 -7.838981598615646362e-02 -9.088239818811416626e-02 1.423446834087371826e-01 1.145764514803886414e-01 -2.124601900577545166e-01 2.566277086734771729e-01 -1.291545778512954712e-01 1.052377894520759583e-01 2.463319599628448486e-01 -1.725775897502899170e-01
-2.483995407819747925e-01 -2.031905343756079674e-03 -6.064516305923461914e-02 1.091259866952896118e-01 -1.362855285406112671e-01 -2.345123589038848877e-01 2.183016538619995117e-01 1.281671226024627686e-01 -2.276892773807048798e-02 -2.704967558383941650e-02 -3.666034340858459473e-01 3.442002832889556885e-01 -9.504712373018264771e-02 4.707851707935333252e-01 2.299703359603881836e-01 1.266086101531982422e-01 -5.119597911834716797e-02 -6.562092155218124390e-02 1.774572432041168213e-01 9.991095215082168579e-02 -1.683707982301712036e-01 2.497979253530502319e-02 -1.309205293655395508e-01 1.246203333139419556e-01 7.305142283439636230e-02 9.273454546928405762e-02 -1.855495721101760864e-01 -1.108899340033531189e-01 -4.755941033363342285e-02 2.182804197072982788e-01 -9.449561685323715210e-02 -4.244346171617507935e-02
-1.370568126440048218e-01 -3.366035223007202148e-02 1.735469698905944824e-01 2.932478785514831543e-01 -7.439690083265304565e-02 -6.735670566558837891e-02 -2.383195161819458008e-01 2.143418341875076294e-01 1.108613703399896622e-02 -1.181961745023727417e-01 -2.411407083272933960e-01 1.889690943062305450e-02 -1.143341436982154846e-01 1.646683216094970703e-01 2.095744311809539795e-01 -1.680348366498947144e-01 -1.041443273425102234e-01 1.329953223466873169e-02 -1.169818565249443054e-01 -2.820980735123157501e-02 1.802826765924692154e-03 1.022532396018505096e-02 3.221267834305763245e-02 9.843592345714569092e-02 -1.023959368467330933e-01 9.036006033420562744e-02 5.416554957628250122e-02 -1.792638450860977173e-01 -3.158037662506103516e-01 -3.859174251556396484e-02 5.857152342796325684e-01 -1.785306632518768311e-01
-2.563070058822631836e-01 3.433170914649963379e-01 -1.083334088325500488e-01 -1.285794675350189209e-01 4.946482554078102112e-02 3.854659944772720337e-02 3.932914510369300842e-02 -1.268259994685649872e-02 -3.283184766769409180e-02 6.130005419254302979e-02 -9.789894521236419678e-02 -1.744010299444198608e-02 4.042035341262817383e-02 2.117690742015838623e-01 1.486212760210037231e-01 1.607654094696044922e-01 1.370357573032379150e-01 3.621986210346221924e-01 1.523782014846801758e-01 -1.638321131467819214e-01 -3.595335483551025391e-01 -1.102326903492212296e-02 -1.611859053373336792e-01 -5.189169198274612427e-02 -8.279231935739517212e-02 9.527461230754852295e-02 9.710513055324554443e-02 -1.578832268714904785e-01 -4.848448336124420166e-01 1.748894900083541870e-02 -2.204600349068641663e-02 -1.707407832145690918e-01
-3.097937107086181641e-01 1.391147822141647339e-01 1.970307528972625732e-01 1.305359154939651489e-01 2.008980661630630493e-01 -2.779673933982849121e-01 -1.200117617845535278e-01 -4.976471140980720520e-02 -1.900876760482788086e-01 2.695494592189788818e-01 -2.158455699682235718e-01 -1.433182209730148315e-01 3.460016846656799316e-02 2.855726480484008789e-01 3.480595052242279053e-01 1.508332192897796631e-01 -5.896276608109474182e-02 -1.437819655984640121e-02 -2.245215773582458496e-01 -5.934767425060272217e-02 -3.290592730045318604e-01 -2.034259587526321411e-01 4.388706758618354797e-02 -4.184648022055625916e-02 1.059753447771072388e-01 1.065088883042335510e-01 -1.016421839594841003e-01 3.924616053700447083e-02 -1.068347021937370300e-01 1.131889820098876953e-01 1.329128444194793701e-01 6.672476977109909058e-02
-1.975379139184951782e-01 2.177618145942687988e-01 8.748698979616165161e-02 2.140978425741195679e-01 -1.770188063383102417e-01 -1.951529085636138916e-01 -1.677440702915191650e-01 -3.945162147283554077e-02 -2.268380820751190186e-01 -9.251197427511215210e-02 -6.860134005546569824e-02 -1.428458988666534424e-01 8.087420463562011719e-02 2.884700000286102295e-01 2.643860876560211182e-01 -1.268118619918823242e-03 -6.495765596628189087e-02 -1.676857657730579376e-02 -8.948964625597000122e-02 -1.242752596735954285e-01 -2.977445423603057861e-01 4.318318665027618408e-01 -1.955496221780776978e-01 -1.819441765546798706e-01 -4.911462217569351196e-02 -4.683505371212959290e-02 -3.633164241909980774e-02 -1.189827919006347656e-01 -2.669718265533447266e-01 2.127967029809951782e-01 4.449657350778579712e-02 -5.588650703430175781e-02
-1.607359051704406738e-01 1.214739680290222168e-01 2.509295567870140076e-02 -5.904780328273773193e-02 -1.170433238148689270e-01 -2.606423199176788330e-02 1.374396234750747681e-01 -2.736865542829036713e-02 9.827461093664169312e-02 4.537678137421607971e-02 -6.772819906473159790e-02 2.592758238315582275e-01 1.578755378723144531e-01 3.196861147880554199e-01 2.002716660499572754e-01 -7.741032540798187256e-02 -5.989085882902145386e-02 7.640643417835235596e-02 1.871487051248550415e-01 1.105829998850822449e-01 -1.511835008859634399e-01 3.758115172386169434e-01 -2.979188561439514160e-01 -7.173173874616622925e-02 -2.308715730905532837e-01 -1.129255518317222595e-01 3.247381746768951416e-02 -4.521221220493316650e-01 -1.272957175970077515e-01 6.133487820625305176e-02 2.332938164472579956e-01 -6.274315714836120605e-02
-8.792769908905029297e-02 3.383234441280364990e-01 1.072126999497413635e-01 7.364159077405929565e-02 2.044945657253265381e-01 1.935375928878784180e-01 6.959947198629379272e-02 4.227972775697708130e-02 -5.990722030401229858e-02 -2.493988722562789917e-02 -5.257531404495239258e-01 1.395143419504165649e-01 -1.470284909009933472e-01 1.505670696496963501e-01 1.455963402986526489e-01 2.361752986907958984e-01 -3.492653071880340576e-01 2.620830573141574860e-02 -3.178156167268753052e-02 1.015229746699333191e-01 -1.237832009792327881e-01 5.822148174047470093e-02 8.384113013744354248e-02 -1.211699023842811584e-01 6.465084850788116455e-02 -2.636575698852539062e-02 -1.967020034790039062e-01 -1.760883070528507233e-02 -2.526970803737640381e-01 -5.144771188497543335e-02 2.096500992774963379e-01 -1.577315032482147217e-01
-3.193095922470092773e-01 3.585870563983917236e-01 8.802235126495361328e-03 -2.342323213815689087e-01 1.159645915031433105e-01 -1.598351821303367615e-02 -1.658392138779163361e-02 -5.904414132237434387e-02 2.775400876998901367e-03 5.453890189528465271e-02 -3.175824880599975586e-01 6.990090012550354004e-02 -6.743743270635604858e-02 2.353545874357223511e-01 1.616142094135284424e-01 -4.846732318401336670e-02 -2.540549039840698242e-01 -4.582915455102920532e-03 -4.025994241237640381e-02 1.567649543285369873e-01 -2.912581562995910645e-01 3.197826072573661804e-02 1.316967904567718506e-01 1.144179888069629669e-02 -2.487428933382034302e-01 2.456921488046646118e-01 5.724807828664779663e-02 -1.344601958990097046e-01 -4.008410573005676270e-01 2.022538520395755768e-02 2.480910625308752060e-03 -3.379106894135475159e-02
-5.286029353737831116e-02 1.768630146980285645e-01 3.654221892356872559e-01 7.224307209253311157e-02 -3.920032829046249390e-02 -6.731238216161727905e-02 5.810146033763885498e-02 9.446375072002410889e-02 2.344291508197784424e-01 3.416466712951660156e-01 2.112347781658172607e-01 1.156418323516845703e-01 1.450307015329599380e-02 3.098653554916381836e-01 7.784514129161834717e-02 2.729513868689537048e-02 -1.757398545742034912e-01 3.173020482063293457e-01 -2.328682690858840942e-01 -2.098764628171920776e-01 -2.229426652193069458e-01 1.395806819200515747e-01 1.668646633625030518e-01 2.260896712541580200e-01 -3.890386596322059631e-02 -4.758079349994659424e-02 1.077622026205062866e-01 -1.002312228083610535e-01 1.241573244333267212e-01 -1.426655054092407227e-01 1.727678328752517700e-01 -8.402677625417709351e-02
-3.276553153991699219e-01 3.249142169952392578e-01 -1.914289742708206177e-01 2.043311744928359985e-01 1.987356133759021759e-02 4.486977308988571167e-02 1.663431078195571899e-01 -9.183508157730102539e-02 4.319822043180465698e-02 3.222643211483955383e-02 -2.853808403015136719e-01 -9.350254200398921967e-03 2.511756727471947670e-03 1.609545797109603882e-01 1.308012455701828003e-01 -7.191172242164611816e-02 3.304996341466903687e-02 1.709656566381454468e-01 -3.799948096275329590e-02 -1.582401804625988007e-02 -7.636240124702453613e-02 -9.816216304898262024e-03 2.458509951829910278e-01 -6.880554556846618652e-02 -2.665571570396423340e-01 1.331039220094680786e-01 7.730971556156873703e-03 -3.312345147132873535e-01 -4.256629645824432373e-01 1.780661940574645996e-01 1.081385686993598938e-01 -1.062124446034431458e-01
-1.196010261774063110e-01 3.529613614082336426e-01 1.227957755327224731e-01 -1.570418328046798706e-01 -2.446038424968719482e-01 -1.796983629465103149e-01 7.325161248445510864e-02 -2.292851805686950684e-01 3.519728407263755798e-02 1.291314214468002319e-01 -1.908178478479385376e-01 4.349763095378875732e-01 1.125140711665153503e-01 3.316420316696166992e-01 2.627414166927337646e-01 -1.193785220384597778e-01 -4.906616732478141785e-02 6.630912423133850098e-02 4.069941118359565735e-02 -5.377696081995964050e-02 -8.568363636732101440e-02 1.994402892887592316e-02 -2.403802275657653809e-01 -5.359026789665222168e-02 -6.336659193038940430e-02 2.057054936885833740e-01 1.979679167270660400e-01 -9.798319637775421143e-02 -1.954380124807357788e-01 -1.823298446834087372e-02 9.131614863872528076e-02 -1.082251407206058502e-02
-1.652268171310424805e-01 2.257961183786392212e-01 3.088846504688262939e-01 1.282087415456771851e-01 -1.492315232753753662e-01 1.173179671168327332e-01 5.187781155109405518e-02 8.216194808483123779e-03 4.430324584245681763e-02 -8.194527029991149902e-02 -2.076579071581363678e-02 9.868014603853225708e-02 7.756464928388595581e-02 1.980458050966262817e-01 2.465759962797164917e-01 1.048555523157119751e-01 -4.613525569438934326e-01 -2.196336351335048676e-02 -2.135352194309234619e-01 -1.806589215993881226e-01 -2.405379712581634521e-02 -6.091697886586189270e-02 3.900026669725775719e-03 -1.228740438818931580e-01 -1.026133000850677490e-01 -1.598378294147551060e-03 -4.216604232788085938e-01 -5.504888668656349182e-02 -1.504665017127990723e-01 2.352704703807830811e-01 1.861484497785568237e-01 1.422224938869476318e-01
-2.184025049209594727e-01 3.187344968318939209e-01 2.089860290288925171e-01 -1.654123365879058838e-01 1.677643060684204102e-01 -2.186219207942485809e-02 9.404291957616806030e-02 -3.089990466833114624e-02 -9.935914725065231323e-02 -1.240256652235984802e-01 5.089887976646423340e-02 2.603588104248046875e-01 1.674212366342544556e-01 2.485836893320083618e-01 4.525515064597129822e-02 -6.354863941669464111e-02 1.013583391904830933e-01 2.021207958459854126e-01 -8.523513376712799072e-02 -2.390035092830657959e-01 -3.761152923107147217e-01 -3.618361800909042358e-02 -1.165106967091560364e-01 1.986713409423828125e-01 -9.090349823236465454e-02 1.073090732097625732e-01 5.916373804211616516e-02 1.158455535769462585e-01 -3.992412984371185303e-01 5.408192425966262817e-02 1.783996969461441040e-01 8.679402619600296021e-02
-2.393697500228881836e-01 4.904349893331527710e-02 4.648120328783988953e-02 9.639440476894378662e-02 -1.927846670150756836e-02 -5.629705265164375305e-02 1.353839132934808731e-02 -1.500697433948516846e-01 -6.027585268020629883e-02 1.015045866370201111e-01 -2.270549088716506958e-01 3.725992441177368164e-01 8.414157480001449585e-02 1.739941686391830444e-01 2.506614029407501221e-01 -2.270705848932266235e-01 -4.996660165488719940e-03 8.830829709768295288e-02 -1.895467787981033325e-01 4.870816320180892944e-02 -1.558220088481903076e-01 3.226805031299591064e-01 -3.432140350341796875e-01 3.590508922934532166e-02 -1.905035227537155151e-01 4.327494278550148010e-02 2.815120294690132141e-02 -3.480104207992553711e-01 -1.204803884029388428e-01 2.476360350847244263e-01 5.408685281872749329e-02 1.186937168240547180e-01
-1.748843044042587280e-01 5.221479535102844238e-01 -6.362323462963104248e-02 6.266521662473678589e-02 1.299510896205902100e-01 2.505447715520858765e-02 -9.113486856222152710e-03 4.702635481953620911e-02 5.216471850872039795e-02 1.119595672935247421e-02 -3.147015869617462158e-01 -1.245765537023544312e-01 -2.799371257424354553e-03 2.005804516375064850e-02 2.677787840366363525e-01 -9.124425798654556274e-02 -2.169491723179817200e-02 2.289020270109176636e-02 1.487545520067214966e-01 6.212521810084581375e-03 -1.481949090957641602e-01 -2.344889752566814423e-02 1.837226301431655884e-01 -6.603495776653289795e-02 -2.714111804962158203e-01 2.072099745273590088e-01 7.150927931070327759e-02 -1.410327851772308350e-01 -4.362729191780090332e-01 1.432211101055145264e-01 1.868427842855453491e-01 -9.011673973873257637e-04
8.045671880245208740e-02 2.035262137651443481e-01 1.138289943337440491e-01 -3.350846469402313232e-02 -1.306628584861755371e-01 -7.399898767471313477e-02 1.060086265206336975e-01 1.496518701314926147e-01 4.670467376708984375e-01 3.032416999340057373e-01 2.914331480860710144e-02 2.675917744636535645e-01 1.215668916702270508e-01 3.298355638980865479e-01 2.456228733062744141e-01 2.144254297018051147e-01 2.102994918823242188e-02 -1.544178426265716553e-01 -8.154229819774627686e-02 -2.620363235473632812e-01 -6.654498726129531860e-02 1.775798201560974121e-01 -1.059163808822631836e-01 1.439009308815002441e-01 -1.045225262641906738e-01 -2.756789326667785645e-02 -1.190645843744277954e-01 -6.225955486297607422e-02 3.888873383402824402e-02 -1.709198206663131714e-02 2.536115050315856934e-01 7.791811972856521606e-02
-1.189148053526878357e-01 -1.025887504220008850e-01 4.192059487104415894e-02 1.854261457920074463e-01 5.248156562447547913e-02 -1.291123479604721069e-01 -2.173102051019668579e-01 1.862048059701919556e-01 4.293464124202728271e-02 2.151383906602859497e-01 -3.003233075141906738e-01 2.345344275236129761e-01 -1.037924066185951233e-01 3.723757266998291016e-01 1.847354918718338013e-01 3.576302900910377502e-02 -1.968484371900558472e-02 2.289781868457794189e-01 -7.322334498167037964e-02 -1.278276145458221436e-01 -2.718583941459655762e-01 -7.844165712594985962e-02 1.998062245547771454e-02 -2.537647783756256104e-01 -1.899891197681427002e-01 2.765207886695861816e-01 -2.425965666770935059e-01 -1.138551533222198486e-01 4.824568331241607666e-02 -7.400022447109222412e-02 1.929366141557693481e-01 -1.045152023434638977e-01
-9.120515733957290649e-02 1.201620548963546753e-01 -2.683811783790588379e-01 1.254481822252273560e-01 1.487346589565277100e-01 -1.961527019739151001e-01 -1.627593301236629486e-02 1.528540104627609253e-01 -1.031756550073623657e-01 9.843123704195022583e-02 -6.972331553697586060e-02 1.711787283420562744e-01 -1.739786863327026367e-01 4.757776558399200439e-01 2.406953424215316772e-01 3.774612545967102051e-01 -1.166383847594261169e-01 1.951413042843341827e-02 3.724626824259757996e-02 -1.235990524291992188e-01 9.698504209518432617e-02 2.078073918819427490e-01 -9.323517233133316040e-02 3.810349702835083008e-01 1.202984526753425598e-01 -1.095015555620193481e-02 8.235395699739456177e-02 -1.470143944025039673e-01 -1.706736721098423004e-02 5.656075477600097656e-02 7.584442198276519775e-02 -6.601995229721069336e-02
-2.575412988662719727e-01 1.072261109948158264e-02 3.534824252128601074e-01 1.411293745040893555e-01 1.541824936866760254e-01 6.464660167694091797e-02 2.785469889640808105e-01 2.223484590649604797e-02 1.301674842834472656e-01 1.270384639501571655e-01 -7.313285022974014282e-02 1.491748988628387451e-01 -5.804111436009407043e-02 2.404848635196685791e-01 2.652947902679443359e-01 1.031090989708900452e-01 1.400651186704635620e-01 -8.482757210731506348e-02 1.388570666313171387e-01 3.091781735420227051e-01 -2.301051467657089233e-01 1.462422609329223633e-01 -8.184994012117385864e-02 4.400237277150154114e-02 -9.414239227771759033e-02 9.498508274555206299e-02 -2.241073176264762878e-02 -2.113875299692153931e-01 6.777257472276687622e-02 2.879491448402404785e-01 3.194266855716705322e-01 -4.987154155969619751e-02
-2.512492537498474121e-01 1.260383874177932739e-01 4.878559708595275879e-02 2.702493453398346901e-03 1.868587434291839600e-01 -3.414992392063140869e-01 -1.599078923463821411e-01 -6.300532072782516479e-02 -8.154555410146713257e-02 2.679852247238159180e-01 -4.146327078342437744e-02 1.033586189150810242e-01 2.252386137843132019e-02 2.732783854007720947e-01 6.439808011054992676e-02 4.601413011550903320e-02 -4.536332190036773682e-01 -3.159146755933761597e-02 -2.185883373022079468e-01 -9.922374039888381958e-02 -2.583740949630737305e-01 -5.558038502931594849e-02 7.315436378121376038e-03 -1.933654993772506714e-01 -9.957692027091979980e-02 -7.534062117338180542e-02 -6.619425863027572632e-02 -3.297973871231079102e-01 3.694546967744827271e-02 2.065239250659942627e-01 1.394303292036056519e-01 -3.615068271756172180e-02
3.445594757795333862e-02 1.489066481590270996e-01 2.638194859027862549e-01 7.089660316705703735e-02 -2.431745231151580811e-01 7.700363546609878540e-02 1.439341306686401367e-01 -1.421802341938018799e-01 -4.790090769529342651e-02 -9.011544287204742432e-03 7.151021808385848999e-02 9.631722420454025269e-02 2.459484785795211792e-01 2.687836289405822754e-01 3.355622589588165283e-01 7.445471733808517456e-02 -1.389824151992797852e-01 -3.506146604195237160e-03 -1.478168368339538574e-01 -3.294678330421447754e-01 -1.765415966510772705e-01 1.159282773733139038e-01 5.520889908075332642e-02 1.573554575443267822e-01 -2.250905632972717285e-01 1.052157804369926453e-01 -3.162813484668731689e-01 -1.916251778602600098e-01 -1.481579542160034180e-01 1.417305916547775269e-01 2.210233211517333984e-01 1.297982931137084961e-01
-2.524042427539825439e-01 1.651218384504318237e-01 -1.049114838242530823e-01 -1.769534498453140259e-01 8.397565223276615143e-03 -2.952612936496734619e-01 1.950320415198802948e-02 -5.944261327385902405e-02 -1.223466023802757263e-01 1.733673363924026489e-01 -2.801894545555114746e-01 1.932571828365325928e-01 7.380761951208114624e-02 3.910852670669555664e-01 1.549118012189865112e-02 2.207123190164566040e-01 -2.612330392003059387e-02 1.703287512063980103e-01 -1.331146713346242905e-02 -1.031639426946640015e-02 -1.036608293652534485e-01 -7.143039256334304810e-02 5.773527920246124268e-02 -6.981173157691955566e-02 -3.386269807815551758e-01 8.745130151510238647e-02 1.401252001523971558e-01 -6.524453312158584595e-02 -3.835344910621643066e-01 3.536373004317283630e-02 1.727562695741653442e-01 1.699444204568862915e-01
-2.642576694488525391e-01 5.610954165458679199e-01 3.776038587093353271e-01 -3.771129995584487915e-02 -4.217385500669479370e-02 -5.210009217262268066e-02 2.637201249599456787e-01 9.523697942495346069e-02 1.719715893268585205e-01 -6.073750182986259460e-02 -3.692801576107740402e-03 1.688553020358085632e-02 1.781013607978820801e-01 5.768647044897079468e-02 1.632638424634933472e-01 1.337401568889617920e-01 -2.425777465105056763e-01 -6.797824054956436157e-02 -6.721358746290206909e-02 -1.068481132388114929e-01 7.122905552387237549e-02 2.779557108879089355e-01 -1.229546740651130676e-01 -4.356325138360261917e-03 -8.090164512395858765e-02 1.174795329570770264e-01 -5.885886400938034058e-02 -3.431626129895448685e-03 -1.072159633040428162e-01 2.755746059119701385e-02 2.031106352806091309e-01 1.444644927978515625e-01
-2.837757170200347900e-01 1.332821100950241089e-01 3.774240016937255859e-01 3.221291303634643555e-01 5.435301735997200012e-02 -1.109947934746742249e-01 -1.647741049528121948e-01 -3.816292434930801392e-02 2.038323283195495605e-01 8.510916680097579956e-02 -1.118013784289360046e-01 7.251333910971879959e-03 -2.380831837654113770e-01 4.153798818588256836e-01 1.948854774236679077e-01 -1.254775673151016235e-01 1.643136292695999146e-01 7.046847790479660034e-02 1.601879596710205078e-01 -2.533159852027893066e-01 -1.162578165531158447e-01 -7.644780725240707397e-02 8.551468700170516968e-02 -1.110948026180267334e-01 -6.347267888486385345e-03 3.999687731266021729e-02 -2.527174912393093109e-02 -1.838936656713485718e-01 3.016907908022403717e-02 -1.420477777719497681e-01 1.733409762382507324e-01 -1.388471424579620361e-01
-4.037625342607498169e-02 3.944370746612548828e-01 3.950712271034717560e-03 2.085156738758087158e-01 2.010449320077896118e-01 -8.749700337648391724e-02 -6.012898404151201248e-03 2.268169969320297241e-01 -1.196523085236549377e-01 -2.389444857835769653e-01 -1.382039189338684082e-01 1.977276615798473358e-02 2.339951843023300171e-01 4.456294476985931396e-01 1.095174029469490051e-01 9.050749242305755615e-02 -1.846809387207031250e-01 1.282358914613723755e-01 -3.773277997970581055e-02 -1.200954467058181763e-01 -1.656144857406616211e-01 -9.406258910894393921e-02 5.915007367730140686e-02 -2.626613974571228027e-01 8.278237283229827881e-02 -1.775055974721908569e-01 -9.608318656682968140e-02 -4.629500955343246460e-02 -3.500659018754959106e-02 3.005106188356876373e-02 3.259271979331970215e-01 -4.531092196702957153e-02
-1.036355644464492798e-01 3.454923927783966064e-01 6.139124929904937744e-02 2.772731781005859375e-01 6.453792005777359009e-02 -7.147789001464843750e-02 -7.037600874900817871e-02 1.537854224443435669e-01 -2.348777353763580322e-01 2.634027600288391113e-02 -1.539939194917678833e-01 -1.941431500017642975e-02 -3.627916425466537476e-02 4.400113224983215332e-01 2.124213427305221558e-01 1.058043390512466431e-01 -2.662365138530731201e-01 -1.193115860223770142e-01 1.518377941101789474e-02 -1.584862619638442993e-01 -2.931464016437530518e-01 -4.356895759701728821e-02 8.400768041610717773e-02 -1.321707665920257568e-01 8.266322314739227295e-02 -3.484772518277168274e-02 -5.357636511325836182e-02 1.404850631952285767e-01 1.420982554554939270e-02 2.347376048564910889e-01 3.208534717559814453e-01 -9.188431501388549805e-02
-3.776907548308372498e-02 -1.534218247979879379e-02 -2.837608195841312408e-02 1.870616525411605835e-01 -4.730901122093200684e-02 -1.794191896915435791e-01 1.398906577378511429e-03 8.147431910037994385e-02 -1.165176630020141602e-01 8.580863475799560547e-02 -1.547699719667434692e-01 9.100717306137084961e-02 -2.262311577796936035e-01 4.066478312015533447e-01 -6.006153300404548645e-02 1.434703543782234192e-02 1.091312468051910400e-01 1.186039075255393982e-01 -2.504249215126037598e-01 -1.562244147062301636e-01 -1.528463363647460938e-01 1.891248375177383423e-01 -1.241226047277450562e-01 -6.210924685001373291e-02 -8.386335521936416626e-02 9.617284685373306274e-02 -3.226301372051239014e-01 -2.028848826885223389e-01 -1.663781702518463135e-01 -1.543071568012237549e-01 4.920932650566101074e-01 -3.560044988989830017e-02
-7.049266248941421509e-02 3.597750663757324219e-01 1.935127973556518555e-01 2.774221301078796387e-01 -1.258556097745895386e-01 1.051999162882566452e-02 1.256355196237564087e-01 1.004794239997863770e-01 2.830669581890106201e-01 6.844262033700942993e-02 -2.836402952671051025e-01 2.779679559171199799e-02 8.209584280848503113e-03 4.476514756679534912e-01 -7.267954200506210327e-02 1.326523572206497192e-01 -3.591907620429992676e-01 -9.928489476442337036e-02 -1.116605196148157120e-02 2.783666178584098816e-02 -6.726315710693597794e-03 9.651313535869121552e-03 -5.842718109488487244e-02 -1.360699087381362915e-01 9.237070381641387939e-02 -1.624794751405715942e-01 1.252442318946123123e-02 -8.441210538148880005e-02 -9.527651593089103699e-03 7.805683463811874390e-02 2.814614176750183105e-01 -1.746915131807327271e-01
-8.307843655347824097e-02 7.197147607803344727e-02 1.358626633882522583e-01 2.080139815807342529e-01 7.606364041566848755e-02 -1.035756394267082214e-01 -1.571708768606185913e-01 6.610273569822311401e-02 3.065767586231231689e-01 -8.106188476085662842e-02 -9.877719730138778687e-02 -4.299293085932731628e-02 -2.208934724330902100e-01 2.698215246200561523e-01 3.018686175346374512e-01 -9.498715400695800781e-02 -1.313838176429271698e-02 -3.372860327363014221e-02 -2.129371613264083862e-01 -5.274058133363723755e-02 -4.302896931767463684e-02 -9.153511375188827515e-03 3.422936052083969116e-02 1.033042818307876587e-01 2.079451829195022583e-01 1.273572742938995361e-01 -1.418706327676773071e-01 -2.561613321304321289e-01 -3.354216516017913818e-01 -7.409299910068511963e-02 4.356246590614318848e-01 -1.746631413698196411e-01
-1.849521845579147339e-01 9.731681644916534424e-02 7.633903622627258301e-02 2.657834887504577637e-01 6.995181739330291748e-02 -2.298562228679656982e-01 -1.565132290124893188e-02 2.399071678519248962e-02 3.165082335472106934e-01 -9.799561649560928345e-02 -2.739598415791988373e-02 6.091597303748130798e-02 -8.018592745065689087e-02 2.647548317909240723e-01 3.084135949611663818e-01 -2.033389955759048462e-01 -2.632171846926212311e-02 5.593945831060409546e-02 -1.007441282272338867e-01 -1.176703348755836487e-02 8.967043459415435791e-02 7.644185330718755722e-03 1.634332910180091858e-02 1.113812327384948730e-01 2.229009717702865601e-01 1.345838606357574463e-01 -2.927931025624275208e-02 -3.278950750827789307e-01 -3.566621840000152588e-01 -5.998586118221282959e-02 3.698064982891082764e-01 -1.243308931589126587e-01
-2.868491411209106445e-01 7.348038256168365479e-02 -8.205103129148483276e-02 3.718034029006958008e-01 2.777718603610992432e-01 -6.522634625434875488e-02 1.571996957063674927e-01 2.161460667848587036e-01 2.066918611526489258e-01 2.411406189203262329e-01 -1.470943391323089600e-01 3.399933576583862305e-01 2.728153765201568604e-02 1.654093265533447266e-01 -9.641397744417190552e-02 -8.291684091091156006e-02 -3.664168715476989746e-02 1.600635796785354614e-01 -2.865723669528961182e-01 -1.623719483613967896e-01 -2.124511264264583588e-02 1.621493138372898102e-03 -4.893016070127487183e-02 -3.459744853898882866e-03 -1.668711304664611816e-01 -2.134425938129425049e-01 -4.121936857700347900e-02 -1.973820291459560394e-02 6.169686838984489441e-02 -4.693335667252540588e-02 3.245731890201568604e-01 8.346600830554962158e-02
-1.449013203382492065e-01 8.442752063274383545e-02 3.115886747837066650e-01 6.288361549377441406e-02 2.808256745338439941e-01 -2.212246507406234741e-01 -3.998495638370513916e-03 2.091835588216781616e-01 -5.090411379933357239e-02 3.925501555204391479e-02 -6.368759553879499435e-03 1.336340010166168213e-01 -3.081305921077728271e-01 4.323299527168273926e-01 -1.390407234430313110e-02 1.219525709748268127e-01 -2.058273851871490479e-01 1.018138527870178223e-01 -2.678275853395462036e-02 3.523163869976997375e-02 -9.129999577999114990e-02 -2.948774024844169617e-02 -2.851816415786743164e-01 -1.788206696510314941e-01 9.881827980279922485e-02 -1.411959081888198853e-01 2.459737099707126617e-02 -1.221513077616691589e-01 -1.562035828828811646e-01 7.978507876396179199e-02 3.165511786937713623e-01 -1.640394926071166992e-01
-2.329163253307342529e-01 9.889430552721023560e-02 6.567071378231048584e-02 -4.891105368733406067e-02 -4.536614194512367249e-02 -1.312133073806762695e-01 -8.466151356697082520e-02 1.375277489423751831e-01 -2.441402897238731384e-02 1.781075298786163330e-01 -2.925703227519989014e-01 -1.814451962709426880e-01 -2.779746986925601959e-02 4.541420638561248779e-01 2.126723527908325195e-01 1.939932554960250854e-01 -7.397980242967605591e-02 1.617920696735382080e-01 -2.337372675538063049e-02 -8.052714169025421143e-02 -2.448573112487792969e-01 -2.952809333801269531e-01 1.198916807770729065e-01 3.429521620273590088e-02 -1.080643236637115479e-01 -6.079120561480522156e-02 -1.369081288576126099e-01 1.187050044536590576e-01 -1.027278602123260498e-01 1.747127473354339600e-01 3.777272999286651611e-01 9.924453496932983398e-02
-1.901415735483169556e-01 1.555704772472381592e-01 3.095309622585773468e-02 2.864183485507965088e-02 1.749282144010066986e-02 -1.204629540443420410e-01 -1.732686161994934082e-01 1.008060052990913391e-01 -4.851186182349920273e-03 1.177947670221328735e-01 -2.912998497486114502e-01 -7.651492208242416382e-02 -1.328164488077163696e-01 5.078788399696350098e-01 1.295187324285507202e-01 1.960176974534988403e-01 -9.481611102819442749e-02 -4.556312039494514465e-02 5.970652401447296143e-02 -9.489277005195617676e-02 -2.968155145645141602e-01 -2.652628123760223389e-01 4.544667527079582214e-02 -1.711029931902885437e-02 -9.442979842424392700e-02 -1.006565913558006287e-01 -6.368473917245864868e-02 2.064059525728225708e-01 -9.049723856151103973e-03 2.193793058395385742e-01 3.854067325592041016e-01 2.372434921562671661e-02
-1.441430896520614624e-01 2.412592172622680664e-01 3.212341666221618652e-01 9.135896712541580200e-02 2.887519821524620056e-02 -1.809512525796890259e-01 -1.435893177986145020e-01 -7.510620355606079102e-02 1.847189813852310181e-01 -1.465230137109756470e-01 8.206251263618469238e-02 8.284246921539306641e-02 -2.450734525918960571e-01 1.525187790393829346e-01 3.317286968231201172e-01 -1.726179271936416626e-01 -1.076386310160160065e-02 -2.147133275866508484e-02 3.655362874269485474e-03 -2.501090615987777710e-02 -1.168792769312858582e-01 -8.817645162343978882e-02 1.094713509082794189e-01 -2.820818684995174408e-02 -1.031419262290000916e-01 1.631824672222137451e-02 3.772139176726341248e-02 -1.677392572164535522e-01 -5.267793536186218262e-01 6.148752756416797638e-03 2.473568767309188843e-01 -2.065840065479278564e-01
-5.460778251290321350e-02 1.269757747650146484e-01 9.350630640983581543e-02 1.354280710220336914e-01 -6.662876345217227936e-03 -3.312752842903137207e-01 4.713649302721023560e-02 1.014888361096382141e-01 1.360098645091056824e-02 5.299425497651100159e-02 -4.169338047504425049e-01 3.869801387190818787e-02 -1.317689120769500732e-01 1.880177259445190430e-01 8.663307875394821167e-02 1.170353442430496216e-01 1.434181183576583862e-01 2.278120964765548706e-01 -3.394118547439575195e-01 1.138485223054885864e-01 -1.753007769584655762e-01 1.375907957553863525e-01 -5.187454074621200562e-02 -9.684335440397262573e-02 -1.318597942590713501e-01 6.555829197168350220e-02 -1.738556921482086182e-01 -2.187558859586715698e-01 -6.381741911172866821e-02 -3.124823570251464844e-01 3.332196474075317383e-01 -6.619919836521148682e-02
-1.230824664235115051e-01 6.346798688173294067e-02 -1.184160262346267700e-01 2.276294678449630737e-01 9.088311344385147095e-02 1.907759904861450195e-01 -2.511295676231384277e-01 -1.149269491434097290e-01 3.914525732398033142e-02 1.769384182989597321e-02 -1.683311164379119873e-01 1.412142813205718994e-01 -2.409616559743881226e-01 1.838704198598861694e-01 2.199309319257736206e-01 5.125127434730529785e-01 -1.283691078424453735e-01 6.671734154224395752e-02 5.207080766558647156e-02 -1.987077593803405762e-01 -2.719675898551940918e-01 3.365254104137420654e-01 -4.413979873061180115e-02 -1.114727649837732315e-02 -3.360157459974288940e-02 -5.621579289436340332e-02 -2.231912687420845032e-02 -1.794733405113220215e-01 2.530312910676002502e-02 1.341695189476013184e-01 8.030893653631210327e-02 -1.628492176532745361e-01
-9.801653213798999786e-04 1.979053616523742676e-01 -1.794421076774597168e-01 -2.067141383886337280e-01 1.032582595944404602e-01 -1.483281552791595459e-01 1.429592669010162354e-01 7.808010280132293701e-02 1.181802973151206970e-01 -6.591261178255081177e-02 -2.459180951118469238e-01 -1.277443021535873413e-01 1.743402034044265747e-01 3.467779457569122314e-01 2.155387252569198608e-01 -1.483409851789474487e-01 -1.644854545593261719e-01 9.475751221179962158e-02 -7.595823705196380615e-02 1.108287647366523743e-01 -1.511739641427993774e-01 1.758986562490463257e-01 -7.496483623981475830e-02 8.818829804658889771e-02 -7.274199277162551880e-02 1.944907754659652710e-01 -1.181786134839057922e-01 -1.008646115660667419e-01 -1.891696304082870483e-01 1.134654413908720016e-02 4.442259073257446289e-01 -3.011672794818878174e-01
-1.928308606147766113e-01 4.521472379565238953e-02 3.145005404949188232e-01 1.682536602020263672e-01 2.265847027301788330e-01 -6.924359500408172607e-02 -3.210300803184509277e-01 6.545078009366989136e-02 2.368080914020538330e-01 1.632261425256729126e-01 -1.461269408464431763e-01 8.809031546115875244e-02 3.795657679438591003e-02 5.423743128776550293e-01 1.296803504228591919e-01 -1.202783510088920593e-01 -1.546443160623311996e-02 -2.702011913061141968e-02 -1.510466188192367554e-01 -1.914450675249099731e-01 -1.683574616909027100e-01 -1.630735993385314941e-01 5.253900960087776184e-02 -6.303854286670684814e-02 -2.633689343929290771e-02 6.215665861964225769e-02 -6.302828341722488403e-02 -1.593714654445648193e-01 1.624424308538436890e-01 -2.108403481543064117e-02 1.129961162805557251e-01 1.889663487672805786e-01
-1.806106269359588623e-01 -8.818418718874454498e-03 3.025081939995288849e-02 3.398526906967163086e-01 8.015004545450210571e-02 -2.105044573545455933e-01 -3.795784711837768555e-02 -2.012121118605136871e-02 4.103265702724456787e-01 -1.548571884632110596e-01 -7.764506340026855469e-02 -4.193228483200073242e-02 -1.273978352546691895e-01 2.277929037809371948e-01 2.167476117610931396e-01 -8.008131384849548340e-02 -5.466736853122711182e-02 -3.728207573294639587e-02 -6.959237903356552124e-02 1.611906103789806366e-02 -6.746894866228103638e-02 -1.092625549063086510e-03 2.811290323734283447e-02 1.259218007326126099e-01 1.554196178913116455e-01 1.264358460903167725e-01 -2.165832370519638062e-02 -3.186640739440917969e-01 -2.652340829372406006e-01 2.788608893752098083e-02 4.717158973217010498e-01 -1.008765101432800293e-01
-3.408863842487335205e-01 2.076250910758972168e-01 1.992401331663131714e-01 -5.294095352292060852e-02 3.500927612185478210e-02 -1.739079952239990234e-01 1.036302000284194946e-01 2.102567404508590698e-01 2.095853835344314575e-01 9.679158031940460205e-02 -1.743911206722259521e-01 -9.582950733602046967e-03 -1.505351439118385315e-02 3.227048218250274658e-01 -4.218549281358718872e-02 1.559977827128022909e-04 -1.978868842124938965e-01 2.437105588614940643e-02 9.119713306427001953e-02 -2.145668566226959229e-01 -1.608798503875732422e-01 -1.951110213994979858e-01 -2.006056345999240875e-02 -3.041355311870574951e-01 -1.013397499918937683e-01 -5.705664306879043579e-02 -3.294713050127029419e-02 -1.175048798322677612e-01 -1.378397941589355469e-01 -1.417792588472366333e-01 3.459431529045104980e-01 -2.892615795135498047e-01
-1.242713034152984619e-01 1.056456714868545532e-01 3.470899462699890137e-01 -7.247692346572875977e-02 1.057565659284591675e-01 -1.941618025302886963e-01 4.525159671902656555e-02 2.426199428737163544e-02 4.369205236434936523e-01 1.950692385435104370e-02 -3.112928867340087891e-01 1.979817599058151245e-01 -1.858327537775039673e-01 1.690406650304794312e-01 4.681339114904403687e-02 3.495555818080902100e-01 -7.964970916509628296e-02 -2.372503466904163361e-02 -8.424549549818038940e-02 2.078385092318058014e-02 -3.447632491588592529e-02 1.151661723852157593e-01 -2.032120674848556519e-01 1.803546249866485596e-01 -1.586270183324813843e-01 2.651459872722625732e-01 2.042500115931034088e-02 7.955978810787200928e-02 1.430792734026908875e-02 7.205848395824432373e-02 1.828424781560897827e-01 1.937290430068969727e-01
-3.843214511871337891e-01 2.884732186794281006e-01 3.451915085315704346e-02 -5.252220854163169861e-02 3.675947710871696472e-02 -1.305378526449203491e-01 -1.688685454428195953e-02 -1.803410947322845459e-01 -2.154782414436340332e-01 1.542830765247344971e-01 -6.211041659116744995e-02 3.954836130142211914e-01 2.218257635831832886e-03 3.946796059608459473e-01 2.543606460094451904e-01 3.813081234693527222e-02 -7.654270529747009277e-02 2.278033941984176636e-01 -1.305984258651733398e-01 9.681759029626846313e-02 1.108854785561561584e-01 -1.556091159582138062e-01 -1.481231860816478729e-02 5.528077948838472366e-03 -2.416968159377574921e-02 1.925335228443145752e-01 -4.721366858575493097e-04 -6.119069829583168030e-02 -2.736304104328155518e-01 7.020772248506546021e-02 4.255243018269538879e-02 1.324676275253295898e-01
-3.147321939468383789e-01 1.813824623823165894e-01 -1.953133791685104370e-01 7.635889109224081039e-03 3.346514999866485596e-01 -1.187588497996330261e-01 8.896107971668243408e-02 -4.255538806319236755e-02 -1.454882603138685226e-02 3.290414065122604370e-02 -2.311376631259918213e-01 -8.052390813827514648e-02 1.860977262258529663e-01 2.152383029460906982e-01 4.150379598140716553e-01 -7.632756978273391724e-02 3.318259119987487793e-02 4.523771256208419800e-02 -1.630859971046447754e-01 1.839876174926757812e-01 1.061459537595510483e-02 1.279263496398925781e-01 2.505979128181934357e-02 1.577952653169631958e-01 -1.247218102216720581e-01 2.697359621524810791e-01 -1.341716647148132324e-01 -2.600612342357635498e-01 -8.645341545343399048e-02 -8.217873424291610718e-02 2.120955437421798706e-01 -1.871164143085479736e-01
-1.103303059935569763e-01 1.120372116565704346e-01 6.767094880342483521e-02 1.407924145460128784e-01 4.017552826553583145e-03 -2.246049195528030396e-01 -1.142031773924827576e-01 -5.894363671541213989e-02 2.081429362297058105e-01 -1.600524038076400757e-01 -9.932492673397064209e-02 1.228682789951562881e-02 -1.929616481065750122e-01 2.379921823740005493e-01 3.715836107730865479e-01 -2.313733994960784912e-01 -6.205476447939872742e-02 7.583722472190856934e-02 -5.824827775359153748e-02 -8.945398032665252686e-02 -9.080207347869873047e-02 -5.290804803371429443e-02 -6.159913167357444763e-02 1.849899739027023315e-01 2.087613493204116821e-01 7.269954681396484375e-02 1.600240729749202728e-02 -2.340746670961380005e-01 -3.018894195556640625e-01 -4.564345255494117737e-02 4.658111631870269775e-01 -1.878363788127899170e-01
-2.865622639656066895e-01 1.813485622406005859e-01 -1.093952730298042297e-01 2.532213628292083740e-01 -2.186507731676101685e-02 -4.703594371676445007e-02 -3.252910077571868896e-02 -5.492463335394859314e-02 -1.208546683192253113e-01 1.896559000015258789e-01 -1.570381373167037964e-01 -2.216895371675491333e-01 1.274273544549942017e-01 3.804668784141540527e-01 3.177716732025146484e-01 -1.471487618982791901e-02 1.738774776458740234e-02 -4.708407446742057800e-02 3.201242089271545410e-01 1.380649046041071415e-03 -2.362365275621414185e-02 1.969410479068756104e-01 -1.430725902318954468e-01 -1.026971340179443359e-01 4.250233992934226990e-02 -4.129132628440856934e-02 -2.547773420810699463e-01 1.225107386708259583e-01 -3.052401244640350342e-01 1.172412484884262085e-01 1.621254235506057739e-01 -1.535449475049972534e-01
-2.613583505153656006e-01 3.758097290992736816e-01 -6.823155283927917480e-02 -3.038487024605274200e-02 2.399041354656219482e-01 -1.141376644372940063e-01 9.717299789190292358e-02 -3.957569971680641174e-02 2.003214322030544281e-02 -2.914633601903915405e-02 -2.726024389266967773e-01 1.667575538158416748e-01 -1.028060168027877808e-01 4.002293348312377930e-01 1.630867719650268555e-01 1.896910965442657471e-01 -2.361955307424068451e-02 -6.529886275529861450e-03 6.629641354084014893e-02 1.179932041850406677e-05 -2.621405720710754395e-01 -3.433111906051635742e-01 -9.062787145376205444e-02 -1.353698521852493286e-01 5.872692167758941650e-02 1.215461827814579010e-02 1.158576179295778275e-02 4.307584837079048157e-02 -2.396812438964843750e-01 -2.579202502965927124e-02 1.517307311296463013e-01 -2.484973967075347900e-01
-3.297945857048034668e-01 4.388475418090820312e-01 1.796745955944061279e-01 -1.878353655338287354e-01 3.821190819144248962e-02 2.064263261854648590e-02 1.689699441194534302e-01 -8.019714802503585815e-02 1.513528972864151001e-01 -4.492907971143722534e-02 2.222264856100082397e-01 4.774029552936553955e-02 -7.119002193212509155e-02 2.974565327167510986e-01 -2.150695770978927612e-02 -4.521862417459487915e-02 -6.406109780073165894e-02 2.465794086456298828e-01 -3.474509716033935547e-02 -2.048133909702301025e-01 -3.919629752635955811e-01 6.834247708320617676e-02 -2.869423665106296539e-02 1.358053982257843018e-01 -6.165195256471633911e-02 -3.431158512830734253e-02 7.526642829179763794e-02 -2.428705245256423950e-02 -3.131012916564941406e-01 9.919904917478561401e-02 1.135008707642555237e-01 -6.282745301723480225e-02
-8.498235791921615601e-02 5.142060518264770508e-01 1.268323510885238647e-01 2.811157107353210449e-01 2.940464578568935394e-02 -4.224533215165138245e-03 1.810382455587387085e-01 -1.110767647624015808e-01 -7.299632579088211060e-02 -2.378657646477222443e-02 -1.956983804702758789e-01 7.083564251661300659e-02 7.002825289964675903e-02 1.675210297107696533e-01 2.445317953824996948e-01 1.127901673316955566e-01 -1.242793053388595581e-01 1.156648248434066772e-01 2.088297307491302490e-01 -1.150982603430747986e-01 -3.325180113315582275e-01 2.714691162109375000e-01 -4.736762121319770813e-02 -2.252447605133056641e-02 -1.728315055370330811e-01 5.695135146379470825e-02 -1.426742225885391235e-01 6.677123904228210449e-02 -1.144928336143493652e-01 2.476382702589035034e-01 9.516916424036026001e-02 1.358424574136734009e-01
-1.086699664592742920e-01 1.481165736913681030e-01 2.092286646366119385e-01 1.080862209200859070e-01 1.217041388154029846e-01 -1.072981506586074829e-01 9.379339963197708130e-02 2.014966160058975220e-01 1.209632307291030884e-01 2.437897473573684692e-01 -3.002477288246154785e-01 1.612888425588607788e-01 5.150369834154844284e-03 3.160828948020935059e-01 -3.258530050516128540e-02 4.570915177464485168e-02 -2.547451853752136230e-01 -7.213009148836135864e-02 4.430569335818290710e-02 -8.253461122512817383e-02 -1.419498585164546967e-02 -1.548606902360916138e-01 -1.605456024408340454e-01 -1.108105778694152832e-01 -1.072971988469362259e-02 -1.523195654153823853e-01 -2.074596285820007324e-01 -1.319893300533294678e-01 -2.533857822418212891e-01 2.589637227356433868e-02 3.518477380275726318e-01 -3.580460846424102783e-01
-1.268700957298278809e-01 8.677182346582412720e-02 -1.250907965004444122e-02 1.635547876358032227e-01 2.304054237902164459e-02 -5.584188923239707947e-02 -1.721042245626449585e-01 2.193612456321716309e-01 1.149025037884712219e-01 6.841079890727996826e-02 4.210323560982942581e-03 8.753772825002670288e-02 -1.867305785417556763e-01 5.379608869552612305e-01 5.840233340859413147e-02 7.247655838727951050e-02 -1.664396822452545166e-01 -9.587263315916061401e-02 2.407933622598648071e-01 -5.949338153004646301e-02 -1.061550378799438477e-01 -8.733674138784408569e-02 -8.769944310188293457e-02 -1.032783985137939453e-01 -3.578659892082214355e-01 4.522730782628059387e-02 -2.403318434953689575e-01 8.606360107660293579e-02 -3.856983780860900879e-01 2.004053443670272827e-02 3.042205050587654114e-02 -1.689479798078536987e-01
-1.557730021886527538e-03 5.857478082180023193e-02 3.644832596182823181e-02 1.210572347044944763e-01 -1.778871379792690277e-02 -2.189719676971435547e-01 1.888852566480636597e-01 2.637790739536285400e-01 2.295510917901992798e-01 -2.225058078765869141e-01 -2.516375482082366943e-01 -8.957290649414062500e-02 2.802244126796722412e-01 1.952442973852157593e-01 3.268789872527122498e-02 -4.888589610345661640e-04 -2.396391034126281738e-01 1.262923032045364380e-01 -4.321906715631484985e-02 8.030815050005912781e-03 -1.201222538948059082e-01 -1.873976588249206543e-01 -4.386567324399948120e-02 1.024771034717559814e-01 5.877379700541496277e-02 2.525406703352928162e-02 -2.254142761230468750e-01 -1.105025783181190491e-01 -2.696751356124877930e-01 -2.075316198170185089e-02 5.050876736640930176e-01 -5.597537755966186523e-02
-3.763736486434936523e-01 2.769325673580169678e-02 3.823249638080596924e-01 2.480844408273696899e-01 9.822528064250946045e-02 -1.002307161688804626e-01 -1.022011321038007736e-02 1.633523255586624146e-01 3.197061121463775635e-01 -8.812939375638961792e-02 4.531134292483329773e-02 1.680619567632675171e-01 -8.433061838150024414e-02 2.773404419422149658e-01 -1.113803833723068237e-01 -1.435029804706573486e-01 -2.047752588987350464e-01 7.769992202520370483e-02 9.557236731052398682e-02 1.640483587980270386e-01 -1.580193191766738892e-01 -3.386255353689193726e-02 -1.997190117835998535e-01 2.311022430658340454e-01 1.366157233715057373e-01 6.994534283876419067e-02 -1.324817240238189697e-01 -8.980224281549453735e-02 -2.437532991170883179e-01 3.180880472064018250e-02 1.557514965534210205e-01 -9.371868520975112915e-02
3.351782634854316711e-02 1.866223849356174469e-02 2.023416310548782349e-01 1.561912000179290771e-01 -2.734478712081909180e-01 -1.286554783582687378e-01 -1.446926593780517578e-01 -1.862078346312046051e-02 8.739530295133590698e-02 -1.270103454589843750e-01 9.640155732631683350e-02 8.319503068923950195e-02 -1.957750618457794189e-01 3.861564993858337402e-01 2.293338626623153687e-01 -1.606475114822387695e-01 2.270895615220069885e-02 4.166915267705917358e-02 -4.707254469394683838e-02 -1.761753410100936890e-01 -2.180026769638061523e-01 3.988768905401229858e-02 -2.414136230945587158e-01 1.027363538742065430e-01 1.028522923588752747e-01 -1.406123191118240356e-01 7.468889653682708740e-02 -2.655661106109619141e-01 -3.308467268943786621e-01 9.623820334672927856e-02 2.832159399986267090e-01 -2.364474982023239136e-01
-3.517335653305053711e-01 1.863872408866882324e-01 -6.928329169750213623e-02 1.523749232292175293e-01 1.138197556138038635e-01 1.594439893960952759e-02 -1.611884087324142456e-01 1.135215461254119873e-01 5.608213692903518677e-02 6.393732875585556030e-02 -3.889017552137374878e-02 3.918023109436035156e-01 3.453514352440834045e-02 1.484736651182174683e-01 1.596595793962478638e-01 1.306923329830169678e-01 -2.568476498126983643e-01 -3.607200682163238525e-01 -3.532440960407257080e-02 4.863405227661132812e-02 -2.852086722850799561e-01 -1.676186686381697655e-03 1.408154517412185669e-01 9.172872453927993774e-02 -5.700748413801193237e-03 -1.388981640338897705e-01 1.359183639287948608e-01 -2.266613990068435669e-01 1.414573788642883301e-01 -3.047071164473891258e-03 3.320410251617431641e-01 6.815946102142333984e-02
-1.548583060503005981e-01 3.689083158969879150e-01 7.975537329912185669e-02 1.649747490882873535e-01 4.872157704085111618e-03 -1.288636028766632080e-01 3.543745726346969604e-02 1.287664622068405151e-01 -1.836418658494949341e-01 -6.610107421875000000e-02 -2.194092571735382080e-01 -1.554079353809356689e-01 1.790280342102050781e-01 4.235751628875732422e-01 1.799802780151367188e-01 7.971268147230148315e-02 -2.066610455513000488e-01 8.641957491636276245e-02 -9.273729473352432251e-02 -9.712072461843490601e-02 -3.044517040252685547e-01 -1.321363747119903564e-01 -1.352962106466293335e-01 -2.040926963090896606e-01 1.236503794789314270e-01 -1.189884319901466370e-01 -3.359138220548629761e-02 7.722929865121841431e-02 -2.660186290740966797e-01 1.823532879352569580e-01 1.788046956062316895e-01 -2.079411409795284271e-02
-2.950362265110015869e-01 5.673993751406669617e-02 1.672635674476623535e-01 7.194390892982482910e-02 -8.774868398904800415e-02 -4.994256794452667236e-02 -1.085592955350875854e-01 -1.360585987567901611e-01 8.192264288663864136e-02 -1.156295537948608398e-01 -2.256938964128494263e-01 2.511147260665893555e-01 2.329457700252532959e-01 1.904820352792739868e-01 2.271502315998077393e-01 -3.786920011043548584e-02 -1.703336983919143677e-01 7.738401740789413452e-02 1.670766621828079224e-01 -7.564054429531097412e-02 2.858109585940837860e-02 3.894270956516265869e-01 -1.544564664363861084e-01 1.879383809864521027e-02 -2.352802753448486328e-01 -1.596276611089706421e-01 -1.388415843248367310e-01 -1.959114521741867065e-01 -3.312555253505706787e-01 -7.953309454023838043e-03 2.517595887184143066e-01 3.798813000321388245e-02
-3.866597414016723633e-01 2.473810315132141113e-01 -1.166600733995437622e-01 6.261169910430908203e-02 8.756750822067260742e-02 -1.335646510124206543e-01 8.910251408815383911e-02 1.939800232648849487e-01 2.377602271735668182e-03 6.464774161577224731e-02 -2.968919873237609863e-01 -1.362224519252777100e-01 2.342266589403152466e-01 3.526751697063446045e-01 9.796737134456634521e-02 2.530107647180557251e-02 9.352362900972366333e-02 1.579551771283149719e-02 -1.463497406803071499e-03 1.476797759532928467e-01 -9.034942090511322021e-02 9.090181440114974976e-02 -1.084149852395057678e-01 4.675671085715293884e-02 -3.588169515132904053e-01 1.233735159039497375e-01 -5.934924259781837463e-02 -2.181245833635330200e-01 -2.974361777305603027e-01 -2.006376236677169800e-01 1.064582243561744690e-01 6.343454122543334961e-02
-7.117367535829544067e-02 5.889645963907241821e-02 7.301017642021179199e-02 1.436494439840316772e-01 1.827373057603836060e-01 -1.842918992042541504e-01 -1.320235878229141235e-01 3.915305435657501221e-02 2.731543183326721191e-01 -8.295186609029769897e-02 -9.862899035215377808e-02 8.768208324909210205e-03 3.471973538398742676e-02 1.815997511148452759e-01 1.380640566349029541e-01 -1.982701122760772705e-01 -1.154153272509574890e-01 1.289656609296798706e-01 -7.052080333232879639e-02 -1.720702648162841797e-01 -1.728008389472961426e-01 -1.421677172183990479e-01 -2.686456441879272461e-01 1.162174344062805176e-01 5.239487066864967346e-02 1.402249187231063843e-01 -1.052147224545478821e-01 -3.234695196151733398e-01 -1.783651113510131836e-01 1.309746503829956055e-01 4.528347849845886230e-01 -3.207853734493255615e-01
-1.986224949359893799e-01 3.996067345142364502e-01 -1.536904722452163696e-01 2.240206003189086914e-01 4.635136574506759644e-02 2.450887411832809448e-01 6.209639832377433777e-02 -7.654497772455215454e-02 1.118116900324821472e-01 -1.467656344175338745e-01 -8.261948078870773315e-02 -2.054735571146011353e-01 1.598940938711166382e-01 3.101135492324829102e-01 1.924393177032470703e-01 2.317648679018020630e-01 -2.048325240612030029e-01 -1.881618611514568329e-02 -1.815699189901351929e-01 -4.597524181008338928e-02 -1.110768020153045654e-01 2.836850881576538086e-01 -1.089729666709899902e-01 7.023639231920242310e-02 6.084131076931953430e-02 -1.689056307077407837e-01 7.020367681980133057e-02 -3.030727207660675049e-01 3.208461031317710876e-02 -1.943692564964294434e-01 6.857106834650039673e-02 -3.903970122337341309e-03
-1.460006535053253174e-01 1.121288537979125977e-01 4.030545242130756378e-03 4.546822607517242432e-02 1.823827857151627541e-03 -2.244643568992614746e-01 -1.242017820477485657e-01 1.667320877313613892e-01 -8.398286998271942139e-02 1.474378854036331177e-01 -2.709093689918518066e-01 -9.410848468542098999e-02 -6.110864132642745972e-02 4.553157091140747070e-01 1.981078982353210449e-01 2.069181054830551147e-01 -1.285889446735382080e-01 8.789924532175064087e-02 1.037543755955994129e-03 -7.025080174207687378e-02 -2.589550316333770752e-01 -3.039641380310058594e-01 1.568134576082229614e-01 1.763470843434333801e-02 -1.106203645467758179e-01 -3.338049724698066711e-02 -9.481418877840042114e-02 1.167252734303474426e-01 -7.174819707870483398e-02 1.203755438327789307e-01 4.439365267753601074e-01 -5.653954111039638519e-03
-7.442151010036468506e-02 1.898780316114425659e-01 -1.850049495697021484e-01 -2.035743743181228638e-01 2.944858968257904053e-01 -2.022950351238250732e-01 8.338943123817443848e-02 -1.724433749914169312e-01 -4.127721861004829407e-02 -2.405684068799018860e-02 -3.551823794841766357e-01 -3.754429286345839500e-03 1.085600480437278748e-01 2.108418792486190796e-01 1.502257287502288818e-01 -1.890897303819656372e-01 -7.776929438114166260e-02 1.144700217992067337e-03 -1.321549564599990845e-01 2.453630790114402771e-03 -2.417592257261276245e-01 2.461622804403305054e-01 -1.210085824131965637e-01 -7.065971195697784424e-02 -1.371573656797409058e-01 1.558301746845245361e-01 6.028874590992927551e-02 -9.726937860250473022e-02 -2.050661742687225342e-01 5.320944637060165405e-02 3.645350933074951172e-01 -2.814769446849822998e-01
-1.908248662948608398e-01 2.953583002090454102e-01 4.960913211107254028e-02 6.427378952503204346e-02 1.318030953407287598e-01 -2.015062570571899414e-01 -3.001852519810199738e-02 -1.013807132840156555e-01 3.126936033368110657e-02 6.480904668569564819e-02 -1.758002936840057373e-01 -2.232173457741737366e-02 -1.377636343240737915e-01 1.435442268848419189e-01 2.733066082000732422e-01 4.429389536380767822e-01 -1.885910034179687500e-01 6.644682586193084717e-02 1.399698294699192047e-02 -2.720347344875335693e-01 4.767873324453830719e-03 1.893922537565231323e-01 4.297068342566490173e-02 3.561824560165405273e-01 -1.215973496437072754e-01 1.898339837789535522e-01 -1.342058330774307251e-01 -2.206362485885620117e-01 -2.241321504116058350e-01 3.604496270418167114e-02 -7.291293144226074219e-02 -1.983650587499141693e-02
-2.928134799003601074e-01 1.941176056861877441e-01 1.520252972841262817e-01 2.692603468894958496e-01 1.243439391255378723e-01 1.297734230756759644e-01 1.773108541965484619e-01 -1.605767309665679932e-01 -4.394924640655517578e-02 2.228532359004020691e-02 -4.870828613638877869e-02 1.962934993207454681e-02 -1.486111432313919067e-01 4.046309292316436768e-01 1.399104744195938110e-01 1.100345551967620850e-01 1.816322505474090576e-01 -5.375478416681289673e-02 -2.379279583692550659e-01 -5.862224847078323364e-02 -2.914073467254638672e-01 -2.814862430095672607e-01 2.932726778090000153e-02 7.918161153793334961e-02 -2.070665508508682251e-01 1.384252402931451797e-02 -1.867990642786026001e-01 -1.733686029911041260e-01 -2.024552524089813232e-01 2.978817187249660492e-02 1.525464802980422974e-01 -1.684810519218444824e-01
-3.894444406032562256e-01 2.464869916439056396e-01 -8.603598922491073608e-02 2.277838736772537231e-01 -1.993993669748306274e-01 -3.675593528896570206e-03 4.819681122899055481e-02 -1.412858515977859497e-01 -2.550703473389148712e-02 2.078234851360321045e-01 -8.090468496084213257e-02 7.052448112517595291e-03 8.876591920852661133e-03 3.191071450710296631e-01 3.080331385135650635e-01 7.523690909147262573e-02 1.069845980964601040e-03 -1.691831275820732117e-02 6.240145117044448853e-02 1.439661979675292969e-01 6.640859693288803101e-02 3.146854043006896973e-01 -2.406684681773185730e-02 -8.400409668684005737e-02 -3.771669045090675354e-02 8.864256739616394043e-02 -1.406403779983520508e-01 1.195386797189712524e-01 -4.097113013267517090e-01 1.710160672664642334e-01 1.800698786973953247e-01 -6.690742075443267822e-02
-3.086316883563995361e-01 1.204741746187210083e-01 3.151842951774597168e-01 -6.985446065664291382e-02 4.521099384874105453e-03 -3.019827790558338165e-02 2.237068563699722290e-01 -8.081161975860595703e-02 8.059212565422058105e-02 1.509570777416229248e-01 -1.299497783184051514e-01 7.950237393379211426e-02 1.867428235709667206e-02 2.067641168832778931e-01 4.383327811956405640e-02 4.431262612342834473e-02 3.581807017326354980e-02 1.162591651082038879e-01 1.485465466976165771e-01 7.622957229614257812e-02 -1.056091114878654480e-01 2.686744630336761475e-01 -7.407939434051513672e-02 1.526496708393096924e-01 3.049057535827159882e-02 2.310926318168640137e-01 4.962344467639923096e-02 -2.413709014654159546e-01 -9.480677545070648193e-02 4.241558313369750977e-01 3.726517856121063232e-01 -1.772040724754333496e-01
-3.865731954574584961e-01 2.743065655231475830e-01 8.566050231456756592e-02 6.405807286500930786e-02 -2.149750888347625732e-01 -1.482908800244331360e-02 1.704130694270133972e-02 2.740407288074493408e-01 3.420252203941345215e-01 1.368158310651779175e-01 3.482557833194732666e-02 -6.551392376422882080e-02 4.380742087960243225e-02 1.084983348846435547e-01 2.900465130805969238e-01 9.640384465456008911e-02 -9.499507397413253784e-02 -9.180760383605957031e-02 -4.142177477478981018e-02 -4.174562096595764160e-01 2.783253975212574005e-02 2.238126099109649658e-01 1.484513096511363983e-02 2.289473414421081543e-01 -1.633577495813369751e-01 3.568499535322189331e-02 -4.788859561085700989e-02 -4.708175361156463623e-02 -1.077500954270362854e-01 -4.799145739525556564e-03 1.752242147922515869e-01 1.482866853475570679e-01
-3.315154463052749634e-02 3.252099156379699707e-01 -3.340326994657516479e-02 3.226466476917266846e-02 4.204082787036895752e-01 -2.176680415868759155e-01 5.106842145323753357e-02 4.253816008567810059e-01 1.900406777858734131e-01 -6.481823045760393143e-03 3.050106577575206757e-02 4.542845860123634338e-02 -7.883682847023010254e-03 9.448775649070739746e-02 1.826682090759277344e-01 3.003442585468292236e-01 -1.297123730182647705e-01 -1.160602644085884094e-01 2.497403472661972046e-01 -7.439545542001724243e-02 1.791360904462635517e-03 1.391865313053131104e-01 1.578568518161773682e-01 -5.836113914847373962e-02 4.519114736467599869e-03 1.042370721697807312e-01 1.980712860822677612e-01 -1.945444792509078979e-01 -2.416717410087585449e-01 -1.422643382102251053e-02 1.234088391065597534e-01 -6.231165677309036255e-02
3.137969598174095154e-02 7.958206534385681152e-02 9.747281670570373535e-02 -4.337121732532978058e-03 6.320635974407196045e-02 -1.468383967876434326e-01 -1.984333619475364685e-02 1.192327588796615601e-01 3.269710838794708252e-01 -1.751094758510589600e-01 2.200005389750003815e-02 2.069333195686340332e-01 1.046442240476608276e-01 5.947973132133483887e-01 -5.140156950801610947e-03 -1.181329488754272461e-01 -1.002710610628128052e-01 4.072492718696594238e-01 -2.417343407869338989e-01 5.554853379726409912e-02 -2.291072756052017212e-01 -4.338437318801879883e-02 -3.734793886542320251e-02 -1.913815550506114960e-02 -1.470645666122436523e-01 2.725084312260150909e-02 3.851839527487754822e-02 -1.190909817814826965e-01 3.039409779012203217e-02 5.048199743032455444e-02 1.485384702682495117e-01 -1.620703041553497314e-01
-2.919705808162689209e-01 1.386629641056060791e-01 1.640653014183044434e-01 2.573916912078857422e-01 -1.014115437865257263e-01 1.673787236213684082e-01 -1.993734575808048248e-02 -2.517713010311126709e-01 1.005787774920463562e-01 1.722857803106307983e-01 -2.026212066411972046e-01 5.185927730053663254e-03 1.256043463945388794e-01 3.348409831523895264e-01 1.543933302164077759e-01 -1.713119447231292725e-02 -8.369021862745285034e-02 8.785986155271530151e-02 1.056007519364356995e-01 2.566261589527130127e-02 2.485370188951492310e-01 2.739793658256530762e-01 -1.154274642467498779e-01 1.836137622594833374e-01 5.702889710664749146e-02 1.652982532978057861e-01 -6.822794210165739059e-03 5.211947485804557800e-02 -3.770070672035217285e-01 -4.253833368420600891e-02 2.821184396743774414e-01 9.249364025890827179e-03
6.583025306463241577e-02 2.951731383800506592e-01 -3.931190818548202515e-02 1.003868281841278076e-01 2.216751873493194580e-01 -2.379392832517623901e-02 -2.577686309814453125e-01 -4.530077785602770746e-05 1.656643003225326538e-01 -3.318721801042556763e-02 -8.933266997337341309e-02 3.625816106796264648e-01 5.263856798410415649e-02 3.943839967250823975e-01 1.648637279868125916e-02 2.938859760761260986e-01 -1.847778260707855225e-01 2.762936651706695557e-01 6.372841447591781616e-02 -1.079038809984922409e-02 -2.021031528711318970e-01 3.123541176319122314e-01 -1.513861119747161865e-01 -1.389881223440170288e-02 -1.583624780178070068e-01 4.618839919567108154e-02 5.899350345134735107e-02 -2.892266213893890381e-02 8.492515981197357178e-02 9.909709542989730835e-02 1.302354335784912109e-01 -1.616178601980209351e-01
-1.039557345211505890e-02 1.839423477649688721e-01 1.473053246736526489e-01 3.223172128200531006e-01 1.434258073568344116e-01 -1.345480680465698242e-01 -1.544353067874908447e-01 2.406427413225173950e-01 1.488866806030273438e-01 2.095063179731369019e-01 -1.511416435241699219e-01 -1.165433437563478947e-03 1.170223355293273926e-01 3.287951648235321045e-01 9.168444573879241943e-02 -2.299289703369140625e-01 -2.494066394865512848e-02 1.753579825162887573e-01 -3.079659342765808105e-01 -6.468578428030014038e-02 -1.797049492597579956e-01 -1.279860585927963257e-01 -9.313552826642990112e-02 -7.670135051012039185e-02 -1.527520716190338135e-01 -3.741656243801116943e-02 4.972486291080713272e-03 -1.865312308073043823e-01 2.292386293411254883e-01 -1.382945477962493896e-01 3.159034550189971924e-01 -1.529823690652847290e-01
-2.418325096368789673e-02 5.958991870284080505e-02 8.932066708803176880e-02 2.259564772248268127e-02 -1.044488325715065002e-01 -5.775938741862773895e-03 -2.379241883754730225e-01 -8.486802130937576294e-02 2.495185583829879761e-01 9.328408539295196533e-02 -4.255531132221221924e-01 -1.065957266837358475e-02 6.459987908601760864e-02 3.596807122230529785e-01 -8.522494882345199585e-02 -1.457194238901138306e-01 -2.623311877250671387e-01 2.986538708209991455e-01 -5.752714350819587708e-02 1.586484611034393311e-01 -2.506341040134429932e-01 5.275727063417434692e-02 -7.568241655826568604e-02 1.956607699394226074e-01 -2.070343643426895142e-01 -1.000762078911066055e-02 -2.198143303394317627e-01 8.993002027273178101e-02 -2.103298008441925049e-01 1.748865544795989990e-01 1.671713441610336304e-01 1.300752721726894379e-02
-1.030247658491134644e-01 2.578376531600952148e-01 -4.245957732200622559e-02 1.634338647127151489e-01 -1.196757511934265494e-04 4.513711482286453247e-02 -1.271863579750061035e-01 -1.503909230232238770e-01 1.458328962326049805e-01 4.535043239593505859e-02 -2.790555059909820557e-01 -3.699187189340591431e-02 -4.917249083518981934e-02 4.407209753990173340e-01 3.149881958961486816e-01 -1.285177916288375854e-01 -2.723371684551239014e-01 2.662795186042785645e-01 -1.021073013544082642e-01 1.832730621099472046e-01 -1.861984133720397949e-01 1.792713403701782227e-01 -3.744880110025405884e-02 -6.258549541234970093e-02 -3.671587258577346802e-02 -1.411853581666946411e-01 -2.939314842224121094e-01 1.280036419630050659e-01 -1.540146172046661377e-01 5.983686074614524841e-02 1.331896781921386719e-01 -9.106180071830749512e-02
-2.496500611305236816e-01 3.256481587886810303e-01 2.594641745090484619e-01 4.378508776426315308e-02 -3.930373117327690125e-02 -1.175448969006538391e-01 -3.811604576185345650e-03 2.360615581274032593e-01 2.755029797554016113e-01 2.501393854618072510e-01 -7.950268685817718506e-02 -3.158076480031013489e-02 -1.540226340293884277e-01 1.461899876594543457e-01 8.005449175834655762e-02 2.625268697738647461e-01 1.576610207557678223e-01 -2.608795277774333954e-02 1.056218221783638000e-01 -3.679953515529632568e-01 1.612211018800735474e-01 1.756407469511032104e-01 -1.412624120712280273e-01 1.972737312316894531e-01 -3.031895495951175690e-02 2.713098004460334778e-02 3.741159290075302124e-02 -7.575618475675582886e-02 -2.768273055553436279e-01 -2.030414789915084839e-01 7.901258021593093872e-02 6.596019119024276733e-02
-4.448568820953369141e-01 3.611054420471191406e-01 1.285695433616638184e-01 -6.971594411879777908e-04 2.810521237552165985e-02 -1.595256328582763672e-01 2.476067394018173218e-01 -2.980279736220836639e-02 -2.332388907670974731e-01 9.440329670906066895e-02 1.657740026712417603e-01 7.737839221954345703e-02 -1.239242479205131531e-01 3.560270369052886963e-01 2.498855888843536377e-01 2.875849790871143341e-02 -3.020060248672962189e-02 2.095144242048263550e-01 1.019556522369384766e-01 -1.517687365412712097e-02 -4.576430097222328186e-02 9.615841507911682129e-02 -4.868755117058753967e-03 8.417592942714691162e-02 -1.028379350900650024e-01 1.351217925548553467e-01 3.840353339910507202e-02 -1.009019464254379272e-01 -1.152439601719379425e-02 2.805017828941345215e-01 2.671836316585540771e-01 -1.220277626998722553e-03
-1.442792564630508423e-01 2.465734779834747314e-01 9.799335896968841553e-02 -3.694979846477508545e-02 1.260195076465606689e-01 -1.548208147287368774e-01 -1.111611649394035339e-01 2.155968099832534790e-01 -4.791805520653724670e-02 1.516239196062088013e-01 -1.791451573371887207e-01 -1.373940259218215942e-01 2.934203855693340302e-02 4.354797005653381348e-01 1.553759872913360596e-01 4.520559310913085938e-02 -9.473690390586853027e-02 -8.913988620042800903e-02 -1.381506561301648617e-03 -1.340816169977188110e-01 -3.033477365970611572e-01 -2.615494728088378906e-01 7.686016708612442017e-02 -1.848539710044860840e-01 -1.490464061498641968e-01 4.895091801881790161e-02 -2.277713119983673096e-01 8.031208068132400513e-02 -1.580810993909835815e-01 2.309889197349548340e-01 3.373018205165863037e-01 7.291751354932785034e-02
-3.079498112201690674e-01 1.916341930627822876e-01 6.125346571207046509e-02 3.828913718461990356e-02 3.392583457753062248e-03 9.207180142402648926e-02 2.134255021810531616e-01 1.809181571006774902e-01 1.320686936378479004e-02 7.935056835412979126e-02 -1.020261794328689575e-01 5.953738093376159668e-02 -1.723434627056121826e-01 2.414393424987792969e-01 2.431348115205764771e-01 8.142492175102233887e-02 -1.877700537443161011e-02 6.152801960706710815e-02 -8.335679769515991211e-02 2.120664156973361969e-02 -5.297320485115051270e-01 -3.224081993103027344e-01 -2.400450408458709717e-01 1.566808670759201050e-01 -2.217025309801101685e-01 6.173127517104148865e-02 -1.179857924580574036e-01 -9.760770201683044434e-02 -5.639175325632095337e-02 1.426323652267456055e-01 1.273737102746963501e-01 8.866339921951293945e-02
-2.193119078874588013e-01 4.373951852321624756e-01 2.301609963178634644e-01 1.333483308553695679e-01 3.348203748464584351e-02 2.686022520065307617e-01 -1.718892753124237061e-01 2.819194793701171875e-01 2.754086256027221680e-01 -1.878611147403717041e-01 -1.816742420196533203e-01 -6.267924606800079346e-02 -4.942229017615318298e-02 2.726380527019500732e-01 -4.137356951832771301e-02 1.889821141958236694e-01 -2.103920429944992065e-01 -7.828082889318466187e-02 -1.932086497545242310e-01 5.576983466744422913e-02 -6.772289425134658813e-02 3.016523718833923340e-01 2.709736675024032593e-02 9.383810311555862427e-02 8.378481864929199219e-02 -4.396047443151473999e-02 -3.554764203727245331e-03 -7.134760171175003052e-02 -1.633170247077941895e-01 -3.665431169793009758e-03 -3.643181174993515015e-02 8.509786427021026611e-02
-1.089417412877082825e-01 2.673904597759246826e-01 3.405652241781353951e-03 1.744679957628250122e-01 -3.471061959862709045e-02 -1.044552996754646301e-01 -3.143494017422199249e-03 -1.654319167137145996e-01 2.002956904470920563e-02 2.758984826505184174e-02 -1.064022257924079895e-01 -1.069093961268663406e-02 1.375132203102111816e-01 4.655201435089111328e-01 2.207920104265213013e-01 -1.452013105154037476e-01 1.469477172940969467e-02 4.536358639597892761e-02 -8.224109560251235962e-02 -1.289799250662326813e-02 -5.311492085456848145e-02 5.066304802894592285e-01 8.760856837034225464e-02 -3.477002084255218506e-01 -1.092024967074394226e-01 1.187707707285881042e-01 -3.892932459712028503e-02 -7.770814932882785797e-03 -2.785828411579132080e-01 -4.327800124883651733e-02 1.364582329988479614e-01 7.523828744888305664e-02
-2.940853834152221680e-01 5.165693908929824829e-02 -9.628090262413024902e-02 -1.083364933729171753e-01 8.626689761877059937e-02 3.918024897575378418e-02 6.644220650196075439e-02 1.059228181838989258e-01 1.263390630483627319e-01 -1.168839186429977417e-01 -2.957959175109863281e-01 -8.419872075319290161e-02 2.604605555534362793e-01 1.576593071222305298e-01 3.256608247756958008e-01 8.691117912530899048e-02 6.528307497501373291e-02 -1.276057958602905273e-01 1.338296830654144287e-01 -3.489346504211425781e-01 -3.021167591214179993e-02 2.186277210712432861e-01 -9.226522594690322876e-02 -3.842546418309211731e-02 -1.334188431501388550e-01 -1.162745133042335510e-01 -6.986571103334426880e-02 8.342801779508590698e-02 -4.046066403388977051e-01 -1.049555987119674683e-01 3.078095614910125732e-01 5.632617697119712830e-02
-2.097035348415374756e-01 -2.523822337388992310e-02 9.944664686918258667e-02 2.955134212970733643e-01 4.353966563940048218e-03 1.009873822331428528e-01 6.671656668186187744e-02 9.128190577030181885e-03 8.843006938695907593e-02 1.622087657451629639e-01 -1.880349367856979370e-01 -8.359550684690475464e-02 1.259455680847167969e-01 3.938753604888916016e-01 7.597862184047698975e-02 1.213882118463516235e-02 -3.514202684164047241e-02 1.008816063404083252e-01 2.362200804054737091e-02 -5.850079655647277832e-02 2.699122428894042969e-01 3.590810000896453857e-01 -3.834665715694427490e-01 1.046484783291816711e-01 -9.092332422733306885e-02 5.346980690956115723e-02 -1.346170306205749512e-01 3.469086438417434692e-02 -2.641092240810394287e-01 -5.753841996192932129e-02 3.296504616737365723e-01 5.151252448558807373e-02
-2.318686097860336304e-01 1.804822236299514771e-01 4.404926672577857971e-02 1.229664161801338196e-01 6.978138536214828491e-02 -3.406033217906951904e-01 -1.027006283402442932e-01 -9.396062791347503662e-02 -2.329755574464797974e-02 -1.088532581925392151e-01 -1.688222587108612061e-01 2.234013676643371582e-01 3.338494524359703064e-02 1.160865649580955505e-01 1.806647181510925293e-01 3.521930575370788574e-01 -2.588110864162445068e-01 1.148156225681304932e-01 -5.883055180311203003e-02 -1.532182842493057251e-01 -6.172847375273704529e-02 4.891897365450859070e-02 -1.784604415297508240e-02 3.447552025318145752e-01 -4.565190523862838745e-02 1.403964906930923462e-01 -1.645432561635971069e-01 -3.921833932399749756e-01 -1.083181202411651611e-01 3.505835682153701782e-02 -3.078668145462870598e-03 2.148137241601943970e-01
-3.506086468696594238e-01 1.017650496214628220e-02 2.742804288864135742e-01 2.341478765010833740e-01 -3.780227899551391602e-02 -1.289845556020736694e-01 -1.300502419471740723e-01 1.955256462097167969e-01 1.447498053312301636e-01 -2.124614082276821136e-02 1.211476176977157593e-01 1.578175723552703857e-01 -3.999769687652587891e-02 2.841403186321258545e-01 1.057962328195571899e-01 1.524267531931400299e-02 -6.897895038127899170e-02 2.837049663066864014e-01 1.568460166454315186e-01 2.276034057140350342e-01 -1.743712835013866425e-02 -1.788621023297309875e-02 -3.034069836139678955e-01 1.668974524363875389e-03 1.862512715160846710e-02 -7.909394055604934692e-02 1.712240278720855713e-02 4.264381155371665955e-02 -7.734340429306030273e-02 -2.920704521238803864e-02 4.433266818523406982e-01 -2.292087227106094360e-01
-4.730164408683776855e-01 -2.365431375801563263e-02 2.179235965013504028e-01 -7.915741950273513794e-02 -2.224108763039112091e-02 -1.926340609788894653e-01 -2.073558419942855835e-01 1.296070367097854614e-01 6.088912114500999451e-02 4.723471030592918396e-02 -1.494408845901489258e-01 8.494278043508529663e-02 4.631949588656425476e-02 1.409469097852706909e-01 1.034093201160430908e-01 2.662187516689300537e-01 -3.537392243742942810e-02 5.034626722335815430e-01 4.579739645123481750e-02 1.326307207345962524e-01 -2.716132104396820068e-01 -3.059601644054055214e-03 -4.318897798657417297e-02 -1.139807924628257751e-01 7.042726874351501465e-02 -4.797967523336410522e-02 -4.410606622695922852e-02 7.534530758857727051e-02 -1.325602680444717407e-01 -4.672905430197715759e-02 2.935989499092102051e-01 -3.979784250259399414e-02
-3.127961158752441406e-01 1.775850802659988403e-01 2.682456374168395996e-01 5.228998512029647827e-02 2.101523056626319885e-02 -1.130435522645711899e-02 2.355408668518066406e-01 -1.911382935941219330e-02 -4.983915388584136963e-02 6.681437045335769653e-02 5.257588997483253479e-02 7.449103146791458130e-02 4.413479194045066833e-02 2.840167284011840820e-01 3.419945538043975830e-01 1.408337950706481934e-01 1.388656795024871826e-01 5.709788203239440918e-02 -1.919325143098831177e-01 -2.244119532406330109e-02 -1.757432967424392700e-01 3.160838484764099121e-01 2.297363802790641785e-02 -8.594346046447753906e-02 -3.081598877906799316e-01 1.872103959321975708e-01 1.245152205228805542e-01 -1.385702788829803467e-01 -8.173742890357971191e-02 2.334588766098022461e-01 2.431428879499435425e-01 1.457258164882659912e-01
-1.678560227155685425e-01 8.258909732103347778e-02 1.070762723684310913e-01 4.944556206464767456e-02 -4.125166311860084534e-02 2.012151330709457397e-01 2.831997722387313843e-02 -1.369490660727024078e-02 6.128828600049018860e-02 8.870067074894905090e-03 -3.630981147289276123e-01 4.643038380891084671e-03 2.118076533079147339e-01 1.378313452005386353e-01 4.435756206512451172e-01 9.351911395788192749e-02 1.341907083988189697e-01 1.833556294441223145e-01 1.123998314142227173e-02 -1.554498076438903809e-01 1.298871934413909912e-01 9.539971128106117249e-03 -2.058384120464324951e-01 -3.846714273095130920e-02 4.159528017044067383e-02 2.168963253498077393e-01 -1.951734870672225952e-01 -2.368785887956619263e-01 -4.543927013874053955e-01 5.952424556016921997e-02 3.190864250063896179e-02 1.100545749068260193e-01
-1.076747849583625793e-01 2.304511070251464844e-01 -1.786851137876510620e-01 1.030663028359413147e-01 1.701628565788269043e-01 -2.199392169713973999e-01 9.725593775510787964e-02 -1.286685583181679249e-03 3.015261143445968628e-02 4.938378930091857910e-01 6.968377530574798584e-02 -8.305107057094573975e-02 -2.210140675306320190e-01 2.796130180358886719e-01 2.686374485492706299e-01 1.499647200107574463e-01 -2.930770218372344971e-01 -3.260308876633644104e-02 5.567534267902374268e-02 6.374056637287139893e-02 3.883349150419235229e-02 3.312770277261734009e-02 -2.994704525917768478e-03 3.503970103338360786e-03 -2.462159991264343262e-01 2.905051112174987793e-01 1.970838010311126709e-02 -1.044008359313011169e-01 -1.754250228404998779e-01 7.551297545433044434e-02 1.889962106943130493e-01 4.988373070955276489e-02
-1.550974249839782715e-01 3.448725342750549316e-01 1.343389302492141724e-01 1.977705806493759155e-01 2.222448885440826416e-01 -2.402937263250350952e-01 2.328427322208881378e-02 2.801988124847412109e-01 -9.743644297122955322e-02 -9.922771900892257690e-02 -2.714860439300537109e-01 1.032790169119834900e-02 1.980070322751998901e-01 4.204605221748352051e-01 1.130705699324607849e-01 9.063907712697982788e-02 -1.910572499036788940e-01 1.469285935163497925e-01 -1.876964420080184937e-02 -4.924412816762924194e-02 -1.823176890611648560e-01 -5.759104341268539429e-02 1.966552138328552246e-01 -2.820542454719543457e-01 6.937054544687271118e-02 -6.352376192808151245e-02 -1.599412858486175537e-01 2.577937580645084381e-02 -6.149363890290260315e-02 1.081467047333717346e-01 1.307149529457092285e-01 -1.432286575436592102e-02
-1.692058145999908447e-01 8.157993108034133911e-02 2.810262441635131836e-01 2.180705815553665161e-01 1.634323000907897949e-01 -1.714810878038406372e-01 1.815252155065536499e-01 1.912826150655746460e-01 6.439998280256986618e-03 -8.948036283254623413e-02 -2.849246263504028320e-01 -9.025876969099044800e-02 -4.904768988490104675e-02 4.675441682338714600e-01 -1.326138079166412354e-01 2.196066528558731079e-01 -3.554808348417282104e-02 -1.443559378385543823e-01 1.240797042846679688e-01 -2.312544584274291992e-01 -2.196792215108871460e-01 -6.522827595472335815e-02 -6.778508424758911133e-02 1.708013005554676056e-02 1.001108214259147644e-01 -8.530405908823013306e-02 -9.133133292198181152e-02 -1.105355769395828247e-01 -1.569674611091613770e-01 -8.488575369119644165e-02 2.660379707813262939e-01 -1.986893564462661743e-01
-1.099264100193977356e-01 1.604428738355636597e-01 3.520890176296234131e-01 1.021960154175758362e-01 -1.274403184652328491e-01 -1.616293936967849731e-01 1.281452327966690063e-01 3.517377004027366638e-02 -4.094078671187162399e-03 1.324747949838638306e-01 1.556517835706472397e-02 9.560963511466979980e-02 2.056537717580795288e-01 2.240724563598632812e-01 2.569626867771148682e-01 2.841737866401672363e-01 -2.380403131246566772e-02 2.182510867714881897e-02 3.324266895651817322e-02 -1.228317320346832275e-01 -2.352054119110107422e-01 3.025946952402591705e-02 9.986553341150283813e-04 1.796411722898483276e-01 -3.364662230014801025e-01 3.291223645210266113e-01 2.019065171480178833e-01 -8.174204081296920776e-02 -1.370349824428558350e-01 1.922696679830551147e-01 2.390835881233215332e-01 1.177828162908554077e-01
-6.454844027757644653e-02 1.351541131734848022e-01 -2.408752441406250000e-01 -1.066948845982551575e-02 1.788866668939590454e-01 8.319665677845478058e-03 -5.041095428168773651e-03 7.387366145849227905e-02 2.047709673643112183e-01 -1.828767806291580200e-01 -1.527197659015655518e-01 -6.463205814361572266e-02 3.163066208362579346e-01 4.307996630668640137e-01 9.193221479654312134e-02 -5.426584184169769287e-02 -4.349034130573272705e-01 -2.642459981143474579e-02 -6.465566903352737427e-02 -5.241399630904197693e-02 -6.923734396696090698e-02 1.463143806904554367e-02 -1.859892010688781738e-01 1.185293123126029968e-01 1.476983074098825455e-02 6.158686429262161255e-02 -4.358214791864156723e-03 -1.687053889036178589e-01 -8.716186881065368652e-02 -3.358805924654006958e-02 2.908721864223480225e-01 -3.251616060733795166e-01
-3.068521916866302490e-01 3.016499876976013184e-01 1.699085696600377560e-03 -1.045555248856544495e-01 5.254322290420532227e-02 -1.102293729782104492e-01 9.451828151941299438e-02 1.110076010227203369e-01 -2.498209923505783081e-01 2.735096812248229980e-01 -9.876227378845214844e-02 1.916967034339904785e-01 -2.846400253474712372e-02 2.637662291526794434e-01 4.343503415584564209e-01 1.211409643292427063e-01 -2.466542571783065796e-01 5.589207634329795837e-02 -1.596648842096328735e-01 6.020163372159004211e-02 -1.450317203998565674e-01 5.652831867337226868e-02 6.672927737236022949e-02 7.018770277500152588e-02 7.375583797693252563e-02 1.254187822341918945e-01 1.199688911437988281e-01 2.643420398235321045e-01 -1.750815510749816895e-01 -5.020842701196670532e-02 1.760362982749938965e-01 -1.183991804718971252e-01
-3.058677315711975098e-01 1.009288951754570007e-01 1.660849340260028839e-02 4.401409253478050232e-02 -1.580672115087509155e-01 2.942478749901056290e-04 -1.651675850152969360e-01 -9.116818010807037354e-02 1.514643430709838867e-01 -1.922272294759750366e-01 -2.145098894834518433e-01 2.259677350521087646e-01 2.285415828227996826e-01 2.556353211402893066e-01 1.806687414646148682e-01 8.370368927717208862e-02 -6.585435569286346436e-02 -5.060029029846191406e-02 2.719611823558807373e-01 -9.220336563885211945e-03 4.758068174123764038e-02 2.906489372253417969e-01 -1.737363189458847046e-01 6.993187963962554932e-02 -2.015459090471267700e-01 -1.373107135295867920e-01 -2.909382432699203491e-02 -1.180601343512535095e-01 -3.190521001815795898e-01 9.729772806167602539e-02 3.607191741466522217e-01 -2.951969206333160400e-02
-3.110152781009674072e-01 1.331077069044113159e-01 1.705742627382278442e-01 1.124334707856178284e-01 -1.406528502702713013e-01 -1.493949294090270996e-01 1.228106319904327393e-01 -5.913791246712207794e-03 -2.872045733965933323e-04 8.389882743358612061e-02 1.286616176366806030e-01 1.905217617750167847e-01 3.480486273765563965e-01 2.585200965404510498e-01 2.027468830347061157e-01 1.916206032037734985e-01 -1.298022121191024780e-01 1.355613619089126587e-01 -3.289344161748886108e-02 -3.211841881275177002e-01 -2.507802844047546387e-01 1.427386254072189331e-01 5.006752908229827881e-02 7.880833745002746582e-02 -9.635851532220840454e-02 4.238046407699584961e-01 3.690509870648384094e-02 -1.298860758543014526e-01 -7.509163022041320801e-02 8.227118104696273804e-02 5.057497322559356689e-02 8.582965284585952759e-02
6.036366522312164307e-02 3.403384685516357422e-01 8.931630104780197144e-02 4.080489277839660645e-02 3.812386095523834229e-02 -7.989516109228134155e-02 4.385541379451751709e-02 1.700995713472366333e-01 1.108442246913909912e-01 7.859773188829421997e-02 -3.215078711509704590e-01 2.712114155292510986e-01 1.156959384679794312e-01 1.982968598604202271e-01 2.107279375195503235e-02 1.830839514732360840e-01 -3.197332322597503662e-01 1.952326297760009766e-01 -7.168807089328765869e-02 -1.486794054508209229e-01 6.864170543849468231e-03 -8.567554503679275513e-02 1.331976652145385742e-01 -3.164087980985641479e-02 1.819977313280105591e-01 -1.733782589435577393e-01 -2.200182825326919556e-01 1.226677931845188141e-02 -3.950245380401611328e-01 1.000545993447303772e-01 2.018470168113708496e-01 -1.946086734533309937e-01
-1.400783658027648926e-01 1.933478415012359619e-01 9.998352825641632080e-02 8.181063085794448853e-02 2.132799029350280762e-01 -4.351437091827392578e-02 -1.098343357443809509e-01 2.423784881830215454e-01 2.259688265621662140e-02 1.315283179283142090e-01 -1.380058526992797852e-01 -2.610389702022075653e-02 -1.533208340406417847e-01 5.257847905158996582e-01 1.019761785864830017e-01 2.263806574046611786e-02 -6.282025575637817383e-02 -1.116004586219787598e-01 1.339735090732574463e-01 -2.180874943733215332e-01 -2.455595433712005615e-01 -1.884799897670745850e-01 -2.463623136281967163e-01 -3.746199235320091248e-02 -2.085021883249282837e-01 -1.477165818214416504e-01 4.294363036751747131e-02 -2.163607568945735693e-04 -1.389575656503438950e-02 2.692368030548095703e-01 2.282566130161285400e-01 -1.671883612871170044e-01
-1.611486971378326416e-01 1.161159947514533997e-01 2.076948285102844238e-01 1.798517704010009766e-01 1.099390685558319092e-01 -6.293594092130661011e-02 -2.611751556396484375e-01 9.266006946563720703e-02 9.009787440299987793e-02 1.257561296224594116e-01 2.118504419922828674e-02 1.684890389442443848e-01 2.424852736294269562e-02 6.085429787635803223e-01 9.705287963151931763e-02 -9.386962279677391052e-03 -9.105598181486129761e-02 1.325739026069641113e-01 -1.221408694982528687e-01 -2.764486670494079590e-01 -3.532395958900451660e-01 -7.002101838588714600e-02 -5.385014787316322327e-02 -1.989385485649108887e-01 -4.186690598726272583e-02 -1.012394055724143982e-01 -5.193631723523139954e-02 -1.770367771387100220e-01 1.394265741109848022e-01 5.337806884199380875e-03 6.386507302522659302e-02 8.572229184210300446e-03
-2.856181859970092773e-01 2.351047545671463013e-01 3.254808112978935242e-02 -1.704094260931015015e-01 9.452191740274429321e-02 -1.344226747751235962e-01 -1.680357381701469421e-02 -9.114625304937362671e-02 -1.283596754074096680e-01 1.901212930679321289e-01 -2.168840169906616211e-01 5.010117888450622559e-01 9.843955934047698975e-02 3.533853590488433838e-01 1.066198945045471191e-01 9.086409956216812134e-02 5.539331468753516674e-04 7.088865339756011963e-02 -2.109881192445755005e-01 1.694608777761459351e-01 -2.959209680557250977e-01 -3.807361703366041183e-03 -1.251160651445388794e-01 -8.062209933996200562e-02 -1.174579262733459473e-01 5.264219641685485840e-02 1.305290907621383667e-01 5.436374340206384659e-03 -2.001487761735916138e-01 3.258336335420608521e-02 1.290503144264221191e-01 -1.148026436567306519e-01
1.377128660678863525e-01 1.851411908864974976e-01 2.233590185642242432e-01 2.639004588127136230e-01 -3.254362940788269043e-02 -6.687130779027938843e-02 2.389565855264663696e-01 1.903969645500183105e-01 1.656802892684936523e-01 1.568534225225448608e-01 -2.391238510608673096e-01 1.624000966548919678e-01 -3.856281936168670654e-02 4.019514322280883789e-01 1.615960896015167236e-01 3.065734170377254486e-02 -2.918295860290527344e-01 -4.833993036299943924e-03 1.387976258993148804e-01 -8.793888241052627563e-02 -2.124089449644088745e-01 -5.247607082128524780e-02 -6.216797232627868652e-02 2.238955348730087280e-02 4.279323294758796692e-02 -1.733408719301223755e-01 -8.075451105833053589e-02 1.045099087059497833e-02 -2.115688621997833252e-01 6.327650696039199829e-02 1.674851924180984497e-01 -3.505455255508422852e-01
-1.079884395003318787e-01 9.188413619995117188e-02 -8.404426276683807373e-02 -5.311523377895355225e-02 1.459800451993942261e-01 -5.992401018738746643e-02 -1.682513058185577393e-01 -1.114396974444389343e-01 2.772731184959411621e-01 -5.957671254873275757e-02 -3.572478890419006348e-01 5.953730642795562744e-02 1.774210855364799500e-02 1.958704590797424316e-01 2.200499027967453003e-01 2.256398461759090424e-02 -2.659175395965576172e-01 -1.037949770689010620e-01 -2.912444174289703369e-01 1.500514596700668335e-01 -3.959929198026657104e-02 1.528823077678680420e-01 1.320478133857250214e-02 -6.220430508255958557e-02 -8.852418512105941772e-02 1.449484527111053467e-01 -1.817472726106643677e-01 2.425825037062168121e-02 -1.041913554072380066e-01 3.873645886778831482e-02 5.325292348861694336e-01 -1.701502054929733276e-01
-4.413858428597450256e-02 2.628254294395446777e-01 1.107301265001296997e-01 1.890784651041030884e-01 5.912620574235916138e-02 -2.087274938821792603e-02 1.473973691463470459e-01 5.942672491073608398e-02 1.264009475708007812e-01 -5.233787000179290771e-02 -1.320536583662033081e-01 -3.149227425456047058e-02 1.080730110406875610e-01 4.347918629646301270e-01 2.572332322597503662e-01 -1.237228438258171082e-01 -2.593083977699279785e-01 2.031161636114120483e-01 -3.760594129562377930e-02 9.910431504249572754e-02 -1.058559417724609375e-01 -3.961209952831268311e-02 -3.058477863669395447e-02 -4.728440660983324051e-03 2.534196674823760986e-01 -2.656468451023101807e-01 -2.333729863166809082e-01 2.354447692632675171e-01 -1.202870532870292664e-01 3.322958201169967651e-02 3.380937278270721436e-01 -1.561874896287918091e-01
-9.247973561286926270e-02 6.560961902141571045e-02 2.640644088387489319e-02 -3.885110467672348022e-02 5.244253203272819519e-02 -2.365663200616836548e-01 -1.289735436439514160e-01 1.116556078195571899e-01 1.005357950925827026e-01 8.202875964343547821e-03 -1.251143962144851685e-01 8.583353459835052490e-02 1.313574314117431641e-01 3.944789469242095947e-01 3.475472927093505859e-01 1.259953826665878296e-01 2.198855625465512276e-03 -2.084379047155380249e-01 6.169397756457328796e-02 2.746700644493103027e-01 -9.613498300313949585e-02 2.344674021005630493e-01 2.444692887365818024e-02 -1.998479217290878296e-01 -9.315045177936553955e-02 3.779545724391937256e-01 -3.789569064974784851e-02 -3.386045694351196289e-01 -4.177385568618774414e-02 -6.967297941446304321e-02 8.300247788429260254e-02 -2.140884846448898315e-01
-1.051238849759101868e-01 5.067579746246337891e-01 8.705535531044006348e-02 -2.013559453189373016e-02 1.046400051563978195e-02 2.282526493072509766e-01 -9.141595661640167236e-02 4.693113639950752258e-02 3.009137213230133057e-01 -8.398552983999252319e-02 -2.650710642337799072e-01 1.198093593120574951e-01 6.088211387395858765e-02 1.829441040754318237e-01 2.199711948633193970e-01 1.734746247529983521e-01 -1.133434101939201355e-01 2.004241794347763062e-01 -1.887007206678390503e-01 -3.428613245487213135e-01 -1.817729026079177856e-01 1.333938241004943848e-01 1.943744719028472900e-01 7.117138244211673737e-03 -1.266698390245437622e-01 1.477919667959213257e-01 8.028867095708847046e-02 -8.378296345472335815e-02 9.200244396924972534e-02 7.961802184581756592e-04 -4.795086104422807693e-03 -9.396866708993911743e-02
-1.499533206224441528e-01 3.098543882369995117e-01 4.439493175595998764e-03 -1.095170900225639343e-01 1.395049989223480225e-01 2.957333996891975403e-02 1.488770246505737305e-01 -7.634018361568450928e-02 9.681832790374755859e-02 9.742545336484909058e-02 1.150298863649368286e-01 3.030236661434173584e-01 2.784519921988248825e-03 3.144872188568115234e-01 1.015998497605323792e-01 -1.811553910374641418e-02 6.633815169334411621e-02 2.334370017051696777e-01 -8.050790429115295410e-02 -1.345410048961639404e-01 -4.848167002201080322e-01 -3.376044332981109619e-02 -1.566047072410583496e-01 8.495622128248214722e-02 -1.551431566476821899e-01 9.019176661968231201e-02 -2.567585371434688568e-02 9.033060073852539062e-02 -4.032146334648132324e-01 1.035611256957054138e-01 1.376761794090270996e-01 5.468334630131721497e-02
-1.933497041463851929e-01 4.405006766319274902e-02 4.451714456081390381e-02 2.359999865293502808e-01 -1.628191471099853516e-01 -1.528641302138566971e-02 -1.326473504304885864e-01 1.230428293347358704e-01 -1.410791836678981781e-02 -2.094266861677169800e-01 1.009021978825330734e-02 1.329832822084426880e-01 -3.877785056829452515e-02 3.470275998115539551e-01 8.406800776720046997e-02 -1.716236919164657593e-01 -4.890337213873863220e-02 1.204039528965950012e-01 -1.554438620805740356e-01 -1.385436654090881348e-01 -1.664688587188720703e-01 -2.326516620814800262e-02 -1.890365928411483765e-01 3.412300255149602890e-03 7.277936488389968872e-02 -2.636313736438751221e-01 1.017869859933853149e-01 -1.890186667442321777e-01 -1.293911784887313843e-01 1.621619015932083130e-01 3.927564620971679688e-01 -4.251959025859832764e-01
-2.089578956365585327e-01 4.073280692100524902e-01 -2.007410824298858643e-01 9.723243862390518188e-02 -2.722807228565216064e-01 -1.257507055997848511e-01 2.187095768749713898e-02 7.919784635305404663e-02 3.018392324447631836e-01 -1.529052257537841797e-01 -2.564532496035099030e-02 -6.920790672302246094e-02 -3.490475937724113464e-02 -1.889130473136901855e-02 2.462079524993896484e-01 1.460237801074981689e-01 -1.217989698052406311e-01 1.037144958972930908e-01 1.074315831065177917e-01 -1.240396648645401001e-01 -1.587869822978973389e-01 1.632042080163955688e-01 -2.128227502107620239e-01 -5.626887455582618713e-02 -2.078445404767990112e-01 1.418008357286453247e-01 6.108805537223815918e-02 3.859532251954078674e-02 -3.116922676563262939e-01 2.629683315753936768e-01 1.406955868005752563e-01 -1.818302571773529053e-01
-1.038788259029388428e-01 3.053063452243804932e-01 2.823927700519561768e-01 1.872382313013076782e-01 -1.676872819662094116e-01 -6.169734895229339600e-02 -2.836275845766067505e-02 1.468411237001419067e-01 -1.353847682476043701e-01 1.034180223941802979e-01 8.377538062632083893e-03 5.068801343441009521e-02 -1.290322840213775635e-01 3.303903639316558838e-01 6.951144337654113770e-02 1.017764955759048462e-01 -2.756915390491485596e-01 -1.772742867469787598e-01 -4.924448952078819275e-02 -9.061881899833679199e-02 -1.508363485336303711e-01 -2.312552332878112793e-01 6.077696010470390320e-02 -1.861817091703414917e-01 -1.328942328691482544e-01 -2.796828560531139374e-02 -1.597236096858978271e-01 -3.043427169322967529e-01 -1.587433218955993652e-01 2.128657698631286621e-01 3.345025479793548584e-01 -5.099469423294067383e-02
8.146322518587112427e-02 3.030829429626464844e-01 -1.500121951103210449e-01 5.543219670653343201e-02 -5.578365744440816343e-05 -9.133405983448028564e-02 -4.571213945746421814e-02 2.307261107489466667e-03 1.945063769817352295e-01 -4.094937443733215332e-02 -2.315828651189804077e-01 3.141822218894958496e-01 6.429974734783172607e-02 2.721064686775207520e-01 2.678346335887908936e-01 1.633005738258361816e-01 -1.986000873148441315e-02 4.667921364307403564e-01 -1.137794032692909241e-01 -2.370200306177139282e-01 -1.745155751705169678e-01 1.034294068813323975e-01 5.960068851709365845e-02 -1.469038575887680054e-01 5.894229188561439514e-02 3.196120262145996094e-02 1.890704929828643799e-01 -2.355184853076934814e-01 8.134195208549499512e-02 1.213380396366119385e-01 9.699651598930358887e-02 -1.300065964460372925e-01
-2.037464976310729980e-01 1.647839695215225220e-01 -1.213272474706172943e-02 -9.871759265661239624e-02 1.273284852504730225e-01 -8.149747550487518311e-02 9.676918270997703075e-04 2.429157048463821411e-01 -4.496865347027778625e-02 2.012619376182556152e-01 -9.681807458400726318e-02 1.175162848085165024e-02 2.789534255862236023e-02 3.754887282848358154e-01 4.360610544681549072e-01 6.773507595062255859e-02 3.179413825273513794e-02 2.548246979713439941e-01 -3.062353655695915222e-02 2.533268034458160400e-01 -2.734453082084655762e-01 -6.170497462153434753e-02 -1.059016510844230652e-01 -6.206981092691421509e-02 -1.088067796081304550e-02 2.479413300752639771e-01 -2.138073891401290894e-01 -2.646485269069671631e-01 5.520937964320182800e-02 -1.698693335056304932e-01 9.021680057048797607e-02 9.452739357948303223e-02
-5.539120733737945557e-02 2.787668108940124512e-01 1.657176911830902100e-01 2.665600776672363281e-01 3.475526869297027588e-01 -1.573466062545776367e-01 -4.617898166179656982e-02 1.778910011053085327e-01 2.932485751807689667e-02 9.112562239170074463e-02 -3.171960413455963135e-01 9.511370956897735596e-02 -2.229658216238021851e-01 1.263328045606613159e-01 1.079901307821273804e-01 4.162659049034118652e-01 -6.703736633062362671e-02 -1.749606877565383911e-01 -1.512229442596435547e-01 -3.164156805723905563e-03 -1.928569078445434570e-01 1.468549370765686035e-01 -8.004248142242431641e-03 1.090313345193862915e-01 -1.949052512645721436e-01 -7.993802428245544434e-02 1.011230349540710449e-01 1.409419476985931396e-01 1.025295350700616837e-02 -5.049727112054824829e-02 2.228976488113403320e-01 1.282037347555160522e-01
-2.471601963043212891e-01 4.420331120491027832e-01 1.179850175976753235e-01 2.520650923252105713e-01 -2.500804066658020020e-01 -1.262601315975189209e-01 -1.612136326730251312e-02 5.719449743628501892e-02 -1.879418492317199707e-01 3.216052055358886719e-02 -2.357839606702327728e-02 2.394029796123504639e-01 -6.960214115679264069e-03 2.254637032747268677e-01 -6.072363350540399551e-03 -4.408261179924011230e-02 -2.322106808423995972e-01 5.366681888699531555e-02 1.407590806484222412e-01 -8.124148845672607422e-02 -2.497701346874237061e-01 3.370824158191680908e-01 1.047718431800603867e-02 -2.198239043354988098e-02 1.126138791441917419e-01 2.502224743366241455e-01 -1.931377053260803223e-01 -2.605475671589374542e-02 -1.907629519701004028e-01 8.157267421483993530e-02 9.736052900552749634e-02 1.065067499876022339e-01
1.283582448959350586e-01 6.297551989555358887e-01 5.396704375743865967e-02 2.550406754016876221e-02 -4.077527206391096115e-03 -3.471288457512855530e-02 -9.946335852146148682e-02 8.560377755202353001e-04 -4.585894942283630371e-02 6.267204135656356812e-02 1.449485868215560913e-02 1.632949262857437134e-01 1.631637364625930786e-01 2.116999775171279907e-01 3.339582690387032926e-05 1.433794498443603516e-01 -1.840117126703262329e-01 6.628970801830291748e-02 1.843198686838150024e-01 -2.343462854623794556e-01 -2.431812435388565063e-01 3.145343363285064697e-01 -1.097646281123161316e-01 7.324167340993881226e-02 5.399408936500549316e-02 -6.493909657001495361e-02 -9.490278363227844238e-02 -1.662879250943660736e-02 -1.743413358926773071e-01 1.421205401420593262e-01 2.008164525032043457e-01 1.933581978082656860e-01
-2.124072015285491943e-01 8.473148941993713379e-02 -1.517404150217771530e-02 4.538851231336593628e-02 2.225760668516159058e-01 7.356553524732589722e-02 -1.108719855546951294e-01 1.520020365715026855e-01 -1.888274103403091431e-01 -5.457035452127456665e-02 -1.116194128990173340e-01 3.534615412354469299e-02 2.923353314399719238e-01 2.788821160793304443e-01 1.720112860202789307e-01 1.862844824790954590e-01 -3.016456663608551025e-01 3.444745838642120361e-01 1.243248507380485535e-01 -6.995157897472381592e-02 -2.308780103921890259e-01 3.544415906071662903e-02 1.634025424718856812e-01 -6.559553742408752441e-02 -2.936398983001708984e-01 2.479181736707687378e-01 -1.037281379103660583e-02 -6.279174238443374634e-02 7.994426041841506958e-02 1.425486057996749878e-01 2.450644522905349731e-01 -1.453418284654617310e-01
-1.356268674135208130e-01 1.946894377470016479e-01 3.560907840728759766e-01 -6.217967718839645386e-02 -1.079627722501754761e-01 2.744056470692157745e-02 -1.422925442457199097e-01 2.365048974752426147e-01 1.790523380041122437e-01 1.323897987604141235e-01 3.981112688779830933e-02 -1.859084144234657288e-02 8.889677375555038452e-02 1.946250647306442261e-01 1.407630145549774170e-01 8.172304183244705200e-02 -3.317714929580688477e-01 4.021331667900085449e-02 3.127260878682136536e-02 -3.421655893325805664e-01 1.179905310273170471e-01 1.416005939245223999e-01 -2.700021117925643921e-02 1.062835231423377991e-01 -2.883567512035369873e-01 1.890245229005813599e-01 -1.330654472112655640e-01 -2.910912930965423584e-01 -7.785979658365249634e-02 1.222808435559272766e-01 1.785244792699813843e-01 2.251742333173751831e-01
-5.913067236542701721e-02 -1.436116453260183334e-02 -1.134361419826745987e-02 3.571687638759613037e-01 -1.060473639518022537e-02 -1.376654673367738724e-02 -7.288925349712371826e-02 3.444845378398895264e-01 1.502792239189147949e-01 -3.989855945110321045e-02 6.860693451017141342e-03 2.571279704570770264e-01 -2.297702580690383911e-01 2.121588289737701416e-01 7.007461972534656525e-03 -1.049787998199462891e-01 8.114568889141082764e-02 1.288455426692962646e-01 3.774591907858848572e-02 -2.729630768299102783e-01 -1.099947392940521240e-01 1.108992174267768860e-01 -8.110836893320083618e-02 -1.661265827715396881e-02 -6.155493482947349548e-02 5.639180541038513184e-02 -8.949863165616989136e-02 -1.395934373140335083e-01 -3.182041049003601074e-01 -6.769174337387084961e-02 5.037623047828674316e-01 -1.437094211578369141e-01
-3.349579572677612305e-01 3.434515595436096191e-01 7.135049998760223389e-02 7.342228200286626816e-03 1.896508634090423584e-01 -7.191000878810882568e-02 -7.683597505092620850e-02 8.630831539630889893e-02 -1.184662580490112305e-01 5.107267573475837708e-02 -3.926980793476104736e-01 2.052104175090789795e-01 5.411456897854804993e-02 -4.274221509695053101e-02 5.007620155811309814e-02 2.709384560585021973e-01 -1.946092844009399414e-01 2.298995852470397949e-01 -2.017749473452568054e-02 -3.284404799342155457e-02 -1.385129988193511963e-02 -6.349474936723709106e-02 1.491172313690185547e-01 -2.097366936504840851e-02 2.687544822692871094e-01 -7.039153575897216797e-02 -1.936836540699005127e-01 -1.422506123781204224e-01 -3.001902401447296143e-01 -1.119876205921173096e-01 1.987653821706771851e-01 -1.427035182714462280e-01
-1.822998672723770142e-01 2.830113172531127930e-01 1.049838066101074219e-01 -5.769403651356697083e-03 -1.131495833396911621e-01 1.198438704013824463e-01 -2.708505094051361084e-02 2.175199538469314575e-01 3.968458175659179688e-01 2.384449690580368042e-01 8.699426054954528809e-02 -1.127297133207321167e-01 7.529801875352859497e-02 1.472850739955902100e-01 2.455915659666061401e-01 1.606245934963226318e-01 -1.726489886641502380e-02 -1.727910041809082031e-01 -1.148816272616386414e-01 -4.213194251060485840e-01 -4.096011444926261902e-02 2.866742014884948730e-01 6.799121946096420288e-02 1.318351775407791138e-01 -8.595626801252365112e-02 7.763075828552246094e-02 -6.400143261998891830e-03 -1.482603400945663452e-01 -2.044790089130401611e-01 -4.047164693474769592e-02 2.160756438970565796e-01 -2.200476126745343208e-03
-3.133697807788848877e-01 1.238015517592430115e-01 1.728760749101638794e-01 8.982500992715358734e-03 -9.334015846252441406e-02 -7.770702987909317017e-02 1.727529019117355347e-01 -1.690398156642913818e-01 1.830315291881561279e-01 1.892921775579452515e-01 3.589027910493314266e-04 1.436922252178192139e-01 1.122092530131340027e-01 2.622417807579040527e-01 2.625317871570587158e-01 -2.501555904746055603e-02 -1.233004219830036163e-02 5.326804518699645996e-02 -1.090968325734138489e-01 1.817501708865165710e-02 -1.572159081697463989e-01 3.234011828899383545e-01 -3.516756892204284668e-01 -3.923597931861877441e-02 -1.216698065400123596e-01 -3.238920122385025024e-02 1.152722090482711792e-01 -3.440116047859191895e-01 -1.592974662780761719e-01 2.795559167861938477e-01 7.081080228090286255e-02 1.291469633579254150e-01
1.086607426404953003e-01 2.392646670341491699e-01 2.354469597339630127e-01 2.881833612918853760e-01 3.648896813392639160e-01 -1.389425247907638550e-01 -6.402834504842758179e-02 -4.673477634787559509e-02 3.188377618789672852e-02 -8.448117412626743317e-03 -9.076135233044624329e-03 -1.760415732860565186e-01 -7.760069519281387329e-02 3.935833573341369629e-01 1.416215896606445312e-01 2.850310206413269043e-01 -2.052887342870235443e-02 2.804605364799499512e-01 1.103039085865020752e-01 7.191734015941619873e-02 -2.192648500204086304e-01 2.270175218582153320e-01 -9.132329374551773071e-02 -1.712475158274173737e-02 1.032318323850631714e-01 -2.560726180672645569e-02 -2.691138163208961487e-02 -6.471165921539068222e-03 -3.052268326282501221e-01 8.364606648683547974e-02 1.026638373732566833e-01 1.090535297989845276e-01
-2.550214529037475586e-03 1.370199024677276611e-01 3.594974754378199577e-03 7.844182848930358887e-02 -4.729308653622865677e-03 -1.526974290609359741e-01 2.236060611903667450e-02 -4.001675173640251160e-02 6.143389642238616943e-02 -2.365669161081314087e-01 -2.512122876942157745e-02 1.899587213993072510e-01 1.500178724527359009e-01 1.188871338963508606e-01 3.060927391052246094e-01 1.381152421236038208e-01 -3.896819651126861572e-01 4.628822207450866699e-02 -1.094289496541023254e-01 1.928126066923141479e-01 -2.594622224569320679e-02 7.554063946008682251e-02 -2.116565853357315063e-01 -6.691794097423553467e-02 -1.255806088447570801e-01 3.666562736034393311e-01 -8.831650018692016602e-02 -1.661774516105651855e-01 -1.780807226896286011e-01 2.146763727068901062e-02 3.528676629066467285e-01 -3.203712999820709229e-01
8.376276493072509766e-02 1.382825821638107300e-01 1.828137040138244629e-02 3.109423257410526276e-02 8.383237570524215698e-02 -2.778203487396240234e-01 4.369162023067474365e-02 7.182022929191589355e-02 -3.964146971702575684e-02 1.353640258312225342e-01 1.198377087712287903e-02 7.359727285802364349e-03 5.848447326570749283e-04 1.859624534845352173e-01 1.894498616456985474e-01 1.009961590170860291e-02 -2.311589270830154419e-01 2.781898900866508484e-02 -1.234793812036514282e-01 -5.464507732540369034e-03 -2.482941001653671265e-01 -1.186488345265388489e-01 -2.209794335067272186e-02 2.909850478172302246e-01 1.142595037817955017e-01 -6.926728785037994385e-02 7.595807313919067383e-02 -1.379461437463760376e-01 -1.640914678573608398e-01 -7.809577882289886475e-02 6.114763617515563965e-01 -3.326551616191864014e-01
-1.463916897773742676e-01 1.176371201872825623e-01 2.352702021598815918e-01 2.327841371297836304e-01 -1.475375145673751831e-02 -2.067369818687438965e-01 -8.753049373626708984e-02 -6.463766843080520630e-02 5.551060289144515991e-02 -1.881521940231323242e-01 1.809662207961082458e-02 1.143337041139602661e-01 -7.992935925722122192e-02 2.512116134166717529e-01 2.116830796003341675e-01 -1.039713695645332336e-01 -2.575827017426490784e-02 -3.822374716401100159e-02 -2.834864147007465363e-02 -1.990774124860763550e-01 -4.424129799008369446e-02 -9.428504854440689087e-02 -2.613241411745548248e-02 -6.993020325899124146e-02 6.455128639936447144e-02 1.369862556457519531e-01 -8.914584666490554810e-02 -3.467832207679748535e-01 -6.127071976661682129e-01 -2.181031554937362671e-02 1.462132930755615234e-01 -1.265437006950378418e-01
-1.374461352825164795e-01 2.677521407604217529e-01 -1.200781855732202530e-02 2.773319780826568604e-01 -4.393852874636650085e-02 4.360643029212951660e-02 2.241999842226505280e-02 -1.504498422145843506e-01 1.701555848121643066e-01 4.489826411008834839e-02 -3.964162468910217285e-01 8.224660903215408325e-02 -1.633718162775039673e-01 2.841799557209014893e-01 2.734753489494323730e-01 -4.689489677548408508e-02 -2.516208589076995850e-01 9.347204118967056274e-02 -1.082589700818061829e-01 7.292177528142929077e-02 -2.164897173643112183e-01 5.995423719286918640e-02 -2.997248247265815735e-02 -4.126317054033279419e-02 1.820595264434814453e-01 -2.879439890384674072e-01 -1.863990426063537598e-01 2.195424735546112061e-01 -1.911728642880916595e-02 4.028398171067237854e-02 2.372912466526031494e-01 -1.631788611412048340e-01
-2.933837473392486572e-01 3.348055779933929443e-01 -4.834983032196760178e-03 1.113632619380950928e-01 1.423021554946899414e-01 1.144303753972053528e-01 5.971926148049533367e-04 -8.284061215817928314e-03 1.767986267805099487e-01 -7.401215843856334686e-03 -4.606989026069641113e-02 2.099613100290298462e-01 2.725611925125122070e-01 1.356203556060791016e-01 2.559063434600830078e-01 1.045226678252220154e-01 1.153830718249082565e-02 2.239864319562911987e-01 1.537147443741559982e-02 -4.180216416716575623e-02 3.212500736117362976e-02 3.976711630821228027e-01 -7.528539001941680908e-02 -2.898649871349334717e-01 -3.311777114868164062e-01 1.318676769733428955e-01 1.102838665246963501e-01 -3.714751452207565308e-02 -9.957335144281387329e-02 6.208094954490661621e-02 1.944370716810226440e-01 1.266619563102722168e-01
-3.726276755332946777e-01 4.863484501838684082e-01 2.190310806035995483e-01 -1.773070991039276123e-01 1.067805588245391846e-01 1.785859614610671997e-01 7.499724626541137695e-02 4.682200774550437927e-02 6.554500013589859009e-02 -1.283570826053619385e-01 1.700787693262100220e-01 7.722383737564086914e-02 7.482691202312707901e-03 2.542161941528320312e-01 2.076103538274765015e-01 -7.024279981851577759e-02 -3.895891085267066956e-02 1.725268550217151642e-02 -1.062783896923065186e-01 -2.018182873725891113e-01 -1.380246430635452271e-01 2.343900650739669800e-01 -1.588195711374282837e-01 -9.971392154693603516e-02 -1.486084163188934326e-01 4.923187196254730225e-02 5.488185957074165344e-02 1.554629299789667130e-02 -2.890675365924835205e-01 -2.023471742868423462e-01 2.331214770674705505e-02 9.951171278953552246e-02
-1.992472410202026367e-01 2.931813895702362061e-01 2.368222624063491821e-01 2.233792245388031006e-01 1.871975660324096680e-01 5.370287969708442688e-02 -3.027769923210144043e-01 -1.093659251928329468e-01 1.390686482191085815e-01 -5.752758309245109558e-02 -3.004943020641803741e-02 9.618782997131347656e-02 -6.132276263087987900e-03 2.683171629905700684e-01 3.822330534458160400e-01 -3.904439136385917664e-02 9.628725051879882812e-02 1.858497224748134613e-02 -9.774163365364074707e-02 2.526860311627388000e-02 -4.616023600101470947e-02 3.769606947898864746e-01 1.095134541392326355e-01 4.926915094256401062e-02 -5.026728380471467972e-03 -1.159980222582817078e-01 -8.937799930572509766e-02 5.704896897077560425e-02 -1.944880932569503784e-01 6.812070310115814209e-02 -1.730010472238063812e-02 3.583143055438995361e-01
-9.229248762130737305e-02 8.750113099813461304e-02 3.181560710072517395e-02 1.027853488922119141e-01 3.297189474105834961e-01 -2.082334309816360474e-01 -7.753357291221618652e-02 2.819380760192871094e-01 5.568659305572509766e-02 3.070519864559173584e-02 -1.695826947689056396e-01 1.432875692844390869e-01 -1.091062203049659729e-01 2.294330149888992310e-01 1.019939221441745758e-02 -1.686314679682254791e-02 1.182193532586097717e-01 2.497648745775222778e-01 -2.360963374376296997e-01 -4.078866541385650635e-01 7.201663404703140259e-02 1.112957000732421875e-01 -1.901726573705673218e-01 -2.644157782196998596e-02 -3.253363072872161865e-01 -1.140484809875488281e-01 -4.856815561652183533e-02 -8.303152024745941162e-02 -3.019992820918560028e-02 2.355979196727275848e-02 3.070530295372009277e-01 -1.991108953952789307e-01
-2.451097518205642700e-01 4.075706936419010162e-03 5.432698130607604980e-02 1.987449638545513153e-02 -7.404457032680511475e-02 -2.836954891681671143e-01 -1.412610560655593872e-01 1.211934909224510193e-01 7.843122631311416626e-02 -2.833560109138488770e-01 -1.677266359329223633e-01 2.715891599655151367e-01 1.117067858576774597e-01 2.855946123600006104e-01 9.930737316608428955e-02 -7.415733486413955688e-02 -6.182590033859014511e-03 3.900233507156372070e-01 -2.666787803173065186e-01 4.327673465013504028e-02 -2.876687347888946533e-01 1.558518689125776291e-02 -8.986054360866546631e-02 4.051391035318374634e-02 -8.519417792558670044e-02 -6.132457777857780457e-02 -1.603654026985168457e-01 2.288773469626903534e-02 -1.418196223676204681e-02 6.333149224519729614e-02 2.679477930068969727e-01 -2.950996458530426025e-01
-1.327800750732421875e-01 5.158212780952453613e-02 -1.665209233760833740e-01 2.919206917285919189e-01 9.801126271486282349e-02 1.123606711626052856e-01 -4.665000364184379578e-02 2.036114037036895752e-01 2.892090976238250732e-01 7.858415134251117706e-03 -1.068561673164367676e-01 3.768551349639892578e-01 1.072518993169069290e-02 1.463933885097503662e-01 2.219410538673400879e-01 -1.260469108819961548e-01 1.238183379173278809e-01 2.797232568264007568e-01 -7.955727726221084595e-02 -3.195441886782646179e-02 -2.385460287332534790e-01 8.229843340814113617e-03 -1.326817572116851807e-01 -2.145599573850631714e-02 1.117016151547431946e-01 2.358818193897604942e-03 -1.506529152393341064e-01 9.896475821733474731e-02 -5.735601112246513367e-02 1.669937223196029663e-01 3.114015161991119385e-01 -3.577421307563781738e-01
-1.730762720108032227e-01 2.711154520511627197e-01 -2.180936373770236969e-02 1.369949281215667725e-01 -1.192718148231506348e-01 1.199877038598060608e-01 -9.274346381425857544e-02 -1.239766553044319153e-01 3.007254302501678467e-01 -2.813291549682617188e-02 -1.887885481119155884e-02 1.519100368022918701e-01 2.924188077449798584e-01 1.752952039241790771e-01 2.538892328739166260e-01 -9.963794052600860596e-02 -5.238128453493118286e-02 1.006614975631237030e-02 -8.174817264080047607e-02 5.296609550714492798e-02 -1.492723822593688965e-02 2.654695808887481689e-01 5.203866586089134216e-02 -3.640660643577575684e-01 -9.714967012405395508e-02 1.498021781444549561e-01 -1.003176812082529068e-02 -1.321790814399719238e-01 -3.849233388900756836e-01 -1.387974172830581665e-01 2.467713505029678345e-01 1.528353840112686157e-01
-3.654616773128509521e-01 1.223924905061721802e-01 9.413358569145202637e-02 3.429451212286949158e-02 -2.022526264190673828e-01 -2.172810435295104980e-01 1.362511962652206421e-01 1.062833666801452637e-01 -5.455966666340827942e-02 -2.326219156384468079e-02 6.501854211091995239e-02 8.248884975910186768e-02 1.486766710877418518e-02 1.227701604366302490e-01 3.832250535488128662e-01 -6.875761598348617554e-02 8.044352382421493530e-02 1.092718541622161865e-01 -1.682047098875045776e-01 1.717356964945793152e-02 -2.250084429979324341e-01 1.445313543081283569e-01 -5.548385530710220337e-02 -2.274017222225666046e-02 -1.538690477609634399e-01 1.210401132702827454e-01 2.533966004848480225e-01 -2.233712375164031982e-01 -2.177378386259078979e-01 3.754718601703643799e-01 2.544291913509368896e-01 1.197643876075744629e-01
-1.189868245273828506e-02 6.333415210247039795e-02 6.730008870363235474e-02 -9.326509386301040649e-02 1.463455259799957275e-01 -2.648944854736328125e-01 -2.302282117307186127e-02 3.967261686921119690e-02 1.833764463663101196e-01 -2.524688839912414551e-01 -3.341843485832214355e-01 6.083001196384429932e-02 -4.054250940680503845e-02 1.595092266798019409e-01 1.320288926362991333e-01 1.574579924345016479e-01 -1.442922651767730713e-01 8.954279869794845581e-02 -3.259950876235961914e-01 -9.999217838048934937e-02 -1.377416551113128662e-01 1.825402528047561646e-01 3.336851019412279129e-03 -2.124268561601638794e-02 -8.410981297492980957e-02 9.183970838785171509e-02 -1.456498801708221436e-01 -1.331963837146759033e-01 -2.733691222965717316e-02 1.889889687299728394e-02 4.893418252468109131e-01 -3.376113176345825195e-01
-1.696628779172897339e-01 4.104887545108795166e-01 6.924054026603698730e-02 8.749713748693466187e-02 6.361258774995803833e-02 -1.640085577964782715e-01 7.567700743675231934e-02 2.806906104087829590e-01 -8.680389076471328735e-02 -3.260668739676475525e-02 -2.788538038730621338e-01 2.545166946947574615e-02 1.217117756605148315e-01 1.149407774209976196e-01 1.333874166011810303e-01 1.235349029302597046e-01 -2.819172739982604980e-01 2.032886743545532227e-01 -1.057142764329910278e-01 -2.695761620998382568e-02 -2.513104379177093506e-01 7.306356728076934814e-02 1.685956865549087524e-01 -5.483946576714515686e-02 1.010950580239295959e-01 -3.319988772273063660e-02 -1.233438998460769653e-01 3.198549449443817139e-01 -2.477891147136688232e-01 9.272263385355472565e-03 3.215921819210052490e-01 1.835688576102256775e-02
5.669948644936084747e-03 1.667157746851444244e-02 4.593519568443298340e-01 2.291974425315856934e-01 1.406077295541763306e-01 -5.959606915712356567e-02 -1.712646484375000000e-01 1.950274407863616943e-01 8.018798381090164185e-02 3.010950684547424316e-01 -1.508119106292724609e-01 2.804518043994903564e-01 -3.721733763813972473e-02 2.004031240940093994e-01 1.627153009176254272e-01 -1.176014244556427002e-01 -1.858725547790527344e-01 2.155144661664962769e-01 -3.904249891638755798e-02 -3.079025745391845703e-01 -1.020079255104064941e-01 3.206278011202812195e-02 3.918949887156486511e-02 -1.094506904482841492e-01 -6.582731008529663086e-02 2.099644839763641357e-01 -2.131963223218917847e-01 -9.463162720203399658e-02 6.410769373178482056e-02 5.968084186315536499e-02 1.956034004688262939e-01 1.187233254313468933e-01
-2.183721810579299927e-01 2.291973233222961426e-01 5.107101425528526306e-02 2.237040251493453979e-01 1.127133145928382874e-01 -9.008599072694778442e-02 2.971169948577880859e-01 1.870019584894180298e-01 1.737320870161056519e-01 -1.361696869134902954e-01 -3.248784244060516357e-01 9.377410262823104858e-02 -2.363186478614807129e-01 1.962340027093887329e-01 2.360405474901199341e-01 9.485179930925369263e-02 -9.700374305248260498e-02 -8.716142922639846802e-02 8.219444751739501953e-02 5.806247889995574951e-02 -1.329998821020126343e-01 2.599216699600219727e-01 1.163594704121351242e-02 -3.602644056081771851e-02 -1.134019196033477783e-01 4.762713611125946045e-02 -1.446405649185180664e-01 -7.054678164422512054e-03 -9.634252637624740601e-02 4.517758190631866455e-01 -4.042477160692214966e-02 1.264894753694534302e-01
-1.829978525638580322e-01 1.701755523681640625e-01 2.907780408859252930e-01 5.705267935991287231e-02 1.433578506112098694e-02 -1.515653282403945923e-01 -5.310899764299392700e-02 -1.241224184632301331e-01 2.567592561244964600e-01 -2.131369709968566895e-01 -1.569888368248939514e-02 1.227840632200241089e-01 -1.482283771038055420e-01 2.719526290893554688e-01 3.226056098937988281e-01 -1.585589051246643066e-01 6.072355434298515320e-02 -7.854992896318435669e-02 1.168452724814414978e-01 -1.513343453407287598e-01 -6.660237908363342285e-02 1.625897921621799469e-02 1.182323787361383438e-02 -9.514244645833969116e-02 1.830030232667922974e-02 1.273024976253509521e-01 1.377276983112096786e-02 -3.196256756782531738e-01 -4.301455616950988770e-01 2.752871811389923096e-02 1.951030492782592773e-01 -2.312505692243576050e-01
-4.594241455197334290e-02 1.929318755865097046e-01 -4.099175333976745605e-02 1.155169010162353516e-01 4.859151691198348999e-02 1.276825219392776489e-01 -6.930426508188247681e-02 -6.235582381486892700e-02 3.647382557392120361e-01 -2.443437278270721436e-02 -2.249718159437179565e-01 3.974967896938323975e-01 1.881880313158035278e-01 2.736335992813110352e-01 1.352547854185104370e-01 2.346167415380477905e-01 2.622304670512676239e-02 2.458890080451965332e-01 3.660807386040687561e-02 -3.899385407567024231e-02 -2.153657078742980957e-01 1.658415347337722778e-01 8.595113456249237061e-02 -2.058432400226593018e-01 -1.851645410060882568e-01 2.909008562564849854e-01 1.272546797990798950e-01 -2.279027700424194336e-01 6.422629952430725098e-02 -2.792440541088581085e-02 9.782861173152923584e-02 5.690811574459075928e-02
-2.652357816696166992e-01 5.641355738043785095e-02 4.169550910592079163e-02 2.024665772914886475e-01 1.198190152645111084e-01 -2.225734442472457886e-01 -1.121292263269424438e-01 2.043984979391098022e-01 2.606960237026214600e-01 1.621640920639038086e-01 -1.260734796524047852e-01 4.479326307773590088e-01 4.179877787828445435e-02 6.219010427594184875e-02 -4.151915013790130615e-02 -8.137239515781402588e-02 -8.078667521476745605e-02 1.792552322149276733e-01 -1.176718175411224365e-01 -3.245435059070587158e-01 -1.653397642076015472e-02 1.044628992676734924e-01 2.290041930973529816e-02 -4.236894100904464722e-02 -2.569733560085296631e-01 -1.902225911617279053e-01 -8.281017094850540161e-02 8.221784234046936035e-02 1.801132597029209137e-02 -6.298439204692840576e-02 3.826613426208496094e-01 -5.322731286287307739e-02
5.253133177757263184e-02 3.257939815521240234e-01 1.000216826796531677e-01 2.066504210233688354e-01 4.252362847328186035e-01 9.091094881296157837e-02 -1.085045263171195984e-01 7.120829541236162186e-03 7.420266419649124146e-02 -4.508163407444953918e-02 -1.813439838588237762e-02 1.043955013155937195e-01 2.218755893409252167e-02 3.443237245082855225e-01 1.790069276466965675e-03 -7.866802625358104706e-03 -6.419567018747329712e-02 1.800968647003173828e-01 1.691203713417053223e-01 2.591878361999988556e-02 -1.669704467058181763e-01 6.430760771036148071e-02 -2.568065747618675232e-02 -8.116438984870910645e-02 1.364419013261795044e-01 -6.914678961038589478e-02 1.929483115673065186e-01 -1.286527514457702637e-01 -2.713384032249450684e-01 2.677368521690368652e-01 3.227630555629730225e-01 2.604625523090362549e-01
-4.526221156120300293e-01 3.752469122409820557e-01 -3.747141361236572266e-02 4.769993573427200317e-02 1.296551674604415894e-01 -1.035814639180898666e-02 1.464771926403045654e-01 1.726988404989242554e-01 -8.436665870249271393e-03 4.479449987411499023e-02 -2.789123058319091797e-01 -1.563623845577239990e-01 2.999858260154724121e-01 2.052042484283447266e-01 1.324502378702163696e-01 -7.982116192579269409e-03 7.544745504856109619e-02 1.235518902540206909e-01 -3.784092515707015991e-02 4.719001054763793945e-02 -4.331028833985328674e-02 1.742007285356521606e-01 -8.045473136007785797e-03 1.259077489376068115e-01 -2.446191459894180298e-01 9.856546670198440552e-02 6.940634548664093018e-02 -9.972347319126129150e-02 -3.432586193084716797e-01 -1.246909797191619873e-01 1.908237487077713013e-01 -3.950079157948493958e-02
-2.020776644349098206e-02 1.429444998502731323e-01 -9.247331321239471436e-02 -5.816650018095970154e-02 8.662451803684234619e-02 -1.917563527822494507e-01 9.288119524717330933e-02 8.781659416854381561e-03 1.130451261997222900e-01 -6.128702685236930847e-02 -2.194430232048034668e-01 -1.155325099825859070e-01 1.180025711655616760e-01 2.373803108930587769e-01 1.676437258720397949e-01 1.252838522195816040e-01 -2.654903531074523926e-01 -9.821562469005584717e-02 -3.517016172409057617e-01 3.625942394137382507e-02 -1.375004649162292480e-01 1.553319096565246582e-01 5.210554972290992737e-02 1.319825798273086548e-01 -1.195621043443679810e-01 6.438589841127395630e-02 2.978207543492317200e-02 -4.965148121118545532e-02 -2.590610086917877197e-01 1.525518596172332764e-01 4.691961109638214111e-01 -3.485705554485321045e-01
-1.946696639060974121e-01 4.093707799911499023e-01 -9.611006826162338257e-02 -1.689153015613555908e-01 7.138957269489765167e-03 -1.941601037979125977e-01 1.707892715930938721e-01 8.480980247259140015e-02 8.895920962095260620e-02 3.573893383145332336e-02 -1.269703656435012817e-01 2.531974017620086670e-01 -8.425381034612655640e-03 3.356826305389404297e-01 1.853726357221603394e-01 3.306097090244293213e-01 1.686886250972747803e-01 -2.787679731845855713e-01 -1.423377096652984619e-01 -1.433833036571741104e-02 -2.894933521747589111e-02 1.221158504486083984e-01 -2.458512224256992340e-02 1.309531033039093018e-01 -1.368123739957809448e-01 1.048333495855331421e-01 -6.347007304430007935e-02 -2.203609645366668701e-01 -7.090850174427032471e-02 -9.386242181062698364e-02 2.187198847532272339e-01 1.808032393455505371e-01
-2.080651819705963135e-01 2.090309262275695801e-01 2.150972783565521240e-01 1.059392988681793213e-01 -8.263416239060461521e-04 -2.556376345455646515e-02 2.161029279232025146e-01 -1.680396199226379395e-01 7.168047130107879639e-02 -8.315543830394744873e-02 1.796993017196655273e-01 1.244529262185096741e-01 1.691385358572006226e-01 2.405807524919509888e-01 3.022603690624237061e-01 1.198788285255432129e-01 2.493878901004791260e-01 2.015621066093444824e-01 -1.370936036109924316e-01 -1.058206260204315186e-01 -3.418844640254974365e-01 1.435610949993133545e-01 1.759049882821273059e-05 -1.564386114478111267e-02 -2.554018497467041016e-01 2.048359066247940063e-01 8.298050612211227417e-03 7.435245811939239502e-02 -2.938760817050933838e-01 -1.707631722092628479e-02 2.264812886714935303e-01 8.119954913854598999e-02
-1.884477883577346802e-01 1.542227715253829956e-01 1.567224562168121338e-01 2.890510857105255127e-01 3.256555795669555664e-01 2.825610339641571045e-01 8.346767723560333252e-02 -7.401321828365325928e-02 1.633311212062835693e-01 -2.654731869697570801e-01 -1.692910492420196533e-01 -2.682186663150787354e-01 2.611520290374755859e-01 2.360805124044418335e-01 1.641812026500701904e-01 1.540135890245437622e-01 -2.306407541036605835e-01 1.376153528690338135e-02 -9.376927465200424194e-02 -1.680473685264587402e-01 -1.391433328390121460e-01 2.199520021677017212e-01 -1.151312664151191711e-01 2.118714526295661926e-02 -6.502880714833736420e-03 4.732964187860488892e-02 -8.030101656913757324e-03 -2.665168344974517822e-01 -2.487163059413433075e-02 -1.593388058245182037e-02 1.138379871845245361e-01 -5.309065431356430054e-02
-1.908107995986938477e-01 3.709395229816436768e-02 -1.027881279587745667e-01 3.319776058197021484e-02 3.001358211040496826e-01 1.552495546638965607e-02 5.584003031253814697e-02 8.684218674898147583e-02 -9.698639065027236938e-02 1.551180779933929443e-01 -1.984629780054092407e-01 1.830211877822875977e-01 -2.913622260093688965e-01 3.929498791694641113e-01 2.133875638246536255e-01 3.306572139263153076e-01 -8.461344987154006958e-02 -2.126039713621139526e-01 6.808819249272346497e-03 -1.205956339836120605e-01 8.490057289600372314e-02 1.923805028200149536e-01 -3.843516483902931213e-02 3.074192404747009277e-01 -6.776472181081771851e-02 -1.084753870964050293e-01 1.081366762518882751e-01 -2.261015176773071289e-01 -8.150984533131122589e-03 -4.482177272439002991e-02 2.440461218357086182e-01 3.290864080190658569e-02
-1.687753200531005859e-01 2.256848514080047607e-01 -3.913225978612899780e-02 2.931627035140991211e-01 4.155532643198966980e-02 7.266843318939208984e-02 -5.140307475812733173e-04 -4.961845465004444122e-03 1.095212921500205994e-01 -3.256450966000556946e-02 -1.406956911087036133e-01 -8.763455599546432495e-02 -6.732389330863952637e-02 3.833858668804168701e-01 1.915954649448394775e-01 -2.801803648471832275e-01 -3.423066139221191406e-01 2.929025590419769287e-01 -1.838734745979309082e-01 1.680829972028732300e-01 -2.209573835134506226e-01 9.621148556470870972e-02 -1.081008166074752808e-01 -2.428244985640048981e-02 3.054958302527666092e-03 -6.892728060483932495e-02 -1.660978198051452637e-01 2.005897611379623413e-01 -1.018844693899154663e-01 -5.623896792531013489e-02 2.923268079757690430e-01 -1.088626012206077576e-01
-3.196051809936761856e-03 2.215659618377685547e-01 4.507162049412727356e-02 2.124458253383636475e-01 2.247947081923484802e-02 1.075255498290061951e-01 1.536436378955841064e-01 6.315479520708322525e-03 8.354493975639343262e-02 -2.600065246224403381e-02 -1.337413042783737183e-01 1.042314022779464722e-01 -1.064326688647270203e-01 2.792334258556365967e-01 3.653949201107025146e-01 -1.935616880655288696e-01 -1.729325205087661743e-01 1.816728115081787109e-01 -7.383968681097030640e-02 3.089696466922760010e-01 -2.287566214799880981e-01 1.687090098857879639e-01 -1.259042471647262573e-01 -2.580892667174339294e-02 4.440004006028175354e-02 -3.104684948921203613e-01 -2.106942385435104370e-01 1.358517110347747803e-01 -2.742421030998229980e-01 8.400281518697738647e-02 2.572216093540191650e-01 2.369170449674129486e-02
-2.164483368396759033e-01 1.341794244945049286e-02 2.127386331558227539e-01 2.426980882883071899e-01 1.764883548021316528e-01 9.216974675655364990e-02 -2.455962896347045898e-01 3.899196535348892212e-02 1.645011156797409058e-01 1.722828596830368042e-01 -6.053226068615913391e-02 1.447076201438903809e-01 1.288868766278028488e-02 6.016317605972290039e-01 3.196882829070091248e-02 4.955023154616355896e-02 -1.394858658313751221e-01 4.927247017621994019e-02 -1.726121827960014343e-02 -2.833689451217651367e-01 -1.372794806957244873e-01 -1.454196572303771973e-01 1.226561293005943298e-01 -1.498185545206069946e-01 -7.802411168813705444e-02 6.768690049648284912e-02 -2.475396543741226196e-02 -2.552858293056488037e-01 1.490581333637237549e-01 -6.448089331388473511e-02 1.324159950017929077e-01 -7.245272397994995117e-03
-4.151077270507812500e-01 6.878192722797393799e-02 3.103469870984554291e-02 -8.716069906949996948e-02 1.772227883338928223e-02 -7.757370918989181519e-02 2.282700389623641968e-01 1.781453937292098999e-01 -7.976034283638000488e-02 1.903835088014602661e-01 -1.970251798629760742e-01 -2.041395753622055054e-01 4.167398810386657715e-02 4.432094395160675049e-01 1.986985504627227783e-01 1.192902773618698120e-01 -1.209041103720664978e-01 2.942610681056976318e-01 -8.602403686381876469e-04 1.678730696439743042e-01 1.045163488015532494e-03 1.246146764606237411e-02 1.549483537673950195e-01 3.019647486507892609e-02 -1.902461796998977661e-01 1.948087848722934723e-02 1.491732597351074219e-01 -1.677939444780349731e-01 -2.981737852096557617e-01 -8.615272492170333862e-02 6.608521193265914917e-02 -8.422023057937622070e-02
-2.481023967266082764e-01 1.923349499702453613e-01 2.553685605525970459e-01 1.456365883350372314e-01 -1.278280913829803467e-01 -1.261842995882034302e-01 9.687779843807220459e-02 1.350393146276473999e-01 -1.780664920806884766e-01 -1.229561939835548401e-01 -1.167455092072486877e-01 -2.010350078344345093e-01 -1.305119842290878296e-01 3.074347376823425293e-01 1.301521062850952148e-01 6.156269088387489319e-02 -2.611768543720245361e-01 -4.894732497632503510e-03 2.431686371564865112e-01 -4.301147162914276123e-02 -8.327804505825042725e-02 8.042980916798114777e-03 -1.860782653093338013e-01 -8.334539085626602173e-02 9.712248295545578003e-02 -1.077403798699378967e-01 -3.736179322004318237e-02 9.831022471189498901e-02 -2.721826434135437012e-01 1.665069162845611572e-01 4.580106437206268311e-01 -2.287701331079006195e-02
-1.900992989540100098e-01 1.522483676671981812e-01 2.266928553581237793e-01 3.468126431107521057e-02 1.436116248369216919e-01 -1.223294287919998169e-01 -2.896791398525238037e-01 -6.431059539318084717e-02 2.237842082977294922e-01 -1.040911581367254257e-02 -2.486557811498641968e-01 -2.039143741130828857e-01 6.152173876762390137e-02 5.703635513782501221e-02 -5.078570917248725891e-02 2.067573070526123047e-01 6.937287747859954834e-02 2.716558575630187988e-01 -1.155297607183456421e-01 -1.564249545335769653e-01 -2.127275764942169189e-01 2.111961692571640015e-01 -2.199547886848449707e-01 2.109809219837188721e-02 -7.731743901968002319e-02 -1.446298658847808838e-01 1.123938634991645813e-01 1.182171627879142761e-01 -3.369799256324768066e-02 3.496803641319274902e-01 3.549589812755584717e-01 2.164630778133869171e-02
-1.658217161893844604e-01 2.357602268457412720e-01 2.178687900304794312e-01 2.317112237215042114e-01 -7.325553148984909058e-02 -1.769652813673019409e-01 -8.291257917881011963e-02 -9.146255254745483398e-02 2.338444143533706665e-01 -2.324274480342864990e-01 5.409406125545501709e-02 5.721306055784225464e-02 -1.805001050233840942e-01 2.806352972984313965e-01 1.405665576457977295e-01 -1.898427605628967285e-01 5.843227356672286987e-02 2.769291959702968597e-02 -7.893926650285720825e-02 -1.893594563007354736e-01 -7.854162156581878662e-02 -6.449155509471893311e-02 8.081028610467910767e-02 -1.328697055578231812e-01 -2.329960552742704749e-04 1.123397871851921082e-01 -6.304514408111572266e-02 -3.277640342712402344e-01 -4.720626175403594971e-01 -1.619952730834484100e-02 1.932600140571594238e-01 -1.285999715328216553e-01
-4.973607510328292847e-02 -1.556772291660308838e-01 6.598101556301116943e-02 4.020277261734008789e-01 -6.055043637752532959e-02 -2.675336003303527832e-01 -1.498779952526092529e-01 1.437285244464874268e-01 1.651880890130996704e-02 5.152674391865730286e-02 -1.003958955407142639e-01 1.748416572809219360e-01 -2.334245145320892334e-01 3.732174634933471680e-01 3.199013322591781616e-02 -1.070302277803421021e-01 4.611636698246002197e-02 6.921049207448959351e-02 -3.041043691337108612e-02 -8.273761719465255737e-03 -1.236119642853736877e-01 2.273346185684204102e-01 -2.604164183139801025e-02 -4.298485442996025085e-02 -3.556591644883155823e-02 7.037354260683059692e-02 -1.846132725477218628e-01 -1.227097362279891968e-01 -3.870148658752441406e-01 -3.353877365589141846e-02 3.906170725822448730e-01 -5.361004918813705444e-02
-2.735290229320526123e-01 4.460892677307128906e-01 4.469963535666465759e-02 1.611377447843551636e-01 -8.184589445590972900e-03 6.649305671453475952e-02 2.506739497184753418e-01 1.438392549753189087e-01 1.868073791265487671e-01 -2.006927579641342163e-01 -9.015597403049468994e-02 -7.021234929561614990e-02 1.309629827737808228e-01 1.381489336490631104e-01 2.073318958282470703e-01 3.570275148376822472e-03 -1.071192547678947449e-01 -6.272571533918380737e-02 1.524114012718200684e-01 -2.288680076599121094e-01 -2.563993334770202637e-01 3.693231344223022461e-01 -4.368570446968078613e-02 -1.814853101968765259e-01 -1.686048954725265503e-01 8.844511467032134533e-04 6.230531260371208191e-02 9.141715615987777710e-02 -2.570791244506835938e-01 -7.496487349271774292e-02 -4.027802869677543640e-02 2.712282165884971619e-02
-4.710815474390983582e-02 1.469080299139022827e-01 1.768484562635421753e-01 3.141208291053771973e-01 2.293717563152313232e-01 -9.666627645492553711e-02 4.960723221302032471e-02 1.222347691655158997e-01 3.292709961533546448e-02 2.416042834520339966e-01 -1.319509148597717285e-01 1.686323136091232300e-01 -3.458367660641670227e-02 3.605929613113403320e-01 1.000582799315452576e-01 -1.153806690126657486e-03 -1.210872679948806763e-01 1.329035907983779907e-01 -2.711941003799438477e-01 -7.337439805269241333e-02 -1.970422416925430298e-01 -3.380840420722961426e-01 -3.179799532517790794e-04 -8.034996688365936279e-02 -1.901949383318424225e-02 2.027314156293869019e-01 -2.911524176597595215e-01 -2.903920412063598633e-01 -2.913513744715601206e-04 -4.444233607500791550e-03 1.179157570004463196e-01 1.582138389348983765e-01
-2.336638420820236206e-01 2.867503166198730469e-01 1.910160109400749207e-02 7.944326102733612061e-02 -6.972572207450866699e-02 -1.110949367284774780e-01 1.409216672182083130e-01 -5.578122660517692566e-02 1.085890606045722961e-01 1.330206915736198425e-02 -1.728534251451492310e-01 1.712211221456527710e-01 -1.048426553606987000e-01 3.484239876270294189e-01 1.544971168041229248e-01 1.112630441784858704e-01 -1.255440562963485718e-01 -1.352725923061370850e-01 -3.432338237762451172e-01 -3.228806257247924805e-01 8.834132552146911621e-02 2.574139237403869629e-01 2.373883277177810669e-01 3.144907653331756592e-01 -1.530019640922546387e-01 -9.143238514661788940e-02 1.378183066844940186e-01 -1.467755138874053955e-01 -1.109377518296241760e-01 -7.252444326877593994e-02 -3.468329831957817078e-02 2.193110267398878932e-04
-2.609123587608337402e-01 1.189951971173286438e-01 1.026609167456626892e-01 -1.909464038908481598e-02 -1.326973438262939453e-01 -6.292863935232162476e-02 -2.057422101497650146e-01 -7.091020047664642334e-02 2.253153771162033081e-01 -5.891276523470878601e-02 -2.214189469814300537e-01 2.510056197643280029e-01 1.078151986002922058e-01 2.774911820888519287e-01 1.378995627164840698e-01 -1.099651306867599487e-01 -1.217713654041290283e-01 -5.142295267432928085e-03 8.865623176097869873e-02 4.222474619746208191e-02 1.625906489789485931e-02 3.673245906829833984e-01 -3.481853008270263672e-01 4.440156370401382446e-02 -3.020569980144500732e-01 -1.560168564319610596e-01 -1.766660064458847046e-02 -2.649977207183837891e-01 -1.150332763791084290e-01 9.314288944005966187e-02 2.469851970672607422e-01 -3.623774275183677673e-03
-1.748135983943939209e-01 5.054175853729248047e-01 1.101888418197631836e-01 -1.899393498897552490e-01 1.407578438520431519e-01 -2.168928459286689758e-02 -4.919201880693435669e-02 -1.012808233499526978e-01 1.103984788060188293e-01 -8.131664246320724487e-02 -1.644507865421473980e-03 1.986397951841354370e-01 6.739816069602966309e-02 3.929439485073089600e-01 7.132808864116668701e-02 7.434862852096557617e-02 1.496688574552536011e-01 2.379986345767974854e-01 1.013139262795448303e-02 -5.356263369321823120e-02 -2.904394567012786865e-01 -6.398842483758926392e-02 -2.104267179965972900e-01 2.682025171816349030e-02 -3.983671963214874268e-02 5.852816998958587646e-02 -1.293676048517227173e-01 1.715293079614639282e-01 -3.372177183628082275e-01 7.579124718904495239e-02 1.351589560508728027e-01 -2.504992857575416565e-02
1.281388849020004272e-01 4.035416245460510254e-01 2.183547616004943848e-02 3.232516348361968994e-01 7.373018562793731689e-02 1.797667518258094788e-02 -3.808809071779251099e-02 1.330485939979553223e-01 1.703475713729858398e-01 -2.381785539910197258e-03 -3.855115547776222229e-02 8.246528357267379761e-02 -5.242958292365074158e-02 2.850828170776367188e-01 2.595888078212738037e-01 8.943092077970504761e-02 -2.188894338905811310e-02 5.135802626609802246e-01 -2.267444878816604614e-02 1.019918546080589294e-01 -1.624938696622848511e-01 2.220922112464904785e-01 -1.552124023437500000e-01 1.463695019483566284e-01 6.605014204978942871e-02 7.663895934820175171e-02 -8.779069036245346069e-02 -1.305584758520126343e-01 9.038223884999752045e-03 2.447939515113830566e-01 -1.193392463028430939e-02 -5.096004530787467957e-02
-1.840997487306594849e-01 2.749838232994079590e-01 -9.319513104856014252e-03 3.705920651555061340e-02 7.607648521661758423e-02 -1.904904991388320923e-01 -6.384977698326110840e-02 2.388201421126723289e-03 -6.509587168693542480e-02 -4.017601534724235535e-02 -1.469031572341918945e-01 2.152547687292098999e-01 -2.151117175817489624e-01 1.563891917467117310e-01 1.715516448020935059e-01 4.486392736434936523e-01 -2.798060476779937744e-01 5.115211009979248047e-02 7.805553078651428223e-02 -1.662450432777404785e-01 -5.200752615928649902e-02 2.852785289287567139e-01 -2.371278218924999237e-02 2.858569920063018799e-01 -8.609583973884582520e-02 4.754025116562843323e-02 -4.585702717304229736e-02 -3.746912479400634766e-01 -1.623040884733200073e-01 7.148494012653827667e-03 9.388586506247520447e-03 8.953065425157546997e-02
-5.360909551382064819e-02 1.579529941082000732e-01 -6.523050367832183838e-02 1.534313857555389404e-01 1.577014178037643433e-01 -4.109805915504693985e-03 -1.174954175949096680e-01 1.038195937871932983e-01 -5.777455493807792664e-02 -4.923396557569503784e-02 -3.888500109314918518e-02 -1.391576230525970459e-01 -1.073481142520904541e-02 5.210325717926025391e-01 -2.366968430578708649e-02 5.891042202711105347e-02 -2.298646569252014160e-01 2.166718840599060059e-01 2.108403444290161133e-01 -1.204586774110794067e-01 -2.539072334766387939e-01 7.707005739212036133e-02 -6.461188942193984985e-02 -1.157305464148521423e-01 1.053389832377433777e-01 -2.802602350711822510e-01 1.950543671846389771e-01 -8.390667289495468140e-02 -1.443005353212356567e-01 2.762810885906219482e-01 2.901309728622436523e-01 1.728206723928451538e-01
-9.033313393592834473e-02 2.579394876956939697e-01 -9.415359050035476685e-02 1.619681119918823242e-01 8.532080054283142090e-02 -2.952416054904460907e-02 -1.647503674030303955e-01 -1.043717656284570694e-02 2.791483402252197266e-01 7.641613483428955078e-02 -1.026700511574745178e-01 4.021783471107482910e-01 2.102177403867244720e-02 2.114841341972351074e-01 2.326001077890396118e-01 2.774399816989898682e-01 -1.393315345048904419e-01 4.423108398914337158e-01 8.974149823188781738e-02 -1.358323097229003906e-01 7.004002481698989868e-02 -7.082744967192411423e-03 -8.109565824270248413e-03 1.550329029560089111e-01 -8.514632284641265869e-02 2.892397046089172363e-01 1.791332960128784180e-01 4.818999394774436951e-02 4.253734275698661804e-02 -7.925615459680557251e-02 1.279206573963165283e-01 4.607165232300758362e-02
-1.609651446342468262e-01 3.795884177088737488e-02 1.626102179288864136e-01 2.875370979309082031e-01 1.364336907863616943e-01 -6.783689837902784348e-03 -1.197430342435836792e-01 8.331604301929473877e-02 2.265345454216003418e-01 -7.787956297397613525e-02 -2.039986401796340942e-01 1.047956049442291260e-01 3.377796411514282227e-01 -3.689462319016456604e-02 2.840113043785095215e-01 -2.761671748885419220e-05 -1.347749233245849609e-01 3.562992513179779053e-01 -1.160194724798202515e-01 -1.384573280811309814e-01 -2.658994793891906738e-01 7.495537400245666504e-02 -1.788929477334022522e-02 -1.251862943172454834e-01 -6.831888854503631592e-02 3.247103393077850342e-01 1.626642197370529175e-01 5.630775913596153259e-02 8.064118027687072754e-02 1.706427186727523804e-01 2.118958085775375366e-01 1.648552417755126953e-01
-8.911958336830139160e-02 2.914506494998931885e-01 8.502318710088729858e-02 2.794031426310539246e-02 -7.211871445178985596e-02 8.120353519916534424e-02 4.814391210675239563e-02 -1.341831386089324951e-01 1.471966803073883057e-01 -1.389158964157104492e-01 -4.656516388058662415e-02 -7.335642725229263306e-02 1.140173673629760742e-01 2.620482146739959717e-01 2.315317988395690918e-01 4.311476275324821472e-02 -2.591399848461151123e-02 4.475767537951469421e-02 -3.297067284584045410e-01 -3.856581822037696838e-02 8.189168875105679035e-04 3.866374492645263672e-01 -8.346150070428848267e-02 -2.270468324422836304e-01 -2.778214514255523682e-01 1.636505573987960815e-01 -1.106256693601608276e-01 -6.572346389293670654e-02 -2.323971986770629883e-01 -8.016891032457351685e-02 4.111034572124481201e-01 1.024609506130218506e-01
-4.896965324878692627e-01 2.470976440235972404e-03 2.638913989067077637e-01 8.987053483724594116e-02 1.130948439240455627e-01 4.472939297556877136e-02 1.106406077742576599e-01 -1.559435576200485229e-01 1.098546609282493591e-01 2.112770676612854004e-01 -1.186344996094703674e-01 3.080188296735286713e-02 -1.192733761854469776e-04 2.370164245367050171e-01 1.145749390125274658e-01 2.136238068342208862e-01 -1.117379797506146133e-04 5.133227631449699402e-02 8.113359659910202026e-02 2.555966377258300781e-01 -2.137031406164169312e-01 2.739207148551940918e-01 -5.093381926417350769e-02 3.324409946799278259e-02 7.741403579711914062e-02 1.998415440320968628e-01 -8.068863302469253540e-02 -2.027008682489395142e-01 -4.266200959682464600e-02 2.591985464096069336e-01 2.324085086584091187e-01 -1.701841503381729126e-01
-2.724891602993011475e-01 1.920413076877593994e-01 1.097016111016273499e-01 2.870079576969146729e-01 2.097280770540237427e-01 -1.565191596746444702e-01 -9.146095812320709229e-02 1.399235129356384277e-01 2.261900156736373901e-01 1.030854061245918274e-01 -5.408600717782974243e-02 8.470133692026138306e-02 -1.423994302749633789e-01 5.590487644076347351e-02 -2.616865634918212891e-01 5.348619818687438965e-02 -2.900446355342864990e-01 2.805249094963073730e-01 1.235782802104949951e-01 -1.813548654317855835e-01 -1.192205846309661865e-01 -1.234241053462028503e-01 1.286766976118087769e-01 -1.262272521853446960e-02 -1.533724367618560791e-01 -2.009826451539993286e-01 5.279985442757606506e-02 -2.923261821269989014e-01 -1.963113546371459961e-01 1.426557153463363647e-01 2.451366633176803589e-01 5.582570284605026245e-02
-3.126285374164581299e-01 6.047807633876800537e-02 2.884885370731353760e-01 7.029705494642257690e-02 -8.014217764139175415e-02 -9.511339478194713593e-03 7.290483266115188599e-02 -1.744246780872344971e-01 -4.518416523933410645e-02 1.336157470941543579e-01 8.301176130771636963e-03 3.864060714840888977e-02 2.112174332141876221e-01 2.674060165882110596e-01 2.043589651584625244e-01 1.249552592635154724e-01 -2.923149149864912033e-03 1.352859139442443848e-01 -4.018177092075347900e-02 -1.933976113796234131e-01 -2.222051918506622314e-01 1.250421255826950073e-01 1.144026890397071838e-01 1.576760262250900269e-01 -2.911202609539031982e-01 3.196673095226287842e-01 1.547823399305343628e-01 -1.824830919504165649e-01 -3.283496201038360596e-02 1.664321571588516235e-01 3.554883003234863281e-01 1.166202425956726074e-01
-4.348525106906890869e-01 1.156247779726982117e-01 7.716727443039417267e-03 8.292134106159210205e-02 -6.956961005926132202e-02 -1.700935363769531250e-01 4.527178406715393066e-02 1.216560080647468567e-01 1.141101419925689697e-01 2.563847303390502930e-01 -4.009254574775695801e-01 9.652554988861083984e-02 1.550944298505783081e-01 1.939352452754974365e-01 -8.437562733888626099e-02 -1.322527825832366943e-01 1.216136589646339417e-01 8.859362453222274780e-02 -4.538783431053161621e-02 8.076755702495574951e-02 -2.338028103113174438e-01 3.832176625728607178e-01 -1.401635110378265381e-01 -7.214927114546298981e-03 -2.103342711925506592e-01 4.081626608967781067e-02 2.229197472333908081e-01 -1.934637576341629028e-01 -8.762479573488235474e-02 4.613944888114929199e-02 7.276526838541030884e-02 6.572834402322769165e-02
-2.752333283424377441e-01 1.645935773849487305e-01 3.147568702697753906e-01 2.719728052616119385e-01 -4.408626630902290344e-02 -2.262667566537857056e-01 -1.888290345668792725e-01 -8.821876347064971924e-02 1.640863418579101562e-01 -1.649051308631896973e-01 -1.100378185510635376e-01 3.667503595352172852e-02 -9.614493697881698608e-02 1.389851421117782593e-01 1.750881820917129517e-01 -8.466809988021850586e-02 6.301631778478622437e-02 9.386917948722839355e-02 -7.564105093479156494e-02 -9.993768483400344849e-02 6.583214737474918365e-03 -5.662314966320991516e-02 6.985305994749069214e-02 -7.644122093915939331e-02 1.104490607976913452e-01 1.442558169364929199e-01 6.504794210195541382e-02 -2.147816419601440430e-01 -5.610301494598388672e-01 6.824079900979995728e-02 1.325663477182388306e-01 -1.753796637058258057e-01
-1.484195739030838013e-01 1.476269662380218506e-01 9.960763901472091675e-02 7.041265070438385010e-02 -4.847605898976325989e-02 -9.554284065961837769e-02 -1.122474297881126404e-01 8.007185161113739014e-02 2.895464897155761719e-01 2.048279345035552979e-01 -1.293150931596755981e-01 1.040017753839492798e-01 4.375383630394935608e-02 4.441703855991363525e-01 -3.075661696493625641e-02 2.371201068162918091e-01 -5.068800970911979675e-02 2.935877740383148193e-01 -2.255416214466094971e-01 -1.455617249011993408e-01 -2.410272061824798584e-01 2.563583552837371826e-01 2.524980008602142334e-01 -1.204150915145874023e-01 -1.061240881681442261e-01 -1.685645729303359985e-01 1.759665086865425110e-02 -1.554159224033355713e-01 2.011924833059310913e-01 2.445477806031703949e-02 1.114140376448631287e-01 -1.434789896011352539e-01
-3.255835771560668945e-01 4.384197667241096497e-02 8.621717803180217743e-03 -1.122622564435005188e-01 2.456715516746044159e-02 -3.030231595039367676e-01 3.811926022171974182e-02 -1.522968802601099014e-02 5.949114635586738586e-02 -2.696460485458374023e-01 -6.788041442632675171e-02 -5.583085864782333374e-02 2.025389075279235840e-01 2.028334885835647583e-01 4.033746123313903809e-01 4.635706171393394470e-02 -1.056423708796501160e-01 1.898098737001419067e-01 -6.156611815094947815e-02 -2.164793014526367188e-02 -1.493773013353347778e-01 -1.356917917728424072e-01 -2.129163444042205811e-01 4.915130138397216797e-02 -1.479808390140533447e-01 2.891859114170074463e-01 -1.580049246549606323e-01 -1.600262522697448730e-01 -7.768795639276504517e-02 -2.103975228965282440e-02 2.213195860385894775e-01 -3.206317424774169922e-01
-1.020427048206329346e-01 1.364642102271318436e-02 -5.627358704805374146e-02 1.648165658116340637e-02 -6.830118596553802490e-02 -1.116325259208679199e-01 3.843633830547332764e-02 1.404927074909210205e-01 6.040123477578163147e-02 1.726078093051910400e-01 -2.073885351419448853e-01 -3.561265533789992332e-03 -2.360182702541351318e-01 2.714754045009613037e-01 1.515391469001770020e-01 -6.115493178367614746e-02 -3.131118044257164001e-02 2.207338213920593262e-01 -1.754284091293811798e-02 4.160365834832191467e-02 -1.813275218009948730e-01 2.915216982364654541e-01 -3.144643455743789673e-02 -2.248094528913497925e-01 -2.761484086513519287e-01 1.165771111845970154e-01 -3.290436267852783203e-01 -1.440583169460296631e-01 -7.330895960330963135e-02 -3.182045221328735352e-01 4.103566706180572510e-01 -4.631677642464637756e-03
-5.940828472375869751e-02 2.754147946834564209e-01 9.360592812299728394e-02 3.196701407432556152e-01 1.820655912160873413e-01 -1.266288161277770996e-01 -1.376088801771402359e-02 5.492491647601127625e-02 -1.900629699230194092e-01 2.275590412318706512e-02 -1.256239563226699829e-01 -1.263469606637954712e-01 3.886299673467874527e-03 5.381910800933837891e-01 2.487686425447463989e-01 3.134915232658386230e-02 -1.931269764900207520e-01 8.585772663354873657e-02 -1.296760737895965576e-01 2.834787964820861816e-02 -3.743413984775543213e-01 -2.132366150617599487e-01 -3.875960037112236023e-02 -1.127351745963096619e-01 8.332168310880661011e-02 2.667980268597602844e-02 -1.137047540396451950e-03 7.850988954305648804e-02 -7.731582969427108765e-02 9.039962291717529297e-02 2.060438841581344604e-01 -6.190441921353340149e-02
-3.557953834533691406e-01 -2.321907319128513336e-03 2.774531841278076172e-01 -1.704219356179237366e-02 1.007399559020996094e-01 3.023129887878894806e-02 1.631907373666763306e-01 1.106671541929244995e-01 -2.733503654599189758e-02 2.634650468826293945e-01 5.136588588356971741e-02 2.265152335166931152e-01 9.687682241201400757e-02 1.583674103021621704e-01 2.142503857612609863e-01 6.122753396630287170e-02 2.310459315776824951e-01 1.274273991584777832e-01 1.838138252496719360e-01 -1.182141825556755066e-01 -1.892703473567962646e-01 2.111761868000030518e-01 -1.146110668778419495e-01 -1.002721115946769714e-01 -9.397469460964202881e-02 1.948312073945999146e-01 1.377577632665634155e-01 -2.657521367073059082e-01 -7.639490067958831787e-02 2.386963963508605957e-01 3.418756425380706787e-01 2.987976185977458954e-02
-1.176090836524963379e-01 2.796769440174102783e-01 3.234450817108154297e-01 8.156919479370117188e-02 -2.138598412275314331e-01 -1.101956963539123535e-01 -1.836635768413543701e-01 3.131626546382904053e-01 2.507944703102111816e-01 1.658629775047302246e-01 -5.546293221414089203e-03 -1.185387521982192993e-01 -7.955750077962875366e-02 1.508378088474273682e-01 3.101491928100585938e-01 1.183200925588607788e-01 -1.544816195964813232e-01 -6.770860403776168823e-02 1.675211079418659210e-02 -3.128048777580261230e-01 -8.510866202414035797e-03 1.680905967950820923e-01 6.985539942979812622e-02 2.152137905359268188e-01 -2.834226489067077637e-01 1.094246208667755127e-01 -1.059895455837249756e-01 -1.634679883718490601e-01 -1.609887629747390747e-01 4.560455679893493652e-03 8.112626150250434875e-03 2.950156480073928833e-02
-8.512412756681442261e-02 2.533770799636840820e-01 1.262322217226028442e-01 4.002770036458969116e-02 9.716192632913589478e-02 -1.466186940670013428e-01 3.248018026351928711e-02 1.564451009035110474e-01 -7.755570113658905029e-02 9.841810166835784912e-02 -2.959502935409545898e-01 5.086979269981384277e-02 7.763354107737541199e-03 4.354165792465209961e-01 1.557132899761199951e-01 8.272301405668258667e-02 -2.276583015918731689e-01 9.198788553476333618e-03 -6.951223313808441162e-02 -8.541091531515121460e-02 -2.738709747791290283e-01 -2.337048947811126709e-01 -7.448123395442962646e-02 -1.166033223271369934e-01 1.152102127671241760e-01 -1.477634757757186890e-01 -1.726782321929931641e-01 8.489336818456649780e-02 -2.095155715942382812e-01 3.318130597472190857e-02 3.594436943531036377e-01 -2.622976899147033691e-01
-4.022324383258819580e-01 2.495453059673309326e-01 -8.303046971559524536e-02 -4.377034306526184082e-02 2.373233139514923096e-01 -1.206124648451805115e-01 2.719225287437438965e-01 -1.075572744011878967e-01 1.117872912436723709e-02 6.877026706933975220e-02 -2.147008925676345825e-01 2.101882398128509521e-01 -8.461916446685791016e-02 1.762291043996810913e-01 1.346949636936187744e-01 1.475994586944580078e-01 -2.089453637599945068e-01 1.398846954107284546e-01 1.121174357831478119e-02 1.297808438539505005e-02 -2.344627529382705688e-01 -1.271939873695373535e-01 5.777910351753234863e-02 -1.186423376202583313e-01 -6.100156903266906738e-02 4.092359915375709534e-02 1.117142513394355774e-01 9.049490094184875488e-02 -4.513378441333770752e-01 -1.112693846225738525e-01 1.262119114398956299e-01 -1.652384549379348755e-01
-2.964796721935272217e-01 2.099678069353103638e-01 3.858116641640663147e-02 3.102373778820037842e-01 1.427305489778518677e-01 9.505710750818252563e-02 1.288034021854400635e-01 2.514536380767822266e-01 4.333773627877235413e-02 1.246784105896949768e-01 -1.877811849117279053e-01 8.317874372005462646e-02 2.479228526353836060e-01 4.194547533988952637e-01 2.230760157108306885e-01 2.084181308746337891e-01 1.292342692613601685e-01 8.155366033315658569e-02 1.066083088517189026e-01 2.056851424276828766e-02 5.618948116898536682e-02 2.108649760484695435e-01 -2.483897143974900246e-03 1.137669384479522705e-01 -2.796567380428314209e-01 -2.065462805330753326e-02 5.735590681433677673e-02 -4.443645477294921875e-03 -2.911881208419799805e-01 7.247439771890640259e-02 -5.126886069774627686e-02 -2.260736934840679169e-02
-4.339734911918640137e-01 -3.788564354181289673e-02 3.694554790854454041e-02 1.944208145141601562e-01 -4.601551219820976257e-02 7.655011862516403198e-02 1.072737872600555420e-01 2.962409555912017822e-01 5.171702057123184204e-02 3.042286932468414307e-01 -2.704663574695587158e-01 -1.047805622220039368e-01 1.422714740037918091e-01 1.956914663314819336e-01 3.731254488229751587e-02 7.612069696187973022e-02 -2.301669716835021973e-01 8.419325202703475952e-02 -5.711777880787849426e-02 -3.929078578948974609e-03 -4.397485405206680298e-02 -3.480586782097816467e-02 -6.559421122074127197e-02 2.709932923316955566e-01 -3.113640248775482178e-01 9.532458335161209106e-02 -3.976364433765411377e-02 -2.057574456557631493e-03 -3.910835981369018555e-01 -3.301560133695602417e-02 8.703148365020751953e-02 7.266929000616073608e-02
-2.363074570894241333e-01 3.048932552337646484e-01 2.927636355161666870e-02 4.229616373777389526e-03 -1.825257092714309692e-01 8.069285750389099121e-02 -1.388962846249341965e-02 2.510636746883392334e-01 1.052540391683578491e-01 -7.175922393798828125e-02 -4.626923501491546631e-01 -1.385044865310192108e-02 1.714369803667068481e-01 1.876537352800369263e-01 2.508433461189270020e-01 -6.304028630256652832e-02 3.860401734709739685e-02 1.213722527027130127e-01 -1.335272938013076782e-02 -7.127497345209121704e-02 -3.268153592944145203e-02 3.208650052547454834e-01 -3.252535760402679443e-01 9.817471355199813843e-02 -1.600060760974884033e-01 2.013411670923233032e-01 1.293544471263885498e-01 5.012612789869308472e-02 -1.411166340112686157e-01 1.333380639553070068e-01 1.456575691699981689e-01 -6.424893159419298172e-03
-1.795918196439743042e-01 3.125693500041961670e-01 -1.005315482616424561e-01 1.939987540245056152e-01 8.646173775196075439e-02 -8.783578127622604370e-02 -4.146935045719146729e-02 -1.012026965618133545e-01 -1.333890110254287720e-01 5.096793547272682190e-02 -1.663218736648559570e-01 -2.684336006641387939e-01 6.830275803804397583e-02 4.716973304748535156e-01 9.740210324525833130e-02 -5.853289365768432617e-02 -9.945266693830490112e-02 -3.113096579909324646e-03 1.082081869244575500e-01 3.356493264436721802e-02 -2.083506062626838684e-02 2.737521231174468994e-01 -1.164652705192565918e-01 -6.255567818880081177e-02 6.284227222204208374e-02 -7.336340099573135376e-02 -2.173194885253906250e-01 2.887486219406127930e-01 -3.046961426734924316e-01 6.441312283277511597e-02 2.765999138355255127e-01 -7.711462676525115967e-02
-1.138983741402626038e-01 4.862615168094635010e-01 1.714732050895690918e-01 1.048570349812507629e-01 -1.733739674091339111e-01 -1.199664473533630371e-01 -6.165713444352149963e-02 -3.952336683869361877e-02 -5.546859279274940491e-02 1.524528604932129383e-03 7.030799984931945801e-02 2.151638418436050415e-01 8.378634811379015446e-04 3.349640965461730957e-02 -2.474147081375122070e-02 1.261650919914245605e-01 -2.328613996505737305e-01 -1.000640764832496643e-01 1.787742227315902710e-01 -9.449300915002822876e-02 -3.870583176612854004e-01 2.767030596733093262e-01 1.311528235673904419e-01 -7.561966031789779663e-02 1.349630802869796753e-01 6.507319957017898560e-02 -1.382517963647842407e-01 -1.599837541580200195e-01 -2.180960923433303833e-01 1.016080901026725769e-01 3.300336003303527832e-01 -9.539129678159952164e-05
-4.548796117305755615e-01 1.389447599649429321e-01 6.596527993679046631e-02 -2.456978708505630493e-01 8.118839561939239502e-02 -3.693204000592231750e-02 6.701563298702239990e-02 3.596038520336151123e-01 -1.601946204900741577e-01 3.260535895824432373e-01 -1.562626808881759644e-01 -7.132303714752197266e-02 -1.378300413489341736e-02 4.132550656795501709e-01 1.938458830118179321e-01 -3.454542905092239380e-02 6.536319851875305176e-02 1.263710111379623413e-01 -2.119683660566806793e-02 1.118304803967475891e-01 -7.421281188726425171e-02 -3.697739914059638977e-02 -1.716485470533370972e-01 -7.583759725093841553e-02 6.805974990129470825e-02 4.861311987042427063e-02 -1.254280060529708862e-01 -5.068659782409667969e-02 -1.920948326587677002e-01 -1.786488108336925507e-02 2.391457110643386841e-01 -3.297228738665580750e-02
-6.344787776470184326e-02 -1.313488483428955078e-01 -2.109941840171813965e-01 4.321796596050262451e-01 2.352174744009971619e-02 5.834614858031272888e-02 -9.502278268337249756e-02 3.004842400550842285e-01 2.409092783927917480e-01 8.408661931753158569e-02 -3.145011514425277710e-02 2.571150660514831543e-01 4.474834725260734558e-02 2.015055716037750244e-01 1.879206895828247070e-01 -3.257642686367034912e-01 8.587493002414703369e-02 1.302609443664550781e-01 1.958663463592529297e-01 2.722223289310932159e-02 -2.504789233207702637e-01 5.077854543924331665e-02 -3.732768818736076355e-02 -5.883530154824256897e-02 -1.092087179422378540e-01 1.647751592099666595e-02 5.874475091695785522e-02 -1.294431239366531372e-01 -1.447891891002655029e-01 8.823583275079727173e-02 3.576560020446777344e-01 -7.215160876512527466e-02
-4.531101286411285400e-01 1.222393140196800232e-01 1.389716118574142456e-01 1.011449769139289856e-01 5.083970725536346436e-02 -3.884583711624145508e-02 1.753071397542953491e-01 -2.629691958427429199e-01 3.325812146067619324e-02 1.427309513092041016e-01 -1.068768575787544250e-01 3.279833495616912842e-02 -4.887305200099945068e-02 2.380450665950775146e-01 7.341019064188003540e-02 -2.985440380871295929e-02 -2.442787215113639832e-02 -3.285907581448554993e-02 -4.619732499122619629e-02 -1.369787752628326416e-01 -3.825626373291015625e-01 -3.773934543132781982e-01 -1.529107540845870972e-01 1.383238136768341064e-01 -2.028402835130691528e-01 1.273922026157379150e-01 -1.071523353457450867e-01 -2.480034977197647095e-01 -3.107124380767345428e-02 1.120574865490198135e-02 2.301131635904312134e-01 9.296673536300659180e-02
-2.380591183900833130e-01 6.629268079996109009e-02 1.613975018262863159e-01 3.240952640771865845e-02 -4.117035865783691406e-02 -1.852349787950515747e-01 -2.031595855951309204e-01 -1.382578164339065552e-01 5.320606008172035217e-02 -7.203213870525360107e-02 3.098007664084434509e-02 2.160684019327163696e-01 2.618394494056701660e-01 1.298558115959167480e-01 3.091756403446197510e-01 -4.481359943747520447e-02 -1.317050606012344360e-01 1.446118056774139404e-01 1.005622074007987976e-01 -3.564442694187164307e-02 7.056393474340438843e-02 2.739373743534088135e-01 -2.746272981166839600e-01 7.728146761655807495e-02 -2.447641640901565552e-01 -2.157173901796340942e-01 4.211435839533805847e-02 -3.520951569080352783e-01 -3.109346330165863037e-01 2.673327177762985229e-02 1.874756515026092529e-01 3.108849376440048218e-02
-3.869061470031738281e-01 2.043527364730834961e-01 -1.235376372933387756e-01 -3.764534369111061096e-02 -1.021109074354171753e-01 -3.382210060954093933e-02 -2.172129601240158081e-01 2.065350487828254700e-02 5.443977192044258118e-02 7.352258265018463135e-02 -3.847150504589080811e-02 -1.507736593484878540e-01 1.276966482400894165e-01 3.228531777858734131e-01 1.285265386104583740e-01 2.070836024358868599e-03 7.661382853984832764e-02 -3.060823976993560791e-01 -2.110390365123748779e-01 -7.427559047937393188e-02 -1.930888444185256958e-01 3.494983017444610596e-01 -2.641765475273132324e-01 -1.069786176085472107e-01 -2.218275517225265503e-01 3.793127089738845825e-02 7.012932747602462769e-02 3.421068936586380005e-02 -2.496294677257537842e-01 -3.413536772131919861e-02 2.175774276256561279e-01 7.217396795749664307e-02
-2.912891209125518799e-01 8.307557553052902222e-02 3.953030407428741455e-01 9.797277301549911499e-02 6.472061388194561005e-03 -1.849762201309204102e-01 -7.482773065567016602e-02 2.096242271363735199e-02 2.128974497318267822e-01 -4.174953326582908630e-02 6.165372580289840698e-02 8.908415585756301880e-02 -3.449898585677146912e-02 2.723619639873504639e-01 1.848150938749313354e-01 -2.506944835186004639e-01 7.371284067630767822e-02 -4.477597400546073914e-02 -3.029159456491470337e-02 -2.080017775297164917e-01 -7.879447191953659058e-02 -1.235896423459053040e-01 7.761196047067642212e-02 -1.577006131410598755e-01 2.619327977299690247e-02 7.795853912830352783e-02 7.042610645294189453e-02 -3.024406135082244873e-01 -4.066900610923767090e-01 8.296394348144531250e-02 2.564633190631866455e-01 -1.602006107568740845e-01
-2.463556081056594849e-01 -6.588445976376533508e-03 7.449553161859512329e-02 8.042054623365402222e-02 -2.558908425271511078e-02 -3.264381363987922668e-02 1.260228902101516724e-01 -2.193540930747985840e-01 -1.501027867197990417e-02 2.314818799495697021e-01 -1.069558039307594299e-01 3.144797384738922119e-01 2.824717201292514801e-02 1.991479247808456421e-01 3.607329428195953369e-01 -8.634608983993530273e-02 8.411846309900283813e-02 1.855491995811462402e-01 1.662893295288085938e-01 -5.104493349790573120e-02 -1.185130849480628967e-01 2.977446019649505615e-01 -1.588007360696792603e-01 -1.064726710319519043e-02 -2.618256807327270508e-01 -5.516291409730911255e-02 1.434667706489562988e-01 -2.782270312309265137e-01 -2.399676442146301270e-01 1.789526790380477905e-01 1.867808103561401367e-01 1.595855504274368286e-01
-4.184876754879951477e-02 2.508439123630523682e-01 1.076801270246505737e-01 7.813912630081176758e-02 8.194648474454879761e-02 -1.424627900123596191e-01 -1.223674416542053223e-02 3.444131910800933838e-01 1.837342232465744019e-01 5.319260805845260620e-02 -6.346138566732406616e-02 -1.700511425733566284e-01 -4.224739223718643188e-02 1.442230492830276489e-01 2.723826766014099121e-01 1.886811256408691406e-01 -5.120627954602241516e-02 -1.919828653335571289e-01 -1.644133180379867554e-01 -3.745170831680297852e-01 6.182914227247238159e-02 8.093078434467315674e-02 -1.432019025087356567e-01 3.699530363082885742e-01 -1.773118525743484497e-01 -1.648322120308876038e-02 4.763400554656982422e-02 -1.538291424512863159e-01 -3.097223043441772461e-01 1.796871796250343323e-02 1.518943458795547485e-01 1.358256936073303223e-01
-3.844595551490783691e-01 2.280147075653076172e-01 -1.922212913632392883e-02 -7.921484112739562988e-02 7.940082997083663940e-02 -2.097345190122723579e-03 2.019488811492919922e-01 2.043929994106292725e-01 5.315867811441421509e-02 2.004940435290336609e-02 -3.668269813060760498e-01 -2.290239781141281128e-01 3.060478568077087402e-01 2.981684505939483643e-01 2.086970210075378418e-01 4.870325326919555664e-02 1.772821545600891113e-01 1.042599156498908997e-01 -1.236155107617378235e-01 -3.977410867810249329e-02 3.811798989772796631e-03 1.146048903465270996e-01 -1.549001783132553101e-01 1.677365973591804504e-02 -2.123274654150009155e-01 6.998664140701293945e-02 -1.347743868827819824e-01 -1.176587119698524475e-01 -1.947773993015289307e-01 6.313182413578033447e-02 2.557892799377441406e-01 4.719324409961700439e-03
-1.877990514039993286e-01 8.015314489603042603e-02 2.788432538509368896e-01 1.234550476074218750e-01 -1.640955335460603237e-03 -1.332203000783920288e-01 -1.094446703791618347e-01 1.259212642908096313e-01 2.963714599609375000e-01 1.791161745786666870e-01 -2.540189400315284729e-02 3.636383637785911560e-02 -1.219163760542869568e-01 3.930999040603637695e-01 1.110344454646110535e-01 -1.573373973369598389e-01 1.166263446211814880e-01 1.441730558872222900e-01 2.411229014396667480e-01 -2.822899818420410156e-01 -1.669587045907974243e-01 -2.181103974580764771e-01 -1.862902790307998657e-01 -2.062623947858810425e-01 1.155330538749694824e-01 1.074910908937454224e-01 3.009199537336826324e-02 -1.171686798334121704e-01 -2.394191473722457886e-01 -1.300537884235382080e-01 1.724033653736114502e-01 -1.515288949012756348e-01
-9.080332517623901367e-02 9.095690399408340454e-02 1.338994204998016357e-01 3.670629262924194336e-01 -7.101852446794509888e-02 -1.104054003953933716e-01 -8.214486390352249146e-02 2.447892129421234131e-01 1.674357056617736816e-01 2.043474912643432617e-01 -1.676710247993469238e-01 1.735996454954147339e-01 -1.622180640697479248e-01 2.879871726036071777e-01 1.873902231454849243e-01 -1.524450629949569702e-01 8.145472407341003418e-02 6.252254545688629150e-02 -1.512894630432128906e-01 -4.199247062206268311e-02 -6.347866356372833252e-02 -1.555654592812061310e-02 -6.486593186855316162e-02 1.813647896051406860e-01 -3.471626259852200747e-04 3.026232719421386719e-01 -1.652442216873168945e-01 -1.303948312997817993e-01 -1.009631976485252380e-01 -1.997724324464797974e-01 3.527577817440032959e-01 -2.535111308097839355e-01
7.927513681352138519e-03 1.846161633729934692e-01 -1.322751790285110474e-01 1.734447628259658813e-01 1.477365493774414062e-01 -2.113192528486251831e-01 -3.779034018516540527e-01 2.261859923601150513e-01 1.792610585689544678e-01 3.176668882369995117e-01 -2.306397259235382080e-01 2.936586737632751465e-01 -7.311618328094482422e-02 6.138885766267776489e-02 -1.103172264993190765e-02 2.457460016012191772e-01 6.409463286399841309e-02 -1.902473159134387970e-03 -9.119483083486557007e-02 -3.234579786658287048e-02 -2.215753793716430664e-01 1.246402189135551453e-01 -2.310648262500762939e-01 -5.203366745263338089e-03 -1.167316809296607971e-01 1.210133209824562073e-01 1.547802537679672241e-01 -2.174700349569320679e-01 -2.273599803447723389e-01 -8.935157209634780884e-02 1.151392757892608643e-01 -1.083491072058677673e-01
-2.058848589658737183e-01 2.086101770401000977e-01 2.003716975450515747e-01 2.070909291505813599e-01 3.126116469502449036e-02 -3.112470209598541260e-01 -2.129444852471351624e-02 -8.567962050437927246e-02 8.950591832399368286e-02 -9.047262370586395264e-02 7.112688850611448288e-03 3.526061400771141052e-02 -1.494334787130355835e-01 1.789188385009765625e-01 2.201644927263259888e-01 -2.113729864358901978e-01 3.772859275341033936e-02 8.699112385511398315e-02 2.780337585136294365e-03 -1.240784004330635071e-01 -1.737659126520156860e-01 -1.505712866783142090e-01 1.696202531456947327e-02 -7.188876718282699585e-02 -4.310763627290725708e-02 1.165654063224792480e-01 8.576162159442901611e-03 -3.758981823921203613e-01 -4.977357387542724609e-01 -1.225941553711891174e-01 1.409012228250503540e-01 -1.956251859664916992e-01
-5.307425186038017273e-02 -7.128284871578216553e-02 3.657265752553939819e-02 7.577313482761383057e-02 -1.081146523356437683e-01 -1.932878792285919189e-01 2.476626075804233551e-02 9.677121043205261230e-02 3.996196761727333069e-02 1.307100951671600342e-01 -1.943516135215759277e-01 7.735355198383331299e-02 -2.542844414710998535e-01 3.785462081432342529e-01 6.160726770758628845e-02 1.083504483103752136e-01 7.634157687425613403e-02 2.603604793548583984e-01 -1.040957942605018616e-01 6.634715199470520020e-02 -4.089761525392532349e-02 3.266604617238044739e-02 -4.668104648590087891e-02 -1.738443672657012939e-01 -2.890083491802215576e-01 2.444936037063598633e-01 -1.303978562355041504e-01 -2.477555125951766968e-01 -2.089073807001113892e-01 -2.001438140869140625e-01 4.514557123184204102e-01 8.287848532199859619e-02
-2.937154471874237061e-01 1.190479099750518799e-01 -5.149747058749198914e-02 -6.400547176599502563e-02 1.648463457822799683e-01 -2.627500593662261963e-01 4.415789246559143066e-02 2.024620622396469116e-01 -1.629074513912200928e-01 1.292708069086074829e-01 -1.079711169004440308e-01 -9.793077409267425537e-02 1.663749217987060547e-01 3.216123878955841064e-01 3.795932829380035400e-01 -1.469176821410655975e-02 2.962677776813507080e-01 1.353673785924911499e-01 -1.785680949687957764e-01 1.077808663249015808e-01 -1.107975170016288757e-01 4.898267611861228943e-02 -1.766172647476196289e-01 5.153113976120948792e-02 -1.064265742897987366e-01 8.186975121498107910e-02 -2.386520355939865112e-01 -2.578797936439514160e-01 -5.611149966716766357e-02 -1.245637312531471252e-01 2.169449478387832642e-01 -9.162300080060958862e-02
-2.536711394786834717e-01 1.432619541883468628e-01 6.160321459174156189e-02 3.423612937331199646e-02 -1.993885338306427002e-01 -1.963472515344619751e-01 -2.472291886806488037e-01 2.954938914626836777e-03 2.124567180871963501e-01 -1.266980320215225220e-01 -1.787393242120742798e-01 3.352591395378112793e-01 1.738975197076797485e-01 1.738066077232360840e-01 2.637881040573120117e-01 -5.575416237115859985e-02 -8.976411819458007812e-02 8.024643361568450928e-02 1.512576490640640259e-01 -4.040184617042541504e-02 1.295069977641105652e-02 3.165569603443145752e-01 -1.451754570007324219e-01 2.825084701180458069e-02 -2.653941512107849121e-01 -2.743337154388427734e-01 3.844442963600158691e-02 -1.686961203813552856e-01 -2.246901541948318481e-01 3.909119591116905212e-02 2.072099596261978149e-01 1.431509200483560562e-02
-1.563180088996887207e-01 5.235560238361358643e-02 7.134470343589782715e-02 2.006508111953735352e-01 2.596859037876129150e-01 4.699197784066200256e-02 2.605311572551727295e-02 1.363311856985092163e-01 4.378337264060974121e-01 -4.137028381228446960e-02 8.845176547765731812e-02 1.612206548452377319e-01 -1.436705440282821655e-01 1.152337864041328430e-01 2.656648755073547363e-01 -1.773043274879455566e-01 4.381173476576805115e-02 2.581656873226165771e-01 -1.290849745273590088e-01 -1.147021204233169556e-01 -1.246792748570442200e-01 3.109918534755706787e-02 -1.445524543523788452e-01 1.373639702796936035e-01 3.277925774455070496e-02 -1.806590519845485687e-02 -1.893985718488693237e-01 1.588216982781887054e-02 -1.773150861263275146e-01 1.186810657382011414e-01 4.226941466331481934e-01 -2.429333925247192383e-01
-2.615661025047302246e-01 4.373966455459594727e-01 1.506119966506958008e-01 1.646660864353179932e-01 -3.206164343282580376e-03 -8.770562708377838135e-02 -4.241940751671791077e-02 -2.103059738874435425e-01 2.245169430971145630e-01 2.455922774970531464e-02 -2.370358631014823914e-02 2.372560091316699982e-02 1.319651156663894653e-01 2.379499226808547974e-01 2.789904773235321045e-01 3.199272230267524719e-02 -2.551693469285964966e-04 -6.026912480592727661e-02 -1.328112632036209106e-01 -1.518723368644714355e-01 1.307848840951919556e-01 4.989760816097259521e-01 -9.442492574453353882e-02 9.888582862913608551e-03 -1.381351798772811890e-01 9.760038927197456360e-03 -2.165071293711662292e-02 -7.141982205212116241e-03 -2.121209204196929932e-01 -1.358112990856170654e-01 4.478024318814277649e-02 1.647248566150665283e-01
-4.109192788600921631e-01 3.247338235378265381e-01 -3.378862142562866211e-01 -8.975774981081485748e-03 -2.093352973461151123e-01 -7.914417982101440430e-02 -1.320845186710357666e-01 4.819659888744354248e-02 1.025100424885749817e-01 1.431021490134298801e-03 6.145884469151496887e-02 -1.169862598180770874e-02 -2.044603973627090454e-02 2.520756721496582031e-01 7.390797883272171021e-02 5.471702292561531067e-02 4.552003741264343262e-02 -1.578002870082855225e-01 -1.866883486509323120e-01 -1.684302687644958496e-01 -1.323101967573165894e-01 2.457681596279144287e-01 -2.584583461284637451e-01 -1.669795513153076172e-01 -9.618040174245834351e-02 1.839330494403839111e-01 6.524600833654403687e-02 -1.552271544933319092e-01 -2.817514538764953613e-01 -8.465103805065155029e-02 9.459593892097473145e-02 -1.582170873880386353e-01
1.831932663917541504e-01 1.305144131183624268e-01 1.217315346002578735e-01 -3.382674232125282288e-02 1.951512843370437622e-01 -1.650018393993377686e-01 -9.005540609359741211e-02 -8.311700820922851562e-02 1.206222176551818848e-01 -1.073336880654096603e-02 -1.345808207988739014e-01 3.163543939590454102e-01 5.675106868147850037e-02 3.127092719078063965e-01 1.892095953226089478e-01 1.522668153047561646e-01 -1.358593441545963287e-02 4.995719492435455322e-01 -4.437436908483505249e-02 -7.790761440992355347e-02 -2.672342956066131592e-01 2.501863539218902588e-01 -4.324592649936676025e-03 -1.977900564670562744e-01 -9.531405568122863770e-02 1.467652898281812668e-02 7.171426713466644287e-02 -2.062943726778030396e-01 -2.516942471265792847e-02 2.353243231773376465e-01 1.184950396418571472e-01 -4.764532670378684998e-02
-8.554797619581222534e-02 2.181856632232666016e-01 1.540540754795074463e-01 6.409115344285964966e-02 1.037676930427551270e-01 4.707649722695350647e-02 -1.731235682964324951e-01 1.294750627130270004e-02 4.159581363201141357e-01 3.274898827075958252e-01 9.790141135454177856e-02 1.126769930124282837e-01 1.920718699693679810e-02 2.429625391960144043e-01 2.347497045993804932e-01 1.619889289140701294e-01 -9.228864312171936035e-02 1.621951907873153687e-02 -1.223589554429054260e-01 -2.880935966968536377e-01 -9.547559916973114014e-02 2.602982521057128906e-01 -5.093896389007568359e-02 1.966915875673294067e-01 1.232726350426673889e-01 1.275923848152160645e-01 -1.931693106889724731e-01 1.007815375924110413e-01 1.676701605319976807e-01 4.835100844502449036e-02 2.895639836788177490e-01 -1.125388592481613159e-01
-2.204857170581817627e-01 3.498559892177581787e-01 2.016407437622547150e-02 2.369469404220581055e-01 6.319646537303924561e-02 -1.783128529787063599e-01 6.346146762371063232e-02 2.723717689514160156e-01 -2.890590429306030273e-01 -4.922389611601829529e-02 -2.678220570087432861e-01 -1.633545309305191040e-01 1.302830278873443604e-01 3.330169320106506348e-01 7.858825474977493286e-02 8.756055682897567749e-02 -2.684553265571594238e-01 2.025414854288101196e-01 -4.818079620599746704e-02 -1.081513985991477966e-01 -1.348883807659149170e-01 -7.641523145139217377e-03 3.677561134099960327e-02 -1.319296956062316895e-01 2.278929390013217926e-02 -1.809991896152496338e-01 -1.042622178792953491e-01 1.095459610223770142e-01 -1.424780488014221191e-01 1.033964231610298157e-01 2.738702595233917236e-01 7.783037424087524414e-02
-2.587642967700958252e-01 5.818320065736770630e-02 3.172483444213867188e-01 8.343545347452163696e-02 9.155520051717758179e-02 -2.298405468463897705e-01 1.073460839688777924e-02 -3.282164782285690308e-02 1.943278014659881592e-01 -9.259939193725585938e-02 -9.881539270281791687e-03 4.099493846297264099e-02 -1.611847728490829468e-01 3.136990666389465332e-01 1.568774580955505371e-01 -1.056118756532669067e-01 7.204499840736389160e-02 -5.917359888553619385e-02 -9.016191214323043823e-02 3.872069297358393669e-03 -4.053746536374092102e-02 -1.831076741218566895e-01 -2.873440831899642944e-02 -7.929258793592453003e-02 -2.817555665969848633e-01 5.325094237923622131e-02 7.865396142005920410e-02 -2.461403012275695801e-01 -5.093296170234680176e-01 -4.345553740859031677e-02 2.593340873718261719e-01 -1.212626248598098755e-01
-3.231536448001861572e-01 1.612914204597473145e-01 2.907504700124263763e-02 -3.433263301849365234e-02 -2.902612686157226562e-01 -1.048109009861946106e-01 -5.104146897792816162e-02 -2.023737318813800812e-02 3.525343537330627441e-02 6.320692133158445358e-03 3.029938414692878723e-02 2.263681590557098389e-01 2.261781692504882812e-01 1.119907423853874207e-01 3.418012857437133789e-01 -4.925626143813133240e-02 -9.969366341829299927e-02 1.150985136628150940e-01 -1.179962828755378723e-01 9.062045253813266754e-03 -7.237047702074050903e-02 2.652071118354797363e-01 -2.574627399444580078e-01 -1.495875120162963867e-01 -1.726657301187515259e-01 -6.616002321243286133e-02 -3.361262846738100052e-03 -3.807131946086883545e-01 -2.883199155330657959e-01 1.815004199743270874e-01 1.903589069843292236e-01 -2.377068158239126205e-03
-1.766312271356582642e-01 2.494699656963348389e-01 7.220599800348281860e-02 3.045389950275421143e-01 2.164479810744524002e-03 5.859756469726562500e-02 -5.299339443445205688e-02 7.333806157112121582e-02 -8.791660889983177185e-03 -4.080840572714805603e-02 -4.263202250003814697e-01 8.087527006864547729e-02 1.536295413970947266e-01 9.702289849519729614e-02 1.409368589520454407e-02 3.368084132671356201e-01 -3.020701110363006592e-01 4.424019902944564819e-02 -3.894723951816558838e-02 -2.247931361198425293e-01 -1.255662888288497925e-01 6.349796801805496216e-02 1.573782563209533691e-01 -1.094031855463981628e-01 1.941266059875488281e-01 -1.409729868173599243e-01 -5.590512976050376892e-02 7.138754427433013916e-02 -3.422760963439941406e-01 -1.120770126581192017e-01 1.796475797891616821e-01 -1.753316670656204224e-01
-3.557334244251251221e-01 -9.900318086147308350e-02 -1.993819028139114380e-01 1.181067526340484619e-01 1.594198495149612427e-01 6.549456715583801270e-02 -1.978837400674819946e-01 1.034548357129096985e-01 -2.010000795125961304e-01 1.492126611992716789e-03 -1.063004583120346069e-01 2.230421900749206543e-01 1.347019672393798828e-01 3.060469627380371094e-01 6.991829723119735718e-02 1.927351206541061401e-02 -2.147212475538253784e-01 2.167758494615554810e-01 6.756600737571716309e-02 -1.578016728162765503e-01 -2.489366978406906128e-01 2.157074660062789917e-01 2.281486541032791138e-01 -5.021869763731956482e-02 -2.684416174888610840e-01 2.042941898107528687e-01 -4.816946014761924744e-02 4.987135529518127441e-02 3.853001073002815247e-02 2.003398984670639038e-01 2.174973338842391968e-01 -1.367400735616683960e-01
-3.667402565479278564e-01 8.628121018409729004e-02 -1.702092885971069336e-01 9.445492923259735107e-02 1.296467892825603485e-02 6.628631800413131714e-02 -1.996469199657440186e-01 2.633123099803924561e-01 -2.080815285444259644e-02 1.251737624406814575e-01 4.209765419363975525e-02 1.932661235332489014e-01 2.382071502506732941e-02 1.629232466220855713e-01 3.280729949474334717e-01 2.261569648981094360e-01 -1.534741669893264771e-01 -2.194952964782714844e-01 -2.363181710243225098e-01 4.853979125618934631e-02 -2.051839679479598999e-01 2.355141565203666687e-02 3.621745482087135315e-02 3.393496870994567871e-01 6.947934627532958984e-02 -8.843123167753219604e-02 1.237040087580680847e-01 -3.005903959274291992e-02 -1.139044761657714844e-01 2.052012383937835693e-01 2.988762259483337402e-01 -5.451568588614463806e-02
-2.243553847074508667e-01 4.693847894668579102e-02 7.535786926746368408e-02 8.302954956889152527e-03 -7.493020594120025635e-02 -3.809143975377082825e-02 1.433207560330629349e-02 -2.250293195247650146e-01 9.818436205387115479e-02 2.207026332616806030e-01 -5.226730182766914368e-02 1.783373206853866577e-01 -1.261003967374563217e-02 1.915909498929977417e-01 2.618778944015502930e-01 -2.689304947853088379e-01 -9.968503564596176147e-02 -4.655365366488695145e-03 2.736844681203365326e-02 -8.254277706146240234e-02 -2.028011828660964966e-01 3.465856313705444336e-01 -1.975432932376861572e-01 7.624296098947525024e-02 -3.343945443630218506e-01 -1.419715434312820435e-01 -5.419705994427204132e-03 -3.945528268814086914e-01 -2.175656706094741821e-01 1.041946932673454285e-01 1.071826666593551636e-01 1.794022172689437866e-01
-2.287812232971191406e-01 4.285145103931427002e-01 1.120519489049911499e-01 -1.439479589462280273e-01 1.796306520700454712e-01 -2.999881096184253693e-02 6.491361558437347412e-02 6.936640013009309769e-03 -1.355084311217069626e-02 -5.290839448571205139e-02 9.548667818307876587e-02 2.313453555107116699e-01 5.114879831671714783e-02 3.799344003200531006e-01 8.705639839172363281e-02 1.123673617839813232e-01 1.320392787456512451e-01 2.343366891145706177e-01 5.056952126324176788e-03 -1.028998047113418579e-01 -3.202593922615051270e-01 -5.637752637267112732e-02 -2.084354460239410400e-01 1.602869629859924316e-01 -4.403500258922576904e-02 -5.746187642216682434e-02 5.328150466084480286e-02 2.681607939302921295e-02 -4.291635453701019287e-01 4.176820442080497742e-02 8.628188818693161011e-02 -2.286390960216522217e-02
-2.700844705104827881e-01 -1.732801795005798340e-01 2.019239664077758789e-01 2.026460915803909302e-01 -9.541369043290615082e-03 -1.891746371984481812e-01 -1.111583858728408813e-01 2.243916094303131104e-01 4.535320401191711426e-02 2.774606943130493164e-01 -2.920057773590087891e-01 9.550162404775619507e-02 2.364121973514556885e-01 3.459658026695251465e-01 -7.990028709173202515e-02 4.611204937100410461e-02 -8.215101808309555054e-02 -7.229898869991302490e-02 5.712709948420524597e-02 -1.399602591991424561e-01 -1.884376108646392822e-01 -1.157425493001937866e-01 1.395698338747024536e-01 1.391972899436950684e-01 -1.828735917806625366e-01 -1.390304975211620331e-02 -8.145700208842754364e-03 -1.168571114540100098e-01 -3.516198396682739258e-01 -4.836080595850944519e-02 1.152487471699714661e-01 -2.233302891254425049e-01
-2.396948337554931641e-01 2.852126657962799072e-01 -1.498999819159507751e-02 8.166044950485229492e-03 -8.101590722799301147e-02 1.176953688263893127e-01 1.155447214841842651e-01 1.411680877208709717e-01 2.251986116170883179e-01 1.085950732231140137e-01 -7.449926808476448059e-03 5.976526811718940735e-02 -2.001233994960784912e-01 3.221210539340972900e-01 1.693857312202453613e-01 1.267089843750000000e-01 -2.176946699619293213e-01 -2.062166184186935425e-01 -6.747472286224365234e-02 -4.003318846225738525e-01 1.982253789901733398e-01 2.687000334262847900e-01 -1.165280193090438843e-01 -6.094639375805854797e-02 -1.684422343969345093e-01 3.390957787632942200e-02 2.342718839645385742e-01 -7.691244781017303467e-02 -1.853624545037746429e-02 -1.176526993513107300e-01 2.413547784090042114e-01 7.900059968233108521e-02
-1.025285422801971436e-01 1.618875190615653992e-02 1.503492742776870728e-01 2.622224017977714539e-02 1.470585167407989502e-01 2.899268865585327148e-01 -3.516558557748794556e-02 5.255805701017379761e-02 -6.722509860992431641e-02 -6.877299398183822632e-02 -3.468183875083923340e-01 6.013751402497291565e-02 1.187847107648849487e-01 1.595649570226669312e-01 3.296012580394744873e-01 2.303926832973957062e-02 1.916732192039489746e-01 1.820143312215805054e-01 1.047644838690757751e-01 -1.170754060149192810e-01 1.084358245134353638e-01 8.053086698055267334e-02 -2.493045777082443237e-01 -7.242156658321619034e-03 4.928840324282646179e-02 2.166785597801208496e-01 -1.705498099327087402e-01 -1.437413245439529419e-01 -4.173577427864074707e-01 -1.032046005129814148e-01 2.123584598302841187e-01 2.651450932025909424e-01
-6.353344768285751343e-02 5.005480051040649414e-01 3.339486718177795410e-01 2.858503460884094238e-01 9.781812876462936401e-02 1.893420815467834473e-01 -1.066522002220153809e-01 6.064609810709953308e-02 3.273799642920494080e-02 -3.835470229387283325e-02 -4.588736593723297119e-02 -8.155033737421035767e-02 -1.298156380653381348e-01 3.383302390575408936e-01 1.547165215015411377e-02 2.010682821273803711e-01 -2.073456645011901855e-01 5.193590745329856873e-02 -1.270990222692489624e-01 1.675520539283752441e-01 3.096653893589973450e-02 3.038512170314788818e-01 9.836895763874053955e-02 5.455891415476799011e-02 -5.937667191028594971e-02 -6.756507605314254761e-02 4.457875341176986694e-02 -1.374822556972503662e-01 -2.708110511302947998e-01 -6.903489679098129272e-02 -3.499093279242515564e-02 6.528722494840621948e-02
-2.913696765899658203e-01 3.464221954345703125e-01 -2.732479013502597809e-02 1.167407035827636719e-01 1.722230762243270874e-01 -7.928811013698577881e-02 -7.247332483530044556e-02 -9.859094396233558655e-03 -3.028296306729316711e-02 1.280295699834823608e-01 -5.275180563330650330e-02 -5.537664890289306641e-02 2.641416788101196289e-01 3.148238360881805420e-01 1.780213713645935059e-01 -2.158768773078918457e-01 1.281953454017639160e-01 1.516277790069580078e-01 -6.498555094003677368e-02 2.942717075347900391e-01 -2.332938313484191895e-01 2.254336141049861908e-02 -1.380482874810695648e-02 -5.055615678429603577e-02 -1.632442325353622437e-01 3.308473825454711914e-01 2.209965698421001434e-02 -2.774530649185180664e-01 -7.715619169175624847e-03 -1.172789633274078369e-01 1.384561657905578613e-01 -1.860113441944122314e-01
-1.925160139799118042e-01 8.745326101779937744e-02 2.570402342826128006e-03 9.580973535776138306e-02 3.250152170658111572e-01 -4.065276682376861572e-02 -9.617938101291656494e-02 -1.854732446372509003e-02 -2.290525287389755249e-01 3.329644799232482910e-01 -8.407364785671234131e-02 1.171151250600814819e-01 -1.343989819288253784e-01 4.240120351314544678e-01 2.679660022258758545e-01 -1.670505665242671967e-02 -2.896187454462051392e-02 5.811459943652153015e-02 -2.209137976169586182e-01 1.310596615076065063e-01 -3.972374647855758667e-02 -1.744329333305358887e-01 -2.819726467132568359e-01 -1.348726749420166016e-01 4.136220552027225494e-03 2.714575827121734619e-01 2.099595218896865845e-01 -9.442341327667236328e-02 -9.345467388629913330e-02 6.911708414554595947e-02 1.855364441871643066e-01 2.515950612723827362e-02
-1.731641739606857300e-01 2.635523378849029541e-01 2.088789492845535278e-01 5.032102763652801514e-02 -1.466080173850059509e-02 -1.078167408704757690e-01 1.652481555938720703e-01 2.706582248210906982e-01 1.693634837865829468e-01 5.211189016699790955e-02 -2.384438514709472656e-01 1.416644006967544556e-01 6.046209018677473068e-03 2.864803671836853027e-01 -5.906397104263305664e-02 8.463190495967864990e-02 -1.863004416227340698e-01 -4.981255158782005310e-02 1.255883872509002686e-01 -1.405587699264287949e-02 -8.330438286066055298e-02 -2.347434014081954956e-01 -2.129633873701095581e-01 -1.784863620996475220e-01 1.746292598545551300e-02 -2.188600152730941772e-01 -5.471827462315559387e-02 -1.239200904965400696e-01 -2.950395941734313965e-01 6.585860997438430786e-02 3.311798274517059326e-01 -2.843801379203796387e-01
-4.351652786135673523e-02 4.271725565195083618e-02 2.914205193519592285e-02 5.195650458335876465e-02 3.016371279954910278e-02 -1.418293714523315430e-01 -7.994159311056137085e-02 1.406515220878645778e-04 -5.845896899700164795e-03 1.527078896760940552e-01 -3.389960229396820068e-01 -1.359331887215375900e-02 -2.637494504451751709e-01 3.447373509407043457e-01 5.250532645732164383e-03 3.112152405083179474e-02 3.491034265607595444e-03 2.320635169744491577e-01 -1.621962934732437134e-01 9.702184051275253296e-02 -1.747872978448867798e-01 2.071869373321533203e-01 4.942044243216514587e-02 -2.062178105115890503e-01 -2.374409735202789307e-01 4.200557991862297058e-02 -2.865174412727355957e-01 -2.066698670387268066e-01 -1.095680296421051025e-01 -2.427224218845367432e-01 4.167003333568572998e-01 -4.379849508404731750e-02
-2.602071464061737061e-01 7.141330838203430176e-02 3.514412418007850647e-02 -1.771673187613487244e-02 -5.039667338132858276e-02 -4.745647683739662170e-02 -6.303510628640651703e-03 -2.478908747434616089e-02 8.675500005483627319e-02 3.225757181644439697e-01 -2.471770644187927246e-01 -1.659565120935440063e-01 -1.427989751100540161e-01 3.159160017967224121e-01 1.292873769998550415e-01 2.100006043910980225e-01 -1.657271534204483032e-01 1.488089710474014282e-01 7.010604441165924072e-02 -8.163778483867645264e-02 -2.237934321165084839e-01 -1.915670782327651978e-01 8.929207175970077515e-02 -3.409841656684875488e-02 -2.289831191301345825e-01 2.515289187431335449e-02 -2.396698296070098877e-01 1.819309145212173462e-01 -2.700172960758209229e-01 -4.495128616690635681e-02 3.423066437244415283e-01 2.148280292749404907e-01
-1.551304608583450317e-01 3.225217461585998535e-01 2.801393866539001465e-01 1.411260813474655151e-01 2.481622546911239624e-01 -1.805691272020339966e-01 1.278425455093383789e-01 1.849579513072967529e-01 1.213209703564643860e-01 1.648382991552352905e-01 -1.412596832960844040e-02 1.091899201273918152e-01 -1.593132317066192627e-01 3.535563349723815918e-01 4.728338681161403656e-03 4.269615188241004944e-02 -2.494641095399856567e-01 -1.082424446940422058e-02 8.547767996788024902e-02 1.190836057066917419e-01 1.947673619724810123e-03 -1.894830465316772461e-01 -3.480405807495117188e-01 1.301357001066207886e-01 8.260127156972885132e-02 -2.830254100263118744e-02 -6.483601033687591553e-02 -2.159450761973857880e-02 -1.033637225627899170e-01 5.188985168933868408e-02 3.003201782703399658e-01 -2.210459411144256592e-01
-1.419754624366760254e-01 4.525834023952484131e-01 7.778377085924148560e-02 1.503539383411407471e-01 1.933721601963043213e-01 1.701665073633193970e-01 3.958656266331672668e-02 2.995160520076751709e-01 4.944738000631332397e-02 -1.316522061824798584e-01 3.627752140164375305e-02 -1.937178373336791992e-01 6.170748174190521240e-02 2.364807426929473877e-01 -4.676472395658493042e-03 2.797244787216186523e-01 -2.179412692785263062e-01 1.630167849361896515e-02 3.171268384903669357e-03 -1.008753851056098938e-01 -1.754919737577438354e-01 2.609829008579254150e-01 -1.098294556140899658e-01 -1.561862975358963013e-01 1.301811039447784424e-01 -1.850653588771820068e-01 -6.935133039951324463e-02 1.334219574928283691e-01 -3.311537504196166992e-01 -8.769439905881881714e-02 8.705580234527587891e-02 -7.371189538389444351e-03
-3.072863817214965820e-01 -4.158131033182144165e-02 -9.535655379295349121e-02 8.220960199832916260e-02 -1.384666562080383301e-01 6.621641665697097778e-02 2.660610526800155640e-02 1.189599707722663879e-01 -3.683510795235633850e-02 2.509065568447113037e-01 -3.277463018894195557e-01 3.292472288012504578e-02 1.668199524283409119e-02 -1.096347696147859097e-04 4.677506685256958008e-01 -7.407826185226440430e-02 -2.466109097003936768e-01 2.535074949264526367e-01 -3.026308491826057434e-03 3.356886282563209534e-02 -9.348931908607482910e-02 1.224215775728225708e-01 -1.505436599254608154e-01 1.480328142642974854e-01 8.776060491800308228e-02 -1.099935770034790039e-01 -3.459343910217285156e-01 -1.533904969692230225e-01 -1.654342859983444214e-01 -1.841432601213455200e-01 1.373956203460693359e-01 1.205426156520843506e-01
-1.896055340766906738e-01 3.521236591041088104e-03 2.085637599229812622e-01 2.800163030624389648e-01 6.051979213953018188e-02 -1.283778846263885498e-01 -1.318398267030715942e-01 1.332009285688400269e-01 3.421562016010284424e-01 -1.930656433105468750e-01 -6.203649193048477173e-02 9.801813215017318726e-02 -2.376483008265495300e-02 2.821613848209381104e-01 2.756058573722839355e-01 -1.545484662055969238e-01 -1.860629580914974213e-02 2.809858415275812149e-03 -2.100249985232949257e-03 2.797753363847732544e-02 1.209237724542617798e-01 -4.667486250400543213e-02 6.610959023237228394e-02 1.498305052518844604e-01 1.418539416044950485e-02 1.477575004100799561e-01 -5.850138142704963684e-02 -2.488295286893844604e-01 -3.685030937194824219e-01 -7.688906788825988770e-02 3.895645737648010254e-01 -1.159119307994842529e-01
-2.676438689231872559e-01 2.894147634506225586e-01 1.502395048737525940e-02 2.062740735709667206e-02 4.677882418036460876e-02 -5.503170192241668701e-02 -7.637149095535278320e-02 -3.351626545190811157e-02 2.661562152206897736e-02 -1.737559437751770020e-01 -1.075339317321777344e-01 2.211632728576660156e-01 2.246071845293045044e-01 1.769954264163970947e-01 3.918168544769287109e-01 6.011869385838508606e-02 8.890091441571712494e-03 -3.223156929016113281e-02 1.587738469243049622e-02 3.759128600358963013e-02 2.496675401926040649e-02 4.410298466682434082e-01 2.321010082960128784e-02 -2.879344224929809570e-01 -2.377367317676544189e-01 9.712546318769454956e-02 6.607840955257415771e-02 -1.103763133287429810e-01 -2.881487086415290833e-02 -4.575436189770698547e-02 3.605821728706359863e-01 6.849886476993560791e-02
-2.390367537736892700e-01 1.244270503520965576e-01 -2.032480835914611816e-01 -2.723657339811325073e-02 3.558388352394104004e-02 -3.885934948921203613e-01 3.118492290377616882e-02 7.582114636898040771e-02 2.771814465522766113e-01 -1.828569732606410980e-02 -1.730570197105407715e-01 5.743319634348154068e-03 1.497839838266372681e-01 1.406087428331375122e-01 3.030648529529571533e-01 1.072105839848518372e-01 -4.835786670446395874e-02 -8.630777150392532349e-02 -7.229433953762054443e-02 4.711104929447174072e-02 5.660259630531072617e-03 1.350820064544677734e-01 -1.367191523313522339e-01 5.463377758860588074e-02 -2.204162478446960449e-01 4.185965657234191895e-01 1.994115859270095825e-02 7.278522849082946777e-02 -2.042624503374099731e-01 -9.063091129064559937e-02 2.371224761009216309e-01 -2.842278182506561279e-01
-2.481208443641662598e-01 3.074657022953033447e-01 7.439404143951833248e-04 3.147919178009033203e-01 -2.415260672569274902e-02 -1.123633757233619690e-01 8.167342841625213623e-02 -6.460694968700408936e-02 -1.760022938251495361e-01 -1.653471142053604126e-01 -1.539870649576187134e-01 2.268474251031875610e-01 1.314402371644973755e-01 3.264802098274230957e-01 5.387589707970619202e-02 2.563257515430450439e-01 -2.863486707210540771e-01 -7.785817980766296387e-02 1.533229649066925049e-01 1.539724692702293396e-02 -3.636665940284729004e-01 1.083878725767135620e-01 -1.399458497762680054e-01 -1.814721971750259399e-01 -1.530945003032684326e-01 1.728880219161510468e-02 5.400869995355606079e-03 -3.695620968937873840e-02 -2.980893291532993317e-02 2.252390533685684204e-01 9.848637878894805908e-02 -4.458120558410882950e-03
3.773075714707374573e-02 3.104783296585083008e-01 3.028789758682250977e-01 8.666968345642089844e-02 1.497045904397964478e-01 -4.413818567991256714e-02 -8.382137864828109741e-02 3.800139725208282471e-01 -1.052113249897956848e-02 8.200183510780334473e-02 -2.118689715862274170e-01 1.320281326770782471e-01 1.041446477174758911e-01 3.491256237030029297e-01 -1.048923730850219727e-01 -6.506177037954330444e-02 -3.050060272216796875e-01 -7.761453092098236084e-02 -1.198309361934661865e-01 -7.303625345230102539e-02 -1.056449562311172485e-01 1.669099926948547363e-02 -3.102400340139865875e-02 -1.539975106716156006e-01 1.344308704137802124e-01 4.307357594370841980e-03 -1.247282698750495911e-01 -7.081667333841323853e-02 -2.775596082210540771e-01 -6.506781280040740967e-02 2.580644190311431885e-01 -2.619437575340270996e-01
-3.148076534271240234e-01 1.356093138456344604e-01 1.849846243858337402e-01 2.984810061752796173e-02 6.478577852249145508e-03 1.011597514152526855e-01 -2.583523094654083252e-02 -4.144716262817382812e-02 2.711348533630371094e-01 1.178308203816413879e-01 -9.059610962867736816e-02 -2.264670655131340027e-02 -8.136339485645294189e-02 3.459503054618835449e-01 6.932342797517776489e-02 6.345535814762115479e-02 -2.431374788284301758e-01 -7.616472989320755005e-02 8.701311796903610229e-02 -1.731593310832977295e-01 1.453642826527357101e-02 -1.932396143674850464e-01 1.012294441461563110e-01 -2.823975086212158203e-01 -2.035901695489883423e-02 -1.039590463042259216e-01 2.062508165836334229e-01 -2.147450000047683716e-01 -5.034679546952247620e-02 -2.808160185813903809e-01 3.225473165512084961e-01 -2.969107329845428467e-01
-1.080296486616134644e-01 2.606450021266937256e-01 2.390404790639877319e-02 1.579872220754623413e-01 2.881553471088409424e-01 -6.497112661600112915e-02 -1.023434102535247803e-01 -5.966919008642435074e-03 -4.221040755510330200e-02 -9.212577342987060547e-02 -3.208411484956741333e-02 4.962727427482604980e-02 8.368722349405288696e-02 4.650858640670776367e-01 -1.378503590822219849e-01 1.305376589298248291e-01 -2.696065306663513184e-01 1.604749858379364014e-01 1.349568665027618408e-01 -1.648951023817062378e-01 -3.147631585597991943e-01 1.849618852138519287e-01 2.798937074840068817e-02 -1.142281591892242432e-01 1.444124877452850342e-01 -2.725214660167694092e-01 7.571545243263244629e-02 -1.031840965151786804e-01 -1.352135390043258667e-01 1.375867277383804321e-01 2.387384325265884399e-01 1.652639657258987427e-01
-2.714654207229614258e-01 8.640534430742263794e-02 2.742413245141506195e-02 1.720294058322906494e-01 -7.560213655233383179e-02 -1.384242177009582520e-01 2.399769052863121033e-02 -2.618594169616699219e-01 4.845830798149108887e-02 3.911100029945373535e-01 -2.051879465579986572e-01 1.747910678386688232e-01 1.245386078953742981e-01 2.870279252529144287e-01 1.856204420328140259e-01 -9.665059298276901245e-02 9.591804444789886475e-02 1.539600789546966553e-01 4.427416995167732239e-02 -8.686668425798416138e-02 1.236704960465431213e-01 3.780660331249237061e-01 -1.981277167797088623e-01 -8.505173027515411377e-02 -6.835186481475830078e-02 -9.292442351579666138e-03 7.988063246011734009e-02 -2.529657185077667236e-01 -2.592470049858093262e-01 1.252497583627700806e-01 1.055615544319152832e-01 -9.226926416158676147e-02
-1.493359804153442383e-01 2.519367635250091553e-01 1.415684074163436890e-01 2.221650034189224243e-01 -1.135397106409072876e-01 -2.331271767616271973e-01 9.529132395982742310e-02 1.147305965423583984e-02 -8.748091757297515869e-02 1.081382334232330322e-01 -4.221538826823234558e-02 -7.031122222542762756e-04 1.754217147827148438e-01 3.134439289569854736e-01 1.787498891353607178e-01 8.901625871658325195e-02 -3.076266944408416748e-01 -1.737340837717056274e-01 -1.134369894862174988e-02 3.008324280381202698e-02 -4.112861156463623047e-01 1.658659726381301880e-01 -8.742759376764297485e-02 8.789158612489700317e-02 -1.717389374971389771e-01 4.409999400377273560e-02 3.863444179296493530e-02 -3.869062066078186035e-01 8.266714960336685181e-02 1.225468441843986511e-01 1.105561181902885437e-01 1.541476547718048096e-01
-3.376479744911193848e-01 6.140007823705673218e-02 2.079452574253082275e-01 5.580194666981697083e-02 -8.467990905046463013e-02 -4.117448627948760986e-02 1.263459622859954834e-01 5.605316907167434692e-02 1.158740893006324768e-01 2.238204628229141235e-01 -2.409644657745957375e-03 2.599066197872161865e-01 -2.512377686798572540e-02 1.662441641092300415e-01 1.703083664178848267e-01 1.565994620323181152e-01 8.919538557529449463e-02 2.214568555355072021e-01 7.709182798862457275e-02 2.683665156364440918e-01 -2.310604006052017212e-01 2.755633592605590820e-01 -1.965925693511962891e-01 1.937966048717498779e-01 4.408206418156623840e-02 2.038153856992721558e-01 -1.100369915366172791e-01 -1.818269342184066772e-01 -4.124387353658676147e-02 2.262245863676071167e-01 3.158189952373504639e-01 -1.151314824819564819e-01
-9.016206115484237671e-02 8.945419639348983765e-02 -2.727062627673149109e-02 3.153057396411895752e-01 -2.728408388793468475e-02 -2.521089315414428711e-01 1.333324611186981201e-01 -3.282746300101280212e-02 1.496261060237884521e-01 -5.229506269097328186e-02 -1.462164670228958130e-01 -9.607622027397155762e-02 1.791253685951232910e-01 3.191207051277160645e-01 2.723100781440734863e-01 -2.577450275421142578e-01 -2.828285694122314453e-01 3.208079338073730469e-01 -2.340429723262786865e-01 1.229408606886863708e-01 -7.373162358999252319e-02 1.324653327465057373e-01 1.191877573728561401e-01 4.633690416812896729e-02 1.029613390564918518e-01 -8.166337013244628906e-02 5.259657651185989380e-02 2.034222036600112915e-01 -1.516981273889541626e-01 -1.597274281084537506e-02 2.968487143516540527e-01 7.325936108827590942e-02
-2.123392419889569283e-03 5.153749585151672363e-01 1.714371889829635620e-01 1.964244842529296875e-01 -1.884774267673492432e-01 -6.487683206796646118e-02 -1.701220124959945679e-01 8.858709037303924561e-02 -1.010829061269760132e-01 2.025978416204452515e-01 -1.388593018054962158e-01 1.114096641540527344e-01 6.042466312646865845e-02 2.164138555526733398e-01 1.305826306343078613e-01 1.383398622274398804e-01 -2.115750908851623535e-01 -1.313378214836120605e-01 1.245188415050506592e-01 2.875617519021034241e-02 -2.705805599689483643e-01 -1.379632204771041870e-01 -2.016765438020229340e-02 -2.457828372716903687e-01 5.267365276813507080e-02 2.567075751721858978e-02 -1.976627260446548462e-01 -2.358066588640213013e-01 -9.310377389192581177e-02 2.051519259111955762e-04 2.560652196407318115e-01 1.284507513046264648e-01
-8.835971355438232422e-02 1.908395588397979736e-01 -1.344597805291414261e-02 2.508353590965270996e-01 2.365753054618835449e-01 4.809281229972839355e-02 9.337569773197174072e-02 8.360152691602706909e-02 4.021514579653739929e-02 -1.640191078186035156e-01 -1.408769786357879639e-01 -4.340157285332679749e-02 1.094290837645530701e-01 3.659401237964630127e-01 -1.278114318847656250e-01 1.262453943490982056e-01 -1.209862157702445984e-01 1.293540596961975098e-01 7.827144116163253784e-02 -2.801169753074645996e-01 -4.351486563682556152e-01 3.334668278694152832e-02 -2.917367266491055489e-03 -1.590094566345214844e-01 -3.901118040084838867e-02 -1.532336920499801636e-01 1.220404431223869324e-01 -1.031601149588823318e-02 -1.012297868728637695e-01 1.918433904647827148e-01 3.462255895137786865e-01 2.272166311740875244e-01
-1.457639187574386597e-01 3.511932492256164551e-01 2.312276661396026611e-01 -8.655616641044616699e-02 -2.957467362284660339e-02 -1.259917020797729492e-01 -2.135444059967994690e-02 1.806967556476593018e-01 3.387825191020965576e-01 1.869653761386871338e-01 -2.247979789972305298e-01 -1.780070513486862183e-01 5.907072126865386963e-02 2.308560609817504883e-01 3.141877949237823486e-01 3.786468133330345154e-02 8.848114311695098877e-02 -1.294735968112945557e-01 2.344255000352859497e-01 -3.334385156631469727e-01 4.411261156201362610e-02 1.785978972911834717e-01 -3.174370527267456055e-02 2.347844392061233521e-01 -4.767590016126632690e-02 1.182048097252845764e-01 1.266881376504898071e-01 -1.622503548860549927e-01 -9.508597850799560547e-02 -1.573706232011318207e-02 7.236346602439880371e-02 -4.325245693325996399e-02
-8.457694947719573975e-02 3.683491051197052002e-01 5.126071348786354065e-02 -1.506494134664535522e-01 5.367970839142799377e-02 1.734368875622749329e-02 5.169300362467765808e-02 -4.226335883140563965e-02 -3.861392661929130554e-02 -2.101026326417922974e-01 1.844718605279922485e-01 1.466194242238998413e-01 -1.027421280741691589e-01 3.211285769939422607e-01 1.855832934379577637e-01 -1.583895087242126465e-01 -6.938114762306213379e-03 1.917790770530700684e-01 -1.773444376885890961e-02 -8.310183882713317871e-02 -3.128953278064727783e-01 1.180369928479194641e-01 -1.076147109270095825e-01 2.922689616680145264e-01 -6.930890679359436035e-02 4.344229027628898621e-02 8.749183267354965210e-02 7.229340262711048126e-03 -3.010804653167724609e-01 1.595352292060852051e-01 2.930555045604705811e-01 2.838420569896697998e-01
-2.896739840507507324e-01 -8.748666942119598389e-02 8.639542758464813232e-02 -3.542901575565338135e-02 2.621594071388244629e-02 -2.684971690177917480e-01 -5.213977023959159851e-02 1.946479678153991699e-01 -1.336004436016082764e-01 1.876397281885147095e-01 -1.633248925209045410e-01 7.447393983602523804e-02 1.250251531600952148e-01 2.368423640727996826e-01 3.813897967338562012e-01 1.306386142969131470e-01 -1.158678829669952393e-01 2.359238117933273315e-01 -3.586884215474128723e-02 -8.555462211370468140e-02 -3.277393579483032227e-01 -1.735912561416625977e-01 -7.746274769306182861e-02 -1.396048814058303833e-01 4.089404270052909851e-02 3.334929347038269043e-01 -3.936831280589103699e-02 -1.886181533336639404e-01 -3.333270922303199768e-02 -1.314782798290252686e-01 1.796874552965164185e-01 1.592854410409927368e-01
-3.181692659854888916e-01 3.480821102857589722e-02 7.921867817640304565e-02 -4.975025355815887451e-02 1.679902076721191406e-01 -1.498589217662811279e-01 5.774435028433799744e-02 1.166904121637344360e-01 6.934207677841186523e-02 -8.128001540899276733e-02 -4.361886680126190186e-01 2.750031352043151855e-01 -1.645175516605377197e-01 1.048739925026893616e-01 1.501793712377548218e-01 2.262014895677566528e-01 -5.132290720939636230e-02 -4.555408377200365067e-03 2.094776630401611328e-01 -2.424266189336776733e-02 -9.819918125867843628e-02 3.288254141807556152e-01 6.861671805381774902e-02 1.042184680700302124e-01 -1.420012265443801880e-01 1.580100059509277344e-01 -1.086433678865432739e-01 -2.002041637897491455e-01 -3.211911022663116455e-01 2.012734860181808472e-01 -8.344489336013793945e-02 6.302516907453536987e-02
-3.355599045753479004e-01 2.180051654577255249e-01 3.483956158161163330e-01 1.307301968336105347e-01 -1.079018786549568176e-02 -1.041983067989349365e-01 -1.253888290375471115e-02 -1.714882999658584595e-01 8.148132264614105225e-02 -2.010140717029571533e-01 -1.293199807405471802e-01 -2.026979811489582062e-02 -2.732170224189758301e-01 1.415243595838546753e-01 2.295504957437515259e-01 -1.726491004228591919e-01 2.563193626701831818e-02 -2.101785968989133835e-03 -6.717786937952041626e-02 -1.908616274595260620e-01 -9.697485715150833130e-02 -4.836978390812873840e-02 1.428859680891036987e-01 -1.436316817998886108e-01 8.485697209835052490e-02 7.495665550231933594e-02 -6.232214719057083130e-02 -1.846592873334884644e-01 -4.242679476737976074e-01 6.138632819056510925e-02 2.367988675832748413e-01 -1.856494545936584473e-01
-2.463213056325912476e-01 -6.116947904229164124e-02 1.938598304986953735e-01 -1.943426281213760376e-01 1.260152906179428101e-01 -1.611724123358726501e-02 -1.325801759958267212e-01 1.279151160269975662e-02 4.773876070976257324e-01 1.033349856734275818e-01 -6.241850927472114563e-02 6.288229674100875854e-02 -7.819992303848266602e-02 2.026099264621734619e-01 1.740760803222656250e-01 2.510627508163452148e-01 -2.695406973361968994e-01 1.687344312667846680e-01 5.375112406909465790e-03 1.449254900217056274e-01 -2.285099029541015625e-01 -1.324516534805297852e-01 5.245061591267585754e-02 -1.261503845453262329e-01 -1.773045063018798828e-01 -2.348463609814643860e-02 -3.215157985687255859e-02 1.616829633712768555e-01 -1.119075790047645569e-01 6.908004730939865112e-02 3.634205460548400879e-01 1.425134986639022827e-01
-3.296970725059509277e-01 8.354173600673675537e-02 1.179660931229591370e-01 2.528050243854522705e-01 5.391581356525421143e-02 1.567066162824630737e-01 -1.548885107040405273e-01 -1.359781175851821899e-01 6.041292101144790649e-02 1.534158289432525635e-01 -8.697985857725143433e-02 4.234097525477409363e-02 -2.460821298882365227e-03 3.064127862453460693e-01 1.654656529426574707e-01 2.320471405982971191e-02 4.052010551095008850e-02 1.286222338676452637e-01 1.570270210504531860e-01 6.439994275569915771e-02 2.539304196834564209e-01 3.546660840511322021e-01 -2.263688594102859497e-01 1.090818643569946289e-01 -1.125497668981552124e-01 9.308067709207534790e-02 -3.454727828502655029e-01 -2.424181997776031494e-02 -3.482322990894317627e-01 5.659492313861846924e-02 1.082883328199386597e-01 1.808082312345504761e-02
-1.690053939819335938e-02 3.336358964443206787e-01 2.542371749877929688e-01 -1.289149560034275055e-02 1.605800390243530273e-01 1.509726140648126602e-02 1.871585398912429810e-01 1.845902800559997559e-01 -4.792082181666046381e-04 5.138782784342765808e-03 9.931836277246475220e-02 1.012492552399635315e-01 1.941443830728530884e-01 3.293216228485107422e-02 7.613806426525115967e-02 1.609903126955032349e-01 -1.039240583777427673e-01 1.482221931219100952e-01 -1.294127702713012695e-01 -1.515450142323970795e-02 -2.407496869564056396e-01 3.702640235424041748e-01 7.609879225492477417e-02 -3.677773475646972656e-02 -2.477952390909194946e-01 5.647727474570274353e-02 -1.330414563417434692e-01 -2.294684797525405884e-01 -3.967533707618713379e-01 2.254007309675216675e-01 1.505615562200546265e-01 1.416583210229873657e-01
-1.894645839929580688e-01 4.133505523204803467e-01 3.567412868142127991e-02 -2.092278897762298584e-01 6.423775106668472290e-02 -6.952942162752151489e-02 1.821262836456298828e-01 1.995957940816879272e-01 8.932502940297126770e-03 7.939928770065307617e-02 -1.860185861587524414e-01 2.069587707519531250e-01 -8.675801008939743042e-02 2.713197171688079834e-01 2.716920375823974609e-01 1.533916145563125610e-01 6.808215379714965820e-02 -2.064095437526702881e-01 -1.001681834459304810e-01 1.100728437304496765e-01 -3.511376446112990379e-03 2.827789485454559326e-01 5.948271602392196655e-02 1.236135661602020264e-01 -1.465692669153213501e-01 1.643389016389846802e-01 -6.573627889156341553e-02 -2.844204306602478027e-01 -4.105289652943611145e-02 -1.155049204826354980e-01 2.912707924842834473e-01 -4.652384668588638306e-02
-1.754076033830642700e-01 4.293199181556701660e-01 2.658347189426422119e-01 1.953229904174804688e-01 3.944262117147445679e-02 -2.636992037296295166e-01 2.108019739389419556e-01 1.391401588916778564e-01 -2.458596788346767426e-02 6.733744591474533081e-02 -1.241238489747047424e-01 5.239426624029874802e-03 -1.631037294864654541e-01 4.156013727188110352e-01 8.495171554386615753e-03 6.748612225055694580e-02 -3.205984830856323242e-02 7.531750202178955078e-02 2.645427882671356201e-01 -1.591269522905349731e-01 -4.336573928594589233e-02 -8.357902616262435913e-02 -5.539493262767791748e-02 -1.583516299724578857e-01 8.530864119529724121e-02 5.901196226477622986e-02 -9.271415881812572479e-03 -1.309230774641036987e-01 8.544938638806343079e-03 -1.523745711892843246e-02 2.112689763307571411e-01 -3.236336410045623779e-01
-2.107146531343460083e-01 2.465267479419708252e-01 2.044365406036376953e-01 3.998155146837234497e-02 -1.096908599138259888e-01 -6.045959889888763428e-03 2.744103595614433289e-02 1.683856695890426636e-01 2.217153161764144897e-01 2.252689898014068604e-01 -2.084327787160873413e-01 -7.340949773788452148e-02 3.061797283589839935e-02 3.238587081432342529e-01 -3.214021027088165283e-02 -5.441704764962196350e-02 -1.531195491552352905e-01 3.997006639838218689e-02 -1.137466356158256531e-02 -1.723681837320327759e-01 -1.136798411607742310e-01 -2.669482231140136719e-01 -4.890158027410507202e-02 -2.487682700157165527e-01 -5.210451409220695496e-02 -5.920173600316047668e-02 -2.750684320926666260e-02 -1.927587985992431641e-01 -1.738951802253723145e-01 -8.878819644451141357e-02 3.762697577476501465e-01 -3.528790771961212158e-01
-4.778992384672164917e-03 7.980031520128250122e-02 8.446060121059417725e-02 1.918849349021911621e-01 -7.318608462810516357e-03 -2.753234803676605225e-01 -1.869778484106063843e-01 2.177947014570236206e-01 9.117271751165390015e-02 5.364654585719108582e-02 9.127921424806118011e-03 1.600429415702819824e-01 2.045018523931503296e-01 4.015516638755798340e-01 -6.089594215154647827e-02 8.215197175741195679e-02 -2.770669758319854736e-01 2.254112958908081055e-01 -1.341240108013153076e-01 -1.607103496789932251e-01 -2.207696437835693359e-01 2.547913193702697754e-01 1.119702905416488647e-01 -7.383624464273452759e-02 -2.557235304266214371e-03 -1.382491141557693481e-01 2.352128550410270691e-02 -8.112447708845138550e-02 2.297570407390594482e-01 -1.488881856203079224e-01 3.016153872013092041e-01 -2.139445245265960693e-01
-1.571456789970397949e-01 1.928537189960479736e-01 -1.559176146984100342e-01 -2.236549407243728638e-01 -1.260155253112316132e-02 -3.208143115043640137e-01 1.463672518730163574e-01 -1.169562488794326782e-01 1.259415745735168457e-01 -1.481759399175643921e-01 -1.017471849918365479e-01 9.124181419610977173e-02 9.165626019239425659e-02 1.992797851562500000e-01 2.558772861957550049e-01 4.146424308419227600e-02 -2.664102017879486084e-01 6.975647807121276855e-02 -3.251658752560615540e-02 9.219388663768768311e-02 -1.699692010879516602e-01 1.007251515984535217e-01 -1.209967285394668579e-01 1.631176918745040894e-01 7.202711701393127441e-02 3.057946264743804932e-01 -1.796685904264450073e-02 -1.081343293190002441e-01 -8.344249427318572998e-02 6.403078325092792511e-03 4.718824625015258789e-01 -2.184640616178512573e-01
-9.696052968502044678e-02 2.055251784622669220e-02 5.602473020553588867e-02 2.431257814168930054e-01 -3.787612542510032654e-02 -5.899783968925476074e-02 -1.413583308458328247e-01 1.023261547088623047e-01 3.551258891820907593e-02 1.360361725091934204e-01 -1.352767460048198700e-02 2.526298165321350098e-01 -1.543558686971664429e-01 4.139292612671852112e-02 5.954495668411254883e-01 4.307345449924468994e-01 -1.471333652734756470e-01 1.007897928357124329e-01 3.264235705137252808e-02 -2.750809192657470703e-01 -1.875723302364349365e-01 1.119153797626495361e-01 -7.472693920135498047e-02 -5.741277337074279785e-02 9.799204766750335693e-02 -4.323090612888336182e-02 1.630411148071289062e-01 2.818507701158523560e-02 -4.980972036719322205e-02 5.768184736371040344e-02 1.803655624389648438e-01 -2.893281541764736176e-02
-2.096995413303375244e-01 -1.166934967041015625e-01 4.174893200397491455e-01 1.310205459594726562e-01 1.035795807838439941e-01 -1.918651014566421509e-01 -2.578338980674743652e-02 3.347778022289276123e-01 -7.008402049541473389e-02 2.440524995326995850e-01 -1.110578998923301697e-01 3.548929840326309204e-02 -1.196298003196716309e-01 2.640874385833740234e-01 1.724757999181747437e-01 1.779038310050964355e-01 -8.617828600108623505e-03 7.152818143367767334e-02 1.404307037591934204e-01 2.633374631404876709e-01 -1.928644031286239624e-01 7.636348158121109009e-02 -1.709572374820709229e-01 -1.660964190959930420e-01 6.197418645024299622e-02 -1.258945763111114502e-01 1.665931940078735352e-01 -1.398869454860687256e-01 -2.025103718042373657e-01 4.492463544011116028e-02 2.470774650573730469e-01 4.423999786376953125e-02
-1.408972740173339844e-01 3.527148663997650146e-01 1.052493080496788025e-01 8.321791142225265503e-02 -2.600705623626708984e-01 -6.238061189651489258e-02 1.640453785657882690e-01 -4.196222499012947083e-02 9.750398993492126465e-02 9.203997254371643066e-02 6.284841150045394897e-02 2.226662933826446533e-01 3.059431910514831543e-01 1.190130114555358887e-01 3.542203605175018311e-01 -1.166627928614616394e-01 -1.300849765539169312e-01 1.810699552297592163e-01 6.813729554414749146e-02 -4.998160153627395630e-02 -1.675765812397003174e-01 3.095024824142456055e-01 -1.861536502838134766e-01 -1.504685729742050171e-01 -1.640668809413909912e-01 8.721619099378585815e-02 1.683770865201950073e-01 -1.962855160236358643e-01 -1.270249187946319580e-01 1.571751683950424194e-01 1.964787691831588745e-01 -1.782340742647647858e-02
-2.319761365652084351e-01 3.562238216400146484e-01 4.719248041510581970e-03 -3.168278932571411133e-01 -1.869772374629974365e-02 -1.362387835979461670e-01 -5.901287123560905457e-02 -2.342655360698699951e-01 -2.911427803337574005e-02 1.124435812234878540e-01 -5.034155771136283875e-02 3.511900901794433594e-01 2.398437261581420898e-01 3.293009102344512939e-01 1.852491050958633423e-01 -3.615214664023369551e-04 2.729133330285549164e-02 2.096709907054901123e-01 -8.756247907876968384e-02 -8.038460463285446167e-02 -2.098621241748332977e-02 -8.632653392851352692e-03 -2.974018454551696777e-01 -3.146349638700485229e-02 -1.152185425162315369e-01 -4.979038983583450317e-02 6.836431473493576050e-02 -2.046956568956375122e-01 -1.906748861074447632e-01 8.885578066110610962e-02 1.801377832889556885e-01 -1.189786195755004883e-01
-2.796194553375244141e-01 1.107753664255142212e-01 -1.961261779069900513e-02 3.024096600711345673e-02 -2.591647803783416748e-01 -1.012572869658470154e-01 -1.321176737546920776e-01 -2.458422929048538208e-01 1.005517616868019104e-01 5.242768209427595139e-03 -1.003076136112213135e-01 2.963384687900543213e-01 2.322713583707809448e-01 1.938580423593521118e-01 1.811031103134155273e-01 -3.595501184463500977e-02 -1.824893653392791748e-01 7.052585482597351074e-02 5.911386571824550629e-03 -1.508107036352157593e-01 2.484388835728168488e-02 3.457569777965545654e-01 -1.400149315595626831e-01 1.676281541585922241e-01 -2.975436747074127197e-01 -1.117994189262390137e-01 -2.058633603155612946e-02 -1.586737930774688721e-01 -2.729080319404602051e-01 2.320272289216518402e-02 2.867675125598907471e-01 -8.051413297653198242e-02
8.979616686701774597e-03 5.356419086456298828e-02 2.795545198023319244e-02 2.929186224937438965e-01 -1.298720836639404297e-01 -1.272752434015274048e-01 -4.586913436651229858e-02 1.441987156867980957e-01 1.989434361457824707e-01 -1.778178960084915161e-01 -1.849065274000167847e-01 1.724828630685806274e-01 -1.063805148005485535e-01 1.859749704599380493e-01 -1.453319936990737915e-02 -1.517388075590133667e-01 -6.830996833741664886e-03 6.601299345493316650e-02 -1.754507273435592651e-01 2.765603922307491302e-02 4.702466540038585663e-03 3.211820125579833984e-01 -8.980499953031539917e-02 1.123338863253593445e-01 -1.074253916740417480e-01 6.738968938589096069e-02 6.137159466743469238e-02 -2.426078170537948608e-01 -2.564438581466674805e-01 -1.134478747844696045e-01 5.679380893707275391e-01 -1.025499776005744934e-01
-3.641457557678222656e-01 1.950530707836151123e-01 1.476095318794250488e-01 2.337541878223419189e-01 5.316752195358276367e-02 -1.479030847549438477e-01 -9.028145670890808105e-02 2.185091972351074219e-01 2.535559833049774170e-01 -1.285378038883209229e-01 3.305044397711753845e-02 1.878768354654312134e-01 -2.525568008422851562e-01 3.112646639347076416e-01 -1.057560555636882782e-03 -1.000067815184593201e-01 -3.203251361846923828e-01 6.352770328521728516e-02 -1.961392164230346680e-02 1.308040171861648560e-01 -3.021172434091567993e-02 -1.855123788118362427e-01 -2.192361205816268921e-01 2.006091475486755371e-01 1.116445288062095642e-03 -6.924592703580856323e-02 -2.091211229562759399e-01 -3.388372063636779785e-02 -1.671394556760787964e-01 1.267431825399398804e-01 1.918989121913909912e-01 -7.856732606887817383e-02
-1.634373217821121216e-01 3.197213411331176758e-01 -4.652476310729980469e-02 -8.153256028890609741e-02 -9.534428268671035767e-02 -6.024039164185523987e-02 -2.139713615179061890e-01 2.163800224661827087e-02 3.034233748912811279e-01 1.514980942010879517e-01 -1.899849176406860352e-01 9.574686735868453979e-02 -6.801398843526840210e-02 -5.074977129697799683e-02 2.223131358623504639e-01 2.018162161111831665e-01 1.004945486783981323e-01 6.284041702747344971e-02 -1.586786471307277679e-02 -3.664513304829597473e-02 -1.231154352426528931e-01 8.416029065847396851e-02 -1.247713565826416016e-01 -2.391791939735412598e-01 -2.766236066818237305e-01 2.681272923946380615e-01 -1.802785098552703857e-01 -2.384922094643115997e-02 -2.067727968096733093e-03 -1.205282062292098999e-01 4.835203289985656738e-01 -7.201802730560302734e-02
-3.166387081146240234e-01 3.221222162246704102e-01 -3.182344511151313782e-02 -6.950391829013824463e-02 -2.682497799396514893e-01 1.673588007688522339e-01 -5.151726771146059036e-03 -1.211122646927833557e-01 1.222107484936714172e-01 6.915847770869731903e-04 -1.611711680889129639e-01 3.212511837482452393e-01 2.929850220680236816e-01 3.348519206047058105e-01 2.238228768110275269e-01 -3.107745945453643799e-02 -2.504127025604248047e-01 1.621556282043457031e-01 1.009759455919265747e-01 9.590000659227371216e-02 4.542839899659156799e-02 1.062757745385169983e-01 -1.054503470659255981e-01 -6.381910294294357300e-02 -9.938169270753860474e-02 -7.846367359161376953e-02 4.547234624624252319e-02 -2.375278472900390625e-01 -7.651752233505249023e-02 7.916422188282012939e-02 2.415348291397094727e-01 2.007099986076354980e-02
-3.162477910518646240e-01 1.143621876835823059e-01 -1.960814744234085083e-01 6.416430324316024780e-02 3.391148746013641357e-01 -8.981026709079742432e-03 -1.708720326423645020e-01 4.866810888051986694e-02 1.570470035076141357e-01 1.345176398754119873e-01 1.205201968550682068e-01 9.810623526573181152e-02 1.636987030506134033e-01 7.988056540489196777e-02 2.534152865409851074e-01 -1.519001275300979614e-01 -2.192232161760330200e-01 2.806500196456909180e-01 -1.176994889974594116e-01 -4.894335940480232239e-02 -2.051138579845428467e-01 2.663618624210357666e-01 6.720019876956939697e-02 -7.050040364265441895e-02 -6.557042151689529419e-02 1.724705845117568970e-01 -1.185980513691902161e-01 2.369385808706283569e-01 -8.626011759042739868e-02 2.750472426414489746e-01 1.564813703298568726e-01 -1.814132332801818848e-01
-1.068147495388984680e-01 1.165801882743835449e-01 1.152461618185043335e-01 8.329132199287414551e-02 3.698636079207062721e-03 -2.465119212865829468e-01 1.121810227632522583e-01 -6.942512467503547668e-03 2.838298380374908447e-01 1.470951288938522339e-01 -1.144482791423797607e-01 3.513241931796073914e-02 -2.552428543567657471e-01 3.549197614192962646e-01 1.112640649080276489e-02 -1.122615858912467957e-02 7.799124717712402344e-02 1.103033348917961121e-01 -3.787807226181030273e-01 6.006072834134101868e-02 -6.953524798154830933e-02 7.588475197553634644e-02 -1.580712348222732544e-01 -1.340656578540802002e-01 -6.226272881031036377e-02 1.218091025948524475e-01 -2.404500544071197510e-01 -3.610880672931671143e-01 -1.216715609189122915e-04 -2.330036759376525879e-01 2.759902179241180420e-01 -1.311811655759811401e-01
-2.340411245822906494e-01 1.557200103998184204e-01 1.063724309206008911e-01 2.013608962297439575e-01 -8.670853078365325928e-02 -1.549328565597534180e-01 2.092056125402450562e-01 9.618685394525527954e-02 1.053683161735534668e-01 1.106139644980430603e-01 6.066377833485603333e-02 1.985405981540679932e-01 1.400514394044876099e-01 1.463403552770614624e-01 1.776417642831802368e-01 -1.332054138183593750e-01 1.342037916183471680e-01 -1.019557565450668335e-01 -1.898150146007537842e-01 -9.796751290559768677e-02 -2.775143980979919434e-01 1.828953623771667480e-01 -1.672205030918121338e-01 -1.306681334972381592e-01 -2.997128069400787354e-01 1.612979024648666382e-01 1.566804349422454834e-01 -2.171581685543060303e-01 -9.119100868701934814e-02 3.559805154800415039e-01 2.703717350959777832e-01 5.081207305192947388e-02
5.176272988319396973e-02 3.487569093704223633e-01 7.087284699082374573e-03 9.730577468872070312e-02 3.016072139143943787e-02 1.644306480884552002e-01 2.779770083725452423e-02 1.151840239763259888e-01 3.126479089260101318e-01 4.792648833245038986e-03 6.602120120078325272e-03 3.554917573928833008e-01 -3.519273176789283752e-02 1.416252106428146362e-01 3.327431976795196533e-01 -1.693757027387619019e-01 -7.111121714115142822e-02 5.687027573585510254e-01 8.227693289518356323e-02 1.466925535351037979e-02 -5.838217213749885559e-02 1.823577731847763062e-01 -4.444808512926101685e-02 1.890086680650711060e-01 -1.394436042755842209e-02 8.481726795434951782e-02 1.870902441442012787e-02 -1.071851029992103577e-01 -2.322495914995670319e-02 4.969320446252822876e-02 7.676956057548522949e-02 -3.653467074036598206e-02
-1.445923447608947754e-01 2.577665448188781738e-02 -1.346389651298522949e-01 -1.691070497035980225e-01 -9.021014720201492310e-02 -9.408713132143020630e-02 1.592378914356231689e-01 6.478400528430938721e-02 -1.854019761085510254e-01 -1.092879218049347401e-03 -1.085250154137611389e-01 1.202267557382583618e-01 -5.750584602355957031e-02 5.129842758178710938e-01 2.143253833055496216e-01 -9.215418249368667603e-03 1.859602928161621094e-01 -3.504274785518646240e-02 -9.739080071449279785e-02 6.322424858808517456e-02 -2.985517084598541260e-01 6.617547571659088135e-02 -2.138497680425643921e-01 8.334683254361152649e-03 -3.417375981807708740e-01 -1.239166930317878723e-01 -1.263574212789535522e-01 -1.392227411270141602e-01 -2.222227752208709717e-01 -1.373764127492904663e-01 2.719088196754455566e-01 -1.174257025122642517e-01
-4.465501755475997925e-02 3.046472370624542236e-01 3.790647089481353760e-01 1.359259616583585739e-02 1.342171281576156616e-01 -1.338693946599960327e-01 2.675648964941501617e-02 -8.963624387979507446e-02 1.047825962305068970e-01 -1.381449401378631592e-01 9.104815311729907990e-03 -2.290159836411476135e-02 -6.097686663269996643e-02 3.987537920475006104e-01 3.757196962833404541e-01 3.482879698276519775e-01 6.812461465597152710e-02 8.147504925727844238e-02 -4.347860068082809448e-02 1.132615655660629272e-01 2.734731882810592651e-02 3.515916764736175537e-01 5.146277695894241333e-02 4.631147161126136780e-02 -6.985805183649063110e-02 1.151907816529273987e-02 3.183712065219879150e-02 -1.112142503261566162e-01 -2.346074283123016357e-01 2.899485453963279724e-02 4.531861841678619385e-02 1.711322963237762451e-01
-2.871698737144470215e-01 1.229828968644142151e-01 7.330843806266784668e-02 -5.876342207193374634e-02 -7.224430888891220093e-02 -1.460902541875839233e-01 -8.248333632946014404e-02 3.165362775325775146e-02 -2.738813869655132294e-03 2.440635561943054199e-01 -2.705450952053070068e-01 -1.236653700470924377e-01 -1.826504915952682495e-01 3.873632550239562988e-01 8.080760389566421509e-02 2.569146454334259033e-01 -9.517011046409606934e-02 2.404857873916625977e-01 3.436355665326118469e-02 2.836817130446434021e-02 -2.065522521734237671e-01 -1.682895272970199585e-01 3.444691002368927002e-02 7.741578668355941772e-02 -2.365067005157470703e-01 -2.838596142828464508e-02 -2.160773426294326782e-01 1.685673445463180542e-01 -1.648022681474685669e-01 -7.116959244012832642e-02 3.378594219684600830e-01 1.730454117059707642e-01
-2.258531004190444946e-01 7.726693898439407349e-02 2.016009688377380371e-01 2.383891046047210693e-01 6.815839558839797974e-02 -7.965101301670074463e-02 -1.399282217025756836e-01 -8.221144974231719971e-02 1.772795170545578003e-01 -1.384091228246688843e-01 -1.753098070621490479e-01 1.963280737400054932e-01 -1.995338797569274902e-01 2.215081751346588135e-01 3.681887388229370117e-01 -2.151505798101425171e-01 5.208257213234901428e-02 7.743395864963531494e-02 -8.145263046026229858e-02 -3.211600705981254578e-02 1.605670601129531860e-01 -5.085570365190505981e-02 2.089428156614303589e-02 1.077206879854202271e-01 1.283593177795410156e-01 1.499025523662567139e-01 6.101238355040550232e-02 -1.846256405115127563e-01 -3.148591518402099609e-01 -7.995060086250305176e-02 4.124206006526947021e-01 -9.200835973024368286e-02
-1.816743165254592896e-01 3.329691588878631592e-01 1.925714761018753052e-01 3.456726968288421631e-01 -6.731667369604110718e-02 -1.651996374130249023e-01 1.698370724916458130e-01 -9.537082165479660034e-03 -6.507259607315063477e-02 1.318526417016983032e-01 -2.690246403217315674e-01 1.795574873685836792e-01 -1.976552754640579224e-01 4.644117057323455811e-01 8.341399021446704865e-03 1.626768410205841064e-01 -1.161769554018974304e-01 -9.144759178161621094e-02 1.634988635778427124e-01 -5.752444639801979065e-02 2.663580235093832016e-03 -5.149032548069953918e-02 -1.577375680208206177e-01 -9.897120296955108643e-02 -2.244227938354015350e-02 -7.881949096918106079e-02 5.631320178508758545e-02 -2.298811823129653931e-02 -1.455695834010839462e-02 1.183788627386093140e-01 2.285843789577484131e-01 -2.552514970302581787e-01
1.836745291948318481e-01 3.136104941368103027e-01 2.387592047452926636e-01 7.721671462059020996e-02 1.726170182228088379e-01 -4.923040047287940979e-02 7.849655300378799438e-02 4.991100355982780457e-02 9.200581908226013184e-02 -8.854038605932146311e-05 -5.590395070612430573e-03 -5.336705595254898071e-02 -4.826704785227775574e-02 4.349247217178344727e-01 2.593478262424468994e-01 1.168492138385772705e-01 2.817377634346485138e-02 3.002776801586151123e-01 8.011703938245773315e-02 1.678539961576461792e-01 2.530637569725513458e-02 1.122644394636154175e-01 1.275634169578552246e-01 -1.039341241121292114e-01 -1.060944423079490662e-01 -8.717674016952514648e-02 3.286312818527221680e-01 -9.250652790069580078e-02 -2.962497472763061523e-01 2.566434815526008606e-02 1.940256357192993164e-01 2.301504313945770264e-01
-3.291452676057815552e-02 -8.833460509777069092e-02 -1.113210432231426239e-02 -2.987366728484630585e-02 4.040449559688568115e-01 4.264371842145919800e-02 -1.120570674538612366e-02 2.001145035028457642e-01 1.026793867349624634e-01 9.260127693414688110e-02 1.285585314035415649e-01 9.045442193746566772e-02 5.699529498815536499e-02 4.017409086227416992e-01 2.818976342678070068e-01 6.112661957740783691e-02 -8.883503079414367676e-02 3.638094365596771240e-01 -1.331399083137512207e-01 -8.619539439678192139e-02 -2.542861402034759521e-01 3.274820744991302490e-01 5.044773221015930176e-02 -1.845479384064674377e-02 -7.080930471420288086e-02 1.150673627853393555e-01 -1.863245666027069092e-02 5.436494201421737671e-02 -1.325325220823287964e-01 3.126438558101654053e-01 5.324808508157730103e-02 -1.152423843741416931e-01
-4.045158326625823975e-01 8.973031491041183472e-02 2.051667571067810059e-01 -9.274280816316604614e-02 -1.424814015626907349e-01 2.833958156406879425e-02 1.256405711174011230e-01 7.767605781555175781e-02 1.607595533132553101e-01 -1.634397208690643311e-01 -2.410109192132949829e-01 1.043918356299400330e-01 -1.135802641510963440e-01 3.162127137184143066e-01 2.285774499177932739e-01 -5.122938752174377441e-02 -1.642630845308303833e-01 -9.272977709770202637e-02 -2.449417561292648315e-01 -2.649918198585510254e-01 4.038690030574798584e-02 1.963007748126983643e-01 1.200963929295539856e-01 1.721135526895523071e-01 -2.562458515167236328e-01 -3.304378688335418701e-02 6.436976045370101929e-02 -1.931103765964508057e-01 -7.756520062685012817e-02 -1.249305084347724915e-01 9.702292829751968384e-02 2.369779944419860840e-01
-1.094839572906494141e-01 2.370292991399765015e-01 3.820468783378601074e-01 1.705708652734756470e-01 -1.619399935007095337e-01 -4.814189299941062927e-02 8.283987641334533691e-02 1.345534026622772217e-01 1.470284909009933472e-02 3.479597344994544983e-02 1.811506152153015137e-01 1.119970083236694336e-01 2.629170715808868408e-01 2.446666508913040161e-01 1.146362498402595520e-01 1.146189644932746887e-01 2.592983841896057129e-02 2.356589883565902710e-01 1.591438613831996918e-02 7.224900275468826294e-02 -1.593489497900009155e-01 3.622918426990509033e-01 1.718177081784233451e-04 -1.942751929163932800e-02 -1.776546239852905273e-01 3.350235223770141602e-01 -6.778324954211711884e-03 -2.521858811378479004e-01 -9.488062560558319092e-02 6.307461857795715332e-02 2.470305413007736206e-01 3.253970295190811157e-02
-8.293710649013519287e-02 1.300575863569974899e-02 2.607843875885009766e-01 2.867587506771087646e-01 -8.515536040067672729e-02 -1.531759351491928101e-01 8.811927586793899536e-02 9.064556658267974854e-02 6.922684609889984131e-02 8.536415547132492065e-02 -4.069719016551971436e-01 1.354417055845260620e-01 6.586580537259578705e-03 4.265375733375549316e-01 2.083236873149871826e-01 8.001502603292465210e-03 -1.628837361931800842e-02 1.555846631526947021e-02 6.000827625393867493e-02 -2.173547744750976562e-01 -1.083149611949920654e-01 -2.344110757112503052e-01 -3.677689656615257263e-02 5.566685274243354797e-02 8.984583616256713867e-02 -1.470357328653335571e-01 -1.044662743806838989e-01 5.769151449203491211e-02 -1.723575294017791748e-01 -8.010544627904891968e-02 2.269842177629470825e-01 -3.470796644687652588e-01
-3.627426624298095703e-01 3.304949775338172913e-02 2.324190177023410797e-02 1.996813118457794189e-01 1.496818941086530685e-02 2.066878527402877808e-01 5.856385082006454468e-02 -7.554988563060760498e-02 2.092856913805007935e-02 -3.709831833839416504e-02 -1.582452505826950073e-01 -4.933580756187438965e-03 1.010618805885314941e-01 3.152651190757751465e-01 3.924028575420379639e-01 -2.066357247531414032e-02 1.164572536945343018e-01 3.124857544898986816e-01 5.332327261567115784e-02 2.928506955504417419e-02 1.374680250883102417e-01 2.028391361236572266e-01 -3.943069279193878174e-02 4.440069943666458130e-02 2.848082408308982849e-02 9.827127307653427124e-02 -9.725014120340347290e-02 -1.168769747018814087e-01 -4.150433242321014404e-01 -3.868621587753295898e-02 6.065305322408676147e-02 3.073075413703918457e-01
-4.297469258308410645e-01 2.309911549091339111e-01 8.189825341105461121e-03 -1.564047485589981079e-01 4.545412212610244751e-02 -1.878145039081573486e-01 4.885137826204299927e-02 -1.468057278543710709e-02 -5.041905492544174194e-02 -3.235001489520072937e-02 -3.356800973415374756e-01 1.327569503337144852e-02 -1.429691165685653687e-01 2.473264336585998535e-01 2.389126569032669067e-01 2.150598913431167603e-02 -1.535927057266235352e-01 1.887050271034240723e-01 -2.790494449436664581e-02 1.071010157465934753e-01 -1.385733187198638916e-01 -1.150675714015960693e-01 7.600022107362747192e-02 1.487086862325668335e-01 -1.694201380014419556e-01 1.657178550958633423e-01 2.039872109889984131e-01 2.524523064494132996e-02 -4.533040821552276611e-01 3.253792971372604370e-02 -6.538309156894683838e-03 -7.146905362606048584e-02
-3.187296688556671143e-01 1.844931393861770630e-01 2.001463621854782104e-01 -6.078804377466440201e-03 -3.395567834377288818e-02 -1.041730642318725586e-01 -7.573123555630445480e-03 -8.394345641136169434e-03 7.958493381738662720e-02 1.091999039053916931e-01 6.389360874891281128e-02 2.569302320480346680e-01 3.125157952308654785e-01 1.828366369009017944e-01 1.472760289907455444e-01 -1.727096587419509888e-01 1.107776071876287460e-03 1.557805091142654419e-01 3.037327155470848083e-02 9.857639670372009277e-02 -1.056961342692375183e-01 3.102398514747619629e-01 -4.165183603763580322e-01 -7.880116254091262817e-02 -2.141548097133636475e-01 -1.058420762419700623e-01 3.983987495303153992e-02 -2.467939108610153198e-01 -1.262026280164718628e-01 1.215131357312202454e-01 2.622999250888824463e-01 9.885098785161972046e-03
2.959552221000194550e-02 1.887420713901519775e-01 6.947264075279235840e-02 4.937037080526351929e-02 1.526690274477005005e-01 4.646258056163787842e-02 -2.887823581695556641e-01 -1.331365555524826050e-01 1.726657301187515259e-01 -1.287458650767803192e-02 -2.546951472759246826e-01 3.604257106781005859e-01 -1.279771178960800171e-01 1.833226382732391357e-01 1.341926306486129761e-01 3.631748855113983154e-01 -2.348749935626983643e-01 7.622738182544708252e-02 2.912992238998413086e-02 -1.552434414625167847e-01 -1.940010935068130493e-01 -5.629226099699735641e-03 1.851222850382328033e-02 3.371628224849700928e-01 -7.100955396890640259e-02 1.515654325485229492e-01 1.017342433333396912e-01 -1.575414091348648071e-01 -7.483489811420440674e-02 -1.794997304677963257e-01 2.308626174926757812e-01 1.144020482897758484e-01
-2.767279744148254395e-01 1.795950978994369507e-01 1.728795468807220459e-02 6.289525330066680908e-02 -1.183466464281082153e-01 -7.612612843513488770e-02 -1.294792443513870239e-01 -1.007508262991905212e-01 2.030356973409652710e-01 -1.665192842483520508e-01 -4.830604046583175659e-02 2.870067656040191650e-01 2.443253099918365479e-01 1.755469441413879395e-01 1.776467710733413696e-01 -1.254090815782546997e-01 -1.728653013706207275e-01 3.105293028056621552e-02 1.117272078990936279e-01 -2.603688091039657593e-02 3.818446397781372070e-02 3.033948838710784912e-01 -1.478809267282485962e-01 1.274089515209197998e-01 -2.895941138267517090e-01 -1.978853344917297363e-01 -3.404643759131431580e-02 -2.029069513082504272e-01 -3.061324656009674072e-01 6.512966752052307129e-02 2.977134883403778076e-01 -1.455268710851669312e-01
-3.019056022167205811e-01 1.868915408849716187e-01 7.093450427055358887e-02 1.012105196714401245e-01 3.846091404557228088e-02 -8.451619744300842285e-02 6.758479028940200806e-02 -2.003926038742065430e-02 1.321179699152708054e-02 -1.544453483074903488e-02 4.018422216176986694e-02 1.797133535146713257e-01 -2.162065729498863220e-02 1.891596764326095581e-01 1.168656274676322937e-01 -2.525048330426216125e-02 -1.254890859127044678e-01 1.837700158357620239e-01 -2.637682855129241943e-02 8.968764916062355042e-03 -5.510314106941223145e-01 -2.728745043277740479e-01 -2.881128787994384766e-01 1.284217685461044312e-01 -2.566121220588684082e-01 1.937544047832489014e-01 7.851812988519668579e-02 9.283626824617385864e-02 -1.383216977119445801e-01 -4.163335636258125305e-02 1.975230425596237183e-01 2.328966110944747925e-01
-2.108719199895858765e-01 7.350248098373413086e-02 -9.754509478807449341e-02 4.039379954338073730e-01 1.736976206302642822e-01 -1.536511778831481934e-01 -3.858317807316780090e-02 1.308285892009735107e-01 1.532423198223114014e-01 -9.701906889677047729e-02 -8.688985556364059448e-02 7.390152662992477417e-02 -5.519695952534675598e-02 1.200845316052436829e-01 1.420460790395736694e-01 -3.894031643867492676e-01 -1.815546490252017975e-02 1.867789477109909058e-01 -3.783696144819259644e-02 -2.580727934837341309e-01 6.429712474346160889e-02 7.804919779300689697e-02 -1.250490993261337280e-01 -1.461025606840848923e-02 1.736353710293769836e-02 -4.500818997621536255e-02 -7.672603428363800049e-02 -2.894192934036254883e-02 -2.269307225942611694e-01 4.065837711095809937e-03 4.811532795429229736e-01 -2.201794534921646118e-01
-3.361714482307434082e-01 7.030486315488815308e-02 5.972072482109069824e-02 2.011427134275436401e-01 7.983388006687164307e-02 -4.366861283779144287e-01 3.402908146381378174e-02 1.221000775694847107e-01 -1.224371716380119324e-01 9.559178352355957031e-02 -4.077028110623359680e-02 6.986349821090698242e-02 8.854417502880096436e-02 4.288429319858551025e-01 1.489309966564178467e-01 4.237063229084014893e-02 -2.857553958892822266e-01 -2.416452616453170776e-01 -1.689742878079414368e-02 8.255360275506973267e-02 -1.009425297379493713e-01 1.774086952209472656e-01 5.435790494084358215e-02 6.318701803684234619e-02 -1.625874824821949005e-02 1.525541990995407104e-01 -8.651081472635269165e-02 -2.694673836231231689e-01 1.451418399810791016e-01 1.869298964738845825e-01 9.768716245889663696e-02 1.163914948701858521e-01
-1.616915613412857056e-01 1.925449669361114502e-01 1.302162110805511475e-01 -9.927903860807418823e-02 4.878170043230056763e-02 -3.702879548072814941e-01 1.320376545190811157e-01 2.434071451425552368e-01 8.993150293827056885e-02 4.520226642489433289e-02 -3.511015772819519043e-01 1.208580136299133301e-01 -1.106021180748939514e-01 2.186968624591827393e-01 3.362620770931243896e-01 8.968722820281982422e-02 2.688140794634819031e-02 7.783939689397811890e-02 1.821265965700149536e-01 -8.587756752967834473e-02 -9.481599181890487671e-02 2.261392325162887573e-01 1.438496410846710205e-01 -3.544528782367706299e-02 3.973542153835296631e-02 1.894404292106628418e-01 -1.412092894315719604e-01 -1.365446150302886963e-01 -2.136908322572708130e-01 3.248326778411865234e-01 -8.367565274238586426e-02 3.116772137582302094e-02
-8.947713673114776611e-02 1.996421068906784058e-01 -1.252396404743194580e-02 1.256570219993591309e-01 1.847752779722213745e-01 -7.198739796876907349e-02 3.234623074531555176e-01 1.297398805618286133e-01 1.005599200725555420e-01 -8.937781304121017456e-02 -1.942514032125473022e-01 2.952302694320678711e-01 -1.946315616369247437e-01 4.005994498729705811e-01 -2.234381157904863358e-03 -1.586682349443435669e-01 -1.539251301437616348e-02 2.139727324247360229e-01 -1.049549877643585205e-01 -1.281851679086685181e-01 6.601367890834808350e-02 1.093723997473716736e-01 -8.745377510786056519e-02 -4.929735511541366577e-02 7.366687804460525513e-02 -2.243486493825912476e-01 3.000735640525817871e-01 8.863860368728637695e-02 -7.810916006565093994e-02 1.562731266021728516e-01 3.483359217643737793e-01 5.900618806481361389e-02
1.385126449167728424e-02 3.507717251777648926e-01 3.754866495728492737e-02 2.553584873676300049e-01 3.201575949788093567e-02 -1.352874785661697388e-01 -1.221469715237617493e-01 2.525168955326080322e-01 3.796698525547981262e-02 -2.328427731990814209e-01 -1.146566495299339294e-01 6.973139196634292603e-02 2.714324593544006348e-01 3.810937404632568359e-01 2.890500181820243597e-04 1.010942682623863220e-01 -2.178622335195541382e-01 2.879107296466827393e-01 -3.835127875208854675e-02 -1.416664868593215942e-01 -1.677405834197998047e-01 -1.794483810663223267e-01 2.108308719471096992e-03 -3.444864973425865173e-02 4.008989781141281128e-02 -2.459021806716918945e-01 -2.610425837337970734e-02 -2.124320268630981445e-01 -8.082465082406997681e-02 -1.459702700376510620e-01 2.349732816219329834e-01 -7.057262212038040161e-02
-1.315438896417617798e-01 4.552008584141731262e-02 -2.087056823074817657e-02 1.047654747962951660e-01 -8.170180022716522217e-02 9.951974451541900635e-02 -1.441287100315093994e-01 -3.819444775581359863e-01 1.587509661912918091e-01 1.169981509447097778e-01 -2.737439274787902832e-01 -5.837098136544227600e-02 -1.696989685297012329e-01 2.488439828157424927e-01 1.482983231544494629e-01 -1.090049669146537781e-01 -3.997481763362884521e-01 3.332880437374114990e-01 -1.350078284740447998e-01 1.349970698356628418e-01 -2.227977365255355835e-01 1.592045724391937256e-01 -1.031306479126214981e-02 3.435954451560974121e-02 7.647677510976791382e-02 -2.208142429590225220e-01 -3.951692581176757812e-02 -4.737336188554763794e-02 -1.478928774595260620e-01 -3.358545154333114624e-02 2.530106306076049805e-01 -1.229599341750144958e-01
-1.485402882099151611e-01 -2.340078726410865784e-02 1.737344861030578613e-01 -1.021534856408834457e-02 -1.478036865592002869e-02 -5.004169419407844543e-02 2.034476846456527710e-01 -7.170759141445159912e-02 -2.961480803787708282e-02 1.724170893430709839e-01 -7.224294543266296387e-02 2.073188126087188721e-01 -1.586567610502243042e-02 2.011540830135345459e-01 2.464363425970077515e-01 9.593595564365386963e-02 1.092229560017585754e-01 -9.337798692286014557e-03 4.582273960113525391e-02 -7.221993058919906616e-02 -3.257164657115936279e-01 2.775153517723083496e-01 -1.235631331801414490e-01 6.322223693132400513e-02 -3.220134675502777100e-01 7.068555057048797607e-02 7.601980865001678467e-02 -3.628333508968353271e-01 -1.006494686007499695e-01 3.537560403347015381e-01 3.153223395347595215e-01 7.661204785108566284e-02
-2.411473393440246582e-01 1.606548577547073364e-01 2.122631967067718506e-01 1.587784476578235626e-02 -1.010848954319953918e-01 -2.810837030410766602e-01 2.900942601263523102e-02 -5.643372982740402222e-02 2.087737470865249634e-01 2.048066407442092896e-01 -1.949569582939147949e-01 1.700823456048965454e-01 8.058448880910873413e-02 1.470870226621627808e-01 1.785511672496795654e-01 -1.110711172223091125e-01 6.541124731302261353e-02 2.417708933353424072e-01 -4.975698515772819519e-02 2.161645889282226562e-01 -1.625850796699523926e-01 4.725847840309143066e-01 -1.340073943138122559e-01 -5.084761604666709900e-02 -9.443358331918716431e-02 -8.399392664432525635e-02 9.329111874103546143e-02 -2.594996094703674316e-01 -4.881476983428001404e-02 2.307000607252120972e-01 1.366427242755889893e-01 6.420644372701644897e-02
-1.473240256309509277e-01 4.081212580204010010e-01 1.259054094552993774e-01 3.265777602791786194e-02 1.580216437578201294e-01 1.844809204339981079e-01 1.002135351300239563e-01 1.242687702178955078e-01 -5.629543215036392212e-02 7.477909792214632034e-03 3.621656820178031921e-02 -1.557799894362688065e-02 3.205357789993286133e-01 1.856703460216522217e-01 1.821833550930023193e-01 2.988460958003997803e-01 -6.783166527748107910e-02 1.099323332309722900e-01 -1.748164445161819458e-01 -4.677761718630790710e-02 -1.714858114719390869e-01 2.896911799907684326e-01 -3.295216709375381470e-02 -4.251311719417572021e-02 -1.120187044143676758e-01 -9.938477724790573120e-02 -8.943907171487808228e-02 -2.097099125385284424e-01 -2.985336482524871826e-01 3.338564634323120117e-01 1.150733977556228638e-02 -7.109213620424270630e-02
-8.814343065023422241e-02 1.362229138612747192e-01 2.127191573381423950e-01 5.746541172266006470e-02 1.835167855024337769e-01 -2.177731543779373169e-01 -1.795082688331604004e-01 2.729324698448181152e-01 3.756948187947273254e-02 1.142353788018226624e-01 -5.313755571842193604e-02 -1.418314594775438309e-02 -2.159117348492145538e-02 4.651429057121276855e-01 1.986601054668426514e-01 1.462101284414529800e-02 -1.547923684120178223e-02 -1.103948280215263367e-01 2.011431902647018433e-01 -1.521311253309249878e-01 -1.436676830053329468e-01 -2.464198917150497437e-01 -2.111948281526565552e-01 -1.344873756170272827e-01 -1.802372038364410400e-01 -1.932004839181900024e-01 1.985302940011024475e-02 -1.408565323799848557e-02 -1.445139199495315552e-01 2.088700681924819946e-01 2.843345999717712402e-01 -1.657407432794570923e-01
-2.925905883312225342e-01 3.161925077438354492e-01 -3.968503326177597046e-02 1.260490864515304565e-01 -4.203392192721366882e-02 1.700592339038848877e-01 1.517720371484756470e-01 -1.528570353984832764e-01 1.277517294511198997e-04 -1.601279713213443756e-02 -1.971044391393661499e-01 -1.328640878200531006e-01 -5.415135622024536133e-02 2.550062239170074463e-01 1.844539046287536621e-01 -2.371022710576653481e-03 -1.328726112842559814e-01 2.663614228367805481e-02 2.546058408915996552e-02 3.412454575300216675e-02 -3.099996149539947510e-01 1.181289926171302795e-01 8.950517326593399048e-02 4.909466952085494995e-02 -3.016338646411895752e-01 1.489050239324569702e-01 1.385913789272308350e-01 -2.313095182180404663e-01 -4.406668841838836670e-01 -1.984630227088928223e-01 -2.623971551656723022e-02 -1.817057654261589050e-02
-1.955478191375732422e-01 3.359434008598327637e-01 1.375103294849395752e-01 -6.916682422161102295e-02 8.787595480680465698e-02 -3.665728867053985596e-02 -9.633788838982582092e-03 -1.726995408535003662e-01 1.199225056916475296e-02 -1.038108319044113159e-01 3.165749907493591309e-01 1.780377030372619629e-01 9.946627914905548096e-02 3.594519197940826416e-01 1.963616460561752319e-01 -6.000297144055366516e-02 5.728773400187492371e-02 1.412822753190994263e-01 -3.064522705972194672e-02 -1.257130056619644165e-01 -4.387601017951965332e-01 1.336290389299392700e-01 -1.575976014137268066e-01 1.809172928333282471e-01 -1.309648901224136353e-01 7.236852496862411499e-02 -3.166282549500465393e-02 6.025955826044082642e-02 -1.723666936159133911e-01 1.006349846720695496e-01 2.614416778087615967e-01 1.378335505723953247e-01
-2.161264419555664062e-01 1.639182865619659424e-01 -2.570824511349201202e-02 2.513102889060974121e-01 -1.184736266732215881e-01 -9.544008411467075348e-03 -2.765719294548034668e-01 -8.394724130630493164e-02 -1.320295929908752441e-01 8.285503834486007690e-02 -3.366206586360931396e-02 -9.174756705760955811e-02 1.697003468871116638e-02 3.087282478809356689e-01 3.468913137912750244e-01 2.433819882571697235e-02 -2.044576779007911682e-02 -2.296107262372970581e-01 9.742881357669830322e-02 -2.443716377019882202e-01 -1.843391358852386475e-01 2.259688824415206909e-01 -3.019611239433288574e-01 -9.969486296176910400e-02 -9.717991203069686890e-02 1.274570077657699585e-01 7.900893688201904297e-02 -1.233285069465637207e-01 -2.321502566337585449e-01 2.479541450738906860e-01 8.939964324235916138e-02 -1.885238438844680786e-01
-1.930612176656723022e-01 2.679061889648437500e-01 2.110333591699600220e-01 5.289832130074501038e-03 -1.339150071144104004e-01 -1.378356218338012695e-01 6.473310291767120361e-02 2.893972396850585938e-01 3.495829701423645020e-01 8.592838793992996216e-02 4.483902081847190857e-02 -9.758079797029495239e-02 -2.019189856946468353e-02 2.110588997602462769e-01 3.313035368919372559e-01 1.069511100649833679e-01 -1.852726191282272339e-01 -6.592097133398056030e-02 1.253376454114913940e-01 -4.225321114063262939e-01 3.094587102532386780e-02 1.313259750604629517e-01 4.783182963728904724e-02 1.210836768150329590e-01 -1.252371817827224731e-01 1.930712759494781494e-01 -1.823481172323226929e-01 -1.797135025262832642e-01 -1.359539926052093506e-01 -6.206702440977096558e-02 6.466478109359741211e-02 3.384175896644592285e-02
-1.749955415725708008e-01 1.836863756179809570e-01 -1.126804202795028687e-01 9.661731123924255371e-02 2.882648073136806488e-02 9.354919195175170898e-02 1.484699845314025879e-01 7.314451783895492554e-02 -5.436677858233451843e-02 7.654230576008558273e-03 2.268198877573013306e-02 6.680205464363098145e-02 -9.746075607836246490e-03 1.717866212129592896e-01 1.257086545228958130e-01 2.177393287420272827e-01 -1.672229170799255371e-01 1.756648868322372437e-01 2.819104492664337158e-01 -7.321749627590179443e-02 -4.231521189212799072e-01 -2.793622314929962158e-01 -2.969882786273956299e-01 3.687305748462677002e-02 -2.397375404834747314e-01 1.759325563907623291e-01 4.044441133737564087e-02 -2.378595024347305298e-01 -2.296933233737945557e-01 1.452429741621017456e-01 2.528821229934692383e-01 3.250653296709060669e-02
6.604173779487609863e-02 1.000534668564796448e-01 2.546232752501964569e-02 9.648730605840682983e-02 7.121018320322036743e-02 7.428973913192749023e-03 -1.057381257414817810e-01 -9.693347662687301636e-02 2.102087736129760742e-01 7.107812911272048950e-02 -1.885401457548141479e-01 2.323733121156692505e-01 1.600845344364643097e-02 3.658763766288757324e-01 2.524648308753967285e-01 1.283649504184722900e-01 -8.556215465068817139e-02 5.055258274078369141e-01 -1.624832898378372192e-01 -7.323155552148818970e-02 -2.329659014940261841e-01 9.982871264219284058e-02 -1.503417342901229858e-01 -1.788222789764404297e-01 -1.394010484218597412e-01 -8.776100352406501770e-03 1.999008357524871826e-01 -2.472622096538543701e-01 1.381050497293472290e-01 1.114597097039222717e-01 4.428429901599884033e-02 -1.712276190519332886e-01
-2.063788622617721558e-01 2.193584442138671875e-01 8.397047966718673706e-02 2.080457955598831177e-01 1.466880887746810913e-01 -6.533311307430267334e-02 -4.016225412487983704e-02 -1.824501901865005493e-01 1.143733635544776917e-01 -2.861163392663002014e-02 -2.269922941923141479e-01 -1.894845068454742432e-02 -1.019606217741966248e-01 2.512924671173095703e-01 1.458931118249893188e-01 -1.011667996644973755e-01 -3.293865025043487549e-01 2.189356684684753418e-01 -3.284624814987182617e-01 2.764155268669128418e-01 -2.712062001228332520e-01 2.557115852832794189e-01 -1.017680019140243530e-01 -4.871417209506034851e-02 -9.056439250707626343e-02 -2.684567272663116455e-01 -6.411298364400863647e-02 6.135477498173713684e-02 -9.558469057083129883e-02 2.867978624999523163e-02 1.523773670196533203e-01 -1.170674711465835571e-01
-2.756928205490112305e-01 4.349874332547187805e-02 2.204230241477489471e-02 -5.040143616497516632e-03 1.886529475450515747e-01 -1.861752122640609741e-01 1.115259826183319092e-01 1.856825053691864014e-01 -1.900504827499389648e-01 2.571201510727405548e-02 6.317917257547378540e-02 -5.476804077625274658e-02 1.253053732216358185e-02 4.206054806709289551e-01 2.605710625648498535e-01 1.378119289875030518e-01 -6.972543150186538696e-02 2.408093214035034180e-01 7.635103166103363037e-02 4.309525713324546814e-02 -3.209836781024932861e-02 -8.150073885917663574e-02 9.092004597187042236e-02 -1.640662997961044312e-01 2.147321850061416626e-01 -2.056652754545211792e-01 -1.784178167581558228e-01 -6.520896218717098236e-03 -3.114801049232482910e-01 2.438704520463943481e-01 2.966354191303253174e-01 1.361359357833862305e-01
1.697047948837280273e-01 1.255994141101837158e-01 8.985961973667144775e-02 6.861144304275512695e-02 3.641062080860137939e-01 -8.336770534515380859e-02 -1.921816356480121613e-02 1.019151359796524048e-01 1.013859063386917114e-01 -8.335226029157638550e-02 -2.050385028123855591e-01 2.478097975254058838e-01 2.000808417797088623e-01 3.055438399314880371e-01 -1.208858639001846313e-01 -1.148900166153907776e-01 -1.508076936006546021e-01 4.765092581510543823e-02 4.627395048737525940e-02 -4.424774646759033203e-02 -1.795199662446975708e-01 1.730572246015071869e-02 4.049267247319221497e-02 -8.210542052984237671e-02 2.660224772989749908e-02 2.884898521006107330e-02 6.281741708517074585e-02 -3.052130341529846191e-01 -2.973313331604003906e-01 3.316083252429962158e-01 2.256722599267959595e-01 3.041775822639465332e-01
-2.119590640068054199e-01 5.957239773124456406e-03 3.240269422531127930e-02 2.775455266237258911e-02 1.370050758123397827e-01 -9.954734891653060913e-02 1.069144606590270996e-01 -1.385393440723419189e-01 -7.128296047449111938e-02 8.804816752672195435e-02 -3.107787668704986572e-02 1.554433703422546387e-01 -1.437422931194305420e-01 1.725947111845016479e-01 2.373729497194290161e-01 1.042020618915557861e-01 1.696645915508270264e-01 -7.265186309814453125e-02 1.329738050699234009e-01 -4.375364258885383606e-02 -2.365569919347763062e-01 3.426325023174285889e-01 -3.255366683006286621e-01 1.195397451519966125e-01 -2.586115002632141113e-01 7.611851394176483154e-02 4.165974631905555725e-02 -3.731006681919097900e-01 -1.343342810869216919e-01 2.961711287498474121e-01 2.456502914428710938e-01 1.062789037823677063e-01
-1.968255192041397095e-01 4.446645379066467285e-01 1.334886718541383743e-02 -4.781845211982727051e-02 -3.380961716175079346e-03 1.729099601507186890e-01 2.225812524557113647e-01 3.175166994333267212e-02 8.423417806625366211e-02 1.107152085751295090e-02 -9.572606533765792847e-02 -9.307125955820083618e-02 -6.994987837970256805e-03 2.529495358467102051e-01 1.308812648057937622e-01 1.506992429494857788e-02 4.254694655537605286e-02 -1.290743947029113770e-01 -1.226384192705154419e-01 -2.413274943828582764e-01 -2.905448973178863525e-01 3.362871408462524414e-01 4.282209649682044983e-02 -1.292436718940734863e-01 -9.537115693092346191e-02 3.506287233904004097e-03 1.501068323850631714e-01 -9.990478307008743286e-02 -3.903918266296386719e-01 -2.465887516736984253e-01 1.209197379648685455e-02 -1.067880094051361084e-01
-2.572940886020660400e-01 6.267017126083374023e-02 2.941276431083679199e-01 1.214789822697639465e-01 6.171785295009613037e-02 -2.603173851966857910e-01 -5.277032405138015747e-02 -6.713486462831497192e-02 2.476392388343811035e-01 -6.510481238365173340e-02 -2.869351953268051147e-02 1.347599327564239502e-01 -1.905746310949325562e-01 3.810585737228393555e-01 2.411234080791473389e-01 -1.650415211915969849e-01 1.025493666529655457e-01 -1.003184542059898376e-01 2.695299498736858368e-02 -7.638912647962570190e-02 -1.017772182822227478e-01 -2.005696743726730347e-01 6.481117010116577148e-02 -9.485820680856704712e-02 -8.958075940608978271e-02 1.915989816188812256e-01 -7.107613235712051392e-02 -1.609250307083129883e-01 -4.000153243541717529e-01 -2.214626036584377289e-02 2.420512735843658447e-01 -1.121822148561477661e-01
-1.120704412460327148e-01 2.274332195520401001e-01 5.403295904397964478e-02 -9.909915737807750702e-03 1.453154683113098145e-01 -1.136047020554542542e-01 -1.233088001608848572e-01 2.125773429870605469e-01 9.984179586172103882e-02 1.813255697488784790e-01 -2.408535182476043701e-01 -1.612135022878646851e-01 -2.168861925601959229e-01 1.952014416456222534e-01 2.825691401958465576e-01 2.541361153125762939e-01 -1.001601740717887878e-01 5.136429890990257263e-02 2.407403476536273956e-02 -3.199296891689300537e-01 2.207537740468978882e-02 2.767953872680664062e-01 -1.459865365177392960e-02 3.719186186790466309e-01 -5.513239651918411255e-03 -2.003250420093536377e-01 8.170207589864730835e-02 -2.924521565437316895e-01 -1.030532419681549072e-01 -6.969852838665246964e-03 2.022400870919227600e-02 -8.469062298536300659e-02
-1.843139827251434326e-01 2.815234661102294922e-01 9.343858063220977783e-02 2.737721614539623260e-02 -9.018013626337051392e-02 5.609969794750213623e-02 -3.256306052207946777e-02 1.159113738685846329e-02 8.385704830288887024e-03 -6.699589639902114868e-02 6.560276448726654053e-02 1.444608122110366821e-01 1.886448860168457031e-01 2.462352812290191650e-01 1.315930187702178955e-01 2.181890755891799927e-01 1.087257415056228638e-01 -1.526654418557882309e-02 -8.993931114673614502e-02 -1.876179501414299011e-02 -5.529329180717468262e-01 -6.537431478500366211e-02 8.808545023202896118e-02 4.859294742345809937e-02 -4.052790701389312744e-01 9.543260186910629272e-02 1.257964372634887695e-01 -9.786454588174819946e-02 -1.080023795366287231e-01 1.230860054492950439e-01 3.079490363597869873e-01 1.136334687471389771e-01
-1.736280173063278198e-01 2.908825576305389404e-01 1.454538404941558838e-01 -1.352870911359786987e-01 2.479649931192398071e-01 2.568105161190032959e-01 7.421646267175674438e-02 -1.160618662834167480e-01 -5.893500521779060364e-02 -3.582258149981498718e-02 4.908501729369163513e-02 1.320424210280179977e-02 4.529170691967010498e-02 3.979035019874572754e-01 2.156074494123458862e-01 1.277857809327542782e-03 2.993076667189598083e-02 1.143079400062561035e-01 6.052658334374427795e-02 -2.819649279117584229e-01 -1.367148458957672119e-01 -1.005888357758522034e-02 -1.006361693143844604e-01 -1.112851351499557495e-01 -9.056196361780166626e-02 -5.684772040694952011e-04 -1.046429052948951721e-01 1.609611660242080688e-01 -4.570975601673126221e-01 1.957482397556304932e-01 1.972159743309020996e-01 1.245527192950248718e-01
-3.028197586536407471e-01 2.081751674413681030e-01 1.107640489935874939e-01 1.121493428945541382e-01 -1.878870576620101929e-01 2.808997221291065216e-02 -1.597304493188858032e-01 -1.756944209337234497e-01 1.288161426782608032e-01 1.436584535986185074e-02 -1.460122466087341309e-01 2.497667968273162842e-01 1.837713569402694702e-01 2.264636904001235962e-01 1.693427562713623047e-01 4.035127162933349609e-02 -1.088088750839233398e-01 1.117518693208694458e-01 1.605914235115051270e-01 -1.428031772375106812e-01 1.377716213464736938e-01 4.454854428768157959e-01 -1.170092076063156128e-01 1.684413552284240723e-01 -4.582441598176956177e-02 -9.468770027160644531e-02 -1.639154851436614990e-01 -1.520785540342330933e-01 -3.521013557910919189e-01 -4.153127223253250122e-02 6.976719945669174194e-02 -1.006810143589973450e-01
-2.574150562286376953e-01 3.969939053058624268e-01 4.311395063996315002e-02 1.317347884178161621e-01 -2.305255234241485596e-01 -1.854818612337112427e-01 3.148474497720599174e-03 -1.137064900831319392e-04 -2.032704800367355347e-01 2.741372212767601013e-02 7.315427809953689575e-02 2.191416025161743164e-01 -1.595393568277359009e-01 1.125774011015892029e-01 1.781376302242279053e-01 8.379800617694854736e-02 -3.850019872188568115e-01 -3.387589007616043091e-02 4.778203740715980530e-02 -5.376752465963363647e-02 -1.416171789169311523e-01 2.551814913749694824e-01 -3.360567614436149597e-02 -5.349031463265419006e-02 1.833290457725524902e-01 1.229678913950920105e-01 -2.172197997570037842e-01 -1.536819245666265488e-02 -1.987910866737365723e-01 -1.515867561101913452e-02 2.935828864574432373e-01 1.767396628856658936e-01
-4.013200998306274414e-01 1.297830492258071899e-01 -4.904929548501968384e-02 -1.762739270925521851e-01 -1.405702829360961914e-01 -4.375241324305534363e-02 -1.147741675376892090e-01 -1.412849277257919312e-01 3.300789743661880493e-02 -7.413522899150848389e-02 -2.523999810218811035e-01 1.437634974718093872e-01 1.487412750720977783e-01 1.313516199588775635e-01 1.888463497161865234e-01 6.433048099279403687e-02 -9.912706166505813599e-02 -3.603623807430267334e-02 -1.717554181814193726e-01 -2.619437277317047119e-01 -4.395124688744544983e-02 3.910674154758453369e-01 -2.483153194189071655e-01 -8.918401598930358887e-02 -1.437695026397705078e-01 -1.048021204769611359e-02 -1.244359016418457031e-01 -1.291802227497100830e-01 -3.796616196632385254e-01 -9.757293760776519775e-02 1.508842110633850098e-01 2.395419217646121979e-02
3.543162345886230469e-02 1.269317716360092163e-01 1.686195731163024902e-01 1.878655999898910522e-01 -6.278818845748901367e-02 5.607967078685760498e-02 -2.113798707723617554e-01 3.146631717681884766e-01 2.228429615497589111e-01 4.333944246172904968e-02 -2.480436116456985474e-01 1.827363222837448120e-01 -1.819679141044616699e-01 3.470482528209686279e-01 1.210151910781860352e-01 -1.776574999094009399e-01 6.093215942382812500e-02 2.317664213478565216e-02 -1.414108276367187500e-01 -7.510135415941476822e-03 -5.793430656194686890e-02 -3.186382725834846497e-02 1.523648351430892944e-01 2.269222140312194824e-01 2.441032603383064270e-02 2.368383407592773438e-01 9.718329645693302155e-03 -2.704603075981140137e-01 -2.112282067537307739e-01 -6.872122734785079956e-02 3.376484215259552002e-01 -1.588910073041915894e-01
-2.905899584293365479e-01 9.991145133972167969e-02 -1.306919753551483154e-01 1.362034082412719727e-01 2.970791235566139221e-02 9.573259949684143066e-02 1.144942939281463623e-01 1.627112478017807007e-01 -4.340125992894172668e-02 2.603144049644470215e-01 -1.359476298093795776e-01 4.608209431171417236e-02 1.183584257960319519e-01 4.818875491619110107e-01 1.441008746623992920e-01 2.199427038431167603e-01 9.284417331218719482e-02 9.159778803586959839e-02 1.388306021690368652e-01 1.274584829807281494e-01 1.342194974422454834e-01 2.018459439277648926e-01 -1.155011355876922607e-01 3.436049446463584900e-02 -2.637550830841064453e-01 -1.509559340775012970e-03 4.602569621056318283e-03 -2.624474093317985535e-02 -4.045366942882537842e-01 5.519738420844078064e-02 1.909334510564804077e-01 -1.243255585432052612e-01
4.200401529669761658e-02 1.183170378208160400e-01 1.300449818372726440e-01 3.701362609863281250e-01 -5.734749510884284973e-02 4.705511033535003662e-02 -6.338696926832199097e-02 1.324031800031661987e-01 -4.138083383440971375e-02 2.051036655902862549e-01 4.041667655110359192e-02 1.479088515043258667e-01 -2.911347448825836182e-01 1.632372140884399414e-01 6.443719565868377686e-02 -2.131917178630828857e-01 -4.780125617980957031e-02 1.456422805786132812e-01 -7.216320186853408813e-02 1.117145176976919174e-02 -1.384539306163787842e-01 2.802340090274810791e-01 -8.088300377130508423e-02 1.303287148475646973e-01 1.341421343386173248e-02 -2.308439835906028748e-02 2.407432496547698975e-01 6.417944282293319702e-02 -2.372736483812332153e-01 -1.202165186405181885e-01 5.262184143066406250e-01 -1.202943548560142517e-01
-3.364413380622863770e-01 7.998681068420410156e-02 1.209017857909202576e-01 9.001064300537109375e-02 -1.039858683943748474e-01 -1.351487636566162109e-02 -1.575687974691390991e-01 -1.582031697034835815e-01 1.910167932510375977e-01 -1.992382407188415527e-01 -1.930572688579559326e-01 3.426205515861511230e-01 2.226881533861160278e-01 1.810599863529205322e-01 1.572860926389694214e-01 1.201231963932514191e-02 -2.210962474346160889e-01 2.687159180641174316e-02 1.317081749439239502e-01 6.704200990498065948e-03 5.580631643533706665e-02 3.281805813312530518e-01 -1.793671399354934692e-01 8.503185212612152100e-02 -2.045687884092330933e-01 -1.428867578506469727e-01 -3.995121642947196960e-02 -1.463705599308013916e-01 -2.719818353652954102e-01 7.066447287797927856e-02 2.749155759811401367e-01 -4.110995680093765259e-02
-4.508855938911437988e-02 2.715890407562255859e-01 1.316999047994613647e-01 -7.247003167867660522e-02 1.023796200752258301e-01 4.487957432866096497e-02 -9.372024983167648315e-02 2.808032333850860596e-01 7.343993987888097763e-03 1.107647195458412170e-01 -7.574693858623504639e-02 -5.227787420153617859e-02 -6.413644552230834961e-02 4.440850913524627686e-01 5.237009376287460327e-03 1.443714485503733158e-03 -1.103920955210924149e-02 -9.338709712028503418e-02 2.163154184818267822e-01 -1.853255629539489746e-01 -2.157009541988372803e-01 -2.046916820108890533e-02 -2.930151820182800293e-01 -2.783729461953043938e-03 -2.682048082351684570e-01 -7.012043148279190063e-02 3.472895175218582153e-02 1.537891179323196411e-01 -5.054611340165138245e-02 -9.344749152660369873e-02 3.899936676025390625e-01 -3.024059832096099854e-01
-1.944938898086547852e-01 1.285711377859115601e-01 -9.342356771230697632e-02 2.966239154338836670e-01 -4.903831332921981812e-02 6.159487739205360413e-02 1.919846683740615845e-01 3.699766099452972412e-01 3.799064829945564270e-02 2.847989499568939209e-01 -1.017003059387207031e-01 -5.006662011146545410e-02 -1.463704183697700500e-02 4.568087756633758545e-01 1.093222051858901978e-01 -2.446283958852291107e-02 -5.906417500227689743e-03 6.100651249289512634e-02 -4.019417986273765564e-02 2.749896980822086334e-02 -4.687251150608062744e-02 4.767214506864547729e-02 5.336570367217063904e-02 2.738648355007171631e-01 -3.092902004718780518e-01 -2.119245193898677826e-02 -1.196140274405479431e-01 1.661288924515247345e-02 -3.238159120082855225e-01 1.904663443565368652e-01 -1.945865340530872345e-02 1.072053909301757812e-01
-4.030081927776336670e-01 2.477733194828033447e-01 1.322567164897918701e-01 -9.290567785501480103e-02 1.806026510894298553e-02 1.765044033527374268e-01 2.631879784166812897e-02 1.320827454328536987e-01 2.551016509532928467e-01 4.725790582597255707e-03 7.905483245849609375e-03 -9.286221116781234741e-02 -1.386738270521163940e-01 2.318160086870193481e-01 3.830960094928741455e-01 1.463678944855928421e-02 -6.138290092349052429e-02 -2.362889796495437622e-01 -5.230402573943138123e-02 -3.046673536300659180e-01 5.508053302764892578e-02 2.929942905902862549e-01 -1.769892722368240356e-01 -1.172609776258468628e-01 -6.988150626420974731e-02 -1.658755391836166382e-01 1.126879155635833740e-01 -8.262782543897628784e-02 2.552681788802146912e-02 -9.481462091207504272e-02 1.484102457761764526e-01 1.844337880611419678e-01
-1.306441426277160645e-01 2.303868532180786133e-01 -6.127172708511352539e-02 -3.214330673217773438e-01 4.561491776257753372e-03 -1.619964987039566040e-01 6.819270551204681396e-02 -5.869393702596426010e-03 1.191112957894802094e-02 -1.571181714534759521e-01 -1.901094168424606323e-01 6.288614869117736816e-02 7.553538680076599121e-02 1.248171180486679077e-01 7.688615471124649048e-02 -4.599140956997871399e-02 -1.194582581520080566e-01 2.752408385276794434e-01 -6.542997062206268311e-02 -6.362365093082189560e-03 -2.758628427982330322e-01 1.453445404767990112e-01 2.440153807401657104e-01 -6.645208597183227539e-02 -1.623725444078445435e-01 9.015481173992156982e-02 1.196643933653831482e-01 -2.866814732551574707e-01 -4.554290473461151123e-01 -7.695111632347106934e-02 2.359775304794311523e-01 -2.050395756959915161e-01
-2.158917933702468872e-01 2.302210777997970581e-01 8.271767199039459229e-02 2.642410397529602051e-01 2.548487484455108643e-02 1.020054519176483154e-01 1.901335828006267548e-02 -3.358460590243339539e-02 -7.570533454418182373e-02 -5.980105698108673096e-02 -2.509483993053436279e-01 -1.626568138599395752e-01 2.204817235469818115e-01 3.678748905658721924e-01 2.177939116954803467e-01 1.507703363895416260e-01 5.522499233484268188e-02 2.382464855909347534e-01 1.592480242252349854e-01 4.907909780740737915e-03 2.482348121702671051e-02 1.062094792723655701e-01 -1.460080742835998535e-01 1.021392270922660828e-01 6.082459911704063416e-02 1.864162087440490723e-01 -2.095779180526733398e-01 -4.776238277554512024e-02 -2.860887646675109863e-01 -1.263170689344406128e-01 6.488145142793655396e-02 3.779146969318389893e-01
-1.772152930498123169e-01 -3.754064440727233887e-02 1.977492719888687134e-01 6.767865270376205444e-02 3.107758425176143646e-02 -1.329779718071222305e-02 1.406356394290924072e-01 -1.051479205489158630e-01 8.667270094156265259e-02 2.346337586641311646e-01 -2.123447805643081665e-01 -4.139361530542373657e-02 1.616790294647216797e-01 3.725841641426086426e-01 2.103130221366882324e-01 -3.263647109270095825e-02 9.454438090324401855e-02 1.203491762280464172e-01 -1.851187832653522491e-02 -2.242994681000709534e-02 2.988979518413543701e-01 3.690535724163055420e-01 -1.844793409109115601e-01 -3.288337588310241699e-02 8.659996837377548218e-02 2.205252647399902344e-02 -4.843109101057052612e-02 -9.905634075403213501e-02 -3.501582443714141846e-01 1.180685162544250488e-01 3.386926949024200439e-01 1.247727870941162109e-01
-2.608206272125244141e-01 2.293210923671722412e-01 6.134078837931156158e-03 1.971672475337982178e-02 9.031580388545989990e-02 -1.619669795036315918e-01 -8.496588468551635742e-02 -9.365084022283554077e-02 1.115143951028585434e-02 -1.495050936937332153e-01 -3.376150429248809814e-01 5.213997140526771545e-02 -1.016734912991523743e-01 1.670336425304412842e-01 1.607556492090225220e-01 3.533378243446350098e-01 -1.315043419599533081e-01 3.090219758450984955e-02 2.995567582547664642e-02 -3.270966112613677979e-01 -1.445359885692596436e-01 7.889279723167419434e-02 1.560252606868743896e-01 1.965102851390838623e-01 -5.246271565556526184e-02 1.181422024965286255e-01 -1.140405237674713135e-01 -4.777059257030487061e-01 -1.035607531666755676e-01 6.590231508016586304e-02 -5.560338497161865234e-03 1.060293018817901611e-01
-2.451320886611938477e-01 3.468230664730072021e-01 -9.130256623029708862e-02 -7.481998205184936523e-02 1.120701879262924194e-01 7.936123758554458618e-02 1.336563527584075928e-01 1.113425940275192261e-01 1.770377345383167267e-02 -3.957003355026245117e-02 -2.904732227325439453e-01 -4.773515835404396057e-02 2.918841540813446045e-01 2.121859639883041382e-01 3.028003573417663574e-01 1.171266362071037292e-01 2.878690659999847412e-01 2.533639371395111084e-01 -7.417303323745727539e-02 1.971288025379180908e-02 -9.927169978618621826e-02 1.965983957052230835e-01 -1.821683943271636963e-01 1.434288769960403442e-01 -9.440744295716285706e-03 8.561249822378158569e-03 -1.915808916091918945e-01 -1.837332695722579956e-01 -2.635001242160797119e-01 -1.291191428899765015e-01 1.428816765546798706e-01 7.370176725089550018e-03
-2.807320058345794678e-01 -8.710575848817825317e-02 4.264979064464569092e-02 7.961195707321166992e-02 1.459752470254898071e-01 -1.955227255821228027e-01 -1.051533296704292297e-01 1.020113006234169006e-01 3.629586100578308105e-01 1.567622423171997070e-01 -2.541613578796386719e-01 2.159907370805740356e-01 -1.978340297937393188e-01 1.090087145566940308e-01 -2.734591066837310791e-02 4.211034253239631653e-02 -2.394825071096420288e-01 2.703139185905456543e-01 3.923452645540237427e-02 -2.210739105939865112e-01 -1.070906370878219604e-01 -3.525253012776374817e-02 -3.007059395313262939e-01 -1.461830437183380127e-01 -2.187141180038452148e-01 -1.138903200626373291e-02 -2.465887367725372314e-01 -9.836740046739578247e-02 1.671505533158779144e-02 -1.252889167517423630e-02 2.349081784486770630e-01 -1.547023355960845947e-01
-1.607650667428970337e-01 8.444893360137939453e-02 2.601674497127532959e-01 2.280530482530593872e-01 -4.854905232787132263e-02 1.914203725755214691e-02 -1.153092980384826660e-01 1.906984746456146240e-01 4.226903547532856464e-04 -2.886279523372650146e-01 -1.545314937829971313e-01 2.654544115066528320e-01 8.934404700994491577e-02 3.377496600151062012e-01 -1.870694309473037720e-01 1.606705486774444580e-01 -2.355393171310424805e-01 7.180323451757431030e-02 1.967805922031402588e-01 -1.048480570316314697e-01 -2.137151360511779785e-01 -1.634443849325180054e-01 -1.667373776435852051e-01 3.744407370686531067e-02 -1.167639642953872681e-01 -1.614302396774291992e-01 -2.477017045021057129e-02 -9.586960077285766602e-02 -9.901033341884613037e-02 -2.120917439460754395e-01 3.434524834156036377e-01 1.540687773376703262e-02
-2.671637535095214844e-01 2.772539258003234863e-01 -5.152776464819908142e-02 2.948761545121669769e-02 -2.465655505657196045e-01 -1.018421500921249390e-01 6.322225928306579590e-02 1.547709852457046509e-01 3.229815363883972168e-01 -1.845858991146087646e-02 -1.395923644304275513e-01 7.513172179460525513e-02 5.902068316936492920e-02 -8.619492501020431519e-02 1.244005337357521057e-01 -4.070536233484745026e-03 -1.121079102158546448e-01 9.904082864522933960e-02 3.494279086589813232e-02 -1.512670218944549561e-01 -2.343600392341613770e-01 2.494203895330429077e-01 -7.909904420375823975e-02 -3.431149199604988098e-02 -2.377164661884307861e-01 2.179361581802368164e-01 1.767387092113494873e-01 4.803273081779479980e-02 -3.552109301090240479e-01 3.130897581577301025e-01 2.386173158884048462e-01 -5.640604346990585327e-02
-3.228767216205596924e-01 1.724542826414108276e-01 1.730628758668899536e-01 3.743412718176841736e-02 -1.668442934751510620e-01 1.122061815112829208e-02 -1.367070227861404419e-01 -1.405395418405532837e-01 1.645792722702026367e-01 -1.523609459400177002e-01 -1.469253003597259521e-01 2.162396758794784546e-01 1.926288753747940063e-01 2.077271491289138794e-01 1.679255217313766479e-01 -4.089919850230216980e-02 -1.174984052777290344e-01 1.552495453506708145e-02 1.703824549913406372e-01 -2.961042150855064392e-02 4.543448239564895630e-02 3.458651602268218994e-01 -1.855875104665756226e-01 -1.255803648382425308e-02 -1.908160597085952759e-01 -1.818218678236007690e-01 -3.501457348465919495e-02 -1.667732745409011841e-01 -3.543864488601684570e-01 9.996862709522247314e-02 2.979744672775268555e-01 -1.278948038816452026e-01
-1.106887236237525940e-01 2.056457996368408203e-01 1.445838361978530884e-01 -7.772329449653625488e-02 -7.775632292032241821e-02 -1.311079710721969604e-01 4.674695432186126709e-03 -1.827089786529541016e-01 -8.574463427066802979e-02 -1.281976699829101562e-01 -7.468999177217483521e-02 2.927931249141693115e-01 -1.111826859414577484e-03 2.656221687793731689e-01 7.849516719579696655e-02 7.964164763689041138e-02 -4.370545595884323120e-02 2.897631525993347168e-01 7.630676776170730591e-02 -2.186421155929565430e-01 -5.065718889236450195e-01 -3.298755735158920288e-02 -1.625643223524093628e-01 1.079408675432205200e-01 -5.344587191939353943e-02 -3.618183732032775879e-02 -4.401798546314239502e-02 -4.060366749763488770e-02 -4.148583710193634033e-01 5.932539701461791992e-02 9.647997468709945679e-02 1.890766024589538574e-01
-3.208093345165252686e-01 1.433654278516769409e-01 6.645204871892929077e-02 1.919751316308975220e-01 1.074244678020477295e-01 -3.362782895565032959e-01 -7.171041518449783325e-02 2.097148895263671875e-01 -8.325699716806411743e-02 2.232931852340698242e-01 -2.325177192687988281e-02 2.669081389904022217e-01 1.338394433259963989e-01 1.544900536537170410e-01 2.223141789436340332e-01 1.114085838198661804e-01 -3.327149152755737305e-01 -6.305748224258422852e-02 -8.778378367424011230e-02 -6.550768017768859863e-02 -7.999064028263092041e-02 -6.643554568290710449e-02 2.611337900161743164e-01 5.902091413736343384e-02 2.349021285772323608e-01 -7.069830596446990967e-02 8.429443091154098511e-02 -3.594445884227752686e-01 -2.959536388516426086e-02 -2.020329795777797699e-02 1.409753710031509399e-01 5.023253709077835083e-02
-2.627851665019989014e-01 2.547510862350463867e-01 6.949970871210098267e-02 4.894075915217399597e-02 -2.211655080318450928e-01 -7.228900492191314697e-02 8.047772943973541260e-02 1.370348781347274780e-01 1.416175663471221924e-01 8.826845884323120117e-02 -3.282307386398315430e-01 6.971129029989242554e-02 1.318636238574981689e-01 -1.337291300296783447e-02 1.011686176061630249e-01 -1.857932806015014648e-01 -1.467184163630008698e-02 2.968077361583709717e-01 3.832479193806648254e-02 -6.847687065601348877e-02 -1.534397006034851074e-01 3.362243175506591797e-01 -3.017141819000244141e-01 2.381622046232223511e-01 -1.680916845798492432e-01 1.551901102066040039e-01 6.950248032808303833e-02 -1.801497340202331543e-01 -2.752194106578826904e-01 1.661773622035980225e-01 6.054496765136718750e-02 3.466347977519035339e-02
-3.085418343544006348e-01 2.539677917957305908e-01 8.506912738084793091e-02 2.688178718090057373e-01 -1.863707602024078369e-02 -7.750649750232696533e-02 4.829293116927146912e-02 -7.504732906818389893e-02 7.857885211706161499e-02 1.562196612358093262e-01 -3.149878680706024170e-01 6.020504981279373169e-02 5.958021432161331177e-02 3.269291818141937256e-01 2.812250889837741852e-02 -9.647128731012344360e-02 6.984243541955947876e-02 1.744060665369033813e-01 2.019216716289520264e-01 -2.219250425696372986e-02 1.991138309240341187e-01 4.552017450332641602e-01 -9.249137365259230137e-04 -3.263169527053833008e-02 -9.081317484378814697e-02 -7.493782043457031250e-02 -2.675374411046504974e-02 -2.279019504785537720e-01 -2.883955240249633789e-01 8.913727104663848877e-02 9.085531532764434814e-02 -4.649069905281066895e-02
-1.234083250164985657e-02 7.614985853433609009e-02 -1.562326867133378983e-02 7.514335215091705322e-02 -2.959101647138595581e-02 -7.073394209146499634e-02 1.839434355497360229e-02 2.655481733381748199e-02 1.430139392614364624e-01 -1.597461104393005371e-01 -4.151611328125000000e-01 -2.432378679513931274e-01 -1.448106765747070312e-01 3.165148496627807617e-01 2.176324129104614258e-01 -9.899865090847015381e-02 -2.371080070734024048e-01 2.251886576414108276e-01 -3.518846929073333740e-01 1.454202979803085327e-01 -5.905751883983612061e-02 7.555210590362548828e-02 -1.589926332235336304e-02 -1.918358169496059418e-02 -6.085089221596717834e-02 -8.412735164165496826e-02 -9.680194407701492310e-02 -6.027461495250463486e-03 -2.197654992341995239e-01 1.002258285880088806e-01 3.700332641601562500e-01 -2.196668237447738647e-01
-2.128183394670486450e-01 1.090588048100471497e-01 2.684975266456604004e-01 3.346799612045288086e-01 1.382182389497756958e-01 -1.046992987394332886e-01 -2.561127841472625732e-01 -3.192587941884994507e-02 1.371226757764816284e-01 2.015231549739837646e-01 -3.383563086390495300e-02 5.766070634126663208e-02 -3.370907530188560486e-02 5.884690880775451660e-01 1.021117903292179108e-02 -4.614578187465667725e-02 -1.013458222150802612e-01 6.962032616138458252e-02 -1.143309548497200012e-01 -3.000733256340026855e-01 -1.837216615676879883e-01 -1.074039712548255920e-01 3.150636702775955200e-02 -1.261561363935470581e-01 -6.658567488193511963e-02 4.804260656237602234e-02 -1.032565534114837646e-02 -1.617920100688934326e-01 8.593921363353729248e-02 -1.502070669084787369e-02 1.579672247171401978e-01 4.963214322924613953e-02
-3.379650413990020752e-02 2.230175584554672241e-01 2.359438985586166382e-01 -8.550350368022918701e-02 2.718056440353393555e-01 8.868820965290069580e-03 -5.193374678492546082e-02 1.388828009366989136e-01 4.139870703220367432e-01 5.791845545172691345e-02 -3.022090494632720947e-01 2.757161259651184082e-01 8.977554738521575928e-02 6.094112247228622437e-02 1.265247166156768799e-01 1.250520050525665283e-01 -6.363639235496520996e-02 -1.335813850164413452e-01 5.286253988742828369e-02 -2.141590416431427002e-01 -2.561561018228530884e-02 3.426017761230468750e-01 -2.287926152348518372e-03 -3.884619101881980896e-02 5.125749856233596802e-02 -1.432877779006958008e-02 8.770500426180660725e-04 -1.443209797143936157e-01 -2.736129164695739746e-01 -2.329053729772567749e-01 3.248264640569686890e-02 2.465036809444427490e-01
5.380999669432640076e-02 2.358554154634475708e-01 -1.385996341705322266e-01 1.310232728719711304e-01 -3.499984368681907654e-02 1.058171913027763367e-01 -2.756333649158477783e-01 -1.417995989322662354e-01 7.866907119750976562e-02 -1.098175626248121262e-02 -3.118154406547546387e-01 2.792374491691589355e-01 -1.288908720016479492e-01 2.663803398609161377e-01 3.477168977260589600e-01 1.339677572250366211e-01 1.688672974705696106e-02 -7.441452890634536743e-02 -7.147067785263061523e-02 -3.151186704635620117e-01 -1.190416961908340454e-01 -8.743587136268615723e-02 1.822208464145660400e-01 1.296297460794448853e-01 -3.373947367072105408e-02 4.814901575446128845e-02 1.911635994911193848e-01 -7.677544653415679932e-02 -4.845608770847320557e-02 -2.518269419670104980e-02 3.159758746623992920e-01 2.405965924263000488e-01
-3.014207482337951660e-01 1.687586456537246704e-01 1.082587987184524536e-02 2.886207103729248047e-01 1.416004598140716553e-01 -4.168984591960906982e-01 -1.506062895059585571e-01 1.517600715160369873e-01 -4.867939651012420654e-02 1.412470042705535889e-01 -3.547950461506843567e-02 7.707722950726747513e-03 1.578145027160644531e-01 3.145716190338134766e-01 1.045796796679496765e-01 3.902342170476913452e-02 -1.666374504566192627e-01 -2.932846546173095703e-01 -1.246849223971366882e-01 7.316579669713973999e-02 -1.845751106739044189e-01 7.625413686037063599e-02 -1.744227483868598938e-02 1.024716272950172424e-01 -3.147558122873306274e-02 -3.117195144295692444e-02 -7.312935590744018555e-02 -3.041378855705261230e-01 1.234498023986816406e-01 2.853783369064331055e-01 1.063992604613304138e-01 -6.735853850841522217e-02
-4.329960346221923828e-01 1.098258644342422485e-01 3.837644681334495544e-02 7.293071597814559937e-02 6.994114071130752563e-02 9.525139816105365753e-03 8.097063750028610229e-02 -1.021801233291625977e-01 1.636753678321838379e-01 5.355417728424072266e-02 -2.243883907794952393e-01 3.384781628847122192e-02 8.201766014099121094e-02 1.344506815075874329e-02 9.487576037645339966e-02 -1.926487386226654053e-01 -1.984333395957946777e-01 -4.652275517582893372e-02 1.437121331691741943e-01 7.564900815486907959e-02 -1.039500832557678223e-01 3.840136826038360596e-01 -3.256637752056121826e-01 -7.568271458148956299e-02 -1.820135861635208130e-01 3.476931899785995483e-02 9.899412840604782104e-02 -2.730949521064758301e-01 -3.464136123657226562e-01 5.027554929256439209e-02 2.412719577550888062e-01 8.481214754283428192e-03
-2.819058895111083984e-01 3.220051229000091553e-01 -2.075034892186522484e-03 -8.283297717571258545e-02 2.854785136878490448e-02 -1.699422718957066536e-03 4.683554917573928833e-02 -7.019491493701934814e-02 -1.765670031309127808e-01 7.822595536708831787e-02 -9.210966527462005615e-02 1.769540309906005859e-01 6.327719241380691528e-02 3.856481909751892090e-01 1.644867658615112305e-01 -6.859767436981201172e-02 1.013051569461822510e-01 9.536304324865341187e-02 -2.542390823364257812e-01 9.045440703630447388e-02 -2.302753627300262451e-01 4.581703245639801025e-02 4.498324915766716003e-02 -1.531821489334106445e-01 -3.259810805320739746e-01 3.429066538810729980e-01 5.223052576184272766e-02 -1.202108487486839294e-01 -1.437094658613204956e-01 -1.509356647729873657e-01 2.857698500156402588e-01 -3.923046588897705078e-02
-1.153986230492591858e-01 1.639810502529144287e-01 2.040937542915344238e-01 6.593023240566253662e-02 1.097354665398597717e-01 -3.520463109016418457e-01 -1.839930415153503418e-01 7.015555351972579956e-02 2.574090361595153809e-01 -2.771757915616035461e-02 -1.979661136865615845e-01 -2.752565313130617142e-03 -8.509707450866699219e-02 1.151349097490310669e-01 3.960138186812400818e-02 1.149147599935531616e-01 4.284778609871864319e-02 2.938072085380554199e-01 -2.435743361711502075e-01 -2.959972321987152100e-01 -2.168190628290176392e-01 2.627820670604705811e-01 -4.151420295238494873e-02 -5.577293038368225098e-02 -2.777972631156444550e-02 -2.564967274665832520e-01 -2.021585218608379364e-02 -6.844278424978256226e-02 9.314299374818801880e-02 -1.791791766881942749e-01 3.308007717132568359e-01 -1.402704417705535889e-01
-1.862749755382537842e-01 3.037644624710083008e-01 2.008106112480163574e-01 4.959761723875999451e-02 -1.328542381525039673e-01 9.189068339765071869e-03 1.952908933162689209e-02 5.467375740408897400e-02 -2.734887897968292236e-01 1.479669809341430664e-01 9.249508380889892578e-02 1.482207179069519043e-01 -1.621492207050323486e-02 4.803524538874626160e-02 2.152817994356155396e-01 1.430213004350662231e-01 3.543895483016967773e-02 7.947707921266555786e-02 3.273625671863555908e-02 2.066246122121810913e-01 -2.840681076049804688e-01 2.001801729202270508e-01 -9.279228746891021729e-02 1.072136387228965759e-01 -8.777344226837158203e-02 -1.044371910393238068e-02 -3.069291114807128906e-01 -2.697142064571380615e-01 -1.507067531347274780e-01 1.239560451358556747e-02 4.531899988651275635e-01 1.316439360380172729e-01
-1.932999640703201294e-01 4.578599333763122559e-01 -1.859646886587142944e-01 9.308598190546035767e-02 -2.243780903518199921e-02 4.755579680204391479e-02 1.148806884884834290e-01 -2.357778139412403107e-02 2.394199557602405548e-02 1.378158926963806152e-01 -2.422282397747039795e-01 -1.379838287830352783e-01 -1.365413218736648560e-01 4.275223240256309509e-02 3.183911740779876709e-01 -7.496911287307739258e-02 -1.235938072204589844e-01 3.964874893426895142e-02 -3.847070783376693726e-02 6.246411800384521484e-02 -1.476245522499084473e-01 -2.635314874351024628e-02 1.049030125141143799e-01 -4.126724973320960999e-02 -1.603183299303054810e-01 1.596492379903793335e-01 2.019128203392028809e-01 -2.258634865283966064e-01 -5.080558657646179199e-01 3.075251355767250061e-02 9.436921030282974243e-02 -1.089128851890563965e-02
-2.916175127029418945e-01 9.678120911121368408e-02 -3.473166376352310181e-02 5.380984861403703690e-03 2.001119107007980347e-01 2.083355635404586792e-01 2.444626688957214355e-01 -2.091498672962188721e-01 8.676603436470031738e-02 1.348196994513273239e-02 -1.085500717163085938e-01 -8.419857174158096313e-02 9.964410215616226196e-02 3.585488200187683105e-01 1.642592996358871460e-01 -1.633127219974994659e-02 5.398559849709272385e-03 1.265175640583038330e-01 2.492653131484985352e-01 -1.256373524665832520e-01 1.036622561514377594e-02 1.302834600210189819e-01 -8.063010871410369873e-02 -1.892217695713043213e-01 -4.041210748255252838e-03 -3.135818615555763245e-02 -2.741620875895023346e-02 2.117073833942413330e-01 -3.731107711791992188e-01 1.634387113153934479e-02 4.227426946163177490e-01 8.356955647468566895e-02
-4.364010095596313477e-01 5.200977623462677002e-02 1.993295103311538696e-01 1.573683023452758789e-01 -6.547017395496368408e-02 9.489064663648605347e-02 -3.451721072196960449e-01 9.672747552394866943e-02 8.440431207418441772e-02 -1.052096039056777954e-01 7.207397371530532837e-02 8.132797479629516602e-02 -1.898610144853591919e-01 3.603580594062805176e-01 -9.191314131021499634e-02 9.429306723177433014e-03 -1.122594326734542847e-01 2.412465661764144897e-01 1.702225357294082642e-01 1.068411767482757568e-01 -9.714908897876739502e-02 -2.813062071800231934e-02 -3.302010893821716309e-01 -6.475990265607833862e-02 1.659094691276550293e-01 -3.455121815204620361e-02 -1.071740016341209412e-01 -8.682153373956680298e-02 -8.710827678442001343e-02 -8.718772232532501221e-02 3.040990531444549561e-01 -7.783959805965423584e-02
8.125409483909606934e-03 5.114617943763732910e-01 2.075315266847610474e-01 8.005660772323608398e-02 -1.393261998891830444e-01 -1.767904609441757202e-01 2.395549416542053223e-02 -2.401095407549291849e-04 2.825815230607986450e-02 1.710882186889648438e-01 5.356024205684661865e-02 1.810317188501358032e-01 1.384956091642379761e-01 2.349568158388137817e-01 8.704771101474761963e-02 1.518444865942001343e-01 -3.884319365024566650e-01 -1.719443947076797485e-01 8.614648878574371338e-02 3.289756551384925842e-02 -1.492124348878860474e-01 1.286378651857376099e-01 -2.193518429994583130e-01 -2.215574830770492554e-01 4.322507232427597046e-02 -9.802904725074768066e-02 -9.123254567384719849e-02 -2.208485007286071777e-01 -2.267336696386337280e-01 -4.171113669872283936e-02 1.420244276523590088e-01 -5.836607422679662704e-03
-3.481337130069732666e-01 2.924844026565551758e-01 -1.860211952589452267e-03 -1.707245558500289917e-01 -5.605103075504302979e-02 -1.050174534320831299e-01 2.963714301586151123e-02 2.051059603691101074e-01 -1.017121672630310059e-01 -1.781019009649753571e-02 -2.978172302246093750e-01 2.565727829933166504e-01 2.172739990055561066e-02 3.185573220252990723e-01 3.617408573627471924e-01 1.025628149509429932e-01 1.314246952533721924e-01 -1.263748556375503540e-01 -1.108017414808273315e-01 6.799531728029251099e-02 4.768724553287029266e-03 1.040863692760467529e-01 2.401292026042938232e-01 -2.426034770905971527e-03 -6.780219823122024536e-02 5.642552860081195831e-03 -3.299960494041442871e-02 -8.530595898628234863e-02 -1.382921040058135986e-01 -2.631644904613494873e-01 2.445027381181716919e-01 1.365630924701690674e-01
-1.441953033208847046e-01 1.645622104406356812e-01 -1.134920939803123474e-01 2.580542266368865967e-01 3.649755939841270447e-02 -1.949935108423233032e-01 2.029783427715301514e-01 8.050761371850967407e-02 1.436309963464736938e-01 -5.616063252091407776e-03 -2.127204537391662598e-01 3.038834333419799805e-01 -7.041167467832565308e-02 2.759270370006561279e-01 -1.510591357946395874e-01 -1.855505555868148804e-01 8.678439259529113770e-02 1.879053711891174316e-01 -8.344994485378265381e-02 -2.485058456659317017e-01 4.116122797131538391e-02 6.380013376474380493e-02 -1.189786288887262344e-02 -3.294241428375244141e-02 6.470046937465667725e-02 -2.000345140695571899e-01 3.745378851890563965e-01 -8.737272024154663086e-02 -8.452939242124557495e-02 -1.806901767849922180e-02 4.130748808383941650e-01 1.595904491841793060e-02
-2.354214340448379517e-01 2.070571929216384888e-01 -1.068841516971588135e-01 1.094162836670875549e-01 6.136785820126533508e-02 8.899493515491485596e-02 1.205159649252891541e-01 3.063179552555084229e-02 6.015925481915473938e-02 -2.665491402149200439e-01 -1.557111740112304688e-01 -7.142368238419294357e-03 2.820632755756378174e-01 3.026194572448730469e-01 -8.917856961488723755e-02 -4.325021430850028992e-02 -4.530391693115234375e-01 1.591819375753402710e-01 -7.998704165220260620e-02 -6.428213417530059814e-02 -1.481945365667343140e-01 -8.051268756389617920e-02 -1.313101351261138916e-01 -3.995371237397193909e-02 -8.197179436683654785e-02 2.128452658653259277e-01 1.152754127979278564e-01 -2.521578371524810791e-01 -1.084344089031219482e-01 -1.768142580986022949e-01 3.282906115055084229e-01 5.609487742185592651e-02
1.808086596429347992e-02 1.429022252559661865e-01 -5.041936039924621582e-02 1.876939386129379272e-01 -2.952287532389163971e-02 -1.198552250862121582e-01 -2.905028499662876129e-02 -5.308078601956367493e-02 1.151849143207073212e-02 -1.370645314455032349e-01 -9.292916953563690186e-02 -4.440040886402130127e-02 1.114943400025367737e-01 4.180179536342620850e-01 2.810466587543487549e-01 -2.384306639432907104e-01 -3.552546501159667969e-01 2.179153561592102051e-01 -2.173686176538467407e-01 -2.120900526642799377e-02 -3.264265879988670349e-02 5.184717103838920593e-02 -7.377059757709503174e-02 1.335038691759109497e-01 1.030574664473533630e-01 -3.103464841842651367e-01 -2.075118720531463623e-01 1.888813674449920654e-01 -1.595453321933746338e-01 2.906418219208717346e-02 3.179508447647094727e-01 9.259222447872161865e-02
-3.913221955299377441e-01 1.246478632092475891e-01 -4.678861051797866821e-02 1.198304593563079834e-01 8.923039585351943970e-02 4.889601841568946838e-03 1.820662021636962891e-01 -6.734220683574676514e-02 1.590721905231475830e-01 1.568143069744110107e-01 -4.000406712293624878e-02 4.171374812722206116e-02 4.653403535485267639e-02 1.558046042919158936e-01 1.854753494262695312e-01 1.315604448318481445e-01 -2.905985713005065918e-01 9.684941172599792480e-02 1.509765237569808960e-01 7.502785325050354004e-02 -4.018246829509735107e-01 -3.369121253490447998e-01 -2.692317664623260498e-01 -1.631343066692352295e-01 -2.674802839756011963e-01 3.142028674483299255e-02 5.092550069093704224e-02 -6.108556687831878662e-02 -8.822342008352279663e-02 -1.071770265698432922e-01 1.972893774509429932e-01 6.598975509405136108e-02
-1.117571815848350525e-01 3.392593860626220703e-01 6.568352878093719482e-02 1.490435749292373657e-01 2.462940961122512817e-01 1.324613485485315323e-02 -8.891091682016849518e-03 1.301782578229904175e-01 -1.351733654737472534e-01 -2.074671722948551178e-02 -3.481311202049255371e-01 2.602833807468414307e-01 9.069941192865371704e-02 1.704399734735488892e-01 6.618070602416992188e-02 1.513373851776123047e-01 -3.561072349548339844e-01 1.396532803773880005e-01 3.727947920560836792e-02 -1.273701339960098267e-01 -3.888357058167457581e-02 -8.966357260942459106e-02 2.122752368450164795e-01 -6.966283917427062988e-02 1.676975041627883911e-01 -8.432923257350921631e-02 -1.554906219244003296e-01 2.856048755347728729e-02 -3.636368811130523682e-01 -1.558291614055633545e-01 2.132262289524078369e-01 -1.010885536670684814e-01
-2.428108453750610352e-01 3.062125444412231445e-01 1.418593078851699829e-01 1.759604215621948242e-01 -8.502329885959625244e-02 -6.014810875058174133e-02 -9.978785179555416107e-03 -3.718871623277664185e-02 -2.365523949265480042e-02 4.919339418411254883e-01 1.159032583236694336e-01 7.271605543792247772e-03 8.553695678710937500e-02 2.903871834278106689e-01 2.457893192768096924e-01 -2.393100224435329437e-02 -3.919198513031005859e-01 -1.953945122659206390e-02 3.874997049570083618e-02 1.459327489137649536e-01 -9.114780277013778687e-02 -1.901445724070072174e-02 5.140362679958343506e-02 -1.130011230707168579e-01 -1.234651878476142883e-01 -2.288694120943546295e-02 -1.138799861073493958e-01 -2.440151274204254150e-01 -3.347843512892723083e-02 2.380264997482299805e-01 1.601673960685729980e-01 -5.115951597690582275e-02
-1.245656162500381470e-01 3.251386582851409912e-01 1.185104530304670334e-02 2.584973275661468506e-01 4.827278479933738708e-02 1.094007641077041626e-01 -1.928162723779678345e-01 -8.879190683364868164e-02 1.573149710893630981e-01 1.519336402416229248e-01 -2.626543641090393066e-01 2.735951542854309082e-01 -2.706604003906250000e-01 4.202204570174217224e-02 1.912754625082015991e-01 1.067651808261871338e-01 -2.080672085285186768e-01 -8.312810957431793213e-02 -1.861120313405990601e-01 -1.818711012601852417e-01 -1.461147069931030273e-01 -2.028362452983856201e-02 2.098420262336730957e-01 1.125108376145362854e-01 -2.129752635955810547e-01 1.815021783113479614e-01 2.698105275630950928e-01 -5.275445431470870972e-02 -1.368661671876907349e-01 -6.279265880584716797e-02 1.939718574285507202e-01 1.649590730667114258e-01
-2.639999389648437500e-01 1.698034852743148804e-01 2.301593720912933350e-01 -1.846312582492828369e-01 1.618311926722526550e-02 -1.329317837953567505e-01 2.149569615721702576e-02 2.643193304538726807e-01 6.077381595969200134e-02 1.416402310132980347e-01 -3.053851425647735596e-02 1.281159184873104095e-02 -1.059307679533958435e-01 2.921569645404815674e-01 6.362875923514366150e-03 -1.498804837465286255e-01 -2.388072609901428223e-01 4.162891209125518799e-02 1.958565264940261841e-01 -7.750374823808670044e-02 -1.120058447122573853e-01 -2.616859972476959229e-01 -8.682274818420410156e-02 -1.546739041805267334e-01 -7.449086755514144897e-02 -1.001098155975341797e-01 4.917062446475028992e-02 -1.869491040706634521e-01 -2.970307171344757080e-01 -1.882482171058654785e-01 3.831391334533691406e-01 -2.078491896390914917e-01
-2.227600961923599243e-01 3.438317477703094482e-01 2.191920131444931030e-01 2.775726616382598877e-01 -1.105129197239875793e-01 6.248890236020088196e-02 -7.351537048816680908e-02 6.621141731739044189e-02 6.186058744788169861e-02 1.378460824489593506e-01 3.917968645691871643e-02 2.141118049621582031e-01 2.280356138944625854e-01 9.551402181386947632e-02 1.343756914138793945e-01 -8.163595572113990784e-03 -1.640334576368331909e-01 -9.974581748247146606e-02 -1.176162883639335632e-01 -2.140294611454010010e-01 1.167106479406356812e-01 -2.373304814100265503e-01 6.659099459648132324e-02 -2.740184403955936432e-02 -8.208247274160385132e-02 1.563643813133239746e-01 -3.021784722805023193e-01 -3.656578809022903442e-02 -1.863249242305755615e-01 7.482405751943588257e-02 4.173112809658050537e-01 1.475618332624435425e-01
-5.303899943828582764e-02 2.370126545429229736e-01 2.858552038669586182e-01 7.169675827026367188e-02 1.062664240598678589e-01 -9.546197950839996338e-02 -3.215589374303817749e-02 2.057936228811740875e-02 4.154558479785919189e-01 2.495436966419219971e-01 2.777341380715370178e-02 1.575905233621597290e-01 -7.000729441642761230e-02 -1.285204589366912842e-01 2.369286864995956421e-02 3.127521276473999023e-01 -1.858188360929489136e-01 -1.391673553735017776e-02 -1.930578351020812988e-01 -1.450951546430587769e-01 -2.440548241138458252e-01 2.890083193778991699e-01 -4.240525141358375549e-02 6.665103882551193237e-02 -8.973068743944168091e-02 -1.811095923185348511e-01 -2.114053517580032349e-01 -1.005796343088150024e-01 -1.070598810911178589e-01 -5.321398004889488220e-02 3.153646588325500488e-01 -1.533304154872894287e-02
-3.385733366012573242e-01 2.002491056919097900e-01 -6.064522266387939453e-02 2.680988237261772156e-02 -3.486343473196029663e-02 -2.530259490013122559e-01 -1.616197228431701660e-01 1.431034803390502930e-01 -8.731926232576370239e-02 -1.012658402323722839e-01 -1.520081013441085815e-01 1.568091660737991333e-01 -1.369042694568634033e-01 1.863556653261184692e-01 8.147760480642318726e-02 3.280251622200012207e-01 -3.763406574726104736e-01 -6.995970010757446289e-02 3.011354804039001465e-02 -2.665792591869831085e-02 -1.963996291160583496e-01 1.722345650196075439e-01 1.892103627324104309e-02 2.133042067289352417e-01 -5.890814960002899170e-02 1.973008960485458374e-01 -1.421001255512237549e-01 -3.182177841663360596e-01 -1.476460099220275879e-01 1.040109060704708099e-02 7.813423871994018555e-02 2.040730118751525879e-01
-9.693027287721633911e-02 1.333156675100326538e-01 2.545025050640106201e-01 -1.142462342977523804e-02 1.901036649942398071e-01 -5.848769471049308777e-02 -3.114176392555236816e-01 3.007768094539642334e-01 2.549261972308158875e-02 1.310060359537601471e-02 -1.911042258143424988e-02 -3.557342290878295898e-02 -8.002170920372009277e-02 2.163401097059249878e-01 1.412424147129058838e-01 5.756172537803649902e-02 -8.793038316071033478e-03 3.315956592559814453e-01 -2.285335361957550049e-01 -2.556795477867126465e-01 -6.337904930114746094e-02 6.653859466314315796e-02 -5.622669681906700134e-02 4.077802225947380066e-02 -1.429500132799148560e-01 2.956179343163967133e-02 -2.579820454120635986e-01 -1.714424043893814087e-02 -2.786516770720481873e-02 -1.227628365159034729e-01 3.401687741279602051e-01 -3.760047256946563721e-01
-9.089796245098114014e-02 3.207359015941619873e-01 2.732060253620147705e-01 3.653369247913360596e-01 1.119704917073249817e-01 -2.564617991447448730e-01 -9.475278668105602264e-03 1.721799820661544800e-01 9.278278052806854248e-02 2.755747735500335693e-01 -2.292747199535369873e-01 7.519733160734176636e-02 8.827234851196408272e-04 3.151619434356689453e-01 6.925610452890396118e-02 5.939007550477981567e-02 -3.069190084934234619e-01 -9.088960289955139160e-02 3.278450667858123779e-02 1.263264939188957214e-02 -7.894466072320938110e-02 -8.076762408018112183e-02 -2.278795689344406128e-01 -6.236489862203598022e-02 -6.414307653903961182e-02 -1.497168093919754028e-01 -3.832246363162994385e-02 1.338006742298603058e-02 -1.351206153631210327e-01 6.976332515478134155e-02 1.111293286085128784e-01 -2.938783466815948486e-01
-4.240653514862060547e-01 8.672738075256347656e-02 -1.606547385454177856e-01 -1.694738715887069702e-01 -5.401286180131137371e-04 6.172379851341247559e-02 -3.867027536034584045e-02 -2.149457484483718872e-01 9.131690859794616699e-02 -1.138865854591131210e-02 -2.736518979072570801e-01 1.642652004957199097e-01 1.292341053485870361e-01 1.320404559373855591e-01 2.265204787254333496e-01 4.520609974861145020e-02 -1.169756278395652771e-01 -1.294991970062255859e-01 -8.707174658775329590e-02 -3.287579417228698730e-01 -8.372215181589126587e-02 3.595622479915618896e-01 -2.155376970767974854e-01 -1.209815368056297302e-01 -1.886990368366241455e-01 -1.146175414323806763e-01 -8.544971793889999390e-02 -8.697737008333206177e-02 -2.313199490308761597e-01 4.195633530616760254e-02 2.018078118562698364e-01 7.529493421316146851e-02
-3.641855418682098389e-01 1.096512600779533386e-01 1.338447034358978271e-01 -1.990593411028385162e-02 -8.345073461532592773e-02 -1.731663197278976440e-01 -2.145093679428100586e-01 -9.051804244518280029e-02 2.964719198644161224e-02 -9.975210577249526978e-02 -1.046125814318656921e-01 2.914037108421325684e-01 1.949422955513000488e-01 1.003239303827285767e-01 3.410332500934600830e-01 -9.357447922229766846e-02 -1.970205307006835938e-01 1.209037471562623978e-02 2.366039436310529709e-03 -6.602705270051956177e-02 -7.614576816558837891e-02 3.485984206199645996e-01 -1.737192720174789429e-01 9.274771064519882202e-02 -2.463134378194808960e-01 -1.448707729578018188e-01 -1.945409737527370453e-02 -1.816173642873764038e-01 -1.969112604856491089e-01 2.718670368194580078e-01 1.700465679168701172e-01 -3.032102016732096672e-03
-2.000195384025573730e-01 2.968508303165435791e-01 1.365035772323608398e-01 7.010381668806076050e-02 1.630103439092636108e-01 2.966850996017456055e-02 -5.810611322522163391e-02 1.330671906471252441e-01 -2.934393100440502167e-02 -5.492596328258514404e-02 -4.346566796302795410e-01 1.763024926185607910e-02 1.238747388124465942e-01 1.495880335569381714e-01 9.564701467752456665e-02 2.562331259250640869e-01 -4.982508420944213867e-01 2.829120494425296783e-02 1.631535738706588745e-01 -1.153056919574737549e-01 -1.241355612874031067e-01 9.007666260004043579e-02 1.953840106725692749e-01 -1.513403207063674927e-01 5.384464561939239502e-02 -1.151233613491058350e-01 -7.652938365936279297e-02 4.464951157569885254e-02 -2.359908819198608398e-01 -1.421022266149520874e-01 1.277327984571456909e-01 -6.613071262836456299e-02
-3.513559997081756592e-01 1.336695700883865356e-01 -1.089111790060997009e-01 2.934502363204956055e-01 -2.064297944307327271e-01 -8.746876567602157593e-02 -1.203084960579872131e-01 -6.659872829914093018e-02 -6.699966266751289368e-03 9.367987513542175293e-02 -3.712697327136993408e-02 6.497064977884292603e-02 1.842105686664581299e-01 3.243375718593597412e-01 3.439111709594726562e-01 -6.811011582612991333e-02 -1.076324805617332458e-01 -1.072160229086875916e-01 -3.368800505995750427e-03 1.032378152012825012e-01 -7.783602923154830933e-02 4.214237928390502930e-01 -2.027096152305603027e-01 -7.988850027322769165e-02 -1.668463647365570068e-01 9.929160028696060181e-02 -1.447769906371831894e-02 7.127357274293899536e-02 -1.241719052195549011e-01 2.479673922061920166e-01 1.635235249996185303e-01 5.965552106499671936e-02
-1.899427175521850586e-01 3.196513354778289795e-01 2.627637386322021484e-01 3.393525779247283936e-01 -4.760360717773437500e-02 -4.964977037161588669e-03 1.659581065177917480e-02 -1.255325973033905029e-01 -8.806328475475311279e-02 3.027874231338500977e-01 6.154777854681015015e-02 -3.995947772637009621e-04 1.693143546581268311e-01 1.636704951524734497e-01 1.415732055902481079e-01 -4.630694165825843811e-02 -2.630919814109802246e-01 -3.806623443961143494e-02 -1.161451563239097595e-01 -6.956233829259872437e-02 4.852407798171043396e-02 -2.526703178882598877e-01 1.387628763914108276e-01 -4.426886886358261108e-02 -1.735991239547729492e-02 1.544603258371353149e-01 -2.247717529535293579e-01 -1.849937289953231812e-01 -1.275169849395751953e-01 8.564212173223495483e-02 4.077621400356292725e-01 5.632464587688446045e-02
-2.425945699214935303e-01 2.267051488161087036e-01 -9.996067732572555542e-02 2.568940445780754089e-02 -1.039019152522087097e-01 -3.120829164981842041e-01 -1.076663583517074585e-01 -5.554718896746635437e-02 -3.605527058243751526e-02 4.303195476531982422e-01 9.291605651378631592e-02 1.072998270392417908e-01 -2.934054434299468994e-01 1.514886915683746338e-01 3.591902852058410645e-01 1.564987301826477051e-01 2.451793290674686432e-02 7.178056985139846802e-02 1.778307855129241943e-01 -1.165653914213180542e-01 -7.177712768316268921e-02 9.910728782415390015e-02 -1.928014010190963745e-01 -2.030608057975769043e-01 -1.732269674539566040e-01 -1.898892410099506378e-02 1.570682972669601440e-02 -2.409791201353073120e-01 -1.166244596242904663e-01 1.442345082759857178e-01 1.327087432146072388e-01 4.491702467203140259e-02
-1.117799803614616394e-01 -1.113774999976158142e-01 1.448453068733215332e-01 1.271837651729583740e-01 -1.282816231250762939e-01 5.191865842789411545e-03 -1.574957668781280518e-01 2.501037716865539551e-01 1.439373474568128586e-02 -1.606756448745727539e-01 -7.883490063250064850e-03 2.162892073392868042e-01 -2.196422405540943146e-02 4.136624038219451904e-01 2.538646161556243896e-01 -2.598789632320404053e-01 8.380975574254989624e-02 1.150030419230461121e-01 4.101395606994628906e-02 -2.432084679603576660e-01 -1.823447048664093018e-01 -8.947879076004028320e-03 -2.162347733974456787e-01 1.889079511165618896e-01 5.395704880356788635e-02 9.221806377172470093e-02 1.178422570228576660e-02 -2.184572964906692505e-01 -2.488283365964889526e-01 2.769632264971733093e-02 2.137109935283660889e-01 -3.052303493022918701e-01
-1.633285731077194214e-01 6.323274970054626465e-02 2.788617908954620361e-01 1.803963333368301392e-01 1.272802650928497314e-01 -1.876628994941711426e-01 -2.000666558742523193e-01 -7.188100367784500122e-02 1.309901475906372070e-01 -3.654092922806739807e-02 1.035409942269325256e-01 2.140055149793624878e-01 -2.644239664077758789e-01 3.192114531993865967e-01 2.921269834041595459e-01 -1.400189995765686035e-01 -3.168658539652824402e-02 1.058031097054481506e-01 5.029818788170814514e-02 -2.931023538112640381e-01 -1.596885919570922852e-01 -1.354370862245559692e-01 -5.258541554212570190e-03 -1.171057596802711487e-01 8.602618426084518433e-02 1.527316719293594360e-01 -6.719354540109634399e-02 -1.524056941270828247e-01 -3.120243847370147705e-01 -1.887594908475875854e-02 1.566688120365142822e-01 -2.677359282970428467e-01
-8.727383613586425781e-02 1.458438485860824585e-01 5.871199816465377808e-02 1.527932435274124146e-01 -1.913982778787612915e-01 -4.491971433162689209e-02 -2.487007528543472290e-01 -1.726698689162731171e-02 -1.781896203756332397e-01 1.281250119209289551e-01 -9.305626153945922852e-02 9.044784121215343475e-03 1.893839612603187561e-02 2.680869698524475098e-01 3.455036282539367676e-01 -2.526485547423362732e-02 4.679154662881046534e-04 -2.545529007911682129e-01 3.263579681515693665e-02 -2.142176181077957153e-01 -2.788001298904418945e-01 2.464471161365509033e-01 -3.118783533573150635e-01 -1.007181778550148010e-01 -2.258653342723846436e-01 3.755967691540718079e-02 -2.940148301422595978e-02 -1.857808381319046021e-01 -3.524788618087768555e-01 1.104832515120506287e-01 -2.201184257864952087e-02 -1.095566675066947937e-01
-3.568299710750579834e-01 7.759816478937864304e-03 8.499936759471893311e-02 1.353183239698410034e-01 -9.483373165130615234e-02 -1.570062488317489624e-01 6.118005514144897461e-02 -2.027626633644104004e-01 3.195234015583992004e-02 5.839177221059799194e-02 -9.939759969711303711e-02 2.588572204113006592e-01 8.121746778488159180e-02 1.610472202301025391e-01 1.755142658948898315e-01 -9.412293136119842529e-02 -1.956297308206558228e-01 1.388333644717931747e-02 -7.267230749130249023e-02 -5.767997354269027710e-02 -1.126333773136138916e-01 3.473147451877593994e-01 -3.099520802497863770e-01 -2.827996760606765747e-02 -3.743217587471008301e-01 -2.180008888244628906e-01 2.624467015266418457e-02 -2.723273932933807373e-01 -1.399355828762054443e-01 1.322582364082336426e-01 1.954891979694366455e-01 -4.867931362241506577e-03
-2.053925842046737671e-01 1.136932820081710815e-01 3.650525212287902832e-01 1.482602804899215698e-01 1.156886294484138489e-01 1.379420049488544464e-02 -1.399463266134262085e-01 -1.565494947135448456e-02 1.326280832290649414e-01 1.037495657801628113e-01 -9.839485585689544678e-02 -3.639974445104598999e-02 6.229187920689582825e-02 5.497038960456848145e-01 -3.114294726401567459e-03 -1.085254400968551636e-01 6.545349489897489548e-03 -2.684561163187026978e-02 -5.208417028188705444e-02 -3.522486090660095215e-01 6.457076873630285263e-03 -1.411644369363784790e-01 8.251881599426269531e-02 -2.436653226613998413e-01 1.027653068304061890e-01 5.076415836811065674e-02 9.566215425729751587e-02 -2.257052809000015259e-01 5.066410824656486511e-02 -7.110645622014999390e-02 3.065118789672851562e-01 -1.025936454534530640e-01
-1.075283959507942200e-01 2.132619768381118774e-01 4.078211486339569092e-01 2.709234356880187988e-01 1.288903057575225830e-01 -7.172998040914535522e-02 -1.424884349107742310e-01 6.979916244745254517e-02 -1.867688260972499847e-02 1.434015575796365738e-02 -5.330560728907585144e-02 -3.499385202303528786e-03 -7.840501517057418823e-02 2.593677043914794922e-01 2.030869424343109131e-01 -1.404960155487060547e-01 4.814429953694343567e-02 -4.957251250743865967e-02 -7.761923968791961670e-02 -6.285826116800308228e-02 -4.852626845240592957e-02 -2.285918444395065308e-01 1.565359532833099365e-02 -1.890961080789566040e-01 5.552583374083042145e-03 -4.648679494857788086e-02 8.268872648477554321e-02 -2.827886939048767090e-01 -1.690624952316284180e-01 -9.494759887456893921e-02 4.348646104335784912e-01 -3.121381998062133789e-01
[truncated: 3,267,749 more chars]
