# Supplementary material for: The Language of Innovation
Source: PLoS One. 2020 Apr 30;15(4):e0230107. doi: 10.1371/journal.pone.0230107 (PMC7194493; doi:10.1371/journal.pone.0230107)
Supplement: S24 File — (GZ) [file pone.0230107.s024.tar.gz › 2002-2006/V2Run_19_VS_4500_embeddings2002-2006ED32.txt]

5.851562600582838058e-03 -8.759736269712448120e-02 1.977260261774063110e-01 -1.678164899349212646e-01 9.370604157447814941e-02 3.854582011699676514e-01 -1.878950744867324829e-01 -1.016391366720199585e-01 2.403962165117263794e-01 2.633802033960819244e-02 1.090776920318603516e-01 -2.150194719433784485e-02 -1.043149232864379883e-01 -3.835124149918556213e-02 1.460763663053512573e-01 2.167932391166687012e-01 5.849206820130348206e-02 -3.285837769508361816e-01 2.288155704736709595e-01 -8.205275237560272217e-02 2.004943788051605225e-01 1.829883009195327759e-01 -3.234962373971939087e-02 -3.426178991794586182e-01 -2.810119390487670898e-01 -1.701928377151489258e-01 -1.338078826665878296e-01 -7.637103646993637085e-02 -1.564207375049591064e-01 -4.563903063535690308e-02 2.227328717708587646e-01 9.023247286677360535e-03
-3.432409465312957764e-02 -1.104943752288818359e-01 4.229117557406425476e-02 -1.535978051833808422e-03 -1.446344554424285889e-01 2.108067870140075684e-01 -1.833316534757614136e-01 -4.205822572112083435e-02 4.066663980484008789e-02 -1.448759883642196655e-01 1.308990716934204102e-01 -3.400154411792755127e-01 2.794103324413299561e-01 -1.316984891891479492e-01 -2.457203418016433716e-01 1.232403069734573364e-01 -9.360968321561813354e-02 -3.820156678557395935e-02 -1.122623682022094727e-01 1.461502164602279663e-01 -2.607769966125488281e-01 4.092755019664764404e-01 -3.591130673885345459e-02 -1.711280047893524170e-01 -1.387849897146224976e-01 -3.616862371563911438e-02 -2.936309278011322021e-01 2.315185070037841797e-01 -3.178558498620986938e-02 9.676712751388549805e-02 7.661963254213333130e-02 2.661022245883941650e-01
5.344136059284210205e-02 -3.181350231170654297e-02 2.298900932073593140e-01 6.204249709844589233e-02 1.425925940275192261e-01 -1.226299908012151718e-02 -8.969258517026901245e-03 -1.589913815259933472e-01 -7.901434600353240967e-02 -6.764348596334457397e-02 4.232963919639587402e-01 -4.623322561383247375e-02 9.366153925657272339e-02 1.144223064184188843e-01 1.995049118995666504e-01 2.311057746410369873e-01 1.627014391124248505e-02 -3.446641564369201660e-01 -1.167382150888442993e-01 3.067453801631927490e-01 7.361567765474319458e-02 8.195990324020385742e-02 -1.077007725834846497e-01 -3.840572834014892578e-01 -6.273040920495986938e-02 4.952047765254974365e-02 -2.602481842041015625e-01 8.364792913198471069e-02 -2.462027221918106079e-01 1.143678650259971619e-01 1.549420356750488281e-01 -9.770908951759338379e-02
-3.115295767784118652e-01 1.064739525318145752e-01 -1.116382703185081482e-01 8.423312008380889893e-02 -9.311600029468536377e-02 1.518478393554687500e-01 -1.671433597803115845e-01 -1.838047429919242859e-02 -8.483459055423736572e-02 2.065615355968475342e-01 4.942638874053955078e-01 1.075474321842193604e-01 -2.008424848318099976e-01 1.952747404575347900e-01 2.052165567874908447e-01 1.624146550893783569e-01 -1.191239729523658752e-01 -9.058883041143417358e-02 -7.328601181507110596e-02 -2.316973730921745300e-02 -3.699434548616409302e-02 7.030942291021347046e-02 3.487692773342132568e-02 -1.475275307893753052e-01 -3.368251621723175049e-01 -8.393947035074234009e-02 -2.024273723363876343e-01 -9.568230062723159790e-02 -2.175923734903335571e-01 8.706860244274139404e-02 1.606991887092590332e-01 2.244627326726913452e-01
-8.465215563774108887e-02 -2.147928625345230103e-01 2.980643212795257568e-01 -1.706326007843017578e-01 -3.734013810753822327e-02 4.942430928349494934e-02 -1.918639987707138062e-01 -3.417831957340240479e-01 1.202973574399948120e-01 -4.096375312656164169e-03 7.328745722770690918e-02 5.055124312639236450e-02 -2.608700655400753021e-02 -1.757067739963531494e-01 1.829250901937484741e-01 2.810678184032440186e-01 -1.649723351001739502e-01 -2.644843161106109619e-01 -2.013048231601715088e-01 -1.447815448045730591e-01 1.342996805906295776e-01 1.061978787183761597e-01 -5.469349026679992676e-02 -1.817637085914611816e-01 -1.532472074031829834e-01 -3.549447515979409218e-03 -1.280963122844696045e-01 3.746448457241058350e-02 -3.293763846158981323e-02 3.480802476406097412e-01 3.424780070781707764e-01 -2.114488976076245308e-03
-3.649101853370666504e-01 -1.746677160263061523e-01 1.261927783489227295e-01 8.036485314369201660e-02 3.215106576681137085e-02 -4.502283036708831787e-02 -2.776468992233276367e-01 -2.182869054377079010e-02 -2.125665843486785889e-01 2.197747677564620972e-02 2.493049353361129761e-01 1.021045222878456116e-01 2.549267373979091644e-02 -1.840185225009918213e-01 1.748116016387939453e-01 8.833650499582290649e-02 -1.484574824571609497e-01 -1.191506162285804749e-01 -9.916153550148010254e-02 3.334302455186843872e-02 2.939598262310028076e-01 1.215557977557182312e-01 7.255135476589202881e-02 -3.514494001865386963e-01 -1.704530417919158936e-01 9.366416931152343750e-02 -3.030790388584136963e-01 4.357843846082687378e-02 3.718539699912071228e-02 -1.170644834637641907e-01 3.295353055000305176e-01 9.894105792045593262e-02
-1.825310885906219482e-01 -3.074706196784973145e-01 2.983632385730743408e-01 -2.492897659540176392e-01 -2.309410274028778076e-02 -2.906371466815471649e-02 4.671413078904151917e-02 -1.246573403477668762e-01 -3.613280504941940308e-02 8.384608477354049683e-02 2.225935608148574829e-01 5.542306229472160339e-02 1.147660538554191589e-01 -1.500354409217834473e-01 2.230518162250518799e-01 2.177380025386810303e-01 -5.853351205587387085e-02 -2.882540524005889893e-01 -1.257864683866500854e-01 2.633040249347686768e-01 1.178311109542846680e-01 3.455209732055664062e-01 -9.818075597286224365e-02 -2.871625125408172607e-01 1.086528971791267395e-02 1.628263443708419800e-01 -3.980916365981101990e-02 -2.674294821918010712e-02 -6.979504227638244629e-02 -7.572539150714874268e-03 1.378444284200668335e-01 2.412065267562866211e-01
-2.260894775390625000e-01 -9.711442887783050537e-02 2.955875396728515625e-01 1.303483396768569946e-01 -1.225293334573507309e-02 1.892517209053039551e-01 -1.332412362098693848e-01 -1.008651778101921082e-01 1.706891804933547974e-01 -1.975517868995666504e-01 3.506593704223632812e-01 -1.300498843193054199e-01 1.793991923332214355e-01 -5.134875699877738953e-02 4.472763836383819580e-02 1.127642840147018433e-01 -4.545992240309715271e-02 1.788552850484848022e-02 1.441103518009185791e-01 -4.765365272760391235e-02 1.811097413301467896e-01 2.211496084928512573e-01 2.003808319568634033e-01 -6.605055183172225952e-02 7.432508748024702072e-03 2.357406765222549438e-01 -3.373789191246032715e-01 2.567645907402038574e-01 -3.001234233379364014e-01 -8.335009962320327759e-02 1.225311160087585449e-01 1.206568405032157898e-01
-1.737296581268310547e-01 -2.200778722763061523e-01 2.668389379978179932e-01 -3.041934594511985779e-02 -1.573607772588729858e-01 9.389220923185348511e-02 -8.372019231319427490e-02 5.830200389027595520e-02 -1.583907604217529297e-01 -2.414113581180572510e-01 -3.734118118882179260e-02 -1.232002303004264832e-01 -1.590750664472579956e-01 5.349048599600791931e-02 8.000696450471878052e-02 1.088817343115806580e-01 -3.171718120574951172e-02 -6.759425252676010132e-02 -8.016509562730789185e-02 8.632235229015350342e-02 9.407858550548553467e-02 5.107932686805725098e-01 6.862151622772216797e-02 -2.750168740749359131e-01 -1.733224391937255859e-01 2.285032272338867188e-01 -1.787734180688858032e-01 2.494596242904663086e-01 -2.796989679336547852e-01 1.433669179677963257e-01 5.746232345700263977e-02 1.040107756853103638e-01
-2.689277827739715576e-01 7.882568240165710449e-02 3.055123090744018555e-01 1.225868090987205505e-01 -3.960266709327697754e-02 -1.544473469257354736e-01 2.617745473980903625e-02 -6.072318926453590393e-02 2.121555656194686890e-01 6.229548901319503784e-02 3.288770616054534912e-01 6.169921904802322388e-02 1.308362632989883423e-01 -3.002319671213626862e-02 1.745622158050537109e-01 1.388664543628692627e-01 -7.149132341146469116e-02 -1.149278804659843445e-01 8.979901671409606934e-02 2.356828004121780396e-01 1.376338005065917969e-01 1.981975734233856201e-01 -2.524498701095581055e-01 -3.093964457511901855e-01 -9.781815111637115479e-02 1.277986913919448853e-01 -9.143124520778656006e-02 2.138766497373580933e-01 7.584966719150543213e-02 2.539228498935699463e-01 2.241265773773193359e-01 2.336501330137252808e-01
-2.832749187946319580e-01 -1.616912931203842163e-01 2.149422466754913330e-01 4.600733518600463867e-02 -2.128973156213760376e-01 -6.448966450989246368e-03 -1.068639662116765976e-02 -2.313595265150070190e-01 1.118204593658447266e-01 -1.814710944890975952e-01 4.739704132080078125e-01 1.557885557413101196e-01 1.066299527883529663e-01 -9.961370378732681274e-04 1.658818572759628296e-01 1.146255061030387878e-01 -2.438653409481048584e-01 -8.587384968996047974e-02 -1.788144111633300781e-01 2.639271020889282227e-01 4.539331048727035522e-02 3.982073813676834106e-02 3.643766418099403381e-02 -3.862705826759338379e-01 1.380506251007318497e-02 5.923741962760686874e-03 -6.942693889141082764e-02 6.573981046676635742e-02 -1.226402968168258667e-01 3.717769682407379150e-02 2.258000522851943970e-01 -2.177428267896175385e-02
-9.693126380443572998e-02 -2.014831006526947021e-01 -1.005515828728675842e-01 -4.926828294992446899e-02 -8.632777631282806396e-02 2.388585358858108521e-01 -4.671901166439056396e-01 -2.784622907638549805e-01 -1.123647391796112061e-01 -9.486973285675048828e-02 2.997068762779235840e-01 1.677058488130569458e-01 -6.332051940262317657e-03 4.292029514908790588e-02 -6.006240844726562500e-02 2.256222814321517944e-01 -8.049174398183822632e-02 -5.448667705059051514e-02 -2.504735440015792847e-02 -3.995604068040847778e-02 -1.714951992034912109e-01 3.817538022994995117e-01 -1.030421108007431030e-01 -1.410411745309829712e-01 -1.431047022342681885e-01 -1.101508811116218567e-01 6.140765920281410217e-02 1.141769587993621826e-01 1.231405884027481079e-02 2.514065802097320557e-01 1.990739554166793823e-01 1.070113256573677063e-01
-1.152630299329757690e-01 -2.715325355529785156e-01 1.566111743450164795e-01 1.466789692640304565e-01 -1.032468583434820175e-02 4.126811400055885315e-02 6.750547140836715698e-02 -2.723101675510406494e-01 -2.321006171405315399e-02 -7.033225893974304199e-02 2.600378692150115967e-01 3.381209820508956909e-02 9.183732420206069946e-02 -1.709315031766891479e-01 9.285442531108856201e-02 2.970724701881408691e-01 -1.899627000093460083e-01 -2.129357904195785522e-01 -1.767519414424896240e-01 2.983769029378890991e-02 2.881806790828704834e-01 1.263523399829864502e-01 -1.999738514423370361e-01 -2.012212872505187988e-01 -9.392262250185012817e-02 2.899259142577648163e-02 -2.161750346422195435e-01 1.422080546617507935e-01 -7.302898168563842773e-02 1.359864622354507446e-01 3.672699332237243652e-01 2.219643294811248779e-01
-9.692916274070739746e-02 -4.616768285632133484e-02 -7.579727470874786377e-02 9.070322662591934204e-02 -9.927260875701904297e-02 2.250823229551315308e-01 -5.037739872932434082e-01 -1.142870485782623291e-01 -1.964812725782394409e-01 -3.616465255618095398e-02 2.294281274080276489e-01 1.336631923913955688e-01 -2.654521763324737549e-01 2.205751463770866394e-02 1.782138049602508545e-01 2.248104512691497803e-01 -2.550659477710723877e-01 -1.826679557561874390e-01 -2.524965442717075348e-02 -1.274499148130416870e-01 2.658415734767913818e-01 2.999171316623687744e-01 -1.652525216341018677e-01 -6.958176940679550171e-02 -1.473047435283660889e-01 -1.029365733265876770e-01 -4.864035919308662415e-02 6.348793953657150269e-02 -1.496395021677017212e-01 7.007993757724761963e-02 -2.554153837263584137e-02 9.349269419908523560e-02
-2.230648696422576904e-02 -2.451951652765274048e-01 2.557462155818939209e-01 6.115143001079559326e-02 -3.917343169450759888e-02 -1.024733064696192741e-03 -7.014383375644683838e-02 1.698319427669048309e-02 -9.245269745588302612e-02 -2.248369455337524414e-01 9.870045632123947144e-02 9.123211354017257690e-02 3.577748313546180725e-02 -1.359816044569015503e-01 2.655287683010101318e-01 2.358818650245666504e-01 -3.038207590579986572e-01 -1.928676962852478027e-01 -7.280992716550827026e-02 1.759957820177078247e-01 2.306041419506072998e-01 1.368043124675750732e-01 -1.291200220584869385e-01 -2.245092988014221191e-01 -3.275237977504730225e-01 -3.108285740017890930e-02 -2.552707791328430176e-01 -4.974428191781044006e-02 7.117361575365066528e-02 4.366278275847434998e-02 3.167273998260498047e-01 2.291199862957000732e-01
-4.506912827491760254e-02 2.420356869697570801e-02 1.081160306930541992e-01 -6.457703560590744019e-02 -1.574510186910629272e-01 1.261611431837081909e-01 -2.125606872141361237e-02 2.026147097349166870e-01 1.544046252965927124e-01 -1.130426898598670959e-01 1.527798771858215332e-01 -2.957652509212493896e-01 -1.932510286569595337e-01 -2.258457094430923462e-01 -8.660051971673965454e-02 2.284121364355087280e-01 1.296246200799942017e-01 -1.739908754825592041e-02 1.179853528738021851e-01 -6.592462211847305298e-02 3.841609880328178406e-02 1.694916337728500366e-01 2.123459428548812866e-01 -3.425494730472564697e-01 -1.482780277729034424e-01 1.918019205331802368e-01 -2.786494195461273193e-01 1.556190252304077148e-01 -8.564498275518417358e-02 1.030645519495010376e-01 3.624449670314788818e-01 2.566761076450347900e-01
-1.655585467815399170e-01 -1.856744140386581421e-01 4.219878613948822021e-01 1.438921242952346802e-01 -6.117954105138778687e-02 1.505150496959686279e-01 -1.782618314027786255e-01 -1.824653297662734985e-01 1.149497553706169128e-02 -2.416432090103626251e-02 2.688220739364624023e-01 5.171298980712890625e-03 9.771066904067993164e-02 -2.511347532272338867e-01 1.201333850622177124e-01 2.315182387828826904e-01 -1.055901125073432922e-01 -1.832509189844131470e-01 1.801069453358650208e-02 -9.932965785264968872e-02 1.412319391965866089e-01 2.200953215360641479e-01 -3.068746328353881836e-01 -1.618456542491912842e-01 -2.131144255399703979e-01 5.667127296328544617e-02 1.203242242336273193e-01 -4.203574359416961670e-02 1.323223561048507690e-01 -2.118874788284301758e-01 2.437291592359542847e-01 -6.206487119197845459e-02
-2.249775230884552002e-01 5.418851971626281738e-02 -7.805642485618591309e-02 -3.127552568912506104e-02 -1.672354042530059814e-01 -3.114916197955608368e-02 -2.527580559253692627e-01 1.735996454954147339e-02 -5.784087255597114563e-02 1.308844983577728271e-01 4.255835711956024170e-01 -5.582857131958007812e-02 -9.531529992818832397e-02 -1.408019959926605225e-01 1.147154811769723892e-02 8.012128621339797974e-02 -1.661033034324645996e-01 9.900273755192756653e-03 9.190725535154342651e-02 -3.193221092224121094e-01 2.434217743575572968e-02 4.219598472118377686e-01 -1.817559264600276947e-02 -1.874926537275314331e-01 -1.984697282314300537e-01 -2.329384833574295044e-01 -2.684218585491180420e-01 -2.201286405324935913e-01 -1.723652184009552002e-01 4.857558012008666992e-02 5.213155597448348999e-02 7.002246379852294922e-02
-3.019755780696868896e-01 5.045504122972488403e-02 3.259815648198127747e-02 -1.192111894488334656e-01 -1.526203472167253494e-03 -5.099911615252494812e-02 8.132004737854003906e-02 -1.382597386837005615e-01 -7.624138146638870239e-02 -2.303476184606552124e-01 2.203481793403625488e-01 -1.303327977657318115e-01 8.922032266855239868e-02 1.145552936941385269e-02 1.243307292461395264e-01 1.967908442020416260e-01 -3.408914059400558472e-02 -1.829379945993423462e-01 -3.212112560868263245e-02 1.926178783178329468e-01 1.663091406226158142e-02 1.860259920358657837e-01 1.255521029233932495e-01 -2.711097002029418945e-01 -3.020016551017761230e-01 1.158399209380149841e-01 -2.961945235729217529e-01 -1.381675302982330322e-01 4.506714269518852234e-02 7.683297246694564819e-02 4.952568113803863525e-01 1.200140714645385742e-01
-2.575420029461383820e-02 -1.600404828786849976e-02 1.717727035284042358e-01 -4.189926013350486755e-02 -2.573101781308650970e-02 1.115441173315048218e-01 -1.056900545954704285e-01 -8.084937185049057007e-02 -1.896924972534179688e-01 -1.002278849482536316e-01 1.976848244667053223e-01 -3.080397248268127441e-01 -1.708588898181915283e-01 1.671438366174697876e-01 1.944079995155334473e-01 1.186947822570800781e-01 7.982531934976577759e-02 -3.063215129077434540e-02 -4.638910666108131409e-02 7.289591431617736816e-02 5.574796814471483231e-03 1.321808844804763794e-01 7.761650532484054565e-02 -3.034858703613281250e-01 -2.301903814077377319e-01 3.187015280127525330e-02 -2.837603092193603516e-01 2.372623234987258911e-01 -3.407926857471466064e-01 2.744224965572357178e-01 8.199311792850494385e-02 3.586149811744689941e-01
-5.371448770165443420e-02 -2.157722860574722290e-01 2.457350194454193115e-01 -1.052896901965141296e-01 -1.594065576791763306e-01 -1.694296449422836304e-01 -1.073919758200645447e-01 -7.501099258661270142e-02 -1.684139855206012726e-02 -8.857699483633041382e-02 2.845950722694396973e-01 -1.713825613260269165e-01 1.292770057916641235e-01 -2.412928342819213867e-01 7.063350081443786621e-02 2.042130380868911743e-01 -2.935115993022918701e-01 -2.658568322658538818e-01 -1.368739157915115356e-01 7.355388253927230835e-02 1.769831329584121704e-01 -6.503500510007143021e-03 -1.326406300067901611e-01 -3.154841959476470947e-01 -1.724408566951751709e-01 5.723646283149719238e-02 -3.468082845211029053e-01 -2.050087600946426392e-02 -1.898217573761940002e-02 -1.255532447248697281e-02 1.859928071498870850e-01 2.222710102796554565e-01
-2.165778577327728271e-01 -1.844158470630645752e-01 -3.914713859558105469e-03 -8.519001305103302002e-03 -2.736560441553592682e-02 1.154720596969127655e-02 -1.822750829160213470e-02 -1.108193472027778625e-01 -9.139210730791091919e-02 -1.974558681249618530e-01 3.204376697540283203e-01 3.513313829898834229e-02 1.161599084734916687e-01 -2.535334825515747070e-01 2.936940491199493408e-01 1.579686850309371948e-01 -2.408188879489898682e-01 -1.810030192136764526e-01 6.176823750138282776e-02 1.733055114746093750e-01 2.236421853303909302e-01 2.031930983066558838e-01 1.320085078477859497e-01 -2.803164124488830566e-01 -9.421925246715545654e-02 1.357182022184133530e-02 -2.143849134445190430e-01 -2.542364001274108887e-01 1.994214951992034912e-02 2.082139104604721069e-01 2.930335402488708496e-01 -6.381497532129287720e-02
9.947323054075241089e-02 -1.364646703004837036e-01 2.007464505732059479e-02 4.597441852092742920e-02 -9.194660931825637817e-02 -7.242499291896820068e-02 1.468480005860328674e-02 -1.029234305024147034e-01 -2.740166708827018738e-02 -4.221769515424966812e-03 2.765254974365234375e-01 3.410643339157104492e-02 5.097187589854001999e-03 -8.467468619346618652e-02 4.367911815643310547e-01 1.699295043945312500e-01 1.376640517264604568e-03 -2.122688293457031250e-01 -3.531739860773086548e-02 1.092637330293655396e-01 5.747296661138534546e-02 -6.075808033347129822e-02 1.215977147221565247e-01 -4.790742397308349609e-01 -3.441106975078582764e-01 1.522777527570724487e-01 -1.093535050749778748e-01 -8.564618974924087524e-02 -1.997381597757339478e-01 1.699659973382949829e-02 3.270141482353210449e-01 1.471235901117324829e-01
-2.124084532260894775e-01 -1.157503351569175720e-01 1.103351637721061707e-01 -8.044949918985366821e-02 -6.751667708158493042e-02 3.035041689872741699e-01 -3.369337022304534912e-01 -1.421874165534973145e-01 -4.703238978981971741e-02 -1.616480648517608643e-01 4.841696619987487793e-01 8.363824337720870972e-02 -6.585234403610229492e-02 -3.389871492981910706e-02 1.032281666994094849e-01 2.648323774337768555e-01 -2.684862017631530762e-01 1.158067304641008377e-02 -8.032795973122119904e-03 -5.059809610247612000e-02 1.292110383510589600e-01 2.604740262031555176e-01 -8.449811488389968872e-02 9.277521073818206787e-02 -4.913040995597839355e-02 -2.347063869237899780e-01 -1.167053580284118652e-01 7.507274299860000610e-02 5.361073091626167297e-02 2.239182740449905396e-01 -5.954732745885848999e-02 1.671482026576995850e-01
-4.359098970890045166e-01 -2.375303953886032104e-01 -7.113303244113922119e-02 1.848765462636947632e-01 -6.202916055917739868e-02 -2.103322893381118774e-01 3.430449217557907104e-02 1.693800836801528931e-01 1.384991407394409180e-01 2.407659888267517090e-01 3.172804415225982666e-01 -2.369377948343753815e-02 1.327283680438995361e-01 -2.043784856796264648e-01 -5.133343860507011414e-02 1.825730502605438232e-01 -9.467472881078720093e-02 -1.316021382808685303e-01 5.466818064451217651e-02 3.203878924250602722e-02 3.075511157512664795e-01 2.012995332479476929e-01 3.399467095732688904e-02 -1.348998993635177612e-01 -1.919209212064743042e-02 9.983536601066589355e-02 -4.797420464456081390e-03 2.207606434822082520e-01 -2.247155159711837769e-01 1.287464797496795654e-01 -1.092468723654747009e-01 1.994321644306182861e-01
-3.094601631164550781e-01 2.626650221645832062e-02 -1.484255790710449219e-01 2.365535683929920197e-02 -1.397560834884643555e-01 3.159101009368896484e-01 -3.621894717216491699e-01 -1.103435158729553223e-01 -2.504482865333557129e-02 -5.897405091673135757e-03 3.624059557914733887e-01 -1.072403788566589355e-01 -1.135862544178962708e-01 2.529980055987834930e-02 5.125667527318000793e-02 3.070403337478637695e-01 -1.164906173944473267e-01 -1.916546672582626343e-01 -5.983601789921522141e-03 -2.207009047269821167e-01 9.301554411649703979e-02 1.201665773987770081e-01 -1.325940936803817749e-01 -1.300930976867675781e-01 -2.983079552650451660e-01 -4.152262955904006958e-02 -4.689953848719596863e-02 -2.702506482601165771e-01 -6.609810888767242432e-02 7.927341759204864502e-02 7.852864451706409454e-03 1.761200428009033203e-01
-1.399735063314437866e-01 1.404261291027069092e-01 -4.519214108586311340e-02 -1.683726310729980469e-01 -2.674043774604797363e-01 1.297778487205505371e-01 -7.294490188360214233e-02 -1.403683517128229141e-02 7.063353806734085083e-02 2.142802327871322632e-01 2.204125374555587769e-01 7.621945440769195557e-02 -2.718201875686645508e-01 2.892058156430721283e-02 7.195039093494415283e-02 2.574694752693176270e-01 -2.206498384475708008e-01 -1.429268270730972290e-01 1.508242823183536530e-02 -1.604351028800010681e-02 6.725434213876724243e-03 1.034390553832054138e-01 -9.615003317594528198e-02 -1.951195597648620605e-01 -4.660581052303314209e-01 -2.898910939693450928e-01 -1.092266365885734558e-01 -1.325465589761734009e-01 -2.746260166168212891e-01 1.411058902740478516e-01 -1.458028852939605713e-01 9.974521398544311523e-02
-1.813500523567199707e-01 -1.430426836013793945e-01 4.284048080444335938e-01 -9.574218839406967163e-02 -5.382852628827095032e-02 1.794571802020072937e-02 -6.263629347085952759e-02 -9.592527896165847778e-02 -1.406363584101200104e-02 -4.960439726710319519e-02 1.660023182630538940e-01 6.938738375902175903e-02 1.446811407804489136e-01 -2.143969386816024780e-01 9.391231089830398560e-02 3.689846098423004150e-01 5.385865923017263412e-03 -8.947371691465377808e-02 -9.764237701892852783e-02 7.110298145562410355e-03 2.480815947055816650e-01 7.050682604312896729e-02 -1.548668742179870605e-01 -3.170464634895324707e-01 -2.544716596603393555e-01 -4.569418355822563171e-02 -2.586590647697448730e-01 -2.255439013242721558e-02 -1.101946271955966949e-02 4.842519760131835938e-02 2.720269560813903809e-01 2.671186923980712891e-01
1.749126426875591278e-02 -1.097644791007041931e-01 2.307860553264617920e-01 -7.712487131357192993e-02 -1.138353422284126282e-01 5.469113588333129883e-03 9.129849262535572052e-03 -9.636919200420379639e-02 -1.513553857803344727e-01 1.210048496723175049e-01 1.678838208317756653e-02 -4.688080027699470520e-02 2.378639131784439087e-01 -1.908139735460281372e-01 5.232483148574829102e-02 4.205245152115821838e-02 -1.528848409652709961e-01 -1.925026625394821167e-01 -9.395461529493331909e-02 3.934361040592193604e-01 3.064761310815811157e-02 4.368319362401962280e-02 1.247865632176399231e-01 -3.574723601341247559e-01 -3.276939988136291504e-01 8.960958570241928101e-02 -2.468813657760620117e-01 1.975923962891101837e-02 -2.525483667850494385e-01 1.751406341791152954e-01 3.145883083343505859e-01 1.676897704601287842e-01
-1.253320276737213135e-01 -3.344357311725616455e-01 2.656444609165191650e-01 -4.629576113075017929e-03 -1.612577289342880249e-01 -8.657652139663696289e-02 -6.332511454820632935e-02 -8.176445215940475464e-02 -1.064140349626541138e-01 -5.540734156966209412e-02 1.543787270784378052e-01 8.984588831663131714e-02 1.153518036007881165e-01 -9.101951122283935547e-02 5.230979248881340027e-02 1.322549581527709961e-01 -6.528446823358535767e-02 -1.541819274425506592e-01 -1.856210678815841675e-01 3.618005663156509399e-02 -5.002646148204803467e-02 1.586700826883316040e-01 -2.259724736213684082e-01 -4.249290823936462402e-01 -2.355061918497085571e-01 -5.793648585677146912e-02 -1.928514689207077026e-01 1.014844775199890137e-01 -2.019000500440597534e-01 5.986976623535156250e-02 3.366267085075378418e-01 2.871625423431396484e-01
-1.522792037576436996e-02 -1.640980094671249390e-01 6.783168017864227295e-02 5.128728225827217102e-02 -2.060778252780437469e-02 -1.904424577951431274e-01 -4.173223078250885010e-01 1.525194644927978516e-01 1.492832601070404053e-01 2.943077981472015381e-01 1.084602028131484985e-01 -2.285898923873901367e-01 2.248324900865554810e-01 -1.767593026161193848e-01 1.873095333576202393e-01 2.423560917377471924e-01 2.154382131993770599e-02 -5.190337821841239929e-02 2.784119546413421631e-02 2.527408599853515625e-01 1.870702803134918213e-01 3.139013648033142090e-01 -8.146190643310546875e-02 -3.066745400428771973e-01 -1.330269128084182739e-01 1.365009695291519165e-02 -1.119569242000579834e-01 1.399033330380916595e-02 -1.072477400302886963e-01 1.274056583642959595e-01 -2.858729101717472076e-02 1.475498527288436890e-01
-1.330179274082183838e-01 -1.270464211702346802e-01 9.475392103195190430e-02 -4.447807744145393372e-02 -1.951546818017959595e-01 6.990871578454971313e-02 -1.303887665271759033e-01 -2.902564406394958496e-01 1.284272223711013794e-01 -8.129444718360900879e-02 1.957899183034896851e-01 5.387753248214721680e-02 2.918283455073833466e-02 -4.180483520030975342e-01 3.133918717503547668e-02 2.046905010938644409e-01 -2.450866103172302246e-01 -8.901993930339813232e-02 1.632666401565074921e-02 9.583285450935363770e-02 9.063361585140228271e-02 2.207260876893997192e-01 -1.663924902677536011e-01 -1.663979887962341309e-01 -2.600397467613220215e-01 -3.097323467954993248e-03 2.722930163145065308e-02 3.693846240639686584e-02 5.471022054553031921e-02 -2.956087887287139893e-02 4.798760116100311279e-01 1.857824623584747314e-01
-9.803943336009979248e-02 1.302355676889419556e-01 -4.754371941089630127e-02 -2.564845681190490723e-01 -2.237729728221893311e-01 6.811229139566421509e-02 -1.784834116697311401e-01 1.302921473979949951e-01 -3.337749093770980835e-02 -9.852574020624160767e-02 3.361678719520568848e-01 2.942516282200813293e-02 -2.723678946495056152e-02 9.493403881788253784e-02 4.490152373909950256e-02 4.493444692343473434e-03 -4.899828508496284485e-02 -1.737958937883377075e-01 1.477414220571517944e-01 1.162223964929580688e-01 -6.118143443018198013e-03 3.623318672180175781e-01 -2.662807106971740723e-01 1.630961149930953979e-01 -3.347581326961517334e-01 -4.092451632022857666e-01 -1.830388903617858887e-01 -1.096814423799514771e-01 -1.688404530286788940e-01 2.507408335804939270e-02 1.186419576406478882e-01 1.707057654857635498e-02
-1.959834098815917969e-01 -5.892582610249519348e-02 3.910990804433822632e-02 2.343125455081462860e-02 -1.441941410303115845e-01 1.763525754213333130e-01 -2.794273495674133301e-01 -1.561122089624404907e-01 5.680372938513755798e-02 8.587124198675155640e-02 4.414862692356109619e-01 1.021991521120071411e-01 -2.576565742492675781e-01 2.066499888896942139e-01 2.301948517560958862e-02 1.025467067956924438e-01 -2.377978563308715820e-01 -1.361371129751205444e-01 -2.007011137902736664e-02 -1.809175908565521240e-01 -2.623478509485721588e-02 1.387345641851425171e-01 -1.191376671195030212e-01 -1.902511268854141235e-01 -2.938525974750518799e-01 -4.902149364352226257e-02 -3.500225543975830078e-01 -2.043597549200057983e-01 -3.147029131650924683e-02 3.337304294109344482e-02 8.386173844337463379e-02 1.577865630388259888e-01
-3.374432623386383057e-01 3.670783340930938721e-02 -5.614326149225234985e-02 -1.106202974915504456e-01 4.842900857329368591e-02 2.347128093242645264e-01 -6.708528101444244385e-02 -1.478316038846969604e-01 -2.661849372088909149e-02 1.235795840620994568e-01 2.769087553024291992e-01 -8.611811697483062744e-02 -5.157858133316040039e-03 -5.496491864323616028e-02 1.423095911741256714e-01 -6.444197893142700195e-02 -3.913348019123077393e-01 -2.211382798850536346e-02 -1.301717460155487061e-01 1.546879205852746964e-02 8.537901937961578369e-02 4.218952357769012451e-01 -1.017464399337768555e-01 4.891005903482437134e-02 -3.717790246009826660e-01 2.164360880851745605e-02 -9.525918215513229370e-02 -2.823145389556884766e-01 -2.021984308958053589e-01 1.424386054277420044e-01 -1.134251244366168976e-02 2.159924246370792389e-02
-1.810501217842102051e-01 -1.900173351168632507e-02 2.167324721813201904e-01 -9.850194305181503296e-02 -3.540955111384391785e-02 1.016644835472106934e-01 -7.323376089334487915e-02 -1.866254955530166626e-01 5.871720984578132629e-02 -7.935230433940887451e-02 1.837823092937469482e-01 3.758084028959274292e-02 1.701756939291954041e-02 -4.023813307285308838e-01 2.263247668743133545e-01 7.793497294187545776e-02 -1.999524086713790894e-01 -1.767568588256835938e-01 4.146336764097213745e-02 -1.120142731815576553e-02 2.770307660102844238e-01 1.122159510850906372e-01 -3.680711388587951660e-01 -2.508675754070281982e-01 -1.615496277809143066e-01 4.146564751863479614e-03 -3.287987783551216125e-02 8.656601421535015106e-03 -2.905313372611999512e-01 -9.187302738428115845e-02 3.096178174018859863e-01 1.310375332832336426e-01
-1.435051709413528442e-01 7.485785335302352905e-02 -2.828788943588733673e-02 6.225778907537460327e-02 3.651603683829307556e-02 2.138617485761642456e-01 -2.349089086055755615e-01 -1.908128261566162109e-01 8.431266993284225464e-02 -2.959583885967731476e-02 3.938282132148742676e-01 1.063772663474082947e-01 -2.421526312828063965e-01 1.834484748542308807e-02 1.465950310230255127e-01 2.083418965339660645e-01 -1.169172078371047974e-01 -2.247127443552017212e-01 1.765759289264678955e-02 -1.532941311597824097e-01 5.241986364126205444e-02 2.217583507299423218e-01 -6.619772315025329590e-02 -1.140116304159164429e-01 -3.917014300823211670e-01 -1.190764531493186951e-01 -2.932614386081695557e-01 -1.923414468765258789e-01 2.186789363622665405e-02 2.719666250050067902e-02 1.351040601730346680e-01 2.546226680278778076e-01
-4.038709774613380432e-02 6.417993456125259399e-02 -1.567295640707015991e-01 1.200478896498680115e-01 -1.660984456539154053e-01 2.683880925178527832e-01 -2.684228420257568359e-01 -1.827067285776138306e-01 -6.274145096540451050e-02 -1.796430200338363647e-01 5.107170939445495605e-01 1.218256503343582153e-01 -1.587979793548583984e-01 8.535388112068176270e-02 7.606551796197891235e-02 1.692399978637695312e-01 -2.359043210744857788e-01 -1.693344265222549438e-01 -5.416978895664215088e-02 -7.697081565856933594e-02 2.018455713987350464e-01 1.849151998758316040e-01 -2.485197596251964569e-02 -2.039563059806823730e-01 -6.801243126392364502e-02 -2.577247321605682373e-01 -1.328507661819458008e-01 -1.288820803165435791e-01 -1.576011478900909424e-01 7.615924626588821411e-02 1.177368834614753723e-01 1.061430722475051880e-01
-4.612134397029876709e-02 -6.815900653600692749e-02 1.581999473273754120e-03 4.023751989006996155e-02 6.918434053659439087e-03 1.168546602129936218e-01 -1.226803846657276154e-02 2.925937809050083160e-02 4.701667129993438721e-01 -1.908411234617233276e-01 3.394170105457305908e-01 -3.212006017565727234e-02 2.003806233406066895e-01 1.456674635410308838e-01 3.686517477035522461e-01 1.856945902109146118e-01 7.674840837717056274e-02 -1.415285002440214157e-02 5.932427570223808289e-02 7.248938083648681641e-02 -2.283273078501224518e-02 3.949522376060485840e-01 5.235963035374879837e-03 -1.758699715137481689e-01 -4.502305760979652405e-02 2.652996405959129333e-02 -2.281534224748611450e-01 1.434021592140197754e-01 -1.387287378311157227e-01 4.393136128783226013e-02 2.473296672105789185e-01 1.067597493529319763e-01
1.332125514745712280e-01 3.579799830913543701e-02 7.764031738042831421e-02 -1.244885325431823730e-01 5.603520572185516357e-02 2.478246986865997314e-01 -2.287562340497970581e-01 -2.103300988674163818e-01 1.383497864007949829e-01 -1.074978709220886230e-01 3.777027130126953125e-01 1.576672941446304321e-01 1.487529873847961426e-01 1.688609123229980469e-01 2.430228143930435181e-01 3.728846609592437744e-01 -1.039124354720115662e-01 6.125484779477119446e-02 8.916707336902618408e-02 -1.317890435457229614e-01 1.235829293727874756e-01 1.784134060144424438e-01 -1.163739189505577087e-01 -2.798616290092468262e-01 -5.187940225005149841e-02 9.148447960615158081e-02 3.186969086527824402e-02 1.859380602836608887e-01 -5.104063451290130615e-02 2.380643188953399658e-01 2.267772555351257324e-01 1.231553331017494202e-01
-7.731724530458450317e-02 -4.618453234434127808e-02 -5.263306200504302979e-02 -3.370896354317665100e-02 1.565865576267242432e-01 2.050491869449615479e-01 -1.500315815210342407e-01 4.697410389780998230e-02 1.545017212629318237e-01 1.056336313486099243e-01 1.099729910492897034e-01 -2.166960090398788452e-01 -6.783748418092727661e-02 -6.081073358654975891e-02 3.002879396080970764e-02 2.467309683561325073e-01 -2.007701396942138672e-01 -1.407975554466247559e-01 8.701230399310588837e-03 -4.246879369020462036e-02 1.423276960849761963e-01 2.728046178817749023e-01 -2.956562936305999756e-01 -2.037310451269149780e-01 -4.020984843373298645e-02 4.342064857482910156e-01 -3.164075016975402832e-01 2.174527198076248169e-01 -2.130355685949325562e-01 1.639135479927062988e-01 7.611499726772308350e-02 1.770214438438415527e-01
-1.273149698972702026e-01 -1.317084431648254395e-01 4.136436283588409424e-01 -1.207963470369577408e-02 -5.560242012143135071e-02 -4.328342154622077942e-03 -9.497414529323577881e-02 -4.080226644873619080e-02 6.407672166824340820e-02 -9.243895858526229858e-02 1.400139033794403076e-01 -1.948715373873710632e-02 8.689690381288528442e-02 -5.458164587616920471e-02 4.577897191047668457e-01 2.285020500421524048e-01 2.517881430685520172e-02 -1.160402297973632812e-01 3.460157290101051331e-02 1.791710853576660156e-01 -5.149737000465393066e-02 3.631624877452850342e-01 9.816338121891021729e-02 -6.806463003158569336e-02 -2.648838162422180176e-01 -5.182681605219841003e-03 -3.553018867969512939e-01 3.801624476909637451e-02 -1.023506894707679749e-01 1.349193155765533447e-01 -5.898215994238853455e-02 2.240823060274124146e-01
-3.238464891910552979e-01 -8.679135702550411224e-03 8.183714002370834351e-02 -9.709485620260238647e-02 4.452231153845787048e-02 -7.794612646102905273e-02 -1.778730303049087524e-01 -1.320090740919113159e-01 -1.348935067653656006e-01 1.507389843463897705e-01 5.111545920372009277e-01 6.818950176239013672e-02 -8.765625953674316406e-02 -2.420969754457473755e-01 5.788332223892211914e-02 3.068679273128509521e-01 -2.823876589536666870e-02 -6.925382465124130249e-02 3.939722105860710144e-02 -1.763185858726501465e-01 -6.066339462995529175e-02 1.709004491567611694e-01 1.427875645458698273e-02 -3.966736495494842529e-01 1.766909807920455933e-01 -9.439419955015182495e-02 -2.595359832048416138e-02 1.679679751396179199e-01 -1.462640315294265747e-01 -2.241742424666881561e-02 1.268060058355331421e-01 1.243901103734970093e-01
-1.440788060426712036e-01 -5.695244297385215759e-02 2.929048240184783936e-01 8.641101419925689697e-02 2.106456458568572998e-02 -7.735252380371093750e-02 -6.694541126489639282e-02 -1.899801492691040039e-01 1.184176430106163025e-01 -4.400112479925155640e-02 2.345194816589355469e-01 -5.852776393294334412e-02 -7.455654442310333252e-02 1.256319284439086914e-01 1.070192307233810425e-01 4.041988551616668701e-01 -2.864430844783782959e-01 -3.483079969882965088e-01 -1.683281958103179932e-01 1.269992291927337646e-01 1.505635827779769897e-01 2.702965438365936279e-01 -4.976835474371910095e-02 -2.308893948793411255e-01 6.643772125244140625e-02 8.213197439908981323e-02 1.072594299912452698e-01 2.115234881639480591e-01 -1.277145296335220337e-01 3.184503689408302307e-02 2.465666532516479492e-01 1.425012052059173584e-01
-1.564167439937591553e-01 -2.520959824323654175e-02 -4.661357775330543518e-02 -9.106408804655075073e-03 -5.153545364737510681e-02 2.753287553787231445e-01 -2.696217000484466553e-01 -3.736457601189613342e-02 3.406206890940666199e-02 1.266814172267913818e-01 3.959086835384368896e-01 1.030994057655334473e-01 -1.532711833715438843e-01 5.378825962543487549e-02 1.189204826951026917e-01 1.701833456754684448e-01 -2.230272293090820312e-01 -1.026225313544273376e-01 1.116335764527320862e-02 -2.647631615400314331e-02 -6.376028805971145630e-02 1.521767377853393555e-01 -2.483358383178710938e-01 -2.126047313213348389e-01 -3.349942266941070557e-01 5.751348566263914108e-03 -3.083397150039672852e-01 -2.499303221702575684e-01 4.339925479143857956e-03 -1.331434547901153564e-01 7.875737547874450684e-02 2.776384949684143066e-01
-1.051784604787826538e-01 -7.873437553644180298e-02 1.251975744962692261e-01 4.448724538087844849e-02 -2.314908429980278015e-03 1.384263932704925537e-01 -3.295822814106941223e-02 2.554766535758972168e-01 -7.850554585456848145e-02 -2.312882058322429657e-02 1.182633489370346069e-01 -2.768777310848236084e-01 8.773862570524215698e-02 -1.717762835323810577e-02 -2.205811887979507446e-01 2.222336530685424805e-01 -1.940287202596664429e-01 -4.239603877067565918e-02 5.978002026677131653e-02 1.698059141635894775e-01 -1.484330650418996811e-02 4.405614137649536133e-01 2.720456421375274658e-01 -1.840112954378128052e-01 -5.330673232674598694e-02 1.618650108575820923e-01 -5.655290558934211731e-02 7.133781909942626953e-03 -1.736976504325866699e-01 9.175456315279006958e-02 2.917239665985107422e-01 3.823100626468658447e-01
3.518623486161231995e-02 -4.580776765942573547e-02 -8.929359167814254761e-02 -2.560894936323165894e-02 -3.157501667737960815e-02 2.075018882751464844e-01 -2.574544847011566162e-01 -1.465995758771896362e-01 8.710535243153572083e-03 1.263368874788284302e-01 4.129188060760498047e-01 -2.793027088046073914e-02 -2.191121727228164673e-01 1.040407344698905945e-01 1.683618426322937012e-01 2.557106316089630127e-01 -1.243629530072212219e-01 -8.800458908081054688e-02 -9.793496876955032349e-02 -1.726406509988009930e-03 3.809881582856178284e-02 2.368125468492507935e-01 -5.383954942226409912e-02 -9.843044728040695190e-02 -4.303879737854003906e-01 -8.430703729391098022e-02 -3.559894561767578125e-01 -2.748981416225433350e-01 7.142758369445800781e-02 -9.728926233947277069e-03 9.078277647495269775e-02 7.292259484529495239e-02
9.980635344982147217e-02 -1.972888559103012085e-01 -8.771535754203796387e-02 2.708403044380247593e-04 -7.219127565622329712e-02 3.525069653987884521e-01 -5.836904793977737427e-02 -3.457048907876014709e-02 2.691701352596282959e-01 3.081544935703277588e-01 3.442522883415222168e-01 -2.791298925876617432e-01 2.565821707248687744e-01 1.026683151721954346e-01 2.448358237743377686e-01 -6.053834781050682068e-02 1.068484410643577576e-02 -1.316880434751510620e-01 -9.734837710857391357e-02 8.874023705720901489e-02 4.865611717104911804e-02 2.666779458522796631e-01 -6.032167375087738037e-02 -2.107840329408645630e-01 4.273819737136363983e-03 -2.306119166314601898e-02 -4.770652949810028076e-02 -2.304991334676742554e-02 -3.087984025478363037e-01 -6.467308104038238525e-02 1.763402074575424194e-01 1.231857761740684509e-01
-2.475721836090087891e-01 -2.363313436508178711e-01 1.816880106925964355e-01 -1.112831756472587585e-01 -1.298469007015228271e-01 -1.523069292306900024e-01 9.718662500381469727e-02 2.178695797920227051e-02 -1.533063650131225586e-01 -2.390949986875057220e-02 4.070310592651367188e-01 -1.001391038298606873e-01 1.092534512281417847e-01 -2.120045125484466553e-01 2.394734770059585571e-01 2.749619185924530029e-01 -1.490763127803802490e-01 -7.391010224819183350e-02 -2.730001211166381836e-01 9.475719183683395386e-02 1.581751555204391479e-01 1.994490921497344971e-01 -1.876502633094787598e-01 -9.996042400598526001e-02 -2.025159299373626709e-01 -4.924341663718223572e-02 -1.012282148003578186e-01 -2.545501850545406342e-02 -5.300099030137062073e-02 9.515412896871566772e-02 2.766474485397338867e-01 1.842404305934906006e-01
-1.919481307268142700e-01 1.053275307640433311e-03 3.026546351611614227e-02 1.022091805934906006e-01 -6.253675371408462524e-02 2.256366014480590820e-01 -2.929148972034454346e-01 -6.763340532779693604e-02 7.576033473014831543e-02 1.141375899314880371e-01 3.370064198970794678e-01 9.558045864105224609e-02 -1.589998602867126465e-01 1.692960597574710846e-02 2.088422030210494995e-01 2.524830400943756104e-01 -4.964587464928627014e-02 -1.196943670511245728e-01 -7.200445514172315598e-03 -9.816915541887283325e-02 -7.259821891784667969e-02 2.063507586717605591e-01 -9.409668296575546265e-02 -1.601724475622177124e-01 -3.564296364784240723e-01 -1.959205418825149536e-01 -3.713512122631072998e-01 -2.422698587179183960e-01 1.136011257767677307e-02 -1.956005208194255829e-02 9.298313409090042114e-02 2.284027636051177979e-01
-6.992729008197784424e-02 -3.023892641067504883e-01 1.310663223266601562e-01 1.102024838328361511e-01 -1.049615591764450073e-01 -2.874418795108795166e-01 -9.975037723779678345e-02 -1.354603767395019531e-01 2.901409268379211426e-01 1.375578641891479492e-01 1.442908495664596558e-01 4.670210764743387699e-04 1.070663407444953918e-01 -1.991304103285074234e-03 7.774549722671508789e-02 4.410868883132934570e-02 -1.330399960279464722e-01 -2.182303518056869507e-01 5.006270110607147217e-02 4.075663909316062927e-02 2.188503295183181763e-01 1.378304064273834229e-01 -9.917213767766952515e-02 -2.913317680358886719e-01 -3.638828694820404053e-01 5.714181810617446899e-02 6.531734019517898560e-02 1.966594755649566650e-01 -1.452403515577316284e-01 1.785171180963516235e-01 2.752049863338470459e-01 2.657361328601837158e-01
-1.518039107322692871e-01 -2.614118456840515137e-01 3.302519023418426514e-01 -1.481304466724395752e-01 -5.803921446204185486e-02 -3.605489060282707214e-02 -4.113149642944335938e-02 5.045740306377410889e-02 -2.676617354154586792e-02 -9.802903048694133759e-03 3.638574481010437012e-01 -4.725984856486320496e-02 -1.239815279841423035e-01 -1.319949477910995483e-01 7.246776670217514038e-02 2.243817597627639771e-01 -6.273884326219558716e-02 -1.525084674358367920e-01 -1.729354709386825562e-01 1.414966583251953125e-01 1.296592503786087036e-01 4.378600046038627625e-02 -2.001002728939056396e-01 -2.309815138578414917e-01 -1.623614877462387085e-01 -2.788772992789745331e-02 -2.177479304373264313e-02 1.059850379824638367e-01 -1.421654038131237030e-02 3.039613552391529083e-02 5.365812182426452637e-01 1.665458381175994873e-01
-2.900266349315643311e-01 -1.689050793647766113e-01 -4.540254361927509308e-03 9.619461372494697571e-03 9.243168681859970093e-02 -3.295700252056121826e-02 -7.769437879323959351e-02 -1.590833812952041626e-01 2.400332540273666382e-01 1.551291793584823608e-01 2.446875870227813721e-01 -1.375479102134704590e-01 2.863845229148864746e-01 -2.677255570888519287e-01 -1.079871430993080139e-01 2.072676867246627808e-01 -8.338173478841781616e-02 -2.533959746360778809e-01 2.655142918229103088e-03 3.413155376911163330e-01 3.011523783206939697e-01 7.841538637876510620e-02 -3.832993283867835999e-02 -1.681626737117767334e-01 -1.747681945562362671e-01 -1.226021163165569305e-02 6.306944787502288818e-02 2.541011869907379150e-01 -1.004314571619033813e-01 2.296979725360870361e-01 6.699178367853164673e-03 3.309132158756256104e-02
3.001348115503787994e-02 -1.608044281601905823e-02 2.364464551210403442e-01 -5.645949766039848328e-02 -1.561285275965929031e-02 1.479710936546325684e-01 -1.637057065963745117e-01 -4.627757370471954346e-01 -1.116926074028015137e-01 -8.323506265878677368e-02 1.123597547411918640e-01 -5.516964476555585861e-03 -5.096334964036941528e-02 -1.917152851819992065e-01 1.184592917561531067e-01 4.112336635589599609e-01 -2.552672326564788818e-01 -9.674585610628128052e-02 -6.079316139221191406e-02 -1.940935701131820679e-01 2.077574133872985840e-01 3.647357970476150513e-02 -1.298041492700576782e-01 -3.555092811584472656e-01 -1.634876430034637451e-01 -7.617474533617496490e-03 -1.032475475221872330e-02 2.708584070205688477e-02 -9.551781415939331055e-02 6.417866051197052002e-02 2.177923470735549927e-01 1.736910790205001831e-01
-2.549063973128795624e-02 2.636471092700958252e-01 -9.465579688549041748e-02 -1.378308534622192383e-01 -1.774652451276779175e-01 3.086708486080169678e-01 -2.390439510345458984e-01 5.369621887803077698e-02 -1.287382692098617554e-01 2.182342112064361572e-01 2.821061015129089355e-01 -2.064547687768936157e-02 1.015516147017478943e-01 -6.945694237947463989e-02 -1.954899430274963379e-01 -4.096700623631477356e-02 -2.714996337890625000e-01 5.935061350464820862e-02 -3.369554877281188965e-02 2.617557048797607422e-01 3.587231412529945374e-02 3.029965162277221680e-01 7.250227779150009155e-02 -3.396727740764617920e-01 -3.368502855300903320e-01 2.909538149833679199e-02 8.987667411565780640e-02 2.242700569331645966e-02 1.406154185533523560e-01 1.602339558303356171e-02 8.221170306205749512e-02 7.448292523622512817e-02
-1.898844242095947266e-01 3.890791162848472595e-02 2.804692387580871582e-01 1.108373925089836121e-01 2.293490059673786163e-02 -3.011357225477695465e-02 -7.858098298311233521e-02 -9.180452674627304077e-02 6.412641704082489014e-02 -1.300863027572631836e-01 2.509334385395050049e-01 2.589499950408935547e-02 5.382618308067321777e-02 -3.661508113145828247e-02 1.640844941139221191e-01 5.502540469169616699e-01 -9.149358421564102173e-02 -2.374983429908752441e-01 -1.715041548013687134e-01 5.671009421348571777e-02 1.220914572477340698e-01 2.720518708229064941e-01 -4.660630598664283752e-02 -1.545992195606231689e-01 -4.417557269334793091e-02 -5.194789916276931763e-02 1.916205510497093201e-02 1.946991086006164551e-01 -1.601106822490692139e-01 1.205370351672172546e-01 3.396705687046051025e-01 1.611479222774505615e-01
2.140493988990783691e-01 -1.643227338790893555e-01 1.078539937734603882e-01 -2.557957358658313751e-02 1.447866261005401611e-01 2.157190293073654175e-01 9.789939969778060913e-02 -1.945111304521560669e-01 -1.943750083446502686e-01 -1.132742017507553101e-01 2.472952455282211304e-01 -1.623676568269729614e-01 1.020614174194633961e-03 -1.094355136156082153e-01 2.083722501993179321e-01 2.025607079267501831e-01 -2.263795137405395508e-01 3.076255507767200470e-02 -7.029269635677337646e-02 -2.080984786152839661e-02 2.237915247678756714e-01 1.183061972260475159e-01 1.268457025289535522e-01 -4.832796752452850342e-01 -5.423419177532196045e-03 5.613718181848526001e-02 -1.303496062755584717e-01 1.508986353874206543e-01 -1.822693273425102234e-02 1.639948934316635132e-01 2.236645519733428955e-01 2.718983590602874756e-01
-1.324715614318847656e-01 -3.292445242404937744e-01 3.622067272663116455e-01 5.694460123777389526e-02 -9.971787035465240479e-02 -1.072918879799544811e-03 -1.705701798200607300e-01 -6.697201635688543320e-03 -6.774178892374038696e-02 -1.526408791542053223e-01 2.116517573595046997e-01 7.089162617921829224e-02 -1.791328308172523975e-03 -1.567572504281997681e-01 1.827197149395942688e-02 1.389296054840087891e-01 -2.754881083965301514e-01 -2.845923006534576416e-01 -1.508734822273254395e-01 -1.252760645002126694e-02 1.817696392536163330e-01 1.012231558561325073e-01 4.154217615723609924e-02 -2.791533470153808594e-01 -6.333847995847463608e-03 -7.628133147954940796e-02 -1.742268353700637817e-01 1.215839385986328125e-01 9.574221074581146240e-02 1.687026023864746094e-01 2.432309091091156006e-01 3.578791618347167969e-01
-2.553482949733734131e-01 -1.761062629520893097e-02 -3.692898154258728027e-02 -7.539381831884384155e-02 -1.031884029507637024e-01 1.635346561670303345e-01 -1.788245439529418945e-01 3.668376803398132324e-02 1.645142138004302979e-01 1.043064370751380920e-01 3.598185479640960693e-01 1.769854575395584106e-01 -2.558475732803344727e-01 -1.658973656594753265e-02 1.318074464797973633e-01 1.851029694080352783e-01 -2.077237665653228760e-01 -3.295904397964477539e-02 -3.615501150488853455e-02 -1.580421924591064453e-01 4.401285201311111450e-02 1.780440509319305420e-01 -1.351569294929504395e-01 -1.422275900840759277e-01 -4.178377985954284668e-01 -1.229381710290908813e-01 -1.806118637323379517e-01 -2.277681231498718262e-01 2.176443114876747131e-02 -1.763661392033100128e-02 1.800020337104797363e-01 3.009597659111022949e-01
-6.663830950856208801e-03 -1.710923612117767334e-01 1.939127743244171143e-01 1.841291040182113647e-01 6.353083997964859009e-02 1.655055768787860870e-02 -9.725290536880493164e-02 -4.681256040930747986e-02 9.737784415483474731e-02 4.470365867018699646e-02 3.533663153648376465e-01 5.606247577816247940e-03 -1.498982757329940796e-01 3.194240480661392212e-02 5.035301204770803452e-03 -1.051274240016937256e-01 4.141057655215263367e-02 -7.772967219352722168e-02 6.435173749923706055e-02 -1.011487655341625214e-02 3.752255812287330627e-03 4.091189503669738770e-01 6.967306137084960938e-02 -1.081305220723152161e-01 -1.513214409351348877e-01 2.282399125397205353e-02 -3.828626573085784912e-01 3.657116293907165527e-01 -2.622455656528472900e-01 5.899395793676376343e-02 1.751132309436798096e-01 3.311584293842315674e-01
-2.848814614117145538e-02 -1.197176612913608551e-02 -6.731469184160232544e-02 4.970969259738922119e-02 -1.732750535011291504e-01 1.995964348316192627e-01 -4.419321715831756592e-01 7.873582094907760620e-02 4.728332906961441040e-02 -1.854345947504043579e-01 3.571711480617523193e-01 -1.904575899243354797e-02 -1.517926007509231567e-01 9.428037703037261963e-02 1.810489892959594727e-01 2.622140645980834961e-01 -3.422157168388366699e-01 -2.006552666425704956e-01 -8.397063612937927246e-02 -1.327891349792480469e-01 8.216009475290775299e-03 1.691422909498214722e-01 4.515754804015159607e-02 -1.617469787597656250e-01 -1.775478124618530273e-01 -2.938785851001739502e-01 3.853835910558700562e-02 -2.642046473920345306e-02 -5.986512824892997742e-02 1.250498443841934204e-01 -9.770131111145019531e-02 1.867671459913253784e-01
-1.953236460685729980e-01 -1.766028702259063721e-01 2.558344900608062744e-01 -3.093007579445838928e-02 1.470863223075866699e-01 -1.517164409160614014e-01 -8.776118978857994080e-03 -2.081434875726699829e-01 2.246068120002746582e-01 -3.634613007307052612e-03 1.872617006301879883e-01 -3.363345190882682800e-02 -1.528318226337432861e-01 -1.290726065635681152e-01 2.419420331716537476e-01 2.116316854953765869e-01 -1.531886011362075806e-01 -2.987091243267059326e-01 2.571085095405578613e-02 2.276997417211532593e-01 -1.163321360945701599e-01 2.071133106946945190e-01 1.909932866692543030e-02 -2.173183858394622803e-01 -2.396202385425567627e-01 2.456993237137794495e-02 -2.902004122734069824e-01 2.189970016479492188e-01 -1.380337476730346680e-01 -2.765328623354434967e-02 1.813764572143554688e-01 1.845600157976150513e-01
-1.310915052890777588e-01 -7.819668948650360107e-02 -6.019217893481254578e-02 -3.300007432699203491e-02 3.887955565005540848e-03 2.300147563219070435e-01 -1.810280978679656982e-01 1.825918443500995636e-02 1.081486418843269348e-01 9.512239694595336914e-02 4.422515332698822021e-01 4.038320481777191162e-02 -9.116381406784057617e-02 2.837159484624862671e-02 -5.678579211235046387e-02 1.927417069673538208e-01 -1.306637823581695557e-01 -1.863922774791717529e-01 -1.779024899005889893e-01 -1.762363761663436890e-01 2.592538483440876007e-02 2.490490227937698364e-01 -2.638760209083557129e-01 -8.766755461692810059e-02 -3.805395960807800293e-01 -1.722007989883422852e-01 -9.745533019304275513e-02 -2.333949655294418335e-01 -3.055996894836425781e-01 1.172088012099266052e-01 9.444754570722579956e-02 9.741288423538208008e-02
-1.031422615051269531e-01 -2.249443382024765015e-01 -1.333904862403869629e-01 -1.588420197367668152e-02 1.616514287889003754e-02 -2.170271798968315125e-02 -3.333072364330291748e-01 1.637244969606399536e-01 -7.211846858263015747e-02 -1.782671175897121429e-02 3.520252406597137451e-01 -1.821182668209075928e-01 1.502581983804702759e-01 -6.515016406774520874e-02 3.399406075477600098e-01 9.413488954305648804e-02 -3.587504103779792786e-02 -1.418238133192062378e-01 1.905387081205844879e-02 -3.671993687748908997e-02 -8.157195150852203369e-02 2.314310967922210693e-01 1.574826389551162720e-01 -2.730061411857604980e-01 7.270179688930511475e-02 1.811934709548950195e-01 -3.057556748390197754e-01 3.131543397903442383e-01 -1.621445417404174805e-01 1.002444326877593994e-01 1.301797926425933838e-01 -5.117335543036460876e-02
5.501236021518707275e-02 -4.105096161365509033e-01 7.860464602708816528e-02 -1.634406745433807373e-01 -2.081472128629684448e-01 1.943926066160202026e-01 1.475738286972045898e-01 1.571875065565109253e-01 9.517283178865909576e-03 -1.716633141040802002e-02 1.557951569557189941e-01 3.788910061120986938e-02 1.104878038167953491e-01 -5.245079845190048218e-02 1.046027988195419312e-01 8.942107111215591431e-02 2.151760645210742950e-02 -3.956778347492218018e-01 -3.840977326035499573e-02 2.099963426589965820e-01 5.432103201746940613e-02 1.519073694944381714e-01 2.742811143398284912e-01 -2.351080179214477539e-01 -1.621832847595214844e-01 2.432889044284820557e-01 -1.489127147942781448e-02 1.296299248933792114e-01 -2.146417945623397827e-01 -2.405259199440479279e-02 1.994310766458511353e-01 2.447517365217208862e-01
-1.934314370155334473e-01 6.906373798847198486e-02 7.276158034801483154e-02 3.382327780127525330e-02 1.913978345692157745e-02 2.411149591207504272e-01 -2.573205530643463135e-01 -3.182883840054273605e-03 4.121227189898490906e-02 9.790205210447311401e-02 2.727298438549041748e-01 1.402173340320587158e-01 -2.207671403884887695e-01 1.266581863164901733e-01 2.491759657859802246e-01 1.433117687702178955e-01 -1.192754358053207397e-01 -1.894671171903610229e-01 5.419511720538139343e-02 -1.109035760164260864e-01 -1.011110469698905945e-01 2.293177843093872070e-01 -1.384648680686950684e-01 -1.386066824197769165e-01 -3.781184554100036621e-01 -2.488617002964019775e-01 -3.098584413528442383e-01 -1.877826899290084839e-01 -1.661796309053897858e-02 6.439317017793655396e-02 1.714472025632858276e-01 1.932968944311141968e-01
-4.975130558013916016e-01 -1.579024642705917358e-01 1.185861378908157349e-01 -2.990317903459072113e-02 5.953348800539970398e-02 1.245396118611097336e-02 5.585533007979393005e-02 1.058327257633209229e-01 9.766087681055068970e-02 -1.848865747451782227e-01 2.253899723291397095e-01 -5.095773562788963318e-02 1.203156337141990662e-01 -8.486885577440261841e-02 -5.466584116220474243e-02 6.375699490308761597e-02 -2.098362296819686890e-01 -2.233575135469436646e-01 -1.425898969173431396e-01 -9.800209105014801025e-02 -6.751847267150878906e-02 -3.782618790864944458e-02 -1.780515611171722412e-01 -3.951829969882965088e-01 -1.513081341981887817e-01 3.556042909622192383e-02 -1.827479153871536255e-01 -5.290756002068519592e-02 -2.211511135101318359e-01 2.149301916360855103e-01 2.859404087066650391e-01 1.174055859446525574e-01
-2.299759387969970703e-01 -9.612153470516204834e-02 3.821247518062591553e-01 2.328043774468824267e-04 -4.710023477673530579e-02 1.213210746645927429e-01 -1.473359912633895874e-01 -2.506534159183502197e-01 -9.706465899944305420e-02 -6.114578247070312500e-02 8.692059665918350220e-02 -1.415238976478576660e-01 -1.924990676343441010e-02 -1.893948912620544434e-01 2.122891694307327271e-02 2.811903655529022217e-01 -2.001452594995498657e-01 -1.479124277830123901e-01 -1.732762008905410767e-01 1.789420098066329956e-01 1.760436296463012695e-01 3.968269005417823792e-02 -1.245694458484649658e-01 -2.478166669607162476e-01 -5.133001506328582764e-02 -1.113275364041328430e-01 -1.554526686668395996e-01 1.316269636154174805e-01 -6.975197046995162964e-02 -4.937930777668952942e-02 3.673457801342010498e-01 3.187972009181976318e-01
6.815237551927566528e-02 -1.486690789461135864e-01 3.791492879390716553e-01 5.152314528822898865e-02 -5.285171046853065491e-02 4.586544260382652283e-02 -1.843904145061969757e-02 -1.664660274982452393e-01 3.226854205131530762e-01 1.923986827023327351e-03 1.879888623952865601e-01 -1.944286972284317017e-01 -1.190898939967155457e-01 -3.447572886943817139e-02 1.538870632648468018e-01 7.056408375501632690e-02 -1.922729164361953735e-01 -1.928691416978836060e-01 1.169612109661102295e-01 1.505858749151229858e-01 -4.904954135417938232e-02 3.110405206680297852e-01 2.441488802433013916e-01 -3.486587107181549072e-02 -1.809662729501724243e-01 1.552100032567977905e-01 -3.725475072860717773e-01 5.101335421204566956e-02 -1.370389312505722046e-01 1.571151167154312134e-01 1.364555060863494873e-01 2.043890655040740967e-01
-1.554599404335021973e-01 -8.193939179182052612e-02 -1.655996032059192657e-02 -3.712523728609085083e-02 -4.895216599106788635e-02 3.052211701869964600e-01 -1.031352356076240540e-01 -7.921419292688369751e-02 3.518007695674896240e-01 7.326028496026992798e-02 2.916735112667083740e-01 -1.690399646759033203e-01 -4.995092377066612244e-02 8.557157963514328003e-02 9.368190169334411621e-02 -1.374893635511398315e-01 -4.189857840538024902e-02 -2.392584681510925293e-01 -2.870185971260070801e-01 3.084661364555358887e-01 1.868258416652679443e-01 3.024314939975738525e-01 1.998424977064132690e-01 -9.964379668235778809e-02 -2.445738948881626129e-02 -1.090641170740127563e-01 -1.849114447832107544e-01 -5.471403524279594421e-02 -2.008609324693679810e-01 4.217148944735527039e-02 2.042314112186431885e-01 1.686494350433349609e-01
-6.814826279878616333e-02 -1.021142825484275818e-01 8.073361217975616455e-02 -5.368983373045921326e-02 -2.562942802906036377e-01 5.787533894181251526e-02 1.270928047597408295e-02 -2.726554870605468750e-01 5.777817219495773315e-02 -1.010083779692649841e-01 1.376807093620300293e-01 -1.123597845435142517e-01 -1.609969884157180786e-01 -2.391422092914581299e-01 3.557829856872558594e-01 2.689880430698394775e-01 7.411671429872512817e-02 -1.092928498983383179e-01 4.560025408864021301e-02 1.726471781730651855e-01 -2.063214033842086792e-02 1.838304102420806885e-01 -1.839142739772796631e-01 -3.541569709777832031e-01 4.292548075318336487e-02 -9.827537089586257935e-02 -2.843055725097656250e-01 9.869094938039779663e-02 -9.647779911756515503e-02 -1.643205583095550537e-01 3.120232224464416504e-01 -1.621384024620056152e-01
-1.324829012155532837e-01 -1.420719474554061890e-01 -2.707097679376602173e-02 -1.449851989746093750e-01 -7.891258597373962402e-02 3.530088365077972412e-01 -1.009093970060348511e-01 -6.990405172109603882e-02 2.180087417364120483e-01 8.475282788276672363e-02 3.230669796466827393e-01 -1.468852311372756958e-01 3.495448455214500427e-02 -1.891234144568443298e-02 2.901450730860233307e-02 -1.359301060438156128e-01 1.459329873323440552e-01 -3.684587478637695312e-01 -1.175936758518218994e-01 1.727833449840545654e-01 2.318156063556671143e-01 3.471561074256896973e-01 1.824507564306259155e-01 -2.479821257293224335e-02 -1.768257655203342438e-02 -8.575227856636047363e-02 -5.985719338059425354e-02 -8.336158841848373413e-02 -2.366911917924880981e-01 2.006069719791412354e-01 1.688947975635528564e-01 2.028612643480300903e-01
2.171520590782165527e-01 1.072209626436233521e-01 -1.215855963528156281e-02 -9.167800098657608032e-02 4.246585071086883545e-02 4.504430592060089111e-01 -2.716293036937713623e-01 1.773969084024429321e-01 -2.607419621199369431e-03 1.606202721595764160e-01 1.438845843076705933e-01 -5.712173506617546082e-02 2.194230817258358002e-02 -1.213330402970314026e-01 1.618185490369796753e-01 2.077723145484924316e-01 1.602975428104400635e-01 3.508508577942848206e-02 -4.524667188525199890e-02 1.095788627862930298e-01 3.455925881862640381e-01 1.514791548252105713e-01 -1.308569014072418213e-01 -3.254934549331665039e-01 -3.139354586601257324e-01 -1.610341072082519531e-01 2.207965776324272156e-02 1.977958083152770996e-01 -1.892213709652423859e-02 -8.312879502773284912e-02 1.031374484300613403e-01 8.827623911201953888e-03
-3.117492608726024628e-02 -4.962905123829841614e-02 -7.554144132882356644e-03 2.926532551646232605e-02 -1.257381141185760498e-01 -4.507619515061378479e-02 -2.702465057373046875e-01 -8.590810745954513550e-02 -1.126895993947982788e-01 -1.174307912588119507e-01 2.423854172229766846e-01 3.932763263583183289e-02 1.806011646986007690e-01 -3.429938554763793945e-01 3.060991168022155762e-01 3.411212563514709473e-02 3.628505161032080650e-03 -3.454138040542602539e-01 -5.903351679444313049e-02 1.910585463047027588e-01 2.566402852535247803e-01 2.396799772977828979e-01 -7.558035105466842651e-02 -1.078286841511726379e-01 -2.395566850900650024e-01 -1.167834084481000900e-02 -2.700095772743225098e-01 -1.834756508469581604e-02 8.306436985731124878e-02 3.358727321028709412e-02 3.147161900997161865e-01 1.663913428783416748e-01
-2.290660291910171509e-01 1.609278023242950439e-01 -1.694799750111997128e-03 1.411744058132171631e-01 1.098988279700279236e-01 3.656938076019287109e-01 1.657869964838027954e-01 -2.210922986268997192e-01 -1.246388256549835205e-01 -2.347528748214244843e-02 6.635098159313201904e-02 2.130848728120326996e-02 9.229651093482971191e-02 -2.092310190200805664e-01 7.072562724351882935e-02 -1.569582372903823853e-01 -1.299451440572738647e-01 -3.122667670249938965e-01 -4.464227706193923950e-02 -8.127143234014511108e-02 6.288258824497461319e-03 3.430577814579010010e-01 1.654182374477386475e-01 -2.370174080133438110e-01 -2.199870496988296509e-01 1.516763865947723389e-01 -2.824429571628570557e-01 1.066412031650543213e-01 6.808398663997650146e-02 -1.009915024042129517e-02 2.038499265909194946e-01 2.086692899465560913e-01
1.460138987749814987e-02 -1.905108988285064697e-01 3.907194733619689941e-02 -6.979070603847503662e-02 -1.519664078950881958e-01 9.278037399053573608e-02 1.162231490015983582e-01 -8.779977262020111084e-02 1.511031538248062134e-01 -1.186412647366523743e-01 2.719807028770446777e-01 -3.730707615613937378e-02 -9.401681274175643921e-02 1.177046447992324829e-02 3.257044032216072083e-02 -4.286715015769004822e-02 -1.901137381792068481e-01 1.071907505393028259e-01 -1.151645854115486145e-01 -1.199993863701820374e-02 6.464410573244094849e-02 3.897560238838195801e-01 1.495299190282821655e-01 -3.968195021152496338e-01 -1.876040548086166382e-01 3.162461519241333008e-01 -2.444844990968704224e-01 2.827734351158142090e-01 -6.212599575519561768e-02 2.838519811630249023e-01 1.442112922668457031e-01 -5.389505624771118164e-02
-1.276653558015823364e-01 -1.941486001014709473e-01 2.192684076726436615e-02 -7.553587108850479126e-02 -6.509199738502502441e-02 -4.131178557872772217e-02 -1.208062320947647095e-01 -1.125376299023628235e-01 -1.176912710070610046e-01 -1.881547570228576660e-01 2.959448397159576416e-01 1.938130110502243042e-01 1.114516109228134155e-01 -2.277983129024505615e-01 2.439309507608413696e-01 2.395584732294082642e-01 -1.110159978270530701e-01 -3.500127494335174561e-01 -3.277175500988960266e-02 2.652304768562316895e-01 2.353889644145965576e-01 1.723555475473403931e-01 -7.508650422096252441e-02 -1.659340262413024902e-01 -2.105921655893325806e-01 5.484364554286003113e-02 -1.373338252305984497e-01 1.198342591524124146e-01 -5.065856128931045532e-02 -2.042673975229263306e-01 3.044578433036804199e-01 -9.439115226268768311e-02
-1.927647292613983154e-01 -4.702914506196975708e-02 -9.340596944093704224e-02 -6.185144558548927307e-02 -1.228210777044296265e-01 1.198610886931419373e-01 -3.150805234909057617e-01 -7.333490252494812012e-02 6.124459207057952881e-02 1.050052717328071594e-01 3.141187131404876709e-01 4.505198448896408081e-02 -2.842920124530792236e-01 -1.284112688153982162e-02 3.416368504986166954e-03 4.528632760047912598e-02 -2.260486632585525513e-01 -1.922598779201507568e-01 -9.974084794521331787e-02 -6.729100644588470459e-02 -1.103546544909477234e-01 2.407011538743972778e-01 5.662780255079269409e-02 -1.654407978057861328e-01 -4.032266736030578613e-01 -4.523150250315666199e-02 -2.395911067724227905e-01 -2.843500077724456787e-01 -2.208489775657653809e-01 9.258047491312026978e-02 1.126862987875938416e-01 1.981842666864395142e-01
-2.158878892660140991e-01 8.797290734946727753e-03 -9.795941412448883057e-02 -7.519080489873886108e-02 -2.153435535728931427e-02 2.409344315528869629e-01 -1.316597312688827515e-01 5.016243085265159607e-03 -4.336130991578102112e-02 2.626673877239227295e-02 4.277849197387695312e-01 1.075850948691368103e-01 -3.340185582637786865e-01 1.309719830751419067e-01 7.875642925500869751e-02 1.864498406648635864e-01 -1.182557269930839539e-01 -1.483590900897979736e-01 1.064553931355476379e-01 -1.001800373196601868e-01 3.401188552379608154e-02 2.020023167133331299e-01 -5.109176039695739746e-02 -1.546830087900161743e-01 -3.636662960052490234e-01 -1.025944016873836517e-02 -2.976122200489044189e-01 -2.851333618164062500e-01 -7.232825458049774170e-02 3.509520785883069038e-03 7.807601988315582275e-02 2.364851981401443481e-01
-5.630921944975852966e-02 8.570965379476547241e-03 2.005895674228668213e-01 9.562790393829345703e-02 5.046704411506652832e-02 2.426720410585403442e-02 -2.689789608120918274e-02 -3.306620717048645020e-01 4.052583873271942139e-02 3.018610179424285889e-02 3.055092990398406982e-01 -1.194933950901031494e-01 5.354189127683639526e-02 7.539909332990646362e-02 7.593229413032531738e-02 -4.752799868583679199e-02 -1.086960956454277039e-01 2.398806065320968628e-01 1.728732883930206299e-01 1.016163229942321777e-01 4.933761060237884521e-02 4.064790904521942139e-01 1.926180273294448853e-01 -2.599668204784393311e-01 -2.260232418775558472e-01 9.434548020362854004e-02 -3.235553801059722900e-01 4.035213962197303772e-02 -3.032864034175872803e-01 9.466996043920516968e-02 3.800674155354499817e-02 2.383852154016494751e-01
-4.310838878154754639e-02 1.617543995380401611e-01 -6.652515381574630737e-02 4.416365176439285278e-02 -1.363724470138549805e-01 2.649634182453155518e-01 -3.283420801162719727e-01 -6.014320254325866699e-02 -4.658342525362968445e-02 -9.754157066345214844e-02 3.660939931869506836e-01 6.183861568570137024e-02 -1.456862688064575195e-01 1.915747821331024170e-01 1.612332165241241455e-01 8.077032864093780518e-02 -3.112615048885345459e-01 -2.240239381790161133e-01 -3.522776812314987183e-02 -3.475997596979141235e-02 1.364411860704421997e-01 1.429847925901412964e-01 -2.869149744510650635e-01 1.436593756079673767e-02 -3.830864429473876953e-01 -1.408760547637939453e-01 3.453135490417480469e-02 9.411142021417617798e-02 -3.166004270315170288e-02 1.581545174121856689e-01 1.473110616207122803e-01 1.729748249053955078e-01
-2.096432894468307495e-01 -1.704686880111694336e-01 3.703561797738075256e-02 -6.872006505727767944e-02 -1.001490578055381775e-01 1.277865022420883179e-01 -5.441108718514442444e-02 -1.083011506125330925e-03 -1.430681347846984863e-01 6.418267637491226196e-02 3.463368117809295654e-01 -2.103203684091567993e-01 1.301141679286956787e-01 -1.074437275528907776e-01 1.481865495443344116e-01 -2.001044899225234985e-02 -1.486074924468994141e-01 -1.402145028114318848e-01 2.187545001506805420e-01 4.450081661343574524e-02 9.043577313423156738e-02 2.635382115840911865e-02 2.740515172481536865e-01 -2.813490331172943115e-01 -1.745588630437850952e-01 3.498291075229644775e-01 1.070697531104087830e-01 2.580850757658481598e-02 4.221960902214050293e-02 3.283583745360374451e-02 1.700420975685119629e-01 4.477731585502624512e-01
-1.314246654510498047e-02 -1.632857322692871094e-01 1.435745358467102051e-01 -1.053530648350715637e-01 -2.176961004734039307e-01 2.517191171646118164e-01 -1.992183178663253784e-01 -3.772921115159988403e-02 1.713632345199584961e-01 -6.976284831762313843e-02 1.865568161010742188e-01 -1.651043146848678589e-01 1.101590320467948914e-01 -9.695638716220855713e-02 6.822978146374225616e-03 -7.760370522737503052e-02 1.793945431709289551e-01 -1.899189651012420654e-01 1.259981095790863037e-01 -5.869213119149208069e-02 -3.031157655641436577e-03 3.010529875755310059e-01 2.691665291786193848e-01 -3.560636937618255615e-01 -5.584744736552238464e-02 2.151781320571899414e-01 -5.110483244061470032e-02 -4.490482807159423828e-02 -8.908680081367492676e-02 2.328732013702392578e-01 3.052965104579925537e-01 2.807494997978210449e-01
-1.205830350518226624e-01 1.457012910395860672e-02 -2.212428897619247437e-01 7.375677675008773804e-02 -7.662410289049148560e-02 2.054310739040374756e-01 -2.624350488185882568e-01 -5.891319364309310913e-02 6.280283629894256592e-02 1.284890472888946533e-01 4.855886101722717285e-01 1.077430024743080139e-01 -1.725773513317108154e-01 -2.596798539161682129e-02 1.165095642209053040e-01 3.028865456581115723e-01 -2.219115793704986572e-01 -1.201943308115005493e-01 1.267812103033065796e-01 -1.671739965677261353e-01 -5.584767460823059082e-02 2.325430065393447876e-01 -9.753490239381790161e-02 -1.576695293188095093e-01 -2.613777518272399902e-01 -1.256535947322845459e-01 -1.580641865730285645e-01 -1.883181184530258179e-01 -1.232380941510200500e-01 1.019324883818626404e-01 1.468970477581024170e-01 1.257801800966262817e-01
-2.249427437782287598e-01 -2.684305012226104736e-01 2.025756537914276123e-01 2.451214790344238281e-01 1.906275600194931030e-01 2.756098210811614990e-01 -2.546121478080749512e-01 3.027647547423839569e-02 2.060256898403167725e-01 -8.704326301813125610e-02 2.129519134759902954e-01 -2.482489198446273804e-01 3.191680312156677246e-01 -1.199489459395408630e-02 7.560250163078308105e-02 -2.913773991167545319e-02 -1.780074536800384521e-01 -7.627306133508682251e-02 -1.671402454376220703e-01 1.796146780252456665e-01 -1.229963377118110657e-01 1.216680556535720825e-02 -5.247970670461654663e-02 -3.920787870883941650e-01 -6.612436473369598389e-02 -9.702814742922782898e-03 -5.934619903564453125e-02 4.849260207265615463e-03 -1.127069890499114990e-01 1.937589198350906372e-01 4.903504624962806702e-02 4.985134676098823547e-02
-1.519118398427963257e-01 -4.945610463619232178e-02 -1.634399145841598511e-01 -7.007320225238800049e-02 -1.886145956814289093e-02 2.197722345590591431e-01 -9.554612636566162109e-02 7.101652026176452637e-02 -2.019095718860626221e-01 1.312424093484878540e-01 4.003183245658874512e-01 -1.096207415685057640e-03 -2.741963863372802734e-01 4.817816615104675293e-02 -4.928341507911682129e-02 2.452170997858047485e-01 -3.676379621028900146e-01 -2.137800753116607666e-01 -1.006215810775756836e-01 -1.709168404340744019e-01 -8.025527000427246094e-02 1.813943237066268921e-01 -1.637528538703918457e-01 -8.150298148393630981e-02 -2.299933731555938721e-01 -2.247329205274581909e-01 -2.146214693784713745e-01 -9.923291206359863281e-02 -4.836367070674896240e-02 1.369491815567016602e-01 2.085731029510498047e-01 6.931999325752258301e-02
-2.393742501735687256e-01 1.519715338945388794e-01 1.359352171421051025e-01 4.533462226390838623e-02 -3.293770179152488708e-02 5.791162848472595215e-01 7.672898471355438232e-02 -1.620274037122726440e-01 1.492580305784940720e-02 1.226824373006820679e-01 1.769387573003768921e-01 4.110811278223991394e-02 1.841035485267639160e-01 -1.226547807455062866e-01 -5.895258858799934387e-02 -4.218189045786857605e-02 1.283115744590759277e-01 -9.490226209163665771e-02 4.854165762662887573e-02 -1.865002140402793884e-02 1.932538449764251709e-01 2.871615886688232422e-01 1.223922614008188248e-02 -4.200276434421539307e-01 -5.709913372993469238e-02 2.257355004549026489e-01 -6.725841760635375977e-02 1.338291466236114502e-01 1.204350218176841736e-01 -3.980852663516998291e-02 2.806123904883861542e-02 9.961169213056564331e-02
-7.289444655179977417e-02 -4.820374771952629089e-02 3.120187297463417053e-02 8.657624572515487671e-02 -1.694742292165756226e-01 2.333366572856903076e-01 -3.521575033664703369e-01 -1.122086867690086365e-01 -6.945657730102539062e-02 -3.376978635787963867e-02 4.527802467346191406e-01 6.368868798017501831e-02 -2.757078409194946289e-01 1.476605539210140705e-03 -1.008037477731704712e-01 2.983014881610870361e-01 -1.018896847963333130e-01 -1.979061812162399292e-01 6.352469790726900101e-03 -1.562107503414154053e-01 2.073158770799636841e-01 1.660440266132354736e-01 7.260771095752716064e-02 5.542594473809003830e-03 -3.211505115032196045e-01 -1.594763994216918945e-01 4.325945395976305008e-03 -1.147085949778556824e-01 -1.046457812190055847e-01 -5.884866416454315186e-02 1.714498400688171387e-01 1.962847858667373657e-01
-6.983201205730438232e-02 -3.089049756526947021e-01 -1.268261075019836426e-01 -2.081564366817474365e-01 -2.580808289349079132e-02 -1.464432775974273682e-01 7.573577016592025757e-02 -6.647559255361557007e-02 -2.044936269521713257e-02 2.628448307514190674e-01 3.958511054515838623e-01 -9.528900682926177979e-02 -1.858003884553909302e-01 1.399068683385848999e-01 1.627484112977981567e-01 2.013056874275207520e-01 -2.147139757871627808e-01 -1.424361765384674072e-01 -9.632449597120285034e-02 -3.972286283969879150e-01 1.008943747729063034e-02 2.964038848876953125e-01 -1.549561172723770142e-01 -2.730384469032287598e-01 -1.037243306636810303e-01 1.752612926065921783e-02 -3.020783700048923492e-02 7.833109050989151001e-02 -4.766012728214263916e-02 -4.049918055534362793e-02 9.435280412435531616e-02 2.691050432622432709e-02
-1.521126180887222290e-01 -1.309160590171813965e-01 1.967547647655010223e-02 -3.952868282794952393e-02 -1.607531309127807617e-01 -4.667102545499801636e-02 -1.012391746044158936e-01 -2.185353785753250122e-01 -1.338354945182800293e-01 -8.074338734149932861e-02 3.233363032341003418e-01 1.829750090837478638e-01 -6.903908401727676392e-02 -6.964144110679626465e-02 2.887095212936401367e-01 2.600464969873428345e-02 -1.739638000726699829e-01 -1.974733322858810425e-01 9.574493765830993652e-02 2.376502454280853271e-01 3.755364120006561279e-01 1.873811632394790649e-01 -1.553179323673248291e-01 -2.114102244377136230e-01 -1.035116463899612427e-01 9.588424861431121826e-02 -1.863574385643005371e-01 -1.775031834840774536e-01 4.269146919250488281e-02 -3.477080166339874268e-02 3.611314892768859863e-01 1.272368580102920532e-01
-1.418182998895645142e-01 -2.386533170938491821e-01 1.142406314611434937e-01 -4.266534931957721710e-03 -1.181701272726058960e-01 -1.771029457449913025e-02 -2.015882432460784912e-01 -2.119973152875900269e-01 -1.768227964639663696e-01 -2.647646367549896240e-01 2.857951223850250244e-01 1.154029276221990585e-02 8.761664479970932007e-02 -1.369779556989669800e-01 2.312896847724914551e-01 1.289336383342742920e-01 -1.459476649761199951e-01 -2.615563869476318359e-01 8.405273407697677612e-02 2.074161469936370850e-01 2.213487625122070312e-01 2.643990516662597656e-02 8.900408446788787842e-02 -1.882457286119461060e-01 -1.597857326269149780e-01 2.981377998366951942e-03 -3.241497874259948730e-01 -7.657025754451751709e-02 -1.095844805240631104e-01 -1.379061210900545120e-02 3.581533730030059814e-01 1.430631279945373535e-01
-1.926818341016769409e-01 -7.463227957487106323e-02 -3.369935601949691772e-02 8.714799582958221436e-02 -1.847445666790008545e-01 1.527862101793289185e-01 -3.066081106662750244e-01 -1.040549129247665405e-01 -1.095070154406130314e-03 9.507250040769577026e-02 4.016090333461761475e-01 5.734680965542793274e-02 -2.437705695629119873e-01 9.459149092435836792e-02 1.498256772756576538e-01 2.169263064861297607e-01 -1.976632177829742432e-01 1.479692384600639343e-02 5.126622691750526428e-02 -1.211311072111129761e-01 7.540623843669891357e-02 2.148845493793487549e-01 -1.713502258062362671e-01 -1.416801214218139648e-01 -2.911579906940460205e-01 -2.085659205913543701e-01 -2.427782118320465088e-01 -2.326737791299819946e-01 -2.394817769527435303e-02 9.722405672073364258e-02 1.445616036653518677e-01 2.112032771110534668e-01
-1.364024579524993896e-01 -5.197449922561645508e-01 -1.014017388224601746e-01 -1.212784796953201294e-01 -1.443533599376678467e-01 2.975344657897949219e-01 3.070591774303466082e-04 1.447397023439407349e-01 2.688137292861938477e-01 1.297534406185150146e-01 2.931899726390838623e-01 -2.472090274095535278e-01 5.658385157585144043e-02 -9.848409891128540039e-02 1.837727031670510769e-04 3.884809091687202454e-02 -1.814025193452835083e-01 -9.825510531663894653e-02 -7.232315093278884888e-02 1.384768187999725342e-01 6.076352298259735107e-02 1.094384565949440002e-01 -2.617949433624744415e-02 -2.471244931221008301e-01 -6.797528266906738281e-02 2.119139395654201508e-02 4.706106707453727722e-02 -4.232441261410713196e-02 1.324830651283264160e-01 2.014070563018321991e-02 2.542943060398101807e-01 -2.632181644439697266e-01
3.621899336576461792e-02 -1.004133746027946472e-01 2.996053993701934814e-01 -3.917912021279335022e-02 -1.512816101312637329e-01 3.672564774751663208e-02 -1.089277341961860657e-01 -2.258954346179962158e-01 -1.093924790620803833e-01 -1.060644537210464478e-01 2.543850243091583252e-01 -2.151655256748199463e-01 1.631058901548385620e-01 -1.100678667426109314e-01 9.699837118387222290e-02 1.801489889621734619e-01 7.696421816945075989e-04 -1.815730184316635132e-01 -8.358746767044067383e-02 7.479242980480194092e-02 1.685254722833633423e-01 2.382930666208267212e-01 1.071170321665704250e-03 -1.476169973611831665e-01 -7.365097850561141968e-02 6.417268514633178711e-02 1.023136377334594727e-01 -9.350053220987319946e-02 -2.858997881412506104e-01 2.494389861822128296e-01 5.136642456054687500e-01 7.927314937114715576e-02
-3.118535503745079041e-02 5.405721440911293030e-02 5.005784705281257629e-02 -2.315968461334705353e-02 1.506362482905387878e-02 4.140726625919342041e-01 -3.362410888075828552e-02 1.331898719072341919e-01 1.486368179321289062e-01 2.559434175491333008e-01 3.314040601253509521e-01 -6.574124097824096680e-02 7.130625844001770020e-02 1.045537069439888000e-01 1.990911960601806641e-01 -4.454452171921730042e-02 5.958244204521179199e-02 -3.344144523143768311e-01 -2.018850147724151611e-01 1.301261484622955322e-01 1.341079622507095337e-01 2.585166990756988525e-01 1.387862116098403931e-01 -1.348160654306411743e-01 8.162482082843780518e-02 -9.749056398868560791e-02 -2.578635811805725098e-01 -8.107993751764297485e-02 -2.498130351305007935e-01 1.441173255443572998e-01 1.621804833412170410e-01 2.215447872877120972e-01
9.969219565391540527e-02 5.640238150954246521e-02 2.105210348963737488e-02 2.269785553216934204e-01 2.323359102010726929e-01 4.863272905349731445e-01 -1.098871231079101562e-02 1.286308169364929199e-01 -4.594897478818893433e-02 3.859444335103034973e-02 1.491431146860122681e-01 -4.074565600603818893e-03 2.354009263217449188e-02 -4.014058969914913177e-03 9.406113624572753906e-02 -1.797659248113632202e-01 -1.133469715714454651e-01 -1.306382566690444946e-01 2.122662216424942017e-01 1.555438190698623657e-01 1.147194486111402512e-02 3.092804551124572754e-01 2.509938180446624756e-02 -2.691583037376403809e-01 -2.237052023410797119e-01 -1.596879065036773682e-01 -7.790075242519378662e-02 3.023528307676315308e-02 1.254062354564666748e-01 2.356080114841461182e-01 1.989040076732635498e-01 3.143370151519775391e-01
-1.591867581009864807e-02 -1.151977330446243286e-01 -2.304787188768386841e-02 4.243186861276626587e-02 -1.225724369287490845e-01 2.621203362941741943e-01 -3.851535022258758545e-01 -9.998235106468200684e-02 4.447024315595626831e-02 -9.313139319419860840e-02 3.484680950641632080e-01 1.972055137157440186e-01 -2.435330748558044434e-01 1.322847902774810791e-01 1.189822107553482056e-01 2.058938443660736084e-01 -2.449382692575454712e-01 -2.805717289447784424e-01 8.889234066009521484e-02 -3.492310270667076111e-02 1.164323836565017700e-01 3.296225965023040771e-01 -1.823927275836467743e-02 5.643475055694580078e-02 -1.562840938568115234e-01 -1.108785122632980347e-01 -7.569438964128494263e-02 -4.430514574050903320e-02 -3.366537764668464661e-02 3.068246245384216309e-01 1.291144490242004395e-01 8.847345411777496338e-02
-8.528567850589752197e-03 4.590747505426406860e-02 3.113409876823425293e-01 -2.008438557386398315e-01 -1.898282021284103394e-01 1.571184247732162476e-01 -5.614341795444488525e-02 1.899614231660962105e-03 7.731910794973373413e-03 3.045824170112609863e-01 2.681639790534973145e-01 -1.467021256685256958e-01 2.302970141172409058e-01 9.015402197837829590e-02 2.725229263305664062e-01 -7.267734408378601074e-02 -1.603365838527679443e-01 -6.428492069244384766e-02 -6.744332611560821533e-02 -1.918120682239532471e-01 4.133310541510581970e-02 -1.228233613073825836e-02 -2.353942580521106720e-02 -2.752312831580638885e-02 -2.747921645641326904e-01 -1.717838048934936523e-01 -9.891823865473270416e-03 2.387170121073722839e-02 -3.178910911083221436e-01 2.320568561553955078e-01 2.922085821628570557e-01 2.221754342317581177e-01
-2.052814960479736328e-01 -1.616090834140777588e-01 3.299658000469207764e-02 1.776457577943801880e-01 -3.108760714530944824e-01 2.051696777343750000e-01 2.962183952331542969e-02 -2.455436736345291138e-01 -1.334899812936782837e-01 8.976719528436660767e-02 1.443583890795707703e-02 -5.451333150267601013e-02 -1.385401375591754913e-02 1.366541981697082520e-01 2.557262480258941650e-01 2.629522979259490967e-01 1.052542217075824738e-02 2.038501948118209839e-02 -1.921506226062774658e-01 7.324049714952707291e-03 3.501757383346557617e-01 8.723247796297073364e-02 -2.133029513061046600e-02 -2.404792755842208862e-01 -2.761865556240081787e-01 -7.714312523603439331e-02 -2.777925878763198853e-02 3.020859360694885254e-01 1.522869020700454712e-01 -2.863941155374050140e-02 1.631784290075302124e-01 2.565296888351440430e-01
-1.207059249281883240e-01 -1.012924909591674805e-01 2.534835971891880035e-02 1.191038638353347778e-01 -2.361707836389541626e-01 -9.943155944347381592e-02 -7.308071851730346680e-02 -1.537262052297592163e-01 -9.828939288854598999e-02 -1.796744763851165771e-01 2.790302634239196777e-01 8.140049874782562256e-02 9.584869444370269775e-02 -2.050520628690719604e-01 1.859660446643829346e-01 1.136142015457153320e-01 -1.843514144420623779e-01 -2.520770132541656494e-01 1.580140925943851471e-02 1.547172367572784424e-01 3.831090331077575684e-01 1.698607802391052246e-01 6.723442114889621735e-03 -1.954860687255859375e-01 -2.048395574092864990e-01 2.547582238912582397e-02 -3.012131154537200928e-01 -2.118506580591201782e-01 -7.198000699281692505e-02 -7.127218693494796753e-02 3.324055075645446777e-01 7.733096182346343994e-02
-4.180906414985656738e-01 -8.875396847724914551e-02 -1.523586660623550415e-01 -1.721767038106918335e-01 2.171341516077518463e-02 1.087487712502479553e-01 -1.539479047060012817e-01 -9.898617863655090332e-02 1.523567140102386475e-01 1.311462074518203735e-01 1.609094142913818359e-01 -1.070942962542176247e-03 3.484450280666351318e-02 3.221869841217994690e-02 -4.354533553123474121e-02 1.343153864145278931e-01 -2.793659269809722900e-01 -9.958162903785705566e-03 -1.278399229049682617e-01 3.571326658129692078e-02 9.964270144701004028e-02 2.562433183193206787e-01 1.410919576883316040e-01 4.053207486867904663e-02 -3.949792385101318359e-01 -3.275728523731231689e-01 -2.584519684314727783e-01 -2.186284363269805908e-01 -1.457010954618453979e-01 1.175212934613227844e-01 1.459696590900421143e-01 5.493207648396492004e-02
-2.345594912767410278e-01 8.766155689954757690e-02 2.244731970131397247e-02 -1.627621352672576904e-01 -1.500063687562942505e-01 1.687414944171905518e-01 7.928690314292907715e-02 -1.795168220996856689e-01 1.851961463689804077e-01 1.691859401762485504e-02 2.595700025558471680e-01 -3.151727914810180664e-01 -5.273379385471343994e-02 2.294765145052224398e-04 2.405343204736709595e-01 1.989837437868118286e-01 -3.295907517895102501e-03 -3.386376798152923584e-01 2.464055716991424561e-01 -3.892617765814065933e-03 -1.262389719486236572e-01 4.985618963837623596e-02 -1.066479012370109558e-01 -3.631973564624786377e-01 1.963295042514801025e-01 -2.988042123615741730e-02 -1.795823276042938232e-01 2.479349076747894287e-02 2.552467584609985352e-01 5.760681629180908203e-02 2.002640664577484131e-01 3.583654388785362244e-02
-1.962738633155822754e-01 -1.592245548963546753e-01 -1.148349791765213013e-01 1.661700308322906494e-01 1.128254383802413940e-01 1.442554742097854614e-01 -8.085991255939006805e-03 -4.701609164476394653e-02 6.564171612262725830e-02 -6.074239965528249741e-03 3.795222043991088867e-01 -1.662707924842834473e-01 -2.536849351599812508e-03 -1.278447825461626053e-02 1.048535201698541641e-02 3.793734014034271240e-01 -1.744501888751983643e-01 -2.085835635662078857e-01 -3.240163028240203857e-01 -3.328608274459838867e-01 2.985841222107410431e-02 3.126287460327148438e-01 -1.971605606377124786e-02 -1.277070790529251099e-01 -6.409376859664916992e-02 -2.408596575260162354e-01 -1.327414810657501221e-01 5.514724552631378174e-02 -1.901235245168209076e-02 -2.085947692394256592e-01 2.852647937834262848e-02 8.220700919628143311e-02
-1.109695285558700562e-01 -2.918545901775360107e-02 -6.275003403425216675e-02 7.474333047866821289e-02 -1.509653478860855103e-01 1.164939850568771362e-01 -1.858161985874176025e-01 -3.130985051393508911e-02 4.139290004968643188e-02 6.476948410272598267e-02 3.327611386775970459e-01 3.391809016466140747e-02 -2.919831275939941406e-01 -6.679750047624111176e-03 1.374590992927551270e-01 1.442817598581314087e-01 -2.310575395822525024e-01 -8.213824592530727386e-03 -1.349282115697860718e-01 -8.890806138515472412e-02 -1.202386543154716492e-01 2.458732426166534424e-01 -1.703837662935256958e-01 -2.140980064868927002e-01 -3.739903569221496582e-01 -1.351675540208816528e-01 -2.963371872901916504e-01 -2.408273816108703613e-01 -7.616033405065536499e-02 6.537735462188720703e-02 1.856702119112014771e-01 2.911957204341888428e-01
2.406695112586021423e-02 -1.267172247171401978e-01 1.968519091606140137e-01 -1.250990387052297592e-02 4.653737694025039673e-02 2.618362307548522949e-01 9.464655071496963501e-02 1.845835149288177490e-02 -3.315803036093711853e-02 1.576882153749465942e-01 2.697720825672149658e-01 -3.520589172840118408e-01 1.333303842693567276e-02 4.242554679512977600e-02 -3.068546205759048462e-02 6.564500927925109863e-02 -1.120106875896453857e-01 5.569069087505340576e-02 4.949908703565597534e-02 -1.466783732175827026e-01 1.862603724002838135e-01 3.422056734561920166e-01 1.832989742979407310e-03 -1.127898916602134705e-01 -1.463382840156555176e-01 -1.397521346807479858e-01 -1.994074732065200806e-01 3.865678608417510986e-01 -1.844083517789840698e-01 2.055220305919647217e-01 -1.778265833854675293e-01 3.039258718490600586e-01
1.654975265264511108e-01 1.128453165292739868e-01 1.636814326047897339e-01 -1.161249428987503052e-01 8.861230313777923584e-02 3.046414256095886230e-01 -4.016625881195068359e-01 -1.984305828809738159e-01 -1.804414838552474976e-01 -3.675158368423581123e-03 2.701115906238555908e-01 -2.184156142175197601e-02 9.786543250083923340e-02 8.017389103770256042e-03 1.194102466106414795e-01 2.811511158943176270e-01 8.048180490732192993e-02 -1.065099090337753296e-01 5.337658897042274475e-02 -1.165721192955970764e-01 1.195348128676414490e-01 2.715241312980651855e-01 6.587753444910049438e-02 -3.609074056148529053e-01 3.575245290994644165e-02 -1.650127917528152466e-01 -4.939310625195503235e-02 9.408147633075714111e-02 1.433892846107482910e-01 1.770900934934616089e-01 2.288425117731094360e-01 9.121753275394439697e-02
-8.678697049617767334e-02 6.281721591949462891e-02 -3.587034065276384354e-03 2.160896658897399902e-01 -5.441398918628692627e-02 3.462871313095092773e-01 -4.341731369495391846e-01 -1.446886360645294189e-01 -9.384766221046447754e-02 -4.758011549711227417e-02 3.405116498470306396e-01 5.187680944800376892e-02 -7.767579704523086548e-02 1.516444385051727295e-01 6.467977166175842285e-02 1.447293013334274292e-01 -3.304675519466400146e-01 -1.927856057882308960e-01 -2.463149838149547577e-02 1.034702826291322708e-02 3.407085314393043518e-02 2.900009453296661377e-01 1.526527386158704758e-02 -1.474256510846316814e-03 -1.888699382543563843e-01 -3.258739709854125977e-01 -1.259792149066925049e-01 -5.474147945642471313e-02 -1.346307806670665741e-02 2.401542477309703827e-02 1.480705440044403076e-01 9.811247885227203369e-02
-1.281599998474121094e-01 6.825461238622665405e-02 -3.102294355630874634e-02 4.616734012961387634e-02 3.900679945945739746e-02 1.607359349727630615e-01 -1.830378621816635132e-01 -2.337849326431751251e-02 -2.297617867588996887e-02 3.694417327642440796e-02 4.125938117504119873e-01 5.661508440971374512e-02 -2.130063176155090332e-01 -2.166456915438175201e-02 1.138337105512619019e-01 2.177674770355224609e-01 -1.236405745148658752e-01 -1.422366201877593994e-01 -3.127563511952757835e-03 -1.057789921760559082e-01 1.394145470112562180e-02 1.604444235563278198e-01 -1.496020108461380005e-01 -1.366658806800842285e-01 -4.840102195739746094e-01 -1.458942592144012451e-01 -3.388698995113372803e-01 -1.509548127651214600e-01 -6.658488512039184570e-02 2.267232164740562439e-02 1.640572696924209595e-01 3.067835569381713867e-01
-6.883505731821060181e-02 4.914635419845581055e-02 -1.425171792507171631e-01 8.521372824907302856e-02 -1.210202574729919434e-01 3.854164183139801025e-01 -2.818080186843872070e-01 -2.288102507591247559e-01 -1.486527025699615479e-01 -1.206765249371528625e-01 3.709751367568969727e-01 -6.967249512672424316e-02 -3.026809692382812500e-01 1.393751949071884155e-01 7.167269289493560791e-02 1.450561136007308960e-01 -3.100708127021789551e-01 -7.375390268862247467e-03 1.192194148898124695e-01 -8.691015094518661499e-02 1.391017138957977295e-01 2.276744693517684937e-01 -5.926410481333732605e-02 -9.325478225946426392e-02 -2.203744351863861084e-01 -2.010610848665237427e-01 -4.533980414271354675e-02 -4.076928645372390747e-02 -8.328917622566223145e-02 6.312120705842971802e-02 1.700592041015625000e-01 1.415882557630538940e-01
7.655163854360580444e-02 -2.080689817667007446e-01 8.425717800855636597e-02 -1.084736920893192291e-02 -9.736470878124237061e-02 9.710799157619476318e-02 -8.471773564815521240e-02 3.807327523827552795e-02 6.623379141092300415e-02 -1.557442545890808105e-01 3.728397786617279053e-01 -5.451320111751556396e-02 -1.196164190769195557e-01 -3.979794308543205261e-02 1.577815711498260498e-01 -3.770966082811355591e-02 -9.692790359258651733e-02 1.547891050577163696e-01 1.484103053808212280e-01 9.723336994647979736e-02 4.449540004134178162e-02 2.945088446140289307e-01 3.882631361484527588e-01 -2.409140914678573608e-01 -1.865985244512557983e-01 8.019457757472991943e-02 -6.846063584089279175e-02 3.122422695159912109e-01 -4.039031863212585449e-01 1.673526316881179810e-01 6.759700924158096313e-02 4.214522615075111389e-02
-2.762449383735656738e-01 8.326829224824905396e-02 2.401678711175918579e-01 7.557167857885360718e-02 -3.246344625949859619e-01 -6.668882910162210464e-03 -2.212442308664321899e-01 -3.634382188320159912e-01 9.969318658113479614e-02 -6.018481031060218811e-02 1.761351972818374634e-01 -1.913740858435630798e-02 -7.847698777914047241e-02 -2.102621048688888550e-01 1.401653736829757690e-01 2.740213871002197266e-01 -2.194263786077499390e-02 -2.729871273040771484e-01 7.260107994079589844e-02 6.038150191307067871e-02 1.166928857564926147e-01 1.332735419273376465e-01 4.548347368836402893e-02 -3.486446738243103027e-01 9.708809852600097656e-02 -9.757616370916366577e-02 -2.225516587495803833e-01 -6.609794497489929199e-02 1.990071265026926994e-03 -1.325338333845138550e-01 2.157201170921325684e-01 3.115537203848361969e-02
2.180522307753562927e-02 -1.736550927162170410e-01 3.452155590057373047e-01 -2.462561614811420441e-02 -2.507656514644622803e-01 -1.720594912767410278e-01 -1.930512636899948120e-01 6.316237896680831909e-02 -1.111860647797584534e-01 -8.976788073778152466e-02 2.862862348556518555e-01 -1.363652348518371582e-01 -6.523404270410537720e-02 -2.997641563415527344e-01 5.114449188113212585e-02 7.374581694602966309e-02 -1.699386388063430786e-01 -3.010458946228027344e-01 1.009180471301078796e-01 -1.916165114380419254e-03 1.166799664497375488e-01 3.182592093944549561e-01 2.108478918671607971e-03 -1.881287544965744019e-01 -1.308550592511892319e-02 -4.816094413399696350e-02 1.514125019311904907e-01 -7.270383834838867188e-02 -1.589596420526504517e-01 5.488253384828567505e-02 3.883114159107208252e-01 5.416493490338325500e-02
-6.095317378640174866e-02 -6.116454675793647766e-02 -2.426334097981452942e-02 9.198275208473205566e-02 -2.497905194759368896e-01 4.067977368831634521e-01 -2.718749642372131348e-01 -1.696225404739379883e-01 -1.046405211091041565e-01 -7.787539809942245483e-02 4.718180596828460693e-01 1.118156835436820984e-01 -1.372811347246170044e-01 -1.088801119476556778e-02 1.881737411022186279e-01 2.830056250095367432e-01 -9.970372915267944336e-02 -6.694259494543075562e-02 -3.468399122357368469e-02 -2.397714853286743164e-01 1.723156273365020752e-01 1.451278328895568848e-01 -5.961929261684417725e-02 -1.240027770400047302e-01 -1.929496377706527710e-01 -6.075879931449890137e-02 -1.751174777746200562e-01 -9.914863109588623047e-02 -3.986623883247375488e-02 1.689038276672363281e-01 1.079254522919654846e-01 1.860562898218631744e-02
-2.688398659229278564e-01 -9.462709724903106689e-02 1.849720329046249390e-01 -1.098939478397369385e-01 1.313272565603256226e-01 1.195863932371139526e-01 -9.233543276786804199e-02 -1.397155374288558960e-01 9.485955536365509033e-02 -2.807008102536201477e-02 8.534283936023712158e-02 -7.981947809457778931e-02 1.344146877527236938e-01 6.480919569730758667e-02 8.497623354196548462e-02 5.505870580673217773e-01 -2.173896878957748413e-01 -5.760278925299644470e-02 1.642410308122634888e-01 -3.531049191951751709e-02 -3.336752951145172119e-02 2.557900846004486084e-01 8.781864494085311890e-02 -3.589442372322082520e-01 8.605111390352249146e-02 1.805822737514972687e-02 -1.126377806067466736e-01 1.570633351802825928e-01 -9.519241005182266235e-02 2.333157658576965332e-01 1.879025250673294067e-01 -1.761372238397598267e-01
-1.363863348960876465e-01 2.866548113524913788e-02 1.812108010053634644e-01 1.075748577713966370e-01 -5.215008556842803955e-02 6.917832884937524796e-03 -1.356361210346221924e-01 -1.355321705341339111e-01 -1.625680888537317514e-04 1.386786159127950668e-02 2.281594425439834595e-01 -3.908418864011764526e-02 -7.009863108396530151e-02 -2.101480960845947266e-02 3.220445811748504639e-01 4.921583831310272217e-01 -3.078707158565521240e-01 -1.689185053110122681e-01 -1.474079340696334839e-01 3.805663436651229858e-02 -8.445792645215988159e-02 1.584552377462387085e-01 -5.709492042660713196e-02 -3.842430710792541504e-01 -9.056968986988067627e-02 3.586075454950332642e-02 1.485267579555511475e-01 1.612437069416046143e-01 -1.481041312217712402e-01 1.710100024938583374e-01 2.177022844552993774e-01 7.621045410633087158e-02
-1.039437204599380493e-01 6.131738796830177307e-02 -2.835129946470260620e-02 -4.069543629884719849e-02 2.019875049591064453e-01 -2.220127917826175690e-02 -1.020077336579561234e-02 1.152476891875267029e-01 1.828267425298690796e-01 1.468296051025390625e-01 3.085013926029205322e-01 -1.901707053184509277e-01 1.110947877168655396e-01 2.593902349472045898e-01 7.710921764373779297e-02 1.306581646203994751e-01 -6.245073676109313965e-02 1.849712282419204712e-01 1.741492599248886108e-01 1.889062225818634033e-01 1.839540898799896240e-01 3.435412943363189697e-01 -1.652038544416427612e-01 -3.390623629093170166e-01 -9.816204756498336792e-02 6.888069212436676025e-02 -9.792260080575942993e-02 -1.841618865728378296e-01 -1.057229265570640564e-01 3.462057933211326599e-02 3.852725625038146973e-01 1.496458500623703003e-01
-1.659290045499801636e-01 2.028451533988118172e-03 3.281867504119873047e-01 -1.166497394442558289e-01 3.713100031018257141e-02 -4.511522129178047180e-03 -1.530305147171020508e-01 -8.091454207897186279e-02 1.619840115308761597e-01 -1.000977382063865662e-01 3.844123482704162598e-01 -8.666455000638961792e-02 1.734227091073989868e-01 -3.520438820123672485e-02 3.032330870628356934e-01 1.461315304040908813e-01 -1.266931146383285522e-01 -2.014152407646179199e-01 -2.376947104930877686e-01 2.389576584100723267e-01 -3.273669630289077759e-02 2.270482778549194336e-01 -1.567923091351985931e-02 -3.541646897792816162e-01 -7.156637310981750488e-02 -3.542485460638999939e-02 -1.869016289710998535e-01 9.907266497611999512e-02 -2.402162402868270874e-01 8.612092584371566772e-02 4.866879805922508240e-02 -1.284143924713134766e-01
8.115632832050323486e-02 -1.946202516555786133e-01 4.816163331270217896e-02 -1.394831836223602295e-01 -8.776893839240074158e-03 3.018479794263839722e-02 1.124869212508201599e-01 -1.630360037088394165e-01 -1.594574451446533203e-01 -6.465168297290802002e-02 9.542785584926605225e-02 -3.396602347493171692e-02 7.608141005039215088e-02 -3.192376792430877686e-01 1.233736798167228699e-02 2.267950326204299927e-01 -3.615507781505584717e-01 -3.483733236789703369e-01 1.361835449934005737e-01 -1.666646301746368408e-01 1.160492449998855591e-01 1.392634660005569458e-01 -1.561901867389678955e-01 -3.309134244918823242e-01 -6.206667050719261169e-02 -6.101452559232711792e-02 -5.278577655553817749e-02 2.139777839183807373e-01 -1.138256490230560303e-01 1.514557600021362305e-01 3.263537883758544922e-01 1.751191765069961548e-01
-1.283323764801025391e-01 -1.667739897966384888e-01 2.272813394665718079e-02 -7.876984030008316040e-02 1.599584221839904785e-01 -1.385473608970642090e-01 -1.464687585830688477e-01 -5.835767462849617004e-02 1.977652311325073242e-02 -2.556455135345458984e-01 3.255714476108551025e-01 -3.815932571887969971e-02 9.442505985498428345e-02 -6.900051981210708618e-02 7.164268940687179565e-02 1.672545634210109711e-02 -1.799541413784027100e-01 -5.068295821547508240e-02 -6.612827628850936890e-02 1.112581342458724976e-01 2.075203806161880493e-01 1.102318912744522095e-01 5.975833162665367126e-02 -3.653680980205535889e-01 -1.906467080116271973e-01 -2.918128967285156250e-01 -2.954108119010925293e-01 -8.941054344177246094e-03 1.613654196262359619e-01 3.588893637061119080e-02 4.223627448081970215e-01 1.688702553510665894e-01
-3.918837010860443115e-01 -2.501693367958068848e-01 2.904638350009918213e-01 2.801697887480258942e-02 -2.108597941696643829e-02 6.570770591497421265e-02 -6.010952964425086975e-02 2.245519682765007019e-02 1.904507428407669067e-01 -2.678414583206176758e-01 1.797379106283187866e-01 -2.125412672758102417e-01 3.091325424611568451e-02 -4.183531925082206726e-02 2.156092971563339233e-01 1.150542870163917542e-01 -5.549465492367744446e-02 -2.362911105155944824e-01 -1.601313054561614990e-01 7.468642294406890869e-02 -6.643508374691009521e-02 4.311713203787803650e-02 -2.749432921409606934e-01 -3.584126234054565430e-01 -2.769232094287872314e-01 -2.576337894424796104e-03 -5.162030458450317383e-02 -1.621630191802978516e-01 -8.203978836536407471e-02 5.726366117596626282e-02 6.897442042827606201e-02 1.449385732412338257e-01
-6.997796893119812012e-02 1.604262888431549072e-01 6.902571767568588257e-03 -9.266292303800582886e-02 -1.403489112854003906e-01 2.778604328632354736e-01 -1.897357702255249023e-01 3.473130986094474792e-02 3.106723725795745850e-01 2.152089178562164307e-01 2.957308590412139893e-01 -2.356994599103927612e-01 -4.698539152741432190e-03 1.378572136163711548e-01 1.117618530988693237e-01 -1.197044402360916138e-01 4.456240683794021606e-02 -3.068876862525939941e-01 -1.149569079279899597e-01 -1.196990162134170532e-02 1.472789347171783447e-01 3.233229219913482666e-01 1.296736001968383789e-01 -2.364072501659393311e-01 -2.967884950339794159e-02 -4.555490240454673767e-02 -1.771583706140518188e-01 -5.458864569664001465e-02 -2.641873657703399658e-01 1.353001445531845093e-01 1.493755280971527100e-01 1.968263089656829834e-01
-2.399819642305374146e-01 -1.131671220064163208e-01 2.778340280055999756e-01 -1.072490494698286057e-02 6.874119490385055542e-02 8.734742552042007446e-02 -6.534937769174575806e-02 8.092916011810302734e-02 1.995948404073715210e-01 -6.911949813365936279e-02 3.325591087341308594e-01 -2.209709882736206055e-01 1.370793581008911133e-01 1.946244686841964722e-01 3.218553960323333740e-01 4.121238589286804199e-01 -1.745140850543975830e-01 5.517221242189407349e-02 7.660778611898422241e-02 1.467580646276473999e-01 2.914683520793914795e-02 1.300787180662155151e-01 4.759184643626213074e-02 -1.728197634220123291e-01 -1.776626147329807281e-02 1.471577435731887817e-01 -3.238359391689300537e-01 1.281586140394210815e-01 -1.695925891399383545e-01 -8.143812417984008789e-02 4.429211467504501343e-02 5.954857170581817627e-02
-1.766965240240097046e-01 -2.902654111385345459e-01 -1.449528485536575317e-01 -4.854371026158332825e-02 7.328536361455917358e-03 1.026187241077423096e-01 -2.302887439727783203e-01 2.014483660459518433e-01 1.844669729471206665e-01 2.018159627914428711e-01 2.795770764350891113e-01 -1.179886907339096069e-01 -9.836716204881668091e-02 -8.538798242807388306e-02 2.417915910482406616e-01 -2.456991523504257202e-01 4.953445866703987122e-02 1.018101815134286880e-02 1.770398765802383423e-02 -4.499831050634384155e-02 1.763123422861099243e-01 5.082976222038269043e-01 -1.103539690375328064e-01 -2.483088672161102295e-01 -1.898266747593879700e-02 -7.478431612253189087e-02 -2.110931426286697388e-01 7.410535961389541626e-02 -7.556083798408508301e-02 1.084076911211013794e-01 1.124840676784515381e-01 3.795805387198925018e-03
-8.502908796072006226e-02 -1.687072589993476868e-02 1.851150095462799072e-01 -1.416480392217636108e-01 -2.577093839645385742e-01 2.700719535350799561e-01 -2.155028749257326126e-03 5.659105628728866577e-02 1.032452806830406189e-01 1.826584786176681519e-01 3.554132580757141113e-01 -1.451445668935775757e-01 2.735956311225891113e-01 3.024657666683197021e-01 3.884478285908699036e-02 9.767787158489227295e-02 3.093676874414086342e-03 -6.936391443014144897e-02 1.926775649189949036e-02 -2.277400791645050049e-01 3.943666815757751465e-02 2.089135944843292236e-01 -2.475327849388122559e-01 6.385967880487442017e-02 -2.524785995483398438e-01 -1.115904971957206726e-01 -9.763307124376296997e-02 -2.686886303126811981e-02 -2.489955872297286987e-01 -1.196996420621871948e-01 2.835294604301452637e-01 1.265627741813659668e-01
-3.483559191226959229e-01 -1.281058192253112793e-01 3.377444744110107422e-01 2.875950559973716736e-02 1.599130630493164062e-01 1.777723431587219238e-01 -2.681019306182861328e-01 5.362632125616073608e-02 1.956890225410461426e-01 -1.079794913530349731e-01 1.449730247259140015e-01 -2.495276033878326416e-01 2.907976508140563965e-01 -8.280359953641891479e-02 -5.678241327404975891e-02 4.405754059553146362e-02 1.970252692699432373e-01 -1.232438534498214722e-01 -4.415145888924598694e-02 -9.272550046443939209e-02 -6.705789268016815186e-02 1.558420509099960327e-01 -6.934682372957468033e-03 -4.181772768497467041e-01 -6.711610406637191772e-02 -2.206846922636032104e-01 -6.547019630670547485e-02 -4.445835202932357788e-02 -8.730765432119369507e-02 1.348091065883636475e-01 1.066864803433418274e-01 1.438140124082565308e-01
8.963247761130332947e-03 3.279846161603927612e-03 -2.056654691696166992e-01 6.292881071567535400e-02 -1.666177511215209961e-01 2.479008585214614868e-01 -3.183478713035583496e-01 -9.993358701467514038e-02 8.732821047306060791e-02 -1.697957813739776611e-01 5.226531028747558594e-01 -6.101011484861373901e-02 -1.964373588562011719e-01 6.434571743011474609e-02 1.265518367290496826e-01 3.095387518405914307e-01 -8.670591562986373901e-02 -6.841990351676940918e-02 3.685900568962097168e-02 -2.262633889913558960e-01 3.349412605166435242e-02 2.158744335174560547e-01 -1.068651080131530762e-01 -3.913103416562080383e-02 -2.259855866432189941e-01 -1.399538516998291016e-01 -1.706463098526000977e-01 3.570925071835517883e-02 -1.560849845409393311e-01 2.169344387948513031e-02 1.188067570328712463e-01 1.406102627515792847e-01
-6.470337510108947754e-02 -1.487526297569274902e-01 2.114041298627853394e-01 -3.236690163612365723e-02 -6.214472651481628418e-02 1.147709321230649948e-02 -8.065046370029449463e-02 1.140309721231460571e-01 2.488531172275543213e-01 -8.217697590589523315e-02 4.146383106708526611e-01 7.833654060959815979e-03 2.932175993919372559e-02 3.141535818576812744e-02 2.617202401161193848e-01 5.763837322592735291e-02 -2.754523158073425293e-01 -3.029697537422180176e-01 1.732916533946990967e-01 8.839949965476989746e-02 -1.486881673336029053e-01 1.763454526662826538e-01 1.355659961700439453e-02 -2.436326593160629272e-01 -8.910284377634525299e-03 3.036154806613922119e-01 -3.276200890541076660e-01 1.312865316867828369e-01 -1.622238904237747192e-01 -4.834353923797607422e-03 -5.288786254823207855e-03 1.692791581153869629e-01
7.151547819375991821e-02 -2.407509833574295044e-01 2.125425934791564941e-01 9.082383662462234497e-02 -2.515647560358047485e-02 1.905236244201660156e-01 6.053321436047554016e-02 1.153481900691986084e-01 7.289528846740722656e-03 2.342390120029449463e-01 2.098958641290664673e-01 -3.565014302730560303e-01 -5.024719983339309692e-02 8.065539598464965820e-02 9.070625901222229004e-02 4.565578699111938477e-02 1.414403878152370453e-02 6.811795290559530258e-03 6.298939883708953857e-02 -6.805320084095001221e-02 -1.422465965151786804e-02 4.319175779819488525e-01 -1.540608406066894531e-01 -3.493207693099975586e-01 -1.414797008037567139e-01 9.980197064578533173e-03 -1.366531699895858765e-01 1.351046860218048096e-01 -1.660177856683731079e-01 2.432030141353607178e-01 -2.294890135526657104e-01 2.154258340597152710e-01
-3.854491561651229858e-02 -3.732237219810485840e-01 1.817290484905242920e-02 -3.242672607302665710e-02 -2.567802965641021729e-01 -1.079098656773567200e-01 -1.152426525950431824e-01 -1.804757267236709595e-01 -1.169875487685203552e-01 -2.702112495899200439e-01 3.835890889167785645e-01 -2.561761140823364258e-01 1.444589532911777496e-02 6.587018724530935287e-03 -5.140980333089828491e-02 6.144406646490097046e-02 3.179648518562316895e-02 -2.860138118267059326e-01 1.983065456151962280e-01 7.580719888210296631e-02 7.597362250089645386e-02 2.793295085430145264e-01 1.861327737569808960e-01 -1.045042946934700012e-01 1.030870713293552399e-02 2.387716621160507202e-02 -1.259627640247344971e-01 -1.361630409955978394e-01 -1.161392331123352051e-01 -6.258762627840042114e-02 3.249894976615905762e-01 -1.136158332228660583e-01
-7.798869907855987549e-02 -1.730450540781021118e-01 8.377053588628768921e-02 -8.892535418272018433e-02 7.774767931550741196e-03 -1.223653629422187805e-01 -1.404611617326736450e-01 -1.094213798642158508e-01 3.200130909681320190e-02 -1.718030720949172974e-01 2.183982729911804199e-01 1.179294511675834656e-01 2.232112139463424683e-01 4.546633735299110413e-02 2.575080692768096924e-01 2.026378363370895386e-02 -2.287817597389221191e-01 -1.654362976551055908e-01 -1.611788421869277954e-01 -1.238515786826610565e-02 2.412219941616058350e-01 1.781240701675415039e-01 8.194236457347869873e-02 -2.209601551294326782e-01 -2.052234113216400146e-01 -1.668696701526641846e-01 -4.317728579044342041e-01 1.860465668141841888e-02 1.257488727569580078e-01 2.423252910375595093e-02 3.847945928573608398e-01 1.380418241024017334e-01
-1.997477263212203979e-01 -7.220162451267242432e-02 -3.716524690389633179e-02 4.118390381336212158e-02 -3.243127465248107910e-02 3.182187974452972412e-01 1.242465302348136902e-01 -1.359260380268096924e-01 2.121535390615463257e-01 1.394556909799575806e-01 2.253745049238204956e-01 -2.348723709583282471e-01 2.693074643611907959e-01 6.090363860130310059e-02 1.027123108506202698e-01 2.607762217521667480e-01 -3.485609078779816628e-03 -3.516561090946197510e-01 2.320685088634490967e-01 -1.729974150657653809e-01 1.617665886878967285e-01 -7.302478421479463577e-03 1.402258407324552536e-02 -1.666482090950012207e-01 1.237509176135063171e-01 6.581851840019226074e-02 -2.722439169883728027e-01 4.809116944670677185e-02 -2.136565148830413818e-01 4.449101164937019348e-02 5.759688466787338257e-02 2.858441770076751709e-01
-2.120465338230133057e-01 7.140812277793884277e-02 2.049521505832672119e-01 -3.692586719989776611e-02 -7.187574356794357300e-02 2.562058903276920319e-02 -8.185240440070629120e-03 1.788395196199417114e-01 2.455673813819885254e-01 -2.851078212261199951e-01 3.099088370800018311e-01 -2.211446762084960938e-01 1.380338072776794434e-01 1.631724089384078979e-01 1.065349057316780090e-01 3.868487775325775146e-01 -9.853210300207138062e-02 -2.699433267116546631e-01 9.241454303264617920e-02 5.464711040258407593e-02 1.346144080162048340e-01 1.072867438197135925e-01 5.495588853955268860e-02 -2.771611809730529785e-01 -1.378773003816604614e-01 1.204067021608352661e-01 -3.157298639416694641e-02 2.322911024093627930e-01 -2.131914198398590088e-01 8.983548730611801147e-02 -5.770336464047431946e-02 -1.630560606718063354e-01
4.875548556447029114e-02 -2.059888392686843872e-01 -5.900116637349128723e-03 1.645760536193847656e-01 -2.827896475791931152e-01 4.550061225891113281e-01 1.832289970479905605e-03 1.762153394520282745e-02 -1.337079852819442749e-01 1.860838085412979126e-01 4.630855470895767212e-02 -2.102755941450595856e-02 -1.370837837457656860e-01 -1.612315624952316284e-01 1.095515638589859009e-01 2.934134304523468018e-01 2.239175140857696533e-01 7.261818647384643555e-02 6.135231629014015198e-02 -6.038546096533536911e-03 9.882449358701705933e-02 2.897754311561584473e-01 -1.289817094802856445e-01 -3.003191947937011719e-01 -2.430934756994247437e-01 -1.586835235357284546e-01 2.704304456710815430e-02 2.489321231842041016e-01 2.977233845740556717e-03 -5.680201109498739243e-03 1.679995208978652954e-01 -8.814372867345809937e-02
-1.299930512905120850e-01 -8.046188950538635254e-02 1.088638752698898315e-01 1.635098755359649658e-01 -1.676585674285888672e-01 -1.190761663019657135e-02 5.830120295286178589e-02 2.628318406641483307e-02 1.403595358133316040e-01 -1.418876796960830688e-01 3.469565212726593018e-01 5.661461129784584045e-02 1.362562626600265503e-01 3.021162003278732300e-03 4.361342638731002808e-02 2.639237344264984131e-01 -1.880282014608383179e-01 -3.846122920513153076e-01 -1.455704569816589355e-01 2.518955469131469727e-01 -2.275324799120426178e-02 2.174633443355560303e-01 -3.459736937656998634e-03 -4.000422954559326172e-01 -2.135119289159774780e-01 2.924873232841491699e-01 -1.163099482655525208e-01 -1.218784693628549576e-02 -3.929463401436805725e-02 1.663219630718231201e-01 -9.900348260998725891e-03 -4.748985916376113892e-02
-4.863816499710083008e-02 -2.898595631122589111e-01 1.529175043106079102e-01 -8.272091299295425415e-02 -1.654431410133838654e-02 3.612633422017097473e-02 -1.027755141258239746e-01 1.314136683940887451e-01 -2.978882193565368652e-02 -2.171391844749450684e-01 4.272122979164123535e-01 -8.753094077110290527e-02 -1.277411356568336487e-02 1.557278186082839966e-01 3.596875369548797607e-01 6.979905068874359131e-02 -1.339150778949260712e-02 -3.016304783523082733e-02 -1.324864197522401810e-02 1.998392790555953979e-01 1.118322685360908508e-01 1.130779087543487549e-01 7.411433756351470947e-02 -8.502415567636489868e-02 -4.354877769947052002e-02 6.819604337215423584e-02 -2.364723533391952515e-01 2.337880134582519531e-01 1.985664814710617065e-01 3.108172118663787842e-01 3.531433343887329102e-01 -4.781186580657958984e-03
4.861602932214736938e-02 1.145941838622093201e-01 2.726738154888153076e-01 2.227561920881271362e-01 -2.529288455843925476e-02 4.327415525913238525e-01 1.075979694724082947e-01 4.842414334416389465e-02 -7.088832557201385498e-02 5.331617593765258789e-02 2.020067572593688965e-01 1.855267211794853210e-02 2.634738087654113770e-01 -1.319004893302917480e-01 1.175828650593757629e-01 -1.409177109599113464e-02 -9.884307533502578735e-02 -2.579638361930847168e-01 -1.258198916912078857e-01 1.278797090053558350e-01 7.525648456066846848e-03 3.374082744121551514e-01 2.389204055070877075e-01 -3.518632650375366211e-01 -4.040705785155296326e-02 -8.305586874485015869e-02 -7.351566106081008911e-02 -1.143777146935462952e-01 1.152413561940193176e-01 -3.495864197611808777e-02 2.229749858379364014e-01 1.196567639708518982e-01
-6.858624517917633057e-03 3.235197812318801880e-02 1.303985416889190674e-01 -3.157794177532196045e-01 9.079658985137939453e-02 1.813110262155532837e-01 -4.808034002780914307e-02 -1.340206861495971680e-01 1.108392775058746338e-01 -1.626501791179180145e-03 5.016469955444335938e-01 -1.416011303663253784e-01 -3.039892949163913727e-02 7.775320671498775482e-03 3.350377380847930908e-01 -2.762478776276111603e-02 -1.591986566781997681e-01 -1.205447874963283539e-02 2.611944377422332764e-01 2.883247733116149902e-01 4.661846160888671875e-02 1.451399326324462891e-01 1.345179527997970581e-01 -2.234940677881240845e-01 -1.968016922473907471e-01 1.740596741437911987e-01 -1.886598616838455200e-01 2.004515081644058228e-01 -1.292511727660894394e-02 -9.630311280488967896e-02 4.642226267606019974e-03 -2.043451182544231415e-02
-2.917570769786834717e-01 -6.318669766187667847e-02 -1.125332191586494446e-01 -1.526417490094900131e-02 -1.991182193160057068e-02 -1.283271014690399170e-01 2.651138976216316223e-02 -2.490032650530338287e-02 -7.976857572793960571e-02 -3.235380649566650391e-01 2.101920843124389648e-01 4.794655367732048035e-03 1.430282741785049438e-01 5.895742774009704590e-02 1.984762698411941528e-01 4.910034686326980591e-02 -1.664412021636962891e-01 1.472628116607666016e-02 -9.685608744621276855e-02 7.550716400146484375e-02 1.659946292638778687e-01 1.929748356342315674e-01 1.495457589626312256e-01 -3.432808518409729004e-01 -5.578613281250000000e-02 -1.903623491525650024e-01 -1.775862574577331543e-01 -5.439398437738418579e-02 -1.342730075120925903e-01 9.066950529813766479e-02 4.595778286457061768e-01 3.154556155204772949e-01
-2.291941493749618530e-01 -3.522800654172897339e-02 9.224341809749603271e-02 1.153884679079055786e-01 2.053608186542987823e-03 -7.939226180315017700e-02 1.009437367320060730e-01 -1.528733074665069580e-01 1.107907593250274658e-01 -9.020994417369365692e-03 1.666912138462066650e-01 4.062791541218757629e-02 1.178974881768226624e-01 3.629477694630622864e-02 1.794485151767730713e-01 1.437010765075683594e-01 -2.424849867820739746e-01 -2.945084571838378906e-01 2.681207656860351562e-02 1.480084061622619629e-01 -3.687248751521110535e-02 2.260696589946746826e-01 1.156507432460784912e-01 -3.919052779674530029e-01 -3.580301403999328613e-01 2.756700813770294189e-01 -1.471875309944152832e-01 5.145249888300895691e-02 -2.834137082099914551e-01 9.372890740633010864e-02 1.001278311014175415e-01 -2.438450902700424194e-01
-6.263203173875808716e-02 -1.926371753215789795e-01 -4.588329419493675232e-02 7.742120325565338135e-02 -3.639786243438720703e-01 2.175565659999847412e-01 5.926130339503288269e-02 -2.409107834100723267e-01 -6.936049461364746094e-02 1.070896461606025696e-01 1.025029644370079041e-01 -1.168018728494644165e-01 -3.249726817011833191e-02 -9.967747330665588379e-02 1.542310118675231934e-01 2.824177443981170654e-01 3.098869882524013519e-02 4.605738446116447449e-03 -1.903236955404281616e-01 1.216170191764831543e-01 1.242995783686637878e-01 1.439946442842483521e-01 -1.837559044361114502e-02 -3.350613713264465332e-01 -2.401364594697952271e-01 -2.115206122398376465e-01 6.057639792561531067e-02 1.530580371618270874e-01 3.455598354339599609e-01 1.090236678719520569e-01 1.510732918977737427e-01 2.648258805274963379e-01
9.903029352426528931e-02 1.368329524993896484e-01 -1.879694685339927673e-02 3.335596248507499695e-02 -8.146944642066955566e-02 3.096479177474975586e-01 -2.274143248796463013e-01 7.136606425046920776e-02 7.377744466066360474e-02 1.876670718193054199e-01 3.436247408390045166e-01 -1.286633778363466263e-02 4.780310392379760742e-02 -2.969611436128616333e-02 5.396819487214088440e-02 1.020360961556434631e-01 -5.639442428946495056e-02 2.052249945700168610e-02 -1.313274800777435303e-01 -1.686171144247055054e-01 2.201424837112426758e-01 2.129779011011123657e-01 -2.298541665077209473e-01 -2.747529447078704834e-01 -1.571118533611297607e-01 -2.462993189692497253e-02 -2.152756899595260620e-01 3.887910246849060059e-01 4.173172265291213989e-02 2.651010751724243164e-01 4.152712970972061157e-02 2.594527304172515869e-01
-1.832669377326965332e-01 -3.383290469646453857e-01 -1.580245345830917358e-01 1.112457364797592163e-01 -1.488969326019287109e-01 4.127423837780952454e-02 5.134390667080879211e-03 -1.814530491828918457e-01 1.078336462378501892e-01 -1.062568929046392441e-02 3.822207078337669373e-02 -9.904932975769042969e-02 4.017521068453788757e-02 2.513532936573028564e-01 -2.191703766584396362e-01 8.373661898076534271e-03 7.237085700035095215e-02 -1.795900315046310425e-01 9.445892274379730225e-02 2.276435308158397675e-02 6.646759063005447388e-02 8.641225844621658325e-02 1.979831233620643616e-02 -6.037571430206298828e-01 -1.036201715469360352e-01 -3.031786680221557617e-01 -2.656074464321136475e-01 9.005594998598098755e-02 -1.279637962579727173e-01 1.497769542038440704e-02 1.124624162912368774e-02 -9.748614393174648285e-03
-2.383510917425155640e-01 -1.846263855695724487e-01 3.860291540622711182e-01 -4.555912222713232040e-03 -1.990497261285781860e-01 1.526811122894287109e-01 1.282806843519210815e-01 -1.103886216878890991e-01 -1.373553462326526642e-02 -2.603531777858734131e-01 2.131637334823608398e-01 -1.390381157398223877e-01 -1.263605952262878418e-01 -9.112647920846939087e-02 -1.615069657564163208e-01 -6.687924265861511230e-02 -4.720306396484375000e-02 -5.413205549120903015e-02 -1.242263019084930420e-01 -6.572581082582473755e-02 1.482154875993728638e-01 1.616065800189971924e-01 -4.526895005255937576e-03 -3.313148617744445801e-01 2.301295846700668335e-02 -6.836545467376708984e-02 -3.517091274261474609e-01 1.653977185487747192e-01 -1.163501143455505371e-01 3.209506571292877197e-01 9.991502761840820312e-02 1.238696575164794922e-01
-1.064443886280059814e-01 -8.016890287399291992e-02 -1.444249507039785385e-02 -1.565777212381362915e-01 1.386770755052566528e-01 2.768387794494628906e-01 6.988671422004699707e-02 1.510871201753616333e-01 6.825874745845794678e-02 -7.007221877574920654e-02 1.476907432079315186e-01 -2.987607419490814209e-01 2.505296468734741211e-02 4.262313619256019592e-02 1.251766830682754517e-01 1.629194319248199463e-01 2.692931294441223145e-01 -1.856014281511306763e-01 -1.166049093008041382e-01 -7.855295389890670776e-02 2.036515027284622192e-01 4.331067800521850586e-01 2.228278815746307373e-01 -3.946733474731445312e-02 -3.530193865299224854e-01 -2.244981378316879272e-01 -1.464567426592111588e-02 1.015979796648025513e-01 1.567207276821136475e-01 1.779572963714599609e-01 7.414159923791885376e-02 1.198061481118202209e-01
-1.886864192783832550e-02 -4.605880752205848694e-02 3.148144483566284180e-01 4.433375969529151917e-02 -4.419892095029354095e-03 2.492904067039489746e-01 -1.042190752923488617e-02 3.822989389300346375e-02 -1.779183894395828247e-01 -1.462683528661727905e-01 5.102869123220443726e-02 9.029381722211837769e-02 8.010926842689514160e-02 -1.734165996313095093e-01 3.323203921318054199e-01 -1.151655837893486023e-01 -3.929343819618225098e-02 -4.206156730651855469e-01 6.171009689569473267e-02 2.698051035404205322e-01 7.868628948926925659e-02 2.304237186908721924e-01 2.736346423625946045e-01 -3.001604378223419189e-01 -2.441650629043579102e-01 -5.700036138296127319e-02 -9.621200151741504669e-03 1.285570114850997925e-01 7.814778387546539307e-02 -6.949929147958755493e-02 6.223428994417190552e-02 1.873442828655242920e-01
-1.264547705650329590e-01 -1.014170125126838684e-01 5.844108387827873230e-02 -2.824533917009830475e-02 6.409737467765808105e-02 -7.595954090356826782e-02 -2.822797298431396484e-01 1.224299222230911255e-01 7.556539028882980347e-02 -1.721717566251754761e-01 2.272132188081741333e-01 -1.091153249144554138e-01 2.576727569103240967e-01 3.869264423847198486e-01 1.985016614198684692e-01 2.410823702812194824e-01 -4.147765040397644043e-02 -2.067721784114837646e-01 8.960445970296859741e-02 1.258059889078140259e-01 1.955777555704116821e-01 1.228883564472198486e-01 4.579267278313636780e-02 -1.402947157621383667e-01 -1.388219147920608521e-01 1.947010606527328491e-01 -7.979255914688110352e-02 3.495747148990631104e-01 -2.744563221931457520e-01 4.728775843977928162e-02 3.867255151271820068e-02 2.101783305406570435e-01
-8.968520909547805786e-02 -1.260298490524291992e-01 1.443702429533004761e-01 -1.424923986196517944e-01 -8.818537741899490356e-02 2.272738069295883179e-01 3.563032299280166626e-02 -2.593155503273010254e-01 -5.712294578552246094e-02 1.585917472839355469e-01 8.757549524307250977e-02 -1.376911550760269165e-01 5.541281029582023621e-02 -1.377683132886886597e-01 3.262947201728820801e-01 4.697417840361595154e-02 -6.571429222822189331e-02 -3.592998683452606201e-01 1.306377053260803223e-01 2.314388304948806763e-01 1.105079241096973419e-02 2.050263062119483948e-02 1.900273859500885010e-01 -3.584962785243988037e-01 7.494203001260757446e-02 1.975152641534805298e-02 -7.872458547353744507e-02 1.766344159841537476e-01 2.200283557176589966e-01 1.455706954002380371e-01 3.362202048301696777e-01 1.610758155584335327e-01
-1.582778394222259521e-01 5.174671486020088196e-02 6.587273627519607544e-02 1.674735248088836670e-01 3.845150768756866455e-02 4.139990210533142090e-01 -1.141443550586700439e-01 -1.671753525733947754e-01 1.362297832965850830e-01 1.019127070903778076e-01 2.637311816215515137e-01 1.794303804636001587e-01 -1.004202812910079956e-01 -2.229802310466766357e-02 4.707530140876770020e-02 9.024724364280700684e-02 -2.893440984189510345e-02 -2.313474938273429871e-02 -8.145486004650592804e-03 2.367296367883682251e-01 2.175277322530746460e-01 1.187158450484275818e-01 -1.944921463727951050e-01 -1.376919001340866089e-01 -2.579249441623687744e-01 -1.305301934480667114e-01 -4.335759282112121582e-01 9.010647237300872803e-02 -2.349437624216079712e-01 2.118780314922332764e-01 -4.644476994872093201e-02 1.296181529760360718e-01
-1.039012707769870758e-02 -1.531658470630645752e-01 -5.587582662701606750e-02 3.078428795561194420e-03 3.049733303487300873e-02 4.642364084720611572e-01 9.686826169490814209e-02 -1.536965277045965195e-02 2.386374920606613159e-01 3.393317461013793945e-01 3.855814933776855469e-01 -2.125723212957382202e-01 3.116926737129688263e-02 1.098432168364524841e-01 1.501716375350952148e-01 4.260902106761932373e-02 -9.316512942314147949e-02 2.243301860289648175e-04 1.324155330657958984e-01 -9.731179475784301758e-02 8.146267384290695190e-02 2.353295385837554932e-01 2.298923879861831665e-01 -2.100587487220764160e-01 -2.184366062283515930e-02 -1.428101062774658203e-01 7.440939545631408691e-02 1.811005547642707825e-02 -1.858118027448654175e-01 1.165417283773422241e-01 2.597052156925201416e-01 -8.313575387001037598e-02
1.431204006075859070e-02 -2.926230132579803467e-01 -6.767582893371582031e-02 4.775025323033332825e-02 6.518425792455673218e-02 3.234219551086425781e-01 5.800963938236236572e-02 7.864243537187576294e-02 1.820509880781173706e-01 2.349365055561065674e-01 2.744769454002380371e-01 -2.522512972354888916e-01 2.023371011018753052e-01 1.314874440431594849e-01 6.630831956863403320e-02 -5.639201775193214417e-02 1.360455900430679321e-01 -3.232474252581596375e-02 8.620251715183258057e-02 -4.420962929725646973e-02 6.030685827136039734e-02 3.823530972003936768e-01 1.848223209381103516e-01 -2.699023187160491943e-01 -1.326266974210739136e-01 -8.072712272405624390e-02 -2.273529917001724243e-01 -5.263563990592956543e-02 -1.757050007581710815e-01 2.477386035025119781e-02 2.551599442958831787e-01 1.867056339979171753e-01
-6.002085655927658081e-02 1.140103936195373535e-01 9.348164498805999756e-02 6.471283733844757080e-02 -1.439723521471023560e-01 1.571974456310272217e-01 -4.508049786090850830e-01 -1.004664823412895203e-01 6.794179975986480713e-02 1.007838398218154907e-01 2.931137681007385254e-01 5.933143943548202515e-02 -6.561358273029327393e-02 2.121610939502716064e-01 9.071546606719493866e-03 2.236178219318389893e-01 -2.367277294397354126e-01 -1.460031569004058838e-01 -1.116159260272979736e-01 -1.108228787779808044e-01 9.620571881532669067e-02 2.877490520477294922e-01 4.181037470698356628e-02 -5.374799296259880066e-02 -6.035428494215011597e-02 -1.504181027412414551e-01 3.543705912306904793e-03 3.096897900104522705e-01 1.586687415838241577e-01 2.379228323698043823e-01 1.580485999584197998e-01 2.834804356098175049e-01
-3.033879399299621582e-01 6.744461506605148315e-02 -5.093465093523263931e-03 7.234536856412887573e-02 -1.518071442842483521e-01 3.353563249111175537e-01 -2.267408929765224457e-02 1.987598091363906860e-02 1.496327817440032959e-01 1.592950522899627686e-01 3.176989853382110596e-01 -3.462434113025665283e-01 -1.150441244244575500e-01 7.876080274581909180e-02 1.026595085859298706e-01 -2.150177210569381714e-02 1.080434024333953857e-01 -2.480632364749908447e-01 -1.655790358781814575e-01 -1.440873183310031891e-02 3.059551119804382324e-01 2.772058546543121338e-01 -3.556381538510322571e-02 -7.570658624172210693e-02 1.139951646327972412e-01 -5.159332975745201111e-02 -1.246487945318222046e-01 -8.475356549024581909e-02 -1.987499445676803589e-01 -1.376023888587951660e-01 2.845857441425323486e-01 8.138866722583770752e-02
-1.754088550806045532e-01 -2.611832320690155029e-02 -4.236329719424247742e-02 8.569494634866714478e-02 -1.254117935895919800e-01 2.998253107070922852e-01 -1.809519380331039429e-01 -4.133718460798263550e-02 2.735533006489276886e-02 3.310093283653259277e-02 3.733579814434051514e-01 1.209786981344223022e-01 -2.616017162799835205e-01 9.860786050558090210e-02 1.410053074359893799e-01 2.314383387565612793e-01 -9.344716556370258331e-03 -1.008246093988418579e-01 3.816425427794456482e-02 -1.346491128206253052e-01 -1.085215657949447632e-01 2.324201911687850952e-01 -1.385969668626785278e-01 -1.934720277786254883e-01 -3.157486915588378906e-01 -1.923116892576217651e-01 -3.016269803047180176e-01 -2.047350853681564331e-01 3.394864499568939209e-03 -1.396394986659288406e-02 2.087706625461578369e-01 2.149648964405059814e-01
-2.200872451066970825e-01 -8.940055966377258301e-03 5.047971499152481556e-04 4.224532097578048706e-02 -1.380162537097930908e-01 2.115106880664825439e-01 -2.550573945045471191e-01 -1.108389999717473984e-02 -6.684905290603637695e-02 1.271594464778900146e-01 3.984907865524291992e-01 4.943304508924484253e-02 -2.155243307352066040e-01 1.299647688865661621e-01 1.316918432712554932e-01 2.229257673025131226e-01 -6.282011419534683228e-02 -1.494861692190170288e-01 -8.685197681188583374e-03 -2.932617068290710449e-02 -8.925904333591461182e-02 2.428460419178009033e-01 -1.925770193338394165e-01 -2.197524756193161011e-01 -3.243638277053833008e-01 -8.006980270147323608e-02 -3.077005147933959961e-01 -2.999483048915863037e-01 8.918235078454017639e-03 -4.334255307912826538e-02 7.781486958265304565e-02 1.569902896881103516e-01
-2.007855176925659180e-01 1.790235936641693115e-01 1.323371231555938721e-01 -6.127352640032768250e-02 -1.829228550195693970e-01 2.705930173397064209e-01 -2.125919163227081299e-01 2.961178719997406006e-01 -3.115208260715007782e-02 -4.223151504993438721e-02 3.644568324089050293e-01 -1.428215354681015015e-01 8.877337910234928131e-03 -1.293327212333679199e-01 -8.285330981016159058e-02 -6.129015609622001648e-02 -1.422305107116699219e-01 -5.417902395129203796e-02 -4.583610221743583679e-02 -5.781086161732673645e-02 3.731558322906494141e-01 1.179206445813179016e-01 -1.551466733217239380e-01 -2.809814512729644775e-01 -1.695744395256042480e-01 -1.661027371883392334e-01 9.984895586967468262e-02 9.941229969263076782e-02 8.857365697622299194e-02 2.521114349365234375e-01 1.419860571622848511e-01 -1.756551563739776611e-01
-1.879289150238037109e-01 -1.338386833667755127e-01 -7.787115871906280518e-02 -2.570191025733947754e-01 5.100451037287712097e-02 5.255545377731323242e-01 -2.460611015558242798e-01 9.231271594762802124e-02 3.016957938671112061e-01 4.813203960657119751e-02 1.184185221791267395e-01 -2.127072215080261230e-01 -7.889277487993240356e-02 8.394283056259155273e-02 6.629084795713424683e-02 -1.418700367212295532e-01 4.974097386002540588e-02 -1.062189191579818726e-01 5.435309559106826782e-02 -1.360351871699094772e-02 4.345426708459854126e-02 1.512177437543869019e-01 8.139160275459289551e-02 -1.366065293550491333e-01 -1.658174693584442139e-01 -1.366509050130844116e-01 -1.467726826667785645e-01 5.493154749274253845e-02 -2.879521250724792480e-01 2.751166820526123047e-01 1.726963818073272705e-01 1.013846024870872498e-01
4.106359928846359253e-02 -2.789243161678314209e-01 -3.195173293352127075e-02 -5.939421430230140686e-02 5.294526740908622742e-02 2.178072482347488403e-01 -7.441294938325881958e-02 -7.803477346897125244e-02 2.349425703287124634e-01 2.099431753158569336e-01 8.483336120843887329e-02 -8.333357423543930054e-02 1.882583349943161011e-01 5.630750209093093872e-02 1.550008505582809448e-01 1.216984465718269348e-01 -7.508283853530883789e-02 4.749248176813125610e-02 3.155675232410430908e-01 -7.393568754196166992e-02 1.658488512039184570e-01 6.135275959968566895e-01 -5.630012601613998413e-02 -1.316834390163421631e-01 -1.220498830080032349e-01 1.698851771652698517e-02 -1.815494298934936523e-01 1.281520538032054901e-02 -1.039971634745597839e-01 1.191923096776008606e-01 -2.082383446395397186e-02 2.282412946224212646e-01
1.390687748789787292e-02 -3.371643722057342529e-01 -1.266765594482421875e-01 5.336186662316322327e-02 7.167088333517313004e-03 2.528930902481079102e-01 -1.748985499143600464e-01 6.596384942531585693e-02 2.260718196630477905e-01 1.475243866443634033e-01 1.551639288663864136e-01 -1.516798436641693115e-01 2.334636598825454712e-01 -3.866496309638023376e-02 1.002813205122947693e-01 -6.640610098838806152e-02 -2.442215196788311005e-02 6.797667592763900757e-02 2.857634425163269043e-01 -7.623648643493652344e-02 1.920262873172760010e-01 5.403140187263488770e-01 -9.727819263935089111e-02 -2.448389232158660889e-01 -8.321751654148101807e-02 -2.975818887352943420e-02 -1.996521949768066406e-01 -1.260896027088165283e-02 -1.097247973084449768e-01 7.913625240325927734e-02 1.567927375435829163e-02 1.434337496757507324e-01
-1.519341915845870972e-01 -4.975718259811401367e-02 8.163453638553619385e-02 2.883267104625701904e-01 -1.898630335927009583e-02 8.786567300558090210e-02 -2.712378501892089844e-01 1.281391233205795288e-01 4.012385010719299316e-02 -4.966817051172256470e-02 4.419517219066619873e-01 6.397179514169692993e-02 -1.326053142547607422e-01 1.242902651429176331e-01 5.400322843343019485e-03 1.764150857925415039e-01 -2.363088168203830719e-02 -1.506207436323165894e-01 2.035153359174728394e-01 1.666280925273895264e-01 2.841422334313392639e-02 2.909589707851409912e-01 -8.140842616558074951e-02 -7.252628356218338013e-02 -3.295396566390991211e-01 -1.413075774908065796e-01 -2.923685312271118164e-01 -2.623412013053894043e-01 -1.335430741310119629e-01 5.986292660236358643e-02 -2.217696793377399445e-02 1.560227125883102417e-01
-6.994272768497467041e-02 -2.704333141446113586e-02 1.982886195182800293e-01 -1.749148368835449219e-01 -1.292126029729843140e-01 2.683276832103729248e-01 -3.418079614639282227e-01 -2.701792716979980469e-01 -6.475733220577239990e-02 2.240942567586898804e-01 2.874403595924377441e-01 1.077819913625717163e-01 1.656556129455566406e-01 1.680703908205032349e-01 -9.032445400953292847e-02 3.433094620704650879e-01 -1.970469802618026733e-01 2.638679742813110352e-02 -5.720347166061401367e-02 -1.359370797872543335e-01 1.882660388946533203e-01 2.778377830982208252e-01 6.926258653402328491e-02 -2.318694591522216797e-01 -1.626730151474475861e-02 1.460720784962177277e-03 5.577381700277328491e-02 1.314688026905059814e-01 6.111851334571838379e-02 2.310622334480285645e-01 -1.627441681921482086e-02 7.108338177204132080e-02
-1.264085620641708374e-01 -9.394169598817825317e-02 6.248974706977605820e-03 6.426110118627548218e-02 -1.512738764286041260e-01 8.584857732057571411e-02 1.096352655440568924e-02 -1.419003605842590332e-01 3.063665926456451416e-01 1.145503520965576172e-01 2.208725064992904663e-01 -6.194127723574638367e-02 1.369429286569356918e-02 3.573685511946678162e-02 -2.065930962562561035e-01 1.187939271330833435e-01 6.663662195205688477e-02 -1.659821122884750366e-01 1.731344908475875854e-01 -1.003351341933012009e-02 3.516024053096771240e-01 -6.240316107869148254e-02 3.987582623958587646e-01 -2.081945985555648804e-01 -3.073393702507019043e-01 -1.258831620216369629e-01 -9.912408888339996338e-02 3.104212880134582520e-01 9.115884080529212952e-03 -2.612487971782684326e-01 1.170704737305641174e-01 1.103990301489830017e-01
-2.693468630313873291e-01 3.678008541464805603e-02 9.707946330308914185e-02 -5.976327136158943176e-02 -5.921477079391479492e-02 -2.623858489096164703e-02 -7.926735281944274902e-02 -1.504737287759780884e-01 6.667030602693557739e-02 2.014013677835464478e-01 4.609437882900238037e-01 -5.406921729445457458e-02 4.363588988780975342e-02 4.470685869455337524e-02 1.367477923631668091e-01 3.035328686237335205e-01 -1.676809191703796387e-01 -2.282520830631256104e-01 -1.527430415153503418e-01 -2.697676122188568115e-01 -7.322407513856887817e-02 1.540081650018692017e-01 -2.021542750298976898e-02 -1.950490623712539673e-01 -8.802725374698638916e-02 -6.446883548051118851e-03 1.050731241703033447e-01 3.126624524593353271e-01 -2.429561614990234375e-01 -1.946849077939987183e-01 1.629495322704315186e-01 1.446475386619567871e-01
-3.788502514362335205e-02 1.216327473521232605e-01 7.947714626789093018e-02 2.642140984535217285e-01 4.653174802660942078e-02 2.814112007617950439e-01 5.433620885014533997e-02 -2.788915485143661499e-02 6.081212311983108521e-02 2.979980111122131348e-01 1.829776912927627563e-01 3.654958307743072510e-02 -1.746225953102111816e-01 -7.258377969264984131e-02 1.327109187841415405e-01 2.369594201445579529e-02 1.480722427368164062e-01 6.071998551487922668e-02 -8.965191990137100220e-02 -1.446798909455537796e-02 3.237397670745849609e-01 2.667398154735565186e-01 -7.998432964086532593e-02 -2.100225985050201416e-01 -3.500591218471527100e-01 -1.606362462043762207e-01 -2.968950271606445312e-01 2.246637642383575439e-01 -6.277523189783096313e-02 1.757859587669372559e-01 2.349800914525985718e-01 6.290852278470993042e-02
-1.601992249488830566e-01 -2.407660521566867828e-02 -5.930919572710990906e-02 -2.677065879106521606e-02 -2.259240858256816864e-02 1.593906134366989136e-01 -2.567793726921081543e-01 7.072363048791885376e-02 3.353002294898033142e-02 1.119830012321472168e-01 3.937183022499084473e-01 2.255868725478649139e-02 -2.934464812278747559e-01 3.780828043818473816e-02 1.754164993762969971e-01 1.762547045946121216e-01 -1.685255318880081177e-01 -8.860018104314804077e-02 -4.938918165862560272e-03 -7.385449111461639404e-02 -8.088380843400955200e-02 1.448183059692382812e-01 -2.082127034664154053e-01 -2.321622669696807861e-01 -3.223221302032470703e-01 -1.987628191709518433e-01 -2.909463942050933838e-01 -2.137080132961273193e-01 -5.188041925430297852e-02 -6.388926506042480469e-02 8.423399180173873901e-02 3.162606060504913330e-01
-3.086367547512054443e-01 -4.008542373776435852e-02 -2.009021677076816559e-02 -2.218126803636550903e-01 1.229011267423629761e-01 4.014926552772521973e-01 -1.447860151529312134e-01 -4.975706711411476135e-02 2.240236252546310425e-01 8.273348957300186157e-02 2.390891611576080322e-01 -2.186335325241088867e-01 -5.174800753593444824e-02 9.691078960895538330e-02 7.275770604610443115e-02 1.592658907175064087e-01 -7.390809059143066406e-02 6.862753629684448242e-02 -1.523435264825820923e-01 1.094022989273071289e-01 1.749482750892639160e-01 4.742872118949890137e-01 -1.409685164690017700e-01 -6.813929229974746704e-02 9.940335154533386230e-02 -3.488542884588241577e-02 -1.913332492113113403e-01 -3.576808795332908630e-02 -8.881460875272750854e-02 1.985365711152553558e-02 3.756128996610641479e-02 2.548905014991760254e-01
2.081977389752864838e-02 -3.373391926288604736e-02 -2.001897394657135010e-01 -1.411075592041015625e-01 -1.934842616319656372e-01 1.022053807973861694e-01 1.719831302762031555e-02 -1.036355122923851013e-01 -3.954555392265319824e-01 1.912931352853775024e-01 2.142351567745208740e-01 -2.155741453170776367e-01 2.610073685646057129e-01 -4.140524938702583313e-02 1.081223785877227783e-01 2.363891601562500000e-01 -3.223495185375213623e-02 -1.299594491720199585e-01 2.560034096240997314e-01 5.691049620509147644e-02 3.788889348506927490e-01 7.398290187120437622e-02 -2.155779749155044556e-01 -2.129376083612442017e-01 -1.314501464366912842e-01 -1.108696386218070984e-01 -1.999727487564086914e-01 8.500161767005920410e-02 1.197309941053390503e-01 3.117918968200683594e-02 -1.528763025999069214e-01 1.172620803117752075e-01
-3.449101001024246216e-02 -2.070538401603698730e-01 9.512124210596084595e-02 -1.859783828258514404e-01 -4.552157223224639893e-02 5.193436890840530396e-02 -2.263614684343338013e-01 8.465757966041564941e-02 8.407849818468093872e-02 -3.266361951828002930e-01 3.046707808971405029e-01 -3.263648748397827148e-01 1.148272380232810974e-01 3.041251599788665771e-01 1.446718722581863403e-01 4.480253439396619797e-03 8.691194653511047363e-02 -3.319410607218742371e-02 -2.903845347464084625e-02 -3.332218900322914124e-02 1.669609248638153076e-01 2.038382291793823242e-01 -8.368187397718429565e-02 -1.796765923500061035e-01 -1.852426975965499878e-01 1.121913120150566101e-01 -1.919651031494140625e-01 4.006080925464630127e-01 -9.621733427047729492e-02 7.180872559547424316e-02 1.772613823413848877e-01 2.117093885317444801e-03
-1.206587553024291992e-01 2.097164839506149292e-02 2.414173930883407593e-01 -1.491693556308746338e-01 -2.248246967792510986e-01 -1.483436077833175659e-01 -6.798423826694488525e-02 -2.312115430831909180e-01 4.552732408046722412e-02 2.538509108126163483e-02 3.034890294075012207e-01 2.398289926350116730e-02 -4.536398872733116150e-02 2.514832839369773865e-02 1.747653633356094360e-01 2.807674109935760498e-01 -9.955046325922012329e-02 -1.662513464689254761e-01 -2.381759285926818848e-01 -1.046620458364486694e-01 -1.811479032039642334e-01 4.300081133842468262e-01 -3.850320726633071899e-02 -3.022795915603637695e-01 -8.072121441364288330e-02 -1.835223585367202759e-01 7.876283675432205200e-02 2.515015304088592529e-01 -1.857699006795883179e-01 7.978850603103637695e-02 5.251857452094554901e-03 -2.798792440444231033e-03
-2.062188088893890381e-01 4.304667562246322632e-02 -6.537904590368270874e-02 8.960663527250289917e-02 -1.355835702270269394e-02 1.823006272315979004e-01 -1.034530475735664368e-01 6.245827674865722656e-02 6.805113703012466431e-02 -2.026475779712200165e-02 4.557829499244689941e-01 4.104581475257873535e-02 -1.487126201391220093e-01 5.327289924025535583e-02 1.403174549341201782e-01 3.180897831916809082e-01 -1.880195885896682739e-01 -4.725813865661621094e-02 5.631482228636741638e-02 -1.355815082788467407e-01 -6.820093840360641479e-02 2.782203257083892822e-01 -9.729274362325668335e-02 -1.235330030322074890e-01 -3.715606927871704102e-01 -6.336163729429244995e-02 -3.126250207424163818e-01 -2.622789442539215088e-01 -1.466489732265472412e-01 -2.104205451905727386e-02 1.008816510438919067e-01 1.684140413999557495e-01
-5.480370949953794479e-03 -1.800642609596252441e-01 2.055767774581909180e-01 -4.781471937894821167e-02 9.912408143281936646e-02 1.369581371545791626e-02 -1.542304009199142456e-01 1.592567749321460724e-02 -5.400823429226875305e-02 1.650461554527282715e-01 4.152525067329406738e-01 -2.118771225214004517e-01 5.883385986089706421e-02 -2.068484127521514893e-01 5.211810767650604248e-02 1.807126253843307495e-01 -2.978857047855854034e-02 -5.174487829208374023e-02 1.646093279123306274e-01 1.788250356912612915e-01 -1.080202087759971619e-01 2.858785092830657959e-01 -1.036573350429534912e-01 -7.887966185808181763e-02 -2.633699029684066772e-02 -5.259303725324571133e-04 5.652793496847152710e-02 -1.984893083572387695e-01 -3.233174383640289307e-01 1.641458868980407715e-01 4.577928781509399414e-01 4.999396950006484985e-02
-2.845000624656677246e-01 -1.432817131280899048e-01 3.198716323822736740e-03 1.473409831523895264e-01 1.459174305200576782e-01 2.271062582731246948e-01 -1.411586999893188477e-02 1.679291278123855591e-01 3.143723309040069580e-01 -3.387827426195144653e-02 3.266195356845855713e-01 -1.863075643777847290e-01 1.170801222324371338e-01 1.253753304481506348e-01 2.730116844177246094e-01 5.149410292506217957e-02 -5.640385672450065613e-02 -2.163722412660717964e-03 -9.095877408981323242e-02 -8.832287788391113281e-02 1.491813082247972488e-02 4.140854477882385254e-01 8.290754258632659912e-02 -1.814286410808563232e-01 -4.848466813564300537e-02 3.701880574226379395e-02 -3.285956978797912598e-01 1.588637381792068481e-01 -2.411830872297286987e-01 -5.188561510294675827e-03 3.347195684909820557e-02 2.385787479579448700e-02
1.974532455205917358e-01 -1.258676350116729736e-01 -5.514713004231452942e-02 -9.110518544912338257e-02 -2.126844823360443115e-01 1.527829617261886597e-01 -1.142171248793601990e-01 -1.614241153001785278e-01 6.656304746866226196e-02 -6.561204046010971069e-02 5.678021311759948730e-01 -9.940684586763381958e-02 8.074333518743515015e-02 5.846854671835899353e-02 3.194866776466369629e-01 -1.219050809741020203e-01 -1.914535313844680786e-01 -1.021069064736366272e-01 1.309301853179931641e-01 2.438056021928787231e-01 5.726821720600128174e-02 2.158815115690231323e-01 1.197542324662208557e-01 -2.187087684869766235e-01 -1.697647571563720703e-02 1.206074878573417664e-01 -1.318102478981018066e-01 1.358976513147354126e-01 -3.118363395333290100e-02 -2.118236720561981201e-01 -1.100740283727645874e-01 1.179097145795822144e-01
-9.920359402894973755e-02 -1.487180590629577637e-01 2.435731738805770874e-01 -1.163011267781257629e-01 -9.638877958059310913e-02 1.536542028188705444e-01 1.988507434725761414e-02 1.346561163663864136e-01 -2.435984462499618530e-02 8.210551738739013672e-02 1.398370116949081421e-01 -1.772467195987701416e-01 2.222383171319961548e-01 -9.748736768960952759e-02 2.196050584316253662e-01 1.335443705320358276e-01 1.109358519315719604e-01 -4.230962097644805908e-01 4.434071853756904602e-02 2.613734602928161621e-01 1.452977061271667480e-01 -3.823558799922466278e-03 2.240839153528213501e-01 -1.914652734994888306e-01 -2.337492853403091431e-01 2.721251249313354492e-01 -6.348560750484466553e-02 1.283150315284729004e-01 -1.556521505117416382e-01 -4.748247191309928894e-02 3.228565156459808350e-01 1.048703342676162720e-01
-1.989149004220962524e-01 9.350765496492385864e-02 -1.248990148305892944e-01 -1.686781644821166992e-01 -4.068426787853240967e-02 2.373208999633789062e-01 -1.533164680004119873e-01 -7.535314653068780899e-03 2.931921780109405518e-01 1.455047428607940674e-01 4.004510045051574707e-01 -1.454367935657501221e-01 1.561750471591949463e-02 -3.793133422732353210e-02 3.911419771611690521e-03 -5.870396271347999573e-02 -6.218556314706802368e-02 -1.761942952871322632e-01 -1.713636517524719238e-01 6.670108437538146973e-02 2.081799060106277466e-01 4.124245941638946533e-01 2.975029870867729187e-02 -1.792888790369033813e-01 5.484310910105705261e-02 -1.628605872392654419e-01 -1.425489932298660278e-01 -1.755757182836532593e-01 -1.081517860293388367e-01 1.992213875055313110e-01 1.509711742401123047e-01 2.495244443416595459e-01
-9.201043844223022461e-02 -1.609286367893218994e-01 -1.104449760168790817e-02 -2.475096378475427628e-03 1.552032977342605591e-01 -1.186581049114465714e-02 -2.342708110809326172e-01 -2.877774881199002266e-03 6.791614741086959839e-02 2.473021596670150757e-01 1.471460908651351929e-01 -4.780770838260650635e-02 -1.186148375272750854e-01 3.258479535579681396e-01 9.480582922697067261e-02 -9.272620826959609985e-02 -1.083620935678482056e-01 -1.255456656217575073e-01 3.407946974039077759e-02 1.893156170845031738e-01 1.820155233144760132e-01 4.734806120395660400e-01 -1.142271161079406738e-01 -7.555852085351943970e-02 -2.759705483913421631e-02 9.846679121255874634e-02 -9.481976181268692017e-02 -4.108583927154541016e-02 -1.554456800222396851e-01 1.880895942449569702e-01 4.374312758445739746e-01 2.150515615940093994e-01
-1.038441583514213562e-01 -4.444001615047454834e-02 -1.431658118963241577e-01 -4.610640928149223328e-03 8.826961368322372437e-02 1.490468978881835938e-01 6.000575050711631775e-02 -1.060243397951126099e-01 1.543910801410675049e-01 2.609720826148986816e-01 4.983592331409454346e-01 -1.145583391189575195e-01 -3.962594270706176758e-02 7.087378203868865967e-02 -6.396587193012237549e-02 2.692971229553222656e-01 -3.567126691341400146e-01 1.487780082970857620e-02 5.136912222951650620e-03 -7.366725802421569824e-02 -3.508855402469635010e-02 2.984683513641357422e-01 -1.215430628508329391e-02 -1.120117455720901489e-01 -1.045312732458114624e-01 -1.967955678701400757e-01 1.330059021711349487e-01 -1.166332662105560303e-01 -2.170084118843078613e-01 -1.962495595216751099e-01 2.211351841688156128e-01 1.840023994445800781e-01
-2.158963084220886230e-01 8.978314697742462158e-02 -2.836631238460540771e-01 -1.244438365101814270e-01 1.877485215663909912e-01 -1.952657103538513184e-02 -1.781268715858459473e-01 -1.345250457525253296e-01 1.171094775199890137e-01 9.794642776250839233e-02 1.679992079734802246e-01 -1.470900475978851318e-01 -1.088678613305091858e-01 5.775077268481254578e-02 -4.357014223933219910e-02 -1.657729595899581909e-02 -3.450279533863067627e-01 -1.529473215341567993e-01 4.205466061830520630e-02 5.919360369443893433e-02 1.627145260572433472e-01 1.993065029382705688e-01 6.005493924021720886e-02 -7.412835955619812012e-02 -3.777445852756500244e-01 -1.065794751048088074e-01 -2.791872620582580566e-01 -2.587230205535888672e-01 -2.226964235305786133e-01 1.943483203649520874e-01 1.886151880025863647e-01 1.688414514064788818e-01
-8.628287166357040405e-02 -1.090370938181877136e-01 -5.111736804246902466e-02 2.198050916194915771e-01 4.183863103389739990e-02 1.025179252028465271e-01 -2.700408399105072021e-01 -1.103492304682731628e-01 2.846494913101196289e-01 2.115083485841751099e-01 5.730185508728027344e-01 4.348570853471755981e-02 -1.703262627124786377e-01 -9.587720781564712524e-02 1.332543939352035522e-01 -1.033323854207992554e-01 -2.634409070014953613e-01 -1.108943596482276917e-01 4.342259094119071960e-02 9.865605086088180542e-02 9.004911035299301147e-02 1.388129889965057373e-01 -6.859377026557922363e-02 -7.923611998558044434e-02 -2.898282110691070557e-01 -2.137255668640136719e-01 -1.732877194881439209e-01 -8.467347174882888794e-02 -1.627993886359035969e-03 8.992727100849151611e-02 -4.956009238958358765e-02 2.525451593101024628e-02
-8.604548126459121704e-02 -2.893704473972320557e-01 1.048012152314186096e-01 1.125857979059219360e-01 -4.959511011838912964e-02 8.206208795309066772e-02 6.068840995430946350e-02 3.474510461091995239e-02 -1.227302029728889465e-01 1.065988745540380478e-02 2.521625161170959473e-01 -9.162054210901260376e-02 -4.896711558103561401e-02 1.355167627334594727e-01 -1.697720438241958618e-01 -4.603524506092071533e-02 2.650556564331054688e-01 -2.720482647418975830e-01 2.256226688623428345e-01 1.921814307570457458e-02 -1.644316688179969788e-02 3.968046903610229492e-01 -6.331563740968704224e-02 -3.237109780311584473e-01 -8.098185807466506958e-02 -3.861225247383117676e-01 -1.586308628320693970e-01 -4.113623499870300293e-02 1.998568624258041382e-01 1.747590750455856323e-01 6.540866196155548096e-02 1.137044131755828857e-01
5.234913900494575500e-02 -2.202845662832260132e-01 7.150323688983917236e-02 8.545606583356857300e-02 -2.016952261328697205e-02 3.690748214721679688e-01 2.212473377585411072e-02 1.144659239798784256e-02 2.515369355678558350e-01 2.449455857276916504e-01 2.929417192935943604e-01 -3.692427277565002441e-01 9.936769306659698486e-02 1.018312424421310425e-01 3.014198243618011475e-01 9.005086869001388550e-02 4.840945359319448471e-03 -1.253190487623214722e-01 7.154721766710281372e-02 -1.793770678341388702e-02 -7.986033707857131958e-02 3.119357228279113770e-01 1.016937196254730225e-01 -1.392993479967117310e-01 -8.036499843001365662e-03 -7.671591592952609062e-04 -1.231859475374221802e-01 -8.710007183253765106e-03 -3.159617185592651367e-01 -1.080919988453388214e-03 2.542849481105804443e-01 6.208201404660940170e-03
-3.201371058821678162e-02 -7.782958447933197021e-02 1.081904470920562744e-01 -4.142565303482115269e-04 -1.404627114534378052e-01 -3.224176913499832153e-02 -2.147373743355274200e-02 -1.553304642438888550e-01 -4.473609849810600281e-02 -1.254895627498626709e-01 3.843690752983093262e-01 1.121625453233718872e-01 -4.156915470957756042e-02 -1.426232308149337769e-01 1.815855056047439575e-01 1.928468346595764160e-01 -2.023652046918869019e-01 -2.307946234941482544e-01 9.237187355756759644e-02 1.497021168470382690e-01 3.627818524837493896e-01 9.700819104909896851e-02 6.163386255502700806e-02 -1.977609843015670776e-01 -1.837141215801239014e-01 -1.536030769348144531e-01 -3.034505844116210938e-01 -1.749841868877410889e-01 8.245459198951721191e-02 -9.090455621480941772e-02 3.789984881877899170e-01 1.330921947956085205e-01
-1.463956683874130249e-01 4.693607799708843231e-03 2.266480028629302979e-01 -1.425941288471221924e-01 -2.204676344990730286e-02 -1.876781135797500610e-01 -6.655120104551315308e-02 -1.770793646574020386e-01 1.252310723066329956e-01 1.109891571104526520e-02 2.779757082462310791e-01 1.075936406850814819e-01 6.434610113501548767e-03 2.541765868663787842e-01 2.017023786902427673e-02 3.642366230487823486e-01 -2.524761855602264404e-01 -2.583013474941253662e-01 -3.714600205421447754e-02 2.208778858184814453e-01 2.971326746046543121e-02 3.007891178131103516e-01 -5.092862620949745178e-02 -3.193009197711944580e-01 -9.279183112084865570e-03 8.823283016681671143e-03 -6.950820237398147583e-02 1.484455764293670654e-01 -2.461737245321273804e-01 9.312668442726135254e-02 2.293636649847030640e-01 8.675104379653930664e-02
-2.331890016794204712e-01 -3.290378302335739136e-02 -2.945889253169298172e-03 -9.592735022306442261e-02 -4.349980875849723816e-02 8.077069371938705444e-02 -2.255610972642898560e-01 -7.312440779060125351e-03 -2.636168617755174637e-03 1.924892067909240723e-01 4.593098461627960205e-01 8.758381754159927368e-02 -1.769987791776657104e-01 1.033489331603050232e-01 1.847401447594165802e-02 7.610846310853958130e-02 -1.120547577738761902e-01 -1.156600341200828552e-01 -1.492177695035934448e-01 -2.599179446697235107e-01 4.458418488502502441e-02 3.401865959167480469e-01 -1.504721045494079590e-01 -2.401308864355087280e-01 -3.978061378002166748e-01 -2.125364840030670166e-01 -9.124837815761566162e-02 -1.845427155494689941e-01 -9.865222871303558350e-02 -4.441270232200622559e-02 -2.079819515347480774e-02 2.063716016709804535e-02
-2.216264158487319946e-01 -7.235212624073028564e-02 1.095411106944084167e-01 3.752997517585754395e-02 -3.527924716472625732e-01 1.105752587318420410e-01 1.043480560183525085e-01 3.307487070560455322e-02 -2.480367012321949005e-02 2.490710318088531494e-01 2.333827316761016846e-01 -6.201418861746788025e-02 -1.043285131454467773e-01 -1.110457777976989746e-01 3.145906701683998108e-02 1.481987237930297852e-01 -6.021979823708534241e-02 -3.900597691535949707e-01 2.548054456710815430e-01 1.229526400566101074e-01 -3.245070576667785645e-01 6.481305509805679321e-02 -2.993785217404365540e-02 -3.314638435840606689e-01 1.839477270841598511e-01 -2.315567731857299805e-01 -1.072232276201248169e-01 2.202122360467910767e-01 -1.111211925745010376e-01 3.490262897685170174e-03 2.188294008374214172e-02 7.956048473715782166e-03
7.141906023025512695e-02 -1.993708163499832153e-01 -9.940374642610549927e-02 4.781369119882583618e-02 8.890295401215553284e-03 1.942154914140701294e-01 -1.615533828735351562e-01 -1.045754924416542053e-02 3.022448718547821045e-01 2.104845941066741943e-01 2.645910978317260742e-01 -1.424161344766616821e-01 1.581465452909469604e-01 1.763967610895633698e-02 6.072821095585823059e-02 6.145661324262619019e-02 -1.348012387752532959e-01 4.116467386484146118e-02 1.726819276809692383e-01 -2.511388361454010010e-01 1.914365440607070923e-01 5.718324184417724609e-01 -6.356020271778106689e-02 -1.910451203584671021e-01 -6.904545426368713379e-02 3.892049565911293030e-02 -2.105255424976348877e-01 7.356009632349014282e-02 -7.844965159893035889e-02 1.374447345733642578e-01 -1.745398715138435364e-02 1.481373012065887451e-01
-2.203039973974227905e-01 2.876150608062744141e-02 1.488917600363492966e-02 3.248551860451698303e-02 -2.867461182177066803e-02 -3.514780104160308838e-02 -1.657476276159286499e-01 -2.863410487771034241e-02 -4.658484831452369690e-02 -1.513010635972023010e-02 4.475573599338531494e-01 -1.375330239534378052e-01 7.735192030668258667e-02 3.390919044613838196e-02 2.191994339227676392e-01 2.447306066751480103e-01 -2.825652360916137695e-01 -1.446352303028106689e-01 -9.015703201293945312e-02 -2.867475152015686035e-01 -2.003156691789627075e-01 2.018937468528747559e-01 -1.290684491395950317e-01 -3.000158667564392090e-01 -1.508896499872207642e-01 2.139039486646652222e-01 -8.936571329832077026e-02 2.868948578834533691e-01 2.933427132666110992e-02 -1.959636360406875610e-01 7.427535951137542725e-02 -6.967712193727493286e-03
-2.255374342203140259e-01 -8.655899763107299805e-02 4.388220980763435364e-02 1.093991193920373917e-02 -1.258419305086135864e-01 7.381250709295272827e-02 7.454550266265869141e-02 -1.981260478496551514e-01 4.106379300355911255e-02 -2.723450772464275360e-02 3.186742961406707764e-02 -7.978010177612304688e-02 1.449593305587768555e-01 1.226708963513374329e-01 9.002240002155303955e-02 -1.262183338403701782e-01 -4.272339120507240295e-02 -4.189143180847167969e-01 1.499374955892562866e-01 7.602448761463165283e-02 4.037114232778549194e-02 8.601472526788711548e-02 -1.226883847266435623e-02 -5.909548997879028320e-01 -2.464871257543563843e-01 -1.437797248363494873e-01 -3.382254764437675476e-02 2.188656628131866455e-01 -1.288641542196273804e-01 -2.326096594333648682e-01 -1.266029030084609985e-01 1.496553868055343628e-01
-5.864653736352920532e-02 5.634476244449615479e-02 2.435180246829986572e-01 1.675571650266647339e-01 -1.730156838893890381e-01 8.362030237913131714e-02 -1.673715561628341675e-01 -5.281770601868629456e-02 1.234658360481262207e-01 1.500290334224700928e-01 3.804061710834503174e-01 -2.048536986112594604e-01 -2.108246833086013794e-01 9.400855004787445068e-02 1.900924593210220337e-01 1.766887120902538300e-02 6.819815188646316528e-02 1.204671114683151245e-01 -1.032221168279647827e-01 1.606022715568542480e-01 6.306843459606170654e-02 4.972760975360870361e-01 -1.248806901276111603e-02 -1.963382959365844727e-01 -2.130236029624938965e-01 1.961381286382675171e-01 -9.898749738931655884e-02 9.906162321567535400e-02 -6.754738092422485352e-02 -6.274000275880098343e-03 8.219555951654911041e-03 2.653555870056152344e-01
1.400912366807460785e-02 -2.572932839393615723e-01 1.982990503311157227e-01 3.357608616352081299e-02 -6.532301753759384155e-02 -1.709722578525543213e-01 -2.224936038255691528e-01 -8.455585688352584839e-02 -1.127455830574035645e-01 -1.184917464852333069e-01 4.106775820255279541e-01 -2.541593313217163086e-01 8.048640191555023193e-02 -1.971050202846527100e-01 5.911303311586380005e-02 1.844127923250198364e-01 -1.464149653911590576e-01 -9.881401807069778442e-02 1.520871967077255249e-01 1.079810112714767456e-01 -3.162666689604520798e-03 2.409950047731399536e-01 -6.926459819078445435e-02 -3.063178658485412598e-01 -6.942156702280044556e-02 1.113380789756774902e-01 8.518810570240020752e-02 -3.996566869318485260e-03 -1.828568726778030396e-01 1.127754077315330505e-01 3.997046053409576416e-01 8.396933972835540771e-02
-2.003337293863296509e-01 -2.510279119014739990e-01 3.576008975505828857e-01 -4.287859424948692322e-02 -7.244246453046798706e-02 -2.510006539523601532e-02 -3.461290150880813599e-02 3.392843529582023621e-02 -1.501538455486297607e-01 -1.191075220704078674e-01 1.427945792675018311e-01 -7.865987718105316162e-02 -1.436744630336761475e-01 -1.055319011211395264e-01 -2.839447697624564171e-03 9.182488918304443359e-02 7.901299744844436646e-02 -2.011623382568359375e-01 -2.477362900972366333e-01 4.242894798517227173e-02 5.926499888300895691e-02 2.096994221210479736e-01 4.877367615699768066e-02 -4.162945747375488281e-01 -2.103602439165115356e-01 -7.578243315219879150e-02 -3.793596029281616211e-01 1.034737378358840942e-01 -9.234499186277389526e-02 2.475217282772064209e-01 1.928304284811019897e-01 1.036118716001510620e-01
-7.808373123407363892e-02 9.684920310974121094e-02 9.721678495407104492e-02 -1.201927587389945984e-01 -2.741836905479431152e-01 2.633488178253173828e-01 -6.564726680517196655e-02 -2.789538502693176270e-01 -2.745647728443145752e-02 2.735843695700168610e-02 -1.587340682744979858e-01 -1.255951076745986938e-01 -1.693309396505355835e-01 -1.314237620681524277e-02 2.999098896980285645e-01 9.349330514669418335e-02 2.096128463745117188e-02 -3.588995635509490967e-01 -6.490934174507856369e-03 1.529568135738372803e-01 3.396533196792006493e-03 2.175937034189701080e-02 -2.710164990276098251e-03 -3.619939982891082764e-01 -1.589254736900329590e-01 -1.718740761280059814e-01 -2.030032128095626831e-01 1.320531368255615234e-01 8.560173958539962769e-02 4.817095771431922913e-02 1.146559193730354309e-01 3.788237869739532471e-01
-8.906437456607818604e-02 -3.034091889858245850e-01 2.223888635635375977e-01 -2.176830023527145386e-01 -1.336982846260070801e-01 3.816629052162170410e-01 8.058986812829971313e-02 -1.944191604852676392e-01 3.003028333187103271e-01 -1.115782652050256729e-03 -1.513209939002990723e-01 -1.621825844049453735e-01 -2.455415949225425720e-02 1.343720853328704834e-01 -1.220566555857658386e-01 9.269645065069198608e-02 -6.243644654750823975e-02 -2.907719910144805908e-01 7.886872440576553345e-02 2.018898427486419678e-01 2.759748399257659912e-01 -1.403203513473272324e-02 3.624808043241500854e-02 -3.607362806797027588e-01 -3.782131150364875793e-02 -7.743058353662490845e-02 -4.719225689768791199e-02 -4.423738270998001099e-02 -1.441923975944519043e-01 9.925589710474014282e-02 1.511163413524627686e-01 -7.402531057596206665e-02
1.718417368829250336e-02 -1.410539448261260986e-01 -7.612630259245634079e-03 -1.389333009719848633e-01 -1.351768523454666138e-01 3.133996129035949707e-01 -1.600929498672485352e-01 -1.517727039754390717e-02 1.921529173851013184e-01 3.636834025382995605e-01 4.138681590557098389e-01 1.815003603696823120e-01 -2.841884642839431763e-02 -2.103627920150756836e-01 3.619585931301116943e-02 2.969196811318397522e-02 -4.059765487909317017e-02 -4.566134512424468994e-02 4.592436552047729492e-02 -1.200135946273803711e-01 9.626573324203491211e-02 1.481653451919555664e-01 1.459201872348785400e-01 6.288281828165054321e-02 -4.123314917087554932e-01 -4.363296553492546082e-02 -8.565166965126991272e-03 3.429490327835083008e-01 -1.541594415903091431e-01 -5.644674599170684814e-02 6.440033763647079468e-02 2.609311137348413467e-03
-2.586339414119720459e-01 -1.612041443586349487e-01 1.569086313247680664e-01 -1.459650695323944092e-03 2.737289108335971832e-02 -7.868523150682449341e-02 -1.630674600601196289e-01 -2.266695499420166016e-01 -5.577488243579864502e-02 9.530069306492805481e-03 3.242220878601074219e-01 -1.877956837415695190e-01 -2.449239371344447136e-03 -3.078267872333526611e-01 1.750364601612091064e-01 6.033960729837417603e-03 -2.306937277317047119e-01 -1.606632769107818604e-01 7.346107810735702515e-02 1.574206948280334473e-01 2.002317905426025391e-01 5.944946780800819397e-02 -2.387877553701400757e-01 -9.494690597057342529e-02 -3.024812936782836914e-01 -2.255847603082656860e-01 1.371593922376632690e-01 -5.346911028027534485e-03 -1.191671490669250488e-01 -6.133088096976280212e-02 3.451562821865081787e-01 1.066340357065200806e-01
1.973098367452621460e-01 -3.010149598121643066e-01 -1.236917227506637573e-01 5.490662902593612671e-02 -3.222700357437133789e-01 3.127207159996032715e-01 -1.014992892742156982e-01 -2.502225339412689209e-02 4.383156821131706238e-02 1.221130490303039551e-01 3.236820697784423828e-01 -7.167201489210128784e-02 1.628421247005462646e-01 -3.001663386821746826e-01 -4.081789031624794006e-02 8.367395401000976562e-02 -2.950215339660644531e-02 -1.452880799770355225e-01 2.313744276762008667e-01 -1.724738813936710358e-02 2.017279863357543945e-01 1.135498750954866409e-02 1.028551068156957626e-02 -3.061497211456298828e-01 -1.559357494115829468e-01 -8.345214277505874634e-02 -7.472161669284105301e-03 2.265640944242477417e-01 -6.716450303792953491e-02 -1.704039424657821655e-01 1.316945254802703857e-01 -2.085974514484405518e-01
1.337876617908477783e-01 5.204996466636657715e-02 -6.281773746013641357e-02 -2.156263440847396851e-01 -1.300854049623012543e-02 4.360533654689788818e-01 -1.092826128005981445e-01 -1.200318783521652222e-01 6.996377836912870407e-03 2.055781334638595581e-01 3.350341618061065674e-01 -3.804959729313850403e-02 -1.670190542936325073e-01 1.330341957509517670e-02 2.098198048770427704e-02 1.200925093144178391e-02 2.783250436186790466e-02 9.530754387378692627e-02 -1.909104734659194946e-01 -4.325631260871887207e-02 7.963726669549942017e-02 2.766864299774169922e-01 1.857711188495159149e-02 -2.161278873682022095e-01 -2.341256886720657349e-01 -2.634062170982360840e-01 -3.863596916198730469e-02 1.227945685386657715e-01 -6.514390558004379272e-02 2.874269485473632812e-01 3.389256894588470459e-01 -8.365142345428466797e-02
-3.834451362490653992e-02 3.924306482076644897e-02 2.543784212321043015e-03 -1.458951979875564575e-01 -7.910495251417160034e-02 -5.775858089327812195e-02 -8.885963261127471924e-02 -2.616111338138580322e-01 2.051533907651901245e-01 3.496575951576232910e-01 2.801598906517028809e-01 -9.211778640747070312e-02 3.415513038635253906e-01 6.254783272743225098e-02 1.116593703627586365e-01 -4.323261231184005737e-02 -1.196928620338439941e-01 -6.019315496087074280e-02 1.993862092494964600e-01 -1.362228672951459885e-02 3.185634315013885498e-02 2.391826063394546509e-01 -2.723928391933441162e-01 -1.057876646518707275e-01 -3.001841008663177490e-01 -2.819654643535614014e-01 4.178040102124214172e-02 1.392559409141540527e-01 -5.647546797990798950e-02 -1.133323013782501221e-01 1.247980967164039612e-01 2.822668254375457764e-01
-5.826500430703163147e-02 -8.267188817262649536e-02 1.748386472463607788e-01 -1.037132665514945984e-01 -3.736632168292999268e-01 6.817359477281570435e-02 1.890460960566997528e-02 -1.337028890848159790e-01 7.212928682565689087e-02 2.741904258728027344e-01 2.357404530048370361e-01 -1.588309556245803833e-01 3.831695914268493652e-01 8.185441046953201294e-02 1.520192325115203857e-01 -4.020819813013076782e-02 -7.550098001956939697e-02 -1.730681583285331726e-02 -4.382633417844772339e-02 -1.205540075898170471e-01 1.766607910394668579e-02 2.779346704483032227e-01 -1.011633425951004028e-01 -2.657564356923103333e-02 -1.884646415710449219e-01 -1.289465725421905518e-01 -1.515709608793258667e-01 -3.002135269343852997e-02 -1.258033961057662964e-01 8.129713684320449829e-02 3.980174064636230469e-01 2.805026769638061523e-01
-3.359244167804718018e-01 -1.395635604858398438e-01 7.160588353872299194e-02 -8.112815767526626587e-02 -2.665349245071411133e-01 2.295286655426025391e-01 -1.127122417092323303e-01 -3.331420421600341797e-01 3.513383446261286736e-03 1.337576359510421753e-01 -1.014528423547744751e-01 -1.067388430237770081e-01 -1.944396831095218658e-02 -8.589643985033035278e-02 2.301130145788192749e-01 5.488367378711700439e-02 -8.321950584650039673e-02 -3.626044690608978271e-01 -9.605181217193603516e-02 2.567657269537448883e-03 7.330846786499023438e-02 1.048936396837234497e-01 -1.315851807594299316e-01 -1.616017371416091919e-01 -2.208945900201797485e-01 -2.395288497209548950e-01 -1.937565654516220093e-01 1.759544014930725098e-01 1.927065402269363403e-01 4.914333112537860870e-03 -1.616967618465423584e-01 2.445881813764572144e-01
2.167621701955795288e-01 -2.506606876850128174e-01 1.819608658552169800e-01 -2.684802412986755371e-01 -2.199515402317047119e-01 5.377693101763725281e-02 -1.244182661175727844e-01 -3.056395612657070160e-02 -3.184138983488082886e-02 -8.308408409357070923e-02 2.085374444723129272e-01 -2.860599458217620850e-01 -5.033321306109428406e-02 2.238544449210166931e-02 6.808046251535415649e-02 4.929302632808685303e-02 5.708077456802129745e-03 -4.262268170714378357e-02 1.268905960023403168e-02 1.436325162649154663e-01 1.941061168909072876e-01 3.266050815582275391e-01 2.774700224399566650e-01 -3.763552308082580566e-01 -7.067246735095977783e-02 1.137756109237670898e-01 -1.711137592792510986e-01 2.373060733079910278e-01 -1.771786957979202271e-01 1.122536808252334595e-01 1.787919402122497559e-01 9.411780536174774170e-02
9.202525764703750610e-02 -2.532148957252502441e-01 2.711070142686367035e-02 9.558546543121337891e-02 1.729072928428649902e-01 2.135111093521118164e-01 -4.368509352207183838e-02 -7.248864322900772095e-02 1.579716652631759644e-01 1.843197941780090332e-01 1.270860135555267334e-01 -1.391283422708511353e-01 1.863122284412384033e-01 1.617895811796188354e-02 1.999096572399139404e-01 -6.918219476938247681e-02 -4.736211150884628296e-02 -5.925485864281654358e-02 1.799176074564456940e-02 -1.697917655110359192e-02 2.117024958133697510e-01 6.348796486854553223e-01 -3.607696294784545898e-02 -2.615315020084381104e-01 -9.205973893404006958e-02 -2.039866521954536438e-02 -2.174119651317596436e-01 4.164343327283859253e-02 2.195144444704055786e-02 2.290599495172500610e-01 1.299513578414916992e-01 9.511616826057434082e-02
1.840497404336929321e-01 -5.254614353179931641e-02 2.004130184650421143e-01 6.704203039407730103e-02 1.445776820182800293e-01 1.840121895074844360e-01 -1.925529986619949341e-01 7.890104502439498901e-02 2.539836764335632324e-01 -1.317461580038070679e-01 1.850357055664062500e-01 -1.682005524635314941e-01 6.735643837600946426e-04 -2.576027438044548035e-02 1.655046194791793823e-01 2.111425250768661499e-01 4.898327216506004333e-02 -1.313899308443069458e-01 6.612853705883026123e-02 -2.366077341139316559e-02 1.616401821374893188e-01 5.050163865089416504e-01 6.860918551683425903e-02 -1.880413740873336792e-01 -4.120001494884490967e-01 1.497458517551422119e-01 -5.657656490802764893e-02 6.327424198389053345e-02 -8.900526165962219238e-02 -1.238509565591812134e-01 -3.405278548598289490e-02 1.843460947275161743e-01
5.511141940951347351e-02 -1.463953256607055664e-01 6.287628412246704102e-02 1.975837498903274536e-01 -3.306091129779815674e-01 1.782651096582412720e-01 1.915854513645172119e-01 -1.476107388734817505e-01 -6.903282552957534790e-02 2.033762335777282715e-01 2.197558581829071045e-01 -3.151614964008331299e-01 -3.132281601428985596e-01 8.120980113744735718e-02 -8.062472194433212280e-02 -3.876836225390434265e-02 -1.557741910219192505e-01 -2.349006533622741699e-01 1.287630349397659302e-01 1.565200388431549072e-01 5.491623282432556152e-02 2.168905735015869141e-02 -2.042522840201854706e-02 -3.456804454326629639e-01 1.357145905494689941e-01 -1.214502900838851929e-01 -1.831023544073104858e-01 7.979068905115127563e-02 -4.655883088707923889e-02 -4.990806430578231812e-02 3.175595998764038086e-01 6.341784447431564331e-02
-6.319205462932586670e-02 7.917654700577259064e-03 1.002153083682060242e-01 4.744557663798332214e-03 -6.142293289303779602e-02 2.005252987146377563e-02 6.186453253030776978e-02 -2.377199009060859680e-02 -2.690272927284240723e-01 -1.554660648107528687e-01 3.951045274734497070e-01 -1.273146867752075195e-01 1.724992841482162476e-01 -1.485592275857925415e-01 2.536256313323974609e-01 2.341297864913940430e-01 -8.713801205158233643e-02 -1.928934454917907715e-01 1.076060160994529724e-01 1.066731363534927368e-01 -1.394893694669008255e-02 3.426346480846405029e-01 -7.386916875839233398e-02 -2.168321013450622559e-01 1.769453287124633789e-02 -5.323416087776422501e-03 3.906336799263954163e-02 1.148079037666320801e-01 -3.340933471918106079e-02 -5.064004287123680115e-02 5.071168541908264160e-01 -1.541410833597183228e-01
-3.651386499404907227e-01 -1.328776925802230835e-01 3.322904556989669800e-02 1.341693252325057983e-01 -2.418879717588424683e-01 1.141497269272804260e-01 9.432545863091945648e-03 -3.305223882198333740e-01 1.818927973508834839e-01 6.532268133014440536e-03 9.667950868606567383e-02 5.200130119919776917e-02 7.387436926364898682e-03 -2.779235541820526123e-01 3.150280416011810303e-01 2.360725402832031250e-01 -1.502876430749893188e-01 -1.886813640594482422e-01 2.132734358310699463e-01 -5.557144805788993835e-02 3.365115448832511902e-02 2.328309863805770874e-01 -1.870653778314590454e-01 -2.116208970546722412e-01 1.113370433449745178e-01 5.710384249687194824e-02 -1.353553831577301025e-01 -1.404455751180648804e-01 -1.342852562665939331e-01 -6.605539936572313309e-03 2.164538353681564331e-01 1.052539199590682983e-01
-1.100920513272285461e-01 -1.398840546607971191e-01 2.818341851234436035e-01 -7.483433187007904053e-02 4.102679435163736343e-03 2.856411226093769073e-02 -8.685104548931121826e-02 -2.514541149139404297e-01 -5.928544327616691589e-02 -9.841282665729522705e-02 3.140546679496765137e-01 -2.049342542886734009e-01 -1.989838331937789917e-01 -2.635779678821563721e-01 9.798052161931991577e-02 1.056534573435783386e-01 -2.448540478944778442e-01 -3.304455196484923363e-03 -2.103904960677027702e-03 8.351767063140869141e-02 2.733229398727416992e-01 1.873777806758880615e-01 -3.584996461868286133e-01 -6.700652837753295898e-02 -2.903154790401458740e-01 3.360712900757789612e-02 -4.846898838877677917e-03 1.842465698719024658e-01 -8.529724180698394775e-02 -2.669031359255313873e-02 2.879433929920196533e-01 8.923926949501037598e-02
-1.505587399005889893e-01 6.379153579473495483e-02 -4.187975451350212097e-02 4.552621394395828247e-02 -1.870729327201843262e-01 1.534904092550277710e-01 -3.631627419963479042e-03 1.312656141817569733e-02 6.317618489265441895e-02 -3.031470477581024170e-01 1.341702342033386230e-01 -2.108032852411270142e-01 2.329524457454681396e-01 2.022860348224639893e-01 -6.410821340978145599e-03 -5.035005882382392883e-02 9.541349858045578003e-02 -4.337241649627685547e-01 2.322064489126205444e-01 5.467799305915832520e-02 4.913304001092910767e-03 4.309526458382606506e-02 -2.444315142929553986e-02 -3.381768763065338135e-01 -1.796290725469589233e-01 -2.849066555500030518e-01 -4.494475945830345154e-02 2.096885591745376587e-01 7.388684898614883423e-02 -2.387107722461223602e-02 -9.830702841281890869e-02 3.294082283973693848e-01
-2.484044432640075684e-01 -9.870330244302749634e-02 -1.616316288709640503e-01 -1.226436942815780640e-01 -1.167541276663541794e-02 2.326794415712356567e-01 -3.642730414867401123e-01 5.206573009490966797e-02 -1.449648640118539333e-03 6.123241782188415527e-02 2.650737762451171875e-01 -1.000341027975082397e-01 1.103883385658264160e-01 2.565137669444084167e-02 -2.608603052794933319e-02 -6.657976773567497730e-04 -3.704089820384979248e-01 -6.300240755081176758e-02 -1.600898206233978271e-01 6.649629771709442139e-02 9.498765319585800171e-02 1.567997336387634277e-01 3.374358266592025757e-02 6.846380233764648438e-02 -2.854621410369873047e-01 -2.776544727385044098e-02 -1.718679517507553101e-01 8.483964949846267700e-02 -4.114618599414825439e-01 3.010224401950836182e-01 9.114375710487365723e-02 4.777340963482856750e-02
-4.110067337751388550e-02 1.208617538213729858e-01 -1.449977010488510132e-01 -3.186080455780029297e-01 1.252953987568616867e-02 1.264432817697525024e-01 -1.737580001354217529e-01 1.068755313754081726e-01 4.139852151274681091e-02 7.961364090442657471e-02 -3.171106427907943726e-02 -1.747134774923324585e-01 1.628770232200622559e-01 -2.111850678920745850e-02 1.353434566408395767e-02 1.478386819362640381e-01 -3.677124679088592529e-01 4.670421406626701355e-02 2.230705618858337402e-01 -2.612674608826637268e-02 2.426239252090454102e-01 2.467530518770217896e-01 7.501228153705596924e-02 -7.927716523408889771e-02 -3.322650492191314697e-01 5.499409139156341553e-02 -2.645367085933685303e-01 2.625355720520019531e-01 -2.430634647607803345e-01 2.440175861120223999e-01 2.250883728265762329e-02 1.544329822063446045e-01
-7.399270683526992798e-02 -1.721057593822479248e-01 2.483559548854827881e-01 -1.684270352125167847e-01 -1.600773632526397705e-01 -1.298018246889114380e-01 9.826071560382843018e-02 -9.208956360816955566e-02 -1.153500452637672424e-01 -1.028729826211929321e-01 1.933230310678482056e-01 -2.221269756555557251e-01 9.539056918583810329e-04 -2.486168593168258667e-01 2.288146913051605225e-01 2.758983373641967773e-01 3.333872184157371521e-02 -1.082182824611663818e-01 2.674721181392669678e-02 1.596264392137527466e-01 1.958357393741607666e-01 2.851384580135345459e-01 2.275424450635910034e-01 -2.686098814010620117e-01 -1.018259078264236450e-01 -7.729413360357284546e-02 -2.869979143142700195e-01 2.886718809604644775e-01 -1.011206060647964478e-01 1.603289395570755005e-01 8.872269093990325928e-02 7.008363306522369385e-02
-2.883770167827606201e-01 -1.650037467479705811e-01 2.795429229736328125e-01 -3.932041302323341370e-02 1.229050103574991226e-02 4.110907390713691711e-02 8.604775369167327881e-02 -3.417451381683349609e-01 -2.299582352861762047e-03 -3.295821696519851685e-02 2.605051100254058838e-01 1.646818369626998901e-01 -7.777812331914901733e-02 -1.453593671321868896e-01 1.386888176202774048e-01 3.074893653392791748e-01 -1.819703280925750732e-01 -3.366854190826416016e-01 1.610347032546997070e-01 2.857223898172378540e-02 8.373619616031646729e-02 -6.827219855040311813e-03 -7.216756045818328857e-02 1.024129893630743027e-02 -1.160597428679466248e-01 -1.211059466004371643e-01 -1.416839063167572021e-01 3.662219271063804626e-02 -2.936399281024932861e-01 1.557966321706771851e-01 1.248922273516654968e-01 2.925959229469299316e-01
-2.015197277069091797e-01 -2.805744763463735580e-03 -2.270572632551193237e-01 7.580798864364624023e-02 1.074189618229866028e-01 -1.022224277257919312e-01 4.769181460142135620e-02 -7.608596235513687134e-02 9.014547802507877350e-03 1.685733534395694733e-02 5.820653215050697327e-02 -2.445512562990188599e-01 -1.149790454655885696e-02 2.698565125465393066e-01 1.077862307429313660e-01 3.496739268302917480e-01 1.302725225687026978e-01 -2.223139554262161255e-01 2.154432795941829681e-02 7.405319251120090485e-03 2.184249460697174072e-01 2.063736468553543091e-01 1.372328251600265503e-01 -3.167060017585754395e-01 -3.572882711887359619e-01 1.227136403322219849e-01 -8.269234001636505127e-02 2.872106134891510010e-01 5.218099057674407959e-02 2.033812552690505981e-01 1.105867773294448853e-01 1.921423226594924927e-01
8.460728079080581665e-02 -2.509266734123229980e-01 5.630737170577049255e-02 -1.016158983111381531e-02 -1.373314857482910156e-02 2.980847656726837158e-01 8.671586215496063232e-02 1.132245957851409912e-01 2.719718515872955322e-01 3.378555178642272949e-01 3.444572091102600098e-01 -2.567058205604553223e-01 1.351290941238403320e-01 1.266416013240814209e-01 1.949603408575057983e-01 1.692198216915130615e-01 -2.030254527926445007e-02 3.020817041397094727e-02 -2.353040315210819244e-02 -2.680643834173679352e-02 2.153003774583339691e-02 1.917854249477386475e-01 1.351721026003360748e-02 -3.854221701622009277e-01 -2.273950167000293732e-02 -7.147700339555740356e-02 2.630832605063915253e-03 -5.511410161852836609e-02 -1.754374355077743530e-01 1.483333855867385864e-01 2.974781692028045654e-01 -7.137448340654373169e-02
-3.177027702331542969e-01 -1.589477062225341797e-01 -7.015815377235412598e-02 1.460354924201965332e-01 -8.467406779527664185e-02 3.618374168872833252e-01 -1.689732074737548828e-01 -5.485101044178009033e-02 3.931747078895568848e-01 7.295277714729309082e-02 9.028565883636474609e-02 -1.034858673810958862e-01 -1.495004445314407349e-01 -1.327852606773376465e-01 1.967637538909912109e-01 2.125022187829017639e-02 -6.014495715498924255e-02 -2.592633664608001709e-02 -5.733622238039970398e-02 -6.317769736051559448e-02 1.500257253646850586e-01 2.981520295143127441e-01 2.509679831564426422e-02 -3.133354783058166504e-01 1.282054334878921509e-01 -1.255427747964859009e-01 -7.134871184825897217e-02 -1.003030166029930115e-01 -3.203068375587463379e-01 2.042754441499710083e-01 6.998220086097717285e-02 4.031514748930931091e-02
-6.795871257781982422e-02 3.374917432665824890e-02 1.448270380496978760e-01 -1.448174864053726196e-01 -5.916487053036689758e-02 -1.300550699234008789e-01 2.573410868644714355e-01 5.156396701931953430e-02 -3.375164791941642761e-02 -1.550695858895778656e-02 1.446519196033477783e-01 -9.930083155632019043e-02 -8.855228871107101440e-02 -1.830067783594131470e-01 2.700663506984710693e-01 2.018045401200652122e-03 -9.434096515178680420e-02 -2.032747268676757812e-01 -4.884300753474235535e-02 1.451307684183120728e-01 2.080487906932830811e-01 2.821082472801208496e-01 1.540882140398025513e-01 -4.348139762878417969e-01 -1.584817469120025635e-01 -6.295902281999588013e-02 -1.660941690206527710e-01 2.443435788154602051e-01 -7.887332886457443237e-02 1.424723267555236816e-01 -4.454671964049339294e-02 4.029142260551452637e-01
-2.931409478187561035e-01 -2.871945500373840332e-01 -5.836375430226325989e-02 -1.753061264753341675e-01 -2.448674589395523071e-01 2.171144634485244751e-01 -8.774688094854354858e-02 -1.849564611911773682e-01 4.895221907645463943e-03 3.249772787094116211e-01 2.669768035411834717e-01 1.958574168384075165e-02 -1.095615625381469727e-01 -9.459058940410614014e-02 -2.283613197505474091e-02 1.925586760044097900e-01 -1.204683855175971985e-01 -1.072499603033065796e-01 -1.398396939039230347e-01 -2.216764539480209351e-01 -1.532993763685226440e-01 1.925890445709228516e-01 1.587522923946380615e-01 -1.528550982475280762e-01 9.960695169866085052e-03 -1.056598201394081116e-01 4.176525771617889404e-02 9.137124568223953247e-02 -3.318325579166412354e-01 -2.386276870965957642e-01 1.195679903030395508e-01 -7.757715880870819092e-02
1.058937162160873413e-01 -3.932703137397766113e-01 1.375133842229843140e-01 6.987825781106948853e-02 1.788893789052963257e-01 2.100225389003753662e-01 4.513864964246749878e-02 1.280204504728317261e-01 8.311153203248977661e-02 -7.816074788570404053e-02 3.639681041240692139e-01 -1.672145724296569824e-01 8.129379153251647949e-02 2.279428690671920776e-01 2.802278846502304077e-02 3.123601078987121582e-01 -6.080476567149162292e-03 -1.295500993728637695e-01 2.884742021560668945e-01 -1.581324785947799683e-01 -2.986700646579265594e-02 2.308329045772552490e-01 -4.138026759028434753e-02 -1.423065513372421265e-01 -8.981069922447204590e-02 9.786715358495712280e-02 -1.108812391757965088e-01 2.183168530464172363e-01 6.444996595382690430e-02 1.883702129125595093e-01 2.110829651355743408e-01 1.498223245143890381e-01
-1.000854000449180603e-01 -8.856250345706939697e-02 2.102400874719023705e-03 6.487344950437545776e-02 -2.273913770914077759e-01 4.277462139725685120e-02 -3.165115788578987122e-02 -1.323227882385253906e-01 -1.598722040653228760e-01 -5.305902287364006042e-02 2.472091466188430786e-01 1.983136832714080811e-01 -9.816963225603103638e-03 -2.879025340080261230e-01 1.912897229194641113e-01 1.019285768270492554e-01 -2.232469916343688965e-01 -1.510923951864242554e-01 -7.471533026546239853e-03 2.734825015068054199e-01 2.681376338005065918e-01 4.531034827232360840e-02 1.169766113162040710e-02 -1.988620162010192871e-01 -2.728161811828613281e-01 6.786059588193893433e-03 -3.518892228603363037e-01 -1.645956933498382568e-01 -1.009050682187080383e-01 -3.949888050556182861e-02 3.708015978336334229e-01 1.063950806856155396e-01
-3.206674382090568542e-02 1.514866948127746582e-01 8.748380839824676514e-02 -1.385596543550491333e-01 -2.598437666893005371e-01 1.104535385966300964e-01 1.303705871105194092e-01 1.375766098499298096e-01 -1.353656649589538574e-01 -1.051265075802803040e-01 1.425306797027587891e-01 -1.583552062511444092e-01 1.856096684932708740e-01 -2.935177683830261230e-01 3.393561840057373047e-01 1.014112588018178940e-02 7.680854946374893188e-02 -2.383679747581481934e-01 -1.167294755578041077e-02 2.578363195061683655e-02 1.663993597030639648e-01 2.084516584873199463e-01 1.933926194906234741e-01 -3.384939134120941162e-01 -2.048505246639251709e-01 -1.649184823036193848e-01 -1.680683940649032593e-01 2.742452621459960938e-01 -9.964442998170852661e-02 6.797969341278076172e-02 -8.906962466426193714e-04 2.215468436479568481e-01
-3.570725768804550171e-02 8.861627429723739624e-02 -1.030589491128921509e-01 1.029461696743965149e-01 -1.910296082496643066e-02 2.361514717340469360e-01 6.177353486418724060e-02 2.015029191970825195e-01 2.568557560443878174e-01 2.209591865539550781e-01 4.154954254627227783e-01 -1.956283003091812134e-01 1.934727430343627930e-01 -4.642026498913764954e-02 9.878570586442947388e-02 9.567358344793319702e-02 -2.351278960704803467e-01 -3.501028716564178467e-01 5.575626343488693237e-02 -7.417666912078857422e-02 2.997649013996124268e-01 2.172312885522842407e-01 3.387868776917457581e-02 -1.034965589642524719e-01 1.081354618072509766e-01 -1.413136422634124756e-01 -1.326274126768112183e-01 -2.411820553243160248e-02 -2.862584218382835388e-02 1.273234337568283081e-01 1.185792386531829834e-01 2.619078755378723145e-01
-1.859510242938995361e-01 -2.604119181632995605e-01 5.081400275230407715e-03 -7.966963946819305420e-02 -3.735718503594398499e-02 2.329244911670684814e-01 -2.752341032028198242e-01 1.975126117467880249e-01 2.716386020183563232e-01 1.055751442909240723e-01 1.249171644449234009e-01 -1.403588205575942993e-01 -2.310554310679435730e-02 -8.317060023546218872e-02 1.433551609516143799e-01 -2.743867933750152588e-01 -1.613377220928668976e-02 -2.391219511628150940e-02 4.961398243904113770e-02 -4.295887053012847900e-02 1.187441945075988770e-01 5.904315710067749023e-01 -8.827012032270431519e-02 -1.857081949710845947e-01 -1.223427206277847290e-01 -6.531789898872375488e-02 -1.062670573592185974e-01 -7.398372888565063477e-02 -9.420713037252426147e-02 1.265532970428466797e-01 1.581056416034698486e-01 3.571614995598793030e-02
-1.391707174479961395e-02 -7.193168252706527710e-02 4.298943653702735901e-02 8.551818877458572388e-02 8.961973339319229126e-02 4.335641264915466309e-01 -5.549066513776779175e-02 7.865949720144271851e-02 2.755853235721588135e-01 1.827092915773391724e-01 1.243373677134513855e-01 -1.636342145502567291e-02 6.128305196762084961e-02 -5.170498788356781006e-02 1.089405491948127747e-01 1.502255499362945557e-01 2.033831775188446045e-01 1.088705882430076599e-01 -1.098547726869583130e-01 7.927380502223968506e-02 1.347438991069793701e-01 2.878479361534118652e-01 7.052837312221527100e-02 -1.775457412004470825e-01 -4.139541089534759521e-01 -1.608465164899826050e-01 -2.285151332616806030e-01 2.558531463146209717e-01 6.449268013238906860e-02 -2.939754724502563477e-02 2.645876109600067139e-01 -1.235059946775436401e-01
-1.637217253446578979e-01 -2.865029573440551758e-01 4.421197250485420227e-02 -1.075424030423164368e-01 1.088156029582023621e-01 8.997356146574020386e-02 -1.830524653196334839e-01 2.644432187080383301e-01 1.202308386564254761e-01 -1.288934648036956787e-01 3.620707094669342041e-01 -5.513115972280502319e-02 7.683251053094863892e-02 2.170775383710861206e-01 2.962845265865325928e-01 1.981569230556488037e-01 -6.880252808332443237e-02 1.324676722288131714e-01 -6.145137920975685120e-02 -6.112331897020339966e-02 -8.328804373741149902e-02 1.721926927566528320e-01 8.783929049968719482e-02 -2.118646353483200073e-01 -1.835389882326126099e-01 3.741711378097534180e-02 -2.987854182720184326e-01 3.496087193489074707e-01 -5.713396891951560974e-02 1.060407012701034546e-01 1.446257829666137695e-01 8.911830186843872070e-02
-1.897259056568145752e-01 3.768013324588537216e-03 -9.684821963310241699e-02 8.419865369796752930e-02 -2.257369756698608398e-01 2.413426190614700317e-01 -4.244767874479293823e-02 1.007547080516815186e-01 3.121794760227203369e-01 -3.015341609716415405e-02 3.771837651729583740e-01 -9.015218913555145264e-02 5.743823479861021042e-03 1.309505701065063477e-01 1.305996030569076538e-01 -1.904933899641036987e-01 1.229124329984188080e-02 -3.003226816654205322e-01 -1.390119940042495728e-01 -1.554813142865896225e-02 2.297921180725097656e-01 3.608347475528717041e-01 2.084024250507354736e-02 -5.167480930685997009e-02 3.320807963609695435e-02 -5.053813382983207703e-02 -1.121461242437362671e-01 6.962526589632034302e-03 -3.007881343364715576e-01 5.661198124289512634e-02 2.300638258457183838e-01 2.194712013006210327e-01
-2.025321722030639648e-01 2.322943508625030518e-02 -1.239036396145820618e-01 -2.073658257722854614e-01 -8.167154341936111450e-02 -9.505985677242279053e-02 -2.239464521408081055e-01 -1.323058903217315674e-01 -1.171573251485824585e-01 2.501621246337890625e-01 3.485217392444610596e-01 -5.573172867298126221e-02 2.365382313728332520e-01 -5.831174552440643311e-02 5.103757977485656738e-02 3.408528566360473633e-01 6.392588466405868530e-02 -3.036797046661376953e-01 -1.348760575056076050e-01 -1.983245760202407837e-01 8.870213478803634644e-02 3.791143298149108887e-01 -1.556447148323059082e-01 -6.444563716650009155e-02 -8.556861430406570435e-02 -1.764915883541107178e-01 2.551068179309368134e-02 7.606694847345352173e-02 3.011939302086830139e-02 -2.149802595376968384e-01 3.984283283352851868e-02 1.014040410518646240e-01
-1.208135113120079041e-01 5.844926345162093639e-04 1.728519946336746216e-01 9.651761502027511597e-02 -1.888054162263870239e-01 2.663618028163909912e-01 -3.013603854924440384e-04 7.943675667047500610e-02 2.592788636684417725e-01 2.670292556285858154e-01 3.233896791934967041e-01 -1.521218568086624146e-01 2.140922844409942627e-01 1.403400003910064697e-01 5.030484870076179504e-02 -1.497474759817123413e-01 -5.665084347128868103e-02 -3.840128425508737564e-03 4.302325844764709473e-02 -5.867346748709678650e-02 -5.310701671987771988e-03 2.624956071376800537e-01 -8.420044556260108948e-03 -1.287444978952407837e-01 -8.908054977655410767e-02 -2.978653907775878906e-01 -1.073594689369201660e-01 -5.820939689874649048e-02 -2.612419426441192627e-01 -8.543769270181655884e-02 4.103038907051086426e-01 1.643187105655670166e-01
-2.074396014213562012e-01 -1.198309659957885742e-01 8.762499690055847168e-02 -1.571019589900970459e-01 -4.254882223904132843e-03 2.460893709212541580e-03 5.599381029605865479e-02 -4.566572904586791992e-01 1.362327486276626587e-02 -1.958061158657073975e-01 3.160586059093475342e-01 -1.068579182028770447e-01 -1.265217736363410950e-02 5.653152614831924438e-02 -5.114664137363433838e-02 3.262382149696350098e-01 6.027425988577306271e-04 -1.517160981893539429e-01 -6.594783067703247070e-02 -2.397129684686660767e-01 1.492155939340591431e-01 3.527953922748565674e-01 4.807223007082939148e-02 -2.841746509075164795e-01 -2.140332907438278198e-01 -9.492392651736736298e-03 8.286302536725997925e-02 8.310631965287029743e-04 1.253859996795654297e-01 2.243275046348571777e-01 -4.302974045276641846e-02 -3.202098235487937927e-02
-5.762533843517303467e-02 -1.502756476402282715e-01 3.446977213025093079e-02 -9.329783916473388672e-02 -2.326293885707855225e-01 2.914330959320068359e-01 2.288276851177215576e-01 3.947482910007238388e-03 -6.155204400420188904e-02 1.184958592057228088e-01 3.833882510662078857e-01 -2.907817438244819641e-02 -3.034380264580249786e-02 -8.643186837434768677e-02 3.622996062040328979e-02 1.334632635116577148e-01 7.597433775663375854e-02 -1.664554178714752197e-01 2.240276336669921875e-01 -8.504543453454971313e-03 1.943358778953552246e-01 -9.752261638641357422e-02 6.731016933917999268e-02 -3.385095298290252686e-01 7.170808315277099609e-02 -9.870742261409759521e-02 -2.798560857772827148e-01 3.346743285655975342e-01 1.451103240251541138e-01 -2.394921630620956421e-01 6.971222162246704102e-02 2.024273127317428589e-01
1.229763329029083252e-01 3.570705652236938477e-02 1.079051941633224487e-01 -2.269864231348037720e-01 -1.387605071067810059e-01 1.194270253181457520e-01 -2.122784256935119629e-01 -5.209602788090705872e-02 1.094556525349617004e-01 -1.784071326255798340e-02 3.866389393806457520e-01 -5.720819905400276184e-02 1.350762695074081421e-01 1.308881342411041260e-01 4.518063068389892578e-01 8.227742463350296021e-02 -1.385398656129837036e-01 -1.218518093228340149e-01 1.454728841781616211e-01 1.522351652383804321e-01 1.339428275823593140e-01 2.451234906911849976e-01 2.301525920629501343e-01 -1.761963665485382080e-01 -1.008150950074195862e-01 1.394165903329849243e-01 -2.304721176624298096e-01 1.939978003501892090e-01 -1.788449883460998535e-01 -1.650603413581848145e-01 -7.333719730377197266e-02 4.921790212392807007e-02
-2.989637255668640137e-01 -6.905145198106765747e-02 -1.230097189545631409e-01 3.587698936462402344e-02 1.539089083671569824e-01 1.498198509216308594e-01 -1.938679665327072144e-01 -9.619868360459804535e-03 1.497144848108291626e-01 2.168664336204528809e-01 4.908039569854736328e-01 -7.313124835491180420e-02 -1.257931143045425415e-01 -1.424841880798339844e-01 1.657042354345321655e-01 -3.465551510453224182e-02 -3.988438844680786133e-02 -2.030189037322998047e-01 -3.811500221490859985e-02 1.006388757377862930e-02 1.691953539848327637e-01 2.526279091835021973e-01 -3.450210206210613251e-03 1.229125037789344788e-01 -3.223182857036590576e-01 -2.578641772270202637e-01 -1.320248544216156006e-01 1.377889662981033325e-01 -6.824690848588943481e-02 1.672824658453464508e-02 7.896070182323455811e-02 -2.350653558969497681e-01
-3.339903950691223145e-01 -2.209199592471122742e-02 -1.302664428949356079e-01 -9.436041861772537231e-02 -1.949747093021869659e-02 6.376043707132339478e-02 -4.830947890877723694e-02 4.714358970522880554e-02 1.143627427518367767e-02 -1.967938095331192017e-01 3.298713862895965576e-01 -5.832437798380851746e-02 4.839387163519859314e-02 -1.411934494972229004e-01 1.309382915496826172e-01 3.564463853836059570e-01 9.010625630617141724e-02 -4.386715292930603027e-01 6.155624613165855408e-02 1.806661635637283325e-01 -3.381919860839843750e-02 -9.837628155946731567e-02 3.321498632431030273e-01 -8.631981164216995239e-02 -1.847707927227020264e-01 -7.229265291243791580e-03 -8.531003445386886597e-02 8.769825845956802368e-02 -2.758759856224060059e-01 -1.402019988745450974e-02 1.883409619331359863e-01 9.497421979904174805e-02
-7.373277842998504639e-02 -1.150181610137224197e-02 8.728948235511779785e-02 6.958573311567306519e-02 1.663630157709121704e-01 3.694379329681396484e-01 -1.128103807568550110e-01 9.078222513198852539e-02 8.513875305652618408e-02 5.474725738167762756e-02 2.702748477458953857e-01 -1.832071542739868164e-01 -9.237798303365707397e-02 3.966627269983291626e-02 5.005356296896934509e-02 -1.288515329360961914e-01 1.303003579378128052e-01 -2.085799723863601685e-01 -1.044690608978271484e-01 4.282753169536590576e-02 6.385513395071029663e-02 4.553771615028381348e-01 1.673352271318435669e-01 -2.562661170959472656e-01 -7.623233646154403687e-02 -1.182275637984275818e-02 -1.200580149888992310e-01 -2.164968522265553474e-03 9.162166714668273926e-02 1.535749286413192749e-01 2.885594069957733154e-01 3.698642253875732422e-01
2.429418265819549561e-02 -1.030848771333694458e-01 -8.153364062309265137e-02 -7.443596608936786652e-03 -3.440230488777160645e-01 2.521143257617950439e-01 9.030641615390777588e-02 9.645009040832519531e-02 1.425256859511137009e-02 -1.628407649695873260e-02 4.447737932205200195e-01 1.181327030062675476e-01 1.414230167865753174e-01 -1.692148745059967041e-01 -1.635729521512985229e-01 1.443232446908950806e-01 -7.714705914258956909e-02 -1.320613473653793335e-01 -7.572330534458160400e-02 -5.174042284488677979e-02 1.885538399219512939e-01 -1.577682793140411377e-01 2.332027107477188110e-01 -4.180243015289306641e-01 -1.743395179510116577e-01 -1.998495459556579590e-01 -1.266100555658340454e-01 2.054889202117919922e-01 -5.721680074930191040e-02 2.352758496999740601e-02 5.958029255270957947e-02 -1.300046741962432861e-01
1.522064507007598877e-01 6.913598626852035522e-02 2.350421100854873657e-01 -2.386434674263000488e-01 1.126950010657310486e-01 1.157996505498886108e-01 -3.477250784635543823e-02 9.456949681043624878e-02 -7.474101614207029343e-03 -5.521634966135025024e-02 5.654074251651763916e-02 -1.043040379881858826e-01 9.525755047798156738e-02 9.316850453615188599e-02 -1.922076009213924408e-02 4.330020546913146973e-01 -1.030311584472656250e-01 1.233231425285339355e-01 3.763712570071220398e-02 -4.920167848467826843e-02 7.677110284566879272e-02 4.260326921939849854e-01 4.204217344522476196e-02 -4.150031507015228271e-01 -2.635236680507659912e-01 -1.791022866964340210e-01 -8.816936612129211426e-02 1.653371304273605347e-01 -1.800624728202819824e-01 4.972862452268600464e-02 -8.267430961132049561e-02 1.771527677774429321e-01
-2.051745802164077759e-01 -1.360733956098556519e-01 6.275949627161026001e-02 8.550407737493515015e-02 -2.582124471664428711e-01 1.733169555664062500e-01 8.491647988557815552e-02 -5.489242821931838989e-02 -2.228724025189876556e-02 2.098381519317626953e-01 2.623988501727581024e-02 -3.550943434238433838e-01 9.624262899160385132e-02 7.205196470022201538e-02 -2.981197535991668701e-01 4.911469295620918274e-03 -1.871724147349596024e-03 -1.494036763906478882e-01 1.132860407233238220e-01 3.824763894081115723e-01 2.940632700920104980e-01 2.697980105876922607e-01 1.128088980913162231e-01 -3.667958080768585205e-01 -9.215147793292999268e-02 -1.423791944980621338e-01 -5.521700531244277954e-02 2.449800260365009308e-02 -5.177295207977294922e-02 -1.173816248774528503e-01 -8.789928257465362549e-02 4.432206973433494568e-02
-3.303151577711105347e-03 -1.931531131267547607e-01 1.074493080377578735e-01 -1.949519366025924683e-01 6.063093245029449463e-02 7.177332788705825806e-02 -2.372266203165054321e-01 -3.744008764624595642e-02 -9.703004360198974609e-02 6.769004464149475098e-02 1.766592711210250854e-01 -4.060956835746765137e-01 3.854444622993469238e-02 -1.445466130971908569e-01 1.175976097583770752e-01 1.978683769702911377e-01 -7.652977108955383301e-02 -2.690524458885192871e-01 7.968371361494064331e-02 -6.741634104400873184e-03 7.060882449150085449e-02 1.363907158374786377e-01 4.235837757587432861e-01 -2.417525202035903931e-01 -2.765013873577117920e-01 1.003101393580436707e-01 1.565053462982177734e-01 -5.263431370258331299e-02 -6.449198722839355469e-02 -4.223313927650451660e-02 2.641226053237915039e-01 1.598893254995346069e-01
-9.871926903724670410e-02 -1.752231419086456299e-01 8.703871816396713257e-02 9.224326163530349731e-02 -3.694288730621337891e-01 1.343422681093215942e-01 -4.038995876908302307e-02 1.222689449787139893e-02 -7.268414646387100220e-02 2.568569481372833252e-01 9.136376529932022095e-02 -3.188326954841613770e-01 1.658282428979873657e-01 -9.120283275842666626e-02 2.439905703067779541e-01 8.526206947863101959e-03 -2.502627372741699219e-01 -2.453752458095550537e-01 -4.189076647162437439e-02 -2.098390832543373108e-02 1.684857308864593506e-01 1.572435349225997925e-01 3.091541528701782227e-01 -2.550837099552154541e-01 -9.370179474353790283e-02 3.278473615646362305e-01 -3.258822485804557800e-02 1.045745536684989929e-01 4.463871568441390991e-02 -1.233730837702751160e-01 1.616870611906051636e-01 8.287803269922733307e-03
4.693693947046995163e-03 -3.859428316354751587e-02 9.004038572311401367e-02 -4.559743404388427734e-01 3.544318675994873047e-02 1.104663312435150146e-01 3.628270700573921204e-02 1.173384487628936768e-01 1.314937919378280640e-01 2.516451776027679443e-01 2.720476090908050537e-01 -8.745542913675308228e-02 8.133367449045181274e-02 -2.433242276310920715e-03 1.649166084825992584e-02 1.462151408195495605e-01 2.445214092731475830e-01 -3.904992043972015381e-01 2.076557129621505737e-01 -1.007638871669769287e-01 8.402865380048751831e-02 2.435422837734222412e-01 1.149227172136306763e-01 -1.079214960336685181e-01 -9.258820861577987671e-02 -2.745905518531799316e-02 -4.000602290034294128e-02 3.983111977577209473e-01 -1.056151539087295532e-01 1.282351613044738770e-01 9.540267288684844971e-02 -1.779481209814548492e-02
-6.846509128808975220e-02 -7.891318947076797485e-02 1.248527318239212036e-01 -5.536365881562232971e-02 -1.287029981613159180e-01 4.166484475135803223e-01 1.097036600112915039e-01 2.468814887106418610e-02 -1.487376540899276733e-01 -5.448288470506668091e-02 -5.595524609088897705e-02 -5.239697918295860291e-02 -2.281707897782325745e-02 -9.242310374975204468e-02 4.258577227592468262e-01 -1.785389930009841919e-01 1.255905255675315857e-02 -3.134835064411163330e-01 2.794323675334453583e-02 -4.100076109170913696e-02 4.638975486159324646e-02 1.853526681661605835e-01 -2.481843531131744385e-02 -2.946793735027313232e-01 -1.591584384441375732e-01 -2.176805138587951660e-01 -1.674836575984954834e-01 2.135171890258789062e-01 1.645974516868591309e-01 -5.142545700073242188e-02 1.387311965227127075e-01 3.068795204162597656e-01
-8.014966547489166260e-02 4.754430428147315979e-02 -5.106014013290405273e-02 4.796950146555900574e-02 -1.775851696729660034e-01 4.407967627048492432e-01 -3.513858318328857422e-01 -8.034228347241878510e-03 3.582783415913581848e-02 -9.767431765794754028e-02 3.151309192180633545e-01 2.071753591299057007e-01 -2.218874543905258179e-01 2.205166071653366089e-01 1.451144963502883911e-01 7.250177115201950073e-02 -4.165359735488891602e-01 -1.456909775733947754e-01 -5.632669851183891296e-02 1.196860224008560181e-01 3.483943268656730652e-02 1.673011034727096558e-01 -5.140221863985061646e-02 -2.160186320543289185e-02 -2.829967439174652100e-01 -1.015925109386444092e-01 -4.442438855767250061e-02 5.983994528651237488e-02 8.816812932491302490e-02 -1.044351607561111450e-02 8.912062644958496094e-02 5.897241458296775818e-02
7.795745134353637695e-02 3.630135580897331238e-02 -2.066169679164886475e-01 1.224638819694519043e-01 -5.599740147590637207e-02 2.161698788404464722e-01 7.092899829149246216e-02 -1.559823472052812576e-02 2.033668309450149536e-01 -7.023386657238006592e-02 1.985079199075698853e-01 -3.115679919719696045e-01 1.697843074798583984e-01 6.923319306224584579e-03 1.012921184301376343e-01 3.566746115684509277e-01 -1.708655506372451782e-01 -2.855433225631713867e-01 2.571116387844085693e-01 -7.970944792032241821e-02 1.457834541797637939e-01 7.284815609455108643e-02 8.328507095575332642e-02 -2.257802337408065796e-01 2.565215714275836945e-02 -6.421563029289245605e-02 -1.469651162624359131e-01 -1.451503336429595947e-01 -3.131978213787078857e-01 2.232241332530975342e-01 -6.785171478986740112e-02 2.510329186916351318e-01
-3.667166456580162048e-02 2.050195820629596710e-02 9.964942187070846558e-02 -9.146093577146530151e-02 -3.965097665786743164e-01 2.330027073621749878e-01 -1.277675479650497437e-01 -3.446681499481201172e-01 -4.306453838944435120e-02 8.104073256254196167e-02 -1.416224688291549683e-01 -1.296433657407760620e-01 -1.313077062368392944e-01 -3.397144004702568054e-02 2.914895117282867432e-01 1.168242320418357849e-01 -6.435339897871017456e-02 -2.784119844436645508e-01 -3.188851475715637207e-02 1.532157063484191895e-01 2.032867819070816040e-01 1.220037117600440979e-01 7.283788174390792847e-03 -3.879243433475494385e-01 -2.451462298631668091e-01 -5.586130172014236450e-02 6.310692429542541504e-02 1.511892825365066528e-01 1.106651574373245239e-01 2.114427275955677032e-03 1.817757189273834229e-01 1.508827954530715942e-01
-3.463565707206726074e-01 -2.068338096141815186e-01 6.115756928920745850e-02 -9.026968851685523987e-03 7.528285961598157883e-03 3.368668723851442337e-03 1.805269159376621246e-02 -1.653497666120529175e-02 -1.524874716997146606e-01 -3.800006210803985596e-01 1.974233537912368774e-01 -1.044268012046813965e-01 1.743365675210952759e-01 -5.235029384493827820e-02 1.777190417051315308e-01 8.290923386812210083e-02 4.295196011662483215e-02 -8.282215893268585205e-02 -7.604840397834777832e-02 9.248001873493194580e-02 2.748423218727111816e-01 1.608776450157165527e-01 1.124961599707603455e-01 -2.660344541072845459e-01 -3.969087824225425720e-02 -2.793927490711212158e-01 -2.592373192310333252e-01 8.499166369438171387e-02 -5.048897862434387207e-02 7.457576692104339600e-02 4.025028049945831299e-01 1.075626462697982788e-01
7.936090975999832153e-02 -2.537148296833038330e-01 -3.017607890069484711e-02 1.106101796030998230e-01 9.382247179746627808e-02 1.695341765880584717e-01 2.090224623680114746e-01 6.675636023283004761e-02 6.598659604787826538e-02 1.072927862405776978e-01 2.009253948926925659e-01 -1.186641082167625427e-01 -1.855796761810779572e-02 -3.702844306826591492e-02 2.570638246834278107e-02 8.912946097552776337e-03 -3.824390172958374023e-01 -3.625155091285705566e-01 9.989457577466964722e-02 1.901878267526626587e-01 1.893756538629531860e-01 3.277265429496765137e-01 8.879165351390838623e-02 5.813245847821235657e-02 -1.674863249063491821e-01 4.841564595699310303e-02 -1.589829325675964355e-01 2.202602177858352661e-01 -4.292855411767959595e-02 -8.396704494953155518e-02 3.414309322834014893e-01 -2.229513674974441528e-01
-2.663365099579095840e-03 -5.945831164717674255e-02 -1.115449294447898865e-01 -2.923433482646942139e-01 4.258210584521293640e-02 9.680944494903087616e-03 1.004746109247207642e-01 -1.099056228995323181e-01 1.289143785834312439e-02 -7.457435131072998047e-02 3.859524130821228027e-01 5.589823797345161438e-02 -9.792624972760677338e-03 -1.139135807752609253e-01 1.007682085037231445e-01 3.046182394027709961e-01 -1.248817592859268188e-01 -2.792231142520904541e-01 -1.271368861198425293e-01 -2.616454064846038818e-01 -2.682530879974365234e-01 3.583163321018218994e-01 1.650513857603073120e-01 -2.057359814643859863e-01 -2.495528012514114380e-01 -6.327506154775619507e-02 -4.213242232799530029e-02 1.800008490681648254e-02 9.362306445837020874e-02 -4.509963095188140869e-02 2.191572040319442749e-01 1.591479331254959106e-01
-2.106025069952011108e-01 -8.094774931669235229e-02 -1.541846096515655518e-01 8.216633647680282593e-02 -1.591169983148574829e-01 2.523228526115417480e-01 -5.236839130520820618e-02 -1.053218543529510498e-01 1.542161405086517334e-01 1.206085681915283203e-01 3.450642824172973633e-01 -1.152303144335746765e-01 -2.153564542531967163e-01 8.548576384782791138e-02 9.342111647129058838e-02 5.726262554526329041e-02 -8.155955374240875244e-02 -2.939741909503936768e-01 -9.479781985282897949e-02 -4.063632488250732422e-01 -9.706979990005493164e-02 4.572116732597351074e-01 -1.281389995710924268e-04 -3.383051604032516479e-02 -1.783032864332199097e-01 -1.614750176668167114e-02 7.292283326387405396e-02 9.814053028821945190e-02 -3.725388273596763611e-02 3.693415224552154541e-02 2.218765579164028168e-02 2.057526558637619019e-01
-1.330972611904144287e-01 -8.768609911203384399e-02 -7.535892724990844727e-02 2.797677814960479736e-01 -5.805097892880439758e-02 4.360347613692283630e-02 -3.565005660057067871e-01 7.276961952447891235e-02 1.311783492565155029e-01 9.395224601030349731e-02 4.309659898281097412e-01 6.185209006071090698e-02 -2.065529525279998779e-01 7.764525711536407471e-02 -1.015276089310646057e-01 1.569205671548843384e-01 -4.416439682245254517e-02 -9.721483290195465088e-02 2.236087918281555176e-01 1.209148615598678589e-01 -1.638446897268295288e-01 2.440368533134460449e-01 -9.561790153384208679e-03 -2.480752319097518921e-01 -2.722598910331726074e-01 6.605702219530940056e-04 -2.793208062648773193e-01 -1.224115118384361267e-01 -1.005239337682723999e-01 1.036195531487464905e-01 4.710013791918754578e-02 1.988106667995452881e-01
-1.066975668072700500e-01 1.099474057555198669e-01 8.640845119953155518e-02 7.516790181398391724e-02 -2.496288418769836426e-01 7.637732475996017456e-02 1.697574853897094727e-01 -3.850553557276725769e-02 6.177012622356414795e-02 2.978996932506561279e-01 2.687529325485229492e-01 -1.957921534776687622e-01 3.008756339550018311e-01 -3.687067702412605286e-02 -9.490178897976875305e-03 -1.501092612743377686e-01 -1.607384681701660156e-01 -1.801389753818511963e-01 -9.755298495292663574e-03 -9.651386737823486328e-02 1.425774488598108292e-02 3.107750415802001953e-01 -2.305041104555130005e-01 -6.947886198759078979e-02 -7.516239583492279053e-02 -2.609768509864807129e-01 -2.957437336444854736e-01 -1.099702157080173492e-02 -2.058014720678329468e-01 -1.242872234433889389e-02 2.490672469139099121e-01 2.429067641496658325e-01
-9.798312187194824219e-02 -1.986144483089447021e-01 9.163919836282730103e-02 -1.553028076887130737e-01 -1.827951967716217041e-01 -8.698087930679321289e-02 -1.934887468814849854e-02 2.088569290935993195e-02 -8.619316667318344116e-02 -1.971360594034194946e-01 2.954003512859344482e-01 2.249701619148254395e-01 1.469495445489883423e-01 -2.755391299724578857e-01 1.793178766965866089e-01 1.093635708093643188e-01 -1.850871592760086060e-01 -3.196311593055725098e-01 1.319631040096282959e-01 3.621266037225723267e-02 -4.672444891184568405e-03 1.366349309682846069e-01 -2.701435424387454987e-02 -4.743750393390655518e-01 -1.864064633846282959e-01 7.938347756862640381e-02 -8.210288733243942261e-02 1.602967679500579834e-01 8.569628745317459106e-02 -1.289542913436889648e-01 2.157529145479202271e-01 -8.509831875562667847e-02
5.127092450857162476e-02 -9.357714094221591949e-03 1.874902397394180298e-01 -4.252010583877563477e-02 -1.948878765106201172e-01 1.418274343013763428e-01 -3.763758391141891479e-02 -2.099986821413040161e-01 -1.080424264073371887e-01 -8.620892465114593506e-02 3.289373219013214111e-01 -3.711816966533660889e-01 -8.799323439598083496e-02 -3.396802023053169250e-02 4.424884021282196045e-01 1.909063607454299927e-01 -8.475629240274429321e-02 -1.306265294551849365e-01 2.652285397052764893e-01 9.184607863426208496e-02 3.657137975096702576e-02 9.818370640277862549e-02 8.476278744637966156e-03 -3.099847733974456787e-01 5.585804954171180725e-02 1.345768421888351440e-01 -1.771487742662429810e-01 1.412878483533859253e-01 -1.193161122500896454e-02 -2.499918341636657715e-01 7.027186453342437744e-02 1.312577631324529648e-02
-9.663397818803787231e-02 -9.299442917108535767e-02 -6.172461062669754028e-02 1.478309631347656250e-01 -3.058884441852569580e-01 1.642570942640304565e-01 1.857812106609344482e-01 -7.687934208661317825e-03 -2.640910148620605469e-01 -6.073383986949920654e-02 2.378705143928527832e-01 -6.769130378961563110e-02 -3.090686351060867310e-02 -1.860941387712955475e-02 2.739729285240173340e-01 1.608751155436038971e-02 -2.552250921726226807e-01 -4.126220643520355225e-01 1.946844607591629028e-01 1.610893160104751587e-01 1.159404665231704712e-01 -5.872346460819244385e-03 -1.956536918878555298e-01 -5.286204442381858826e-02 -5.029003322124481201e-02 5.170966684818267822e-02 3.852454945445060730e-02 2.872924208641052246e-01 -2.040613889694213867e-01 1.086418330669403076e-01 2.794242501258850098e-01 1.243513599038124084e-01
-1.143164709210395813e-01 2.008824795484542847e-01 -1.061488166451454163e-01 -1.683989316225051880e-01 -3.208602368831634521e-01 2.410279065370559692e-01 -1.830776035785675049e-01 -7.864011079072952271e-02 -6.746364757418632507e-03 9.788256138563156128e-03 1.019154712557792664e-01 -1.658890210092067719e-02 -7.879625074565410614e-03 5.660361424088478088e-02 -2.526237629354000092e-02 -1.673283427953720093e-02 -3.538580834865570068e-01 -2.302873879671096802e-02 -1.606019586324691772e-01 -8.450561761856079102e-02 2.345402538776397705e-01 4.637410044670104980e-01 -7.909053564071655273e-02 -2.733822166919708252e-01 -2.178234606981277466e-01 -1.197655573487281799e-01 6.118844076991081238e-02 8.475638926029205322e-02 1.304301172494888306e-01 9.458718448877334595e-02 2.635861933231353760e-01 -1.154307425022125244e-01
7.872761785984039307e-02 1.087150722742080688e-01 -7.960428297519683838e-02 -2.318767458200454712e-01 4.606076329946517944e-02 9.657683223485946655e-02 -2.281576693058013916e-01 -3.572282940149307251e-02 2.582654356956481934e-02 2.428350448608398438e-01 4.805381298065185547e-01 1.286322809755802155e-02 1.332739740610122681e-01 -8.243419975042343140e-02 6.752658635377883911e-02 4.304470028728246689e-03 -2.374940961599349976e-01 -1.337345391511917114e-01 -1.088253259658813477e-01 -2.500304579734802246e-01 1.502495110034942627e-01 2.191114872694015503e-01 -1.159118413925170898e-01 -9.670064598321914673e-02 -2.921417653560638428e-01 -4.234451428055763245e-02 -6.890569627285003662e-02 3.673516213893890381e-01 -2.516706883907318115e-01 -2.667257376015186310e-02 -3.189041838049888611e-02 -5.766416341066360474e-02
-2.200276702642440796e-01 -3.308714553713798523e-02 1.568849384784698486e-01 -1.927367001771926880e-01 -2.055196762084960938e-01 4.027709364891052246e-01 -1.942867338657379150e-01 1.343049854040145874e-01 1.318991482257843018e-01 1.394250988960266113e-01 3.033237457275390625e-01 1.109136566519737244e-01 4.746529832482337952e-02 2.189410850405693054e-03 -8.611904084682464600e-02 -1.949387043714523315e-02 -1.671959012746810913e-01 8.507966250181198120e-02 2.162364870309829712e-01 -1.637699306011199951e-01 -2.903869748115539551e-02 6.852870434522628784e-02 -1.733068376779556274e-01 -2.569935657083988190e-02 -3.680998086929321289e-01 -2.332740724086761475e-01 -1.506164669990539551e-01 1.045244857668876648e-01 -1.953475177288055420e-01 -7.353122532367706299e-02 2.051198333501815796e-01 -1.520303934812545776e-01
-1.616595685482025146e-01 6.377178430557250977e-02 -7.537527941167354584e-03 9.557981975376605988e-04 -2.245179265737533569e-01 -2.561051957309246063e-02 -4.411075264215469360e-02 -1.753858327865600586e-01 -1.750752627849578857e-01 -1.534928530454635620e-01 3.299910724163055420e-01 9.000328928232192993e-02 2.138128280639648438e-01 -1.737459748983383179e-01 3.633112609386444092e-01 1.282497495412826538e-01 -1.472336798906326294e-01 -2.383728325366973877e-01 1.713612824678421021e-01 -9.708619676530361176e-03 -9.343016147613525391e-02 1.742206364870071411e-01 -1.481834650039672852e-01 -3.089313507080078125e-01 -1.546934992074966431e-01 -1.071690302342176437e-02 -1.640265434980392456e-01 1.455813646316528320e-01 1.044672504067420959e-01 2.981242258101701736e-03 3.677048385143280029e-01 -8.779969811439514160e-02
-2.210509032011032104e-01 5.529991909861564636e-02 -1.328510325402021408e-02 -2.932712137699127197e-01 -4.505168274044990540e-02 -1.774377971887588501e-01 -1.885293126106262207e-01 4.569439962506294250e-02 -1.698110103607177734e-01 -2.220916450023651123e-01 2.029896825551986694e-01 -2.892606705427169800e-02 3.026729263365268707e-02 -1.054239869117736816e-01 1.854645162820816040e-01 3.783418238162994385e-02 9.082493185997009277e-02 -1.549314558506011963e-01 -5.727442353963851929e-02 1.595340371131896973e-01 2.222918421030044556e-01 2.431238889694213867e-01 9.404155611991882324e-02 -4.471549391746520996e-01 -4.218938946723937988e-02 -7.245530188083648682e-02 -3.065695762634277344e-01 6.485906988382339478e-02 -2.801918089389801025e-01 2.091854959726333618e-01 -4.368556663393974304e-03 1.299353837966918945e-01
-1.774963289499282837e-01 1.520551741123199463e-01 -2.066692411899566650e-01 -1.355164796113967896e-01 -1.576178967952728271e-01 2.200927883386611938e-01 -1.188051402568817139e-01 -1.241862326860427856e-01 -4.503149166703224182e-02 1.196327880024909973e-01 4.080936610698699951e-01 6.795908510684967041e-02 1.630690097808837891e-01 7.786376774311065674e-02 2.096785465255379677e-03 3.044825792312622070e-01 -1.003784760832786560e-01 -1.204816997051239014e-01 -1.039511114358901978e-01 -1.797341704368591309e-01 2.848649583756923676e-02 2.904302775859832764e-01 -1.393160670995712280e-01 -2.541199028491973877e-01 -1.865678876638412476e-01 -1.733812093734741211e-01 1.215141192078590393e-01 8.771094679832458496e-02 -1.198471784591674805e-01 -2.793482244014739990e-01 -9.065786004066467285e-02 2.093207538127899170e-01
9.749297052621841431e-02 -1.826099306344985962e-01 -1.212489604949951172e-01 4.216644912958145142e-02 -6.937620788812637329e-02 1.899801939725875854e-01 -1.358260400593280792e-02 1.659250557422637939e-01 1.054935380816459656e-01 3.164749145507812500e-01 2.322116792201995850e-01 -1.721798777580261230e-01 3.096003532409667969e-01 9.362129867076873779e-02 9.802762418985366821e-02 2.825863063335418701e-01 -1.444879621267318726e-01 -2.108461409807205200e-01 1.000989526510238647e-01 -6.315214931964874268e-02 5.204119905829429626e-02 1.684441268444061279e-01 6.637763231992721558e-02 -2.634915411472320557e-01 1.984032243490219116e-01 -1.390371322631835938e-01 -9.006714075803756714e-02 5.623569339513778687e-02 -2.694194018840789795e-01 2.112632431089878082e-02 2.752452492713928223e-01 2.830089330673217773e-01
5.899185687303543091e-02 3.100894577801227570e-02 1.778029352426528931e-01 2.182894572615623474e-02 -1.912353187799453735e-01 5.075554847717285156e-01 -7.264925539493560791e-02 1.081397607922554016e-01 -1.364828199148178101e-01 9.045082330703735352e-02 2.133993804454803467e-01 1.176958754658699036e-01 8.386506885290145874e-02 -7.042242586612701416e-02 2.331139892339706421e-02 -1.249595656991004944e-01 1.305849552154541016e-01 -6.058936193585395813e-02 -6.720635108649730682e-03 7.797127589583396912e-03 1.768842488527297974e-01 3.690069615840911865e-01 -9.892221540212631226e-02 -1.625011563301086426e-01 -2.317004799842834473e-01 -2.555541396141052246e-01 -2.321340292692184448e-01 1.010503917932510376e-01 1.758020520210266113e-01 1.317983567714691162e-01 5.154657363891601562e-02 2.818872034549713135e-01
-1.545251160860061646e-01 -3.161608874797821045e-01 3.022827208042144775e-01 -1.246182918548583984e-01 -2.080097198486328125e-01 1.382070034742355347e-01 1.213204637169837952e-01 -2.139806374907493591e-02 2.007523179054260254e-01 -6.627202779054641724e-02 2.569382786750793457e-01 -2.264480292797088623e-01 2.994056642055511475e-01 3.801650553941726685e-02 2.910292148590087891e-02 -3.130949288606643677e-02 2.547130547463893890e-02 -2.807598412036895752e-01 -1.127443686127662659e-01 -3.114405460655689240e-02 -9.720124304294586182e-02 -6.127453595399856567e-02 -1.082384400069713593e-02 -3.984860479831695557e-01 -2.560854256153106689e-01 5.813514068722724915e-02 -1.086317002773284912e-02 -1.347898989915847778e-01 -1.392724663019180298e-01 -2.248849906027317047e-02 2.373204976320266724e-01 8.984273672103881836e-02
-2.481067925691604614e-01 -2.144882827997207642e-01 4.562379047274589539e-02 2.533811926841735840e-01 -1.848949193954467773e-01 2.199929766356945038e-02 -2.991681098937988281e-01 1.622212976217269897e-01 1.431919485330581665e-01 1.151296123862266541e-02 3.985067009925842285e-01 9.380415827035903931e-02 -2.569905221462249756e-01 2.511355560272932053e-03 3.854169696569442749e-02 1.774176806211471558e-01 -2.376362495124340057e-02 -8.307249844074249268e-02 1.195719093084335327e-01 1.434193700551986694e-01 -6.780657172203063965e-02 2.536948323249816895e-01 -1.069127321243286133e-01 -6.107208132743835449e-02 -2.603247761726379395e-01 -1.801605224609375000e-01 -3.030292987823486328e-01 -1.205015406012535095e-01 -1.185443773865699768e-01 9.457895159721374512e-02 1.789011247456073761e-02 1.790733188390731812e-01
1.062350496649742126e-01 -1.792202144861221313e-01 3.474672511219978333e-02 -9.428204596042633057e-02 -2.901227176189422607e-01 2.454317510128021240e-01 -9.138448536396026611e-02 -5.668161809444427490e-02 -5.661295726895332336e-04 -6.024164706468582153e-02 4.181870818138122559e-01 1.259452849626541138e-01 2.174893766641616821e-01 -1.832785606384277344e-01 1.064243689179420471e-01 5.258795246481895447e-02 -9.651008248329162598e-02 -1.556795686483383179e-01 1.344493478536605835e-01 -8.256212621927261353e-02 1.968105882406234741e-01 -2.602150738239288330e-01 -4.788821190595626831e-02 -3.746690154075622559e-01 -1.473113000392913818e-01 -5.780725926160812378e-02 -1.654778867959976196e-01 3.523635566234588623e-01 7.075053453445434570e-02 7.812618464231491089e-02 2.901367843151092529e-02 7.122645527124404907e-02
-2.575284540653228760e-01 1.223927438259124756e-01 -3.934277221560478210e-02 -1.821951717138290405e-01 -2.945724427700042725e-01 3.728864192962646484e-01 -2.370821386575698853e-01 5.299425125122070312e-02 6.621962040662765503e-02 -1.561683267354965210e-01 2.181265801191329956e-01 -2.158395200967788696e-02 1.399239152669906616e-01 -1.792733930051326752e-02 -1.354444175958633423e-01 -3.366884589195251465e-02 -1.325017809867858887e-01 -5.905923619866371155e-02 -1.058784797787666321e-01 3.166568651795387268e-02 2.354075908660888672e-01 1.584333926439285278e-01 -3.108746111392974854e-01 -3.212352991104125977e-01 -1.964563727378845215e-01 -1.491101384162902832e-01 2.008193433284759521e-01 9.833528846502304077e-02 -2.133483253419399261e-02 1.650495231151580811e-01 1.372456699609756470e-01 -1.093357130885124207e-01
1.071712151169776917e-01 -3.981557488441467285e-01 -1.083487644791603088e-01 3.099280223250389099e-02 -3.109109401702880859e-01 2.048971354961395264e-01 5.258488282561302185e-02 1.565675586462020874e-01 4.243622720241546631e-02 1.450738459825515747e-01 3.670473098754882812e-01 -1.828365772962570190e-01 6.908620148897171021e-02 7.042332738637924194e-02 1.666235476732254028e-01 1.739987134933471680e-01 -2.485875189304351807e-01 -2.892058491706848145e-01 6.859480589628219604e-02 7.433261722326278687e-02 1.672324836254119873e-01 2.046997398138046265e-01 5.537836346775293350e-03 4.296714439988136292e-02 -1.124492660164833069e-01 9.896868467330932617e-02 -5.684817954897880554e-02 -6.880298256874084473e-02 9.555196762084960938e-02 1.173346266150474548e-01 1.235228553414344788e-01 -3.108296692371368408e-01
-2.111971527338027954e-01 -1.863310672342777252e-02 2.831480205059051514e-01 -1.037954390048980713e-01 -1.096921563148498535e-01 -1.389546394348144531e-01 -6.548482179641723633e-02 -1.155788749456405640e-01 1.609114855527877808e-01 6.809799000620841980e-03 2.581630349159240723e-01 3.259613364934921265e-02 3.795021912083029747e-03 1.191568225622177124e-01 2.089146822690963745e-01 4.701105654239654541e-01 -2.140576839447021484e-01 -3.499801456928253174e-01 -4.106701910495758057e-02 2.220873534679412842e-01 5.613702163100242615e-02 2.190283834934234619e-01 -1.402428597211837769e-01 -1.896886378526687622e-01 -4.237801209092140198e-02 1.016049573081545532e-04 -2.755583636462688446e-02 1.293065845966339111e-01 -2.770439684391021729e-01 8.871657401323318481e-02 9.322803467512130737e-02 6.262179464101791382e-02
-1.886445879936218262e-01 -1.903795897960662842e-01 -6.101460754871368408e-02 7.252617180347442627e-02 2.231245487928390503e-02 -1.307014655321836472e-02 2.638303674757480621e-02 -3.246953710913658142e-02 -6.118955090641975403e-02 2.453712821006774902e-01 4.569722414016723633e-01 -5.141549184918403625e-02 -4.973385110497474670e-02 1.817823201417922974e-01 1.236343458294868469e-01 2.266790121793746948e-01 -3.153293207287788391e-02 -2.112415879964828491e-01 -9.590035676956176758e-02 -2.834305167198181152e-01 2.495924197137355804e-02 3.439064919948577881e-01 -7.129536569118499756e-02 -1.938237249851226807e-01 -2.753015793859958649e-02 -4.606278613209724426e-02 -5.033072456717491150e-02 1.860305219888687134e-01 2.081503346562385559e-02 -3.733035624027252197e-01 8.119410276412963867e-02 2.367857545614242554e-01
-9.672082215547561646e-02 -3.717426359653472900e-01 8.467078208923339844e-02 -6.647786498069763184e-02 2.359979785978794098e-02 -7.459520129486918449e-04 -8.717818558216094971e-02 -2.685973644256591797e-01 -1.139310821890830994e-01 -1.577105671167373657e-01 1.832978725433349609e-01 -1.877842396497726440e-01 8.330860733985900879e-02 3.008485436439514160e-01 2.013031393289566040e-01 1.715591400861740112e-01 -4.901643097400665283e-02 -1.290283054113388062e-01 6.085541471838951111e-02 6.023332104086875916e-02 2.154264897108078003e-01 2.217146456241607666e-01 -5.969190225005149841e-02 -4.178915321826934814e-01 1.435417830944061279e-01 -1.510649472475051880e-01 -3.685403242707252502e-02 3.524833321571350098e-01 4.239997267723083496e-02 6.886527687311172485e-02 -3.840534761548042297e-02 9.620277583599090576e-02
-4.262863099575042725e-02 -3.486387059092521667e-02 2.434814572334289551e-01 -2.411041706800460815e-01 -7.355497777462005615e-02 -9.823599457740783691e-02 -8.153805136680603027e-02 -3.434963524341583252e-02 -1.067408174276351929e-01 -2.818335220217704773e-02 4.116168320178985596e-01 -6.190936267375946045e-02 7.050549611449241638e-03 -1.350395232439041138e-01 3.795299232006072998e-01 -1.465800404548645020e-01 -5.670747160911560059e-02 -1.863584816455841064e-01 6.191965937614440918e-02 1.797545552253723145e-01 5.108719691634178162e-02 3.314954042434692383e-01 -6.525962613523006439e-03 -1.800108104944229126e-01 -5.353206768631935120e-02 6.429042667150497437e-02 -3.144617378711700439e-01 3.576700389385223389e-01 4.677889868617057800e-02 -9.347701072692871094e-02 -1.629433594644069672e-02 1.528388410806655884e-01
-1.029228121042251587e-01 -2.007827311754226685e-01 1.013440936803817749e-01 -1.204158365726470947e-01 -4.079746603965759277e-01 1.302598714828491211e-01 2.751705348491668701e-01 1.033169124275445938e-02 8.891658484935760498e-02 1.721012741327285767e-01 5.161180496215820312e-01 -1.743937879800796509e-01 -3.606050834059715271e-02 3.736095502972602844e-02 -2.741883508861064911e-02 2.956596612930297852e-01 -1.055826842784881592e-01 -6.535780429840087891e-02 1.476456820964813232e-01 1.922243237495422363e-01 -1.598589122295379639e-01 9.222420048899948597e-04 -4.945268481969833374e-02 -2.179576456546783447e-01 6.889597326517105103e-02 -2.485629320144653320e-01 -1.231065988540649414e-01 1.804910425562411547e-04 -4.124273732304573059e-02 2.909082360565662384e-02 -5.562387779355049133e-02 5.389960110187530518e-02
-3.208971917629241943e-01 -4.222596287727355957e-01 5.108384788036346436e-02 4.595214128494262695e-02 -3.427803888916969299e-02 7.579814642667770386e-02 -3.316381573677062988e-02 -3.174309134483337402e-01 -6.308254599571228027e-02 -7.222070544958114624e-02 2.833116948604583740e-01 -3.095869906246662140e-03 3.388880752027034760e-03 2.016109228134155273e-01 -1.308818459510803223e-01 4.773488268256187439e-02 -9.955029934644699097e-03 -2.297443002462387085e-01 1.135173961520195007e-01 1.159912720322608948e-01 1.331134885549545288e-01 6.241593882441520691e-02 9.227997064590454102e-02 -3.786213099956512451e-01 -1.104530170559883118e-01 -2.302404195070266724e-01 -1.339262872934341431e-01 1.488028317689895630e-01 -4.815335944294929504e-02 -2.147812768816947937e-02 -3.078956902027130127e-01 -1.026775315403938293e-02
-8.503953367471694946e-02 9.297323971986770630e-02 1.281148791313171387e-01 -1.426735222339630127e-01 -3.278285861015319824e-01 8.092021942138671875e-02 -3.660222515463829041e-02 -6.025672703981399536e-02 1.362889409065246582e-01 1.990730762481689453e-01 1.994442343711853027e-01 -1.682557910680770874e-01 2.958818376064300537e-01 1.288168877363204956e-01 8.206263184547424316e-02 2.679501101374626160e-02 -7.977100904099643230e-04 -7.141624391078948975e-02 8.726719766855239868e-02 -1.408748626708984375e-01 2.852146863006055355e-04 2.367020547389984131e-01 -1.336730569601058960e-01 -1.734990999102592468e-02 -2.432874888181686401e-01 -3.157051801681518555e-01 -1.677314490079879761e-01 7.020404189825057983e-02 -3.576489686965942383e-01 -7.036122679710388184e-02 3.737668097019195557e-01 1.386871933937072754e-01
-1.943656653165817261e-01 -7.077639549970626831e-02 2.739230990409851074e-01 1.031300053000450134e-02 -2.951598167419433594e-01 9.554667770862579346e-02 -7.550172507762908936e-02 -2.623593062162399292e-02 -1.748498645611107349e-03 1.167024448513984680e-01 2.226931005716323853e-01 -1.744531691074371338e-01 3.813763558864593506e-01 -1.271929405629634857e-02 8.575011789798736572e-02 -1.595395803451538086e-01 -8.097586780786514282e-02 -2.057826220989227295e-01 9.658808261156082153e-02 -1.536314040422439575e-01 9.318022988736629486e-03 3.066977560520172119e-01 -3.660450503230094910e-02 1.225596219301223755e-01 -2.386477142572402954e-01 -2.206633836030960083e-01 -2.355744130909442902e-02 2.704521827399730682e-02 -2.746243476867675781e-01 -1.106242984533309937e-01 3.330993652343750000e-01 9.737280756235122681e-02
-1.508720070123672485e-01 -8.578484505414962769e-02 1.022495925426483154e-01 2.524927258491516113e-01 9.145950898528099060e-03 4.481866359710693359e-01 -9.710453450679779053e-02 -1.086366921663284302e-02 5.299641564488410950e-02 1.505803614854812622e-01 1.948457658290863037e-01 -5.040987208485603333e-02 3.729062527418136597e-02 -4.862753301858901978e-02 8.579775691032409668e-02 5.269319936633110046e-02 1.776821166276931763e-01 1.148101165890693665e-01 -1.938260644674301147e-01 -6.464228779077529907e-02 3.203435838222503662e-01 2.860697805881500244e-01 -7.985208928585052490e-02 -2.021042108535766602e-01 -3.182063698768615723e-01 -2.307951748371124268e-01 -2.744803130626678467e-01 1.778974384069442749e-01 -6.799863278865814209e-02 4.451182857155799866e-02 1.377942413091659546e-01 -2.811231417581439018e-03
-8.724292367696762085e-02 -2.688600420951843262e-01 1.345125287771224976e-01 -8.993384242057800293e-02 -6.475768983364105225e-02 5.259479582309722900e-02 -4.775125160813331604e-02 9.820832312107086182e-02 3.082434535026550293e-01 4.488792736083269119e-03 9.093958139419555664e-02 -3.380864113569259644e-02 6.272283941507339478e-02 -4.602278117090463638e-03 1.238090801052749157e-03 4.274687170982360840e-01 -2.524908781051635742e-01 -1.851910166442394257e-02 -5.429968982934951782e-02 2.441679984331130981e-01 7.314267009496688843e-02 1.028950214385986328e-01 -1.185876131057739258e-01 -2.475569844245910645e-01 -1.568665951490402222e-01 8.456262946128845215e-02 -1.029462143778800964e-01 3.400186598300933838e-01 -3.975271284580230713e-01 2.013676166534423828e-01 6.043501198291778564e-02 7.589071244001388550e-02
6.153840199112892151e-02 -3.078871965408325195e-01 3.738847374916076660e-02 -7.707453519105911255e-02 1.158808320760726929e-01 3.742703497409820557e-01 -1.387264579534530640e-01 1.509496420621871948e-01 3.299964591860771179e-02 1.592291742563247681e-01 1.909525543451309204e-01 -3.301603198051452637e-01 -8.967054635286331177e-02 -1.412646621465682983e-01 2.239701449871063232e-01 5.135719198733568192e-03 -1.420468389987945557e-01 -5.164276808500289917e-02 1.136191561818122864e-01 -9.096255898475646973e-02 4.384411126375198364e-02 2.843174338340759277e-01 -6.193468812853097916e-03 -2.330974675714969635e-02 2.881865948438644409e-02 -1.263176556676626205e-02 -8.110224455595016479e-02 -5.482287704944610596e-02 -2.657790184020996094e-01 2.048077434301376343e-02 4.009594917297363281e-01 2.804957032203674316e-01
-3.032386004924774170e-01 1.083920523524284363e-02 -1.880667060613632202e-01 -9.555923193693161011e-02 -1.655814647674560547e-01 2.836112976074218750e-01 -9.497915208339691162e-02 -1.793005466461181641e-01 -7.175153493881225586e-02 9.926784783601760864e-02 2.155071124434471130e-02 -2.484280057251453400e-02 4.593115150928497314e-01 1.363294851034879684e-02 -4.228914901614189148e-02 -4.303039982914924622e-03 -2.197364270687103271e-01 -1.655340194702148438e-01 1.133048906922340393e-01 6.141456216573715210e-02 3.463034331798553467e-01 8.943273872137069702e-02 7.027065753936767578e-02 -5.434845015406608582e-02 -2.060330510139465332e-01 6.246199831366539001e-03 -2.708453536033630371e-01 6.472499668598175049e-02 1.658404022455215454e-01 3.209272108506411314e-04 2.695169448852539062e-01 -1.925435513257980347e-01
-9.961327910423278809e-02 -1.182360574603080750e-01 1.446200534701347351e-02 1.702514737844467163e-01 -1.805492490530014038e-01 9.712159633636474609e-02 -1.784204244613647461e-01 1.199559196829795837e-01 2.445516735315322876e-01 1.509322226047515869e-01 4.099279940128326416e-01 1.033589914441108704e-01 -2.897218763828277588e-01 1.190632581710815430e-01 2.467801794409751892e-02 1.794314086437225342e-01 -1.429849267005920410e-01 -1.420318037271499634e-01 1.148782223463058472e-01 1.428104490041732788e-01 1.359524019062519073e-02 2.311922907829284668e-01 -1.311609894037246704e-01 -6.079245358705520630e-02 -2.369412183761596680e-01 3.418083116412162781e-02 -4.135349094867706299e-01 -1.402658522129058838e-01 2.626447239890694618e-03 1.909844577312469482e-01 -3.049489483237266541e-02 1.796361058950424194e-01
1.727743539959192276e-03 2.813861966133117676e-01 7.024625688791275024e-02 8.499161899089813232e-02 -2.916119992733001709e-01 3.388262987136840820e-01 -3.754537105560302734e-01 -2.222124785184860229e-01 8.101232349872589111e-03 -4.159718379378318787e-02 1.568448096513748169e-01 4.027414321899414062e-02 -1.331663727760314941e-01 3.590000420808792114e-02 2.092961408197879791e-02 2.682700157165527344e-01 -3.544907867908477783e-01 -1.585857123136520386e-01 1.440560445189476013e-02 4.612375423312187195e-02 3.642383590340614319e-02 3.537545502185821533e-01 -5.223073065280914307e-02 -3.201267868280410767e-02 -1.645421534776687622e-01 -7.122144103050231934e-02 -3.426148742437362671e-02 -3.214730822946876287e-04 -7.195944339036941528e-02 1.407646238803863525e-01 2.011249512434005737e-01 1.299779415130615234e-01
-2.003524601459503174e-01 -5.848100036382675171e-02 1.220535859465599060e-01 -8.977523446083068848e-02 -2.392586171627044678e-01 3.291210159659385681e-02 9.067737311124801636e-02 -9.837627410888671875e-02 6.945880502462387085e-02 -5.788286030292510986e-02 2.230467945337295532e-01 -2.187275439500808716e-01 2.344443276524543762e-02 -4.721612203866243362e-03 3.388937115669250488e-01 1.210803091526031494e-01 6.313769519329071045e-02 -4.770404696464538574e-01 1.679888069629669189e-01 2.944299578666687012e-01 -1.626099348068237305e-01 1.929787360131740570e-02 -1.384826563298702240e-02 -3.045670688152313232e-01 1.006293296813964844e-01 8.272925764322280884e-02 -1.474220305681228638e-01 2.645422331988811493e-02 -1.484306305646896362e-01 -3.649371489882469177e-02 2.957586348056793213e-01 7.025467604398727417e-02
8.663866668939590454e-02 7.571779191493988037e-02 9.304623305797576904e-02 5.330170318484306335e-02 -1.713002100586891174e-03 5.511200428009033203e-01 -6.480906158685684204e-02 7.537728548049926758e-02 1.031757891178131104e-01 -8.288027346134185791e-02 2.314644604921340942e-01 2.400227449834346771e-02 4.411004111170768738e-02 -6.522354483604431152e-02 4.240632429718971252e-02 -1.216543000191450119e-02 1.573096662759780884e-01 -3.407424688339233398e-02 -6.872801482677459717e-02 -9.813454002141952515e-02 1.942890733480453491e-01 4.690884053707122803e-01 8.635776489973068237e-02 -2.998363673686981201e-01 -3.624663650989532471e-01 -6.976941972970962524e-02 1.465170294977724552e-03 5.241143703460693359e-02 -1.034016385674476624e-01 1.888531595468521118e-01 -2.893393300473690033e-02 1.499506086111068726e-02
-1.313263624906539917e-01 -2.065048366785049438e-01 -2.998725697398185730e-02 -2.836165726184844971e-01 -1.751225739717483521e-01 5.492557957768440247e-02 1.179846562445163727e-02 -1.782660484313964844e-01 -3.453592583537101746e-02 -1.038053259253501892e-01 -7.137086987495422363e-02 -1.017596721649169922e-01 1.571513712406158447e-01 3.457462787628173828e-02 2.376963347196578979e-01 1.309440732002258301e-01 -1.712097525596618652e-01 -5.585037469863891602e-01 1.028512269258499146e-01 -8.416719734668731689e-02 1.672975569963455200e-01 2.114710509777069092e-01 3.112094849348068237e-02 -2.276417315006256104e-01 -1.888802833855152130e-02 -3.257755935192108154e-01 -1.931155025959014893e-01 8.535050600767135620e-02 4.685032367706298828e-02 -6.012608483433723450e-02 -1.246485114097595215e-01 -9.696507453918457031e-02
-1.422807872295379639e-01 -2.697572410106658936e-01 -1.464456878602504730e-02 1.018019989132881165e-01 -1.845083683729171753e-01 1.890275813639163971e-02 -3.680305927991867065e-02 -6.921603530645370483e-02 -1.800275966525077820e-02 -1.474965810775756836e-01 3.241910934448242188e-01 9.372695535421371460e-02 3.766029607504606247e-03 -4.798267036676406860e-02 1.784902065992355347e-01 7.353536784648895264e-02 -1.468182951211929321e-01 -1.826325505971908569e-01 -7.624797523021697998e-02 4.320114850997924805e-03 2.931114733219146729e-01 1.197798401117324829e-01 -1.662571914494037628e-03 -3.195633590221405029e-01 -5.527560040354728699e-02 -1.046274304389953613e-01 -3.179984390735626221e-01 -2.438253611326217651e-01 2.192044705152511597e-01 -1.066302694380283356e-02 4.300329089164733887e-01 9.757068008184432983e-02
7.778063416481018066e-02 -1.688462197780609131e-01 2.192458361387252808e-01 -1.416068524122238159e-01 -1.187438443303108215e-01 1.052938401699066162e-01 -1.785241067409515381e-01 -7.156439125537872314e-02 1.707918792963027954e-01 8.918589353561401367e-02 5.070804953575134277e-01 -1.147807538509368896e-01 1.177533715963363647e-01 2.774472832679748535e-01 4.412619769573211670e-01 7.172765582799911499e-02 -1.439342349767684937e-01 -7.518614828586578369e-02 4.741238802671432495e-02 1.587120741605758667e-01 -4.007210955023765564e-02 1.891764849424362183e-01 2.527241706848144531e-01 -4.519877582788467407e-02 -6.647111847996711731e-03 6.191626191139221191e-02 -1.847495287656784058e-01 1.209458857774734497e-01 -2.189210429787635803e-02 -5.245409533381462097e-02 1.185210943222045898e-01 9.991211444139480591e-02
-7.200050354003906250e-02 -1.340076327323913574e-01 2.358659170567989349e-02 -7.722429931163787842e-02 -2.928668558597564697e-01 2.206910550594329834e-01 1.194314584136009216e-01 1.029722020030021667e-01 -4.726159572601318359e-02 -1.059865346178412437e-03 3.344411551952362061e-01 -1.394449323415756226e-01 3.069195151329040527e-02 -1.749520748853683472e-01 -8.845516294240951538e-02 -1.220148131251335144e-01 -1.520913690328598022e-01 -7.902394235134124756e-02 -6.213938351720571518e-03 9.848807752132415771e-02 1.542218476533889771e-01 -3.058853559195995331e-02 -1.097197532653808594e-01 -2.151496522128582001e-02 -2.682799994945526123e-01 3.329695388674736023e-02 -3.108199536800384521e-01 3.790312707424163818e-01 -2.880865633487701416e-01 -2.532474994659423828e-01 2.835494279861450195e-01 -7.733798772096633911e-02
-1.273353844881057739e-01 -2.908061742782592773e-01 -7.025045901536941528e-02 4.428986087441444397e-02 -1.693998724222183228e-01 1.239952519536018372e-01 3.972652181982994080e-02 -1.120627224445343018e-01 6.818351149559020996e-02 -2.178439199924468994e-01 1.120621562004089355e-01 -3.120671212673187256e-01 2.229322493076324463e-01 2.813249640166759491e-02 -5.460762605071067810e-02 -2.259531058371067047e-02 -2.482823468744754791e-02 -2.798293232917785645e-01 1.160546615719795227e-01 1.989768892526626587e-01 5.359376221895217896e-02 1.318694502115249634e-01 1.463637799024581909e-01 -3.956125080585479736e-01 -2.799926102161407471e-01 -2.558977007865905762e-01 8.567834645509719849e-02 1.708967834711074829e-01 -9.399655461311340332e-02 -2.707884609699249268e-01 -1.615938171744346619e-02 1.582979708909988403e-01
-5.226576700806617737e-03 -3.930452167987823486e-01 -3.523543104529380798e-02 -4.851538687944412231e-02 -7.970722019672393799e-02 4.713903069496154785e-01 1.009426638484001160e-02 4.249297827482223511e-02 3.311339914798736572e-01 3.792877122759819031e-02 1.262255460023880005e-01 -2.142024189233779907e-01 1.840026676654815674e-01 1.851229183375835419e-02 1.388858258724212646e-01 4.104818031191825867e-02 -2.102349847555160522e-01 -2.895925380289554596e-02 5.224790796637535095e-02 3.235884010791778564e-02 2.592432200908660889e-01 2.900574803352355957e-01 4.997587576508522034e-02 -1.559560745954513550e-02 -2.359464019536972046e-01 2.959550730884075165e-02 -6.863591820001602173e-02 -3.237262368202209473e-02 2.031599869951605797e-03 5.703077837824821472e-02 1.949646323919296265e-01 -2.772662639617919922e-01
2.195562049746513367e-02 -1.776479631662368774e-01 1.009401865303516388e-02 -2.565392553806304932e-01 -1.760939061641693115e-01 1.877861320972442627e-01 -5.532412603497505188e-02 -2.865737490355968475e-02 -8.765798062086105347e-03 -8.694448322057723999e-02 3.432194888591766357e-01 -1.999510973691940308e-01 3.401320800185203552e-02 -1.367374658584594727e-01 -2.456231564283370972e-01 -5.825403332710266113e-02 7.074142992496490479e-02 -1.610138416290283203e-01 6.965836137533187866e-02 -3.216437622904777527e-02 3.509378433227539062e-01 6.436851620674133301e-02 -1.205830574035644531e-01 -3.801757693290710449e-01 -1.929544955492019653e-01 2.397329546511173248e-03 -1.842975169420242310e-01 1.738979071378707886e-01 2.015418186783790588e-02 -3.733746111392974854e-01 1.349997669458389282e-01 -1.487834751605987549e-02
7.222411036491394043e-02 -5.209770170040428638e-04 -1.015500128269195557e-01 -4.115484356880187988e-01 -7.265461981296539307e-02 2.562879621982574463e-01 2.694504894316196442e-02 1.744624823331832886e-01 -8.865839242935180664e-02 7.824624888598918915e-03 2.797386050224304199e-01 6.318885087966918945e-02 2.595709264278411865e-01 -1.775162220001220703e-01 9.727887064218521118e-02 5.098044872283935547e-02 -1.506576314568519592e-02 -2.257710546255111694e-01 5.191502347588539124e-02 -1.046021953225135803e-01 2.108943313360214233e-01 5.313080921769142151e-02 -1.077018976211547852e-01 -2.289333194494247437e-01 -2.854732275009155273e-01 9.511888772249221802e-02 -3.868387639522552490e-01 -3.345052525401115417e-02 2.540657818317413330e-01 -1.180105097591876984e-02 1.482715308666229248e-01 8.791756629943847656e-02
-2.075554430484771729e-01 4.998064786195755005e-02 8.878882229328155518e-02 -1.248083934187889099e-01 -2.515563964843750000e-01 9.027151763439178467e-02 -8.676245808601379395e-02 -2.211305350065231323e-01 -2.367653250694274902e-01 -4.300484061241149902e-02 3.474001288414001465e-01 1.143319383263587952e-01 1.286989301443099976e-01 -1.038796082139015198e-01 2.877005338668823242e-01 2.865248918533325195e-01 -1.315653622150421143e-01 -1.723248213529586792e-01 1.655500233173370361e-01 -3.365014493465423584e-02 -4.094927757978439331e-02 1.647064387798309326e-01 9.285029023885726929e-02 -3.088299632072448730e-01 5.380352586507797241e-02 2.121566049754619598e-02 -1.031446922570466995e-02 2.032201290130615234e-01 1.754997968673706055e-01 -1.165250018239021301e-01 3.473421037197113037e-01 3.311490267515182495e-02
-1.081257872283458710e-02 -2.179868817329406738e-01 2.924067676067352295e-01 2.256806753575801849e-02 -9.498116374015808105e-02 -5.909468233585357666e-02 -1.694708131253719330e-02 7.844199985265731812e-02 -1.509162783622741699e-02 -2.282140851020812988e-01 1.752842664718627930e-01 -2.215037941932678223e-01 -2.595784664154052734e-01 -2.802158594131469727e-01 -1.874077916145324707e-01 6.788946688175201416e-02 -1.635376065969467163e-01 -1.698916703462600708e-01 -1.124413758516311646e-01 -6.900017033331096172e-04 2.089563012123107910e-01 2.227269411087036133e-01 -5.116919428110122681e-02 -3.229887485504150391e-01 -2.096228301525115967e-01 2.400541305541992188e-02 -3.128655254840850830e-01 1.454278975725173950e-01 -1.078048124909400940e-01 2.698725759983062744e-01 1.140577942132949829e-01 1.391738001257181168e-02
-3.143860995769500732e-01 -9.502159059047698975e-02 -1.731332540512084961e-01 -1.072569638490676880e-01 -1.694489866495132446e-01 3.516970872879028320e-01 7.437936216592788696e-02 1.808792203664779663e-01 2.258775979280471802e-01 -8.851127326488494873e-02 2.735084891319274902e-01 -2.231442481279373169e-01 -3.040657378733158112e-03 1.683764457702636719e-01 1.570314518176019192e-03 1.379140168428421021e-01 -1.078429892659187317e-01 -7.196521759033203125e-02 9.689616970717906952e-03 1.439565420150756836e-01 2.455131411552429199e-01 3.318062722682952881e-01 -6.468733400106430054e-02 -1.094809845089912415e-01 -2.012576907873153687e-01 -3.038527071475982666e-02 -5.491089820861816406e-02 -9.714309871196746826e-02 1.753234714269638062e-01 2.786143124103546143e-01 1.137348636984825134e-02 -2.064444273710250854e-01
-9.167887270450592041e-02 -4.112608265131711960e-03 2.830024957656860352e-01 -6.045107543468475342e-02 -1.046058684587478638e-01 -1.947898790240287781e-02 2.075485289096832275e-01 1.571769416332244873e-01 -7.690192013978958130e-02 -1.283010989427566528e-01 1.824448257684707642e-01 -8.864952623844146729e-02 -5.406086519360542297e-02 -3.380501270294189453e-01 3.306243419647216797e-01 7.901864498853683472e-02 1.245381310582160950e-01 -1.732635647058486938e-01 1.811926811933517456e-02 7.772997021675109863e-02 1.939060688018798828e-01 2.803583443164825439e-01 1.365056931972503662e-01 -3.521682918071746826e-01 -1.299139857292175293e-01 -1.776946783065795898e-01 -1.984884291887283325e-01 2.972335219383239746e-01 -8.478391915559768677e-02 1.366398185491561890e-01 7.586466148495674133e-03 1.399354785680770874e-01
-3.308768272399902344e-01 -8.676047623157501221e-02 -3.202713280916213989e-02 -6.695203017443418503e-03 -9.656284935772418976e-03 -1.714175343513488770e-01 -2.555515170097351074e-01 4.545320197939872742e-02 -9.343180805444717407e-03 -1.764304488897323608e-01 1.657717972993850708e-01 -1.916479319334030151e-01 1.366588324308395386e-01 7.180841267108917236e-02 1.708871722221374512e-01 2.462392449378967285e-01 -1.133604347705841064e-01 -3.070012629032135010e-01 -3.744563758373260498e-01 2.104853838682174683e-01 1.377155189402401447e-03 1.823695898056030273e-01 -1.253437399864196777e-01 -2.325845807790756226e-01 -3.774970024824142456e-02 -1.632282137870788574e-01 -2.159454822540283203e-01 5.937614664435386658e-02 -5.553723126649856567e-02 7.602432370185852051e-02 2.634902298450469971e-01 1.573959589004516602e-01
-2.415485531091690063e-01 -1.031852886080741882e-01 -1.579961180686950684e-02 2.167546898126602173e-01 -9.242603927850723267e-02 6.002805009484291077e-02 -1.764172911643981934e-01 7.287541031837463379e-02 1.383946537971496582e-01 -4.974544420838356018e-02 5.800080895423889160e-01 2.056861110031604767e-02 -9.728832542896270752e-02 5.297749862074851990e-02 -1.317680999636650085e-02 2.178965955972671509e-01 -5.041705071926116943e-02 -9.210654534399509430e-03 7.296024262905120850e-02 1.850382685661315918e-01 -1.472630351781845093e-01 2.748319506645202637e-01 -1.299961656332015991e-01 -1.310488879680633545e-01 -2.722113132476806641e-01 -4.212378337979316711e-02 -2.753281593322753906e-01 -2.167237251996994019e-01 7.533092796802520752e-02 1.502579301595687866e-01 -2.870194055140018463e-02 1.249220222234725952e-01
1.734147816896438599e-01 -1.959423068910837173e-03 -1.255714297294616699e-01 -1.148321107029914856e-02 -5.619946494698524475e-02 4.392508864402770996e-01 -8.579480648040771484e-02 1.549725234508514404e-01 8.581531792879104614e-02 2.095649242401123047e-01 8.568508923053741455e-02 -6.830445677042007446e-02 2.553058974444866180e-02 -1.097647920250892639e-01 3.819002956151962280e-02 3.111552596092224121e-01 3.894348070025444031e-02 9.029746986925601959e-03 1.205281317234039307e-01 -5.817811563611030579e-02 2.452868521213531494e-01 -7.338081300258636475e-02 -7.504942268133163452e-02 -3.545112609863281250e-01 -2.601694464683532715e-01 -2.978814244270324707e-01 9.516773372888565063e-02 2.751976549625396729e-01 -2.737211808562278748e-02 5.907732062041759491e-03 3.017589747905731201e-01 5.343682318925857544e-02
-2.298743836581707001e-02 -2.719160541892051697e-02 7.205359172075986862e-03 -3.758801817893981934e-01 -1.377802044153213501e-01 1.974925771355628967e-02 -4.939204826951026917e-02 -7.826405018568038940e-02 6.886721402406692505e-02 4.825178533792495728e-02 4.901225268840789795e-01 -1.101049035787582397e-01 -1.251605302095413208e-01 -4.236982390284538269e-02 -6.447010487318038940e-02 2.725260555744171143e-01 -2.366807758808135986e-01 -8.515977859497070312e-02 -1.043457835912704468e-01 -2.350581586360931396e-01 -1.902334988117218018e-01 3.180927038192749023e-01 1.367810461670160294e-02 -2.259960472583770752e-01 -1.394850611686706543e-01 4.308277741074562073e-02 -2.322394996881484985e-01 1.560953855514526367e-01 -1.309893876314163208e-01 -1.460722237825393677e-01 -1.239033192396163940e-01 5.148583278059959412e-02
-2.873708866536617279e-02 5.835427716374397278e-02 2.680943161249160767e-02 -1.696100831031799316e-01 -1.383361965417861938e-01 1.858624368906021118e-01 -3.967622220516204834e-01 -2.269644476473331451e-02 -1.654796898365020752e-01 1.669964790344238281e-01 3.659099936485290527e-01 6.485430151224136353e-02 1.716052591800689697e-01 8.981319842860102654e-04 -2.013455517590045929e-02 3.131077289581298828e-01 -2.260696589946746826e-01 3.177663311362266541e-02 5.854561179876327515e-02 -1.626338995993137360e-02 6.931222975254058838e-02 2.242769896984100342e-01 -7.727839797735214233e-02 -1.869483143091201782e-01 3.184774890542030334e-02 -6.653553247451782227e-02 4.310517571866512299e-03 1.802213191986083984e-01 5.241268128156661987e-02 3.267087340354919434e-01 7.306293398141860962e-02 3.588987588882446289e-01
9.439214318990707397e-02 -1.663953214883804321e-01 7.413888722658157349e-02 7.083202153444290161e-02 -3.236865624785423279e-02 3.150615096092224121e-01 2.037623524665832520e-02 5.668229609727859497e-02 2.123713195323944092e-01 2.828979492187500000e-01 2.954546511173248291e-01 -3.570872545242309570e-01 3.825250640511512756e-02 1.320415139198303223e-01 2.078007310628890991e-01 -6.775560323148965836e-03 8.269570022821426392e-02 2.318085730075836182e-02 7.877168804407119751e-02 -3.820590302348136902e-02 -3.062189742922782898e-02 4.535652399063110352e-01 1.418105363845825195e-01 -1.478349119424819946e-01 -1.650286763906478882e-01 -1.672373265027999878e-01 -1.672554761171340942e-01 6.744471192359924316e-02 -2.576259672641754150e-01 9.176331013441085815e-02 8.007944375276565552e-02 1.195457354187965393e-01
-2.434698492288589478e-01 -2.746403813362121582e-01 1.718856245279312134e-01 -2.138317376375198364e-01 6.664734333753585815e-03 -2.821314521133899689e-02 1.773735880851745605e-01 -1.268758624792098999e-01 -1.367818862199783325e-01 -1.828951239585876465e-01 1.844757795333862305e-01 -5.559685081243515015e-02 -1.480443030595779419e-01 -2.224422246217727661e-01 5.913595482707023621e-02 1.462152600288391113e-01 -7.191918045282363892e-02 -8.250439167022705078e-02 -4.554508626461029053e-02 1.214974150061607361e-01 6.218299642205238342e-02 1.907915771007537842e-01 1.395763009786605835e-01 -2.082412093877792358e-01 -1.635460108518600464e-01 -1.131064817309379578e-01 -2.660934031009674072e-01 2.150826752185821533e-01 -1.848454475402832031e-01 3.278396725654602051e-01 1.203523352742195129e-01 3.337721824645996094e-01
-1.772837042808532715e-01 -6.336906552314758301e-02 2.417007461190223694e-02 -8.106562495231628418e-02 -5.040588974952697754e-02 4.873533546924591064e-01 -7.356333662755787373e-05 -2.010588794946670532e-01 -8.822976052761077881e-02 -2.536702156066894531e-02 -3.824689239263534546e-02 -2.060506939888000488e-01 -3.520325571298599243e-02 -1.221999898552894592e-01 3.255895078182220459e-01 -6.521478295326232910e-02 4.242355749011039734e-02 -2.849095463752746582e-01 3.168685361742973328e-02 9.548104554414749146e-02 7.569101452827453613e-02 -4.129038378596305847e-02 -1.299501582980155945e-02 -3.652027249336242676e-01 -2.847566604614257812e-01 -2.131458520889282227e-01 1.182598061859607697e-02 1.624520421028137207e-01 1.432783156633377075e-01 -1.263102144002914429e-01 1.317295730113983154e-01 2.391349226236343384e-01
-4.462752118706703186e-02 -1.063295975327491760e-01 4.142851103097200394e-03 2.181871421635150909e-02 4.804909601807594299e-02 3.031769394874572754e-01 -1.312568783760070801e-01 8.471317589282989502e-02 3.334032595157623291e-01 1.943580061197280884e-01 3.256948888301849365e-01 -1.620458513498306274e-01 1.429316997528076172e-01 9.439834952354431152e-02 1.761385500431060791e-01 -1.766608841717243195e-02 -3.979864344000816345e-02 -1.748569905757904053e-01 -5.703264847397804260e-02 -1.018043681979179382e-01 3.288063779473304749e-02 5.072707533836364746e-01 5.850419774651527405e-02 -1.803570836782455444e-01 3.851459175348281860e-02 -1.369654983282089233e-01 -2.172941267490386963e-01 7.542647421360015869e-02 -2.142412662506103516e-01 3.165699914097785950e-02 5.532990023493766785e-02 2.497795522212982178e-01
-1.393363177776336670e-01 3.578291274607181549e-03 7.730021327733993530e-02 5.579245090484619141e-02 -8.776744455099105835e-02 1.364158540964126587e-01 -1.238148733973503113e-01 8.298198133707046509e-02 3.417498767375946045e-01 -1.850690394639968872e-01 3.675533235073089600e-01 -2.190109342336654663e-01 3.078296482563018799e-01 7.913744449615478516e-02 2.927728593349456787e-01 2.946799099445343018e-01 6.120121479034423828e-02 -1.230808496475219727e-01 3.835162520408630371e-02 3.369053453207015991e-02 1.660790853202342987e-02 2.013993859291076660e-01 8.735269308090209961e-02 -2.260073125362396240e-01 -8.326957374811172485e-02 7.659461349248886108e-02 -2.315148711204528809e-01 1.163566485047340393e-01 -3.080699443817138672e-01 8.589353412389755249e-02 -1.080411896109580994e-01 -1.825197786092758179e-02
-2.293576449155807495e-01 -2.707060575485229492e-01 2.431014478206634521e-01 9.241767227649688721e-02 -1.273272037506103516e-01 -1.511325687170028687e-01 1.253885775804519653e-02 -4.793984815478324890e-02 2.099636644124984741e-01 1.341957300901412964e-01 1.534824371337890625e-01 -6.202095001935958862e-02 1.079346686601638794e-01 -1.009790450334548950e-01 6.006884388625621796e-03 3.330097496509552002e-01 -8.983588963747024536e-02 -3.369051814079284668e-01 9.810275584459304810e-02 2.195592671632766724e-01 2.087702453136444092e-01 1.702697724103927612e-01 -1.966080367565155029e-01 -2.456986010074615479e-01 -2.093368768692016602e-01 1.667695641517639160e-01 -7.195797562599182129e-02 9.525787830352783203e-02 -1.101093143224716187e-01 1.601248979568481445e-01 2.302609980106353760e-01 1.225352510809898376e-01
-2.481846064329147339e-01 -1.272027492523193359e-01 1.820352673530578613e-01 -5.318134278059005737e-02 1.742625795304775238e-02 -5.136099830269813538e-02 -1.459508389234542847e-01 8.239176869392395020e-02 2.778213918209075928e-01 6.989997625350952148e-02 6.340245157480239868e-02 -1.542779803276062012e-01 2.129537612199783325e-01 3.117865882813930511e-02 9.240373224020004272e-02 3.747099041938781738e-01 -1.429315507411956787e-01 -1.483980119228363037e-01 2.833121418952941895e-01 6.503161787986755371e-02 4.027663767337799072e-01 1.469877213239669800e-01 -1.810049116611480713e-01 -9.691182523965835571e-02 -1.814780831336975098e-01 -9.078812599182128906e-02 1.058478429913520813e-01 2.244760841131210327e-01 -2.669090330600738525e-01 2.924315258860588074e-02 5.617538001388311386e-03 1.491417288780212402e-01
-3.112466335296630859e-01 -1.543141454458236694e-01 -4.051344469189643860e-02 4.719775915145874023e-02 -8.440505713224411011e-02 1.036632210016250610e-01 -1.787592619657516479e-01 -1.875779181718826294e-01 1.065753549337387085e-01 -2.134856581687927246e-01 2.242358177900314331e-01 6.532736867666244507e-02 1.589611023664474487e-01 -1.574603617191314697e-01 1.734694987535476685e-01 3.348371386528015137e-01 5.396505072712898254e-02 -4.146908819675445557e-01 8.022966980934143066e-02 1.535260677337646484e-01 -5.556785315275192261e-02 -6.196526437997817993e-02 -2.368135750293731689e-01 -1.764716804027557373e-01 -1.162503957748413086e-01 1.159269083291292191e-02 -1.512750983238220215e-01 4.536740854382514954e-02 -9.757389128208160400e-02 -1.488827913999557495e-02 2.562771141529083252e-01 2.713481485843658447e-01
2.584094554185867310e-02 -2.332535535097122192e-01 1.020925492048263550e-01 6.074615567922592163e-02 1.448525954037904739e-02 7.727096229791641235e-02 -1.564737111330032349e-01 -1.239676475524902344e-01 -9.016249678097665310e-04 1.162121370434761047e-01 4.450263679027557373e-01 -2.389239370822906494e-01 2.765818536281585693e-01 3.680653125047683716e-02 9.272347390651702881e-02 -5.408218502998352051e-02 -1.681422889232635498e-01 -8.293710649013519287e-02 1.643803864717483521e-01 6.053016707301139832e-02 -6.452828645706176758e-02 2.484960854053497314e-01 -1.299097537994384766e-01 -5.200038850307464600e-02 9.381730854511260986e-02 -4.073990508913993835e-02 8.250842802226543427e-03 -7.631412148475646973e-02 -2.346542030572891235e-01 -1.976399309933185577e-02 5.262617468833923340e-01 1.633327454328536987e-01
-3.136092051863670349e-02 -2.129676043987274170e-01 -1.931120082736015320e-02 -2.315807156264781952e-02 -5.277680978178977966e-02 8.347390592098236084e-02 -1.459020078182220459e-01 9.333895146846771240e-02 -1.957208365201950073e-01 1.688182204961776733e-01 2.031050622463226318e-01 -2.488284409046173096e-01 -4.582529421895742416e-03 -1.216448917984962463e-01 1.853316873311996460e-01 6.398822367191314697e-02 -5.024636909365653992e-02 -3.589069545269012451e-01 2.254692912101745605e-01 -2.016184478998184204e-01 4.156050458550453186e-02 2.467339038848876953e-01 3.557999134063720703e-01 -2.885552048683166504e-01 -1.878817379474639893e-01 2.844177782535552979e-01 4.222737252712249756e-02 7.907019555568695068e-02 -1.212598523125052452e-03 -4.062265530228614807e-02 1.967954486608505249e-01 1.728256493806838989e-01
-1.960202455520629883e-01 -6.813958287239074707e-02 2.688145339488983154e-01 -1.178910285234451294e-01 6.364549696445465088e-02 2.795226871967315674e-01 -5.637327954173088074e-02 -2.718584053218364716e-02 9.410072863101959229e-02 6.477554887533187866e-02 7.900165766477584839e-02 -3.053847849369049072e-01 9.284947812557220459e-02 3.167208633385598660e-04 7.626357953995466232e-03 3.833729028701782227e-01 -2.603838741779327393e-01 1.406346559524536133e-01 -1.020417828112840652e-02 7.680699229240417480e-02 -2.134840935468673706e-02 2.518194913864135742e-01 -1.009186431765556335e-01 -2.036297917366027832e-01 1.911481283605098724e-02 5.798108503222465515e-02 -2.448233366012573242e-01 2.002679854631423950e-01 -2.175420373678207397e-01 1.300731003284454346e-01 3.921902552247047424e-02 3.712310194969177246e-01
4.067583754658699036e-02 1.466623842716217041e-01 8.344874531030654907e-02 2.296237275004386902e-02 -1.373357474803924561e-01 2.954771518707275391e-01 -3.263724148273468018e-01 -8.525577187538146973e-02 -2.442038804292678833e-02 1.048079654574394226e-01 2.858077585697174072e-01 6.542062759399414062e-02 -6.294471025466918945e-02 3.579827249050140381e-01 2.817346453666687012e-01 -6.821698695421218872e-02 -3.798790872097015381e-01 -2.623392827808856964e-02 1.021535769104957581e-01 3.784558549523353577e-02 -4.333034902811050415e-02 1.165723428130149841e-01 -1.649293750524520874e-01 -1.474635601043701172e-01 -3.703722357749938965e-01 -1.225063651800155640e-01 -1.109227091073989868e-01 1.144487857818603516e-01 4.310457408428192139e-02 -1.170342117547988892e-01 1.119381114840507507e-01 -9.355293214321136475e-02
2.140340059995651245e-01 5.971970409154891968e-02 3.108566701412200928e-01 2.892683260142803192e-02 1.516250148415565491e-02 7.542312890291213989e-02 -1.367089152336120605e-01 -1.751440316438674927e-01 -3.817980363965034485e-02 1.676438935101032257e-02 3.067484200000762939e-01 -2.123946845531463623e-01 -1.250315755605697632e-01 3.466266393661499023e-02 1.334250718355178833e-01 -3.690472990274429321e-02 -1.145185306668281555e-01 -1.521833389997482300e-01 -3.078096173703670502e-02 6.547059863805770874e-03 1.021446585655212402e-01 5.083324313163757324e-01 -4.401305690407752991e-02 -1.233513355255126953e-01 -3.041937649250030518e-01 1.782287359237670898e-01 -2.790276408195495605e-01 1.231920272111892700e-01 -2.012322396039962769e-01 -2.934940159320831299e-02 -1.106611862778663635e-01 1.635270416736602783e-01
-1.950892359018325806e-01 -1.902702748775482178e-01 2.016541315242648125e-03 3.019191883504390717e-02 -4.532315209507942200e-02 -5.184097960591316223e-02 7.575702667236328125e-02 -1.737670153379440308e-01 7.766054477542638779e-03 -1.477634906768798828e-01 2.413988709449768066e-01 8.725435286760330200e-02 -2.582728117704391479e-02 -1.572033576667308807e-02 2.812000811100006104e-01 1.013210862874984741e-01 -2.155570834875106812e-01 -1.195448860526084900e-01 7.084749639034271240e-02 1.100588515400886536e-01 4.965445995330810547e-01 1.447086036205291748e-01 1.736285537481307983e-01 -2.152439057826995850e-01 -1.222654059529304504e-01 -1.943789422512054443e-01 -2.764183580875396729e-01 -3.018330037593841553e-02 1.072682365775108337e-01 -1.491127721965312958e-02 3.690919280052185059e-01 7.900335639715194702e-02
-2.477538138628005981e-01 7.212511450052261353e-02 9.055116772651672363e-02 -1.035788804292678833e-01 -3.413003683090209961e-01 -1.818080246448516846e-02 -1.173604056239128113e-01 -3.361491858959197998e-01 -1.624779701232910156e-01 -1.602108776569366455e-01 1.699995994567871094e-01 -1.945819556713104248e-01 -2.976202592253684998e-02 8.401555567979812622e-02 1.280784904956817627e-01 3.088617026805877686e-01 -6.108842324465513229e-03 -1.040684953331947327e-01 1.709952056407928467e-01 1.124088093638420105e-02 1.288032829761505127e-01 1.490704119205474854e-01 1.699928194284439087e-01 -3.031678199768066406e-01 4.851449280977249146e-02 -7.861319463700056076e-04 -8.658494800329208374e-02 2.579862996935844421e-02 -9.709618985652923584e-02 1.145426332950592041e-01 4.080312252044677734e-01 -1.814418435096740723e-01
-2.573471069335937500e-01 -2.456697635352611542e-03 -3.889145702123641968e-02 2.952122688293457031e-01 2.197933569550514221e-02 1.981560587882995605e-01 -2.259807288646697998e-01 5.825942009687423706e-02 1.124612390995025635e-01 -1.400392875075340271e-02 3.638198375701904297e-01 2.368320897221565247e-02 -2.162395119667053223e-01 6.349052488803863525e-02 5.010352656245231628e-02 1.678042411804199219e-01 -3.664293140172958374e-02 1.134910434484481812e-01 7.553908973932266235e-02 1.810509413480758667e-01 -6.702997535467147827e-02 3.802158832550048828e-01 -5.159577354788780212e-02 -2.086567729711532593e-01 -3.813441097736358643e-01 -9.782774746417999268e-02 -3.065616190433502197e-01 -5.787284672260284424e-02 -1.261539161205291748e-01 7.577408105134963989e-02 -3.755235113203525543e-03 4.130070656538009644e-02
-3.676609992980957031e-01 -2.752448618412017822e-01 6.477694213390350342e-02 -7.848755270242691040e-02 -4.378331452608108521e-02 -5.119896307587623596e-02 1.289719343185424805e-01 6.944114714860916138e-02 1.393723674118518829e-02 -2.944163382053375244e-01 2.435325235128402710e-01 -1.253982037305831909e-01 9.644649177789688110e-02 -5.002706497907638550e-02 1.794327795505523682e-01 1.478273719549179077e-01 -4.536609165370464325e-03 -5.145923420786857605e-02 -1.423269510269165039e-01 1.404117047786712646e-01 3.231990039348602295e-01 9.264484792947769165e-02 3.112326003611087799e-02 -4.122549891471862793e-01 -1.418363023549318314e-02 -3.150241076946258545e-02 -2.749266028404235840e-01 3.930359706282615662e-02 5.352179706096649170e-02 4.218614473938941956e-02 3.281208276748657227e-01 8.785465359687805176e-02
-6.384631991386413574e-02 -1.006442010402679443e-01 8.809977443888783455e-04 1.102855280041694641e-01 -1.459013968706130981e-01 2.677832841873168945e-01 -1.011656299233436584e-01 -3.067037165164947510e-01 -7.367635518312454224e-02 8.082891255617141724e-02 6.371884047985076904e-02 -2.266241163015365601e-01 -1.371543407440185547e-01 5.543018877506256104e-02 2.088318914175033569e-01 -1.817737072706222534e-01 -2.316741794347763062e-01 -4.072512388229370117e-01 -3.015076741576194763e-02 8.980381488800048828e-02 1.887355297803878784e-01 -1.566373258829116821e-01 -1.437328904867172241e-01 -3.758830130100250244e-01 -1.329686492681503296e-01 -1.802229136228561401e-01 -1.978387534618377686e-01 1.379920989274978638e-01 2.830241620540618896e-02 3.816694393754005432e-02 -1.178086996078491211e-01 1.879738420248031616e-01
-1.426542550325393677e-01 -8.151199668645858765e-02 3.152804076671600342e-01 1.975257880985736847e-02 -1.371456682682037354e-01 -1.670569181442260742e-02 -1.752507835626602173e-01 -3.012266755104064941e-01 2.138329446315765381e-01 1.277742683887481689e-01 2.235606461763381958e-01 5.805917829275131226e-02 -9.958149492740631104e-02 -3.575699776411056519e-02 1.311581730842590332e-01 4.408630728721618652e-01 -6.309228390455245972e-02 -2.023285329341888428e-01 -6.831233948469161987e-02 1.165299341082572937e-01 6.403519958257675171e-02 2.081672549247741699e-01 -9.384299069643020630e-02 -3.837180435657501221e-01 -2.411060966551303864e-02 5.990635603666305542e-02 -6.154466420412063599e-02 6.751796603202819824e-02 -2.312886863946914673e-01 -6.949475407600402832e-02 1.702703535556793213e-01 1.674532741308212280e-01
-4.080731868743896484e-01 -1.903051510453224182e-03 1.094592083245515823e-02 -4.341793805360794067e-02 2.032101303339004517e-01 3.923728466033935547e-01 -2.202306175604462624e-03 -3.457999974489212036e-02 1.898843050003051758e-01 -9.971845149993896484e-02 2.509651482105255127e-01 2.511042058467864990e-01 -6.982783228158950806e-02 7.237225770950317383e-02 -5.777703225612640381e-02 1.403263956308364868e-01 -2.153478115797042847e-01 7.261891663074493408e-02 -2.051261998713016510e-02 9.017886966466903687e-02 1.667095869779586792e-01 2.415168434381484985e-01 -1.212450638413429260e-01 -2.515131980180740356e-02 -2.322808951139450073e-01 -1.474402248859405518e-01 -2.884502708911895752e-01 4.310681298375129700e-02 -3.001160919666290283e-01 5.919722840189933777e-02 1.106283888220787048e-01 4.015308246016502380e-02
-9.614788740873336792e-02 -1.319831311702728271e-01 -9.746572375297546387e-02 -5.939322523772716522e-03 -9.552969038486480713e-02 5.915980339050292969e-01 -3.290867805480957031e-01 -2.038121521472930908e-01 -9.818740934133529663e-02 -6.579777598381042480e-02 3.242852091789245605e-01 1.507772207260131836e-01 -8.310166001319885254e-02 2.409048937261104584e-02 5.724143981933593750e-02 1.541580557823181152e-01 -1.037357300519943237e-01 2.831078693270683289e-02 1.039614453911781311e-01 -1.591991782188415527e-01 9.656979143619537354e-02 2.154536545276641846e-01 -1.096729654818773270e-02 -8.298616111278533936e-02 -1.786190420389175415e-01 -1.021626219153404236e-01 -9.002894163131713867e-03 -9.628485888242721558e-02 -1.857946813106536865e-01 1.820993870496749878e-01 5.660455673933029175e-02 2.131007313728332520e-01
-3.887850940227508545e-01 -1.724834553897380829e-02 -6.625322252511978149e-02 9.342255443334579468e-02 -2.076124399900436401e-01 2.459424287080764771e-01 -8.286084630526602268e-04 1.327247172594070435e-01 -1.479060351848602295e-01 -2.852824330329895020e-01 1.215222254395484924e-01 1.977707445621490479e-01 1.362400203943252563e-01 2.965738475322723389e-01 -1.585682183504104614e-01 1.452918499708175659e-01 -1.101876795291900635e-01 -6.714047491550445557e-02 2.159028202295303345e-01 1.519972980022430420e-01 2.428940087556838989e-01 2.941803932189941406e-01 1.079560220241546631e-01 -2.109636068344116211e-01 -5.557689350098371506e-03 -2.478063702583312988e-01 -8.086963742971420288e-02 1.788505017757415771e-01 -1.237911265343427658e-02 -5.717614665627479553e-02 1.807747781276702881e-02 1.119299903512001038e-01
-9.220259636640548706e-02 -9.145208448171615601e-02 5.971014872193336487e-02 2.436684072017669678e-01 -1.135935634374618530e-01 7.716821134090423584e-02 -3.393436968326568604e-01 1.279237419366836548e-01 1.584617346525192261e-01 -6.149148195981979370e-02 4.113596677780151367e-01 -1.728600449860095978e-02 -2.904824614524841309e-01 9.717123955488204956e-02 -5.243095010519027710e-02 1.906365007162094116e-01 -8.680104464292526245e-02 -8.439455181360244751e-02 1.709137558937072754e-01 1.211800873279571533e-01 -1.318168044090270996e-01 2.177650630474090576e-01 -6.737919896841049194e-02 -2.738687098026275635e-01 -1.667733192443847656e-01 -1.125556752085685730e-01 -2.863982021808624268e-01 -1.875088959932327271e-01 -1.955405175685882568e-01 1.386031657457351685e-01 -1.473756786435842514e-02 1.423862129449844360e-01
1.321173310279846191e-01 6.309218704700469971e-02 -4.467589035630226135e-02 -5.885089188814163208e-02 2.397975325584411621e-02 1.796869635581970215e-01 -3.179276883602142334e-01 -1.759168207645416260e-01 -3.974888846278190613e-02 9.693395346403121948e-03 3.762669265270233154e-01 1.140996143221855164e-01 1.401463598012924194e-01 -1.053093001246452332e-01 -4.190554842352867126e-02 3.810888230800628662e-01 -2.225384116172790527e-01 -1.067131534218788147e-01 8.368434011936187744e-02 -4.620511084794998169e-03 1.727975755929946899e-01 2.970652580261230469e-01 1.207150984555482864e-02 -6.972612440586090088e-02 -9.388666599988937378e-02 -6.348250806331634521e-02 -5.307162180542945862e-02 1.298629194498062134e-01 1.349303275346755981e-01 4.026114344596862793e-01 1.086217239499092102e-01 2.419844865798950195e-01
6.069571711122989655e-03 -1.672909827902913094e-03 2.233198285102844238e-01 -1.452368497848510742e-01 -4.876096546649932861e-02 6.065772101283073425e-02 -1.709406524896621704e-01 -1.566697806119918823e-01 6.012387946248054504e-02 -3.471525385975837708e-02 2.455230504274368286e-01 3.786018863320350647e-02 -1.605678945779800415e-01 -2.201992459595203400e-02 -4.009988531470298767e-02 3.764716684818267822e-01 -2.865763306617736816e-01 -9.568309038877487183e-02 -8.116148412227630615e-02 -2.135586552321910858e-02 3.939082846045494080e-02 3.718962967395782471e-01 -8.101122081279754639e-02 -3.469032645225524902e-01 -8.266820758581161499e-02 -9.742907434701919556e-02 2.753760665655136108e-02 3.220635354518890381e-01 -2.266454845666885376e-01 2.633929550647735596e-01 -1.498728096485137939e-01 6.267128884792327881e-02
-4.704248905181884766e-02 -7.821253687143325806e-02 2.489880658686161041e-02 3.423367161303758621e-03 -1.848111599683761597e-01 -1.608146470971405506e-03 6.088686361908912659e-02 -2.298303693532943726e-02 -1.164977103471755981e-01 -1.717817187309265137e-01 3.410909771919250488e-01 1.995716243982315063e-01 -9.260453283786773682e-02 -7.655007392168045044e-02 1.803495436906814575e-01 1.136750802397727966e-01 -1.761296987533569336e-01 -1.571923196315765381e-01 3.411002084612846375e-02 5.732033774256706238e-02 4.132085740566253662e-01 -1.680018939077854156e-02 1.405203938484191895e-01 -1.915805935859680176e-01 -2.046994417905807495e-01 -1.872767210006713867e-01 -3.915068805217742920e-01 -1.052963659167289734e-01 -2.485615201294422150e-02 3.351098671555519104e-02 3.998465240001678467e-01 5.383769422769546509e-02
-1.882795691490173340e-01 2.681444883346557617e-01 -8.099366724491119385e-02 -1.148173362016677856e-01 -2.064047604799270630e-01 2.317952662706375122e-01 -4.033071175217628479e-02 1.706399396061897278e-02 1.800579018890857697e-02 3.824685991276055574e-04 1.673070043325424194e-01 1.040678843855857849e-01 -4.135239496827125549e-02 2.688391879200935364e-02 -5.829069763422012329e-02 -3.103155456483364105e-02 -3.139551579952239990e-01 -5.752682313323020935e-02 1.710332185029983521e-01 -6.833817809820175171e-02 -5.359061807394027710e-02 2.564786076545715332e-01 -2.773460149765014648e-01 -1.122447624802589417e-01 -4.811403751373291016e-01 -2.547013163566589355e-01 -2.314500361680984497e-01 -1.330013722181320190e-01 -1.071990281343460083e-01 -5.389511957764625549e-02 2.244720011949539185e-01 4.830418899655342102e-02
-2.061286270618438721e-01 -1.683738529682159424e-01 9.959083050489425659e-02 1.143086701631546021e-02 -2.876104116439819336e-01 9.029359370470046997e-02 -3.523704037070274353e-02 -1.828982532024383545e-01 -2.955673635005950928e-01 -1.838339567184448242e-01 2.191521674394607544e-01 -2.181957662105560303e-01 2.570513077080249786e-02 -4.405346512794494629e-02 3.312637507915496826e-01 1.142974197864532471e-01 -2.969480305910110474e-02 -2.920604348182678223e-01 1.739422529935836792e-01 2.347873747348785400e-01 -4.565997049212455750e-02 4.899439960718154907e-02 -6.179796904325485229e-02 -2.343947589397430420e-01 -9.043192118406295776e-02 -1.061987951397895813e-01 2.573648467659950256e-02 1.551198512315750122e-01 1.475502401590347290e-01 4.149423539638519287e-02 3.840648233890533447e-01 -3.696743398904800415e-02
-5.690325424075126648e-02 2.785431407392024994e-02 -1.720707714557647705e-01 -7.755964994430541992e-02 -2.587209343910217285e-01 -1.675164252519607544e-01 -5.014834180474281311e-02 -1.945753544569015503e-01 -1.060289442539215088e-01 -1.988440901041030884e-01 2.198038846254348755e-01 -1.118290722370147705e-01 -1.280668675899505615e-01 8.753919601440429688e-02 2.126612663269042969e-01 4.893708527088165283e-01 -1.420350521802902222e-01 -3.558441624045372009e-02 1.547854840755462646e-01 1.225048601627349854e-01 3.626378718763589859e-03 1.389587372541427612e-01 2.009227275848388672e-01 -3.433779776096343994e-01 -2.145662717521190643e-02 -5.100497603416442871e-02 -1.256606280803680420e-01 4.575210437178611755e-02 -2.312353551387786865e-01 2.051503509283065796e-01 2.236320525407791138e-01 -9.764189831912517548e-03
1.934528499841690063e-01 -9.026375412940979004e-02 -4.377867653965950012e-02 -2.535030618309974670e-02 -2.368898391723632812e-01 3.057767152786254883e-01 8.087830245494842529e-02 6.732801347970962524e-02 1.611641794443130493e-01 6.366154551506042480e-02 2.856020927429199219e-01 9.278468042612075806e-02 2.017215639352798462e-01 -2.899893224239349365e-01 -2.501614019274711609e-02 2.668943107128143311e-01 -6.253182888031005859e-02 -1.072858422994613647e-01 9.280008077621459961e-02 5.030510947108268738e-02 1.119343936443328857e-01 -4.788536205887794495e-02 1.529118716716766357e-01 -2.964519858360290527e-01 -3.122248947620391846e-01 -1.098187565803527832e-01 -1.132261008024215698e-01 2.733947634696960449e-01 -2.535331808030605316e-02 9.459421783685684204e-02 1.812937557697296143e-01 -2.865518927574157715e-01
9.821812063455581665e-02 -2.234836816787719727e-01 -1.396989077329635620e-01 6.485882401466369629e-02 -2.142613828182220459e-01 3.196047842502593994e-01 9.385848045349121094e-02 -1.705425232648849487e-01 -1.027010157704353333e-01 2.609669566154479980e-01 1.496450006961822510e-01 9.960555285215377808e-02 -8.169759809970855713e-02 2.144340239465236664e-02 1.225028261542320251e-01 2.162778079509735107e-01 1.288920938968658447e-01 -1.425215750932693481e-01 3.039570758119225502e-03 1.379075348377227783e-01 3.141286075115203857e-01 2.359375357627868652e-01 -2.992934286594390869e-01 -2.760466039180755615e-01 -1.676180958747863770e-01 -5.989173077978193760e-04 -5.337291210889816284e-02 1.491065621376037598e-01 9.546042233705520630e-02 -4.893011972308158875e-02 1.368664354085922241e-01 3.022602200508117676e-01
1.867570132017135620e-01 -2.722139656543731689e-01 1.013790722936391830e-02 6.978038698434829712e-02 4.139166697859764099e-02 2.010420262813568115e-01 5.061898846179246902e-03 5.038463696837425232e-02 2.700758576393127441e-01 2.523548901081085205e-01 2.714114189147949219e-01 -2.184079289436340332e-01 1.671035885810852051e-01 7.277659326791763306e-02 1.062675416469573975e-01 1.606315374374389648e-01 -1.463934034109115601e-01 -1.081570461392402649e-01 5.363929644227027893e-02 -1.140808388590812683e-01 1.030705124139785767e-01 3.277667760848999023e-01 1.854466795921325684e-01 -2.417329251766204834e-01 2.962720580399036407e-02 -1.746749728918075562e-01 -8.594942837953567505e-02 -5.909912660717964172e-02 -2.044254988431930542e-01 1.194532960653305054e-01 3.846963942050933838e-01 8.263599872589111328e-02
-1.264479756355285645e-01 4.243014007806777954e-02 2.633465267717838287e-02 2.045210003852844238e-01 -6.554672867059707642e-02 -2.341110631823539734e-02 -2.446042150259017944e-01 1.345951259136199951e-01 1.702363044023513794e-01 -7.254147529602050781e-02 4.853683114051818848e-01 1.817391999065876007e-02 -1.391110122203826904e-01 1.772139221429824829e-01 -8.341579884290695190e-02 2.806350886821746826e-01 -4.905186593532562256e-02 1.175787951797246933e-02 1.605073958635330200e-01 1.143367588520050049e-01 4.129811003804206848e-02 4.148519337177276611e-01 2.587769366800785065e-02 -1.103747040033340454e-01 -2.520007491111755371e-01 -7.686521857976913452e-02 -2.597255408763885498e-01 -1.234661862254142761e-01 -1.642325818538665771e-01 1.733701974153518677e-01 -5.497643258422613144e-03 1.142679005861282349e-01
-1.333128213882446289e-01 -4.202795028686523438e-02 6.537318974733352661e-02 -1.563419252634048462e-01 -1.624543406069278717e-02 4.569140821695327759e-02 -2.178684771060943604e-01 -1.348029524087905884e-01 -1.404942721128463745e-01 -3.490174710750579834e-01 2.908619642257690430e-01 -6.183858960866928101e-02 2.216330468654632568e-01 1.885453797876834869e-02 2.599124312400817871e-01 1.961518675088882446e-01 -4.353729635477066040e-02 -5.193524435162544250e-02 4.300250858068466187e-02 4.743429645895957947e-02 4.244176745414733887e-01 2.965990453958511353e-02 1.958844959735870361e-01 -2.719572484493255615e-01 -1.170316785573959351e-01 -6.147253513336181641e-02 -2.201344072818756104e-01 -6.879377365112304688e-02 1.965914107859134674e-02 -3.558627143502235413e-02 3.195440769195556641e-01 1.476808190345764160e-01
-5.706409737467765808e-02 3.150654258206486702e-03 -1.088792458176612854e-01 2.104346007108688354e-01 -2.291946113109588623e-01 3.371664583683013916e-01 4.468877986073493958e-02 5.354265868663787842e-02 2.314904332160949707e-01 7.649906724691390991e-02 2.338802367448806763e-01 -2.516161203384399414e-01 9.232939779758453369e-02 2.404125593602657318e-02 2.563170529901981354e-02 1.473708301782608032e-01 -1.496143192052841187e-01 -4.820536971092224121e-01 1.860907860100269318e-02 -1.058287732303142548e-02 2.540184855461120605e-01 4.608915001153945923e-02 9.828408062458038330e-02 -1.621900945901870728e-01 1.437579691410064697e-01 -1.249683275818824768e-01 -7.273216545581817627e-02 1.237205043435096741e-02 -3.136040568351745605e-01 1.561736911535263062e-01 6.177270039916038513e-02 1.856858879327774048e-01
1.409642398357391357e-02 -1.614581234753131866e-02 1.225359737873077393e-01 -2.179639786481857300e-01 9.717752039432525635e-02 2.707977406680583954e-02 1.951966551132500172e-03 1.441050916910171509e-01 2.474197186529636383e-02 8.279322087764739990e-02 3.141411840915679932e-01 4.484545812010765076e-02 2.612031698226928711e-01 8.285892545245587826e-04 -8.403919637203216553e-03 -1.922919787466526031e-02 2.674544751644134521e-01 -3.843709230422973633e-01 2.987522482872009277e-01 -8.904782682657241821e-02 2.234322726726531982e-01 2.238273918628692627e-01 -1.542236306704580784e-03 -1.120518594980239868e-01 -1.730552762746810913e-01 -1.945050209760665894e-01 -1.176493242383003235e-01 3.248326182365417480e-01 -2.058369666337966919e-01 2.184058576822280884e-01 1.494319736957550049e-01 -2.583646588027477264e-02
-1.977973729372024536e-01 -3.713705837726593018e-01 2.272843122482299805e-01 -5.689948052167892456e-02 -2.681157737970352173e-02 6.020876020193099976e-02 -8.770762942731380463e-04 -3.513999516144394875e-03 -1.622610688209533691e-01 3.195137083530426025e-01 2.424836903810501099e-01 -7.278192043304443359e-02 4.978773742914199829e-02 9.519100189208984375e-02 -2.055340856313705444e-01 9.157785773277282715e-02 2.432937026023864746e-01 -1.287934929132461548e-01 1.319539546966552734e-01 -7.916203886270523071e-02 4.994459822773933411e-02 2.274541705846786499e-01 3.627202659845352173e-02 -3.330694139003753662e-01 -1.758543252944946289e-01 -3.001250326633453369e-01 -1.788795292377471924e-01 -1.336293071508407593e-01 5.662456899881362915e-02 2.264200896024703979e-01 -3.733006492257118225e-02 -1.279222071170806885e-01
-3.159840404987335205e-01 -2.467602342367172241e-01 -7.637158781290054321e-02 2.150513231754302979e-02 1.066456213593482971e-01 -1.288902908563613892e-01 1.352497469633817673e-02 9.234723635017871857e-03 -1.816921122372150421e-02 -2.402641475200653076e-01 1.088883355259895325e-01 3.794563561677932739e-02 -7.102487981319427490e-02 1.046437621116638184e-01 2.518761754035949707e-01 8.555101603269577026e-02 -1.816690415143966675e-01 -1.492625027894973755e-01 -4.456458240747451782e-02 1.567081212997436523e-01 1.628815829753875732e-01 2.181597650051116943e-01 1.937005519866943359e-01 -3.147102892398834229e-01 -1.725899279117584229e-01 -2.723137736320495605e-01 -2.270708531141281128e-01 -5.195630714297294617e-02 5.402905121445655823e-02 -5.663168802857398987e-02 4.210894703865051270e-01 1.115664392709732056e-01
-1.210390124469995499e-02 -2.334439009428024292e-02 2.148436605930328369e-01 -2.724007666110992432e-01 2.520835958421230316e-02 2.380582839250564575e-01 -1.020271852612495422e-01 -8.907583355903625488e-02 1.348786205053329468e-01 -4.969740658998489380e-02 4.889614582061767578e-01 -1.263906508684158325e-01 5.153284594416618347e-02 1.786824911832809448e-01 3.484745025634765625e-01 2.124279737472534180e-02 -8.860361576080322266e-02 4.587375558912754059e-03 2.165298312902450562e-01 2.365360707044601440e-01 -1.443028822541236877e-02 2.608852386474609375e-01 2.197942882776260376e-01 -1.895549148321151733e-01 -4.267370328307151794e-02 6.455514580011367798e-02 -2.026701271533966064e-01 1.525094956159591675e-01 -9.996861219406127930e-02 -1.507663726806640625e-01 2.458828873932361603e-02 6.512276083230972290e-02
-2.457504868507385254e-01 1.641961336135864258e-01 -3.637469932436943054e-02 2.005668729543685913e-01 1.828522048890590668e-02 4.699841514229774475e-02 -1.512128263711929321e-01 7.020621001720428467e-02 2.399427145719528198e-01 4.135082289576530457e-02 8.632426708936691284e-02 4.905637353658676147e-02 1.236686632037162781e-01 -4.335612989962100983e-03 1.597348451614379883e-01 -2.241181768476963043e-02 3.689322993159294128e-02 -2.540273666381835938e-01 6.509303301572799683e-02 2.736849486827850342e-01 3.143873810768127441e-01 4.353006482124328613e-01 -2.595118880271911621e-01 -1.343294084072113037e-01 -1.568862050771713257e-01 -1.043587476015090942e-01 2.568029053509235382e-02 1.287313401699066162e-01 -2.747848927974700928e-01 1.414446979761123657e-01 -2.156325243413448334e-02 2.506505846977233887e-01
-3.159509599208831787e-01 -7.332129031419754028e-02 -1.189196035265922546e-01 -8.566326647996902466e-02 -1.991449892520904541e-01 2.006737440824508667e-01 -3.895631432533264160e-02 -3.184775114059448242e-01 -2.873292267322540283e-01 -1.282477676868438721e-01 -1.060340553522109985e-01 -2.317824959754943848e-01 -5.972965434193611145e-02 4.427213966846466064e-02 2.313847690820693970e-01 1.375599056482315063e-01 -2.109262198209762573e-01 -1.625151336193084717e-01 4.351734742522239685e-02 -5.353322718292474747e-03 1.308245509862899780e-01 2.973905503749847412e-01 -9.258580952882766724e-02 -3.248773515224456787e-01 7.222179323434829712e-02 -7.235094904899597168e-02 -2.770679891109466553e-01 1.927844434976577759e-01 5.286121368408203125e-02 -1.683330386877059937e-01 -2.095484919846057892e-02 5.829118192195892334e-03
-1.086158603429794312e-01 -1.895399689674377441e-01 2.409924566745758057e-01 -1.206311583518981934e-01 -4.160866513848304749e-02 2.041046023368835449e-01 1.097853630781173706e-01 -2.128376960754394531e-01 7.256401330232620239e-02 -1.433090418577194214e-01 1.548438072204589844e-01 -5.599357187747955322e-03 -7.850297540426254272e-02 -2.245978862047195435e-01 1.137992143630981445e-01 4.089389145374298096e-01 -3.113840222358703613e-01 -1.108308658003807068e-01 1.424612402915954590e-01 2.515305578708648682e-01 2.304466441273689270e-02 -9.229094721376895905e-03 -1.500852853059768677e-01 -3.502936661243438721e-02 -2.987035214900970459e-01 -1.898390501737594604e-01 6.668675690889358521e-02 -1.727253645658493042e-01 -1.726541668176651001e-01 9.652180224657058716e-02 5.402810499072074890e-02 2.711861729621887207e-01
-1.618577241897583008e-01 -1.418647635728120804e-02 -1.418183837085962296e-02 1.958001703023910522e-01 -1.790661364793777466e-01 6.220501288771629333e-02 3.231323957443237305e-01 -5.919246468693017960e-03 -2.027267822995781898e-03 4.854401201009750366e-02 2.883861362934112549e-01 -4.182713627815246582e-01 -2.146966010332107544e-01 -1.716828322969377041e-03 -2.398197911679744720e-02 8.301927894353866577e-02 -2.658907175064086914e-01 -3.359146118164062500e-01 1.151590645313262939e-01 2.280801832675933838e-01 5.489470437169075012e-02 8.419819921255111694e-02 2.629238739609718323e-02 -2.228951007127761841e-01 -6.280784308910369873e-02 1.746263727545738220e-02 -2.498659305274486542e-02 2.031461745500564575e-01 9.728887677192687988e-02 -7.455634325742721558e-02 3.316551148891448975e-01 -1.338122319430112839e-02
-6.959462165832519531e-02 1.717548370361328125e-01 2.059033215045928955e-01 -1.316234190016984940e-02 -1.418536752462387085e-01 -1.110794171690940857e-01 -2.652801573276519775e-01 -2.274131178855895996e-01 7.995074242353439331e-02 -1.221104413270950317e-01 2.817696034908294678e-01 -7.661379873752593994e-02 -8.111081272363662720e-02 1.740579679608345032e-02 -6.151755526661872864e-02 1.792858541011810303e-01 -8.566904813051223755e-02 -1.556374947540462017e-03 -1.123715564608573914e-01 8.098795264959335327e-02 -1.525256633758544922e-01 3.052310347557067871e-01 1.021662950515747070e-01 -4.217658340930938721e-01 -2.645482420921325684e-01 -1.031722947955131531e-01 6.613756716251373291e-02 2.862825393676757812e-01 -3.269335329532623291e-01 7.855451852083206177e-02 6.126256659626960754e-02 -6.407260149717330933e-02
-1.841233670711517334e-02 1.963906735181808472e-02 2.534395270049571991e-02 -8.098877221345901489e-02 -8.133058995008468628e-02 2.789444327354431152e-01 -1.040671244263648987e-01 5.914925038814544678e-02 -1.605206131935119629e-01 -1.693495810031890869e-01 1.693525910377502441e-01 -4.098647832870483398e-01 -1.092572361230850220e-01 1.353620141744613647e-01 2.744979560375213623e-01 1.299448460340499878e-01 5.601696204394102097e-03 2.838461399078369141e-01 4.875788465142250061e-03 -7.946977764368057251e-02 -1.528298761695623398e-02 3.320170938968658447e-01 -1.707254559732973576e-03 -2.679500579833984375e-01 -3.679224848747253418e-01 -1.371787302196025848e-02 -1.390346735715866089e-01 1.669877320528030396e-01 -1.188305243849754333e-01 2.020371854305267334e-01 -7.624421268701553345e-02 8.353623002767562866e-02
-2.426831275224685669e-01 6.494602654129266739e-03 -1.409863829612731934e-01 -2.063837647438049316e-01 1.338215917348861694e-01 4.240810275077819824e-01 -8.240668475627899170e-02 1.000709980726242065e-01 2.823565900325775146e-01 -3.206231445074081421e-02 3.196815252304077148e-01 -1.946349292993545532e-01 -8.659733831882476807e-02 8.974362164735794067e-02 1.576870083808898926e-01 -9.062790125608444214e-02 -5.292008817195892334e-02 -1.824682503938674927e-01 -4.833212494850158691e-02 1.595125496387481689e-01 1.771759241819381714e-01 3.340973258018493652e-01 3.042569570243358612e-02 -1.650594025850296021e-01 9.218397736549377441e-02 -1.908052526414394379e-02 -3.987673297524452209e-02 -1.991826482117176056e-02 -2.344805896282196045e-01 9.638485312461853027e-02 2.534977495670318604e-01 1.418811976909637451e-01
3.773511946201324463e-02 1.295185685157775879e-01 4.191467911005020142e-02 -1.542590558528900146e-01 -1.827165484428405762e-01 2.315960526466369629e-01 -3.630542159080505371e-01 -1.456280946731567383e-01 -1.635680347681045532e-02 2.087024003267288208e-01 3.240400850772857666e-01 2.915282174944877625e-02 2.483452707529067993e-01 1.698060035705566406e-01 -1.228601904585957527e-03 3.299954533576965332e-01 -8.284921199083328247e-02 -8.017896860837936401e-02 1.262181103229522705e-01 -1.286444962024688721e-01 1.174237802624702454e-01 3.350129425525665283e-01 -2.139821834862232208e-02 -3.080391697585582733e-02 -5.690213758498430252e-03 -1.653543114662170410e-01 -2.598735690116882324e-02 2.342624664306640625e-01 4.579857736825942993e-02 1.549712270498275757e-01 4.034593328833580017e-02 2.885381877422332764e-01
5.091199278831481934e-02 -2.165324389934539795e-01 -8.035574108362197876e-02 -4.120115935802459717e-02 1.013504490256309509e-01 3.458945453166961670e-02 -5.272007733583450317e-02 -1.042745783925056458e-01 1.791449338197708130e-01 1.231243610382080078e-01 6.207097694277763367e-02 -1.950079947710037231e-01 1.314736008644104004e-01 8.107124269008636475e-02 3.161126002669334412e-02 1.458626985549926758e-01 -2.382261604070663452e-01 1.673744991421699524e-02 3.555083274841308594e-01 9.959056042134761810e-03 2.131942808628082275e-01 5.327174663543701172e-01 -1.881132274866104126e-01 -1.724420487880706787e-02 -1.299103349447250366e-01 1.264840662479400635e-01 -3.529776036739349365e-01 1.716805249452590942e-01 -1.288390159606933594e-01 4.686027392745018005e-02 8.226350694894790649e-02 1.450304239988327026e-01
-3.068161308765411377e-01 -4.437141492962837219e-02 -9.411819279193878174e-02 -1.762284189462661743e-01 -1.283933818340301514e-01 2.376401126384735107e-01 -1.850893199443817139e-01 -8.516449481248855591e-02 2.666918933391571045e-01 1.951829642057418823e-01 7.750249654054641724e-02 -3.331806361675262451e-01 -8.456592261791229248e-02 1.047813817858695984e-01 7.477071881294250488e-02 -1.141163483262062073e-01 -6.557964719831943512e-03 -1.431190520524978638e-01 -1.142729520797729492e-01 9.640733897686004639e-02 1.412019431591033936e-01 2.806798517704010010e-01 1.981505602598190308e-01 -1.179548278450965881e-01 -1.736837476491928101e-01 -2.710679732263088226e-02 -2.376138716936111450e-01 -7.749558985233306885e-02 -3.579127192497253418e-01 2.282468229532241821e-01 2.701164782047271729e-02 1.321424841880798340e-01
-9.229793213307857513e-03 -1.628328412771224976e-01 -8.924515545368194580e-02 2.037996947765350342e-01 -1.593720614910125732e-01 3.560770750045776367e-01 1.706765741109848022e-01 -2.359588295221328735e-01 1.304805427789688110e-01 1.705226749181747437e-01 2.929305136203765869e-01 -2.976551055908203125e-01 -1.003114059567451477e-01 1.767596974968910217e-02 6.232522055506706238e-02 1.028997302055358887e-01 -1.902891844511032104e-01 -2.499416470527648926e-01 2.133620679378509521e-01 1.572535783052444458e-01 -5.201146006584167480e-03 2.864601649343967438e-02 1.223705857992172241e-01 -2.397576272487640381e-01 1.528801470994949341e-01 8.703126758337020874e-02 -7.072594016790390015e-02 6.038495525717735291e-02 -2.004105597734451294e-01 -1.131161600351333618e-01 3.223207890987396240e-01 5.349485203623771667e-02
-1.835264265537261963e-01 3.704616567119956017e-03 3.120071589946746826e-01 2.793496660888195038e-02 -2.025607824325561523e-01 2.439833283424377441e-01 -1.557534784078598022e-01 2.741166949272155762e-01 -1.759077459573745728e-01 9.879000484943389893e-02 2.964062802493572235e-02 -1.117717921733856201e-01 2.927542626857757568e-01 -1.161183342337608337e-01 1.286351382732391357e-01 4.132240712642669678e-01 -2.427899241447448730e-01 4.214970860630273819e-03 1.680560559034347534e-01 -1.518671661615371704e-01 8.301731199026107788e-02 7.563129812479019165e-02 -8.165773004293441772e-02 -1.825463622808456421e-01 -4.429189488291740417e-02 -1.588473916053771973e-01 6.769946962594985962e-02 2.919283136725425720e-02 -2.647402584552764893e-01 1.831964701414108276e-01 1.353254020214080811e-01 1.009370386600494385e-01
-9.345609694719314575e-02 -3.630005568265914917e-02 -4.750880971550941467e-02 4.116196930408477783e-02 -1.636199206113815308e-01 1.896697431802749634e-01 -2.985573709011077881e-01 -1.340392529964447021e-01 4.492409154772758484e-02 1.358429938554763794e-01 4.100851714611053467e-01 1.510424911975860596e-01 -1.695197224617004395e-01 -3.658303990960121155e-02 1.246070191264152527e-01 8.455916494131088257e-02 -7.750975433737039566e-03 -2.027955651283264160e-01 1.130504235625267029e-01 -1.132096201181411743e-01 4.975288733839988708e-02 4.489842802286148071e-02 -1.975544244050979614e-01 -2.378508597612380981e-01 -2.572195231914520264e-01 -2.134325206279754639e-01 -3.514879643917083740e-01 -2.092022597789764404e-01 -1.958810240030288696e-01 6.511356681585311890e-02 -2.860057540237903595e-02 2.502272129058837891e-01
-5.315007269382476807e-02 -3.227458596229553223e-01 5.567840114235877991e-02 -1.368279457092285156e-01 -1.325973719358444214e-01 -1.368039250373840332e-01 1.511776540428400040e-02 -7.867663353681564331e-02 -2.020099610090255737e-01 -2.081151455640792847e-01 4.403808116912841797e-01 2.713134884834289551e-02 2.405984513461589813e-02 -5.901795998215675354e-02 2.674048244953155518e-01 2.096291184425354004e-01 -9.635894000530242920e-02 -2.710230350494384766e-01 2.287353873252868652e-01 5.865120515227317810e-02 8.495610207319259644e-02 1.931803673505783081e-01 3.145255893468856812e-02 -3.414682447910308838e-01 -1.796660758554935455e-02 -7.070318609476089478e-02 -9.500347822904586792e-02 3.961184620857238770e-02 2.477826476097106934e-01 -6.000313535332679749e-02 1.800403892993927002e-01 1.273473948240280151e-01
-2.940010428428649902e-01 4.779327660799026489e-03 -5.276879295706748962e-02 -1.720904260873794556e-01 -6.748229265213012695e-02 -7.972249388694763184e-02 -1.190398856997489929e-01 -3.009814620018005371e-01 1.021692380309104919e-01 1.522194594144821167e-02 3.824030756950378418e-01 -1.342847794294357300e-01 -9.715862572193145752e-02 7.314706593751907349e-02 4.678869247436523438e-02 5.370240211486816406e-01 1.505017131567001343e-01 -1.179214194416999817e-01 -1.633170247077941895e-01 -1.587840467691421509e-01 -2.062561176717281342e-02 -2.860322128981351852e-03 -2.762769721448421478e-02 -2.713571190834045410e-01 -1.137357056140899658e-01 -1.526208072900772095e-01 -6.050561368465423584e-02 1.737811267375946045e-01 -1.381182521581649780e-01 2.081712521612644196e-02 1.729069203138351440e-01 -4.891701787710189819e-02
-3.491567820310592651e-02 -2.186863422393798828e-01 1.248503997921943665e-01 -6.794586032629013062e-02 -8.793332427740097046e-02 9.343103319406509399e-02 -3.750893846154212952e-02 1.284628733992576599e-02 1.478526890277862549e-01 -1.025835573673248291e-01 1.756344288587570190e-01 -1.394672244787216187e-01 2.639178335666656494e-01 1.118286140263080597e-02 1.002419367432594299e-01 -3.028581291437149048e-02 3.028590083122253418e-01 -3.690215945243835449e-01 7.561510056257247925e-02 4.182487260550260544e-03 3.658797964453697205e-02 4.051530957221984863e-01 3.831035494804382324e-01 -2.379729747772216797e-01 -1.232821941375732422e-01 5.408367142081260681e-02 5.996975116431713104e-03 -3.662135824561119080e-02 -1.772337853908538818e-01 -2.366991480812430382e-03 3.048004806041717529e-01 -5.430840700864791870e-02
-1.612521260976791382e-01 8.339651674032211304e-02 -1.762459278106689453e-01 -3.456401638686656952e-03 4.162025451660156250e-02 5.347406864166259766e-01 1.366496384143829346e-01 8.637322485446929932e-02 1.694070100784301758e-01 1.864343583583831787e-01 2.640708088874816895e-01 -1.841221302747726440e-01 1.709561049938201904e-02 -1.408990025520324707e-01 1.524962484836578369e-01 5.907684098929166794e-03 -8.421817421913146973e-02 -3.401487767696380615e-01 -1.271061599254608154e-01 4.160079360008239746e-02 6.933832168579101562e-02 1.767449080944061279e-01 -5.560165736824274063e-03 -1.635476201772689819e-01 3.297292441129684448e-02 -9.613826125860214233e-02 -5.449576769024133682e-03 4.657683894038200378e-02 -2.253644019365310669e-01 2.042247951030731201e-01 1.679974198341369629e-01 2.736321091651916504e-01
-2.992203831672668457e-01 8.660613559186458588e-03 2.062817290425300598e-02 -7.797878980636596680e-02 -1.033245325088500977e-01 3.235960006713867188e-01 1.442086547613143921e-01 -9.505362063646316528e-02 8.303686976432800293e-02 2.049822956323623657e-01 2.775512933731079102e-01 -1.998276859521865845e-01 -2.668807208538055420e-01 5.183520913124084473e-02 -2.168731205165386200e-02 1.420437991619110107e-01 -6.916177272796630859e-02 7.654106616973876953e-02 -1.015163734555244446e-01 2.633870840072631836e-01 7.409865409135818481e-02 3.929606676101684570e-01 -1.481233388185501099e-01 4.161383211612701416e-02 9.022305160760879517e-02 -1.230578422546386719e-01 -3.353050947189331055e-01 5.377332121133804321e-02 -1.469227112829685211e-02 1.849008649587631226e-01 9.712266176939010620e-02 2.046558260917663574e-01
9.711274877190589905e-03 -3.283121585845947266e-01 -1.183133274316787720e-01 -2.152526937425136566e-02 -1.524879932403564453e-01 4.561021029949188232e-01 1.166609749197959900e-01 2.444520741701126099e-01 2.162995934486389160e-01 9.330226480960845947e-02 2.624732255935668945e-01 -2.340628355741500854e-01 1.393919587135314941e-01 4.013994708657264709e-03 6.488136947154998779e-02 2.012327462434768677e-01 -1.558618992567062378e-01 -2.282646000385284424e-01 6.706639379262924194e-02 1.386172473430633545e-01 1.775436550378799438e-01 1.812165379524230957e-01 1.907439902424812317e-02 -2.452534437179565430e-02 -1.281289607286453247e-01 4.387335479259490967e-02 -8.271801471710205078e-02 -4.033786430954933167e-02 1.549549996852874756e-01 7.580859959125518799e-02 2.556862533092498779e-01 -2.056856453418731689e-01
-4.035302400588989258e-01 -2.261123061180114746e-01 1.513613760471343994e-01 -5.096361413598060608e-02 2.228409238159656525e-02 -3.230752795934677124e-02 -4.331998899579048157e-02 -8.084189891815185547e-02 -1.576075553894042969e-01 -1.406228244304656982e-01 1.324938237667083740e-01 -1.823412477970123291e-01 -1.112156957387924194e-01 -1.414491683244705200e-01 2.503850162029266357e-01 1.628192812204360962e-01 -1.866606622934341431e-01 -7.052506506443023682e-02 -2.074684351682662964e-01 1.471412926912307739e-01 9.020537883043289185e-02 1.241614222526550293e-01 3.389096632599830627e-02 -1.455683112144470215e-01 -1.508489102125167847e-01 -1.809128522872924805e-01 -1.107534989714622498e-01 -1.694859564304351807e-02 -1.170094981789588928e-01 1.603583693504333496e-01 5.181367397308349609e-01 8.524984866380691528e-02
-1.698231995105743408e-01 -1.135131344199180603e-02 -3.761068731546401978e-02 -2.786904573440551758e-02 -1.296478211879730225e-01 -6.287465337663888931e-03 4.497934132814407349e-02 -5.685572326183319092e-02 -2.379881590604782104e-01 -1.547026783227920532e-01 2.985762953758239746e-01 -3.538162112236022949e-01 6.444053258746862411e-03 -3.227410838007926941e-02 6.053892429918050766e-03 -1.766616702079772949e-01 1.957528106868267059e-02 -2.675767242908477783e-01 4.694296978414058685e-03 7.202840410172939301e-03 2.737614810466766357e-01 3.437106609344482422e-01 7.805419713258743286e-02 -3.877352178096771240e-01 -1.853413581848144531e-01 7.591965049505233765e-02 6.353098154067993164e-02 1.258394308388233185e-02 3.049954248126596212e-04 2.066054046154022217e-01 -2.684136480093002319e-02 3.319911658763885498e-01
-1.330224722623825073e-01 -1.824563741683959961e-01 3.371913433074951172e-01 -1.453263014554977417e-01 5.327115580439567566e-02 2.006526291370391846e-01 -8.125061541795730591e-02 1.494716666638851166e-02 -2.031946182250976562e-01 -2.336885482072830200e-01 1.810145825147628784e-01 -9.741649031639099121e-02 6.625300645828247070e-02 -2.158872038125991821e-01 -9.717626869678497314e-02 2.552003599703311920e-03 -9.037642180919647217e-02 -1.482587903738021851e-01 -1.879924833774566650e-01 -1.276150792837142944e-01 1.812611706554889679e-02 1.598090082406997681e-01 2.150691300630569458e-02 -2.980982065200805664e-01 -1.270646154880523682e-01 -2.365828454494476318e-01 -4.306619167327880859e-01 1.250970661640167236e-01 -6.221762672066688538e-02 1.857050955295562744e-01 1.800302714109420776e-01 1.571608185768127441e-01
-2.328782901167869568e-02 -1.385651063174009323e-02 5.783784762024879456e-02 1.062413975596427917e-01 -3.139049410820007324e-01 -3.215997247025370598e-03 -1.992997527122497559e-01 8.866801857948303223e-02 -7.994372397661209106e-02 3.034363389015197754e-01 3.657421469688415527e-01 -1.783095598220825195e-01 2.297834157943725586e-01 2.026961296796798706e-01 6.827383488416671753e-02 -4.278898239135742188e-02 -8.604314178228378296e-03 -7.229436933994293213e-02 1.867711842060089111e-01 5.875010788440704346e-02 -4.668774828314781189e-02 9.944299608469009399e-02 -2.553374692797660828e-02 -1.447153240442276001e-01 -1.331967413425445557e-01 -2.646209001541137695e-01 -4.976224526762962341e-02 -6.403628736734390259e-02 -3.499779701232910156e-01 -2.412989586591720581e-01 2.902903258800506592e-01 1.935977041721343994e-01
-2.206433415412902832e-01 -1.316506266593933105e-01 1.848832070827484131e-01 1.698546409606933594e-01 -3.428588062524795532e-02 2.685026824474334717e-01 -2.123364508152008057e-01 1.383935362100601196e-01 1.215319633483886719e-01 1.629210114479064941e-01 1.835810244083404541e-01 -1.936759501695632935e-01 -5.333936959505081177e-02 9.923138655722141266e-03 1.567946821451187134e-01 -9.471590816974639893e-02 7.290308177471160889e-02 -1.177405044436454773e-01 2.768594957888126373e-02 -1.291363835334777832e-01 -6.333143264055252075e-02 2.968425750732421875e-01 3.129744231700897217e-01 -2.895060777664184570e-01 2.870149724185466766e-02 -1.582664321176707745e-03 -7.283757440745830536e-03 1.014381051063537598e-01 1.619561910629272461e-01 1.963214576244354248e-01 2.349169403314590454e-01 3.778597116470336914e-01
7.966143637895584106e-02 -2.564393579959869385e-01 -5.581534281373023987e-02 -1.441105604171752930e-01 -2.632237737998366356e-03 4.869835376739501953e-01 -1.347257643938064575e-01 2.780247032642364502e-01 1.476290225982666016e-01 1.287816911935806274e-01 2.134097218513488770e-01 -2.633683681488037109e-01 1.705698966979980469e-01 -7.792131602764129639e-02 8.545368909835815430e-02 1.424179077148437500e-01 -2.398159205913543701e-01 -1.432296335697174072e-01 1.806356906890869141e-01 1.618917286396026611e-01 1.961126774549484253e-01 1.946087926626205444e-01 8.734541386365890503e-02 6.120235472917556763e-02 -2.703475207090377808e-02 -1.550800800323486328e-01 -1.668311655521392822e-01 1.817129366099834442e-02 8.768469840288162231e-02 -5.862433090806007385e-02 2.220604866743087769e-01 -1.319554746150970459e-01
-1.756286323070526123e-01 -2.454630136489868164e-01 6.690686196088790894e-02 5.250160023570060730e-02 -3.819697722792625427e-02 9.033621847629547119e-02 -4.400320723652839661e-02 -4.030614495277404785e-01 -4.839482717216014862e-03 2.683154046535491943e-01 -7.670112699270248413e-02 -2.317123115062713623e-01 -1.085237786173820496e-01 5.949952453374862671e-02 2.802727818489074707e-01 9.659291803836822510e-02 -1.476372331380844116e-01 -1.633133888244628906e-01 1.974432542920112610e-02 -9.044142439961433411e-03 4.579556360840797424e-02 9.585676714777946472e-03 -6.209682673215866089e-02 -3.855444192886352539e-01 -2.838349044322967529e-01 -1.712211519479751587e-01 -2.670353353023529053e-01 4.513768106698989868e-02 2.171252667903900146e-01 2.027174457907676697e-02 1.187961921095848083e-01 2.105796635150909424e-01
4.191304743289947510e-02 -6.182996556162834167e-02 1.092812493443489075e-01 -1.837804913520812988e-01 -3.789531812071800232e-02 1.095683351159095764e-01 -1.486499607563018799e-01 3.596046939492225647e-03 -1.278323233127593994e-01 1.131687760353088379e-01 5.155328512191772461e-01 -1.242878586053848267e-01 1.078782677650451660e-01 1.200398430228233337e-02 2.899210155010223389e-01 -7.963172346353530884e-02 -2.532128989696502686e-01 -1.108598858118057251e-01 2.848718762397766113e-01 3.498128056526184082e-01 5.501242727041244507e-02 1.983636468648910522e-01 2.997301518917083740e-01 -8.690352737903594971e-02 -1.470626443624496460e-01 8.394256234169006348e-02 1.653958926908671856e-03 1.239836588501930237e-01 -4.953463375568389893e-02 -1.825611591339111328e-01 2.482299506664276123e-02 2.156592719256877899e-02
1.127691715955734253e-01 -4.653873294591903687e-02 1.009010151028633118e-02 -2.921527326107025146e-01 3.072171285748481750e-02 1.439527720212936401e-01 -4.158132895827293396e-02 1.474507153034210205e-01 9.327832609415054321e-02 1.150125637650489807e-02 1.206727474927902222e-01 -5.749845877289772034e-02 5.768407136201858521e-02 -7.281819358468055725e-03 9.852778166532516479e-02 1.475630253553390503e-01 -7.698259502649307251e-02 -7.888543768785893917e-04 1.449505984783172607e-02 -2.729257643222808838e-01 1.044762581586837769e-01 4.169913232326507568e-01 -8.280971646308898926e-02 -3.952929079532623291e-01 -3.214279413223266602e-01 2.249660342931747437e-02 -1.630941927433013916e-01 3.247500956058502197e-01 -4.630804527550935745e-03 1.875391900539398193e-01 -1.763452589511871338e-01 2.495000511407852173e-01
-2.181331962347030640e-01 -2.348596602678298950e-01 2.726326286792755127e-01 -1.051563695073127747e-01 5.594175891019403934e-04 2.689285762608051300e-02 1.070571765303611755e-01 -4.008708056062459946e-03 2.507594525814056396e-01 -2.159711718559265137e-01 2.160244882106781006e-01 -1.561270803213119507e-01 1.860164701938629150e-01 -6.025449559092521667e-02 8.416008949279785156e-02 8.967881649732589722e-02 4.176837950944900513e-02 -2.954033315181732178e-01 -2.388817630708217621e-02 -9.825668483972549438e-02 9.880275279283523560e-02 -1.075162217020988464e-01 -1.855607330799102783e-01 -5.259155631065368652e-01 -1.904198974370956421e-01 -1.723742783069610596e-01 -9.006950259208679199e-02 -1.015442162752151489e-01 -1.725732088088989258e-01 -7.528941333293914795e-02 -8.567425608634948730e-02 8.358749002218246460e-02
-1.349661946296691895e-01 -1.035635769367218018e-01 6.550837308168411255e-02 2.930657863616943359e-01 -1.243131831288337708e-01 1.032438501715660095e-01 -1.674826592206954956e-01 1.377101242542266846e-01 2.014107853174209595e-01 1.367403473705053329e-02 4.913439452648162842e-01 1.600303314626216888e-02 -2.038031816482543945e-01 1.467357873916625977e-01 -5.720835924148559570e-02 1.526951789855957031e-01 -1.185326799750328064e-01 1.090494170784950256e-02 1.168792024254798889e-01 1.160769686102867126e-01 -1.331035941839218140e-01 2.843488454818725586e-01 1.271458435803651810e-02 -6.489896774291992188e-02 -3.563182651996612549e-01 -1.014984324574470520e-01 -3.258543610572814941e-01 -1.051096692681312561e-01 -2.281454391777515411e-02 9.511654824018478394e-02 2.078171260654926300e-02 1.640950739383697510e-01
4.065999016165733337e-02 3.691604733467102051e-02 -1.699015945196151733e-01 -8.588674664497375488e-02 -1.225386783480644226e-01 1.467535346746444702e-01 -3.742390498518943787e-02 -2.289996296167373657e-02 -8.179536461830139160e-02 2.684271037578582764e-01 1.267979145050048828e-01 -1.741761118173599243e-01 2.248177081346511841e-01 8.227388560771942139e-02 4.284156486392021179e-03 2.073900550603866577e-01 -3.222092986106872559e-01 8.800606429576873779e-02 2.580645382404327393e-01 -1.406264901161193848e-01 2.455227971076965332e-01 4.825899600982666016e-01 5.014271661639213562e-02 -6.138172000646591187e-02 -2.973051965236663818e-01 9.058684855699539185e-02 -6.017443165183067322e-02 1.112644597887992859e-01 2.197250723838806152e-01 -8.289676159620285034e-03 1.058965027332305908e-01 1.649588793516159058e-01
-1.462443321943283081e-01 -2.047467529773712158e-01 3.137889504432678223e-01 6.224184483289718628e-02 -3.101241029798984528e-02 5.070530250668525696e-02 2.107857167720794678e-02 -1.003126353025436401e-01 -1.684119254350662231e-01 -1.276241894811391830e-02 4.426873326301574707e-01 -1.621627509593963623e-01 -4.364551976323127747e-02 -2.678932845592498779e-01 1.033770218491554260e-01 1.748330742120742798e-01 -5.617488548159599304e-02 -1.199837122112512589e-02 4.741935804486274719e-02 1.710116267204284668e-01 1.431147009134292603e-01 1.126137524843215942e-01 -2.526381313800811768e-01 -3.216921165585517883e-02 -2.893074452877044678e-01 -2.419134415686130524e-02 5.669809877872467041e-02 5.421967804431915283e-02 -1.434877961874008179e-01 1.538198888301849365e-01 4.176183938980102539e-01 1.126238107681274414e-01
-2.394135594367980957e-01 -1.057701408863067627e-01 2.497917115688323975e-01 3.752597793936729431e-02 -1.921898871660232544e-01 -3.292464092373847961e-02 7.565548270940780640e-02 -1.403765231370925903e-01 -2.745702862739562988e-01 2.083037346601486206e-01 2.471355050802230835e-01 -1.899700313806533813e-01 2.399078309535980225e-01 -1.868435591459274292e-01 2.047541588544845581e-01 1.691821813583374023e-01 3.961946442723274231e-02 -3.181211352348327637e-01 1.315120905637741089e-01 8.549180626869201660e-02 -1.503506302833557129e-02 2.723899781703948975e-01 3.343103528022766113e-01 -1.603998690843582153e-01 -1.966326981782913208e-01 1.218872889876365662e-02 -3.956002369523048401e-02 2.083819806575775146e-01 -1.888088136911392212e-02 8.938338607549667358e-03 1.501623913645744324e-02 -3.912266716361045837e-02
-2.388285100460052490e-01 -2.599164247512817383e-01 1.064312011003494263e-01 -1.774458587169647217e-01 6.388627737760543823e-02 6.515751779079437256e-02 -2.864908240735530853e-02 -3.379298150539398193e-01 -1.129976958036422729e-01 -6.681321561336517334e-02 1.223799511790275574e-01 -1.940606385469436646e-01 1.190888956189155579e-01 1.301092803478240967e-01 1.080032140016555786e-01 3.370937705039978027e-01 -1.093858182430267334e-01 -1.196382045745849609e-01 1.400064975023269653e-01 -3.123254515230655670e-02 1.165955439209938049e-01 2.960517108440399170e-01 2.550250291824340820e-02 -4.849271178245544434e-01 6.720917671918869019e-02 -4.731799662113189697e-02 9.351953119039535522e-02 2.314932048320770264e-01 2.634492143988609314e-02 1.340851783752441406e-01 -8.166672289371490479e-02 6.807258725166320801e-02
-6.067316234111785889e-02 -2.468745410442352295e-01 -1.227121353149414062e-01 -3.986954316496849060e-02 -1.692875325679779053e-01 3.460949361324310303e-01 -1.763792037963867188e-01 8.114161342382431030e-02 2.574079930782318115e-01 -2.798519097268581390e-02 1.122499033808708191e-01 -1.101665645837783813e-01 -1.690054088830947876e-01 2.097430378198623657e-01 -9.859595447778701782e-02 -4.615109041333198547e-02 3.228271752595901489e-02 -8.865505456924438477e-02 -1.550775021314620972e-01 2.260095924139022827e-01 6.087226793169975281e-03 3.301753699779510498e-01 9.825230389833450317e-02 -2.436520308256149292e-01 -3.481343388557434082e-03 6.543100625276565552e-02 -2.106352895498275757e-01 4.177842661738395691e-02 -2.562963366508483887e-01 1.169788315892219543e-01 3.210284113883972168e-01 2.479203194379806519e-01
-2.110400050878524780e-01 -1.361734047532081604e-02 1.093698106706142426e-02 -1.840294301509857178e-01 1.158085167407989502e-01 4.342966079711914062e-01 -4.568249359726905823e-02 2.318484708666801453e-02 1.766244322061538696e-01 1.099058613181114197e-01 2.939444482326507568e-01 -1.783913075923919678e-01 -1.042254790663719177e-01 7.765996456146240234e-02 4.463541507720947266e-02 3.454931452870368958e-02 -6.171604618430137634e-02 -8.430264890193939209e-02 -1.724160462617874146e-01 2.155209183692932129e-01 4.728294909000396729e-02 4.352823197841644287e-01 -1.175062507390975952e-01 -1.621240973472595215e-01 3.525822609663009644e-02 -1.220117658376693726e-01 -8.027337491512298584e-02 -9.503252059221267700e-02 -2.183094173669815063e-01 8.336701989173889160e-02 4.978649690747261047e-02 3.570362925529479980e-01
4.702224954962730408e-02 5.042316764593124390e-02 -1.606521904468536377e-01 1.412677112966775894e-02 -1.106369793415069580e-01 4.296712279319763184e-01 -3.724440559744834900e-02 2.174467146396636963e-01 8.143946528434753418e-02 3.760794997215270996e-01 1.506192833185195923e-01 -9.849346429109573364e-02 -4.096294939517974854e-02 -4.094431549310684204e-02 -1.087490394711494446e-01 2.568847239017486572e-01 -1.492173038423061371e-02 -1.215307414531707764e-01 -1.087477058172225952e-01 2.087477780878543854e-02 2.424594610929489136e-01 1.657412350177764893e-01 1.058165580034255981e-01 -2.289270460605621338e-01 -2.515524327754974365e-01 -2.991213500499725342e-01 1.897787153720855713e-01 2.284289449453353882e-01 -1.452707946300506592e-01 2.880583889782428741e-02 1.432480365037918091e-01 3.958269581198692322e-02
-2.097010910511016846e-01 -1.420414000749588013e-01 1.396040152758359909e-02 -1.431190520524978638e-01 -6.412525475025177002e-02 -3.294293582439422607e-02 -7.347885519266128540e-02 3.913718461990356445e-02 -4.630240052938461304e-02 7.326918840408325195e-02 5.299233198165893555e-01 -1.729550063610076904e-01 -2.086753584444522858e-02 1.208008825778961182e-01 -4.980081319808959961e-02 3.344604671001434326e-01 6.546182557940483093e-03 -2.265938371419906616e-01 -2.210009545087814331e-01 -2.948269248008728027e-01 -1.750337630510330200e-01 2.388322800397872925e-01 1.168036311864852905e-01 -2.150308042764663696e-01 -1.824731826782226562e-01 -6.518426537513732910e-02 -9.008440375328063965e-02 2.280423790216445923e-01 -1.749725267291069031e-02 -1.069564223289489746e-01 5.283460393548011780e-02 -9.227532893419265747e-02
-8.379612118005752563e-02 -1.847164779901504517e-01 1.297163516283035278e-01 1.561527997255325317e-01 -1.486763954162597656e-01 2.021240592002868652e-01 2.091360986232757568e-01 4.559212923049926758e-02 1.328620612621307373e-01 -3.830543719232082367e-03 1.295475959777832031e-01 3.002034686505794525e-02 -1.802964806556701660e-01 2.313805744051933289e-02 -2.496306151151657104e-01 9.585187584161758423e-02 -1.790395379066467285e-01 -1.165482327342033386e-01 1.727488636970520020e-01 -4.126500338315963745e-02 4.045480787754058838e-01 1.881864070892333984e-01 9.019394963979721069e-02 -3.381208479404449463e-01 -2.585422694683074951e-01 7.291193306446075439e-02 -2.073376178741455078e-01 1.014513894915580750e-01 2.273309528827667236e-01 -1.007856950163841248e-01 -3.263960406184196472e-02 2.862081229686737061e-01
-7.294952869415283203e-02 3.376006707549095154e-02 -7.181156892329454422e-03 -3.051773905754089355e-01 1.323724240064620972e-01 2.021155804395675659e-01 -1.038563102483749390e-01 1.656446754932403564e-01 -2.204659879207611084e-01 -6.339418888092041016e-02 2.458467893302440643e-02 -3.730386793613433838e-01 9.615431725978851318e-02 -1.316691339015960693e-01 -1.350987702608108521e-02 1.819812953472137451e-01 -1.206293329596519470e-01 -7.321213930845260620e-02 6.727381795644760132e-02 -7.676755636930465698e-02 5.338112637400627136e-02 3.923116922378540039e-01 -6.316328048706054688e-02 -1.941963285207748413e-01 6.440131110139191151e-04 -3.119986653327941895e-01 -1.436751931905746460e-01 -2.271897904574871063e-02 -3.301758766174316406e-01 2.941593229770660400e-01 7.457686215639114380e-02 -5.556842684745788574e-02
-2.656773328781127930e-01 -2.731506526470184326e-01 -1.469953060150146484e-01 -1.564438492059707642e-01 -4.028595238924026489e-02 -3.929406404495239258e-02 -5.185842514038085938e-02 -1.212665513157844543e-01 -1.125686168670654297e-01 -2.966232895851135254e-01 3.272086679935455322e-01 -2.084815353155136108e-01 1.658882498741149902e-01 -1.907463222742080688e-01 2.313895672559738159e-01 -7.913198322057723999e-02 -8.509521186351776123e-02 -2.714228928089141846e-01 -2.557089366018772125e-02 1.350880563259124756e-01 7.589794695377349854e-02 5.273431912064552307e-02 7.528978586196899414e-02 -2.945944964885711670e-01 -1.443708986043930054e-01 3.186774626374244690e-02 -2.524570822715759277e-01 5.160089209675788879e-02 8.903227001428604126e-02 9.686582535505294800e-02 2.707014679908752441e-01 1.833358258008956909e-01
-5.254598706960678101e-02 -3.684208691120147705e-01 3.901204839348793030e-02 -3.550961241126060486e-02 1.406677216291427612e-01 1.602020710706710815e-01 -8.560514450073242188e-02 -5.958405509591102600e-02 4.876809939742088318e-02 -2.776273488998413086e-01 3.654006719589233398e-01 -1.601818501949310303e-01 1.121602281928062439e-01 1.778302341699600220e-01 4.233502447605133057e-01 2.801890857517719269e-02 -1.360007673501968384e-01 8.638630062341690063e-02 -1.454873941838741302e-02 3.299589827656745911e-02 1.569799482822418213e-01 -2.982508018612861633e-02 4.027016833424568176e-02 -1.658248901367187500e-01 -1.561275720596313477e-01 2.332086116075515747e-02 -3.274052739143371582e-01 2.132479250431060791e-01 5.775160714983940125e-02 9.682789444923400879e-02 2.552491426467895508e-01 -4.673222452402114868e-02
-1.264525353908538818e-01 -1.581878215074539185e-01 -3.119044192135334015e-02 7.176276762038469315e-03 -1.559708118438720703e-01 -7.498916983604431152e-02 2.753493748605251312e-02 -3.525988757610321045e-02 -5.904239788651466370e-02 -1.735835820436477661e-01 3.379828631877899170e-01 1.050786599516868591e-01 -1.165902912616729736e-01 -1.330942958593368530e-01 2.655038833618164062e-01 2.475358098745346069e-01 -2.493319958448410034e-01 -8.282643556594848633e-02 5.719112232327461243e-02 1.159805804491043091e-01 3.277794122695922852e-01 1.528273373842239380e-01 1.136586666107177734e-01 -2.215459942817687988e-01 -1.192167252302169800e-01 -4.642218991648405790e-04 -3.172945380210876465e-01 -1.529275923967361450e-01 3.179598599672317505e-02 -2.915926650166511536e-02 4.078779816627502441e-01 1.378362476825714111e-01
2.000805176794528961e-02 2.770137973129749298e-03 6.891915202140808105e-02 7.353382557630538940e-02 -1.951058208942413330e-01 1.961043030023574829e-01 -3.826692998409271240e-01 -9.633113443851470947e-02 3.951868414878845215e-02 9.345187246799468994e-02 4.834702014923095703e-01 -8.335933089256286621e-03 -2.027417719364166260e-01 8.269950002431869507e-02 7.946608215570449829e-02 2.864155173301696777e-01 -3.211315870285034180e-01 -2.912591397762298584e-01 7.516652345657348633e-02 -1.401731967926025391e-01 7.723287492990493774e-02 6.772574037313461304e-02 -7.177904993295669556e-02 1.502880733460187912e-02 -2.330567389726638794e-01 -1.132130995392799377e-01 7.401838153600692749e-02 -8.382286876440048218e-02 7.111419737339019775e-02 -5.367945507168769836e-02 2.346724867820739746e-01 7.044791430234909058e-02
-3.451133966445922852e-01 -5.845052376389503479e-02 -2.345545291900634766e-01 -2.065364569425582886e-01 -2.824055776000022888e-02 5.515839904546737671e-02 -1.868623793125152588e-01 -1.333157718181610107e-01 1.920077800750732422e-01 1.849717646837234497e-02 2.208272218704223633e-01 -7.692085206508636475e-02 2.901820465922355652e-02 -1.595233194530010223e-02 -7.384894043207168579e-02 -9.276782721281051636e-02 -1.223832145333290100e-01 -1.202618703246116638e-01 -7.401993125677108765e-02 -3.713404387235641479e-02 1.222049444913864136e-01 3.142506480216979980e-01 -8.192636072635650635e-02 -9.083626419305801392e-02 -4.230779409408569336e-01 -3.475535660982131958e-03 -1.333799660205841064e-01 -2.256683856248855591e-01 -3.020398318767547607e-01 2.491170465946197510e-01 2.241485416889190674e-01 -5.223379470407962799e-03
-6.304631382226943970e-02 -1.846476197242736816e-01 -1.095210551284253597e-03 -2.564439773559570312e-01 -9.245262295007705688e-02 5.870517715811729431e-02 -2.091189920902252197e-01 -4.776506498456001282e-02 -3.569553196430206299e-01 1.280556172132492065e-01 1.484530866146087646e-01 7.542758435010910034e-02 2.035233937203884125e-02 1.191444694995880127e-01 3.646833449602127075e-02 4.871585369110107422e-01 -1.452285647392272949e-01 7.822289317846298218e-02 -5.509503185749053955e-03 1.806663870811462402e-01 1.530330330133438110e-01 9.905381500720977783e-02 2.161225974559783936e-01 -1.702292710542678833e-01 -1.430085897445678711e-01 -2.233106344938278198e-01 -3.591310605406761169e-02 2.640995085239410400e-01 1.330551356077194214e-01 1.133201643824577332e-01 2.029075175523757935e-01 1.774291843175888062e-01
-1.361313164234161377e-01 -2.906310260295867920e-01 -1.230747178196907043e-01 -5.824596155434846878e-03 -1.240330338478088379e-01 3.162095323204994202e-02 -1.447445154190063477e-01 -1.206776648759841919e-01 -1.221985220909118652e-01 -1.157275959849357605e-01 2.138642221689224243e-01 5.418657138943672180e-02 9.275470674037933350e-02 -2.095757275819778442e-01 3.798414170742034912e-01 -9.850634261965751648e-03 -2.359216511249542236e-01 -3.903405368328094482e-02 6.963138282299041748e-02 2.297132015228271484e-01 2.309207171201705933e-01 8.418210782110691071e-03 -4.389369860291481018e-02 -1.014957651495933533e-01 -2.350266575813293457e-01 1.820128113031387329e-01 -4.062631130218505859e-01 1.348624378442764282e-01 -9.743451327085494995e-02 4.411294311285018921e-02 2.519250512123107910e-01 1.705547422170639038e-01
-9.147398918867111206e-02 3.831851854920387268e-02 1.183837950229644775e-01 -3.050233423709869385e-01 -1.824375241994857788e-01 3.296023607254028320e-02 -1.085260137915611267e-01 1.065782457590103149e-01 -1.430018693208694458e-01 1.468389481306076050e-01 1.280645132064819336e-01 8.608756586909294128e-03 1.701098233461380005e-01 1.797453314065933228e-02 -9.046763181686401367e-02 9.258365631103515625e-02 5.620998516678810120e-02 -1.998302340507507324e-01 2.529273927211761475e-01 -2.535333335399627686e-01 1.985411858186125755e-03 2.230129763484001160e-02 -2.915254980325698853e-02 -8.350082486867904663e-02 -2.550917565822601318e-01 -2.428395450115203857e-01 -4.565129280090332031e-01 7.395798712968826294e-02 -8.866183459758758545e-02 1.849807351827621460e-01 3.911904692649841309e-01 -9.170154482126235962e-02
-1.140492707490921021e-01 3.766313567757606506e-02 1.203090175986289978e-01 -3.201391100883483887e-01 1.852968707680702209e-02 3.361818492412567139e-01 -4.210589230060577393e-01 -1.115504130721092224e-01 -1.415361613035202026e-01 2.571584582328796387e-01 2.534391283988952637e-01 1.470078229904174805e-01 -6.364361196756362915e-02 -1.013980135321617126e-01 -8.434761315584182739e-02 2.063172459602355957e-01 -4.345319792628288269e-02 1.042796075344085693e-01 -1.192837767302989960e-02 7.956025749444961548e-02 -4.116937145590782166e-02 3.588574230670928955e-01 -3.850157931447029114e-02 -2.128082811832427979e-01 -1.314141154289245605e-01 1.408629864454269409e-02 1.119994092732667923e-02 3.955973312258720398e-02 7.732152193784713745e-02 1.604262590408325195e-01 1.031130775809288025e-01 2.674182653427124023e-01
-1.607763320207595825e-01 -1.100657880306243896e-01 1.026125475764274597e-01 -2.837987542152404785e-01 -7.727541774511337280e-02 -8.191758766770362854e-03 -1.115339770913124084e-01 -9.851160645484924316e-02 5.502032116055488586e-02 -3.797445297241210938e-01 1.578393280506134033e-01 3.292366489768028259e-02 -6.095023080706596375e-02 -6.410927325487136841e-02 3.160289227962493896e-01 -1.479321438819169998e-02 1.720841377973556519e-01 -7.009431719779968262e-02 3.899468481540679932e-02 1.249391213059425354e-01 1.746914833784103394e-01 1.560785472393035889e-01 1.719928830862045288e-01 -3.306923508644104004e-01 -2.398718297481536865e-01 -2.634863257408142090e-01 -8.982104808092117310e-02 7.563433796167373657e-02 -1.602564901113510132e-01 3.102206289768218994e-01 1.826120018959045410e-01 1.419259905815124512e-01
-8.666003495454788208e-02 -2.146505564451217651e-01 -1.144917565397918224e-03 -1.875586658716201782e-01 -2.161619216203689575e-01 1.590797454118728638e-01 1.219055578112602234e-01 1.493881195783615112e-01 -1.910869330167770386e-01 -6.449865549802780151e-02 3.842334449291229248e-01 -7.965879142284393311e-02 1.191809475421905518e-01 -1.104620099067687988e-01 -4.115794785320758820e-03 5.347834434360265732e-03 -2.121159881353378296e-01 1.861476339399814606e-02 -7.416657358407974243e-02 2.839849516749382019e-02 2.241838276386260986e-01 -5.551570281386375427e-02 -2.256785333156585693e-01 -8.843830972909927368e-02 -3.420052230358123779e-01 1.644547469913959503e-02 -2.919767200946807861e-01 2.655973732471466064e-01 -1.957596391439437866e-01 -2.837442755699157715e-01 1.588013023138046265e-01 -9.932875633239746094e-03
-2.548125982284545898e-01 -6.581179052591323853e-02 2.246348261833190918e-01 -1.886249482631683350e-01 1.051416844129562378e-01 5.296335741877555847e-02 -3.883370459079742432e-01 -1.280333697795867920e-01 4.971710592508316040e-02 6.841602921485900879e-02 3.494048118591308594e-01 5.860209837555885315e-02 1.221394464373588562e-01 7.930386811494827271e-02 -5.618155002593994141e-03 1.584405750036239624e-01 -1.930545419454574585e-01 3.121477924287319183e-02 3.702291846275329590e-02 8.316300064325332642e-02 -1.094133034348487854e-02 4.217309057712554932e-01 -1.846010982990264893e-02 -2.601018249988555908e-01 1.253477483987808228e-01 1.853258162736892700e-01 -2.569141611456871033e-02 2.592890560626983643e-01 -8.979461342096328735e-02 1.191749125719070435e-01 2.078405916690826416e-01 -9.335415065288543701e-02
-7.374826073646545410e-02 -8.819796890020370483e-02 -1.632053777575492859e-02 6.835054606199264526e-02 -3.840735182166099548e-02 -4.650324955582618713e-02 2.053935229778289795e-01 -3.455774858593940735e-02 -6.929913908243179321e-02 -2.291845530271530151e-02 2.816888093948364258e-01 -2.438402622938156128e-01 2.257326245307922363e-02 -4.881272464990615845e-02 2.462043613195419312e-01 2.198078483343124390e-02 -3.599914908409118652e-01 -4.654957950115203857e-01 1.809627860784530640e-01 1.342458128929138184e-01 1.688198447227478027e-01 3.982513397932052612e-02 -9.183928370475769043e-02 -2.286880165338516235e-01 -7.324256002902984619e-02 -6.804680824279785156e-02 -1.071613729000091553e-01 4.220627248287200928e-01 1.109592244029045105e-01 5.914255231618881226e-02 7.782777398824691772e-02 -1.317147016525268555e-01
1.443291828036308289e-02 -2.402816712856292725e-01 -8.806973695755004883e-02 -9.404578804969787598e-02 -1.113992184400558472e-01 -1.616036868654191494e-03 -1.041685268282890320e-01 -6.837796419858932495e-02 1.243342831730842590e-01 1.591947376728057861e-01 1.143848150968551636e-01 -1.355641484260559082e-01 1.876668184995651245e-01 1.014006063342094421e-01 -1.785170659422874451e-02 2.153743803501129150e-01 -2.546557188034057617e-01 1.391136944293975830e-01 2.163789570331573486e-01 -1.023496538400650024e-01 2.682166397571563721e-01 5.217461585998535156e-01 -1.138809397816658020e-01 -5.090172216296195984e-02 -1.060797199606895447e-01 8.955456316471099854e-02 -2.674364745616912842e-01 1.735726445913314819e-01 -1.845998317003250122e-01 1.206873059272766113e-01 4.176941886544227600e-02 2.460097372531890869e-01
-2.141297012567520142e-01 -8.891277015209197998e-02 4.762094840407371521e-02 7.593972235918045044e-02 -6.493196636438369751e-02 2.461684942245483398e-01 -2.555783689022064209e-01 -1.011642068624496460e-01 -4.600149020552635193e-02 1.929721608757972717e-02 3.665448129177093506e-01 1.726489961147308350e-01 -2.492278218269348145e-01 7.107267528772354126e-02 5.381439626216888428e-02 1.539632827043533325e-01 -7.548316381871700287e-03 -2.035647183656692505e-01 1.987151205539703369e-01 -2.054210565984249115e-02 -1.319451034069061279e-01 1.156646385788917542e-01 -7.345107197761535645e-02 -7.942363619804382324e-02 -3.340434134006500244e-01 -2.465500980615615845e-01 -3.149371743202209473e-01 -1.581054329872131348e-01 -7.166158407926559448e-02 1.485788524150848389e-01 -2.125609479844570160e-02 2.988430857658386230e-01
-1.628882586956024170e-01 -2.236196398735046387e-01 -8.360828459262847900e-02 -3.703867271542549133e-02 -1.568671762943267822e-01 2.885504364967346191e-01 -1.079570800065994263e-01 1.073383837938308716e-01 1.955767720937728882e-01 7.245983183383941650e-02 2.132202833890914917e-01 -2.394903600215911865e-01 -3.865301236510276794e-02 5.384549964219331741e-03 -5.760709941387176514e-02 -3.524788841605186462e-02 2.621090412139892578e-02 -1.663383841514587402e-01 -2.337942421436309814e-01 1.782379746437072754e-01 1.626310497522354126e-01 2.854436933994293213e-01 2.344665229320526123e-01 -2.014581263065338135e-01 4.966900125145912170e-02 2.854613028466701508e-02 -3.830715417861938477e-01 -1.097969990223646164e-02 -2.277511358261108398e-01 1.552356481552124023e-01 2.588655352592468262e-01 1.423166394233703613e-01
6.463872641324996948e-02 -1.899939179420471191e-01 5.759774707257747650e-03 1.487591266632080078e-01 -1.433950103819370270e-02 5.724764242768287659e-02 1.050334572792053223e-01 6.097537651658058167e-02 1.569813340902328491e-01 1.174307689070701599e-01 3.174297809600830078e-01 -1.051769107580184937e-01 1.307078003883361816e-01 1.095685362815856934e-01 2.491867989301681519e-01 3.617192432284355164e-02 -2.254992872476577759e-01 -2.998374700546264648e-01 1.615410447120666504e-01 1.027651503682136536e-01 -1.145014464855194092e-01 7.308065891265869141e-02 9.041292965412139893e-02 -2.286845147609710693e-01 -2.587412297725677490e-01 -1.593969166278839111e-01 -1.732904314994812012e-01 3.318831920623779297e-01 1.629700362682342529e-01 1.305445935577154160e-02 2.821870148181915283e-01 -2.852349579334259033e-01
-5.505242198705673218e-02 -6.409929692745208740e-02 -5.053567886352539062e-02 -5.821538344025611877e-02 -2.205480188131332397e-01 3.905754163861274719e-02 4.195546358823776245e-02 3.140798509120941162e-01 -4.491603933274745941e-03 1.136588584631681442e-02 1.813914775848388672e-01 3.661554679274559021e-02 1.114459522068500519e-02 -2.747986614704132080e-01 7.526493817567825317e-02 1.775278300046920776e-01 1.530303955078125000e-01 -2.299497276544570923e-01 2.903260588645935059e-01 -1.860859990119934082e-01 1.867353916168212891e-01 1.969877779483795166e-01 -1.100591290742158890e-02 7.540828734636306763e-02 -3.567273318767547607e-01 -9.643504023551940918e-02 -2.655617892742156982e-01 3.358357548713684082e-01 -1.416040658950805664e-01 4.342380538582801819e-02 1.892488151788711548e-01 -1.918916702270507812e-01
-6.312219798564910889e-02 -2.086648903787136078e-02 -1.380333304405212402e-01 -1.587910503149032593e-01 -1.217101588845252991e-01 7.514805532991886139e-03 3.684394806623458862e-02 -2.568791806697845459e-01 -4.869408160448074341e-02 -7.988190650939941406e-02 -8.678570389747619629e-02 -2.129900306463241577e-01 1.172685772180557251e-01 -4.636557400226593018e-02 3.802754580974578857e-01 1.443007141351699829e-01 -3.280833065509796143e-01 -3.840274214744567871e-01 9.800740331411361694e-02 -4.265924170613288879e-02 1.258715242147445679e-01 2.511734664440155029e-01 1.399625558406114578e-02 -3.510093092918395996e-01 -1.449376065284013748e-02 -2.944027781486511230e-01 -2.331759929656982422e-01 9.620296768844127655e-03 1.078268885612487793e-01 1.152504887431859970e-02 -5.968531221151351929e-02 -2.389520965516567230e-02
-3.736156225204467773e-02 -3.262958675622940063e-02 1.654342412948608398e-01 -4.367256909608840942e-02 1.751157268881797791e-02 9.459062665700912476e-02 1.533084064722061157e-01 -1.596603095531463623e-01 -2.637975811958312988e-01 -6.469298899173736572e-02 2.376921772956848145e-01 -2.211186438798904419e-01 2.319457232952117920e-01 -2.893350124359130859e-01 1.139169037342071533e-01 7.904189079999923706e-02 -2.462082803249359131e-01 -2.591583132743835449e-01 -6.970144063234329224e-02 -2.096544019877910614e-02 3.126870393753051758e-01 9.898224472999572754e-02 1.999600082635879517e-01 -2.581059634685516357e-01 -2.316516935825347900e-01 -6.798865646123886108e-02 -1.516499370336532593e-01 2.439980357885360718e-01 2.915549650788307190e-02 2.111473977565765381e-01 2.416881360113620758e-02 2.000582814216613770e-01
-7.936421781778335571e-02 2.741014119237661362e-03 -7.915228605270385742e-02 1.264936923980712891e-01 -1.096076220273971558e-01 3.387477397918701172e-01 -2.232013046741485596e-01 9.333878010511398315e-02 2.453329861164093018e-01 6.515029817819595337e-02 3.999919891357421875e-01 1.613028496503829956e-01 6.326464563608169556e-02 1.214203238487243652e-01 6.574601866304874420e-03 2.993672154843807220e-02 -2.343580871820449829e-02 -1.024493053555488586e-01 -1.899014413356781006e-01 1.611848361790180206e-02 2.282275110483169556e-01 4.109789431095123291e-01 -4.243617132306098938e-02 -1.901999413967132568e-01 3.789011389017105103e-02 -3.453370556235313416e-02 -1.262957304716110229e-01 -1.766577176749706268e-02 -3.930879533290863037e-01 1.070897653698921204e-02 1.077822297811508179e-01 1.566106379032135010e-01
-1.068086028099060059e-01 -1.331387162208557129e-01 3.261693716049194336e-01 -1.062521860003471375e-01 -8.699922263622283936e-02 1.543123126029968262e-01 3.721234574913978577e-02 -2.722637057304382324e-01 -1.013535261154174805e-01 -1.540009677410125732e-01 2.169546186923980713e-01 -4.821478854864835739e-03 -2.614194899797439575e-02 -2.021149247884750366e-01 7.032130658626556396e-02 2.975330948829650879e-01 -2.574169337749481201e-01 -2.104912549257278442e-01 1.468999385833740234e-01 3.032433092594146729e-01 8.639402687549591064e-02 2.540381439030170441e-02 -2.375480234622955322e-01 -4.666794836521148682e-02 -3.517263531684875488e-01 3.203605115413665771e-02 7.524883002042770386e-02 -9.246582165360450745e-03 -2.788498699665069580e-01 9.708503633737564087e-02 1.457171440124511719e-01 -2.204952575266361237e-02
-1.687979102134704590e-01 -1.055429950356483459e-01 1.488549858331680298e-01 -6.948928534984588623e-02 7.204625010490417480e-02 1.238575130701065063e-01 3.401655331254005432e-02 1.605684310197830200e-01 3.890365958213806152e-01 -7.466197758913040161e-02 3.049054443836212158e-01 -1.437422186136245728e-01 1.024453900754451752e-02 1.331456154584884644e-01 1.268646121025085449e-01 3.189416825771331787e-01 -1.518770307302474976e-01 -7.031584531068801880e-02 1.014819182455539703e-02 9.954223036766052246e-02 1.592519432306289673e-01 1.262529343366622925e-01 -1.425805240869522095e-01 -4.043464958667755127e-01 -1.004247590899467468e-01 2.347320020198822021e-01 -2.035776376724243164e-01 1.619125306606292725e-01 -2.316671758890151978e-01 -5.398803204298019409e-02 -8.597008138895034790e-02 -1.404943466186523438e-01
-2.960032224655151367e-01 -2.549513876438140869e-01 -1.635884866118431091e-02 -1.430845260620117188e-01 6.369095295667648315e-02 -4.551400244235992432e-02 -2.825015410780906677e-02 -9.102295152842998505e-03 -8.875191211700439453e-02 -3.017637431621551514e-01 2.662205100059509277e-01 3.331693261861801147e-02 5.843178182840347290e-02 -1.344657093286514282e-01 2.715178132057189941e-01 -1.668052375316619873e-02 -2.848321497440338135e-01 -1.912552863359451294e-01 -2.412308007478713989e-02 -2.578837610781192780e-02 3.426552414894104004e-01 1.207977682352066040e-01 1.802592724561691284e-02 -2.599767744541168213e-01 -1.315842121839523315e-01 -1.293925344944000244e-01 -2.497202605009078979e-01 -1.191834826022386551e-02 1.788817495107650757e-01 6.485040485858917236e-02 2.628391981124877930e-01 1.802624911069869995e-01
9.334074566140770912e-04 -3.006997108459472656e-01 -2.058115303516387939e-01 -3.092707991600036621e-01 -2.873148620128631592e-01 9.795774519443511963e-02 -7.839538902044296265e-02 -9.454579092562198639e-03 1.160773541778326035e-02 -1.094612572342157364e-02 1.653965562582015991e-01 -1.304431259632110596e-01 -2.551659569144248962e-02 2.616341114044189453e-01 -1.876045763492584229e-01 1.725649274885654449e-02 2.843954972922801971e-02 -1.664241701364517212e-01 2.878991961479187012e-01 -9.325194358825683594e-02 2.305799424648284912e-01 1.281430572271347046e-01 -5.882595479488372803e-02 -3.893092274665832520e-01 -1.490020602941513062e-01 -1.131922826170921326e-01 -1.750532165169715881e-02 1.421004533767700195e-01 4.048743471503257751e-02 -2.220834493637084961e-01 5.102069675922393799e-02 2.649421691894531250e-01
-2.144928127527236938e-01 -1.919230818748474121e-01 5.479855462908744812e-02 5.586669594049453735e-02 -2.316752374172210693e-01 -8.181523531675338745e-02 -2.297406463185325265e-04 -6.554174423217773438e-02 -1.133924424648284912e-01 -1.510456651449203491e-01 3.930763602256774902e-01 3.233465366065502167e-03 -5.865744873881340027e-02 -1.607062369585037231e-01 2.662249803543090820e-01 4.583440721035003662e-02 -1.305740326642990112e-01 -1.727197468280792236e-01 1.371204406023025513e-01 1.918072849512100220e-01 3.225512206554412842e-01 8.286785334348678589e-02 -1.922575011849403381e-02 -1.816430091857910156e-01 -2.314004898071289062e-01 -1.378210932016372681e-01 -3.730370998382568359e-01 -2.218149453401565552e-01 6.890889257192611694e-02 3.968999721109867096e-03 1.949558556079864502e-01 5.933296680450439453e-02
2.096460014581680298e-01 1.510640829801559448e-01 2.976980507373809814e-01 -1.368199288845062256e-01 1.613336503505706787e-01 6.075679883360862732e-02 -2.100824415683746338e-01 -1.930131390690803528e-02 7.638837397098541260e-02 2.536736428737640381e-02 3.930229842662811279e-01 -1.324236094951629639e-01 1.923450082540512085e-02 8.565595000982284546e-02 3.072458505630493164e-01 1.083002658560872078e-03 4.296949133276939392e-02 -2.044372111558914185e-01 5.868409574031829834e-02 2.628776431083679199e-02 1.389847397804260254e-01 3.435945212841033936e-01 2.797207832336425781e-01 -1.600445359945297241e-01 -2.985586822032928467e-01 -8.591185510158538818e-02 -1.676155775785446167e-01 1.043928414583206177e-01 -1.436388939619064331e-01 -1.579849570989608765e-01 -4.884011112153530121e-03 3.055401146411895752e-02
-1.479130685329437256e-01 9.634781628847122192e-02 -6.307678762823343277e-03 -4.935455042868852615e-03 -2.713364064693450928e-01 2.528817057609558105e-01 -3.088646233081817627e-01 -5.059947073459625244e-02 3.340475633740425110e-02 -4.882404115051031113e-03 2.323373556137084961e-01 8.335129171609878540e-02 -1.115267127752304077e-01 -2.795483916997909546e-02 2.022445015609264374e-02 -5.883320793509483337e-02 -2.814413309097290039e-01 -1.386931538581848145e-01 -2.566370740532875061e-02 -1.030630320310592651e-01 -8.201371133327484131e-02 2.888830006122589111e-01 -1.094696596264839172e-01 -8.813616633415222168e-02 -5.170910358428955078e-01 -2.620516717433929443e-01 -1.188701316714286804e-01 -1.320288628339767456e-01 -6.789813190698623657e-02 4.279576707631349564e-03 1.996264606714248657e-01 -1.494472026824951172e-01
-1.507656127214431763e-01 4.382286593317985535e-02 1.053672879934310913e-01 9.489798545837402344e-02 -4.309943318367004395e-02 -3.299847478047013283e-03 9.911324083805084229e-02 -9.193342924118041992e-02 -4.195200279355049133e-02 -1.385253518819808960e-01 2.003882676362991333e-01 -3.916660845279693604e-01 1.414421945810317993e-01 1.440330147743225098e-01 -6.914784759283065796e-02 6.490036100149154663e-02 3.502335399389266968e-02 -1.819519251585006714e-01 1.273111701011657715e-01 -2.261589318513870239e-01 2.083936333656311035e-01 3.728466033935546875e-01 1.136707141995429993e-01 -4.002170562744140625e-01 -2.024349421262741089e-01 -9.163691103458404541e-02 6.906396150588989258e-02 -6.562106311321258545e-02 -6.322327256202697754e-02 2.981958389282226562e-01 1.164243556559085846e-02 2.492248862981796265e-01
-2.012978345155715942e-01 -3.438321650028228760e-01 1.522141546010971069e-01 -9.481938928365707397e-02 1.765002012252807617e-01 8.769293874502182007e-02 1.200791448354721069e-01 9.829610586166381836e-02 1.927824616432189941e-01 -8.915514498949050903e-02 1.660772413015365601e-01 -2.159936279058456421e-01 2.502754330635070801e-01 4.851921647787094116e-02 1.007041931152343750e-01 1.370381861925125122e-01 -6.154201552271842957e-02 -3.168255686759948730e-01 -8.670499920845031738e-02 -8.589535951614379883e-02 -3.856953978538513184e-02 -2.802418544888496399e-02 -7.192941755056381226e-02 -5.450080633163452148e-01 -1.646283566951751709e-01 -1.374686509370803833e-01 -1.840461604297161102e-02 -8.958125859498977661e-02 -3.978477045893669128e-02 1.807209551334381104e-01 4.874356463551521301e-02 1.356076449155807495e-01
3.802528604865074158e-02 1.189833804965019226e-01 -2.802869863808155060e-02 -1.393792778253555298e-02 -3.528296053409576416e-01 1.750388443470001221e-01 -7.202479988336563110e-02 -8.251447975635528564e-02 2.959803640842437744e-01 1.353174299001693726e-01 2.656953632831573486e-01 -2.859024405479431152e-01 -9.939780831336975098e-02 -2.592619061470031738e-01 1.929890960454940796e-01 -7.357357442378997803e-02 -3.234765231609344482e-01 -1.826985627412796021e-01 -4.280008748173713684e-02 -8.326222002506256104e-02 1.002440452575683594e-01 1.855773925781250000e-01 5.890636518597602844e-02 -2.120881341397762299e-02 -2.021999061107635498e-01 -5.296669155359268188e-02 -1.069767549633979797e-01 1.164047494530677795e-01 9.928841888904571533e-02 3.752417862415313721e-02 3.209325373172760010e-01 -2.452619969844818115e-01
2.779766730964183807e-02 -5.075161531567573547e-02 -2.774677574634552002e-01 -8.960086107254028320e-02 -7.177724689245223999e-02 4.461907446384429932e-01 5.024546384811401367e-02 1.166226193308830261e-01 2.184189856052398682e-01 1.979096084833145142e-01 2.837027907371520996e-01 -7.412037253379821777e-02 -6.718085613101720810e-03 5.599642917513847351e-02 9.409900009632110596e-02 1.672460734844207764e-01 -1.379363238811492920e-01 -1.524638086557388306e-01 5.751947313547134399e-02 -1.085050925612449646e-01 1.687872856855392456e-01 2.587170302867889404e-01 1.902272254228591919e-01 -1.492704302072525024e-01 -1.792117357254028320e-01 7.551981601864099503e-03 2.525530159473419189e-01 -1.189185585826635361e-02 -3.589428365230560303e-01 2.468737587332725525e-02 1.838804632425308228e-01 -8.833736181259155273e-02
-2.303297519683837891e-01 1.400059368461370468e-02 -3.527064621448516846e-02 -1.043383926153182983e-01 -3.423642814159393311e-01 -4.908440634608268738e-02 5.178803205490112305e-02 -2.310407906770706177e-01 -3.818263858556747437e-02 2.434717118740081787e-01 3.319775760173797607e-01 -2.238174974918365479e-01 2.594086229801177979e-01 1.477793008089065552e-01 3.448928520083427429e-02 7.241465151309967041e-02 2.634057216346263885e-02 4.675990343093872070e-02 1.968619972467422485e-01 -7.956600934267044067e-02 9.801696240901947021e-02 2.577221095561981201e-01 -9.803393483161926270e-02 1.349480301141738892e-01 -2.201488912105560303e-01 -2.769249081611633301e-01 -2.359278053045272827e-01 1.034170314669609070e-01 -6.267701089382171631e-02 -5.285790935158729553e-02 1.948530077934265137e-01 2.330605089664459229e-01
-2.932597994804382324e-01 -1.869151294231414795e-01 2.267076075077056885e-01 -2.417103797197341919e-01 -6.518200784921646118e-02 -6.545276194810867310e-02 1.306844353675842285e-01 2.753434702754020691e-02 -2.503383159637451172e-02 -2.369783371686935425e-01 2.427507936954498291e-01 -7.711458951234817505e-02 6.857382599264383316e-03 -1.007913425564765930e-01 7.436371594667434692e-02 2.271097153425216675e-01 6.856436282396316528e-02 2.265388891100883484e-02 -1.237716525793075562e-01 1.062024198472499847e-02 1.727067679166793823e-01 9.321209043264389038e-02 3.295562863349914551e-01 -3.562872707843780518e-01 -1.561104655265808105e-01 -2.199156433343887329e-01 -2.913934290409088135e-01 1.156277656555175781e-01 -5.786274001002311707e-02 1.139002218842506409e-01 1.235810518264770508e-01 2.378647923469543457e-01
-2.557322680950164795e-01 -2.833202481269836426e-01 2.336333096027374268e-01 -1.105607300996780396e-02 8.121607452630996704e-02 8.925213664770126343e-02 -2.027450501918792725e-02 3.316715359687805176e-02 -1.357118040323257446e-01 -1.249406635761260986e-01 1.650059372186660767e-01 -1.823371946811676025e-01 1.904481202363967896e-01 1.658156327903270721e-02 2.570005059242248535e-01 1.321329623460769653e-01 -1.106888055801391602e-01 3.927055280655622482e-03 -1.561048179864883423e-01 -3.215065225958824158e-02 3.605102375149726868e-02 4.235659539699554443e-02 1.378984190523624420e-02 -4.009539484977722168e-01 -5.689651891589164734e-02 -2.590692341327667236e-01 -3.056786060333251953e-01 -1.396778374910354614e-01 1.467604041099548340e-01 5.841817334294319153e-02 3.166777789592742920e-01 2.423593699932098389e-01
-2.298187762498855591e-01 -1.428412944078445435e-01 3.410078287124633789e-01 1.496460381895303726e-02 -6.576477736234664917e-02 -9.019684046506881714e-02 3.245170786976814270e-02 -2.530025541782379150e-01 -1.030766516923904419e-01 2.006484270095825195e-01 3.154407739639282227e-01 -2.074114233255386353e-01 2.276245057582855225e-01 -1.341329365968704224e-01 1.396859586238861084e-01 2.216572761535644531e-01 7.346399128437042236e-02 -3.287441730499267578e-01 2.721246182918548584e-01 7.720789313316345215e-02 -1.817996241152286530e-02 1.063895449042320251e-01 2.955184280872344971e-01 -8.759428560733795166e-02 -1.808955669403076172e-01 -6.609921157360076904e-02 -2.229787409305572510e-01 1.058094650506973267e-01 -2.127967216074466705e-02 1.397439395077526569e-03 2.513354644179344177e-02 4.074762389063835144e-02
-2.796979248523712158e-01 -1.750613152980804443e-01 -2.308299578726291656e-02 4.191648587584495544e-02 1.676176115870475769e-02 1.980918198823928833e-01 -2.908974885940551758e-01 1.332121491432189941e-01 2.108533382415771484e-01 2.045551240444183350e-01 9.817469120025634766e-02 -1.339713782072067261e-01 -3.548296913504600525e-02 -5.262232199311256409e-02 2.217027246952056885e-01 -9.434106200933456421e-02 1.353455781936645508e-01 -8.687253296375274658e-02 1.180235892534255981e-01 -6.416489835828542709e-03 1.818205267190933228e-01 6.179594397544860840e-01 -6.366019695997238159e-02 -1.484981477260589600e-01 -9.084334969520568848e-02 -1.072298884391784668e-01 -1.986382305622100830e-01 -3.654228895902633667e-02 -8.174206316471099854e-02 4.832850396633148193e-02 1.412311792373657227e-01 -2.441270090639591217e-02
-7.810156047344207764e-02 1.878164261579513550e-01 2.528415024280548096e-01 1.208465173840522766e-01 -2.147833704948425293e-01 -5.398961901664733887e-02 7.033296674489974976e-02 9.782344102859497070e-02 -6.394868833012878895e-04 -1.325990855693817139e-01 4.182968437671661377e-01 -3.325861180201172829e-03 1.332220286130905151e-01 1.828267052769660950e-02 2.828047275543212891e-01 2.562817633152008057e-01 -2.306077778339385986e-01 -2.480128556489944458e-01 1.195964515209197998e-01 1.909394413232803345e-01 3.089701384305953979e-02 2.699019908905029297e-01 3.554598614573478699e-02 -3.155619800090789795e-01 -6.801868975162506104e-02 2.075061947107315063e-01 -5.697419494390487671e-02 1.255356073379516602e-01 -1.928911507129669189e-01 -1.669830828905105591e-02 7.245235145092010498e-02 -1.034424006938934326e-01
2.517983317375183105e-02 -5.286247283220291138e-02 1.643134802579879761e-01 -2.534454762935638428e-01 -3.551925346255302429e-02 1.241534501314163208e-01 -8.310101181268692017e-02 8.338377624750137329e-02 -1.645298302173614502e-01 7.265021093189716339e-03 4.720355272293090820e-01 -5.111684650182723999e-02 5.659190192818641663e-02 -9.052441269159317017e-02 4.134379327297210693e-01 6.107197608798742294e-03 -9.951210767030715942e-02 -4.877333715558052063e-02 1.402166485786437988e-01 2.547026574611663818e-01 9.861146658658981323e-02 3.085222542285919189e-01 2.725656330585479736e-01 -1.597944647073745728e-01 -1.991278529167175293e-01 5.351819470524787903e-02 -3.811237402260303497e-03 1.148539260029792786e-01 -3.909070417284965515e-02 -2.435356527566909790e-01 -1.108834426850080490e-02 1.471402794122695923e-01
7.108990103006362915e-03 -2.853751778602600098e-01 7.454480975866317749e-02 -2.517704665660858154e-01 -2.188148200511932373e-01 -2.918507717549800873e-02 -1.397717148065567017e-01 -6.389202922582626343e-02 -2.300178408622741699e-01 -1.686049848794937134e-01 2.038169801235198975e-01 -2.174773439764976501e-02 -1.068543791770935059e-01 1.769232898950576782e-01 4.011847078800201416e-02 1.531146913766860962e-01 1.002789940685033798e-02 -2.957099080085754395e-01 1.785512566566467285e-01 6.465452164411544800e-02 -1.837426796555519104e-02 3.528393805027008057e-01 2.422351539134979248e-01 -2.679803967475891113e-01 -1.517732441425323486e-01 1.006309315562248230e-01 -4.643409699201583862e-02 -2.898136675357818604e-01 1.893957890570163727e-02 6.086607277393341064e-02 2.893860936164855957e-01 -6.636518519371747971e-03
-9.185220114886760712e-03 1.622385345399379730e-02 4.174125194549560547e-02 -5.377558246254920959e-02 -1.545818895101547241e-01 3.662964403629302979e-01 8.117537945508956909e-03 -2.938843667507171631e-01 -1.605863869190216064e-01 -5.390456318855285645e-02 3.142017172649502754e-03 -3.374370336532592773e-01 -5.955422297120094299e-02 1.327024120837450027e-02 2.867332398891448975e-01 2.127561019733548164e-03 3.981379419565200806e-02 -2.974862754344940186e-01 -1.209306567907333374e-01 3.718216717243194580e-02 1.245769709348678589e-01 5.468877777457237244e-02 -7.599744945764541626e-02 -3.909099996089935303e-01 -2.415731251239776611e-01 -1.872668713331222534e-01 -2.025396004319190979e-02 1.554896086454391479e-01 2.265130132436752319e-01 -4.757928475737571716e-02 1.995563358068466187e-01 1.655601114034652710e-01
1.545167062431573868e-02 1.010130420327186584e-01 2.121825218200683594e-01 -1.046587992459535599e-02 1.753175258636474609e-01 1.056151911616325378e-01 4.001661390066146851e-02 -4.804370179772377014e-02 2.674966864287853241e-02 -4.950515553355216980e-02 3.351619839668273926e-01 -1.788309365510940552e-01 1.312673557549715042e-02 -1.918301358819007874e-02 3.892676532268524170e-02 1.706372946500778198e-01 1.997779496014118195e-02 -2.495198249816894531e-01 9.713833779096603394e-02 4.175165668129920959e-02 1.554939746856689453e-01 4.371832907199859619e-01 1.779403239488601685e-01 -9.894882887601852417e-02 -2.861939966678619385e-01 2.707243561744689941e-01 -1.208059564232826233e-01 5.634871125221252441e-02 -3.264880180358886719e-01 -2.260483354330062866e-01 5.436896160244941711e-02 2.361301183700561523e-01
2.039748728275299072e-01 -1.518582850694656372e-01 -8.650133758783340454e-02 -6.896558403968811035e-02 -3.578852415084838867e-01 2.738549411296844482e-01 -1.904374570585787296e-03 1.014060899615287781e-01 5.417104810476303101e-02 3.891938552260398865e-02 4.567453563213348389e-01 5.017110332846641541e-02 1.255244463682174683e-01 -2.271797358989715576e-01 -5.889464169740676880e-02 1.618148237466812134e-01 3.288176283240318298e-02 5.636703595519065857e-02 2.384011447429656982e-02 -1.309342831373214722e-01 1.588711738586425781e-01 -1.905830018222332001e-02 1.177292503416538239e-02 -3.485823869705200195e-01 -2.422181516885757446e-01 -1.692111939191818237e-01 -8.511000871658325195e-02 2.229921221733093262e-01 -5.876480415463447571e-02 2.532780356705188751e-02 1.873195618391036987e-01 -2.108325213193893433e-01
-1.692405194044113159e-01 6.399903446435928345e-02 2.559983171522617340e-02 -1.438944190740585327e-01 -2.262778133153915405e-01 6.304684281349182129e-02 -7.785887271165847778e-02 -1.638215184211730957e-01 -7.239937037229537964e-02 2.508072853088378906e-01 2.496944665908813477e-01 -2.705902457237243652e-01 2.856001257896423340e-01 1.195581257343292236e-02 2.091751396656036377e-01 -4.471888393163681030e-02 6.910568475723266602e-02 -1.024068370461463928e-01 1.608399152755737305e-01 -1.807513087987899780e-01 3.419303521513938904e-02 1.435261666774749756e-01 -1.776340305805206299e-01 7.521165907382965088e-02 -1.295295208692550659e-01 -2.890361249446868896e-01 -2.442026734352111816e-01 2.013235241174697876e-01 -6.820052862167358398e-02 -7.191949337720870972e-02 3.517321050167083740e-01 2.446226477622985840e-01
1.609222888946533203e-01 -9.446306526660919189e-02 1.531092673540115356e-01 3.111635101959109306e-03 1.824300438165664673e-01 6.051199510693550110e-02 -1.124070882797241211e-01 -4.449929669499397278e-02 8.389857411384582520e-02 2.257052958011627197e-01 2.839062362909317017e-02 -4.269894063472747803e-01 2.268441021442413330e-01 8.729343116283416748e-02 1.136338189244270325e-01 2.851965725421905518e-01 -2.010641545057296753e-01 1.335785631090402603e-02 -6.498160958290100098e-02 9.671909362077713013e-02 1.508348286151885986e-01 3.353575766086578369e-01 1.205466464161872864e-01 -1.003173217177391052e-01 -1.514408439397811890e-01 -2.628046572208404541e-01 -2.545939981937408447e-01 -4.598003253340721130e-02 -2.129656225442886353e-01 1.795451939105987549e-01 1.830226927995681763e-01 -1.082608178257942200e-01
7.511461526155471802e-02 -3.619246482849121094e-01 -1.945544928312301636e-01 -1.159760132431983948e-01 -3.247214257717132568e-01 2.090072780847549438e-01 1.075478941202163696e-01 3.385139256715774536e-02 -2.620811574161052704e-02 6.681057810783386230e-02 2.489054650068283081e-01 -1.514619290828704834e-01 7.467418909072875977e-02 1.281003504991531372e-01 1.956110149621963501e-01 2.403064370155334473e-01 -2.360027283430099487e-01 -3.999881818890571594e-02 -1.191988065838813782e-01 3.756831586360931396e-02 2.546232044696807861e-01 2.131037265062332153e-01 5.277460813522338867e-02 -2.156207710504531860e-01 1.013870239257812500e-01 -4.065332934260368347e-02 -2.157337218523025513e-01 -9.401624649763107300e-02 1.426715105772018433e-01 5.160989239811897278e-02 1.768177002668380737e-01 -2.968976497650146484e-01
-1.562653183937072754e-01 -2.145316302776336670e-01 2.325597703456878662e-01 -6.801413744688034058e-02 2.260541543364524841e-02 -3.214131295680999756e-02 1.843651533126831055e-01 5.341804772615432739e-02 -5.929689481854438782e-02 -3.922007083892822266e-01 1.941091865301132202e-01 1.806917972862720490e-02 6.424564123153686523e-02 -3.809623420238494873e-02 -2.418808825314044952e-02 3.302166163921356201e-01 4.849504679441452026e-02 -1.239946931600570679e-01 -1.943548023700714111e-01 6.755380332469940186e-02 2.716071307659149170e-01 2.646269798278808594e-01 2.334951758384704590e-01 -2.520462572574615479e-01 -1.606431156396865845e-01 -2.474567890167236328e-01 -2.283935993909835815e-01 1.900151185691356659e-02 -1.785299330949783325e-01 6.577757000923156738e-02 1.334817111492156982e-01 8.011485636234283447e-02
-1.365388482809066772e-01 1.085573509335517883e-01 1.033550649881362915e-01 1.699626445770263672e-02 -1.373602896928787231e-01 6.870604306459426880e-02 1.161794271320104599e-02 -1.322825103998184204e-01 1.120617389678955078e-01 -3.935692366212606430e-03 2.492883503437042236e-01 -2.398301661014556885e-01 2.412949921563267708e-03 5.617296323180198669e-02 3.850786089897155762e-01 3.082672953605651855e-01 -1.854195445775985718e-01 -3.381592929363250732e-01 8.424149453639984131e-02 2.123747617006301880e-01 -2.041232287883758545e-01 6.512944400310516357e-02 -1.952843554317951202e-02 -3.329446017742156982e-01 1.134695261716842651e-01 9.524337202310562134e-02 -3.064636588096618652e-01 1.515920460224151611e-01 2.441425248980522156e-02 -4.558077454566955566e-02 1.858370155096054077e-01 -6.736664474010467529e-02
-1.579741239547729492e-01 4.214608634356409311e-04 5.166259407997131348e-02 2.324970215559005737e-01 -4.032603278756141663e-02 1.894946992397308350e-01 -3.313053250312805176e-01 4.673799872398376465e-02 1.565422117710113525e-01 -1.027230918407440186e-01 4.026888012886047363e-01 -6.623055785894393921e-02 -1.846239566802978516e-01 1.614570915699005127e-01 5.493052676320075989e-02 1.372687220573425293e-01 -6.588886491954326630e-03 5.070849135518074036e-02 9.895007312297821045e-02 9.114976972341537476e-02 -3.182434290647506714e-02 2.856037616729736328e-01 -2.189144492149353027e-01 -2.644740641117095947e-01 -1.870169788599014282e-01 -1.095698922872543335e-01 -3.682627379894256592e-01 -1.322647780179977417e-01 -1.642097085714340210e-01 7.642020285129547119e-02 6.765220314264297485e-03 1.763852983713150024e-01
-1.258398145437240601e-01 -2.161592543125152588e-01 7.546565681695938110e-02 -6.958693265914916992e-02 -9.149529039859771729e-02 1.472333222627639771e-01 -2.986106555908918381e-03 -3.596289455890655518e-01 1.136218085885047913e-01 2.157971858978271484e-01 1.794047238945495337e-05 -9.647855162620544434e-02 -5.236109346151351929e-02 1.723860949277877808e-01 2.003243425861001015e-03 -1.745774783194065094e-02 -2.671709097921848297e-02 -3.951076269149780273e-01 6.120913848280906677e-02 -6.958340108394622803e-02 1.824746876955032349e-01 -9.455293416976928711e-02 -3.469651192426681519e-02 -4.169938564300537109e-01 -2.537077069282531738e-01 -4.045004844665527344e-01 -1.251406669616699219e-01 1.692871004343032837e-01 -1.682575419545173645e-02 -8.391635492444038391e-03 -6.153525412082672119e-02 8.230094611644744873e-02
-3.338801488280296326e-02 5.913659930229187012e-03 7.404482364654541016e-02 -2.473905086517333984e-01 7.862555235624313354e-02 -4.285601899027824402e-02 8.919760584831237793e-02 5.433233082294464111e-02 2.063524350523948669e-02 -8.979970216751098633e-02 3.437696993350982666e-01 -4.757457971572875977e-02 -1.345467418432235718e-01 -1.596964448690414429e-01 3.655837774276733398e-01 8.690072596073150635e-02 -1.645310409367084503e-02 -2.341749668121337891e-01 1.398992538452148438e-01 2.019484341144561768e-01 1.614930182695388794e-01 3.190471827983856201e-01 2.752650082111358643e-01 -3.181825578212738037e-01 -1.849307119846343994e-01 1.116684302687644958e-01 -1.773985028266906738e-01 1.411298513412475586e-01 -9.160057455301284790e-02 -9.390474297106266022e-03 -2.556504905223846436e-01 8.520705252885818481e-02
5.403111875057220459e-02 -3.265550732612609863e-01 1.723339557647705078e-01 -5.997306481003761292e-02 -1.338610202074050903e-01 1.015123203396797180e-01 -9.337038546800613403e-02 -2.437467575073242188e-01 1.031579896807670593e-01 5.407061800360679626e-02 2.956880033016204834e-01 -2.110977023839950562e-01 6.390623748302459717e-02 -8.916856348514556885e-02 4.387056529521942139e-01 1.481116656213998795e-02 -1.143015548586845398e-01 -9.372548013925552368e-02 2.061500698328018188e-01 2.541276812553405762e-01 2.418027818202972412e-02 3.167204558849334717e-01 6.846915930509567261e-02 1.198496576398611069e-02 -1.061078086495399475e-01 1.456763446331024170e-01 -1.231629699468612671e-01 1.456582546234130859e-01 -2.265758365392684937e-01 -1.672759205102920532e-01 1.139561384916305542e-01 1.212050169706344604e-01
-2.805103063583374023e-01 -1.098099425435066223e-01 1.675317287445068359e-01 2.131623332388699055e-04 -1.568204462528228760e-01 6.408334523439407349e-02 2.434975653886795044e-02 6.234478671103715897e-03 -1.659645289182662964e-01 -1.571879535913467407e-02 2.357670515775680542e-01 1.049026474356651306e-01 6.597477197647094727e-02 -2.579259276390075684e-01 2.534075081348419189e-01 9.901405870914459229e-02 -2.099841386079788208e-01 -2.001560181379318237e-01 -4.102821927517652512e-03 2.127332538366317749e-01 3.712757229804992676e-01 4.923821240663528442e-02 8.016121573746204376e-03 -8.002538233995437622e-02 -2.130297869443893433e-01 -9.376595914363861084e-02 -1.429814696311950684e-01 -1.339409202337265015e-01 3.566204104572534561e-03 -3.219753969460725784e-03 4.919148385524749756e-01 4.302085563540458679e-02
6.307960953563451767e-03 -1.904111951589584351e-01 3.970640152692794800e-02 2.613974176347255707e-02 4.646853730082511902e-02 1.043566465377807617e-01 -1.686228811740875244e-01 -4.288426414132118225e-02 -1.565445959568023682e-01 6.608641147613525391e-02 1.478381752967834473e-01 -3.027341365814208984e-01 1.148731112480163574e-01 7.662948966026306152e-02 -3.024084679782390594e-02 1.742115244269371033e-02 -2.143709957599639893e-01 -4.251277148723602295e-01 1.400983333587646484e-01 -2.317050099372863770e-01 1.166614368557929993e-01 2.583173215389251709e-01 3.426823616027832031e-01 -3.302440941333770752e-01 -5.183993279933929443e-02 1.492662131786346436e-01 7.039241492748260498e-02 9.759074449539184570e-02 -2.771237492561340332e-02 3.022765181958675385e-02 2.543697953224182129e-01 2.068624794483184814e-01
-1.941752582788467407e-01 -1.320909559726715088e-01 -2.735435776412487030e-02 -8.194576203823089600e-02 -2.167906612157821655e-01 -5.957815423607826233e-02 -6.916049867868423462e-02 -1.797303259372711182e-01 -5.402874574065208435e-02 -2.646593153476715088e-01 1.220643520355224609e-01 1.122753694653511047e-01 6.687742471694946289e-02 -1.166687011718750000e-01 3.042986690998077393e-01 4.286221265792846680e-01 -2.547383680939674377e-02 -1.418116241693496704e-01 2.673714458942413330e-01 -1.024809330701828003e-01 1.666305661201477051e-01 1.807059645652770996e-01 -4.213748499751091003e-02 -3.351323604583740234e-01 6.326914299279451370e-03 -7.842773199081420898e-02 -1.957965940237045288e-01 -1.423616409301757812e-01 -1.176127344369888306e-01 -8.577682822942733765e-02 2.964992225170135498e-01 -6.105475127696990967e-02
-5.968903377652168274e-02 -3.979933634400367737e-02 -1.032850742340087891e-01 1.492511928081512451e-01 -1.111806705594062805e-01 3.915702402591705322e-01 -3.137666285037994385e-01 -9.290903806686401367e-02 -4.462200775742530823e-02 -4.720268771052360535e-02 3.635106086730957031e-01 1.818867325782775879e-01 -1.790390759706497192e-01 -3.862322494387626648e-02 1.584160178899765015e-01 2.111817598342895508e-01 -1.525039672851562500e-01 -1.002933159470558167e-01 6.043847277760505676e-02 -1.289571672677993774e-01 2.407092154026031494e-01 1.615925133228302002e-01 1.428997963666915894e-01 -5.463953316211700439e-02 -2.660519480705261230e-01 -1.387174874544143677e-01 -9.896763414144515991e-02 -1.391514092683792114e-01 -2.495658695697784424e-01 8.522199094295501709e-02 8.635650575160980225e-02 2.433353364467620850e-01
-1.620705574750900269e-01 -1.577192991971969604e-01 3.335681259632110596e-01 -4.662903025746345520e-02 -5.543610081076622009e-02 -2.769068181514739990e-01 -2.810671925544738770e-01 -1.292097121477127075e-01 1.368679255247116089e-01 9.501311928033828735e-02 2.271475195884704590e-01 -8.170420676469802856e-02 8.755530416965484619e-02 3.391416743397712708e-02 3.185031935572624207e-02 1.934109330177307129e-01 -1.888971030712127686e-01 -1.174018457531929016e-01 1.086934879422187805e-01 2.940133213996887207e-01 1.618473082780838013e-01 1.564469784498214722e-01 -2.047323584556579590e-01 -2.488245218992233276e-01 -1.652682423591613770e-01 4.553246498107910156e-02 -9.589168429374694824e-02 1.388459503650665283e-01 -1.412377059459686279e-01 1.355824321508407593e-01 2.200625240802764893e-01 2.825950384140014648e-01
6.153989210724830627e-02 1.496294979006052017e-03 -1.080897748470306396e-01 1.716896705329418182e-02 -2.599505484104156494e-01 3.121241033077239990e-01 -4.546149969100952148e-01 -1.235929280519485474e-01 -4.713913798332214355e-02 3.911893442273139954e-02 3.799675703048706055e-01 -1.372636556625366211e-01 -2.270978689193725586e-01 -4.483695700764656067e-02 2.084607779979705811e-01 7.472865283489227295e-02 -2.086779773235321045e-01 -2.914941310882568359e-01 9.442609548568725586e-02 1.335764825344085693e-01 6.161454599350690842e-03 3.996605798602104187e-02 -1.258039921522140503e-01 1.015495657920837402e-01 -4.595186188817024231e-02 -2.687214910984039307e-01 -1.209291629493236542e-02 3.605409339070320129e-02 -6.081368029117584229e-02 2.059288509190082550e-02 1.961503624916076660e-01 1.621066927909851074e-01
-9.990387409925460815e-02 -1.853266507387161255e-01 7.591924071311950684e-02 -4.561273008584976196e-02 -8.889897912740707397e-02 6.878772377967834473e-02 -5.702876672148704529e-02 -8.724135160446166992e-02 -1.333405971527099609e-01 -9.080798178911209106e-02 3.368215262889862061e-01 1.594229340553283691e-01 9.348855912685394287e-02 -2.087974846363067627e-01 3.198490440845489502e-01 8.574932813644409180e-02 -1.803457289934158325e-01 -9.941782802343368530e-02 1.059357542544603348e-02 1.507278829813003540e-01 3.235249817371368408e-01 1.448914110660552979e-01 1.578224264085292816e-02 -2.769283354282379150e-01 -2.291170507669448853e-01 -2.117645926773548126e-02 -2.828592360019683838e-01 -2.789794504642486572e-01 2.051649242639541626e-02 -1.613867431879043579e-01 2.997673153877258301e-01 4.998799413442611694e-02
-2.844126820564270020e-01 -1.952161639928817749e-01 -9.368684887886047363e-02 -1.598429530858993530e-01 -5.100662354379892349e-03 1.489460617303848267e-01 -2.452562749385833740e-01 -2.588952332735061646e-02 8.266326040029525757e-02 -2.377586811780929565e-02 7.408210635185241699e-02 -4.187734797596931458e-02 8.174900710582733154e-02 -5.582765117287635803e-02 1.951313763856887817e-01 -7.821746915578842163e-02 -5.803421139717102051e-02 5.419956054538488388e-03 -3.848906839266419411e-03 1.635223254561424255e-02 1.854044049978256226e-01 7.202357053756713867e-01 -1.734485626220703125e-01 -1.584071516990661621e-01 1.548986732959747314e-01 3.000517375767230988e-02 -5.710154771804809570e-02 6.956824799999594688e-04 -1.605173349380493164e-01 -7.009194046258926392e-02 1.508200168609619141e-01 -3.815440088510513306e-02
-2.165686190128326416e-01 -2.701261341571807861e-01 2.622882723808288574e-01 -6.475134938955307007e-02 -1.696149120107293129e-03 -2.614843249320983887e-01 -9.864477068185806274e-02 9.574362635612487793e-02 3.092061579227447510e-01 2.251410931348800659e-01 1.182410418987274170e-01 -2.109973132610321045e-01 1.644877493381500244e-01 5.897247791290283203e-02 -6.040765345096588135e-02 2.063495814800262451e-01 -2.383263260126113892e-01 -1.251026988029479980e-01 2.033081501722335815e-01 1.249111145734786987e-01 2.782539725303649902e-01 1.682507544755935669e-01 -1.415275335311889648e-01 -2.729088068008422852e-01 -1.847072988748550415e-01 -3.215418383479118347e-02 7.271807640790939331e-02 -9.609937667846679688e-03 -3.111193887889385223e-02 1.394694149494171143e-01 1.978276669979095459e-01 9.268321841955184937e-02
-3.285593092441558838e-01 1.054395735263824463e-01 3.940645605325698853e-02 -2.133340761065483093e-02 -2.694882154464721680e-01 1.540809124708175659e-01 1.660582982003688812e-02 -2.637157142162322998e-01 -1.909822821617126465e-01 1.041895821690559387e-01 2.754855155944824219e-02 -3.105669915676116943e-01 -1.547035872936248779e-01 9.475247561931610107e-02 3.467355668544769287e-01 3.576668202877044678e-01 -2.113720029592514038e-01 -2.733795344829559326e-01 3.914951905608177185e-02 1.550500839948654175e-01 6.833379715681076050e-02 1.132610663771629333e-01 -7.136742025613784790e-02 -2.289695888757705688e-01 -9.442359209060668945e-02 -5.431825295090675354e-02 -1.227950304746627808e-01 5.990132689476013184e-02 1.337741166353225708e-01 -4.343440011143684387e-02 -9.478265047073364258e-02 8.848407119512557983e-02
-2.174068987369537354e-01 -6.299663335084915161e-02 4.297683387994766235e-02 -5.782962962985038757e-02 2.413884401321411133e-01 1.441541314125061035e-01 4.426659643650054932e-02 9.165510535240173340e-02 2.093159407377243042e-02 -5.458600353449583054e-03 4.259754717350006104e-01 -2.634175866842269897e-02 -5.047360807657241821e-02 1.387835592031478882e-01 3.692855834960937500e-01 3.429270386695861816e-01 -1.889550834894180298e-01 -2.346538752317428589e-01 -2.271423488855361938e-02 -3.479233011603355408e-02 3.517464548349380493e-02 1.420087218284606934e-01 4.311361908912658691e-02 -3.109748065471649170e-01 -4.789376631379127502e-02 2.677755653858184814e-01 2.040374651551246643e-02 1.563294976949691772e-01 -1.097688525915145874e-01 -1.091537475585937500e-01 9.851367771625518799e-02 -2.253597676753997803e-01
-1.016386523842811584e-01 -3.220428824424743652e-01 2.377413213253021240e-01 -1.823049597442150116e-02 -8.500842005014419556e-02 1.794473975896835327e-01 -7.671711593866348267e-02 -8.220056444406509399e-02 2.947771176695823669e-02 -1.631249114871025085e-02 2.924900949001312256e-01 -1.376911997795104980e-01 -1.307543963193893433e-01 -2.959520816802978516e-01 2.401873767375946045e-01 3.105661869049072266e-01 -1.783669292926788330e-01 -2.937640622258186340e-02 2.570190131664276123e-01 1.670612543821334839e-01 -3.721243143081665039e-02 -1.017723232507705688e-01 -1.006587129086256027e-02 -8.949077874422073364e-02 -2.497449666261672974e-01 6.473714113235473633e-02 1.642936766147613525e-01 1.188142448663711548e-01 -3.528090417385101318e-01 1.281341314315795898e-01 1.322890073060989380e-01 -8.203869219869375229e-04
-2.919690907001495361e-01 -2.300645112991333008e-01 3.153337836265563965e-01 -4.207264259457588196e-02 9.809569455683231354e-03 9.232021868228912354e-02 -1.142669096589088440e-01 -2.155157923698425293e-01 -9.742964059114456177e-02 -6.657142937183380127e-02 1.927071511745452881e-01 -7.106126844882965088e-02 -5.831819772720336914e-02 -2.833831608295440674e-01 2.140436917543411255e-01 1.763787269592285156e-01 -2.912614643573760986e-01 -1.412976533174514771e-01 -8.129934966564178467e-02 8.797381073236465454e-02 1.222226843237876892e-01 2.022665143013000488e-01 -2.377601712942123413e-01 -4.038657248020172119e-02 -1.184737980365753174e-01 -1.564650237560272217e-01 -6.752939522266387939e-02 2.431581169366836548e-02 -1.817247457802295685e-02 -1.110749095678329468e-01 3.582492172718048096e-01 2.406594455242156982e-01
-9.607125073671340942e-02 -1.777481734752655029e-01 -8.028863929212093353e-03 -5.721120536327362061e-02 -2.544780075550079346e-01 1.644582748413085938e-01 1.969933658838272095e-01 -1.639531105756759644e-01 3.234975412487983704e-02 -2.328483909368515015e-01 1.307321190834045410e-01 -9.588114172220230103e-02 2.871299982070922852e-01 1.338237226009368896e-01 8.710063993930816650e-02 -1.143057048320770264e-01 -4.055647924542427063e-02 -1.877226978540420532e-01 1.229171082377433777e-01 7.079032063484191895e-02 6.444105505943298340e-02 2.333067804574966431e-01 -2.369705773890018463e-02 -5.171154737472534180e-01 -2.509959340095520020e-01 -1.626524031162261963e-01 1.219435259699821472e-01 1.834209859371185303e-01 -1.475152969360351562e-01 -1.364169120788574219e-01 -1.258135288953781128e-01 1.344067305326461792e-01
-3.190960884094238281e-01 -1.187871918082237244e-01 2.924501001834869385e-01 -1.328299045562744141e-01 -7.323952019214630127e-02 7.381244748830795288e-02 2.512454986572265625e-02 -3.333076536655426025e-01 1.174511536955833435e-01 9.404449909925460815e-02 3.064849078655242920e-01 7.130253314971923828e-02 -6.716254353523254395e-02 4.313984885811805725e-03 1.469632983207702637e-01 4.921873807907104492e-01 -1.380325555801391602e-01 -2.325066477060317993e-01 -8.913233876228332520e-02 7.092770189046859741e-02 4.634223505854606628e-02 5.530461296439170837e-02 -8.223417401313781738e-02 -2.021648585796356201e-01 1.779385283589363098e-02 6.450886279344558716e-02 -1.621183156967163086e-01 9.601388871669769287e-02 -2.195851653814315796e-01 1.063812300562858582e-01 -1.142560387961566448e-03 1.728722453117370605e-01
-2.732478380203247070e-01 1.009039059281349182e-01 -2.216236591339111328e-01 -2.812895551323890686e-02 -2.938933074474334717e-01 2.035893648862838745e-01 -3.222879171371459961e-01 1.798631995916366577e-01 1.421744078397750854e-01 1.848053634166717529e-01 1.861476302146911621e-01 4.505143687129020691e-02 2.833737432956695557e-01 1.956907659769058228e-02 1.040324755012989044e-02 1.319381967186927795e-02 -9.747393429279327393e-02 8.265422284603118896e-02 -4.444532841444015503e-02 5.420904234051704407e-02 7.568041980266571045e-02 3.203499913215637207e-01 -6.887555122375488281e-02 -1.746695041656494141e-01 -2.311476320028305054e-01 -2.016338258981704712e-01 -1.055350229144096375e-01 1.134157776832580566e-01 1.228023692965507507e-01 2.524242699146270752e-01 4.807311668992042542e-02 2.552319169044494629e-01
-2.115148752927780151e-01 -8.881276845932006836e-02 -2.243337333202362061e-01 -1.687515377998352051e-01 1.258454620838165283e-01 3.611017167568206787e-01 -2.202584445476531982e-01 2.233473956584930420e-01 7.715603709220886230e-02 1.528252810239791870e-01 1.936541348695755005e-01 -2.368038892745971680e-02 -2.209838852286338806e-02 1.010333071462810040e-03 5.375175178050994873e-02 1.557772010564804077e-01 -1.659375280141830444e-01 -2.272901087999343872e-01 4.979386925697326660e-02 6.112329289317131042e-02 2.036842256784439087e-01 4.616662561893463135e-01 2.378240823745727539e-01 -1.949072256684303284e-02 -5.485322326421737671e-02 -6.677035987377166748e-02 -3.237402811646461487e-02 -5.808148905634880066e-02 -3.206424117088317871e-01 -7.327920198440551758e-02 5.267564207315444946e-02 -9.542354196310043335e-02
-2.983952164649963379e-01 -1.286333948373794556e-01 -1.534930169582366943e-01 -1.228692755103111267e-01 -2.778364531695842743e-02 8.105862885713577271e-02 5.334740132093429565e-02 -8.100346475839614868e-02 9.544624388217926025e-02 -3.478621244430541992e-01 2.952699363231658936e-01 -9.614222683012485504e-03 -2.730744518339633942e-02 -1.243210434913635254e-01 1.282814294099807739e-01 3.203846812248229980e-01 2.189869582653045654e-01 -4.496393501758575439e-01 -3.570181131362915039e-02 1.755671352148056030e-01 -1.403795368969440460e-02 2.508077025413513184e-02 3.402016684412956238e-02 -2.443505227565765381e-01 -2.373087704181671143e-01 -1.691815629601478577e-02 -1.173382848501205444e-01 1.893500611186027527e-02 -1.441528797149658203e-01 1.272991448640823364e-01 1.725169420242309570e-01 7.008961588144302368e-02
-2.299876064062118530e-01 -1.230568736791610718e-01 1.011544764041900635e-01 -7.015643175691366196e-03 -2.082987725734710693e-01 -1.121551394462585449e-01 -1.271262392401695251e-02 -5.898517742753028870e-02 -1.168460398912429810e-01 -9.181270748376846313e-02 2.820630967617034912e-01 1.009430363774299622e-01 1.071427389979362488e-01 -7.867734134197235107e-02 2.726128101348876953e-01 2.107018083333969116e-01 -1.496964991092681885e-01 -1.969500631093978882e-01 7.996019721031188965e-02 2.105507552623748779e-01 4.688811898231506348e-01 8.699403703212738037e-02 9.610030800104141235e-03 -1.616549044847488403e-01 -2.367704063653945923e-01 -8.337828516960144043e-02 -2.666599452495574951e-01 -1.426599025726318359e-01 1.042003482580184937e-01 -4.164929687976837158e-02 2.848986089229583740e-01 -7.881333120167255402e-03
1.226277574896812439e-01 -3.382189944386482239e-02 1.920792013406753540e-01 -1.895095109939575195e-01 1.049374043941497803e-01 2.635134160518646240e-01 -1.147674992680549622e-01 2.646245248615741730e-02 2.127835601568222046e-01 5.556619726121425629e-03 5.270693302154541016e-01 -1.404297202825546265e-01 1.968834176659584045e-02 -9.061669558286666870e-02 3.426932394504547119e-01 5.439156666398048401e-02 -2.271115332841873169e-01 -1.334539949893951416e-01 2.805522680282592773e-01 1.754488945007324219e-01 7.174022495746612549e-02 9.236157685518264771e-02 2.432919591665267944e-01 -7.529184967279434204e-02 -1.491870135068893433e-01 5.540005490183830261e-02 -1.344837397336959839e-01 6.168682128190994263e-02 -1.012153252959251404e-01 3.966177254915237427e-02 -1.005000919103622437e-01 1.353037953376770020e-01
-1.507398933172225952e-01 -7.794025540351867676e-02 -1.147023886442184448e-01 1.511178761720657349e-01 1.390408631414175034e-02 2.572598159313201904e-01 1.925728619098663330e-01 9.550259262323379517e-02 7.698382716625928879e-03 6.508544087409973145e-02 2.909352779388427734e-01 -3.317677676677703857e-01 -2.898509241640567780e-02 -8.048839867115020752e-02 -1.587055027484893799e-01 1.627920866012573242e-01 1.567720919847488403e-01 -1.584233045578002930e-01 1.096735522150993347e-01 -1.761205643415451050e-01 1.592659205198287964e-02 2.868208885192871094e-01 -5.065857619047164917e-02 -4.316215515136718750e-01 -2.080342769622802734e-01 -2.571428716182708740e-01 -1.406691409647464752e-02 -2.882814779877662659e-02 1.170552000403404236e-01 1.945867985486984253e-01 -7.568619400262832642e-02 1.810613423585891724e-01
-3.924143016338348389e-01 -2.400282174348831177e-01 7.215484976768493652e-02 1.401893701404333115e-02 -3.687972202897071838e-02 5.879555642604827881e-02 -1.917738467454910278e-01 2.285449765622615814e-02 6.202532351016998291e-02 -2.058014571666717529e-01 3.605903685092926025e-01 1.062695086002349854e-01 9.683730453252792358e-02 -8.571153134107589722e-02 2.764137387275695801e-01 1.042482107877731323e-01 -2.325750701129436493e-02 -3.230064809322357178e-01 -1.591667383909225464e-01 1.880356967449188232e-01 -3.757519414648413658e-03 -5.900638923048973083e-02 -1.390036344528198242e-01 -1.845671534538269043e-01 -3.010935150086879730e-02 -1.278207004070281982e-01 -1.671394854784011841e-01 -7.017125841230154037e-03 3.118219412863254547e-02 2.586043477058410645e-01 2.297732234001159668e-01 2.470619678497314453e-01
-2.083563357591629028e-01 -1.511358171701431274e-01 2.617152035236358643e-01 -1.922388188540935516e-02 -1.309863775968551636e-01 -1.138444095849990845e-01 8.034735918045043945e-02 1.511808950453996658e-02 -7.990397512912750244e-02 1.423086388967931271e-03 2.011539340019226074e-01 -7.189683616161346436e-02 -8.877860009670257568e-02 -1.395907402038574219e-01 1.539145559072494507e-01 2.076751738786697388e-01 -1.815607100725173950e-01 -2.504946887493133545e-01 -2.750293910503387451e-01 2.228563725948333740e-01 2.236727923154830933e-01 1.069867759943008423e-01 -1.248369812965393066e-01 -1.774246990680694580e-01 -2.289500534534454346e-01 -1.766116023063659668e-01 1.745482906699180603e-02 -8.479787502437829971e-04 -1.679048240184783936e-01 1.466500759124755859e-01 4.574969112873077393e-01 9.695368260145187378e-02
-1.363037526607513428e-01 6.089290603995323181e-02 3.527678083628416061e-03 2.184580825269222260e-02 -2.081728577613830566e-01 -2.383367531001567841e-02 -1.719407923519611359e-02 -1.226525455713272095e-01 1.203137077391147614e-02 2.174074202775955200e-01 4.757602810859680176e-01 -7.954044267535209656e-04 1.525956392288208008e-01 1.331349909305572510e-01 -3.640300035476684570e-02 2.006661444902420044e-01 3.021083772182464600e-02 3.390378877520561218e-02 4.839719459414482117e-02 -2.715521752834320068e-01 9.603495150804519653e-02 3.026451468467712402e-01 -2.396489530801773071e-01 -4.932852461934089661e-02 -1.241965964436531067e-01 -2.467239499092102051e-01 -5.994388833642005920e-02 6.477513909339904785e-02 -2.302638590335845947e-01 -2.200181037187576294e-01 2.739384174346923828e-01 2.494668662548065186e-01
-6.093236804008483887e-02 2.004023082554340363e-02 1.436046510934829712e-01 1.395916640758514404e-01 -7.002723868936300278e-03 4.661194682121276855e-01 -1.341640353202819824e-01 7.753474265336990356e-02 8.279512822628021240e-02 1.624925583600997925e-01 6.760359555482864380e-02 -7.888080924749374390e-02 4.470020905137062073e-02 -7.958680391311645508e-02 4.839223250746726990e-02 4.192193597555160522e-02 1.333260536193847656e-01 9.085526317358016968e-02 -2.184190005064010620e-01 2.799663692712783813e-03 3.066855967044830322e-01 3.789679110050201416e-01 -3.647619858384132385e-02 -1.354891806840896606e-01 -3.753960132598876953e-01 -1.877993196249008179e-01 -3.343859016895294189e-01 1.094452664256095886e-01 -4.548147693276405334e-02 4.889723379164934158e-03 1.342988163232803345e-01 -8.215398341417312622e-02
-3.573977947235107422e-01 -4.711319133639335632e-02 -2.840411663055419922e-02 -2.203298360109329224e-02 -2.235825657844543457e-01 1.768266707658767700e-01 1.539370566606521606e-01 -1.203361824154853821e-01 -5.944330245256423950e-02 1.137583032250404358e-01 1.198685020208358765e-01 6.013385951519012451e-02 -1.907646209001541138e-01 8.194601396098732948e-04 1.656062602996826172e-01 3.235057741403579712e-02 -1.587080210447311401e-02 -4.815328419208526611e-01 2.693138718605041504e-01 9.370258450508117676e-02 1.451102495193481445e-01 -1.189030110836029053e-01 -2.417911142110824585e-01 -3.514228463172912598e-01 -3.439191356301307678e-02 -7.121058553457260132e-02 -6.926668435335159302e-02 1.076781600713729858e-01 2.237564325332641602e-01 1.027615144848823547e-01 1.296130120754241943e-01 1.390448957681655884e-01
-1.111275404691696167e-01 -1.136879175901412964e-01 -1.734149903059005737e-01 -3.104305267333984375e-01 3.863909095525741577e-02 2.292600125074386597e-01 -1.112933456897735596e-01 -9.685724973678588867e-02 1.316021680831909180e-01 -1.120900213718414307e-01 2.033384889364242554e-01 -1.373295783996582031e-01 8.546194434165954590e-02 3.213117644190788269e-02 -1.997528970241546631e-01 1.021188646554946899e-01 -3.204450011253356934e-02 -2.017655968666076660e-01 2.842439413070678711e-01 2.799455821514129639e-02 2.685883939266204834e-01 -6.191360950469970703e-02 -1.294761002063751221e-01 -4.376768469810485840e-01 -2.903721928596496582e-01 9.500921517610549927e-02 -9.472551196813583374e-02 -3.227822249755263329e-03 -1.484503038227558136e-02 -1.479678601026535034e-01 -8.418526500463485718e-02 2.908086776733398438e-01
-9.011998772621154785e-02 -7.446998357772827148e-02 7.194186747074127197e-02 -1.942021772265434265e-02 -4.541022330522537231e-02 7.268153876066207886e-02 2.353745698928833008e-02 -1.396843492984771729e-01 -2.562220767140388489e-02 1.082930248230695724e-02 3.883546888828277588e-01 -2.370741218328475952e-01 1.368941813707351685e-01 7.602584362030029297e-02 2.017852291464805603e-02 -3.468259423971176147e-02 3.491483628749847412e-01 -1.010474041104316711e-01 1.513820439577102661e-01 -1.171364784240722656e-01 2.068571746349334717e-01 3.436363339424133301e-01 3.813698887825012207e-02 -3.696321249008178711e-01 -1.895205676555633545e-01 -1.496316194534301758e-01 1.179663985967636108e-01 -2.393082231283187866e-01 -4.842030350118875504e-03 3.045494258403778076e-01 -3.644638508558273315e-02 1.677409708499908447e-01
-2.220431417226791382e-01 4.030194878578186035e-02 1.285734474658966064e-01 -9.455878287553787231e-02 -1.732572726905345917e-02 3.052405640482902527e-02 -1.843952387571334839e-01 -1.310745477676391602e-01 3.911598771810531616e-02 -2.559813857078552246e-01 3.053373098373413086e-01 4.644034057855606079e-02 1.319114416837692261e-01 -3.846605122089385986e-02 2.622658014297485352e-01 -2.859915979206562042e-02 -2.319183200597763062e-01 -2.499357014894485474e-01 -2.072273492813110352e-01 1.725796312093734741e-01 2.067630141973495483e-01 1.782283037900924683e-01 -1.232218649238348007e-02 -4.266006350517272949e-01 -1.629566848278045654e-01 -1.247538166353479028e-04 -9.886775165796279907e-02 -1.542450487613677979e-01 -3.125406056642532349e-02 -3.187588229775428772e-02 3.246331512928009033e-01 -8.439488708972930908e-02
-4.693381860852241516e-02 4.607631638646125793e-02 9.653967618942260742e-02 -1.257133632898330688e-01 -4.345222935080528259e-02 6.706741452217102051e-02 -9.078095853328704834e-02 -2.926671318709850311e-02 -7.120914012193679810e-02 -2.719252705574035645e-01 3.751464188098907471e-01 -4.047289863228797913e-02 2.926519699394702911e-02 3.842470422387123108e-02 1.583172380924224854e-01 3.756816983222961426e-01 -6.240891292691230774e-02 -4.787933826446533203e-02 -6.242000311613082886e-02 1.473745554685592651e-01 8.168081194162368774e-02 3.789739012718200684e-01 1.307321190834045410e-01 -2.199981063604354858e-01 -7.163831591606140137e-02 1.295436173677444458e-01 -1.037747114896774292e-01 4.704708456993103027e-01 -8.911741524934768677e-02 1.643124669790267944e-01 1.433798372745513916e-01 -8.964338898658752441e-02
-1.190457399934530258e-02 1.214802414178848267e-01 -2.684741914272308350e-01 -2.123650461435317993e-01 -8.437966555356979370e-02 2.401355504989624023e-01 -6.940791010856628418e-02 -5.861817672848701477e-02 -1.148503273725509644e-01 3.305062353610992432e-01 2.399479039013385773e-02 7.628853619098663330e-02 1.068417057394981384e-01 -2.933521568775177002e-02 -2.127245664596557617e-01 2.214176803827285767e-01 -1.048702746629714966e-01 -2.556515336036682129e-01 -6.209799647331237793e-02 7.889891415834426880e-02 2.921984493732452393e-01 2.072391808032989502e-01 -1.162427943199872971e-02 -3.042927980422973633e-01 -1.644130498170852661e-01 -3.878368735313415527e-01 -4.397551342844963074e-02 8.827583491802215576e-02 3.717930056154727936e-03 -9.079125709831714630e-03 2.543202936649322510e-01 8.154257200658321381e-03
-4.480477422475814819e-02 -1.470445394515991211e-01 2.380242645740509033e-01 -2.597014009952545166e-01 2.160816043615341187e-01 1.832337230443954468e-01 -2.542280852794647217e-01 -1.307095140218734741e-01 -2.505232989788055420e-01 -4.859538003802299500e-02 2.370154857635498047e-01 -1.921182572841644287e-01 8.659397810697555542e-02 -7.955026626586914062e-02 9.497889131307601929e-02 -3.343704342842102051e-02 -1.644736826419830322e-01 -3.003841638565063477e-01 2.114965915679931641e-01 -2.044344693422317505e-01 1.632877886295318604e-01 1.081686615943908691e-01 2.089484632015228271e-01 -2.095846980810165405e-01 -3.465113695710897446e-03 8.138515055179595947e-02 -1.868280172348022461e-01 1.847557425498962402e-01 7.980483584105968475e-03 2.186485528945922852e-01 9.839059412479400635e-02 2.124397307634353638e-01
-1.440444141626358032e-01 -1.027581095695495605e-01 1.056803092360496521e-01 1.275830119848251343e-01 -1.617518961429595947e-01 3.107761591672897339e-02 1.769186854362487793e-01 1.038236990571022034e-01 7.051800191402435303e-02 -1.703589856624603271e-01 1.463008075952529907e-01 1.299178879708051682e-02 6.630165129899978638e-02 1.111916229128837585e-01 1.654262542724609375e-01 2.577412426471710205e-01 -2.469801604747772217e-01 -1.695209443569183350e-01 1.182680651545524597e-01 1.757719367742538452e-01 -2.980363555252552032e-02 3.196032345294952393e-01 -6.027560681104660034e-02 -4.167276322841644287e-01 -1.775341629981994629e-01 2.549054324626922607e-01 -2.042133957147598267e-01 3.958027064800262451e-02 -2.987719476222991943e-01 -7.153331302106380463e-03 5.336101725697517395e-02 -2.429738491773605347e-01
2.385645546019077301e-02 -3.003099858760833740e-01 2.381359040737152100e-01 -1.964836716651916504e-01 -1.317761465907096863e-02 1.069671660661697388e-01 -1.025667041540145874e-01 -3.986177444458007812e-01 1.484192609786987305e-01 2.744625695049762726e-02 2.685166597366333008e-01 -2.999602071940898895e-02 1.303657740354537964e-01 -2.476867139339447021e-01 1.908788979053497314e-01 8.995243348181247711e-03 -2.137733250856399536e-01 -1.040254905819892883e-01 1.457008570432662964e-01 1.728520542383193970e-01 -1.481992378830909729e-02 2.557708024978637695e-01 -1.597161293029785156e-01 -5.860305950045585632e-02 -1.584102772176265717e-02 -6.800503470003604889e-04 -2.099483162164688110e-01 4.090204462409019470e-02 -2.563061416149139404e-01 -1.309916526079177856e-01 2.869555354118347168e-01 -9.407370537519454956e-02
-2.281717061996459961e-01 -1.864457153715193272e-03 -1.377630084753036499e-01 -1.872754544019699097e-01 7.243470847606658936e-02 2.143046259880065918e-01 -3.239797353744506836e-01 2.548877708613872528e-02 -1.093665286898612976e-01 1.487765163183212280e-01 1.214547976851463318e-01 -8.103646337985992432e-02 1.049514636397361755e-01 1.671629399061203003e-01 -1.555038690567016602e-01 1.267329454421997070e-01 -2.749386131763458252e-01 -1.343375891447067261e-01 -1.083845719695091248e-01 1.930896192789077759e-01 2.145698666572570801e-01 2.281729727983474731e-01 1.161403506994247437e-01 6.940145045518875122e-02 -3.480049967765808105e-01 9.654576331377029419e-02 -2.797851264476776123e-01 -1.135072298347949982e-02 -3.565908372402191162e-01 7.443605363368988037e-02 -9.957885369658470154e-03 4.209613427519798279e-02
-3.206489980220794678e-01 -1.347202211618423462e-01 -7.178365439176559448e-02 -3.620076179504394531e-02 -2.703138627111911774e-02 5.305818095803260803e-02 -1.169010717421770096e-02 5.387649312615394592e-02 -1.298229675740003586e-03 1.570629179477691650e-01 1.799952685832977295e-01 -2.965966463088989258e-01 -9.189250320196151733e-02 4.022863879799842834e-02 2.061295509338378906e-01 -2.030234634876251221e-01 -4.564287886023521423e-02 -3.481746315956115723e-01 -1.100268065929412842e-01 -1.313876658678054810e-01 1.844662427902221680e-01 3.516532480716705322e-01 1.964493989944458008e-01 -2.193538546562194824e-01 4.735205322504043579e-02 1.833901405334472656e-01 -5.844973493367433548e-03 1.382054090499877930e-01 8.583874255418777466e-02 6.305652111768722534e-02 3.375858664512634277e-01 2.231271713972091675e-01
8.423920720815658569e-03 -2.630420923233032227e-01 5.700325220823287964e-02 -1.041569188237190247e-01 1.310064345598220825e-01 4.581869766116142273e-02 -7.028760015964508057e-02 -1.771146357059478760e-01 5.297603085637092590e-02 -1.625549495220184326e-01 6.112820655107498169e-02 -1.413652747869491577e-01 4.426069557666778564e-02 9.307062625885009766e-02 8.855120837688446045e-02 5.407760739326477051e-01 -2.673200368881225586e-01 -1.706931740045547485e-01 2.078121304512023926e-01 -3.238996863365173340e-02 1.867529600858688354e-01 2.307063341140747070e-01 -9.835459291934967041e-02 -4.557734727859497070e-01 1.452848166227340698e-01 -7.518728822469711304e-02 -6.059831753373146057e-02 7.196404039859771729e-02 -1.908682286739349365e-02 7.107196748256683350e-02 -4.756057634949684143e-02 5.991401523351669312e-02
3.241571784019470215e-02 3.037268482148647308e-02 -2.304998636245727539e-01 5.079715326428413391e-02 -1.960386782884597778e-01 1.537655740976333618e-01 -2.768899500370025635e-01 6.334713846445083618e-02 3.197017014026641846e-01 -5.004314705729484558e-02 1.687947511672973633e-01 -1.635181605815887451e-01 -1.891792565584182739e-01 -1.021560654044151306e-01 2.507295608520507812e-01 -3.638601675629615784e-02 -3.242458105087280273e-01 -2.005678564310073853e-01 8.194035850465297699e-03 -4.335251078009605408e-02 8.304359018802642822e-02 2.395835369825363159e-01 -4.741906002163887024e-02 -2.097282260656356812e-01 -1.573895961046218872e-01 -1.905862838029861450e-01 -2.861220575869083405e-02 1.341481953859329224e-01 1.372136324644088745e-01 -7.952344417572021484e-02 3.362771272659301758e-01 -2.306940108537673950e-01
-3.397882729768753052e-02 -1.137917339801788330e-01 -8.881034702062606812e-02 -1.705665886402130127e-01 -1.261591911315917969e-02 2.235659807920455933e-01 1.807881444692611694e-01 6.476430594921112061e-02 -4.066547378897666931e-02 2.963792905211448669e-02 3.753107190132141113e-01 -4.305346310138702393e-02 -8.035435527563095093e-02 9.123129397630691528e-02 1.032242700457572937e-01 2.777261734008789062e-01 -2.731039822101593018e-01 -1.765521317720413208e-01 1.128189042210578918e-01 -8.119761943817138672e-03 2.886673063039779663e-02 1.888088285923004150e-01 6.886141002178192139e-02 -1.542091071605682373e-01 -8.748810738325119019e-02 -1.012582704424858093e-01 1.510119158774614334e-02 -3.844743967056274414e-02 -4.527805149555206299e-01 -4.271193742752075195e-01 7.968036830425262451e-02 -1.308720409870147705e-01
4.543102812021970749e-03 -1.301968544721603394e-01 5.092446878552436829e-02 -1.370018422603607178e-01 -2.767146825790405273e-01 5.251068249344825745e-02 -1.745542436838150024e-01 4.236102476716041565e-02 1.563536673784255981e-01 2.241310477256774902e-01 3.035448789596557617e-01 -1.858030259609222412e-01 2.193085104227066040e-01 2.179328203201293945e-01 1.536258012056350708e-01 -6.595116853713989258e-02 1.415869314223527908e-02 -4.099774360656738281e-02 5.209581553936004639e-02 3.495956212282180786e-02 7.093776762485504150e-02 1.866804957389831543e-01 -9.912130981683731079e-02 -1.446113884449005127e-01 -1.211452186107635498e-01 -4.395712912082672119e-01 -6.881500780582427979e-02 -1.106944233179092407e-01 -3.335671126842498779e-01 -2.158623039722442627e-01 2.536849677562713623e-01 4.055044054985046387e-02
6.398621946573257446e-02 -9.580095857381820679e-02 1.571029871702194214e-01 -8.691471815109252930e-02 1.391823738813400269e-01 7.948040962219238281e-02 -6.669282168149948120e-02 -2.231079488992691040e-01 2.477408647537231445e-01 -1.482899188995361328e-01 2.624884247779846191e-01 -1.710173338651657104e-01 1.387423276901245117e-01 8.152084797620773315e-02 5.308127775788307190e-02 -3.419605270028114319e-02 7.758713793009519577e-03 -1.981745809316635132e-01 -5.930993705987930298e-02 -1.121142655611038208e-01 2.499756067991256714e-01 4.764382243156433105e-01 6.451058387756347656e-02 -1.075177788734436035e-01 -3.274659216403961182e-01 1.214211806654930115e-01 -2.380234450101852417e-01 5.811324808746576309e-03 -2.468063980340957642e-01 -2.080258429050445557e-01 4.031254909932613373e-03 1.403204500675201416e-01
2.892792783677577972e-02 9.051213273778557777e-04 -1.220647320151329041e-01 1.298808455467224121e-01 -1.225030142813920975e-02 2.505219280719757080e-01 7.538288086652755737e-02 8.917977660894393921e-02 2.901903092861175537e-01 1.242627948522567749e-01 3.811912238597869873e-01 -2.777309119701385498e-01 2.392940223217010498e-01 2.814529091119766235e-02 5.325980111956596375e-02 2.086131274700164795e-01 -1.598012000322341919e-01 -3.164925277233123779e-01 8.363614976406097412e-02 -1.386331915855407715e-01 1.913571357727050781e-01 3.974371775984764099e-02 1.072271391749382019e-01 -2.901299595832824707e-01 1.042359247803688049e-01 -1.619725525379180908e-01 -2.327801138162612915e-01 -6.606550514698028564e-02 -1.732309013605117798e-01 1.738693863153457642e-01 4.774049669504165649e-02 1.427778601646423340e-01
-2.016435265541076660e-01 -1.557930111885070801e-01 -1.081592869013547897e-02 1.079034805297851562e-01 -1.351639442145824432e-02 1.017338111996650696e-01 1.378781944513320923e-01 7.714836299419403076e-02 5.922179669141769409e-02 -1.608612760901451111e-02 1.172632500529289246e-01 -2.233527451753616333e-01 -1.055200546979904175e-01 3.996407613158226013e-02 8.184753241948783398e-04 4.861308634281158447e-02 4.162560030817985535e-02 -2.624031901359558105e-01 -1.255288422107696533e-01 -1.102393772453069687e-02 1.928681880235671997e-02 3.793638050556182861e-01 2.823852300643920898e-01 -1.148166581988334656e-01 -2.907678186893463135e-01 7.960855960845947266e-02 -1.111982166767120361e-01 5.561611801385879517e-02 1.150942370295524597e-01 5.125133991241455078e-01 2.319990992546081543e-01 2.134308964014053345e-01
-1.826515048742294312e-01 -3.963612914085388184e-01 -2.073847055435180664e-01 -1.563169807195663452e-01 -1.941801309585571289e-01 9.634377062320709229e-02 -1.482823342084884644e-01 -7.029763888567686081e-03 -5.804145243018865585e-03 -1.809521764516830444e-02 2.499581724405288696e-01 -1.551530510187149048e-01 9.354919195175170898e-02 1.452123932540416718e-02 -2.908791899681091309e-01 4.825530946254730225e-02 -5.912412330508232117e-02 -2.707130908966064453e-01 1.058994680643081665e-01 -2.330726012587547302e-02 1.651406884193420410e-01 1.919129118323326111e-02 -1.363697052001953125e-01 -3.089631199836730957e-01 -3.645475208759307861e-01 3.226863220334053040e-02 7.685366272926330566e-02 6.106202304363250732e-02 1.012419983744621277e-01 -2.066171169281005859e-01 -2.535037696361541748e-02 2.507292330265045166e-01
-2.527167499065399170e-01 -6.601891666650772095e-02 -1.542749255895614624e-01 -2.973704636096954346e-01 9.711313247680664062e-02 4.085063040256500244e-01 -1.644262969493865967e-01 -4.983744397759437561e-02 2.760381996631622314e-01 2.540724910795688629e-02 2.294788509607315063e-01 -2.279732376337051392e-01 -1.552922278642654419e-01 1.666827499866485596e-01 9.062999486923217773e-02 1.719436198472976685e-01 -1.943613737821578979e-01 1.580551266670227051e-01 -6.982345134019851685e-02 5.168402567505836487e-02 1.547202914953231812e-01 3.491894602775573730e-01 -8.336140960454940796e-02 -1.493382900953292847e-01 3.911447897553443909e-02 -2.061692625284194946e-02 -9.481804817914962769e-02 8.824951946735382080e-04 -2.135150134563446045e-01 1.442619413137435913e-01 3.392712399363517761e-02 1.365330815315246582e-01
-1.654714047908782959e-01 2.753387670964002609e-04 1.498552262783050537e-01 2.642702460289001465e-01 5.334225669503211975e-02 4.664471447467803955e-01 9.786270558834075928e-02 3.715898469090461731e-02 -1.397277116775512695e-01 2.623079717159271240e-02 1.544511914253234863e-01 1.838840693235397339e-01 1.589900627732276917e-02 4.491507634520530701e-02 1.138261333107948303e-01 -1.501489728689193726e-01 -2.214127928018569946e-01 -3.213991224765777588e-02 -5.288544297218322754e-02 1.732276380062103271e-02 -2.776979096233844757e-02 3.181363940238952637e-01 1.439359337091445923e-01 -4.305173754692077637e-01 -4.439600557088851929e-02 1.390925347805023193e-01 -1.033360883593559265e-01 -5.067778006196022034e-02 -2.849460579454898834e-02 1.746135652065277100e-01 2.771501243114471436e-01 1.715210080146789551e-01
-1.249981224536895752e-01 5.039613321423530579e-02 -1.014316380023956299e-01 -1.002228260040283203e-01 -2.601061761379241943e-01 2.134352475404739380e-01 1.245529577136039734e-01 -2.036660909652709961e-01 -2.426471710205078125e-01 3.180949687957763672e-01 8.324136584997177124e-02 1.449924986809492111e-02 1.344563812017440796e-01 1.842708140611648560e-01 -3.166378289461135864e-02 1.608963608741760254e-01 -4.570238292217254639e-02 -1.122669652104377747e-01 1.084641292691230774e-01 3.017216026782989502e-01 2.131304442882537842e-01 1.600830256938934326e-01 -3.856327757239341736e-02 -4.065813422203063965e-01 -1.879122406244277954e-01 -1.058719754219055176e-01 2.229106724262237549e-01 -3.968045487999916077e-02 2.859872207045555115e-02 5.630058422684669495e-02 6.962654739618301392e-02 2.884699702262878418e-01
-8.471897989511489868e-02 -2.073132097721099854e-01 -5.600673332810401917e-02 8.614981174468994141e-02 -2.005485296249389648e-01 5.760065093636512756e-02 6.871949136257171631e-02 -7.598519325256347656e-02 -4.371633380651473999e-02 -1.713306605815887451e-01 2.090055346488952637e-01 -3.152352869510650635e-01 3.021050393581390381e-01 6.859008222818374634e-03 -9.725557267665863037e-02 -4.493937641382217407e-02 -1.738421060144901276e-02 -2.671239674091339111e-01 2.512667179107666016e-01 -1.219266131520271301e-01 5.768257752060890198e-02 2.649798989295959473e-01 -1.910506747663021088e-02 -4.647384285926818848e-01 -1.778203696012496948e-01 -2.002477198839187622e-01 1.651957929134368896e-01 1.143490448594093323e-01 3.798655793070793152e-02 -3.309376537799835205e-02 -3.350165486335754395e-02 2.298808395862579346e-01
-5.819920450448989868e-02 1.205598190426826477e-01 -6.279971450567245483e-02 -1.576436758041381836e-01 -1.431902348995208740e-01 3.564339578151702881e-01 -2.078922837972640991e-01 -1.014397852122783661e-02 -1.293112486600875854e-01 2.035617977380752563e-01 2.030914872884750366e-01 1.988030225038528442e-01 3.131473809480667114e-02 2.303202897310256958e-01 -6.923625618219375610e-02 -2.465735189616680145e-02 -8.858725428581237793e-02 -1.783155500888824463e-01 -2.045007646083831787e-01 -8.716957271099090576e-02 -2.752866409718990326e-02 3.761116266250610352e-01 -1.764904409646987915e-01 -3.553399741649627686e-01 -8.560510724782943726e-02 -1.833409368991851807e-01 5.189965665340423584e-02 1.949159502983093262e-01 -1.085840910673141479e-01 8.013444393873214722e-02 2.519756555557250977e-01 1.096661686897277832e-01
-4.954655468463897705e-02 3.503656014800071716e-02 -1.357556581497192383e-01 -1.328566968441009521e-01 -4.810449108481407166e-02 2.364058345556259155e-01 -1.006885468959808350e-01 -1.091893576085567474e-02 2.035731524229049683e-01 1.173280403017997742e-01 3.019373714923858643e-01 -2.736833095550537109e-01 -7.694101333618164062e-02 1.037243101745843887e-02 9.691161662340164185e-02 -1.854643374681472778e-01 5.303843319416046143e-02 -2.632656097412109375e-01 -2.228491753339767456e-01 1.026339530944824219e-01 3.314388990402221680e-01 4.223477840423583984e-01 1.049246340990066528e-01 -1.802166253328323364e-01 -1.495590209960937500e-01 4.757115617394447327e-02 -5.614658817648887634e-02 -1.304437965154647827e-01 -1.533806622028350830e-01 1.515544950962066650e-01 1.736909002065658569e-01 1.875878572463989258e-01
-1.719910204410552979e-01 -7.501778006553649902e-02 2.077646739780902863e-02 4.038555920124053955e-02 -2.602115273475646973e-01 1.210256852209568024e-02 -7.505479454994201660e-02 -1.441422551870346069e-01 -4.816201701760292053e-02 -2.548487186431884766e-01 8.870261162519454956e-02 1.457992345094680786e-01 -1.106145977973937988e-01 -1.861343085765838623e-01 2.603081464767456055e-01 3.484190106391906738e-01 -4.298578202724456787e-02 -2.164178043603897095e-01 3.029626011848449707e-01 -5.126355960965156555e-02 2.439245730638504028e-01 2.025736123323440552e-01 -1.741592399775981903e-02 -3.361139297485351562e-01 8.587671071290969849e-02 -2.038111723959445953e-02 -2.733117640018463135e-01 -9.124575555324554443e-02 -1.114965975284576416e-01 -2.583879977464675903e-02 2.613370418548583984e-01 -8.312634378671646118e-02
-1.042560040950775146e-01 -1.317363381385803223e-01 2.098377794027328491e-02 3.993001580238342285e-02 -6.708990037441253662e-02 -2.954456210136413574e-02 2.729444578289985657e-02 -7.249565329402685165e-03 -7.089938968420028687e-02 -2.586537599563598633e-01 3.047546744346618652e-01 2.708421833813190460e-02 -2.934909053146839142e-02 -9.933231025934219360e-02 1.382471323013305664e-01 8.077300153672695160e-03 -9.910640865564346313e-02 -1.889847517013549805e-01 1.537716984748840332e-01 1.895608752965927124e-01 4.113772213459014893e-01 1.990166455507278442e-01 1.764491796493530273e-01 -3.435848951339721680e-01 -6.212763488292694092e-02 -7.090753316879272461e-02 -2.906929254531860352e-01 -1.934817284345626831e-01 8.345405757427215576e-02 -9.098529070615768433e-02 3.813609480857849121e-01 1.161146908998489380e-01
2.275094389915466309e-02 -2.138349413871765137e-02 1.361009292304515839e-02 1.536062061786651611e-01 -2.515288293361663818e-01 2.698725461959838867e-01 1.401018500328063965e-01 -1.055344343185424805e-01 1.714383363723754883e-01 1.480462849140167236e-01 2.123455256223678589e-01 -2.970270514488220215e-01 1.455612033605575562e-01 -1.565996371209621429e-02 2.702886238694190979e-02 2.062587291002273560e-01 -5.486194416880607605e-02 -3.652710020542144775e-01 1.008876487612724304e-01 -6.273116916418075562e-02 3.127999901771545410e-01 5.648668110370635986e-02 1.904835850000381470e-01 -2.359997034072875977e-01 1.913353204727172852e-01 -1.012319549918174744e-01 -1.474042087793350220e-01 1.101986467838287354e-01 -3.025963902473449707e-01 1.672385334968566895e-01 5.580654740333557129e-02 1.100578606128692627e-01
-9.031593799591064453e-02 -2.611976861953735352e-01 1.292805001139640808e-02 -4.538464918732643127e-02 -8.909536898136138916e-02 -1.051077023148536682e-01 -1.202887296676635742e-01 -1.319296360015869141e-01 -2.054597437381744385e-01 -2.324745953083038330e-01 2.713042497634887695e-01 -2.102511376142501831e-01 1.614678353071212769e-01 -1.532603204250335693e-01 1.045817807316780090e-01 9.772261232137680054e-02 7.025012373924255371e-02 -2.119109481573104858e-01 2.325379401445388794e-01 1.615484207868576050e-01 2.045390009880065918e-01 2.119585573673248291e-01 1.243568211793899536e-02 -2.883740961551666260e-01 -1.214376911520957947e-01 -1.080058142542839050e-02 1.525514386594295502e-02 -7.253553718328475952e-02 -5.145165696740150452e-02 4.222707077860832214e-02 5.108747482299804688e-01 2.330322936177253723e-02
-2.521953545510768890e-02 5.428246408700942993e-02 1.653467863798141479e-01 2.052783071994781494e-01 3.081162087619304657e-02 3.933231532573699951e-01 4.876134917140007019e-02 -8.415084332227706909e-02 -4.134776070713996887e-02 -9.916195273399353027e-02 4.721531271934509277e-02 -8.769531548023223877e-02 1.337459031492471695e-02 1.092404648661613464e-01 -4.909627512097358704e-02 -1.891710907220840454e-01 -1.381842046976089478e-01 -1.097258701920509338e-01 -8.946573734283447266e-02 8.094487339258193970e-02 -1.318916529417037964e-01 3.305121362209320068e-01 1.498403400182723999e-01 -4.274727404117584229e-01 -2.301415652036666870e-01 5.144563317298889160e-02 -1.140964925289154053e-01 -5.785144120454788208e-02 -2.748020738363265991e-02 3.568779826164245605e-01 3.269905447959899902e-01 7.436484098434448242e-02
-1.331683844327926636e-01 -4.120077192783355713e-01 -2.173626571893692017e-01 6.266134977340698242e-02 -1.396920084953308105e-01 -4.209548234939575195e-02 -1.753176152706146240e-01 1.132613513618707657e-02 -1.399580240249633789e-01 -1.739090532064437866e-01 -3.115137293934822083e-02 -1.981129795312881470e-01 3.502392768859863281e-02 1.474840641021728516e-01 1.638134568929672241e-01 1.737538129091262817e-01 1.171972006559371948e-01 -1.009271293878555298e-01 1.161706447601318359e-01 -4.879889544099569321e-03 5.390083044767379761e-02 2.132234871387481689e-01 1.855284273624420166e-01 -1.461910605430603027e-01 -1.540438532829284668e-01 -1.765321046113967896e-01 -1.359239518642425537e-01 2.252612113952636719e-01 -1.122520044445991516e-01 3.504032790660858154e-01 2.415677011013031006e-01 2.822857797145843506e-01
-2.226715087890625000e-01 -8.941483497619628906e-02 -1.321831047534942627e-01 1.173461377620697021e-01 1.017140075564384460e-01 2.127992808818817139e-01 -3.382544517517089844e-01 -6.880764663219451904e-02 1.282819360494613647e-01 5.469454452395439148e-02 5.953875184059143066e-01 8.386175334453582764e-02 -7.215281575918197632e-02 -4.729542508721351624e-02 9.458325058221817017e-02 -8.589205145835876465e-02 -1.525623351335525513e-01 -1.819326430559158325e-01 -3.877416253089904785e-02 3.623677417635917664e-02 1.327620148658752441e-01 2.136455327272415161e-01 -1.611159592866897583e-01 -6.127470731735229492e-02 -3.538417816162109375e-01 -1.040066257119178772e-01 -5.000054836273193359e-02 -1.326923444867134094e-02 -9.294179826974868774e-02 4.243812337517738342e-02 1.583896018564701080e-02 -1.735074669122695923e-01
-2.712456881999969482e-01 1.870747655630111694e-02 1.460010409355163574e-01 1.923567950725555420e-01 -3.408464416861534119e-02 2.694000601768493652e-01 -2.636069655418395996e-01 1.441040486097335815e-01 9.644631296396255493e-02 1.079569533467292786e-01 3.196468949317932129e-01 1.079986244440078735e-01 -2.279052138328552246e-01 9.947479516267776489e-02 -4.351341351866722107e-02 1.859685927629470825e-01 -1.305287629365921021e-01 -9.755758568644523621e-03 -2.864426374435424805e-02 1.859292387962341309e-01 1.973866857588291168e-02 3.088274896144866943e-01 -1.268883496522903442e-01 -1.652832925319671631e-01 -3.068367838859558105e-01 -6.093483045697212219e-02 -3.743163943290710449e-01 -8.991606533527374268e-02 -8.023097366094589233e-02 1.297025978565216064e-01 1.986255496740341187e-02 9.611089527606964111e-02
-8.843675255775451660e-02 -2.245563864707946777e-01 -8.140460401773452759e-02 -1.726452261209487915e-01 -2.147969752550125122e-01 -1.201292220503091812e-02 -1.357236504554748535e-01 -1.580732613801956177e-01 -2.484621405601501465e-01 -2.071541398763656616e-01 2.420622706413269043e-01 -4.949099197983741760e-02 -1.747513860464096069e-01 1.432093530893325806e-01 5.076014250516891479e-02 8.375838398933410645e-02 -2.161216549575328827e-02 -9.387459605932235718e-02 2.180660367012023926e-01 6.444995850324630737e-02 8.373134583234786987e-02 2.967310845851898193e-01 1.900744438171386719e-01 -2.894001007080078125e-01 -7.933652400970458984e-02 2.204201817512512207e-01 -1.695145815610885620e-01 -1.915621161460876465e-01 -1.447621136903762817e-01 -4.072844516485929489e-03 4.080426394939422607e-01 7.478225231170654297e-02
-2.104973793029785156e-01 -1.475528776645660400e-01 -3.225183486938476562e-02 -6.258926540613174438e-02 -3.873490169644355774e-02 -1.278211772441864014e-01 -1.610039919614791870e-01 4.132701084017753601e-02 -8.130812086164951324e-03 -2.728035748004913330e-01 2.442156076431274414e-01 -1.011708974838256836e-01 -3.755841031670570374e-02 -3.415454179048538208e-02 2.795599102973937988e-01 6.192510575056076050e-02 -1.520473808050155640e-01 -1.336505860090255737e-01 1.587657630443572998e-02 6.627850234508514404e-02 4.166020750999450684e-01 9.238594025373458862e-02 1.995666176080703735e-01 -2.817849814891815186e-01 -1.607936024665832520e-01 -1.584011912345886230e-01 -2.363340258598327637e-01 -2.241889089345932007e-01 -2.212373726069927216e-02 1.811855472624301910e-02 3.381597995758056641e-01 1.881082653999328613e-01
-2.959862649440765381e-01 1.474330574274063110e-02 1.827745884656906128e-01 1.701399236917495728e-01 -2.426615543663501740e-02 4.683170318603515625e-01 -7.749187946319580078e-02 -8.178336918354034424e-02 7.474637590348720551e-03 2.405803054571151733e-01 2.314006835222244263e-01 -9.968061745166778564e-02 -1.832301616668701172e-01 -5.163398385047912598e-02 -1.014073267579078674e-01 7.778120785951614380e-02 6.601723283529281616e-02 5.319892987608909607e-02 -2.940404117107391357e-01 1.758629083633422852e-01 2.363440841436386108e-01 2.682324647903442383e-01 -1.414915174245834351e-01 -1.274794191122055054e-01 -1.499930471181869507e-01 -1.053282171487808228e-01 -2.990048825740814209e-01 4.077277332544326782e-02 -1.653209477663040161e-01 1.386370789259672165e-02 -7.834468036890029907e-03 4.827531054615974426e-02
-1.954635679721832275e-01 7.793379575014114380e-02 2.150308154523372650e-02 1.625026315450668335e-01 1.149719133973121643e-01 3.605790734291076660e-01 -1.177138313651084900e-01 5.225438252091407776e-02 3.110451065003871918e-02 2.127582393586635590e-02 4.733493328094482422e-01 -4.151138942688703537e-03 -3.603673577308654785e-01 -7.754880189895629883e-02 -1.580539196729660034e-01 1.082622632384300232e-01 -6.298759579658508301e-02 -1.153668165206909180e-01 4.691508039832115173e-02 1.155629381537437439e-01 9.290055930614471436e-02 3.355866670608520508e-01 1.161099504679441452e-02 -8.726191520690917969e-02 -1.474477052688598633e-01 -9.787195175886154175e-02 -2.743332087993621826e-01 -8.247993886470794678e-02 -2.384981513023376465e-01 1.268881559371948242e-01 1.251382566988468170e-02 1.503314524888992310e-01
[truncated: 3,272,034 more chars]
