# Supplementary material for: The Language of Innovation
Source: PLoS One. 2020 Apr 30;15(4):e0230107. doi: 10.1371/journal.pone.0230107 (PMC7194493; doi:10.1371/journal.pone.0230107)
Supplement: S24 File — (GZ) [file pone.0230107.s024.tar.gz › 2002-2006/V2Run_2_VS_4500_embeddings2002-2006ED32.txt]

9.196221083402633667e-02 2.191133424639701843e-02 3.531360253691673279e-02 6.690224260091781616e-02 2.632589265704154968e-02 2.725079469382762909e-02 3.260272443294525146e-01 3.647698834538459778e-02 9.942501783370971680e-02 1.051314249634742737e-01 -1.638377830386161804e-02 -1.517607420682907104e-01 -2.686902284622192383e-01 1.157414168119430542e-01 -2.482848316431045532e-01 1.361444033682346344e-02 3.923444077372550964e-02 -3.735641241073608398e-01 -1.703468561172485352e-01 1.386701613664627075e-01 -1.668679863214492798e-01 1.687310189008712769e-01 -3.319959044456481934e-01 3.832192420959472656e-01 1.591740846633911133e-01 -4.777565225958824158e-02 2.791466750204563141e-02 3.431949317455291748e-01 -2.661526948213577271e-02 8.256522566080093384e-02 1.647664308547973633e-01 3.219404816627502441e-02
-2.304073572158813477e-01 -2.022678554058074951e-01 1.791300922632217407e-01 3.417323529720306396e-01 -1.094376295804977417e-01 -6.219862774014472961e-02 5.743674561381340027e-02 5.015271715819835663e-03 9.072422981262207031e-02 7.986812293529510498e-02 7.638516277074813843e-02 -1.282526999711990356e-01 -9.256972372531890869e-02 4.392418265342712402e-01 -2.103376388549804688e-01 -1.260629761964082718e-02 -7.934493571519851685e-02 -3.126725852489471436e-01 8.478627353906631470e-02 -1.223947927355766296e-01 -2.057054638862609863e-01 -1.965827345848083496e-01 7.502309232950210571e-02 3.605155348777770996e-01 -2.107204347848892212e-01 5.933875590562820435e-02 6.937129795551300049e-02 -8.803094178438186646e-02 8.013870567083358765e-02 1.542400121688842773e-01 1.735554262995719910e-02 -1.462109237909317017e-01
-1.055787801742553711e-01 7.882705889642238617e-03 -1.113252341747283936e-01 1.741891168057918549e-02 -7.115693390369415283e-02 -3.021974563598632812e-01 -1.588046848773956299e-01 -5.057617649435997009e-02 4.958458617329597473e-02 2.664009630680084229e-01 1.343437135219573975e-01 -9.734761901199817657e-03 9.697952121496200562e-02 2.413795143365859985e-01 -2.755137085914611816e-01 -1.505775451660156250e-01 8.637152612209320068e-03 -3.674172237515449524e-02 5.368358641862869263e-02 -1.932409256696701050e-01 -3.281360864639282227e-01 -9.908741712570190430e-02 -3.841725364327430725e-02 4.048289656639099121e-01 4.805664718151092529e-02 -2.555420398712158203e-01 -1.716279983520507812e-01 2.494758367538452148e-01 5.827853083610534668e-02 2.265891581773757935e-01 -2.259858399629592896e-01 6.702600419521331787e-02
-5.836971104145050049e-02 3.984173387289047241e-02 2.108625769615173340e-01 3.345350176095962524e-02 -3.938298523426055908e-01 1.315749287605285645e-01 -4.850101843476295471e-02 2.270931750535964966e-01 1.490466576069593430e-02 9.332383424043655396e-02 1.751495301723480225e-01 -1.727750301361083984e-01 -3.674205392599105835e-02 1.344908475875854492e-01 -2.069823592901229858e-01 -6.518350541591644287e-02 4.190776869654655457e-02 -3.127878904342651367e-02 -3.411743640899658203e-01 2.468684315681457520e-02 -8.037391304969787598e-02 -6.793842464685440063e-02 -4.174505174160003662e-02 5.226402878761291504e-01 -2.768920361995697021e-01 6.815806031227111816e-02 4.060969129204750061e-02 1.516481935977935791e-01 -1.198804527521133423e-01 1.185968518257141113e-01 -1.808736175298690796e-01 -1.194547489285469055e-01
-1.498286277055740356e-01 -3.499054536223411560e-02 -3.680729866027832031e-02 1.073715910315513611e-01 1.415739506483078003e-01 -7.678811252117156982e-02 -9.910133481025695801e-02 -1.558919101953506470e-01 7.054845988750457764e-02 6.520110648125410080e-03 4.098051041364669800e-02 -1.012328639626502991e-01 -2.775263786315917969e-02 2.272340655326843262e-01 -3.491541445255279541e-01 -1.741902083158493042e-01 -4.032000154256820679e-02 -3.546003103256225586e-01 -3.081442117691040039e-01 -5.184248089790344238e-02 -2.400470077991485596e-01 2.797146439552307129e-01 -2.084840238094329834e-01 2.439056038856506348e-01 1.430269777774810791e-01 -3.148452043533325195e-01 7.581340521574020386e-02 1.835209280252456665e-01 -2.144443392753601074e-01 -6.671467423439025879e-02 -5.659362673759460449e-02 -7.279565185308456421e-02
-1.481367368251085281e-02 -2.006973773241043091e-01 2.556409239768981934e-01 3.311654180288314819e-02 5.990464612841606140e-02 -1.679987460374832153e-01 -4.940161108970642090e-02 -2.910741046071052551e-02 4.784068837761878967e-02 1.032045930624008179e-01 -4.071405157446861267e-02 1.058946084231138229e-02 1.150334700942039490e-01 3.874740898609161377e-01 -2.575714290142059326e-01 -3.744727075099945068e-01 4.181329160928726196e-02 -1.460904479026794434e-01 -1.796021759510040283e-01 -2.066071480512619019e-01 9.303979575634002686e-03 4.880375042557716370e-02 -2.006630450487136841e-01 4.876509606838226318e-01 1.259918212890625000e-01 -4.174924641847610474e-02 7.876671850681304932e-02 8.908231556415557861e-02 4.236987605690956116e-02 -1.443460434675216675e-01 -1.383600682020187378e-01 -1.455949544906616211e-01
8.226672559976577759e-02 -2.758156955242156982e-01 7.264271378517150879e-03 1.282290965318679810e-01 2.421365231275558472e-01 -2.405261397361755371e-01 -3.682702034711837769e-02 -8.917867392301559448e-02 -9.342222660779953003e-02 1.712965518236160278e-01 2.148321568965911865e-01 -1.605441868305206299e-01 -3.743809461593627930e-02 2.404421120882034302e-01 -3.953584134578704834e-01 -1.179374605417251587e-01 1.405680328607559204e-01 -8.900925517082214355e-02 -6.512187421321868896e-02 -3.356303647160530090e-02 -3.129812777042388916e-01 6.782311201095581055e-02 -1.316883116960525513e-01 3.339775800704956055e-01 1.790521293878555298e-01 8.029194176197052002e-02 1.939309239387512207e-01 2.229456156492233276e-01 -6.947196274995803833e-02 1.955788880586624146e-01 1.313318032771348953e-02 -4.337633028626441956e-02
-9.694228321313858032e-02 -7.707919925451278687e-02 -3.810434788465499878e-02 5.956420674920082092e-02 7.975611835718154907e-02 9.123842418193817139e-02 9.773290902376174927e-02 -2.190959751605987549e-01 1.605626195669174194e-01 2.838360071182250977e-01 1.477467566728591919e-01 -1.675026416778564453e-01 2.198582738637924194e-01 1.967707127332687378e-01 -4.340937137603759766e-01 -2.148753590881824493e-02 -1.448507159948348999e-01 -2.841864228248596191e-01 -1.973408758640289307e-01 2.741066366434097290e-02 -1.776822954416275024e-01 -1.593296974897384644e-01 -1.949608325958251953e-01 2.170403003692626953e-01 -2.690058350563049316e-01 -1.805939972400665283e-01 1.270682960748672485e-01 5.720807984471321106e-02 1.142388582229614258e-01 6.247527431696653366e-03 -6.162764504551887512e-02 2.245875298976898193e-01
2.963504567742347717e-02 -1.281029731035232544e-01 1.164180338382720947e-01 3.231923878192901611e-01 -1.896657049655914307e-02 2.055653557181358337e-02 2.716203331947326660e-01 -3.455461468547582626e-03 -6.331288814544677734e-02 1.547105908393859863e-01 1.840471625328063965e-01 -5.691536143422126770e-02 4.601233452558517456e-02 1.319254040718078613e-01 -2.963637709617614746e-01 -3.030328452587127686e-01 2.526335418224334717e-01 -1.292791068553924561e-01 -1.746100634336471558e-01 -8.691832423210144043e-02 -2.291707992553710938e-01 -1.706334352493286133e-01 4.867417737841606140e-02 3.445449769496917725e-01 -7.138457894325256348e-02 -3.372334539890289307e-01 1.374916285276412964e-01 -3.622111305594444275e-02 -1.161487177014350891e-01 1.478884816169738770e-01 8.408139646053314209e-02 1.520845890045166016e-01
4.303462430834770203e-02 -1.285486072301864624e-01 -5.207931250333786011e-02 -1.152333244681358337e-01 9.050691872835159302e-02 -8.999108523130416870e-02 1.044732779264450073e-01 -9.431014955043792725e-02 1.121423691511154175e-01 2.564708590507507324e-01 1.754595488309860229e-01 2.311900258064270020e-01 3.103189729154109955e-02 5.513163805007934570e-01 -1.199741512537002563e-01 -8.833046257495880127e-02 2.045470327138900757e-01 -4.361728578805923462e-02 -1.464339196681976318e-01 6.703055649995803833e-02 -3.570866286754608154e-01 1.859388053417205811e-01 -6.479517370462417603e-02 3.945388793945312500e-01 -4.777101799845695496e-02 -3.270410373806953430e-02 3.996419161558151245e-02 1.523721069097518921e-01 1.157104223966598511e-01 7.767383009195327759e-02 2.461159601807594299e-02 -4.598096013069152832e-03
1.821346133947372437e-01 -1.645369231700897217e-01 3.319668769836425781e-02 -9.260717779397964478e-02 -4.980858042836189270e-02 -5.491672828793525696e-02 -2.031934559345245361e-01 -3.120096400380134583e-02 4.940386861562728882e-03 3.399603366851806641e-01 2.632445096969604492e-01 -1.172587051987648010e-01 -1.659680530428886414e-02 2.688133716583251953e-01 -1.062366664409637451e-01 -9.398579597473144531e-02 -8.372944593429565430e-02 -3.625839948654174805e-02 -2.813509106636047363e-01 -1.886506080627441406e-01 -1.737468242645263672e-01 7.328855991363525391e-02 -1.487708538770675659e-01 4.247000813484191895e-01 2.203044742345809937e-01 -2.671369314193725586e-01 1.259040683507919312e-01 3.005020916461944580e-01 1.688756421208381653e-02 -1.351116318255662918e-02 5.681041255593299866e-02 -1.177984848618507385e-02
5.952579528093338013e-02 3.310864046216011047e-02 7.883971184492111206e-02 -1.110610365867614746e-01 2.325326902791857719e-03 8.025007694959640503e-02 -2.065292559564113617e-02 1.804273575544357300e-01 -8.028775453567504883e-02 -3.299029469490051270e-01 3.035511672496795654e-01 -2.367277741432189941e-01 -1.293978281319141388e-02 3.117147684097290039e-01 -2.058435976505279541e-01 5.299009382724761963e-02 -4.173350706696510315e-02 -1.871043145656585693e-01 -3.749362528324127197e-01 -3.987707570195198059e-02 -1.564517617225646973e-01 1.533794105052947998e-01 1.526751667261123657e-01 4.765808284282684326e-01 -1.809602952562272549e-03 -5.611253157258033752e-02 -1.322146356105804443e-01 4.565248265862464905e-02 1.529316902160644531e-01 3.314511477947235107e-02 7.400973886251449585e-02 -3.696241229772567749e-02
1.872237771749496460e-01 -1.512445509433746338e-01 -5.894413683563470840e-03 1.700915992259979248e-01 2.138786911964416504e-01 -1.583777517080307007e-01 -9.757164865732192993e-02 -1.697935163974761963e-01 -1.427303105592727661e-01 -9.373615682125091553e-02 7.807715237140655518e-02 1.984671130776405334e-02 1.578173935413360596e-01 2.802771627902984619e-01 -3.280110359191894531e-01 -1.356918662786483765e-01 -1.839681901037693024e-02 -1.807963848114013672e-01 -2.228596508502960205e-01 -4.055380821228027344e-02 -1.320193856954574585e-01 1.708780676126480103e-01 -7.645823806524276733e-02 5.475875735282897949e-01 1.106366664171218872e-01 -1.291390806436538696e-01 1.089742407202720642e-01 2.352657467126846313e-01 -2.261766418814659119e-02 2.188656106591224670e-02 -5.637432634830474854e-02 4.290114715695381165e-02
-5.243063345551490784e-02 -1.053954139351844788e-01 3.914508223533630371e-02 -1.178292855620384216e-01 -3.518531024456024170e-01 -1.469983011484146118e-01 -3.872152045369148254e-02 1.486804783344268799e-01 -1.260559558868408203e-01 -1.909334212541580200e-01 2.539366185665130615e-01 -2.506442964076995850e-01 2.232534252107143402e-02 1.183058843016624451e-01 -3.221100270748138428e-01 1.249839961528778076e-01 -4.769771173596382141e-02 -2.680818736553192139e-01 -1.908363699913024902e-01 4.039283841848373413e-02 -2.463468462228775024e-01 -1.760939136147499084e-02 -2.195011265575885773e-02 4.164277613162994385e-01 1.379560381174087524e-01 2.628807723522186279e-02 -2.317957580089569092e-01 8.914704620838165283e-02 -1.724629700183868408e-01 1.409535259008407593e-01 -9.324436634778976440e-02 -3.742824494838714600e-02
7.134193181991577148e-02 -1.547091305255889893e-01 9.729675948619842529e-02 1.127276942133903503e-01 -9.032558649778366089e-02 -1.833228468894958496e-01 -3.171458095312118530e-02 1.452759932726621628e-02 3.022426366806030273e-02 2.806865051388740540e-02 9.926903992891311646e-02 2.645916640758514404e-01 1.123537048697471619e-01 8.135673403739929199e-02 -3.302713930606842041e-01 -1.899641156196594238e-01 -5.135864391922950745e-02 -2.544426620006561279e-01 -1.034013926982879639e-01 9.022673591971397400e-03 -1.318453550338745117e-01 9.718498587608337402e-02 -2.039332836866378784e-01 4.917767345905303955e-01 1.463780254125595093e-01 -1.844006776809692383e-01 2.267369776964187622e-01 2.795321345329284668e-01 9.361564368009567261e-02 3.747565671801567078e-02 -1.436204314231872559e-01 -2.359231561422348022e-01
-3.364792466163635254e-02 2.368298321962356567e-01 1.489553302526473999e-01 3.145935833454132080e-01 -4.320795834064483643e-02 -1.427047848701477051e-01 2.192330360412597656e-01 -2.217857092618942261e-01 4.457660391926765442e-02 2.983769774436950684e-02 2.578702382743358612e-02 -7.394713163375854492e-02 2.712062001228332520e-01 3.994065895676612854e-02 -3.422918617725372314e-01 -1.663141325116157532e-02 3.987656533718109131e-02 -3.159463107585906982e-01 1.838172227144241333e-02 -3.003039658069610596e-01 -4.005311727523803711e-01 -1.426688879728317261e-01 -7.377962768077850342e-02 1.906463652849197388e-01 -5.276212468743324280e-02 -1.588649302721023560e-01 3.458131477236747742e-02 1.034349426627159119e-01 -9.017517417669296265e-02 4.822426708415150642e-04 1.488246470689773560e-01 -1.258618831634521484e-01
-1.413393020629882812e-01 -1.770273596048355103e-01 2.369559556245803833e-01 9.924883395433425903e-02 1.047548279166221619e-01 -2.757477462291717529e-01 1.490838527679443359e-01 -3.069485910236835480e-02 7.658485788851976395e-03 -3.618631139397621155e-02 5.954511836171150208e-02 2.156838215887546539e-02 4.730615764856338501e-02 6.236617267131805420e-02 -4.276714473962783813e-02 -5.941178649663925171e-02 6.776893883943557739e-02 -2.186126857995986938e-01 -3.268691897392272949e-01 -2.806486003100872040e-02 -3.466284871101379395e-01 1.821723431348800659e-01 -5.477148666977882385e-02 3.895452618598937988e-01 1.671623587608337402e-01 4.595507308840751648e-02 -1.530084852129220963e-02 3.850547671318054199e-01 4.196326434612274170e-02 -1.329851895570755005e-01 -2.650047540664672852e-01 -1.389742344617843628e-01
1.594150811433792114e-01 1.367724239826202393e-01 -7.319641113281250000e-02 -2.235929369926452637e-01 -1.963445693254470825e-01 9.380220435559749603e-03 -2.087790705263614655e-02 2.721707820892333984e-01 1.244762837886810303e-01 5.709834024310112000e-02 1.738486140966415405e-01 -1.418164223432540894e-01 -7.696168869733810425e-02 2.067260295152664185e-01 -1.530606001615524292e-01 -3.586511826142668724e-03 -1.020620837807655334e-01 -2.064045965671539307e-01 -3.937969207763671875e-01 1.463646739721298218e-01 -1.747162491083145142e-01 1.213795691728591919e-01 1.302060484886169434e-01 3.596924543380737305e-01 -1.643901020288467407e-01 -1.476718038320541382e-01 1.581433862447738647e-01 8.524687588214874268e-02 -2.047627866268157959e-01 1.503064483404159546e-01 -2.294815927743911743e-01 -1.636745631694793701e-01
3.368993401527404785e-01 -1.467354297637939453e-01 1.932809352874755859e-01 7.253862917423248291e-02 -4.076401516795158386e-02 -2.648854441940784454e-02 -1.152049228549003601e-01 -5.456670746207237244e-02 -3.832297027111053467e-02 1.462794840335845947e-01 1.390510331839323044e-02 3.940054401755332947e-02 -5.796201154589653015e-02 2.319604158401489258e-01 -2.831605970859527588e-01 -3.310190737247467041e-01 1.665396243333816528e-01 -1.855193525552749634e-01 1.003540214151144028e-02 -1.966604217886924744e-02 -2.019557356834411621e-01 -9.379523992538452148e-02 -2.649972140789031982e-01 2.729360163211822510e-01 -8.448958396911621094e-02 -4.312765896320343018e-01 1.192465350031852722e-01 1.057962253689765930e-01 1.972226202487945557e-01 3.429895639419555664e-02 -1.289210766553878784e-01 -4.285128321498632431e-03
-1.275005191564559937e-01 -4.874284937977790833e-02 1.826734691858291626e-01 9.941206127405166626e-02 -1.208928823471069336e-01 -6.842428445816040039e-02 1.644843220710754395e-01 2.247104793787002563e-02 -4.694737866520881653e-02 6.943646073341369629e-02 9.073878079652786255e-02 -2.546659409999847412e-01 1.949018239974975586e-01 -2.848399989306926727e-02 -2.979178130626678467e-01 -2.250844985246658325e-01 3.828065097332000732e-02 -2.736623585224151611e-01 -1.664165705442428589e-01 -2.832146547734737396e-02 -4.743711054325103760e-01 -3.076205402612686157e-02 1.769988983869552612e-01 2.875861227512359619e-01 4.162161424756050110e-02 -2.487609982490539551e-01 -1.173890680074691772e-01 -1.852669566869735718e-01 -3.224337100982666016e-02 2.521063387393951416e-01 -1.063669398427009583e-01 2.090964466333389282e-02
1.861103228293359280e-04 -6.171650439500808716e-02 2.325614094734191895e-01 1.154398247599601746e-01 4.071353003382682800e-02 -1.487956047058105469e-01 -1.545147150754928589e-01 -9.452078491449356079e-02 -2.003496512770652771e-02 1.412541866302490234e-01 5.019678175449371338e-02 4.896404594182968140e-02 1.005317047238349915e-01 2.457387894392013550e-01 -2.595535814762115479e-01 -2.387988865375518799e-01 3.308668732643127441e-02 -2.420363128185272217e-01 -1.189302280545234680e-02 -1.056431606411933899e-01 -2.916113138198852539e-01 2.151381224393844604e-01 -1.039111912250518799e-01 4.209198355674743652e-01 6.481520831584930420e-02 -1.299394816160202026e-01 3.851683139801025391e-01 2.365971356630325317e-01 1.072604674845933914e-02 5.866820365190505981e-02 -1.810195595026016235e-01 8.704848587512969971e-04
3.631330654025077820e-02 -1.193138957023620605e-01 2.356842607259750366e-01 4.306313022971153259e-02 6.234976276755332947e-02 -4.041176289319992065e-03 -1.480668634176254272e-01 9.098154306411743164e-02 -1.128970235586166382e-01 2.830670773983001709e-01 8.441263809800148010e-03 -9.660027176141738892e-02 6.811915338039398193e-02 1.361364722251892090e-01 -3.192930817604064941e-01 -2.088339924812316895e-01 1.407452076673507690e-01 -1.829464286565780640e-01 -1.866929978132247925e-01 3.040950687136501074e-04 -7.951455563306808472e-02 -1.143239066004753113e-01 -3.270943164825439453e-01 3.684855401515960693e-01 1.927606463432312012e-01 -2.612861096858978271e-01 7.979668676853179932e-02 3.308164179325103760e-01 1.103915944695472717e-01 8.349189907312393188e-02 -1.187003031373023987e-02 -1.763529628515243530e-01
1.851511597633361816e-01 -1.232043653726577759e-01 2.128291279077529907e-01 -1.605308055877685547e-02 8.255813270807266235e-02 -2.633105218410491943e-01 -1.265983283519744873e-01 1.707895100116729736e-01 4.431785491760820150e-04 2.583248317241668701e-01 8.592278510332107544e-02 -3.022383153438568115e-02 3.092538714408874512e-01 1.526501923799514771e-01 -2.518368661403656006e-01 -3.138278126716613770e-01 5.406748875975608826e-02 3.735352307558059692e-02 -1.102035939693450928e-01 -1.923212707042694092e-01 -3.741476535797119141e-01 -1.561235822737216949e-02 5.182658135890960693e-02 2.280025035142898560e-01 1.206343919038772583e-01 -3.005536496639251709e-01 1.059264391660690308e-01 6.596116721630096436e-02 2.606607042253017426e-02 8.099660277366638184e-02 -2.146300524473190308e-01 -7.516039162874221802e-02
1.201389953494071960e-01 -1.575023680925369263e-01 4.256456717848777771e-02 -2.727905102074146271e-02 -1.854643672704696655e-01 2.322703413665294647e-02 3.591581480577588081e-04 8.041210472583770752e-02 -2.866475842893123627e-02 -2.830873727798461914e-01 8.977986872196197510e-02 -1.718924939632415771e-01 -1.791528463363647461e-01 3.222323060035705566e-01 -2.805162072181701660e-01 -7.290910184383392334e-02 1.749254614114761353e-01 -3.148027658462524414e-01 -4.094279706478118896e-01 -5.932217463850975037e-04 -3.332487642765045166e-01 4.557070508599281311e-02 1.125609595328569412e-02 2.154036760330200195e-01 -1.612270250916481018e-02 -4.732743278145790100e-02 -1.696628481149673462e-01 1.329606771469116211e-01 -2.116968668997287750e-02 1.710360497236251831e-01 -1.021349523216485977e-02 -2.062547802925109863e-01
-4.148755595088005066e-02 2.574410438537597656e-01 8.562276512384414673e-02 -2.472216337919235229e-01 2.142251580953598022e-01 -4.278377890586853027e-01 1.951936818659305573e-02 -1.033728197216987610e-01 -3.207226097583770752e-02 1.244057193398475647e-01 2.442703545093536377e-01 -1.210765838623046875e-01 8.699210733175277710e-02 4.206409156322479248e-01 -2.251099944114685059e-01 -4.087457433342933655e-02 -2.046900428831577301e-02 -1.860403567552566528e-01 -2.278230190277099609e-01 -2.265446931123733521e-01 -2.213023900985717773e-01 1.542204320430755615e-01 6.376608461141586304e-02 8.516154438257217407e-02 -1.470834910869598389e-01 6.429323554039001465e-02 2.486090548336505890e-02 -1.592933237552642822e-01 2.874297276139259338e-02 1.189212650060653687e-01 -6.361684948205947876e-02 5.249592661857604980e-02
4.447834193706512451e-02 1.083457544445991516e-01 1.427599787712097168e-01 -1.536878496408462524e-01 -1.797877550125122070e-01 1.918982341885566711e-02 4.111950751394033432e-03 2.329357117414474487e-01 6.512250006198883057e-02 -6.519693881273269653e-03 6.865826994180679321e-02 -5.906568840146064758e-02 1.502199769020080566e-01 1.282948255538940430e-01 -3.375492990016937256e-01 -7.053628563880920410e-02 4.041418433189392090e-02 -8.213714510202407837e-02 -3.468092083930969238e-01 5.739317834377288818e-02 -2.130822688341140747e-01 4.974672198295593262e-02 1.311680823564529419e-01 4.338963925838470459e-01 -3.422255069017410278e-02 3.276961669325828552e-02 -2.991696298122406006e-01 2.618476748466491699e-01 -2.243469357490539551e-01 1.585389524698257446e-01 -2.133901119232177734e-01 -1.351834237575531006e-01
2.618176676332950592e-02 1.303492039442062378e-01 6.824517250061035156e-02 -1.511702593415975571e-02 -1.335838735103607178e-01 -2.435953319072723389e-01 -9.720268659293651581e-03 2.762163579463958740e-01 2.925769090652465820e-01 -1.747148782014846802e-01 1.785604506731033325e-01 -3.401302546262741089e-02 1.438328921794891357e-01 -3.671206906437873840e-02 -2.564873099327087402e-01 3.379221633076667786e-02 1.314975768327713013e-01 -1.602113246917724609e-01 -2.608487010002136230e-01 1.317008733749389648e-01 -9.593046456575393677e-02 9.253705851733684540e-03 -5.910776928067207336e-02 3.835673034191131592e-01 -2.740845084190368652e-01 9.980112314224243164e-02 1.249572262167930603e-01 2.993328571319580078e-01 -2.361286878585815430e-01 7.202108204364776611e-02 -1.729178428649902344e-01 -1.278284192085266113e-01
8.736024051904678345e-02 -1.672212630510330200e-01 8.642290532588958740e-02 2.763729393482208252e-01 5.118699278682470322e-03 -1.666197329759597778e-01 -9.795624762773513794e-02 -8.463151007890701294e-02 8.382207714021205902e-03 -5.832269415259361267e-02 -2.542235516011714935e-02 2.181628346443176270e-02 3.404837846755981445e-02 3.475417196750640869e-01 -2.898748815059661865e-01 -2.876125276088714600e-01 -6.309539079666137695e-02 -8.133241534233093262e-02 -1.558890640735626221e-01 -2.224137634038925171e-02 -3.450708687305450439e-01 2.536007165908813477e-01 -9.742277115583419800e-02 4.035508334636688232e-01 1.773135215044021606e-01 -1.058253347873687744e-01 1.042206287384033203e-01 2.798987030982971191e-01 -7.373504340648651123e-02 5.783276632428169250e-02 2.744665369391441345e-02 -1.010849848389625549e-01
1.001138016581535339e-01 -2.654225528240203857e-01 9.473046660423278809e-02 -5.686233192682266235e-02 -1.796955317258834839e-01 -3.596327304840087891e-01 -7.251911610364913940e-02 -1.145829632878303528e-01 1.063115149736404419e-02 1.270129811018705368e-02 1.548570096492767334e-01 -8.749466389417648315e-02 2.121527194976806641e-01 2.521866858005523682e-01 -3.605910539627075195e-01 -1.163462083786725998e-02 2.360918931663036346e-02 -1.473486125469207764e-01 5.168676376342773438e-02 -1.079333126544952393e-01 -3.859015405178070068e-01 1.033623665571212769e-01 -1.517842859029769897e-01 2.311630249023437500e-01 2.262223660945892334e-01 -1.993845701217651367e-01 2.078013271093368530e-01 -1.312572807073593140e-01 -7.732685655355453491e-02 -4.053012281656265259e-02 -1.580719798803329468e-01 -3.089390462264418602e-03
1.628317832946777344e-01 -1.631575077772140503e-01 1.807646751403808594e-01 1.730855852365493774e-01 -8.667483180761337280e-02 -2.061702609062194824e-01 -1.135062500834465027e-01 -2.817557752132415771e-01 1.115206032991409302e-01 5.487557966262102127e-03 1.734278947114944458e-01 1.006292700767517090e-01 5.484977364540100098e-02 2.034593820571899414e-01 -2.553069889545440674e-01 -1.887796968221664429e-01 1.072885468602180481e-01 -7.899989932775497437e-02 -9.386060386896133423e-02 9.434485435485839844e-02 -1.936152577400207520e-01 9.258662909269332886e-02 3.351885452866554260e-02 5.300361514091491699e-01 1.192295998334884644e-01 -1.700247377157211304e-01 1.836750954389572144e-01 5.788083001971244812e-02 -2.037586271762847900e-01 1.818391531705856323e-01 -1.583765298128128052e-01 -2.424012683331966400e-02
1.822766810655593872e-01 1.493561733514070511e-02 -7.965767383575439453e-02 2.158779054880142212e-01 -9.891132265329360962e-02 -2.625302672386169434e-01 1.443365961313247681e-01 -1.737569123506546021e-01 -1.843558624386787415e-02 8.851836621761322021e-02 2.201471924781799316e-01 -1.868532155640423298e-03 -2.108692936599254608e-02 3.818196654319763184e-01 -1.341324448585510254e-01 -6.801351159811019897e-02 -8.451434224843978882e-02 -3.207227289676666260e-01 -3.326667845249176025e-01 -2.310335785150527954e-01 -2.272529155015945435e-01 1.602878421545028687e-01 -4.417793359607458115e-03 3.108728490769863129e-02 -9.973736107349395752e-02 1.695223301649093628e-01 7.040484994649887085e-02 2.320791184902191162e-01 6.303655356168746948e-02 2.531592547893524170e-01 4.606205224990844727e-02 1.957605779170989990e-01
-8.472823537886142731e-03 -1.416885852813720703e-01 2.802457809448242188e-01 -2.766479924321174622e-02 1.879240721464157104e-01 -2.563578486442565918e-01 -1.635934859514236450e-01 -9.641938842833042145e-03 5.351014807820320129e-02 -2.128353267908096313e-01 8.824191242456436157e-02 2.395374141633510590e-02 3.154549747705459595e-02 2.884101867675781250e-01 -1.413960605859756470e-01 -3.692928235977888107e-03 1.382125169038772583e-02 -2.397642582654953003e-01 -2.661638557910919189e-01 -1.189795956015586853e-01 -2.670031189918518066e-01 6.715765595436096191e-02 -5.504079535603523254e-02 3.509236276149749756e-01 -2.295612171292304993e-02 -1.825369894504547119e-01 1.759193539619445801e-01 3.588600754737854004e-01 1.805549487471580505e-03 1.103250011801719666e-01 -2.293794304132461548e-01 -9.452375769615173340e-02
8.237937092781066895e-02 1.608346700668334961e-01 9.648672491312026978e-02 -1.987246274948120117e-01 -3.730074677150696516e-04 -8.457098156213760376e-02 -6.828963011503219604e-02 1.805554181337356567e-01 -8.024191111326217651e-02 -3.221225142478942871e-01 9.182726591825485229e-02 -2.083513587713241577e-01 1.934134960174560547e-01 1.682880222797393799e-01 -1.976117640733718872e-01 -9.418302029371261597e-02 5.525619536638259888e-02 -3.913150727748870850e-01 -1.729312837123870850e-01 2.202131599187850952e-01 1.108704134821891785e-02 -2.874990105628967285e-01 -1.855693571269512177e-02 2.972882688045501709e-01 -1.457789987325668335e-01 -1.075424477458000183e-01 1.214364171028137207e-01 8.592676371335983276e-02 -2.488891184329986572e-01 1.831984817981719971e-01 -1.992788910865783691e-01 4.673563688993453979e-02
7.525613158941268921e-02 8.702570945024490356e-02 2.810139358043670654e-01 -1.389552745968103409e-02 -2.688511908054351807e-01 4.145521298050880432e-02 3.875052090734243393e-03 2.070798128843307495e-01 1.182483062148094177e-01 2.255992218852043152e-02 2.583968639373779297e-01 -2.056771516799926758e-02 -7.408483326435089111e-02 7.119122892618179321e-02 -2.000459134578704834e-01 -7.864840328693389893e-02 -2.896273508667945862e-03 -1.810148805379867554e-01 -4.128681421279907227e-01 1.929749250411987305e-01 -1.429438591003417969e-01 7.101391255855560303e-02 4.587383568286895752e-02 5.289592742919921875e-01 -1.237634643912315369e-01 2.340263687074184418e-02 -1.463950425386428833e-01 1.011153981089591980e-01 -1.480308324098587036e-01 1.422339677810668945e-01 -9.400553256273269653e-02 -7.685224711894989014e-02
2.138876616954803467e-01 1.470038145780563354e-01 5.578389763832092285e-02 3.307751193642616272e-02 -1.418214142322540283e-01 -1.065234690904617310e-01 -1.114874109625816345e-01 3.881533741950988770e-01 1.120950356125831604e-01 1.356634795665740967e-01 4.365698397159576416e-01 3.441473841667175293e-02 7.427861541509628296e-02 2.365621030330657959e-01 -2.045842856168746948e-01 7.194981724023818970e-02 8.217806927859783173e-03 -3.268242776393890381e-01 -1.552346646785736084e-01 4.258743301033973694e-02 2.413142658770084381e-02 -2.061958760023117065e-01 -6.495050620287656784e-03 2.201806753873825073e-01 -2.205757498741149902e-01 -7.069477438926696777e-02 2.220894582569599152e-02 1.243547126650810242e-01 3.801421076059341431e-02 2.696128785610198975e-01 -3.064341284334659576e-02 -1.831044703722000122e-01
5.948095768690109253e-02 5.149377044290304184e-03 1.286155432462692261e-01 1.468272209167480469e-01 2.926170360296964645e-03 -2.894429564476013184e-01 -8.717373013496398926e-02 -1.638438999652862549e-01 -5.666606873273849487e-02 -4.479661211371421814e-02 1.216833665966987610e-01 4.376006498932838440e-02 -8.040091395378112793e-02 4.180860817432403564e-01 -5.791080743074417114e-02 -1.850520819425582886e-01 1.387671083211898804e-01 -2.823941707611083984e-01 -2.161915898323059082e-01 2.095371112227439880e-02 -2.829000651836395264e-01 2.598696574568748474e-02 -1.392187625169754028e-01 3.101610243320465088e-01 -1.091984808444976807e-01 -7.824382185935974121e-02 2.880672216415405273e-01 3.130654692649841309e-01 -5.853332951664924622e-02 -1.412739753723144531e-01 -1.321665942668914795e-01 -1.301768273115158081e-01
5.201374739408493042e-02 1.830902881920337677e-02 1.856866292655467987e-02 7.895189337432384491e-03 -2.362180501222610474e-01 8.081781119108200073e-02 -3.308833017945289612e-02 2.790909409523010254e-01 3.283585608005523682e-02 1.628765836358070374e-02 2.541011571884155273e-01 -5.855355411767959595e-04 3.175189718604087830e-02 1.609304994344711304e-01 -3.764135241508483887e-01 -1.812330484390258789e-01 -4.865837097167968750e-02 -7.469034194946289062e-02 -4.027003943920135498e-01 1.958645433187484741e-01 -1.305934339761734009e-01 9.147296100854873657e-02 -1.212551444768905640e-01 4.797193706035614014e-01 -5.952546373009681702e-02 3.526031598448753357e-02 -1.013416647911071777e-01 1.650562733411788940e-01 -9.528551995754241943e-02 2.242668867111206055e-01 -8.118687570095062256e-02 -2.975945174694061279e-02
2.233923524618148804e-01 8.110664784908294678e-02 1.207080204039812088e-02 1.177587434649467468e-01 -2.613597214221954346e-01 -6.275815516710281372e-02 -4.264098033308982849e-02 2.375501543283462524e-01 -8.214463293552398682e-02 -1.802547425031661987e-01 2.098785340785980225e-01 -2.750794291496276855e-01 -6.163850054144859314e-02 1.186638772487640381e-01 -2.779946923255920410e-01 -8.697088807821273804e-02 1.247005760669708252e-01 -1.218129694461822510e-01 -3.512850105762481689e-01 -2.159765549004077911e-02 -1.224683448672294617e-01 6.929984688758850098e-02 -1.533273905515670776e-01 3.880868256092071533e-01 1.461969017982482910e-01 2.825149148702621460e-02 -1.979727596044540405e-01 2.126212716102600098e-01 -2.190740108489990234e-01 -1.738426159135997295e-03 -1.428655236959457397e-01 -1.190320327877998352e-01
-1.970504969358444214e-02 3.713096305727958679e-02 -5.780888348817825317e-02 -9.250213392078876495e-03 -9.719720482826232910e-02 6.709916144609451294e-02 1.911871731281280518e-01 -1.673292219638824463e-01 2.102156877517700195e-01 3.499255478382110596e-01 9.566306322813034058e-02 -3.109179437160491943e-01 1.551636159420013428e-01 1.074639111757278442e-01 1.751608215272426605e-02 1.803117245435714722e-02 -1.031703036278486252e-02 -4.181418418884277344e-01 -1.885670423507690430e-01 -1.378082185983657837e-01 -2.864638268947601318e-01 -8.795446902513504028e-02 1.542333215475082397e-01 2.383730262517929077e-01 -8.499950915575027466e-02 -1.232652738690376282e-01 1.785196512937545776e-01 2.571467459201812744e-01 2.306049764156341553e-01 1.372772455215454102e-01 -1.234370395541191101e-01 3.155387705191969872e-03
-3.633182868361473083e-02 -1.086579114198684692e-01 -2.337733805179595947e-01 -3.992167860269546509e-02 7.598486542701721191e-02 1.950202137231826782e-02 3.213264346122741699e-01 -1.151839569211006165e-01 -1.878307312726974487e-01 2.356829494237899780e-02 1.105251684784889221e-01 -2.113504856824874878e-01 -1.695467829704284668e-01 2.074203342199325562e-01 -5.056807994842529297e-01 7.266049087047576904e-02 5.743928253650665283e-02 -1.315258890390396118e-01 -3.122210800647735596e-01 -8.821672946214675903e-02 6.164484471082687378e-02 4.889545962214469910e-02 1.110480949282646179e-01 3.996931314468383789e-01 -1.157559221610426903e-03 -1.927879899740219116e-01 -3.143519535660743713e-02 7.828353345394134521e-02 8.292940258979797363e-02 1.455999016761779785e-01 1.020766980946063995e-02 -7.661496847867965698e-02
2.061374485492706299e-02 -7.996571063995361328e-02 -2.321030646562576294e-01 1.949001252651214600e-01 -1.964805647730827332e-02 1.443872321397066116e-02 1.456724107265472412e-01 2.316076308488845825e-02 3.466600775718688965e-01 2.543425261974334717e-01 1.691877283155918121e-02 -2.315673604607582092e-02 8.215700834989547729e-02 2.867788076400756836e-01 -4.372919499874114990e-01 -2.556974291801452637e-01 -1.082417666912078857e-01 -2.481130510568618774e-01 -1.124946475028991699e-01 -1.597366034984588623e-01 -1.399308443069458008e-01 -1.801694929599761963e-02 1.221918910741806030e-01 3.004557490348815918e-01 -9.632592089474201202e-03 9.072677791118621826e-02 -1.800176352262496948e-01 1.521612405776977539e-01 -6.788118183612823486e-02 6.655175238847732544e-02 1.655701696872711182e-01 1.039106920361518860e-01
1.159536559134721756e-02 -2.116709202527999878e-01 -1.519397795200347900e-01 9.621332585811614990e-02 -1.184032484889030457e-01 -4.695376008749008179e-02 4.407356679439544678e-02 -4.819583147764205933e-02 -8.365859091281890869e-02 1.427889913320541382e-01 -4.721101745963096619e-02 -3.267703950405120850e-01 1.213544234633445740e-01 2.580027878284454346e-01 -6.643168628215789795e-02 -3.422223627567291260e-01 4.515383020043373108e-02 -1.494086533784866333e-01 -7.104308903217315674e-02 3.297549672424793243e-03 -3.286982178688049316e-01 1.080371718853712082e-02 -1.078269723802804947e-02 2.843532860279083252e-01 -1.160052604973316193e-02 -1.948731392621994019e-01 3.537787199020385742e-01 1.968367695808410645e-01 1.752196997404098511e-01 2.716051340103149414e-01 8.291360922157764435e-03 1.946938186883926392e-01
-2.776453830301761627e-02 -2.718381881713867188e-01 9.692821651697158813e-02 5.861676856875419617e-02 -2.213864773511886597e-01 7.905720174312591553e-02 -1.040376722812652588e-01 2.324634790420532227e-01 6.674472242593765259e-02 1.724254637956619263e-01 2.383090406656265259e-01 -2.938403002917766571e-02 -8.210267126560211182e-02 2.189430892467498779e-01 -3.461604416370391846e-01 1.182744354009628296e-01 -1.163710728287696838e-01 -1.734154522418975830e-01 -2.914063930511474609e-01 -1.250806599855422974e-01 -1.840720623731613159e-01 3.641539812088012695e-01 5.708982050418853760e-02 1.007069572806358337e-01 5.375099182128906250e-02 -3.017159700393676758e-01 3.478279337286949158e-02 2.377388477325439453e-01 -2.571281976997852325e-02 -1.176994815468788147e-01 3.075166046619415283e-02 -1.444402933120727539e-01
1.050403639674186707e-01 -1.120591163635253906e-01 -8.312938362360000610e-02 -1.410502493381500244e-01 3.033716380596160889e-01 -5.890712141990661621e-02 6.768986582756042480e-02 -8.554618805646896362e-03 4.576214030385017395e-02 1.776607185602188110e-01 1.301208734512329102e-01 -6.056965887546539307e-02 -2.121012955904006958e-01 1.781309545040130615e-01 -2.899018824100494385e-01 -2.169531285762786865e-01 4.224971309304237366e-02 -2.412476092576980591e-01 -7.409347593784332275e-02 -2.375118285417556763e-01 -2.680037617683410645e-01 1.220979019999504089e-01 5.959416180849075317e-02 3.731345534324645996e-01 -2.183771505951881409e-02 -2.580508887767791748e-01 1.046559866517782211e-02 3.617904186248779297e-01 1.293738186359405518e-01 -2.564496546983718872e-02 1.036638915538787842e-01 -9.871546924114227295e-02
1.588249392807483673e-02 2.963687665760517120e-02 2.955054044723510742e-01 6.415408104658126831e-02 -1.949932575225830078e-01 1.622406542301177979e-01 -6.559821218252182007e-02 3.392944633960723877e-01 1.467999219894409180e-01 -3.725295886397361755e-02 1.296706497669219971e-01 -2.851649932563304901e-02 -4.802991636097431183e-03 1.133468970656394958e-01 -2.787341773509979248e-01 -1.957281976938247681e-01 -1.479784548282623291e-01 -1.465477496385574341e-01 -2.971797585487365723e-01 2.121522277593612671e-01 -1.433983445167541504e-01 9.684362262487411499e-02 -6.373398005962371826e-02 4.885965287685394287e-01 -9.396260976791381836e-02 4.948077723383903503e-02 -1.920306682586669922e-02 1.144717931747436523e-01 -1.808665692806243896e-01 2.072900086641311646e-01 -2.590521937236189842e-03 -6.600345671176910400e-02
1.935763359069824219e-01 -8.364326320588588715e-03 3.626810312271118164e-01 2.050684094429016113e-01 -1.300192922353744507e-01 -1.683081388473510742e-01 1.636371463537216187e-01 -2.447000592947006226e-01 1.894225776195526123e-01 1.942294389009475708e-01 1.429906934499740601e-01 -1.907420158386230469e-02 4.941252991557121277e-02 2.389667630195617676e-01 -3.942267894744873047e-01 -1.469660643488168716e-02 -1.091713532805442810e-01 -1.153286620974540710e-01 -9.698548167943954468e-02 -2.885195612907409668e-01 -2.776097655296325684e-01 -2.362558394670486450e-01 2.196163386106491089e-01 1.055904626846313477e-01 -1.527064591646194458e-01 -1.191790495067834854e-02 6.963048875331878662e-02 -1.650522276759147644e-02 4.990129545331001282e-02 -5.387078225612640381e-02 -2.124659158289432526e-02 -5.316805467009544373e-02
4.340431187301874161e-03 3.886817023158073425e-02 1.734380125999450684e-01 -1.185827404260635376e-01 -2.117702364921569824e-01 1.339122653007507324e-02 -2.422533929347991943e-02 2.651334404945373535e-01 4.907245934009552002e-02 4.813431203365325928e-02 2.622856497764587402e-01 -2.400596067309379578e-02 4.057731479406356812e-02 2.457585483789443970e-01 -4.026595354080200195e-01 -1.180730611085891724e-01 9.969796240329742432e-02 -1.998977214097976685e-01 -4.283570051193237305e-01 1.957394182682037354e-01 4.944373667240142822e-02 1.199778318405151367e-01 -6.301401555538177490e-02 3.890217542648315430e-01 1.591525971889495850e-02 1.297218203544616699e-01 1.998141594231128693e-02 -8.211622480303049088e-04 -1.450069844722747803e-01 1.673512756824493408e-01 -1.036838889122009277e-01 -7.133885473012924194e-02
3.575745522975921631e-01 1.420400291681289673e-01 -8.456272631883621216e-02 1.331271082162857056e-01 2.992805540561676025e-01 1.316969245672225952e-01 2.824708819389343262e-01 2.356531620025634766e-01 -9.103802591562271118e-02 1.241363212466239929e-01 5.365841090679168701e-02 -2.710136473178863525e-01 2.695283107459545135e-02 2.948735952377319336e-01 -3.173533976078033447e-01 8.173496276140213013e-02 -1.006702259182929993e-01 -2.257830351591110229e-01 -1.219077780842781067e-02 -1.382555216550827026e-01 -2.507824003696441650e-01 -8.796741068363189697e-02 4.542497918009757996e-03 3.015109300613403320e-01 -6.280128657817840576e-02 7.819556444883346558e-02 6.167747080326080322e-02 -1.003352180123329163e-02 -3.050937689840793610e-02 5.885267257690429688e-02 -1.551539599895477295e-01 -7.344837486743927002e-02
1.599100232124328613e-01 2.155872061848640442e-02 1.520458161830902100e-01 1.098868548870086670e-01 2.059614360332489014e-01 -8.162521757185459137e-03 -9.005701541900634766e-02 -2.473199926316738129e-02 1.184291020035743713e-01 -5.484260618686676025e-02 1.797680109739303589e-01 4.586265981197357178e-02 6.438247114419937134e-02 3.119534552097320557e-01 -1.709153205156326294e-01 -1.701523065567016602e-01 1.477376222610473633e-01 -1.921738088130950928e-01 2.345044538378715515e-02 -3.692519292235374451e-02 -1.830917894840240479e-01 1.767577826976776123e-01 -2.004408836364746094e-01 4.783708453178405762e-01 2.403727322816848755e-01 -2.563665807247161865e-01 2.872980199754238129e-03 3.678805232048034668e-01 -9.224092215299606323e-02 -9.484933107160031796e-04 -1.116465628147125244e-01 -4.703517258167266846e-02
6.860674172639846802e-02 -1.337901456281542778e-03 8.543457090854644775e-02 -1.227703597396612167e-02 -2.433212697505950928e-01 1.458458602428436279e-01 -4.494436457753181458e-02 2.235863506793975830e-01 1.038123071193695068e-01 -6.598197668790817261e-02 2.022473812103271484e-01 6.263126432895660400e-02 8.040199428796768188e-02 1.047956570982933044e-01 -3.353007137775421143e-01 -1.537971943616867065e-01 -3.188192471861839294e-02 -1.411856561899185181e-01 -4.289828836917877197e-01 1.670980751514434814e-01 -6.915185600519180298e-02 7.510166615247726440e-02 -4.862795025110244751e-02 5.429741740226745605e-01 -9.744210541248321533e-02 -6.023490801453590393e-03 5.291087925434112549e-02 1.819361746311187744e-01 -1.271262019872665405e-01 1.839469224214553833e-01 -4.995682835578918457e-02 5.864958465099334717e-02
2.070186883211135864e-01 1.686421222984790802e-02 6.386928260326385498e-02 -1.311479061841964722e-01 3.478845208883285522e-02 -2.625605463981628418e-01 7.103212177753448486e-02 -2.018254548311233521e-01 8.461209386587142944e-02 1.884506940841674805e-01 3.557687997817993164e-02 8.138769865036010742e-02 1.330677866935729980e-01 3.468602299690246582e-01 -1.386844366788864136e-01 -2.577246129512786865e-01 1.334872245788574219e-01 -2.431078851222991943e-01 -2.126633077859878540e-01 -1.533972658216953278e-02 -2.397444099187850952e-01 3.152041137218475342e-01 1.584203392267227173e-01 1.835090070962905884e-01 3.144986927509307861e-02 -5.325955897569656372e-02 3.534823954105377197e-01 1.375809311866760254e-01 7.458645850419998169e-02 2.216995507478713989e-01 -6.926987320184707642e-02 -1.463984325528144836e-02
5.001348257064819336e-02 -2.946866117417812347e-02 2.497840672731399536e-01 4.920064657926559448e-02 2.232517004013061523e-01 -9.572332352399826050e-02 -3.953226283192634583e-02 -1.248163282871246338e-01 -6.971190124750137329e-02 1.532705575227737427e-01 3.121729940176010132e-02 1.492600291967391968e-01 5.390135198831558228e-02 2.749625146389007568e-01 -1.733389496803283691e-01 -9.637662023305892944e-02 -4.043269902467727661e-02 -1.721450835466384888e-01 -6.844329833984375000e-02 -8.817162364721298218e-02 -2.141705602407455444e-01 2.230648696422576904e-01 -8.873505145311355591e-02 4.668609499931335449e-01 2.151191420853137970e-02 -2.563140392303466797e-01 2.220590785145759583e-02 2.808509171009063721e-01 -3.037211298942565918e-01 1.015917435288429260e-01 -1.254775375127792358e-01 -2.391493320465087891e-01
2.233553528785705566e-01 -1.057286397553980350e-03 7.225704938173294067e-02 -9.446588158607482910e-02 1.824080199003219604e-01 -3.977901637554168701e-01 5.162163823843002319e-02 -1.078792661428451538e-02 2.020515948534011841e-01 1.014768630266189575e-01 2.967015504837036133e-01 5.573824048042297363e-02 2.057939916849136353e-01 3.279484808444976807e-01 -1.935894787311553955e-01 -1.945167034864425659e-02 -1.750322580337524414e-01 -2.837671935558319092e-01 -1.826041787862777710e-01 -8.386057615280151367e-02 -2.850306034088134766e-01 3.326403498649597168e-01 -1.085880473256111145e-01 6.479138880968093872e-02 4.869235306978225708e-02 -4.084894433617591858e-03 -1.030848473310470581e-01 1.609202101826667786e-02 1.467333436012268066e-01 6.171355769038200378e-02 1.167320981621742249e-01 -9.396979585289955139e-04
-1.577684134244918823e-01 -1.936996877193450928e-01 1.251836568117141724e-01 9.348863363265991211e-02 5.164944753050804138e-02 -1.160266846418380737e-01 -7.947019487619400024e-02 1.207953412085771561e-02 -1.015728637576103210e-01 -1.213611960411071777e-01 1.641488671302795410e-01 -5.001284182071685791e-02 -3.517943993210792542e-02 8.764823526144027710e-02 -4.693117439746856689e-01 -1.270836740732192993e-01 -1.298334598541259766e-01 -1.544324457645416260e-01 -1.705357879400253296e-01 -1.161567345261573792e-01 -1.520936340093612671e-01 1.746521145105361938e-01 6.568842381238937378e-02 4.444380402565002441e-01 5.412734299898147583e-02 -1.208012923598289490e-01 -1.132511422038078308e-01 4.263186156749725342e-01 -1.427368372678756714e-01 -1.367789357900619507e-01 9.095821529626846313e-03 -2.746250852942466736e-02
1.279367059469223022e-01 6.493056658655405045e-03 2.980799973011016846e-01 -1.663091927766799927e-01 -2.877412438392639160e-01 -7.665216922760009766e-02 4.137865304946899414e-01 3.532611131668090820e-01 1.106518134474754333e-01 -7.998809963464736938e-02 1.957813799381256104e-01 -2.813811227679252625e-02 -1.063365116715431213e-01 2.639075517654418945e-01 -1.941768229007720947e-01 4.284448921680450439e-03 -1.426858752965927124e-01 -7.246111333370208740e-02 -1.592464298009872437e-01 -2.396561056375503540e-01 1.538565605878829956e-01 -1.301065832376480103e-01 4.946469888091087341e-02 2.262426614761352539e-01 -9.262567758560180664e-02 -2.690822184085845947e-01 1.656997017562389374e-02 4.647289402782917023e-03 -5.732467863708734512e-03 -9.588929265737533569e-02 -4.604101926088333130e-02 -1.033912524580955505e-01
1.415669322013854980e-01 -2.024163454771041870e-01 -8.874145895242691040e-02 -1.219870056957006454e-02 1.683505028486251831e-01 -1.125121340155601501e-01 6.460116058588027954e-02 -8.707551658153533936e-02 -4.195301234722137451e-02 4.714151844382286072e-02 1.884357482194900513e-01 6.793530657887458801e-03 -2.684179246425628662e-01 2.492536008358001709e-01 -2.632232010364532471e-01 -1.048860922455787659e-01 5.075383558869361877e-02 -2.732643187046051025e-01 -1.569813489913940430e-01 -2.221261262893676758e-01 -2.715278863906860352e-01 1.042336151003837585e-01 2.504294551908969879e-02 4.381728172302246094e-01 -2.341235242784023285e-02 -3.586592972278594971e-01 3.024446777999401093e-03 1.655794978141784668e-01 8.863057196140289307e-02 2.589686959981918335e-02 -1.089448109269142151e-01 -1.369453668594360352e-01
1.025059670209884644e-01 -2.042064070701599121e-01 2.066589593887329102e-01 5.864025279879570007e-02 -3.345706313848495483e-02 2.956633083522319794e-02 -8.152208477258682251e-02 -4.989820346236228943e-02 -9.745259582996368408e-02 -3.344153612852096558e-02 2.239007651805877686e-01 -6.784479320049285889e-02 2.369744926691055298e-01 1.614840179681777954e-01 -5.339248776435852051e-01 -1.744844466447830200e-01 -1.419543176889419556e-01 -1.196826472878456116e-01 9.427031874656677246e-02 5.614397674798965454e-02 -2.254591733217239380e-01 7.434776425361633301e-02 9.431507438421249390e-02 4.178189635276794434e-01 1.841855049133300781e-01 -1.496092379093170166e-01 -3.868701681494712830e-02 -3.229431575164198875e-03 8.449047058820724487e-02 -4.003784060478210449e-02 2.727822065353393555e-01 -1.021394226700067520e-02
-1.927346107549965382e-03 -2.030388265848159790e-01 1.856696456670761108e-01 -1.697396300733089447e-02 2.349769463762640953e-03 -1.389453653246164322e-02 3.655590349808335304e-03 -2.363581359386444092e-01 -8.218457922339439392e-03 -6.040855869650840759e-02 -7.934682071208953857e-02 1.193902734667062759e-02 1.395985763520002365e-02 1.833411902189254761e-01 -3.681097030639648438e-01 -2.074850201606750488e-01 -2.078893482685089111e-01 -1.648011952638626099e-01 -5.510085076093673706e-02 -6.427699327468872070e-02 -1.010981425642967224e-01 5.383469909429550171e-02 -8.766593039035797119e-02 5.494378209114074707e-01 2.268695980310440063e-01 -2.111396640539169312e-01 2.196183800697326660e-01 2.718214988708496094e-01 -8.075609803199768066e-02 7.649111002683639526e-02 -1.162464842200279236e-01 -3.359311074018478394e-02
1.617381535470485687e-02 1.378120295703411102e-02 6.577144563198089600e-02 -1.195589732378721237e-02 -2.115942984819412231e-01 9.261466562747955322e-02 -1.270432770252227783e-01 3.517286181449890137e-01 1.409687846899032593e-01 -8.825786411762237549e-02 9.470202028751373291e-02 -4.038828983902931213e-02 -3.784090280532836914e-02 1.001107618212699890e-01 -2.629113495349884033e-01 -7.649979740381240845e-02 -1.822961494326591492e-02 -1.313676685094833374e-01 -2.507198154926300049e-01 2.939626872539520264e-01 -2.156442850828170776e-01 7.497395388782024384e-03 -2.345227822661399841e-02 5.552410483360290527e-01 -1.682646870613098145e-01 4.798914864659309387e-02 -1.791212521493434906e-02 2.296963185071945190e-01 -1.292253285646438599e-01 1.941854059696197510e-01 -8.009639382362365723e-02 -1.019872874021530151e-01
-1.273585706949234009e-01 3.895110450685024261e-03 -4.811549559235572815e-02 1.784003376960754395e-01 -5.301230028271675110e-02 3.976958245038986206e-02 1.675312817096710205e-01 7.174435257911682129e-02 -1.348700225353240967e-01 2.150599062442779541e-01 1.844488084316253662e-01 -9.050507843494415283e-02 4.097675159573554993e-02 -2.843792922794818878e-02 -4.602106809616088867e-01 -2.281012684106826782e-01 -1.535899043083190918e-01 -3.231146931648254395e-01 -5.579819157719612122e-02 1.832435429096221924e-01 -3.711933791637420654e-01 -4.496387764811515808e-02 -6.716961413621902466e-02 2.448018938302993774e-01 -1.995761245489120483e-01 -1.783210597932338715e-02 1.114782691001892090e-01 7.386538386344909668e-02 1.769203245639801025e-01 2.729493975639343262e-01 7.896941900253295898e-02 7.130114827305078506e-03
3.719304129481315613e-02 5.568964406847953796e-03 4.309605807065963745e-02 2.587598748505115509e-02 -2.001928538084030151e-01 -1.042520776391029358e-01 -1.669259518384933472e-01 2.046974599361419678e-01 3.816957026720046997e-02 -6.475839763879776001e-02 1.249640434980392456e-01 -3.196866810321807861e-01 4.101464897394180298e-02 1.839406937360763550e-01 -1.560452431440353394e-01 1.218179613351821899e-01 1.266399174928665161e-01 -3.132312595844268799e-01 -2.425430119037628174e-01 7.481510285288095474e-03 -6.815746426582336426e-02 1.371045410633087158e-01 -5.530229583382606506e-02 3.322189152240753174e-01 1.056974530220031738e-01 1.229499876499176025e-01 -3.141984641551971436e-01 2.939878404140472412e-01 -8.420281857252120972e-02 2.416957467794418335e-01 -1.776322722434997559e-01 -2.424286901950836182e-01
1.800850406289100647e-02 -9.591811895370483398e-02 -8.989132940769195557e-02 1.960043758153915405e-01 9.697449207305908203e-02 -1.718044579029083252e-01 1.005685180425643921e-01 -7.288718223571777344e-02 -1.210070447996258736e-03 2.122146785259246826e-01 1.059065014123916626e-01 -1.424339711666107178e-01 2.342684194445610046e-02 1.919158399105072021e-01 -2.106688618659973145e-01 -2.869323492050170898e-01 -1.626044362783432007e-01 -4.136261995881795883e-03 -2.344595491886138916e-01 3.954428061842918396e-02 -4.010528326034545898e-01 1.189008355140686035e-01 3.105874545872211456e-02 4.143228232860565186e-01 1.625695824623107910e-01 -1.478560268878936768e-01 2.471074759960174561e-01 1.097102463245391846e-01 1.423494666814804077e-01 1.737694591283798218e-01 -1.935858726501464844e-01 9.525289386510848999e-02
-4.262942238710820675e-04 1.804197281599044800e-01 1.124645546078681946e-01 -2.038002014160156250e-02 -6.169892847537994385e-02 2.903501875698566437e-02 9.613156318664550781e-02 3.982858657836914062e-01 3.275064378976821899e-02 3.539693728089332581e-02 2.295326739549636841e-01 -1.572312042117118835e-02 5.992453172802925110e-02 1.991502791643142700e-01 -2.194836884737014771e-01 5.171518772840499878e-02 1.310612726956605911e-02 -2.477079629898071289e-01 -3.622671067714691162e-01 7.102317363023757935e-02 -2.392550259828567505e-01 8.250319212675094604e-02 -1.149536967277526855e-01 3.965077102184295654e-01 -2.208633422851562500e-01 1.655606180429458618e-01 -4.988297075033187866e-02 1.738326549530029297e-01 -2.533476650714874268e-01 8.345953375101089478e-02 -7.186878472566604614e-02 -1.224627941846847534e-01
4.099045693874359131e-02 -9.797808527946472168e-02 1.272846460342407227e-01 5.078059062361717224e-02 1.744951009750366211e-01 1.046952977776527405e-01 -3.942738752812147141e-03 -1.130823567509651184e-01 1.688210666179656982e-01 2.442597001791000366e-01 -2.954754605889320374e-02 -1.823500543832778931e-01 4.467780292034149170e-01 2.942023575305938721e-01 -2.955830991268157959e-01 2.963374182581901550e-02 1.470913887023925781e-01 -1.449414435774087906e-02 -1.149761006236076355e-01 -1.776745170354843140e-01 -1.325082331895828247e-01 2.006477490067481995e-02 1.317068636417388916e-01 3.645242154598236084e-01 -1.934029757976531982e-01 -2.916606515645980835e-02 -1.621646434068679810e-01 4.765407065860927105e-04 2.317905277013778687e-01 1.997980326414108276e-01 -1.255707144737243652e-01 -1.011909916996955872e-01
2.417076081037521362e-01 -2.386234514415264130e-02 -1.170324906706809998e-02 1.819818317890167236e-01 -2.703245915472507477e-02 -2.821775376796722412e-01 1.315285861492156982e-01 -1.771604865789413452e-01 2.054758071899414062e-01 1.290266513824462891e-01 -2.444282546639442444e-02 -1.753438413143157959e-01 2.812970280647277832e-01 2.417618334293365479e-01 -5.116285681724548340e-01 5.372231826186180115e-02 -2.760631777346134186e-02 -1.040759682655334473e-02 -4.413441941142082214e-02 3.596226871013641357e-02 -2.741279900074005127e-01 3.520723059773445129e-02 -2.080308496952056885e-01 -3.177066519856452942e-02 1.474888324737548828e-01 -1.759482324123382568e-01 4.237559065222740173e-02 -7.188027352094650269e-02 2.449551783502101898e-02 3.021070659160614014e-01 1.766134425997734070e-02 -9.817477315664291382e-02
5.648728460073471069e-02 -5.581667274236679077e-02 1.018822267651557922e-01 -8.342878520488739014e-02 -1.935432553291320801e-01 9.841507673263549805e-02 -1.000884082168340683e-02 1.904126256704330444e-01 7.850047200918197632e-02 2.132445573806762695e-02 2.357292324304580688e-01 -4.265459999442100525e-02 2.545725367963314056e-02 1.286793202161788940e-01 -2.798243463039398193e-01 -1.614704728126525879e-01 3.591577336192131042e-02 -1.002662628889083862e-01 -3.429757356643676758e-01 3.175317645072937012e-01 -2.184604294598102570e-02 9.438014822080731392e-04 -9.936681389808654785e-02 4.745476245880126953e-01 -2.328078448772430420e-01 3.353656083345413208e-02 8.609918504953384399e-02 2.724243998527526855e-01 -2.055642455816268921e-01 2.464602887630462646e-01 3.906814754009246826e-02 2.094908244907855988e-02
1.339432597160339355e-01 -3.079665265977382660e-02 4.033267870545387268e-02 1.117784380912780762e-01 -9.431558847427368164e-02 -1.265099272131919861e-02 -1.914989054203033447e-01 -1.799162626266479492e-01 1.936397552490234375e-01 2.216448038816452026e-01 -1.388917565345764160e-01 2.335434220731258392e-02 -1.703181564807891846e-01 2.020731717348098755e-01 -7.539365440607070923e-02 -1.465218067169189453e-01 1.725212484598159790e-01 -2.525243461132049561e-01 -1.877671778202056885e-01 -2.761443853378295898e-01 -2.730396091938018799e-01 1.219344660639762878e-01 -1.672142893075942993e-01 4.692344665527343750e-01 1.709090769290924072e-01 -1.834351867437362671e-01 1.570836603641510010e-01 -6.809435784816741943e-02 -1.365273743867874146e-01 9.861972928047180176e-02 -1.479499340057373047e-01 2.022244408726692200e-02
6.174417957663536072e-02 -4.265551641583442688e-02 1.305490285158157349e-01 9.127646684646606445e-03 1.273958683013916016e-01 -1.948682069778442383e-01 -7.040780782699584961e-02 -1.644177734851837158e-01 -9.628946334123611450e-02 -7.692179828882217407e-02 7.471617311239242554e-02 -4.148189444094896317e-03 -1.912848465144634247e-02 9.655082225799560547e-02 -2.529971599578857422e-01 -1.121398732066154480e-01 -5.215208604931831360e-02 -7.016531378030776978e-02 -8.541321754455566406e-02 -1.861994564533233643e-01 -3.979550600051879883e-01 6.479429453611373901e-02 3.647140040993690491e-02 6.508343219757080078e-01 1.869499087333679199e-01 -1.964261233806610107e-01 1.458432227373123169e-01 1.412625610828399658e-01 -1.083836331963539124e-01 -7.051206380128860474e-02 9.453451260924339294e-03 -1.238196119666099548e-01
1.309620141983032227e-01 -1.209642440080642700e-01 2.796102128922939301e-02 2.177203744649887085e-01 1.080473288893699646e-01 -8.177416399121284485e-03 2.296245992183685303e-01 -1.561636626720428467e-01 1.119917929172515869e-01 1.020596697926521301e-01 1.290659885853528976e-02 -3.428378999233245850e-01 2.240889966487884521e-01 1.461730897426605225e-01 -1.515725851058959961e-01 -1.653038412332534790e-01 -6.835220009088516235e-02 -1.492611914873123169e-01 -4.515514150261878967e-02 -8.061782270669937134e-02 -5.444964170455932617e-01 -1.101390868425369263e-01 -6.310956180095672607e-02 2.687127590179443359e-01 -3.688753396272659302e-02 -4.231085255742073059e-02 5.408129096031188965e-02 2.985441684722900391e-01 1.360770761966705322e-01 -7.843156345188617706e-03 -8.383164554834365845e-02 1.659404635429382324e-01
3.412061035633087158e-01 2.499493211507797241e-01 -1.152521185576915741e-02 2.436366528272628784e-01 -1.291098147630691528e-01 3.581176279112696648e-03 1.169376820325851440e-01 1.461885124444961548e-01 1.583286672830581665e-01 2.203354239463806152e-01 2.993655204772949219e-01 -3.046611249446868896e-01 2.497461885213851929e-01 2.961860299110412598e-01 -2.110480070114135742e-01 -4.569950327277183533e-02 7.779318839311599731e-02 -2.772494852542877197e-01 -2.830283343791961670e-02 9.535133093595504761e-02 -4.964560270309448242e-02 -7.049140054732561111e-03 -8.395665138959884644e-02 3.227907121181488037e-01 -9.818495251238346100e-03 1.015605628490447998e-01 6.477599591016769409e-02 -7.013734895735979080e-03 -1.224630549550056458e-01 -2.673504315316677094e-02 5.906799063086509705e-02 -1.291339397430419922e-01
1.359957903623580933e-01 -3.974128980189561844e-03 7.607214152812957764e-02 7.985151559114456177e-02 2.196075767278671265e-01 -3.406855463981628418e-01 -2.452781647443771362e-01 -2.666054293513298035e-03 7.979694753885269165e-02 9.621005505323410034e-02 2.849119603633880615e-01 -2.453285604715347290e-01 7.306965440511703491e-02 2.214709669351577759e-01 -9.897937625646591187e-02 -2.442394196987152100e-02 6.860958039760589600e-02 2.142482809722423553e-02 -3.339268863201141357e-01 3.417813032865524292e-02 -2.917739152908325195e-01 1.581498607993125916e-02 -3.224831447005271912e-02 3.172859847545623779e-01 -1.590756028890609741e-01 -3.340029120445251465e-01 -1.245947461575269699e-02 -3.460958832874894142e-03 9.364924579858779907e-02 -2.034748941659927368e-01 -9.238722175359725952e-02 -1.497490555047988892e-01
4.318478405475616455e-01 2.076784372329711914e-01 2.562533132731914520e-02 2.083569616079330444e-01 -1.323233842849731445e-01 -7.340716570615768433e-02 2.510896921157836914e-01 2.463439851999282837e-01 1.862647198140621185e-02 2.997012436389923096e-01 2.364672869443893433e-01 -2.228848189115524292e-01 1.600600332021713257e-01 4.022686183452606201e-01 -1.763411462306976318e-01 -9.627176821231842041e-02 1.217913553118705750e-01 -1.332766413688659668e-01 -2.491304278373718262e-02 -8.259002119302749634e-02 -8.731062710285186768e-02 1.014639530330896378e-02 -9.286024421453475952e-02 1.867700517177581787e-01 -8.415018022060394287e-02 -6.500723958015441895e-02 1.013294085860252380e-01 6.187123805284500122e-02 -1.322856992483139038e-01 -8.871210366487503052e-02 8.025104552507400513e-02 -8.735188096761703491e-02
1.268658936023712158e-01 -1.044439501129090786e-03 -1.254016160964965820e-01 8.021806925535202026e-02 -1.759727299213409424e-01 -2.860679291188716888e-02 3.082057535648345947e-01 3.611143231391906738e-01 2.806333303451538086e-01 -1.773471385240554810e-01 3.349683806300163269e-02 -9.624569863080978394e-02 3.116438165307044983e-02 2.224597632884979248e-01 -3.560493886470794678e-01 -1.043767333030700684e-01 -1.054347492754459381e-02 -8.711864054203033447e-02 9.251265227794647217e-02 -2.024948894977569580e-01 -2.181514538824558258e-02 -4.847979545593261719e-02 -2.608114778995513916e-01 2.659111618995666504e-01 -1.748568750917911530e-02 -1.435486078262329102e-01 7.476112991571426392e-02 2.826804518699645996e-01 2.761331014335155487e-02 -1.325078606605529785e-01 1.699514240026473999e-01 2.083549946546554565e-01
6.951387226581573486e-02 7.173117715865373611e-03 1.262837052345275879e-01 1.885214596986770630e-01 1.102035716176033020e-01 -2.293445616960525513e-01 -9.516409784555435181e-02 1.024504378437995911e-01 3.055875655263662338e-03 1.748001575469970703e-01 6.256178021430969238e-02 1.713364720344543457e-01 2.120734155178070068e-01 2.785824835300445557e-01 -4.627923071384429932e-01 -2.621813118457794189e-01 1.338988989591598511e-01 -8.035559207201004028e-02 -2.536902129650115967e-01 -5.690183490514755249e-02 -8.874780684709548950e-02 2.831139974296092987e-02 -2.871921956539154053e-01 2.226131558418273926e-01 -5.275635980069637299e-03 -6.164740771055221558e-02 1.052176207304000854e-01 3.170489668846130371e-01 3.675951436161994934e-02 -1.311041712760925293e-01 -8.446613699197769165e-02 -1.273153275251388550e-01
-8.426705002784729004e-02 2.168985158205032349e-01 2.717139124870300293e-01 -2.146899998188018799e-01 -1.082143187522888184e-01 -9.329655766487121582e-02 2.260971665382385254e-01 -2.077579200267791748e-01 -6.939655542373657227e-02 1.121747717261314392e-01 1.791427135467529297e-01 -2.317933887243270874e-01 -3.500398620963096619e-02 1.996631175279617310e-01 -3.939508199691772461e-01 -2.266420423984527588e-01 -2.659405469894409180e-01 -1.218599975109100342e-01 1.099590733647346497e-01 1.341373473405838013e-01 -1.007466763257980347e-01 9.065443277359008789e-02 -1.900543570518493652e-01 7.536801695823669434e-02 -1.838412880897521973e-01 -2.864677906036376953e-01 1.717164367437362671e-01 1.414066851139068604e-01 -8.182742446660995483e-02 -6.820491701364517212e-02 -8.840920031070709229e-02 -5.228322930634021759e-03
-2.254079654812812805e-02 4.009049758315086365e-02 7.336356211453676224e-03 1.713573932647705078e-01 -3.262461423873901367e-01 4.737004265189170837e-02 3.649537563323974609e-01 -1.779230535030364990e-01 -6.442427635192871094e-02 1.622805595397949219e-01 1.259115785360336304e-01 3.422349318861961365e-02 1.253789812326431274e-01 2.284613996744155884e-01 -1.320174187421798706e-01 -5.427066609263420105e-02 1.473442316055297852e-01 -2.586841583251953125e-01 -1.046376898884773254e-01 -9.635583311319351196e-02 -3.469783663749694824e-01 -3.802802413702011108e-02 -6.522347033023834229e-02 3.377559483051300049e-01 -3.128451853990554810e-02 -3.609843552112579346e-01 1.140818446874618530e-01 -3.221552120521664619e-03 1.398430168628692627e-01 -8.723176270723342896e-02 1.840971857309341431e-01 -6.881226599216461182e-02
1.131547763943672180e-01 -5.467385426163673401e-02 1.587814092636108398e-01 1.433871984481811523e-01 4.692969843745231628e-02 -3.430176079273223877e-01 5.918154120445251465e-02 -3.921961411833763123e-02 -1.367791891098022461e-01 3.034737892448902130e-02 1.598084270954132080e-01 -9.517360478639602661e-02 9.349187463521957397e-02 2.323841452598571777e-01 -2.255144864320755005e-01 -2.811711132526397705e-01 1.528989523649215698e-02 -8.693335950374603271e-02 -3.494320809841156006e-01 -1.086421534419059753e-01 2.661798894405364990e-02 1.170244812965393066e-01 -2.814484834671020508e-01 2.421583533287048340e-01 6.498810648918151855e-02 -1.686504185199737549e-01 1.794523745775222778e-01 3.352279961109161377e-01 1.665921658277511597e-01 1.990670710802078247e-02 -2.543931603431701660e-01 -5.080527439713478088e-02
4.509484022855758667e-02 2.026292681694030762e-01 2.870272472500801086e-02 -6.336820870637893677e-02 -2.731840610504150391e-01 -4.027891531586647034e-02 -2.162334322929382324e-01 2.561098635196685791e-01 1.483581662178039551e-01 1.250949054956436157e-01 1.772391200065612793e-01 -1.605628244578838348e-02 -6.813372485339641571e-03 6.010661274194717407e-02 -3.222904205322265625e-01 -7.333988696336746216e-02 4.220059141516685486e-02 -2.312342524528503418e-01 -3.396272063255310059e-01 2.093415409326553345e-01 -1.065082699060440063e-01 2.935790829360485077e-02 -1.124515831470489502e-01 3.946172893047332764e-01 -2.787519693374633789e-01 4.055683687329292297e-02 -7.003249228000640869e-02 1.348222792148590088e-01 -1.568117737770080566e-01 2.105468213558197021e-01 -1.179600879549980164e-01 3.113988600671291351e-02
-4.493799433112144470e-02 9.539984911680221558e-02 1.759507060050964355e-01 -7.667130231857299805e-02 -2.606246173381805420e-01 -6.409052759408950806e-02 -8.701159060001373291e-02 2.732611000537872314e-01 -2.856823266483843327e-04 1.640097796916961670e-02 1.902374923229217529e-01 6.084282323718070984e-02 -5.293670669198036194e-02 1.131209135055541992e-01 -3.193889260292053223e-01 -1.647631078958511353e-01 -1.070023328065872192e-01 -1.220420822501182556e-01 -3.592383861541748047e-01 1.493260711431503296e-01 -8.234670013189315796e-02 8.328156918287277222e-02 -3.023316711187362671e-02 5.170630812644958496e-01 -2.844852805137634277e-01 1.195417623966932297e-02 -7.866881042718887329e-02 1.629162430763244629e-01 -1.481589227914810181e-01 8.113196492195129395e-02 -6.364023685455322266e-02 -8.235584199428558350e-02
-8.922579139471054077e-02 -8.919284492731094360e-02 5.067646969109773636e-03 -8.031085878610610962e-02 -1.741817966103553772e-02 1.042672768235206604e-01 2.296561300754547119e-01 -2.074462361633777618e-02 -6.557781994342803955e-02 1.880086809396743774e-01 9.469954669475555420e-02 -2.129590362310409546e-01 1.717553585767745972e-01 2.083303183317184448e-01 -2.400664538145065308e-01 -8.491062372922897339e-02 -1.843558996915817261e-01 -1.003017798066139221e-01 -2.184687107801437378e-01 1.468533575534820557e-01 -5.535679459571838379e-01 -1.315610483288764954e-02 -5.350687727332115173e-02 2.259697020053863525e-01 -3.286411464214324951e-01 -1.107826642692089081e-02 1.527294665575027466e-01 -3.725985810160636902e-02 7.840868085622787476e-02 1.801083087921142578e-01 1.484238803386688232e-01 1.192198321223258972e-01
2.146734595298767090e-01 -5.311992391943931580e-02 1.088573248125612736e-03 -2.935023009777069092e-01 -1.188779398798942566e-01 -1.380750983953475952e-01 1.234417664818465710e-03 1.314811855554580688e-01 -1.429001800715923309e-02 -1.648345291614532471e-01 1.259434968233108521e-01 -2.630216777324676514e-01 -8.287120610475540161e-02 2.627680003643035889e-01 -2.995820641517639160e-01 7.495260238647460938e-02 -1.984422840178012848e-02 -1.292417645454406738e-01 -2.537565529346466064e-01 1.425573378801345825e-01 -3.133776783943176270e-02 -6.476967036724090576e-02 -1.891308426856994629e-01 4.319892227649688721e-01 -1.823520958423614502e-01 3.958783298730850220e-02 -3.151544332504272461e-01 1.614971458911895752e-01 1.079859328456223011e-03 2.308537997305393219e-02 -1.137802302837371826e-01 -1.663936078548431396e-01
2.782073915004730225e-01 -1.731591969728469849e-01 2.151907384395599365e-01 1.268951594829559326e-01 -2.458622455596923828e-01 -2.830127179622650146e-01 1.274603158235549927e-01 -2.295871973037719727e-01 -8.447662740945816040e-02 2.035292088985443115e-01 1.640454307198524475e-02 -1.781697273254394531e-01 2.195277065038681030e-01 1.212471947073936462e-01 -3.790940344333648682e-01 1.225516386330127716e-02 -1.634590625762939453e-01 -1.474018245935440063e-01 -2.402531728148460388e-02 -5.322086438536643982e-02 -1.405154764652252197e-01 1.967715471982955933e-02 -1.206454038619995117e-01 3.089702129364013672e-02 2.885272540152072906e-02 -3.247464299201965332e-01 -1.454310715198516846e-01 3.211441934108734131e-01 -3.424105793237686157e-02 7.998111099004745483e-02 4.619769006967544556e-02 -7.482445985078811646e-02
1.052389144897460938e-01 -2.739176154136657715e-02 1.913134753704071045e-01 1.600040197372436523e-01 -6.021400168538093567e-02 -1.503810882568359375e-01 1.376456022262573242e-01 -1.027315035462379456e-01 -4.444317519664764404e-02 3.385956585407257080e-01 1.008735746145248413e-01 -2.220711410045623779e-01 1.813555806875228882e-01 1.308433264493942261e-01 -5.118123888969421387e-01 -2.128247916698455811e-02 1.055220961570739746e-01 -3.550467193126678467e-01 1.800540834665298462e-01 -2.289310693740844727e-01 -2.675427496433258057e-01 -7.710042595863342285e-02 -1.239439919590950012e-01 1.243085414171218872e-01 4.949310421943664551e-02 -9.615968167781829834e-02 2.548515982925891876e-02 2.203550422564148903e-03 7.904337719082832336e-03 -5.056097730994224548e-02 -3.631428256630897522e-02 -1.872309744358062744e-01
3.423429280519485474e-02 7.441949844360351562e-02 4.831518977880477905e-03 -7.117848843336105347e-03 -1.750146299600601196e-01 9.958132356405258179e-02 -6.861350685358047485e-02 3.187989294528961182e-01 5.381851643323898315e-02 4.684930294752120972e-02 1.950746476650238037e-01 -1.205309033393859863e-01 -1.435048040002584457e-02 1.220614761114120483e-01 -4.624072313308715820e-01 1.295214798301458359e-02 -2.496286481618881226e-02 -1.141676157712936401e-01 -3.543775081634521484e-01 8.977195620536804199e-02 -5.116976797580718994e-02 6.728985160589218140e-02 1.339147984981536865e-02 4.593458771705627441e-01 -1.867545582354068756e-02 1.148125715553760529e-02 -4.090851917862892151e-02 2.605275809764862061e-01 -2.484847754240036011e-01 2.131121158599853516e-01 4.071907605975866318e-03 -1.293508857488632202e-01
1.052667200565338135e-01 -1.167233586311340332e-01 -4.461798071861267090e-02 2.584335505962371826e-01 -2.078184187412261963e-01 1.307929605245590210e-01 -3.723228722810745239e-02 -1.890978962182998657e-01 -7.759198546409606934e-03 4.262003898620605469e-01 1.109723597764968872e-01 1.220173202455043793e-02 -3.225335106253623962e-02 1.947620511054992676e-01 -1.713805645704269409e-01 1.240953505039215088e-01 1.971839964389801025e-01 -2.498541623353958130e-01 -1.106669455766677856e-01 -1.304077208042144775e-01 -3.312977552413940430e-01 1.020926013588905334e-01 -1.390740722417831421e-01 3.702265620231628418e-01 6.790599972009658813e-02 1.798384636640548706e-01 -1.354363709688186646e-01 1.629870235919952393e-01 -1.275767087936401367e-01 1.183356940746307373e-01 3.779409080743789673e-02 1.021829620003700256e-01
8.081252127885818481e-02 1.635340899229049683e-01 2.224681228399276733e-01 -2.905296087265014648e-01 -1.819222569465637207e-01 3.239909932017326355e-02 -7.258733361959457397e-02 4.294955432415008545e-01 -5.673867836594581604e-02 -4.617989063262939453e-02 1.873776614665985107e-01 -1.830208897590637207e-01 -8.743721991777420044e-02 -6.854561623185873032e-03 -2.387422025203704834e-01 5.768309906125068665e-02 1.538307219743728638e-01 -2.011097371578216553e-01 -3.662858903408050537e-01 -1.706599444150924683e-02 -1.551195085048675537e-01 7.058716565370559692e-02 2.934814430773258209e-02 3.362665176391601562e-01 -1.425399333238601685e-01 9.053286164999008179e-03 2.377922646701335907e-02 2.720441520214080811e-01 -8.840876072645187378e-02 1.212204396724700928e-01 -8.870421350002288818e-02 -8.407305926084518433e-03
-1.435012072324752808e-01 2.695040702819824219e-01 2.374652475118637085e-01 -1.735285669565200806e-01 -7.345245033502578735e-02 -5.625230446457862854e-02 4.800134897232055664e-01 -9.654381126165390015e-02 5.518712475895881653e-02 6.532968580722808838e-02 1.132071316242218018e-01 -2.886914312839508057e-01 -1.214438825845718384e-01 1.571899801492691040e-01 -3.910409212112426758e-01 -1.031768247485160828e-01 -2.248567491769790649e-01 -2.583154849708080292e-02 5.641998723149299622e-02 -1.538309156894683838e-01 -1.443698257207870483e-01 1.515238434076309204e-01 -2.834897339344024658e-01 9.133379906415939331e-02 -4.926656931638717651e-02 -3.752353787422180176e-02 7.751698046922683716e-02 1.594804674386978149e-01 -7.071615755558013916e-02 -9.063505567610263824e-03 -2.857172302901744843e-02 -1.171718761324882507e-01
-2.141469158232212067e-02 8.573232591152191162e-02 -4.401020705699920654e-02 -7.063169777393341064e-02 -2.783729135990142822e-01 -1.560367047786712646e-01 -9.332527406513690948e-03 2.203109562397003174e-01 -4.874404892325401306e-02 -4.875918850302696228e-02 1.991167217493057251e-01 -3.529058024287223816e-02 -2.230186387896537781e-02 2.611634731292724609e-01 -1.466853618621826172e-01 -1.143421605229377747e-02 9.261637926101684570e-02 -1.256760507822036743e-01 -4.051586389541625977e-01 -8.967309445142745972e-02 -1.685849279165267944e-01 9.642414748668670654e-02 -8.514107018709182739e-02 4.686541557312011719e-01 -4.825222864747047424e-02 -8.115760982036590576e-02 -2.424351871013641357e-01 2.534207403659820557e-01 -2.785517573356628418e-01 1.504593193531036377e-01 -5.302926152944564819e-02 -5.177858844399452209e-02
1.919151544570922852e-01 -1.666106283664703369e-01 1.450965404510498047e-01 1.017658933997154236e-01 -1.393261551856994629e-01 -1.260773651301860809e-02 -1.359359622001647949e-01 3.167120516300201416e-01 -8.904420584440231323e-02 2.441653311252593994e-01 3.342780098319053650e-02 -9.880106151103973389e-02 -5.619923770427703857e-02 -1.110074594616889954e-01 -3.541809618473052979e-01 2.594836242496967316e-02 -1.908439993858337402e-01 -1.528363972902297974e-01 -1.822815537452697754e-01 -3.259771466255187988e-01 -9.604431688785552979e-02 2.530201375484466553e-01 1.447562873363494873e-01 2.969593703746795654e-01 -3.419293835759162903e-02 2.450932189822196960e-02 1.061379909515380859e-02 1.168653070926666260e-01 -4.375209286808967590e-02 2.287176996469497681e-01 -1.977412551641464233e-01 -2.347395569086074829e-01
2.450134791433811188e-02 -1.415626257658004761e-01 2.728383839130401611e-01 3.794807940721511841e-03 1.433030217885971069e-01 -1.755548119544982910e-01 -1.054868251085281372e-01 1.395194381475448608e-01 -1.106463521718978882e-01 1.291301697492599487e-01 1.055321320891380310e-01 1.640295237302780151e-02 8.425371348857879639e-02 3.343646228313446045e-01 -1.038283035159111023e-01 -2.184243947267532349e-01 -2.700051479041576385e-02 -5.425039306282997131e-02 -3.153769671916961670e-01 1.090303882956504822e-01 -1.035767346620559692e-01 -3.147491067647933960e-02 -3.862863481044769287e-01 4.261246323585510254e-01 -4.405200853943824768e-02 -1.361855268478393555e-01 1.527799218893051147e-01 2.072619646787643433e-01 1.256114393472671509e-01 -5.186152085661888123e-02 -1.618044078350067139e-01 -1.275521814823150635e-01
1.367397457361221313e-01 -1.307749152183532715e-01 1.888478696346282959e-01 -9.082969278097152710e-02 9.113738685846328735e-02 -1.838253438472747803e-01 -1.659947484731674194e-01 6.535343080759048462e-02 -1.692253649234771729e-01 1.001616567373275757e-01 8.662256598472595215e-02 -3.908567503094673157e-02 7.517297565937042236e-02 2.850257456302642822e-01 -3.778301775455474854e-01 -1.926795095205307007e-01 -1.899207569658756256e-02 -1.326314508914947510e-01 -2.647770643234252930e-01 -6.849136203527450562e-02 -1.655363887548446655e-01 3.487414494156837463e-02 -2.631632983684539795e-01 3.792039752006530762e-01 1.630386114120483398e-01 -2.415051609277725220e-01 7.461357861757278442e-02 1.599509418010711670e-01 2.134651243686676025e-01 -1.044665575027465820e-01 -1.429492235183715820e-01 -6.707780063152313232e-02
6.770382076501846313e-02 4.654799401760101318e-02 1.261703819036483765e-01 -3.163177892565727234e-02 -3.022984564304351807e-01 4.706198349595069885e-02 -4.070881381630897522e-02 2.949676513671875000e-01 1.044017300009727478e-01 -3.143256530165672302e-02 1.979435831308364868e-01 -7.996215671300888062e-02 6.412749737501144409e-02 2.481129467487335205e-01 -3.246258795261383057e-01 -1.849828287959098816e-02 3.267819061875343323e-02 -1.812959648668766022e-02 -4.539852142333984375e-01 2.710839807987213135e-01 -1.825048923492431641e-01 5.931496247649192810e-02 -6.126504857093095779e-03 3.973672688007354736e-01 -1.095291152596473694e-01 4.235909506678581238e-02 -6.590417027473449707e-02 1.721777170896530151e-01 -1.077498942613601685e-01 7.217704504728317261e-02 -1.863439753651618958e-02 -1.565606147050857544e-01
1.886320561170578003e-01 2.397896498441696167e-01 9.980653226375579834e-02 1.485547423362731934e-01 -2.780798971652984619e-01 -1.130096465349197388e-01 -3.089223243296146393e-02 2.011755555868148804e-01 -1.089425981044769287e-01 8.703544735908508301e-02 -1.693834662437438965e-01 1.152624469250440598e-02 -2.652399241924285889e-03 3.555272221565246582e-01 -1.667313426733016968e-01 2.559591829776763916e-01 1.001320332288742065e-01 1.156756430864334106e-01 1.562141627073287964e-02 -1.312079876661300659e-01 -3.343131840229034424e-01 -1.870960295200347900e-01 9.100888669490814209e-02 2.627805173397064209e-01 -1.872208863496780396e-01 3.269231319427490234e-02 3.058919310569763184e-01 2.561707198619842529e-01 8.233325183391571045e-02 -5.513950809836387634e-02 -6.986787170171737671e-02 1.968429051339626312e-02
1.436206400394439697e-01 -2.218761593103408813e-01 2.316383719444274902e-01 1.934676803648471832e-02 5.155686289072036743e-02 -1.007227413356304169e-02 -1.483318023383617401e-02 -9.921797364950180054e-02 2.075636759400367737e-02 2.074381411075592041e-01 7.555219810456037521e-03 -3.561028093099594116e-02 5.410929210484027863e-03 3.845385015010833740e-01 -2.778245508670806885e-01 -1.042188405990600586e-01 1.391530334949493408e-01 -4.170915484428405762e-01 -8.696397393941879272e-02 -2.695419825613498688e-02 -3.593422472476959229e-01 -2.494111284613609314e-02 3.106246143579483032e-02 1.552389860153198242e-01 2.948138415813446045e-01 -2.036544978618621826e-01 -1.984127098694443703e-03 1.474842429161071777e-01 -5.355695635080337524e-02 -1.259554624557495117e-01 -1.833758801221847534e-01 -1.536853015422821045e-01
2.769841253757476807e-01 2.966539263725280762e-01 -1.028721872717142105e-02 1.453496217727661133e-01 1.483088433742523193e-01 2.651001513004302979e-02 1.868429332971572876e-01 1.932530254125595093e-01 7.840203493833541870e-02 2.657465040683746338e-01 1.307056248188018799e-01 -2.765978276729583740e-01 2.511243522167205811e-01 2.698705792427062988e-01 -3.515087068080902100e-01 -1.179418936371803284e-01 -1.617429256439208984e-01 -1.868203282356262207e-01 6.822123378515243530e-02 -6.303429603576660156e-02 -1.219872236251831055e-01 6.747088627889752388e-04 9.378265589475631714e-02 3.394238352775573730e-01 -1.506517231464385986e-01 6.829734146595001221e-02 9.711287170648574829e-02 -2.630024391692131758e-04 -1.074711754918098450e-01 -6.020740419626235962e-02 -1.166723892092704773e-01 -3.484638780355453491e-02
4.656133428215980530e-02 2.547211349010467529e-01 2.419233173131942749e-01 1.000291183590888977e-01 -1.121210306882858276e-01 -9.509426355361938477e-02 1.799865812063217163e-01 1.148744672536849976e-01 -5.154433101415634155e-02 3.264161944389343262e-02 2.098442912101745605e-01 -7.737577706575393677e-02 -3.277841955423355103e-02 2.609044611454010010e-01 -3.312447965145111084e-01 -8.481036871671676636e-02 -3.050974607467651367e-01 3.101782687008380890e-02 3.462066352367401123e-01 -5.646613985300064087e-02 -4.598190262913703918e-02 1.596645116806030273e-01 -8.944165706634521484e-02 3.583629429340362549e-01 -2.501132190227508545e-01 -7.313503324985504150e-02 5.522142164409160614e-03 6.137501075863838196e-02 -1.585437655448913574e-01 2.438967376947402954e-01 -1.353374570608139038e-01 -4.049714282155036926e-02
5.685173720121383667e-02 -5.276665836572647095e-02 9.456549584865570068e-02 -4.180589318275451660e-02 -1.723240315914154053e-01 1.212077215313911438e-01 1.882764697074890137e-02 9.514333307743072510e-02 -2.680163830518722534e-03 -9.231537580490112305e-02 1.058716848492622375e-01 -1.953195184469223022e-01 -1.188754141330718994e-01 2.644313573837280273e-01 -3.144723176956176758e-01 8.207120746374130249e-02 -9.620936214923858643e-02 -2.407013028860092163e-01 -2.840871810913085938e-01 1.372919529676437378e-01 -6.891774386167526245e-02 -6.626243889331817627e-02 -1.542982608079910278e-01 5.173584818840026855e-01 1.915166676044464111e-01 3.572861850261688232e-02 -3.643909692764282227e-01 1.469763219356536865e-01 -9.467353671789169312e-02 1.059482023119926453e-01 2.425971999764442444e-02 -3.817385807633399963e-02
4.282118678092956543e-01 -2.111624032258987427e-01 2.701313234865665436e-02 -8.427891880273818970e-02 5.046345293521881104e-03 -2.363895997405052185e-02 2.552855610847473145e-01 3.085905499756336212e-02 1.959760673344135284e-02 9.135771542787551880e-03 -5.187048017978668213e-02 -1.780745089054107666e-01 1.368258148431777954e-02 -5.212550237774848938e-02 -3.084229491651058197e-02 1.032510846853256226e-01 -1.309020817279815674e-01 -2.891113460063934326e-01 -1.449958682060241699e-01 -6.550788879394531250e-02 -3.262954652309417725e-01 -1.715460419654846191e-01 3.905890136957168579e-02 3.662854433059692383e-01 1.761331409215927124e-01 -1.979305595159530640e-01 6.602707505226135254e-02 -5.879862233996391296e-02 -3.633546531200408936e-01 6.237360090017318726e-02 -1.878244131803512573e-01 -3.585612401366233826e-02
-1.594388112425804138e-02 5.125369876623153687e-02 3.443109393119812012e-01 -2.169980295002460480e-02 3.724959120154380798e-02 -2.587200999259948730e-01 -1.891602724790573120e-01 2.433608025312423706e-01 2.399525195360183716e-01 -2.829840481281280518e-01 1.052279621362686157e-01 -2.212218046188354492e-01 -5.486774817109107971e-02 8.257362246513366699e-02 -2.733085155487060547e-01 -2.339032292366027832e-01 -2.136286050081253052e-01 -1.011988963000476360e-03 -6.593018025159835815e-02 -5.873591080307960510e-02 -1.107906326651573181e-01 8.658422529697418213e-02 1.428966410458087921e-02 3.441343009471893311e-01 -1.416979879140853882e-01 -1.438463777303695679e-01 2.254642546176910400e-02 -3.087569400668144226e-02 2.492387443780899048e-01 9.113203734159469604e-02 1.025053933262825012e-01 2.507170140743255615e-01
1.655412912368774414e-01 -1.862889975309371948e-01 1.864811331033706665e-01 -3.274983540177345276e-02 4.888916015625000000e-02 -2.560626864433288574e-01 -1.520568132400512695e-01 1.654405444860458374e-01 -7.801267318427562714e-03 1.769237220287322998e-01 1.279970705509185791e-01 -7.753227651119232178e-02 1.082099601626396179e-01 2.468026131391525269e-01 -2.604333162307739258e-01 -2.227984666824340820e-01 -4.512286279350519180e-03 -2.204123139381408691e-01 -1.632723808288574219e-01 -2.173252962529659271e-02 -1.257238090038299561e-01 -3.816550597548484802e-02 -3.866023421287536621e-01 2.778721749782562256e-01 1.320902258157730103e-01 -1.224948540329933167e-01 2.098767459392547607e-01 2.386205792427062988e-01 1.056290194392204285e-01 -1.594828218221664429e-01 -1.721627414226531982e-01 -1.428604125976562500e-01
-6.625501066446304321e-02 2.140004932880401611e-01 5.307411774992942810e-02 9.365615993738174438e-02 -1.614060848951339722e-01 3.879478573799133301e-02 3.935151919722557068e-02 3.499174416065216064e-01 1.510144472122192383e-01 1.860399395227432251e-01 1.032784134149551392e-01 2.058782614767551422e-02 -3.365684300661087036e-02 1.906471401453018188e-01 -8.902042359113693237e-02 8.745191991329193115e-02 8.629862964153289795e-02 -4.351503252983093262e-01 -2.190798372030258179e-01 2.297535687685012817e-01 7.015032321214675903e-02 -1.113235354423522949e-01 -1.792775988578796387e-01 2.960770428180694580e-01 -1.296588778495788574e-01 -2.076748907566070557e-01 -3.578625619411468506e-02 2.426202446222305298e-01 -1.577765643596649170e-01 1.210608035326004028e-01 -1.969471424818038940e-01 -1.788713932037353516e-01
-8.105467259883880615e-02 2.314584553241729736e-01 -6.626900285482406616e-02 4.029510915279388428e-02 1.053273230791091919e-01 -2.444597929716110229e-01 -7.496871054172515869e-02 -1.230489909648895264e-01 2.528346478939056396e-01 2.062520384788513184e-01 -1.862643063068389893e-01 -1.292207837104797363e-01 -6.651189923286437988e-02 6.157603487372398376e-02 -2.189398854970932007e-01 1.268793195486068726e-01 -8.796865493059158325e-02 -1.079587042331695557e-01 -1.963459402322769165e-01 -7.273581624031066895e-02 -3.396581113338470459e-01 1.447490900754928589e-01 3.909034281969070435e-02 3.376779258251190186e-01 -8.944975584745407104e-02 -3.424197733402252197e-01 6.503536552190780640e-02 -3.078359365463256836e-02 2.049113065004348755e-01 -2.515713870525360107e-01 1.248988602310419083e-02 -2.472795695066452026e-01
1.503676772117614746e-01 -6.150843948125839233e-02 1.004879400134086609e-01 -4.631674289703369141e-02 -2.104522660374641418e-02 1.654526032507419586e-02 -1.404875963926315308e-01 3.858178257942199707e-01 -1.211189553141593933e-01 2.306297719478607178e-01 1.392985880374908447e-01 -7.548278570175170898e-02 2.606629952788352966e-02 1.738312691450119019e-01 -2.977177500724792480e-01 2.032240480184555054e-01 -6.181051954627037048e-02 -2.482180148363113403e-01 -1.828529089689254761e-01 -7.095743715763092041e-02 -2.241049855947494507e-01 4.022727608680725098e-01 1.506739258766174316e-01 2.677704691886901855e-01 -2.493685930967330933e-01 4.083643853664398193e-02 -2.004336863756179810e-01 -5.418411456048488617e-03 3.581270575523376465e-02 1.141612976789474487e-01 -9.721954911947250366e-02 -9.212269447743892670e-03
1.095698550343513489e-01 1.654756665229797363e-01 1.988423913717269897e-01 3.253922611474990845e-02 -2.294948697090148926e-01 2.107982635498046875e-01 -1.542932689189910889e-01 2.043006867170333862e-01 1.139890700578689575e-01 -1.085971146821975708e-01 1.648630797863006592e-01 -6.439555436372756958e-02 7.501263916492462158e-02 5.612409859895706177e-02 -2.366332113742828369e-01 -3.316203132271766663e-02 1.325099468231201172e-01 -1.953542083501815796e-01 -3.189465105533599854e-01 2.156315892934799194e-01 -1.805766373872756958e-01 1.434505730867385864e-01 -2.229601331055164337e-02 4.898325800895690918e-01 -3.760420531034469604e-02 9.211813658475875854e-02 4.684320464730262756e-02 1.814920157194137573e-01 -7.062419503927230835e-02 2.668503820896148682e-01 -9.221889078617095947e-02 -8.989472687244415283e-02
3.099170280620455742e-03 -9.417082369327545166e-02 1.835340559482574463e-01 1.926411837339401245e-01 -1.486153993755578995e-02 2.997826412320137024e-02 2.330052554607391357e-01 2.097964286804199219e-01 -2.976573444902896881e-02 -8.001336455345153809e-02 4.065872728824615479e-02 -1.213948801159858704e-01 1.627727448940277100e-01 8.221124112606048584e-02 -4.068079888820648193e-01 -3.364193066954612732e-02 -7.631415873765945435e-02 -4.895816743373870850e-01 3.472247347235679626e-02 -7.613529451191425323e-03 -2.384634017944335938e-01 4.738094657659530640e-02 -3.537408635020256042e-02 2.770769894123077393e-01 -1.578260911628603935e-03 6.989707797765731812e-02 -1.754056811332702637e-01 -1.741256117820739746e-01 1.518021803349256516e-02 1.420974284410476685e-01 1.063539832830429077e-01 3.401861786842346191e-01
-7.192727923393249512e-02 -1.245606690645217896e-01 6.480050086975097656e-02 2.092427387833595276e-02 -1.597820073366165161e-01 4.659609869122505188e-02 2.060724198818206787e-01 8.177186362445354462e-03 -5.391290038824081421e-02 -1.682080626487731934e-01 1.012735068798065186e-01 -1.185741573572158813e-01 -1.494949012994766235e-01 3.274952173233032227e-01 -5.708982348442077637e-01 -4.838298261165618896e-02 -7.947157323360443115e-02 6.016228720545768738e-02 -1.770381331443786621e-01 -2.393663674592971802e-01 -1.495632529258728027e-01 1.133000776171684265e-01 -3.639702126383781433e-02 3.450065255165100098e-01 -1.185977235436439514e-01 -5.504343658685684204e-02 -2.384321540594100952e-01 9.968503564596176147e-02 1.101871207356452942e-02 -1.921641379594802856e-01 5.236318334937095642e-02 1.151036396622657776e-01
4.546815529465675354e-02 1.234725955873727798e-02 8.907054364681243896e-02 -8.413483202457427979e-02 -1.811596304178237915e-01 2.029633894562721252e-02 4.347847402095794678e-02 1.692622750997543335e-01 -1.544625759124755859e-01 -3.100289404392242432e-02 1.723810583353042603e-01 -2.921012341976165771e-01 -5.026860535144805908e-02 1.165428385138511658e-01 -2.656767964363098145e-01 9.876220673322677612e-02 7.403334230184555054e-02 -2.689404487609863281e-01 -4.185374975204467773e-01 1.157752424478530884e-01 4.268784075975418091e-02 -1.601893454790115356e-01 -1.882560253143310547e-01 3.854556083679199219e-01 1.320299692451953888e-03 -1.432064473628997803e-01 -3.015864193439483643e-01 2.249926030635833740e-01 -7.215494662523269653e-02 1.756533831357955933e-01 -3.127996250987052917e-02 -7.536587119102478027e-02
-6.287936866283416748e-02 9.980684518814086914e-02 5.784409493207931519e-02 -3.492045029997825623e-02 -1.657474935054779053e-01 9.180051274597644806e-03 -9.915901720523834229e-02 3.497001826763153076e-01 8.986061066389083862e-02 -6.412380188703536987e-02 1.840782463550567627e-01 5.487558990716934204e-02 -2.834135852754116058e-02 1.164695769548416138e-01 -3.134144842624664307e-01 -2.418362945318222046e-01 9.244632720947265625e-02 -1.509058624505996704e-01 -3.608864545822143555e-01 1.542733460664749146e-01 -2.043474763631820679e-01 3.238564357161521912e-03 -7.523079961538314819e-02 5.182131528854370117e-01 -1.561015248298645020e-01 6.284730881452560425e-02 7.711019366979598999e-02 1.286759227514266968e-01 -1.017611771821975708e-01 1.532455980777740479e-01 -6.134124100208282471e-02 -1.091843321919441223e-01
1.034681275486946106e-01 -4.795179702341556549e-03 1.742060184478759766e-01 -5.637277290225028992e-02 -1.564450412988662720e-01 -7.769162207841873169e-02 8.107846975326538086e-02 2.225164622068405151e-01 -1.279747635126113892e-01 -1.487067937850952148e-01 2.418826818466186523e-01 -2.239939272403717041e-01 4.021524637937545776e-02 1.239657774567604065e-01 -3.651768267154693604e-01 -4.874626547098159790e-02 1.344831138849258423e-01 -7.439670711755752563e-02 -3.265663385391235352e-01 5.518523603677749634e-02 -1.566750109195709229e-01 -5.432759970426559448e-02 -5.920367687940597534e-02 4.249881207942962646e-01 8.745527826249599457e-03 -1.444471925497055054e-01 -2.967075705528259277e-01 4.965030774474143982e-02 -1.673427969217300415e-01 1.939183026552200317e-01 -1.089384555816650391e-01 -1.881828308105468750e-01
1.053552329540252686e-01 -1.122773289680480957e-01 -1.481612119823694229e-02 3.408730402588844299e-02 1.395009756088256836e-01 -2.222045883536338806e-02 2.770798802375793457e-01 -8.850160241127014160e-02 -2.802774496376514435e-02 1.946368664503097534e-01 7.038348168134689331e-02 -1.930317580699920654e-01 2.900399565696716309e-01 2.028626650571823120e-01 -2.525442242622375488e-01 -1.159520819783210754e-01 8.480277657508850098e-02 -2.880435883998870850e-01 -8.756204694509506226e-02 1.339591443538665771e-01 -2.510188221931457520e-01 -9.448766708374023438e-02 -1.597650796175003052e-01 2.920430004596710205e-01 -2.425959557294845581e-01 -3.247646987438201904e-01 -1.030226275324821472e-01 -2.403565943241119385e-01 1.555295288562774658e-01 1.290656924247741699e-01 1.212736368179321289e-01 1.336731575429439545e-02
7.361254096031188965e-02 -1.542200297117233276e-01 1.090764850378036499e-01 8.992842584848403931e-02 2.182118743658065796e-01 -9.142924100160598755e-02 -1.935993134975433350e-01 1.372085791081190109e-02 1.955511569976806641e-01 1.289863735437393188e-01 -4.825722798705101013e-02 -1.469925940036773682e-01 -8.352261781692504883e-02 1.129457131028175354e-01 -7.312089949846267700e-02 -1.950342506170272827e-01 -1.505360156297683716e-01 -6.624183058738708496e-02 -3.487758636474609375e-01 -2.508384874090552330e-03 -4.810869395732879639e-01 -1.136112026870250702e-02 -1.170274615287780762e-01 3.613397479057312012e-01 -1.098193749785423279e-01 -8.215786516666412354e-02 -1.884742081165313721e-02 3.019397556781768799e-01 1.530744880437850952e-01 -1.593467444181442261e-01 -1.070421561598777771e-02 -1.772861331701278687e-01
5.116220191121101379e-02 -9.922026097774505615e-02 4.396563768386840820e-01 6.304474920034408569e-02 9.167207032442092896e-02 -1.992825567722320557e-01 -5.213655903935432434e-02 -3.262164071202278137e-02 -1.475114095956087112e-02 2.198059260845184326e-01 1.198058649897575378e-01 1.720197498798370361e-02 4.861615225672721863e-02 3.400233089923858643e-01 -2.393351793289184570e-01 1.181651949882507324e-01 7.678291201591491699e-02 -3.319280743598937988e-01 -2.160482294857501984e-02 5.434573441743850708e-02 -2.130841463804244995e-01 9.072053432464599609e-02 9.552858769893646240e-02 1.912302672863006592e-01 3.009822070598602295e-01 -1.816602647304534912e-01 1.332929432392120361e-01 1.888616830110549927e-01 3.860444948077201843e-02 -3.250293806195259094e-02 -2.340011000633239746e-01 -1.811319738626480103e-01
8.786723017692565918e-02 -6.546667218208312988e-02 -1.421019621193408966e-02 -6.783159822225570679e-02 -2.670877873897552490e-01 -1.255953684449195862e-02 5.463211983442306519e-02 1.237657070159912109e-01 -3.914858214557170868e-03 -7.342983037233352661e-03 1.066262200474739075e-01 -2.616624832153320312e-01 7.540416717529296875e-02 1.175846979022026062e-01 -3.871877491474151611e-01 1.107368245720863342e-02 1.322779208421707153e-01 -9.944757819175720215e-02 -5.066969990730285645e-01 8.816342055797576904e-02 -1.773143410682678223e-01 1.516817808151245117e-01 -2.798106521368026733e-03 3.896252214908599854e-01 7.891557365655899048e-02 2.525973506271839142e-02 -2.051285356283187866e-01 1.562603414058685303e-01 -2.534829378128051758e-01 -3.462441265583038330e-02 -8.115250617265701294e-02 -1.938177831470966339e-02
8.110233396291732788e-02 -2.654771506786346436e-01 -5.167774483561515808e-02 -4.867949709296226501e-02 -1.282198005355894566e-03 1.485358644276857376e-02 6.656330078840255737e-02 -2.625153958797454834e-01 2.874631583690643311e-01 1.766798943281173706e-01 2.195068597793579102e-01 -1.688355207443237305e-01 -1.088589131832122803e-01 1.175252273678779602e-01 -3.352497220039367676e-01 7.154610753059387207e-02 7.412051409482955933e-02 -2.209172546863555908e-01 -1.559460759162902832e-01 -5.531833320856094360e-02 -1.727063953876495361e-01 2.267636507749557495e-01 1.814771890640258789e-01 4.374588429927825928e-01 -3.611214086413383484e-02 -2.172125279903411865e-01 -4.460740461945533752e-02 7.775666564702987671e-02 1.573065668344497681e-01 -8.699399977922439575e-02 1.405562758445739746e-01 -1.216629520058631897e-01
4.141473770141601562e-02 -1.000151187181472778e-01 -1.504883021116256714e-01 -1.917938329279422760e-02 1.073444411158561707e-01 -1.440791785717010498e-01 1.079622581601142883e-01 3.809891641139984131e-03 1.876999735832214355e-01 1.325266510248184204e-01 1.953850537538528442e-01 -4.097852483391761780e-02 -2.653124630451202393e-01 2.347741425037384033e-01 -2.841539382934570312e-01 -4.226532578468322754e-02 1.877937279641628265e-02 -1.054410040378570557e-01 -2.250070422887802124e-01 -1.500715613365173340e-01 -1.452524065971374512e-01 1.431179791688919067e-01 9.610680490732192993e-02 4.120550453662872314e-01 1.905080229043960571e-01 -3.385646641254425049e-01 9.525058418512344360e-02 3.133487999439239502e-01 1.608140319585800171e-01 -2.823320217430591583e-02 -2.669438160955905914e-02 -1.727698594331741333e-01
1.011349111795425415e-01 2.260499298572540283e-01 1.111153438687324524e-01 -6.195916794240474701e-03 -5.295754224061965942e-02 5.477738380432128906e-02 7.789193093776702881e-02 -1.219185218214988708e-01 3.478542566299438477e-01 2.325337529182434082e-01 2.216987013816833496e-01 -1.378241032361984253e-01 -1.951495409011840820e-01 2.705056071281433105e-01 -2.610349357128143311e-01 -1.259265393018722534e-01 -7.717281579971313477e-02 -3.277103304862976074e-01 -1.283009648323059082e-01 1.993602514266967773e-01 -2.269896715879440308e-01 5.358898267149925232e-02 7.432943582534790039e-02 8.272980898618698120e-02 8.552743494510650635e-02 1.998138129711151123e-01 2.113797962665557861e-01 1.381508708000183105e-01 1.548569947481155396e-01 2.724654972553253174e-01 -1.229013353586196899e-01 2.067031338810920715e-02
-3.432551398873329163e-02 -1.086067855358123779e-01 -1.970177590847015381e-01 1.227218732237815857e-01 -1.506543159484863281e-01 -1.268928200006484985e-01 1.950859092175960541e-02 -1.507866829633712769e-01 -2.796538174152374268e-02 3.436555564403533936e-01 2.521747946739196777e-01 -2.356065660715103149e-01 -5.291755497455596924e-02 2.236520349979400635e-01 -1.484002470970153809e-01 -8.603957295417785645e-02 4.820560291409492493e-02 -1.374089270830154419e-01 -4.828410595655441284e-02 -3.996065817773342133e-03 -2.643847465515136719e-01 1.391983777284622192e-01 -1.759020239114761353e-01 4.938223063945770264e-01 1.119567751884460449e-01 -1.753528267145156860e-01 5.867106374353170395e-03 2.205770760774612427e-01 1.082142665982246399e-01 1.882884800434112549e-01 -1.465656608343124390e-01 5.252201482653617859e-02
-2.115456759929656982e-02 -2.268794178962707520e-01 2.673609256744384766e-01 9.634218364953994751e-02 2.443590164184570312e-01 -1.293532103300094604e-01 -1.333273500204086304e-01 -1.259406059980392456e-01 1.277204137295484543e-02 -6.553895026445388794e-02 -5.083780363202095032e-02 -1.772085428237915039e-01 1.171991005539894104e-01 3.323192894458770752e-01 -2.628627717494964600e-01 -9.084041416645050049e-02 3.188560903072357178e-02 -2.348558306694030762e-01 -1.650417447090148926e-01 -8.024826645851135254e-02 -2.925490401685237885e-02 2.251024395227432251e-01 7.301384955644607544e-02 3.040408194065093994e-01 -1.801799796521663666e-02 -1.877654492855072021e-01 3.697000741958618164e-01 2.279870957136154175e-01 -1.547237625345587730e-03 3.318650275468826294e-02 2.219685614109039307e-01 -5.920805782079696655e-02
1.022538319230079651e-01 5.615377426147460938e-02 1.996265947818756104e-01 2.050482928752899170e-01 -4.391364008188247681e-02 -1.685302937403321266e-03 -3.204296827316284180e-01 3.653240203857421875e-02 2.004864392802119255e-03 5.351140722632408142e-02 -5.146739631891250610e-02 3.208105266094207764e-02 1.541901230812072754e-01 3.340194821357727051e-01 -2.476728707551956177e-01 -1.404489576816558838e-01 -1.575877666473388672e-01 -8.834949880838394165e-02 -1.363934129476547241e-01 -1.465209722518920898e-01 6.480981409549713135e-02 4.958882555365562439e-02 -2.255706936120986938e-01 4.893744587898254395e-01 7.153379917144775391e-02 -3.261965215206146240e-01 1.464794427156448364e-01 -7.777956780046224594e-03 6.638306379318237305e-02 1.852141022682189941e-01 -7.742652297019958496e-02 -1.676708459854125977e-01
1.085223928093910217e-01 -1.064914688467979431e-01 1.868717521429061890e-01 1.841644942760467529e-01 -1.474021095782518387e-02 1.486664731055498123e-02 -1.479496210813522339e-01 -1.122488006949424744e-01 1.448633223772048950e-01 1.743959784507751465e-01 -5.142056941986083984e-02 6.532506644725799561e-02 -1.941555440425872803e-01 1.624462902545928955e-01 -8.829338848590850830e-02 1.839738525450229645e-02 1.814123392105102539e-01 -1.116079464554786682e-01 -9.832732379436492920e-02 -2.593961060047149658e-01 -1.703320443630218506e-01 1.115355417132377625e-01 -1.367384791374206543e-01 4.835964739322662354e-01 7.350995391607284546e-02 -2.286807745695114136e-01 1.260060518980026245e-01 2.389132082462310791e-01 -8.999249339103698730e-02 2.710620164871215820e-01 -1.858320087194442749e-01 2.819355726242065430e-01
2.264254689216613770e-01 3.133650720119476318e-01 -1.408981531858444214e-01 8.776299655437469482e-02 -7.959109544754028320e-02 -6.002153456211090088e-02 2.558286190032958984e-01 1.849588006734848022e-01 6.824497133493423462e-02 3.250252306461334229e-01 1.904094517230987549e-01 -3.230961561203002930e-01 1.322422474622726440e-01 3.534467220306396484e-01 -2.142114341259002686e-01 -3.478234261274337769e-02 9.909615851938724518e-03 -2.512143850326538086e-01 6.997559219598770142e-02 3.211469203233718872e-02 -2.056765556335449219e-01 3.710445016622543335e-02 -3.009111061692237854e-02 3.008312582969665527e-01 -6.128453463315963745e-02 5.061542987823486328e-02 7.455957680940628052e-02 4.584127105772495270e-03 -2.245043963193893433e-01 5.805548280477523804e-02 -6.231340230442583561e-04 -5.512725561857223511e-02
2.825375087559223175e-02 -1.722133010625839233e-01 -1.316258609294891357e-01 1.154182329773902893e-01 3.150828927755355835e-02 -2.647326793521642685e-03 2.202763594686985016e-02 -1.390959918498992920e-01 2.846516370773315430e-01 3.631610870361328125e-01 1.975206732749938965e-01 -2.527695298194885254e-01 9.239332377910614014e-02 1.643274426460266113e-01 -1.681495755910873413e-01 4.328994452953338623e-02 7.273613661527633667e-02 -3.222807347774505615e-01 -9.826841950416564941e-02 -5.393976345658302307e-02 -1.762303858995437622e-01 1.155599602498114109e-03 1.571047492325305939e-02 3.521339893341064453e-01 -1.117963492870330811e-01 -1.758226007223129272e-01 9.258598834276199341e-02 2.856607735157012939e-01 2.632221579551696777e-01 1.269222199916839600e-01 -3.496831655502319336e-02 1.983120590448379517e-01
2.864960730075836182e-01 3.421471714973449707e-01 -8.649338036775588989e-02 -3.849526494741439819e-02 -2.073676288127899170e-01 6.255373358726501465e-02 2.356306910514831543e-01 1.290975511074066162e-01 -1.451870650053024292e-01 2.478688210248947144e-01 6.000407412648200989e-02 -1.860926449298858643e-01 -9.950819611549377441e-02 3.661865293979644775e-01 -3.117238283157348633e-01 -1.872896254062652588e-01 9.795567952096462250e-03 -1.528305411338806152e-01 -1.771542429924011230e-01 -9.669994562864303589e-02 -8.123949170112609863e-02 -2.387669086456298828e-01 3.677964955568313599e-02 2.564652562141418457e-01 -7.168470323085784912e-02 3.682230785489082336e-02 -1.056121895089745522e-03 -6.284893304109573364e-02 1.608518362045288086e-01 1.529001593589782715e-01 -1.119289919734001160e-01 9.299174696207046509e-02
1.452604830265045166e-01 -5.908354744315147400e-02 1.245834752917289734e-01 4.719204083085060120e-02 4.372551664710044861e-02 -1.076071634888648987e-01 2.408664226531982422e-01 2.672180235385894775e-01 -2.304180525243282318e-02 -5.744756758213043213e-02 1.201261058449745178e-01 -1.402658969163894653e-01 -7.572627812623977661e-02 1.980028003454208374e-01 -5.575139075517654419e-02 1.717737764120101929e-01 -1.526172161102294922e-01 -1.848573684692382812e-01 -1.328325718641281128e-01 -2.152694016695022583e-01 -2.414420992136001587e-01 -2.581815421581268311e-01 -6.472993642091751099e-02 2.928847372531890869e-01 -2.389277219772338867e-01 -1.132692694664001465e-01 1.925864219665527344e-01 4.425608366727828979e-02 -3.721837699413299561e-01 1.522325277328491211e-01 -2.871999740600585938e-01 9.869223088026046753e-02
-2.972235158085823059e-02 1.248323023319244385e-01 1.373511850833892822e-01 2.098543047904968262e-01 -2.683089673519134521e-01 1.071071699261665344e-01 4.926672670990228653e-03 -2.584063708782196045e-01 9.202558547258377075e-02 2.829954922199249268e-01 9.200909733772277832e-02 1.091085895895957947e-01 -1.982984393835067749e-01 1.942018419504165649e-01 -2.849113941192626953e-01 1.718498617410659790e-01 7.061561197042465210e-02 -2.536459565162658691e-01 -8.077635616064071655e-02 -1.858650147914886475e-01 -3.773477971553802490e-01 1.272010356187820435e-01 1.869068108499050140e-02 2.989600002765655518e-01 -1.738712377846240997e-02 -1.360969841480255127e-01 5.941966548562049866e-02 -8.972508832812309265e-03 -2.316108494997024536e-01 1.392452418804168701e-01 -5.090286582708358765e-02 1.301908046007156372e-01
1.483499705791473389e-01 -1.106524690985679626e-01 3.809459134936332703e-02 -1.401005964726209641e-02 -1.864057928323745728e-01 -1.259387880563735962e-01 -2.874314598739147186e-02 2.857736051082611084e-01 -5.606042593717575073e-02 -2.248485572636127472e-02 1.240558177232742310e-01 -1.850536912679672241e-01 4.867037758231163025e-02 1.665293276309967041e-01 -3.043631315231323242e-01 4.356946423649787903e-02 1.081374436616897583e-01 -1.503794491291046143e-01 -4.497808516025543213e-01 4.652915149927139282e-02 -1.370004843920469284e-02 1.684943139553070068e-01 1.421768870204687119e-02 4.521906673908233643e-01 -4.936188831925392151e-02 5.346410721540451050e-02 -2.167561650276184082e-01 9.828121215105056763e-02 -2.121351510286331177e-01 1.259672194719314575e-01 -3.763486398383975029e-03 -2.413061708211898804e-01
2.326800972223281860e-01 -2.036657929420471191e-01 -4.693084210157394409e-02 1.395906805992126465e-01 -3.119415603578090668e-03 -1.376483738422393799e-01 7.228201627731323242e-02 -1.144010350108146667e-01 9.203690290451049805e-02 3.774866759777069092e-01 1.483725160360336304e-01 -2.063815742731094360e-01 1.458833217620849609e-01 1.630195081233978271e-01 1.680765673518180847e-02 7.729754433967173100e-04 1.197050660848617554e-01 -5.914517864584922791e-02 -1.009957417845726013e-01 -1.336207389831542969e-01 -2.688233852386474609e-01 -3.848704323172569275e-02 6.486993283033370972e-02 4.897108972072601318e-01 -1.607576012611389160e-01 -1.511592268943786621e-01 1.194818541407585144e-01 1.217585653066635132e-01 1.733565628528594971e-01 4.169532656669616699e-02 -1.132490634918212891e-01 3.092637956142425537e-01
1.257311105728149414e-01 9.721782803535461426e-02 2.308940887451171875e-01 2.716903388500213623e-01 3.557431697845458984e-02 1.853414773941040039e-01 2.142807841300964355e-01 -2.727060811594128609e-03 -5.743034183979034424e-02 -1.370769441127777100e-01 6.975869089365005493e-02 -2.759503424167633057e-01 1.174526289105415344e-01 9.286452084779739380e-02 -2.705424129962921143e-01 -2.492561191320419312e-01 -2.966946549713611603e-02 -3.458326458930969238e-01 1.231771409511566162e-01 -1.027462407946586609e-01 -1.732018142938613892e-01 1.151605769991874695e-01 7.000450789928436279e-02 3.342284858226776123e-01 -2.304033190011978149e-02 9.072814136743545532e-02 1.278516929596662521e-02 1.030195225030183792e-02 4.952316638082265854e-03 2.264679074287414551e-01 -1.162533238530158997e-01 3.539616465568542480e-01
2.358538955450057983e-01 -1.475140452384948730e-02 3.925431966781616211e-01 2.208163589239120483e-01 1.324220746755599976e-02 -3.023021668195724487e-02 5.058665201067924500e-02 4.400502145290374756e-02 1.418787091970443726e-01 2.673430740833282471e-01 4.806508123874664307e-02 -3.186776861548423767e-02 -2.389555424451828003e-02 6.634862720966339111e-02 -4.473575651645660400e-01 -7.294667512178421021e-02 1.614355742931365967e-01 2.890503266826272011e-03 2.027209475636482239e-02 1.767451018095016479e-01 -2.568806111812591553e-01 -1.022127121686935425e-01 -1.408495157957077026e-01 1.462130695581436157e-01 2.509224116802215576e-01 -1.436818987131118774e-01 -1.239353865385055542e-01 1.288607120513916016e-01 2.358248233795166016e-01 -5.309846997261047363e-02 -2.429401725530624390e-01 -1.482355892658233643e-01
-8.959841914474964142e-03 -5.410350859165191650e-03 1.197362169623374939e-01 1.072230115532875061e-01 -1.444781422615051270e-01 6.930810958147048950e-02 -1.942249089479446411e-01 -5.356248468160629272e-02 5.361731722950935364e-02 2.923214435577392578e-02 1.946601271629333496e-02 -2.860989980399608612e-02 2.451986968517303467e-01 1.954196840524673462e-01 -3.391261994838714600e-01 -2.319961488246917725e-01 7.333239540457725525e-03 -6.866181641817092896e-02 -1.902869641780853271e-01 -3.674338385462760925e-02 -7.518464326858520508e-02 7.151602208614349365e-02 -3.935120999813079834e-01 5.086998343467712402e-01 7.164788246154785156e-02 -2.170444130897521973e-01 2.694728076457977295e-01 2.657810458913445473e-03 8.163642138242721558e-02 4.870849102735519409e-02 -1.566058248281478882e-01 -1.028185114264488220e-01
1.247100010514259338e-01 -1.821668818593025208e-02 -1.962224580347537994e-02 1.009302511811256409e-01 1.276073306798934937e-01 -1.270571053028106689e-01 5.091489851474761963e-02 1.167515665292739868e-01 2.574864327907562256e-01 2.888034582138061523e-01 -8.481390029191970825e-02 -4.916205406188964844e-01 1.663008928298950195e-01 2.396509498357772827e-01 -1.849923878908157349e-01 1.651956588029861450e-01 -5.895186960697174072e-02 -3.220712244510650635e-01 -8.758687227964401245e-02 -2.463845163583755493e-01 -1.361256241798400879e-01 2.367486208677291870e-01 6.821084301918745041e-03 1.597166359424591064e-01 9.905179589986801147e-02 -1.380817592144012451e-02 1.431714743375778198e-01 5.032987892627716064e-02 -1.738586276769638062e-01 -4.323388636112213135e-02 4.085916653275489807e-02 1.928352266550064087e-01
-7.248891144990921021e-02 -1.433651298284530640e-01 -1.426036283373832703e-02 -1.005706042051315308e-01 -6.145453546196222305e-03 -4.746213555335998535e-02 1.352252215147018433e-01 -9.593810886144638062e-02 2.124709933996200562e-01 4.537201225757598877e-01 1.365970075130462646e-01 -3.814248144626617432e-01 -1.354728490114212036e-01 1.987888664007186890e-01 -1.975230723619461060e-01 -6.280654668807983398e-02 2.650172114372253418e-01 -2.345875054597854614e-01 -1.007715091109275818e-01 -1.858053654432296753e-01 -6.601303070783615112e-02 -6.724472343921661377e-02 -9.114976227283477783e-02 1.957492381334304810e-01 -1.840719953179359436e-02 -3.187090456485748291e-01 -5.082418397068977356e-02 1.982188671827316284e-01 8.386556059122085571e-02 1.346162855625152588e-01 1.778174005448818207e-02 1.529884785413742065e-01
1.652778871357440948e-02 1.218679472804069519e-01 9.959001094102859497e-02 -4.652065038681030273e-02 -1.316793262958526611e-01 -1.917073130607604980e-01 -6.483840290457010269e-03 2.949245572090148926e-01 1.734623908996582031e-01 -3.232711255550384521e-01 5.452650599181652069e-03 -2.955622784793376923e-02 -1.313546746969223022e-01 3.840002417564392090e-02 -3.189500868320465088e-01 6.817294657230377197e-02 -3.294141590595245361e-01 -1.431754231452941895e-01 2.653821110725402832e-01 -2.025288194417953491e-01 -3.135760724544525146e-01 2.638708800077438354e-02 -1.974781155586242676e-01 3.581115901470184326e-01 1.041612215340137482e-02 -2.128569036722183228e-02 1.173364557325839996e-02 1.270228624343872070e-01 6.633251905441284180e-02 1.626922190189361572e-01 1.159643381834030151e-01 -5.657100677490234375e-02
1.011902932077646255e-02 -1.989466696977615356e-01 8.919157832860946655e-02 -2.198937349021434784e-03 -6.953866779804229736e-02 -1.976243555545806885e-01 1.257101148366928101e-01 2.998056262731552124e-02 1.806799322366714478e-01 4.659729003906250000e-01 1.071611568331718445e-01 8.581724762916564941e-02 -2.235234975814819336e-01 2.789280414581298828e-01 -1.413896083831787109e-01 -1.805981397628784180e-01 -1.268438547849655151e-01 -1.409386098384857178e-01 -8.170743286609649658e-02 -2.015984505414962769e-01 -2.567731142044067383e-01 -6.966863572597503662e-02 -1.072995141148567200e-01 2.873578667640686035e-01 -2.084033563733100891e-03 -3.203880488872528076e-01 4.786890745162963867e-02 2.304974198341369629e-01 4.046737030148506165e-02 1.794111877679824829e-01 -4.902760684490203857e-02 1.796142570674419403e-02
5.547570437192916870e-02 1.500113680958747864e-02 -1.331188343465328217e-02 7.681401073932647705e-02 -1.666145324707031250e-01 2.897474914789199829e-02 -2.073773592710494995e-01 -2.010792791843414307e-01 -1.880654990673065186e-01 1.635942459106445312e-01 2.194979041814804077e-02 -1.003303676843643188e-01 3.031096458435058594e-01 3.272553980350494385e-01 -2.640433907508850098e-01 -1.018940210342407227e-01 2.850974202156066895e-01 -1.595339328050613403e-01 -1.468110382556915283e-01 5.754577741026878357e-02 -3.556062281131744385e-02 2.992613427340984344e-02 2.430200576782226562e-03 4.155615568161010742e-01 3.550358116626739502e-02 -1.970000565052032471e-01 3.127975761890411377e-02 1.249270215630531311e-01 3.541164696216583252e-01 1.908417493104934692e-01 -6.733745802193880081e-03 4.308252409100532532e-02
8.354830741882324219e-02 7.927375845611095428e-03 2.603110969066619873e-01 -1.114518120884895325e-01 1.326472312211990356e-02 -1.148869171738624573e-01 1.734231710433959961e-01 -3.649022057652473450e-02 6.529303640127182007e-02 2.735192775726318359e-01 1.109110191464424133e-01 -1.325917094945907593e-01 -7.192768156528472900e-02 2.139792144298553467e-01 -4.254426658153533936e-01 1.630210131406784058e-02 -2.119691967964172363e-01 -2.386613190174102783e-02 3.276929855346679688e-01 6.013023480772972107e-02 -1.651563942432403564e-01 2.452861666679382324e-01 -3.031647503376007080e-01 1.900815367698669434e-01 -2.108316123485565186e-01 -9.662494063377380371e-02 -2.661961689591407776e-02 2.291769161820411682e-02 -1.731107197701931000e-02 -3.941315785050392151e-02 -1.348028331995010376e-01 -2.824533581733703613e-01
5.301402136683464050e-02 -1.901957392692565918e-01 -1.246640384197235107e-01 2.504562437534332275e-01 7.271321117877960205e-02 -3.485125899314880371e-01 1.236082687973976135e-01 1.970604360103607178e-01 -3.686325997114181519e-02 1.621083617210388184e-01 5.276836082339286804e-02 -2.920060455799102783e-01 3.577689528465270996e-01 2.311317622661590576e-01 -6.611660122871398926e-02 1.117801517248153687e-01 3.624240309000015259e-02 -1.432572752237319946e-01 -2.957095019519329071e-02 1.040947213768959045e-01 -9.241734445095062256e-02 3.926778212189674377e-02 -8.837136626243591309e-02 3.063737154006958008e-01 -1.507409363985061646e-01 -2.366065979003906250e-01 -1.785080321133136749e-02 1.876876205205917358e-01 3.338776528835296631e-01 9.674894809722900391e-02 1.149173825979232788e-02 8.595193177461624146e-02
1.134488210082054138e-01 1.808682680130004883e-01 1.815479099750518799e-01 -4.658000916242599487e-02 -8.528905361890792847e-02 -2.337930910289287567e-02 -1.419693231582641602e-01 -8.378572016954421997e-02 -1.842453777790069580e-01 7.338947802782058716e-02 1.470264047384262085e-01 -4.165168106555938721e-02 -4.557555541396141052e-02 2.968308627605438232e-01 -2.542880475521087646e-01 -1.367334276437759399e-01 1.662969961762428284e-02 -1.940440386533737183e-01 -1.224867478013038635e-01 -6.957352906465530396e-02 -1.333066672086715698e-01 -7.672438770532608032e-02 -3.356508612632751465e-01 4.450981020927429199e-01 2.268224805593490601e-01 -2.294397503137588501e-01 1.836795359849929810e-01 -8.704192936420440674e-02 2.428949028253555298e-01 4.318118095397949219e-02 -9.215297549962997437e-02 -2.027268111705780029e-01
8.225221931934356689e-02 -1.744559556245803833e-01 -2.907486166805028915e-03 5.042186379432678223e-02 -1.037637963891029358e-01 -2.085362821817398071e-01 3.129806220531463623e-01 -6.490585207939147949e-02 2.011665850877761841e-01 5.041647553443908691e-01 -2.767595648765563965e-02 -8.543617278337478638e-02 -2.349880710244178772e-02 1.449161022901535034e-01 -8.160979300737380981e-02 -1.841019690036773682e-01 -1.330392621457576752e-02 6.124160066246986389e-02 -1.269251257181167603e-01 -2.469649612903594971e-01 -2.108276039361953735e-01 1.690632291138172150e-02 -1.563229709863662720e-01 2.772105932235717773e-01 4.163756966590881348e-02 -2.315640896558761597e-01 -1.222627833485603333e-01 3.523169457912445068e-01 -6.018357351422309875e-02 3.283853456377983093e-02 -7.123891264200210571e-02 8.803730458021163940e-02
3.011176176369190216e-02 1.449411362409591675e-01 2.351512014865875244e-01 -1.293959170579910278e-01 -2.821771195158362389e-03 -2.249539494514465332e-01 -1.167109534144401550e-01 1.345318090170621872e-02 2.192135751247406006e-01 -1.903501152992248535e-01 4.768964275717735291e-02 -4.264138266444206238e-02 -3.812449052929878235e-02 1.121301203966140747e-01 -1.880754977464675903e-01 -1.525668203830718994e-01 -1.290964782238006592e-01 7.278914749622344971e-02 -4.465391486883163452e-02 3.672371804714202881e-02 -3.142386972904205322e-01 2.816135883331298828e-01 -6.067398190498352051e-02 4.106739759445190430e-01 -1.414590924978256226e-01 -2.279722392559051514e-01 7.195119559764862061e-02 2.342248111963272095e-01 3.087137043476104736e-01 3.026424720883369446e-02 1.612608283758163452e-01 2.250257879495620728e-01
6.381938606500625610e-02 -1.210454404354095459e-01 -5.556191131472587585e-02 5.187438800930976868e-02 -1.574528068304061890e-01 -8.385600149631500244e-02 1.462607979774475098e-01 1.850941181182861328e-01 1.923687458038330078e-01 -3.726072013378143311e-01 -1.382829714566469193e-02 -2.748731970787048340e-01 1.970137804746627808e-01 2.431152760982513428e-01 -4.704257249832153320e-01 -1.365278959274291992e-01 -4.216702282428741455e-02 -3.330332636833190918e-01 2.005148306488990784e-02 -8.850228786468505859e-02 3.334550559520721436e-02 7.323303073644638062e-02 -2.864702790975570679e-02 2.301308363676071167e-01 -8.989952504634857178e-02 3.985411953181028366e-03 -1.048241555690765381e-01 1.446871012449264526e-01 1.322648227214813232e-01 1.141806989908218384e-01 -9.846854209899902344e-02 1.927339732646942139e-01
7.179677486419677734e-02 1.943925619125366211e-01 4.222299754619598389e-01 3.249948844313621521e-02 -2.558460533618927002e-01 -2.921635508537292480e-01 6.191502884030342102e-02 -8.607097715139389038e-02 3.404404968023300171e-02 2.302480190992355347e-01 3.046853467822074890e-02 -2.676091492176055908e-01 -3.308765590190887451e-02 -3.816769272089004517e-02 -7.613261789083480835e-02 2.030041515827178955e-01 2.968905568122863770e-01 -1.612945646047592163e-01 -7.270163297653198242e-02 -1.528411451727151871e-02 -9.755071252584457397e-02 3.444449305534362793e-01 6.663645152002573013e-03 1.803282648324966431e-01 -1.117777824401855469e-01 -1.150777712464332581e-01 -2.112930268049240112e-01 -3.729915618896484375e-02 2.180556580424308777e-02 2.656609117984771729e-01 -1.169612258672714233e-01 4.984903335571289062e-02
-1.885183304548263550e-01 -1.481806188821792603e-01 2.030768692493438721e-01 1.913000494241714478e-01 -9.946458786725997925e-02 3.339729085564613342e-02 4.676118120551109314e-02 -1.792696714401245117e-01 9.171755053102970123e-03 1.218325868248939514e-01 -2.286634147167205811e-01 -5.918708071112632751e-02 1.126216165721416473e-02 9.313326328992843628e-02 -2.992830276489257812e-01 -2.309594452381134033e-01 3.822486847639083862e-02 -2.950447499752044678e-01 -1.011608615517616272e-01 1.079865619540214539e-01 -4.102154374122619629e-01 -5.353041738271713257e-02 -2.055405229330062866e-01 4.500938355922698975e-01 1.468466967344284058e-01 -1.743974164128303528e-02 -2.910876460373401642e-02 -9.597767144441604614e-02 -1.764487624168395996e-01 2.759955637156963348e-02 -1.198054384440183640e-02 8.097442239522933960e-02
2.499349415302276611e-01 1.013307869434356689e-01 1.615935266017913818e-01 1.851827371865510941e-03 -1.136197298765182495e-01 8.097843825817108154e-02 1.405141949653625488e-01 2.657890617847442627e-01 7.265678048133850098e-02 5.543007701635360718e-02 -3.664359822869300842e-02 1.834506541490554810e-02 7.917217910289764404e-02 4.524764120578765869e-01 -1.787757724523544312e-01 -4.381927102804183960e-02 1.277012974023818970e-01 -3.125778138637542725e-01 1.571206301450729370e-01 2.584262937307357788e-02 -4.337413012981414795e-01 2.647493183612823486e-01 -4.094135761260986328e-02 3.334489837288856506e-02 -1.971560567617416382e-01 -2.000373005867004395e-01 -2.801694162189960480e-02 -1.750030219554901123e-01 -1.910489983856678009e-02 8.488147705793380737e-02 1.171012446284294128e-01 6.649010628461837769e-02
-1.684564501047134399e-01 -1.120119765400886536e-01 3.731102943420410156e-01 1.267780661582946777e-01 1.275632828474044800e-01 -2.446035444736480713e-01 1.759698241949081421e-01 7.534696161746978760e-02 -6.152559444308280945e-02 2.254926413297653198e-01 4.123620688915252686e-02 9.743989794515073299e-04 5.631363019347190857e-02 2.318144142627716064e-01 -3.379724621772766113e-01 -1.233650967478752136e-01 -1.104104071855545044e-01 1.083771437406539917e-01 1.705366820096969604e-01 8.895909041166305542e-02 -1.145541965961456299e-01 1.567001491785049438e-01 -3.816029727458953857e-01 3.078299164772033691e-01 -1.137052103877067566e-01 -2.356858402490615845e-01 -1.269416958093643188e-01 1.149190939031541348e-03 -9.923361241817474365e-02 8.279679715633392334e-02 -8.135501295328140259e-02 -3.814687952399253845e-02
-2.453073300421237946e-02 -2.179876118898391724e-01 3.582540154457092285e-02 1.325927674770355225e-01 2.151241898536682129e-02 -2.640610039234161377e-01 7.965809106826782227e-02 -2.722432650625705719e-02 1.641664505004882812e-01 3.088420033454895020e-01 2.806233763694763184e-01 -8.460389077663421631e-02 4.776706546545028687e-02 5.323382839560508728e-02 -2.866029441356658936e-01 -3.762878011912107468e-03 2.616905570030212402e-01 -4.104805588722229004e-01 -1.244846507906913757e-01 -9.718362241983413696e-02 -9.385696053504943848e-02 1.224689558148384094e-01 1.931699924170970917e-02 2.167397439479827881e-01 1.386460512876510620e-01 -2.841437235474586487e-02 -3.269142284989356995e-02 -8.337781764566898346e-04 3.670814037322998047e-01 1.945965886116027832e-01 -2.953932806849479675e-02 1.804507821798324585e-01
1.761276274919509888e-02 -1.902767457067966461e-02 1.051538586616516113e-01 3.221851289272308350e-01 -7.135259360074996948e-02 -2.772085964679718018e-01 -1.801624000072479248e-01 2.837965637445449829e-02 8.882996439933776855e-02 2.089192867279052734e-01 -1.252744793891906738e-01 -2.929220795631408691e-01 1.852029860019683838e-01 1.489696651697158813e-01 -3.646650314331054688e-01 -1.158462539315223694e-01 -2.232718765735626221e-01 1.485396027565002441e-01 -3.197948634624481201e-02 7.783250417560338974e-03 -2.381392717361450195e-01 1.971344798803329468e-01 -6.151818484067916870e-02 1.851406693458557129e-01 -1.575888320803642273e-02 -3.253753185272216797e-01 1.045678555965423584e-01 1.750707626342773438e-01 1.248649973422288895e-02 -1.671977639198303223e-01 1.419182121753692627e-01 -1.037036031484603882e-01
1.363450437784194946e-01 7.418567687273025513e-02 1.263683438301086426e-01 -3.801085054874420166e-02 -1.639437377452850342e-01 1.533776968717575073e-01 1.312141716480255127e-01 1.239103451371192932e-01 1.607396900653839111e-01 -1.079345196485519409e-01 2.252510786056518555e-01 -1.303680986166000366e-01 1.756674498319625854e-01 1.665818840265274048e-01 -2.699528932571411133e-01 -4.261932373046875000e-01 -7.784529030323028564e-02 -2.426092475652694702e-01 -2.189313024282455444e-01 -1.368720382452011108e-01 4.724215343594551086e-02 -2.891026809811592102e-02 -3.319823145866394043e-01 3.409370183944702148e-01 -2.009192109107971191e-01 7.680689543485641479e-02 -2.859062515199184418e-04 -3.689538314938545227e-02 6.915630400180816650e-02 1.967982649803161621e-01 3.501546382904052734e-02 -6.087265908718109131e-02
4.046505689620971680e-01 2.426841557025909424e-01 1.241614762693643570e-02 1.705134958028793335e-01 5.457822233438491821e-02 2.032369971275329590e-01 2.356117069721221924e-01 2.085088044404983521e-01 1.063309982419013977e-01 7.862434536218643188e-02 -9.786966256797313690e-03 -1.793733537197113037e-01 -9.456502646207809448e-02 1.654537022113800049e-01 -3.919278085231781006e-01 2.507418096065521240e-01 5.279934499412775040e-03 -2.377800941467285156e-01 -3.338685259222984314e-02 -6.037659570574760437e-02 -3.790724277496337891e-01 1.677836477756500244e-02 -6.393952667713165283e-02 2.100145816802978516e-01 -6.402940303087234497e-02 -3.151888493448495865e-03 1.000694036483764648e-01 6.767719238996505737e-02 -1.298023574054241180e-02 -4.397366195917129517e-02 -1.354055404663085938e-01 9.831456094980239868e-02
4.405486881732940674e-01 1.000433415174484253e-01 9.900373965501785278e-02 1.452382355928421021e-01 6.102941930294036865e-03 8.191739022731781006e-02 2.256536185741424561e-01 -5.083897709846496582e-02 -8.490770310163497925e-02 1.855644881725311279e-01 1.202059793286025524e-03 -2.584907114505767822e-01 3.816396929323673248e-03 1.846885383129119873e-01 -4.109033346176147461e-01 7.751867175102233887e-02 -8.566402643918991089e-02 -2.275801599025726318e-01 1.407507956027984619e-01 -1.973447948694229126e-01 -3.206481635570526123e-01 -3.103150241076946259e-02 -4.762195795774459839e-02 2.588974237442016602e-01 -1.345518529415130615e-01 4.023411497473716736e-02 1.315132677555084229e-01 -1.590723842382431030e-01 2.269515395164489746e-02 2.080349996685981750e-02 -1.776363849639892578e-01 3.920360282063484192e-02
1.460222303867340088e-01 -1.529817879199981689e-01 3.825837001204490662e-02 -9.246612340211868286e-02 -1.107800081372261047e-01 -3.771498054265975952e-02 1.589430719614028931e-01 1.467261165380477905e-01 -4.336284101009368896e-02 -2.133458405733108521e-01 1.292895823717117310e-01 -3.736163377761840820e-01 -8.905682712793350220e-02 3.608510196208953857e-01 -3.384854495525360107e-01 1.040159091353416443e-01 -8.404229581356048584e-02 -1.533669978380203247e-01 -2.381418943405151367e-01 -1.505498886108398438e-01 5.210765451192855835e-02 4.378471896052360535e-02 1.172376424074172974e-01 2.249219417572021484e-01 -4.393399506807327271e-02 -1.169804856181144714e-01 -2.452515214681625366e-01 3.157608211040496826e-01 -3.111845627427101135e-02 2.245694696903228760e-01 -6.003641337156295776e-02 9.019967168569564819e-02
3.010075688362121582e-01 2.901816368103027344e-01 1.334607452154159546e-01 9.527578204870223999e-02 1.477701682597398758e-02 3.725256770849227905e-03 1.203231289982795715e-01 1.755832135677337646e-01 -2.920486591756343842e-02 3.521641194820404053e-01 3.359938040375709534e-02 -3.048348128795623779e-01 7.614494860172271729e-02 2.798883914947509766e-01 -1.101583242416381836e-01 -6.847456097602844238e-02 -4.119487013667821884e-03 -2.391790747642517090e-01 6.932953745126724243e-02 -1.876221746206283569e-01 -1.344988495111465454e-01 -7.536546885967254639e-02 -1.949537545442581177e-01 2.997298836708068848e-01 -1.551298946142196655e-01 9.360155463218688965e-02 2.211269736289978027e-02 1.395156234502792358e-01 -2.627776861190795898e-01 -2.186858505010604858e-01 -5.180569738149642944e-02 -1.081157252192497253e-01
2.453262545168399811e-02 1.543979160487651825e-02 4.408963397145271301e-02 -8.485572040081024170e-02 -1.669591218233108521e-01 1.587932109832763672e-01 -3.064931742846965790e-02 1.632601469755172729e-01 7.071905583143234253e-02 -7.436837255954742432e-02 1.882384866476058960e-01 -4.542173072695732117e-02 6.192597746849060059e-02 1.191648989915847778e-01 -3.358571827411651611e-01 -9.352196007966995239e-02 8.005499094724655151e-02 -1.721411496400833130e-01 -3.842697441577911377e-01 2.184235602617263794e-01 -9.211676567792892456e-02 7.139490544795989990e-02 -2.461133711040019989e-02 6.016432046890258789e-01 -2.349678426980972290e-01 2.164021134376525879e-02 3.454769775271415710e-02 7.423392683267593384e-02 -1.394462734460830688e-01 1.301811933517456055e-01 -1.035995781421661377e-01 -6.809663772583007812e-02
2.601392567157745361e-02 1.152671277523040771e-01 2.262701094150543213e-01 -7.364341616630554199e-02 -1.979637145996093750e-01 1.007826104760169983e-01 -1.153362616896629333e-01 1.874932497739791870e-01 1.167342811822891235e-01 -7.006140798330307007e-02 1.846287548542022705e-01 -1.343911234289407730e-02 -5.575964227318763733e-03 1.633925437927246094e-01 -3.018945157527923584e-01 -9.734246134757995605e-02 -4.401494190096855164e-02 -1.372353583574295044e-01 -4.441518187522888184e-01 1.912180930376052856e-01 -8.070727437734603882e-02 7.743985950946807861e-02 -1.592562417499721050e-03 5.280168652534484863e-01 -2.262026518583297729e-01 8.429167419672012329e-02 4.837769269943237305e-02 9.385502338409423828e-02 -3.816590085625648499e-02 1.440082937479019165e-01 -6.514699757099151611e-02 -9.839859604835510254e-02
1.088543534278869629e-01 4.287370480597019196e-03 9.392806887626647949e-02 -2.925895750522613525e-01 -6.158310174942016602e-02 -2.831853926181793213e-01 3.226114213466644287e-01 3.639725744724273682e-01 1.142553091049194336e-01 -1.380994915962219238e-01 -9.787061810493469238e-02 -1.616139411926269531e-01 5.288541689515113831e-02 2.960205972194671631e-01 -1.235831975936889648e-01 -9.493801742792129517e-03 6.806342303752899170e-02 -2.684067189693450928e-01 1.178707927465438843e-01 1.766203492879867554e-01 -2.214212268590927124e-01 -5.895680282264947891e-03 1.100244373083114624e-01 2.441949695348739624e-01 1.194673590362071991e-02 -1.604565680027008057e-01 -3.114465177059173584e-01 1.581400930881500244e-01 5.615891143679618835e-02 -7.532643526792526245e-02 9.803310967981815338e-03 1.292336359620094299e-02
1.885584890842437744e-01 3.086524307727813721e-01 1.183340698480606079e-01 2.849594354629516602e-01 -2.382282018661499023e-01 -2.491094544529914856e-02 4.135195910930633545e-01 2.614940702915191650e-01 -1.272244844585657120e-02 1.714439243078231812e-01 -8.350819349288940430e-03 -1.265996396541595459e-01 6.383344531059265137e-02 1.767289340496063232e-01 -1.774856597185134888e-01 2.843007072806358337e-02 1.686258614063262939e-02 -3.093614280223846436e-01 -1.950526386499404907e-01 1.263777315616607666e-01 -2.178127318620681763e-01 -5.561645701527595520e-02 1.592695116996765137e-01 2.251845598220825195e-01 -1.163469478487968445e-01 -1.308668255805969238e-01 -9.316449612379074097e-02 -1.499429643154144287e-01 -1.117952316999435425e-01 -3.705859184265136719e-02 8.711269497871398926e-02 6.366081535816192627e-02
4.005718976259231567e-02 9.505716711282730103e-02 3.791095688939094543e-02 -1.810153201222419739e-02 1.540281251072883606e-02 -3.331438824534416199e-02 3.252669274806976318e-01 1.621509790420532227e-01 -9.695142507553100586e-02 1.198923885822296143e-01 -8.416932076215744019e-02 -1.926006078720092773e-01 3.238619118928909302e-02 1.603768914937973022e-01 -3.655851781368255615e-01 -1.571675539016723633e-01 -2.195096574723720551e-02 -3.835531473159790039e-01 -2.908413484692573547e-02 -2.557031512260437012e-01 -2.294639796018600464e-01 2.084066160023212433e-02 1.379273533821105957e-01 2.395886331796646118e-01 9.932941757142543793e-03 3.458434939384460449e-01 4.991097957827150822e-04 4.556334763765335083e-02 1.705888658761978149e-01 1.763261258602142334e-01 -1.458855420351028442e-01 2.334154844284057617e-01
1.572579294443130493e-01 2.080773711204528809e-01 4.516394063830375671e-02 -6.349330395460128784e-02 -5.649633705615997314e-02 3.644920513033866882e-02 3.550519347190856934e-01 1.609278172254562378e-01 -2.171492278575897217e-01 2.374891787767410278e-01 -4.359339550137519836e-02 -1.994408369064331055e-01 -5.285589955747127533e-03 2.116436511278152466e-01 -3.405067622661590576e-01 -5.418739095330238342e-02 -1.723141968250274658e-02 -3.036582767963409424e-01 -1.203989833593368530e-01 -2.793394327163696289e-01 -1.554817110300064087e-01 -1.182990968227386475e-01 8.753591030836105347e-02 2.863962352275848389e-01 -1.089372206479310989e-02 2.576775848865509033e-01 3.642033413052558899e-02 -1.339353900402784348e-02 1.588820666074752808e-01 1.423094421625137329e-01 -4.250833019614219666e-02 1.796590089797973633e-01
1.079364959150552750e-02 1.238282918930053711e-01 -3.809173032641410828e-02 1.720795631408691406e-01 -1.669631302356719971e-01 -5.022465065121650696e-02 1.305219829082489014e-01 1.583353132009506226e-01 1.117889732122421265e-01 -5.591583624482154846e-02 1.238252371549606323e-01 -1.276358067989349365e-01 5.360360071063041687e-02 1.651388257741928101e-01 -1.033481955528259277e-01 -2.979905009269714355e-01 -1.516298353672027588e-01 -8.293101936578750610e-02 -5.043438076972961426e-01 6.723209470510482788e-02 -9.063499420881271362e-02 1.317340414971113205e-02 -1.937701180577278137e-02 4.655448496341705322e-01 -1.601255983114242554e-01 5.703958868980407715e-02 1.424453109502792358e-01 5.475044623017311096e-02 -9.619940072298049927e-02 2.961393594741821289e-01 1.388547271490097046e-01 -1.464548408985137939e-01
-4.327011294662952423e-03 -9.792346507310867310e-02 1.395465526729822159e-02 5.625427141785621643e-02 6.803458184003829956e-02 2.568601071834564209e-02 1.783665865659713745e-01 1.147370561957359314e-01 1.384715884923934937e-01 -3.330709636211395264e-01 8.306790143251419067e-02 -1.667615473270416260e-01 -1.934522688388824463e-01 2.930032908916473389e-01 -4.564064741134643555e-01 1.087835058569908142e-01 -4.423141852021217346e-02 -2.479835152626037598e-01 -2.441860735416412354e-01 -3.248525857925415039e-01 -2.824247442185878754e-02 6.386730354279279709e-03 8.435331284999847412e-03 2.879904508590698242e-01 -1.385103352367877960e-02 -1.276759356260299683e-01 -2.043713331222534180e-01 1.846047639846801758e-01 -5.591899901628494263e-02 1.347468048334121704e-01 -4.922387748956680298e-02 5.173976998776197433e-03
1.533654779195785522e-01 5.015385523438453674e-02 7.876907289028167725e-02 -5.540109798312187195e-02 -8.189115673303604126e-03 -2.455653548240661621e-01 1.831388026475906372e-01 1.176757663488388062e-01 1.510771065950393677e-01 -3.739310428500175476e-02 -1.597158908843994141e-01 -2.389347553253173828e-01 1.683582514524459839e-01 2.046218067407608032e-01 -1.035377830266952515e-01 6.690806150436401367e-02 2.326523661613464355e-01 1.714608073234558105e-01 5.045584589242935181e-02 -3.569427132606506348e-01 -4.410414025187492371e-02 6.486911326646804810e-02 -1.233313232660293579e-01 4.247886538505554199e-01 8.953326195478439331e-02 -1.772275269031524658e-01 8.374642580747604370e-02 -1.382760107517242432e-01 -1.339439302682876587e-01 3.283483386039733887e-01 2.313547879457473755e-01 -6.762538105249404907e-02
1.030484493821859360e-02 -2.656778991222381592e-01 -2.004224993288516998e-02 1.919413171708583832e-02 1.580465734004974365e-01 8.254654705524444580e-02 -4.474058374762535095e-02 3.049401342868804932e-01 -7.160924375057220459e-02 9.683933109045028687e-02 -1.195488963276147842e-02 -4.846893250942230225e-02 -3.002755343914031982e-02 6.300171464681625366e-02 -2.903074026107788086e-01 1.893371045589447021e-01 3.059750236570835114e-02 -2.493247985839843750e-01 -1.893488615751266479e-01 -2.059702128171920776e-01 -2.263871431350708008e-01 1.639532446861267090e-01 4.957358166575431824e-02 2.751773297786712646e-01 -2.678142189979553223e-01 -2.829763889312744141e-01 3.131283819675445557e-02 2.571064233779907227e-01 -1.119709014892578125e-01 2.682449817657470703e-01 -1.812963932752609253e-01 -1.607081145048141479e-01
2.380055040121078491e-01 8.376794308423995972e-02 2.801709435880184174e-02 -1.893415749073028564e-01 -2.594104111194610596e-01 -7.250801194459199905e-03 1.252147108316421509e-01 2.125943452119827271e-01 8.037170022726058960e-02 -1.071123406291007996e-01 9.109596163034439087e-02 -6.164742633700370789e-02 7.634413987398147583e-02 8.232008665800094604e-02 -3.673678338527679443e-01 -2.533995509147644043e-01 -1.520427167415618896e-01 -3.564156889915466309e-01 6.913679093122482300e-02 5.743177607655525208e-02 -1.364342123270034790e-01 2.332155555486679077e-01 -3.223437964916229248e-01 2.291867285966873169e-01 -1.755435317754745483e-01 -1.094522699713706970e-01 -6.741244345903396606e-02 -5.326453223824501038e-02 2.379065603017807007e-01 1.760285049676895142e-01 -2.384462021291255951e-02 6.064975261688232422e-02
-3.273703902959823608e-02 1.117349639534950256e-01 9.379974752664566040e-02 2.760903351008892059e-02 -2.366869598627090454e-01 3.956986591219902039e-02 -9.279371052980422974e-02 2.746471464633941650e-01 3.365962766110897064e-03 -6.943314522504806519e-02 1.238677725195884705e-01 3.389640897512435913e-02 1.669790782034397125e-02 1.508045345544815063e-01 -2.349605411291122437e-01 -1.361539214849472046e-01 6.863642483949661255e-02 -1.206869333982467651e-01 -2.800998389720916748e-01 2.508125603199005127e-01 -1.044043228030204773e-01 1.741275489330291748e-01 -5.615985020995140076e-02 5.245299935340881348e-01 -2.159295529127120972e-01 1.054483950138092041e-01 1.085199341177940369e-01 2.499079108238220215e-01 -1.240583658218383789e-01 2.902934253215789795e-01 -5.621222406625747681e-02 -4.715411737561225891e-02
5.366330593824386597e-02 8.956408500671386719e-02 -2.226031273603439331e-01 1.580271869897842407e-02 -1.499487012624740601e-01 -2.136322855949401855e-02 1.388769894838333130e-01 9.281016141176223755e-02 6.064732372760772705e-02 2.237341701984405518e-01 1.646017432212829590e-01 -3.483163118362426758e-01 -8.375853300094604492e-02 3.608110845088958740e-01 -2.215660810470581055e-01 -9.157478064298629761e-02 -2.214084379374980927e-02 -4.667689800262451172e-01 -7.813741266727447510e-02 1.220391690731048584e-02 -1.514203101396560669e-01 4.594792053103446960e-02 -5.150414071977138519e-03 3.068599104881286621e-01 -2.849280238151550293e-01 5.996882542967796326e-02 8.537936024367809296e-03 8.807551860809326172e-02 7.791949808597564697e-02 -9.891068935394287109e-02 1.598766259849071503e-02 -1.976285427808761597e-01
-2.972095906734466553e-01 1.652999781072139740e-02 2.392268627882003784e-01 -2.271847724914550781e-01 -8.846956491470336914e-02 -2.280536442995071411e-01 5.280344560742378235e-02 6.146811321377754211e-02 2.035772800445556641e-02 -2.342885732650756836e-02 -2.511134743690490723e-01 -3.691907525062561035e-01 1.446042489260435104e-02 1.985779106616973877e-01 -6.158428639173507690e-02 -3.016928397119045258e-02 -9.049810469150543213e-02 -2.241351008415222168e-01 -2.266755104064941406e-01 -1.824102401733398438e-01 -9.228617697954177856e-02 2.192954272031784058e-01 -1.268409490585327148e-01 3.219922184944152832e-01 8.003249764442443848e-03 -7.536459714174270630e-02 1.925721764564514160e-01 -8.984185010194778442e-02 2.335022836923599243e-01 4.292019084095954895e-02 -1.656699896557256579e-04 2.544781267642974854e-01
-1.337615102529525757e-01 1.193837448954582214e-01 1.887979209423065186e-01 3.048769533634185791e-01 -4.624793305993080139e-02 -1.578059978783130646e-02 1.040725708007812500e-01 -1.933514326810836792e-01 1.903698891401290894e-01 1.280816793441772461e-01 1.389666795730590820e-01 -1.364814043045043945e-01 3.012753725051879883e-01 1.504786610603332520e-01 -2.434781044721603394e-01 -1.832453720271587372e-02 1.616003811359405518e-01 -3.732735514640808105e-01 -1.677900403738021851e-01 3.375386446714401245e-02 -3.899372182786464691e-03 1.390941208228468895e-03 6.809827685356140137e-02 3.024640977382659912e-01 2.210180088877677917e-02 -2.725411653518676758e-01 -6.645621731877326965e-03 -9.211227297782897949e-02 2.542921602725982666e-01 2.603951990604400635e-01 -4.299704730510711670e-02 1.286461651325225830e-01
-1.890191137790679932e-01 -5.363278463482856750e-02 1.402879506349563599e-01 1.846272647380828857e-01 1.112065538763999939e-01 1.595089733600616455e-01 1.447978019714355469e-01 1.767120063304901123e-01 -1.138090854510664940e-03 1.637183874845504761e-01 2.323352843523025513e-01 -4.255250468850135803e-02 -1.832160651683807373e-01 3.484132289886474609e-01 -2.739703655242919922e-02 6.354674696922302246e-02 -2.113114595413208008e-01 -9.370799362659454346e-02 -1.360534131526947021e-01 -1.148552820086479187e-02 -1.514118015766143799e-01 3.248344063758850098e-01 -2.014640904963016510e-02 2.721708118915557861e-01 -1.129746735095977783e-01 -3.154433965682983398e-01 8.011249825358390808e-03 2.103927582502365112e-01 3.048174455761909485e-02 3.004797697067260742e-01 -1.690829992294311523e-01 -1.545135676860809326e-01
8.970307558774948120e-02 -2.962203696370124817e-02 1.342969685792922974e-01 4.553012922406196594e-02 -2.654260098934173584e-01 2.917265146970748901e-02 -3.637414425611495972e-02 2.945653796195983887e-01 2.109308354556560516e-02 6.367014348506927490e-02 2.562090456485748291e-01 2.117340639233589172e-02 6.270754337310791016e-02 -4.057065583765506744e-03 -2.860190570354461670e-01 -1.295354515314102173e-01 -9.805488400161266327e-03 -1.621454656124114990e-01 -4.077484309673309326e-01 1.155298277735710144e-01 -9.436579048633575439e-02 3.961165994405746460e-02 1.143041104078292847e-01 5.429257750511169434e-01 -1.313316226005554199e-01 2.106704190373420715e-02 3.266631066799163818e-02 1.323201209306716919e-01 -1.685045063495635986e-01 1.727403402328491211e-01 -1.182176098227500916e-01 -7.530855387449264526e-02
3.071430623531341553e-01 -1.293420046567916870e-02 2.874777317047119141e-01 8.463151752948760986e-02 1.481310874223709106e-01 -2.339755184948444366e-02 -2.025656588375568390e-02 -7.937891781330108643e-02 -4.449101909995079041e-02 1.534665822982788086e-01 3.563739359378814697e-01 -8.018127828836441040e-02 -4.397720098495483398e-02 2.120434045791625977e-01 -2.100544720888137817e-01 -6.027126684784889221e-02 2.079989165067672729e-01 -3.573478460311889648e-01 -5.750239267945289612e-02 9.151146560907363892e-02 -3.611775338649749756e-01 -5.755885504186153412e-03 1.494867652654647827e-01 1.337049007415771484e-01 1.812957599759101868e-02 -6.913881748914718628e-02 -3.858397901058197021e-02 2.146364003419876099e-01 -1.500975787639617920e-01 -4.438533261418342590e-02 -3.197983503341674805e-01 -9.455102495849132538e-03
5.210803821682929993e-03 7.893324643373489380e-02 -1.315629333257675171e-01 1.443199664354324341e-01 -2.462715059518814087e-01 1.680900752544403076e-01 8.484896272420883179e-02 9.224017709493637085e-02 1.849668920040130615e-01 4.384046196937561035e-01 5.626321583986282349e-02 -2.932714521884918213e-01 1.209133267402648926e-01 1.333064436912536621e-01 -2.089047878980636597e-01 4.439269751310348511e-02 2.461606822907924652e-02 -2.807464003562927246e-01 -7.628269493579864502e-02 -1.393033862113952637e-01 -3.297715783119201660e-01 9.668638929724693298e-03 7.996563613414764404e-02 2.260832637548446655e-01 -2.112479209899902344e-01 -7.875209301710128784e-02 9.069310873746871948e-02 1.390296518802642822e-01 1.356431841850280762e-01 1.228892728686332703e-01 -1.237097829580307007e-01 2.433498799800872803e-01
1.376983523368835449e-01 -6.633057445287704468e-02 9.961197525262832642e-02 1.606904417276382446e-01 4.047285765409469604e-02 -3.911944925785064697e-01 1.931710839271545410e-01 1.169703602790832520e-01 -8.594433777034282684e-03 2.134803235530853271e-01 1.616006493568420410e-01 -1.633548885583877563e-01 2.967772483825683594e-01 3.312867507338523865e-02 -1.593110710382461548e-01 2.090441733598709106e-01 -8.454195410013198853e-02 -6.492129713296890259e-02 -7.326708734035491943e-02 2.599009685218334198e-02 -1.120308488607406616e-01 -6.723527610301971436e-02 -1.029334869235754013e-02 4.465683996677398682e-01 -2.059857994318008423e-01 -1.429681479930877686e-01 -5.159638822078704834e-03 1.078777685761451721e-01 3.645936250686645508e-01 -1.521382629871368408e-01 -1.043538972735404968e-01 5.496483668684959412e-02
1.503428667783737183e-01 -7.184623926877975464e-02 1.357222795486450195e-01 8.168236911296844482e-02 7.079863548278808594e-02 -3.153614997863769531e-01 1.199950203299522400e-01 -2.077396586537361145e-02 -1.211150083690881729e-02 2.494165301322937012e-01 -3.289258107542991638e-02 -1.435880959033966064e-01 2.771610915660858154e-01 2.688006162643432617e-01 -4.459162652492523193e-01 8.287668228149414062e-03 5.197529494762420654e-02 -9.583679493516683578e-04 6.171782501041889191e-03 -3.099983632564544678e-01 -3.663013875484466553e-01 1.487406808882951736e-02 -1.658400893211364746e-01 2.876546978950500488e-02 7.450602203607559204e-02 -1.615252345800399780e-01 1.511942297220230103e-01 1.818730235099792480e-01 -1.145143955945968628e-01 1.375719308853149414e-01 -1.169179230928421021e-01 3.088576532900333405e-02
2.166890054941177368e-01 3.308965861797332764e-01 2.201342396438121796e-02 1.397955119609832764e-01 3.282586811110377312e-03 -3.995856642723083496e-02 1.703631281852722168e-01 2.581388056278228760e-01 7.748544961214065552e-02 1.616880595684051514e-01 1.739209145307540894e-01 -3.695074319839477539e-01 1.481917202472686768e-01 4.674803614616394043e-01 -2.281009405851364136e-01 -5.811473727226257324e-02 3.880150988698005676e-02 -3.495992720127105713e-01 -9.841635078191757202e-02 -3.309473767876625061e-02 -1.167725678533315659e-02 5.050316825509071350e-02 8.175057917833328247e-02 1.932669430971145630e-01 -9.808086603879928589e-02 5.254332721233367920e-02 2.988028153777122498e-02 1.084172874689102173e-01 -1.358166188001632690e-01 -2.039325423538684845e-02 -2.440707199275493622e-02 -7.555073499679565430e-02
1.995779424905776978e-01 1.800690591335296631e-01 5.679715052247047424e-02 8.466145396232604980e-02 1.681749336421489716e-02 -1.720795035362243652e-02 1.180618628859519958e-01 -7.941945642232894897e-02 9.972238540649414062e-02 3.509118556976318359e-01 5.527826026082038879e-02 -1.158952340483665466e-01 -1.798594743013381958e-01 3.119005858898162842e-01 -2.441949248313903809e-01 -2.389822453260421753e-01 1.041978597640991211e-01 -1.672902107238769531e-01 -7.996834069490432739e-02 9.652882069349288940e-02 -1.837241351604461670e-01 -7.697904109954833984e-02 -1.053998768329620361e-01 1.143230050802230835e-01 -2.338160425424575806e-01 2.905906438827514648e-01 -5.133150843903422356e-04 1.492839157581329346e-01 2.245973944664001465e-01 3.278093039989471436e-01 -1.337314844131469727e-01 -2.120808213949203491e-01
3.051936924457550049e-01 5.073120701126754284e-05 -5.539279058575630188e-02 1.346319913864135742e-02 9.037981182336807251e-02 1.791310757398605347e-01 -9.955261647701263428e-02 3.886261284351348877e-01 1.053915768861770630e-01 1.205451041460037231e-01 3.096506558358669281e-02 1.727015338838100433e-02 -1.006237268447875977e-01 -3.596357256174087524e-02 -4.254195094108581543e-01 3.875780105590820312e-02 -5.933114513754844666e-02 -2.204407453536987305e-01 -1.365885287523269653e-01 -4.757787287235260010e-02 -1.453242748975753784e-01 1.284296959638595581e-01 1.771420836448669434e-01 3.113178908824920654e-01 -2.259594500064849854e-01 9.857591241598129272e-02 1.275082826614379883e-01 3.258542120456695557e-01 -1.756751984357833862e-01 -9.190240502357482910e-02 -1.399870514869689941e-01 2.340067736804485321e-02
1.617417037487030029e-01 2.872537374496459961e-01 7.414472103118896484e-02 5.243699252605438232e-02 -2.702303230762481689e-01 9.854225814342498779e-02 -9.175943583250045776e-02 1.690044403076171875e-01 1.486101150512695312e-01 2.597010135650634766e-01 5.527738854289054871e-02 1.164133325219154358e-01 -1.653923094272613525e-02 1.488893479108810425e-01 -1.228148788213729858e-01 5.737219750881195068e-02 1.061790212988853455e-01 -3.982739448547363281e-01 -3.277286887168884277e-01 3.578965738415718079e-02 5.335990339517593384e-02 -1.587705612182617188e-01 -1.881850212812423706e-01 2.955756783485412598e-01 -3.182089924812316895e-01 -7.432352751493453979e-02 -7.963591814041137695e-02 2.194537669420242310e-01 -1.110559180378913879e-01 1.121198832988739014e-01 4.341272171586751938e-03 -2.799553982913494110e-02
1.299237608909606934e-01 7.104387134313583374e-02 -3.327426314353942871e-02 -8.079429715871810913e-02 -3.168031275272369385e-01 -1.428743451833724976e-01 4.747068136930465698e-02 1.853369474411010742e-01 -1.323757786303758621e-02 1.644112914800643921e-01 2.742350846529006958e-02 3.224605321884155273e-02 -1.661083661019802094e-02 2.300947904586791992e-01 -2.711381018161773682e-01 -1.773108541965484619e-01 -1.345548313111066818e-02 -1.788838356733322144e-01 -3.708395957946777344e-01 1.733234673738479614e-01 4.468275606632232666e-02 -1.346696764230728149e-01 2.382492646574974060e-02 5.460363626480102539e-01 8.757549338042736053e-03 1.937108486890792847e-01 -7.744737714529037476e-02 -2.001332938671112061e-01 -2.599220350384712219e-02 1.143954396247863770e-01 2.591450512409210205e-02 -9.591390192508697510e-02
2.807405889034271240e-01 7.897578179836273193e-02 2.300101667642593384e-01 2.180062681436538696e-01 -1.229219213128089905e-01 -2.242283076047897339e-01 1.925253570079803467e-01 1.094263195991516113e-01 -8.000177145004272461e-02 1.117147281765937805e-01 -1.048864573240280151e-01 -1.890557110309600830e-01 -3.421422243118286133e-01 5.624130740761756897e-02 -1.810034215450286865e-01 -8.095268160104751587e-02 1.845424994826316833e-02 -1.670759022235870361e-01 7.275781035423278809e-02 -1.313550472259521484e-01 1.219062693417072296e-02 2.049093246459960938e-01 -6.485494971275329590e-02 3.453269302845001221e-01 -2.765324711799621582e-02 -1.535146981477737427e-01 -1.467961519956588745e-01 -2.514430880546569824e-01 1.489303447306156158e-02 4.748505726456642151e-02 -1.643288582563400269e-01 3.463284075260162354e-01
3.780387341976165771e-01 5.914197303354740143e-03 6.841330230236053467e-02 1.560300141572952271e-01 1.799897998571395874e-01 2.139761745929718018e-01 1.527677029371261597e-01 1.863660514354705811e-01 -3.204483911395072937e-02 2.693307995796203613e-01 6.667067110538482666e-02 -2.918253540992736816e-01 -2.241289988160133362e-02 1.083361133933067322e-01 -3.493371307849884033e-01 1.054595112800598145e-01 -7.268729060888290405e-02 -2.328135669231414795e-01 8.646886050701141357e-02 5.793720949441194534e-03 -3.705725371837615967e-01 -5.755963921546936035e-02 2.307664416730403900e-02 3.302078247070312500e-01 -1.402683369815349579e-02 2.405427955090999603e-02 9.799946099519729614e-02 5.642493441700935364e-02 5.888943374156951904e-02 2.544489689171314240e-02 -1.809638589620590210e-01 1.247962787747383118e-01
1.714448034763336182e-01 -1.301203221082687378e-01 2.958620786666870117e-01 4.951729252934455872e-02 -4.026249423623085022e-02 -1.041842773556709290e-01 -2.090691924095153809e-01 7.928569614887237549e-02 -1.033015847206115723e-01 1.763079762458801270e-01 9.015703201293945312e-02 -8.292663842439651489e-02 1.370377242565155029e-01 1.894771456718444824e-01 -2.119248956441879272e-01 -2.234352976083755493e-01 -6.244724616408348083e-03 -2.525353133678436279e-01 -2.390712350606918335e-01 1.398404091596603394e-01 -4.528111591935157776e-02 1.354519277811050415e-01 -3.450702428817749023e-01 3.774073123931884766e-01 7.168792188167572021e-02 -1.306260824203491211e-01 1.395524144172668457e-01 1.736518740653991699e-01 1.176620274782180786e-01 -1.433974206447601318e-01 -2.257058173418045044e-01 -1.238019466400146484e-01
7.277641445398330688e-02 -9.106218069791793823e-02 -1.133631095290184021e-01 -4.062972590327262878e-02 2.917799651622772217e-01 -4.266925528645515442e-02 3.066388890147209167e-02 1.203841567039489746e-01 1.044481843709945679e-01 2.350922524929046631e-01 2.621649503707885742e-01 -5.783405620604753494e-03 -2.178340852260589600e-01 2.425232380628585815e-01 -2.511885762214660645e-01 -1.070916578173637390e-01 9.992156177759170532e-02 -2.633730769157409668e-01 -1.307563036680221558e-01 -2.630359679460525513e-02 -2.681461870670318604e-01 2.124409079551696777e-01 -1.233663596212863922e-02 4.092431068420410156e-01 8.548897504806518555e-02 -2.868831753730773926e-01 -3.091523423790931702e-02 1.401345431804656982e-01 1.292863339185714722e-01 2.062565684318542480e-01 1.396325044333934784e-02 -4.780471324920654297e-02
4.322835057973861694e-02 1.240529865026473999e-01 7.908173650503158569e-02 -1.062092110514640808e-01 -2.021406441926956177e-01 -3.872633725404739380e-02 1.894347071647644043e-01 4.438010454177856445e-01 3.493380919098854065e-02 -3.737900406122207642e-02 1.809053570032119751e-01 5.884004384279251099e-02 1.391684054397046566e-03 1.579939723014831543e-01 -1.109864935278892517e-01 -1.983314566314220428e-02 -4.014566540718078613e-02 -1.841690689325332642e-01 -2.694398462772369385e-01 1.340284049510955811e-01 -1.833793222904205322e-01 1.224713698029518127e-01 -1.704979501664638519e-02 4.202212989330291748e-01 -3.103976845741271973e-01 -1.598834432661533356e-02 7.700601965188980103e-02 1.221409067511558533e-01 -1.386437863111495972e-01 1.876083463430404663e-01 -2.358040362596511841e-01 -1.856129467487335205e-01
1.999609470367431641e-01 -1.031985208392143250e-01 1.713016927242279053e-01 -1.253484487533569336e-01 6.033427640795707703e-02 -1.680862456560134888e-01 2.078760415315628052e-02 2.418302446603775024e-01 2.395111173391342163e-01 3.216104507446289062e-01 -1.134074255824089050e-01 -1.329725682735443115e-01 -1.385024785995483398e-01 7.391387969255447388e-02 -2.519495785236358643e-01 6.100640445947647095e-02 7.976407557725906372e-02 1.103295758366584778e-01 -2.403197884559631348e-01 2.012260556221008301e-01 -3.748285770416259766e-01 1.734012812376022339e-01 -3.801536560058593750e-02 1.701832711696624756e-01 -9.138873964548110962e-02 -2.387647628784179688e-01 2.568081915378570557e-01 -6.844630092382431030e-02 -8.395492285490036011e-02 -1.863593012094497681e-01 8.710101246833801270e-02 -1.649265885353088379e-01
1.745362766087055206e-02 9.853862971067428589e-02 -1.955952122807502747e-02 -9.560459107160568237e-02 -3.683279827237129211e-02 6.158033385872840881e-02 2.558198869228363037e-01 1.685277074575424194e-01 -1.348566263914108276e-01 1.601501554250717163e-01 -9.754996746778488159e-03 -1.922013014554977417e-01 -3.970678895711898804e-02 2.038210332393646240e-01 -5.064812302589416504e-01 -5.631375685334205627e-02 3.651310503482818604e-02 -4.116722941398620605e-01 -2.206219360232353210e-02 -2.395063936710357666e-01 -1.953712254762649536e-01 -7.249260786920785904e-03 2.010433673858642578e-01 2.519569993019104004e-01 -1.019601896405220032e-01 2.653709948062896729e-01 4.116087406873703003e-02 3.611334413290023804e-02 4.237725585699081421e-02 1.483443528413772583e-01 -3.173585981130599976e-02 1.355645656585693359e-01
-9.380766004323959351e-02 -2.097015976905822754e-01 -6.736766546964645386e-02 -5.474203079938888550e-02 1.592304371297359467e-02 8.173787593841552734e-02 3.865769505500793457e-02 1.132271364331245422e-01 2.276664599776268005e-02 2.766187489032745361e-01 4.666980355978012085e-02 -9.967863559722900391e-02 3.020561486482620239e-02 2.786915004253387451e-01 -2.119684070348739624e-01 2.711468040943145752e-01 -4.279905557632446289e-02 -3.082500770688056946e-03 -1.482272744178771973e-01 -3.147867023944854736e-01 -9.261759370565414429e-02 2.963648736476898193e-01 -1.965100467205047607e-01 3.875955641269683838e-01 -2.422746717929840088e-01 -9.581241756677627563e-02 -2.535819821059703827e-02 1.900151073932647705e-01 7.736225426197052002e-02 2.401459962129592896e-01 -1.989950984716415405e-01 -1.273510456085205078e-01
-9.684726595878601074e-02 6.805252283811569214e-02 3.267073929309844971e-01 7.535278797149658203e-02 -8.953031152486801147e-02 -4.055242836475372314e-01 -4.682343080639839172e-02 1.379744559526443481e-01 2.049748301506042480e-01 3.237983286380767822e-01 -5.678569525480270386e-02 -2.073429971933364868e-01 6.126915290951728821e-02 1.459547579288482666e-01 -2.935005426406860352e-01 -1.463748216629028320e-01 2.956058382987976074e-01 -4.731806740164756775e-02 3.127392847090959549e-03 -1.176286023110151291e-02 -1.701674237847328186e-02 2.319027930498123169e-01 -1.762649863958358765e-01 1.826069951057434082e-01 1.738449931144714355e-01 -3.718400374054908752e-02 -4.549651965498924255e-02 1.405559927225112915e-01 -1.000120490789413452e-01 2.268238961696624756e-01 1.723411083221435547e-01 3.662725910544395447e-02
-1.125898733735084534e-01 1.228039413690567017e-01 -4.029086977243423462e-02 2.334344089031219482e-01 -2.337575554847717285e-01 -7.617157418280839920e-03 2.659893333911895752e-01 7.243933528661727905e-02 -7.651728391647338867e-02 -2.896710857748985291e-02 3.412371277809143066e-01 -1.675604879856109619e-01 2.772099673748016357e-01 2.142140865325927734e-01 -1.554872244596481323e-01 -2.078141570091247559e-01 4.851660504937171936e-02 -1.301774084568023682e-01 -1.292653381824493408e-01 1.177343912422657013e-02 -4.057533740997314453e-01 2.224730560556054115e-03 -2.569801732897758484e-02 2.152824401855468750e-01 -2.185076922178268433e-01 3.365093842148780823e-02 1.551166027784347534e-01 2.188478857278823853e-01 1.121545955538749695e-01 2.202110439538955688e-01 -1.025497540831565857e-01 6.247143074870109558e-02
1.462328583002090454e-01 -1.243731826543807983e-01 3.072994947433471680e-01 1.524738669395446777e-01 2.165517508983612061e-01 -6.518261134624481201e-02 -9.322188049554824829e-02 -1.617342680692672729e-01 -2.866405807435512543e-02 1.581620573997497559e-01 2.003486752510070801e-01 -1.647521182894706726e-02 1.022553071379661560e-01 4.016586840152740479e-01 -2.133777886629104614e-01 3.933583572506904602e-02 1.820503175258636475e-01 -2.221319824457168579e-01 -1.172688752412796021e-01 7.712400704622268677e-02 -1.958512365818023682e-01 1.062257885932922363e-01 1.597644537687301636e-01 2.819672226905822754e-01 1.604335755109786987e-01 -2.237167507410049438e-01 -5.613041296601295471e-02 2.560181319713592529e-01 8.658657222986221313e-02 1.239766925573348999e-01 -2.185808122158050537e-01 -4.875783622264862061e-02
6.194470188347622752e-05 -3.053829371929168701e-01 8.062639087438583374e-02 2.257704883813858032e-01 -2.452974170446395874e-01 -7.626784592866897583e-02 4.768195375800132751e-02 -1.643863320350646973e-01 -1.223875582218170166e-01 7.641369849443435669e-02 -1.916510909795761108e-01 9.470169246196746826e-02 2.735410630702972412e-02 1.812928020954132080e-01 -2.120061218738555908e-01 -2.781899571418762207e-01 5.365167930722236633e-02 -2.983920574188232422e-01 -8.611845225095748901e-02 -1.237097475677728653e-02 -3.036859631538391113e-01 -5.037909373641014099e-02 -8.013410121202468872e-02 3.968923985958099365e-01 1.442933082580566406e-01 -1.610694378614425659e-01 9.469739347696304321e-02 1.185468435287475586e-01 -1.145072057843208313e-01 2.927481234073638916e-01 5.676789209246635437e-02 -3.874992951750755310e-02
-7.600049674510955811e-02 2.087626308202743530e-01 1.679712980985641479e-01 1.729889512062072754e-01 -7.313945796340703964e-03 -2.678474783897399902e-01 -1.130432039499282837e-01 9.215752035379409790e-02 -3.452713787555694580e-02 5.117685347795486450e-02 9.218397550284862518e-03 -2.348426729440689087e-01 -1.883388608694076538e-01 -2.734288945794105530e-02 -1.608645468950271606e-01 -3.002322018146514893e-01 -6.806610524654388428e-02 -1.363175269216299057e-02 -8.556257933378219604e-02 2.235597670078277588e-01 -2.904484570026397705e-01 1.422273218631744385e-01 -1.464349478483200073e-01 5.050356984138488770e-01 -8.053370565176010132e-02 -1.416777819395065308e-01 3.949306532740592957e-02 3.803027048707008362e-02 7.543580234050750732e-02 -6.239438429474830627e-02 3.220051825046539307e-01 4.587625712156295776e-02
1.037584766745567322e-01 3.177384734153747559e-01 1.254267543554306030e-01 1.763301491737365723e-01 -6.542399525642395020e-02 -3.501444160938262939e-01 -3.651363030076026917e-02 5.457367748022079468e-02 -9.650611132383346558e-02 1.645684987306594849e-01 -6.507997959852218628e-02 -2.541961669921875000e-01 -8.065557107329368591e-03 -1.067498475313186646e-01 -1.444190889596939087e-01 3.424896001815795898e-01 4.362121224403381348e-03 -6.294091045856475830e-02 -1.343033760786056519e-01 -2.069268822669982910e-01 -4.140644073486328125e-01 2.838828787207603455e-02 -1.043948084115982056e-01 3.152824342250823975e-01 1.974487602710723877e-01 2.388524264097213745e-02 -7.162733376026153564e-02 -5.181869864463806152e-02 2.950768917798995972e-02 2.197213023900985718e-01 1.001211926341056824e-01 3.817840665578842163e-02
-2.809408865869045258e-02 4.429054632782936096e-02 -1.977057456970214844e-01 1.938481582328677177e-03 -9.455469250679016113e-02 -2.578708529472351074e-01 2.869602739810943604e-01 5.428919792175292969e-01 -1.768103986978530884e-02 -8.529578149318695068e-02 1.687537580728530884e-01 6.021552160382270813e-02 -3.910880070179700851e-03 1.941966116428375244e-01 -2.321066111326217651e-01 1.540626138448715210e-01 -7.915863394737243652e-02 -2.655436098575592041e-01 2.598882839083671570e-02 -3.363749757409095764e-02 -2.795560844242572784e-02 -8.970173448324203491e-02 -7.668530195951461792e-02 2.349326461553573608e-01 -6.370358169078826904e-02 -1.066335290670394897e-01 2.618781328201293945e-01 9.930909425020217896e-02 7.265646010637283325e-02 2.962526679039001465e-01 -9.054971486330032349e-02 -8.372665196657180786e-02
-6.527046114206314087e-02 1.923172473907470703e-01 2.470389902591705322e-01 -1.178033947944641113e-01 5.274310335516929626e-02 -3.038591742515563965e-01 -4.036288335919380188e-02 -8.006055653095245361e-02 -9.837460517883300781e-02 -5.742659419775009155e-02 8.321853727102279663e-02 9.884662181138992310e-02 1.569081097841262817e-01 2.581836879253387451e-01 -1.286197900772094727e-01 -1.255293786525726318e-01 1.151380464434623718e-01 -2.749538719654083252e-01 -1.743917912244796753e-01 3.797820210456848145e-02 -2.926839292049407959e-01 -1.492540910840034485e-02 5.346857383847236633e-02 2.536140084266662598e-01 1.114556491374969482e-01 -2.857241332530975342e-01 3.459402918815612793e-02 3.981192111968994141e-01 -1.857395619153976440e-01 -8.674690127372741699e-02 -2.012754380702972412e-01 -1.318210512399673462e-01
8.168078958988189697e-03 1.815190464258193970e-01 1.231505908071994781e-02 1.225988790392875671e-01 -1.521980166435241699e-01 -2.063851952552795410e-01 7.066048681735992432e-02 1.065266728401184082e-01 3.170150220394134521e-01 -9.578949958086013794e-02 -2.352288924157619476e-03 -1.417929083108901978e-01 2.106778919696807861e-01 2.646673023700714111e-01 -3.372624814510345459e-01 3.575673699378967285e-01 8.614612370729446411e-02 8.348646759986877441e-02 -1.610979437828063965e-02 -6.593469530344009399e-02 -1.052550040185451508e-03 4.309736192226409912e-02 -4.140473157167434692e-02 3.591053783893585205e-01 2.678358554840087891e-02 -1.013215929269790649e-01 3.781109452247619629e-01 1.084276288747787476e-01 1.943677514791488647e-01 1.080554425716400146e-01 1.280370652675628662e-01 -2.827203460037708282e-02
1.094898208975791931e-01 3.216916620731353760e-01 -2.087972760200500488e-01 -8.362568914890289307e-02 -1.334767937660217285e-01 -1.554525457322597504e-02 2.419587224721908569e-01 1.647576689720153809e-01 1.909903138875961304e-01 -3.494915068149566650e-01 1.040658950805664062e-01 -1.474898308515548706e-01 2.621373161673545837e-02 2.720391452312469482e-01 -3.180353343486785889e-01 -7.730451878160238266e-03 1.279892958700656891e-02 -2.883660197257995605e-01 -2.736815251410007477e-02 3.583192359656095505e-03 -1.187727749347686768e-01 7.384324818849563599e-02 -1.852519512176513672e-01 3.399571180343627930e-01 -9.140899032354354858e-02 -1.826845854520797729e-01 -4.350892454385757446e-02 8.800802752375602722e-03 -1.228660810738801956e-02 -5.569522827863693237e-02 -2.282750159502029419e-01 1.024457961320877075e-01
2.513054013252258301e-01 -2.342074066400527954e-01 8.493527770042419434e-02 5.195844918489456177e-03 3.137177601456642151e-02 -2.268551588058471680e-01 1.985899806022644043e-01 2.910920083522796631e-01 6.110433861613273621e-02 9.751983731985092163e-02 -2.808572165668010712e-02 2.740214765071868896e-01 5.176066607236862183e-02 2.171961069107055664e-01 1.083001047372817993e-01 5.499308183789253235e-02 -1.286593526601791382e-01 -4.487634599208831787e-01 -1.389148384332656860e-01 -1.073786839842796326e-01 -5.002646148204803467e-02 4.043601918965578079e-03 -1.003958433866500854e-01 3.222192823886871338e-01 -1.392858177423477173e-01 1.773634999990463257e-01 2.273800522089004517e-01 1.340406686067581177e-01 -1.252659112215042114e-01 1.283710896968841553e-01 -1.492624282836914062e-01 6.507436931133270264e-02
2.664183974266052246e-01 -2.430583089590072632e-01 1.050396338105201721e-01 -5.198804661631584167e-03 6.737182289361953735e-02 -9.754785150289535522e-02 1.385947018861770630e-01 1.364503949880599976e-01 -3.794613853096961975e-02 1.420285105705261230e-01 -1.326614022254943848e-01 -1.384219229221343994e-01 -3.540370985865592957e-02 3.214203119277954102e-01 -5.329832807183265686e-02 1.140097305178642273e-01 -2.667429447174072266e-01 -4.069776535034179688e-01 -2.327485382556915283e-01 -7.901363074779510498e-02 -1.565031707286834717e-01 -1.327336579561233521e-01 -1.156820803880691528e-01 1.885584443807601929e-01 2.259986475110054016e-02 -1.189492195844650269e-01 2.661397755146026611e-01 -7.147610653191804886e-03 -2.078356742858886719e-01 2.131458073854446411e-01 -2.523072659969329834e-01 4.641179367899894714e-02
-1.885164827108383179e-01 7.924377173185348511e-02 1.507605016231536865e-01 1.362984925508499146e-01 1.333030760288238525e-01 -3.392976224422454834e-01 -7.691573351621627808e-02 9.136786311864852905e-02 1.050861179828643799e-01 -4.750755801796913147e-02 -1.517167836427688599e-01 -3.468165397644042969e-01 -1.368652880191802979e-01 -2.220898494124412537e-02 -1.111255511641502380e-01 -1.778686046600341797e-02 -2.296817116439342499e-02 1.659335643053054810e-01 -4.906242340803146362e-02 1.577864140272140503e-01 -1.994782984256744385e-01 2.180280238389968872e-01 -1.122852191329002380e-01 5.204877853393554688e-01 -1.637146174907684326e-01 -5.001439899206161499e-02 -1.281186491250991821e-01 1.064870283007621765e-01 -7.838911563158035278e-02 2.902399301528930664e-01 -9.523231536149978638e-03 8.653199672698974609e-02
3.786427900195121765e-02 -7.153934240341186523e-02 1.099130138754844666e-01 3.048461675643920898e-01 5.039544403553009033e-02 -2.407050728797912598e-01 2.307275086641311646e-01 -4.155319184064865112e-02 -1.050747111439704895e-01 1.222896203398704529e-01 1.488973572850227356e-02 -8.736942708492279053e-02 1.972052156925201416e-01 3.689264059066772461e-01 -2.741024494171142578e-01 -6.353760510683059692e-02 3.309877589344978333e-02 -2.739662826061248779e-01 -1.073827371001243591e-01 -7.079387456178665161e-02 -2.992065250873565674e-01 -1.070279404520988464e-01 -2.937561087310314178e-02 2.117370814085006714e-01 -2.541595138609409332e-02 -4.101832509040832520e-01 -3.484373912215232849e-02 -2.110359519720077515e-01 -3.732734918594360352e-02 7.288213819265365601e-02 1.160774454474449158e-01 -1.038417145609855652e-01
1.743930727243423462e-01 1.484090834856033325e-01 7.078622281551361084e-02 2.045548608293756843e-04 -2.955344691872596741e-02 1.387706547975540161e-01 2.998313307762145996e-01 6.791037321090698242e-02 -1.583678126335144043e-01 1.859776824712753296e-01 -1.134305894374847412e-01 -1.628102660179138184e-01 1.713516935706138611e-02 3.133205771446228027e-01 -4.482333362102508545e-01 -1.813116818666458130e-01 -1.023154854774475098e-01 -2.916817665100097656e-01 8.852533996105194092e-03 -2.979485504329204559e-02 -2.056124508380889893e-01 6.598456203937530518e-02 1.103521585464477539e-01 2.363389581441879272e-01 -4.020388051867485046e-02 1.922949701547622681e-01 -2.312461286783218384e-02 -9.840460121631622314e-02 2.058789730072021484e-01 1.317076385021209717e-01 -2.212961018085479736e-01 1.671044975519180298e-01
8.655647188425064087e-02 -2.159443944692611694e-01 -5.044509470462799072e-02 1.622428894042968750e-01 -1.538264900445938110e-01 -4.795164242386817932e-02 4.596143960952758789e-01 -5.042856186628341675e-02 1.705655604600906372e-01 1.312510948628187180e-02 1.650205403566360474e-01 -2.196443676948547363e-01 1.443925201892852783e-01 -1.516752690076828003e-02 -2.568796277046203613e-01 5.468574538826942444e-02 -7.018226315267384052e-04 -1.527356803417205811e-01 1.285645216703414917e-01 1.231554709374904633e-02 -4.152360558509826660e-01 7.843066751956939697e-02 -1.704588383436203003e-01 3.394823372364044189e-01 -4.338929057121276855e-02 9.653632342815399170e-02 6.389945745468139648e-02 1.045633926987648010e-01 3.217811509966850281e-02 2.023402154445648193e-01 -2.060039937496185303e-01 9.456122666597366333e-02
1.518511921167373657e-01 1.706202477216720581e-01 4.003880172967910767e-02 1.237940508872270584e-02 1.137519404292106628e-01 -3.336149156093597412e-01 -5.339412391185760498e-02 6.668346375226974487e-02 1.180743128061294556e-01 1.172488182783126831e-01 -2.786538600921630859e-01 -3.871727585792541504e-01 -1.933306604623794556e-01 1.550310850143432617e-01 -3.752880692481994629e-01 1.235900521278381348e-01 6.729252636432647705e-02 9.658513963222503662e-02 -9.110397100448608398e-02 3.847207501530647278e-02 -1.370639652013778687e-01 -9.673188626766204834e-02 -4.502733051776885986e-02 2.412344366312026978e-01 -2.814663946628570557e-01 -1.923872083425521851e-01 1.560534387826919556e-01 -1.590980738401412964e-01 -3.936499729752540588e-02 -2.408034801483154297e-01 -4.465252161026000977e-02 -4.835344478487968445e-02
2.923625409603118896e-01 -1.390065550804138184e-01 3.141068220138549805e-01 1.763669550418853760e-01 2.223045378923416138e-01 -8.416406810283660889e-03 1.462297737598419189e-01 -1.167391091585159302e-01 -9.052816033363342285e-02 1.084344759583473206e-01 2.323759905993938446e-02 -7.106744498014450073e-02 -9.992048889398574829e-02 3.011830747127532959e-01 -1.757265031337738037e-01 8.704621344804763794e-02 1.344885081052780151e-01 2.653643488883972168e-02 -9.473460912704467773e-02 -2.993576601147651672e-02 -1.700824797153472900e-01 9.043302386999130249e-03 1.747778058052062988e-02 3.553625643253326416e-01 -2.268467657268047333e-02 -3.118891119956970215e-01 1.130193099379539490e-01 2.286482751369476318e-01 1.387158781290054321e-01 -1.084560453891754150e-01 -2.858688235282897949e-01 -2.375012189149856567e-01
-7.546611130237579346e-02 -1.952150464057922363e-01 4.268409684300422668e-02 1.774745061993598938e-02 -1.754404418170452118e-02 -2.899697124958038330e-01 -2.745831608772277832e-01 7.789823412895202637e-02 -3.519042953848838806e-02 2.327586561441421509e-01 2.629616763442754745e-03 -1.609527617692947388e-01 -1.543999761343002319e-01 2.250405251979827881e-01 2.431231550872325897e-02 -1.289951950311660767e-01 -4.237585514783859253e-02 -2.224345207214355469e-01 -3.865481615066528320e-01 8.487565070390701294e-02 -3.306663334369659424e-01 -1.104320585727691650e-02 7.000773400068283081e-02 3.033582568168640137e-01 -1.769661605358123779e-01 -1.101529747247695923e-01 2.899666428565979004e-01 9.028884768486022949e-02 1.727907508611679077e-01 -1.233968734741210938e-01 -9.385136514902114868e-02 -1.063167378306388855e-01
-1.057138368487358093e-01 -2.245176956057548523e-02 3.234411478042602539e-01 6.276331096887588501e-02 1.784988194704055786e-01 -1.305878907442092896e-01 9.628622233867645264e-02 -1.993768103420734406e-02 -4.600888863205909729e-02 -6.242267042398452759e-02 2.249979525804519653e-01 1.577392220497131348e-01 1.525748986750841141e-02 2.792906463146209717e-01 -6.463843584060668945e-02 -4.308864101767539978e-02 1.450707614421844482e-01 -3.945585787296295166e-01 -3.044810891151428223e-01 -5.014827847480773926e-02 -2.187944650650024414e-01 1.556724682450294495e-02 -9.256155043840408325e-02 3.764804303646087646e-01 9.821149520576000214e-03 -1.795889437198638916e-01 1.170388683676719666e-01 3.139129579067230225e-01 -1.537794768810272217e-01 -1.015378907322883606e-01 -6.521961092948913574e-02 -4.721948876976966858e-02
-1.283585280179977417e-02 3.129287436604499817e-02 4.209663867950439453e-01 2.862587105482816696e-03 -1.412209272384643555e-01 -3.176611959934234619e-01 -1.888907998800277710e-01 1.196638047695159912e-01 8.363451808691024780e-03 1.704073250293731689e-01 1.172045171260833740e-01 -9.109380096197128296e-02 -1.614945232868194580e-01 3.705671727657318115e-01 -2.652324736118316650e-01 5.194572359323501587e-02 2.510741651058197021e-01 -4.562017694115638733e-02 -7.595548778772354126e-02 -1.280060261487960815e-01 2.619740180671215057e-02 -2.775094285607337952e-02 -7.412204891443252563e-02 2.844792604446411133e-01 3.663925454020500183e-03 -2.005442418158054352e-02 -8.418100327253341675e-02 -1.752743571996688843e-01 -1.729082614183425903e-01 8.906432241201400757e-02 2.847544252872467041e-01 1.757900118827819824e-01
1.612786054611206055e-01 1.303156139329075813e-03 -5.815744865685701370e-03 8.637299388647079468e-02 1.487176772207021713e-02 -4.974451288580894470e-02 2.225129157304763794e-01 3.218614161014556885e-01 2.044695019721984863e-01 1.910065859556198120e-01 6.486247479915618896e-02 5.478180199861526489e-02 -1.252611540257930756e-02 1.285408139228820801e-01 -3.659145236015319824e-01 -6.627663969993591309e-02 2.416028380393981934e-01 -3.316625058650970459e-01 -1.645505279302597046e-01 1.661552935838699341e-01 1.291150897741317749e-01 -2.432552278041839600e-01 4.228823632001876831e-02 2.744577825069427490e-01 -2.489941120147705078e-01 -2.047759443521499634e-01 -1.964630633592605591e-01 -2.545242942869663239e-02 -8.828220516443252563e-02 1.540749669075012207e-01 -6.939040869474411011e-02 -1.211844906210899353e-01
-2.713952958583831787e-02 -2.027205079793930054e-01 1.103369891643524170e-01 4.832989722490310669e-02 -1.201935708522796631e-01 -1.987290680408477783e-01 2.985104620456695557e-01 1.759218722581863403e-01 2.975161373615264893e-01 1.587800979614257812e-01 -1.256669759750366211e-01 -5.603015050292015076e-02 4.334226995706558228e-02 -2.783537283539772034e-02 -3.021558821201324463e-01 4.125327989459037781e-02 -2.850354276597499847e-02 -4.475231170654296875e-01 -1.535387039184570312e-01 -5.638768151402473450e-02 1.708083152770996094e-01 -1.402426362037658691e-01 2.527173757553100586e-01 3.371078372001647949e-01 1.534482240676879883e-01 -1.180729717016220093e-01 4.278802871704101562e-02 -1.371951699256896973e-01 1.229559406638145447e-01 9.867338836193084717e-02 -5.682752653956413269e-02 3.049347177147865295e-02
2.942621521651744843e-02 -1.948777437210083008e-01 2.340989261865615845e-01 1.598032861948013306e-01 1.740716099739074707e-01 -1.253816634416580200e-01 1.302383244037628174e-01 -1.136471927165985107e-01 -1.430696845054626465e-01 1.425505988299846649e-02 -9.445242583751678467e-02 -1.827288717031478882e-01 7.585607469081878662e-02 2.510108947753906250e-01 -1.826734244823455811e-01 -1.739613562822341919e-01 -1.048019230365753174e-01 1.494719088077545166e-02 -1.613327115774154663e-01 1.061777304857969284e-02 -4.273592233657836914e-01 -1.408334542065858841e-02 -7.503212988376617432e-02 3.713572919368743896e-01 1.809341460466384888e-01 -3.453647494316101074e-01 4.754202440381050110e-02 -2.463167905807495117e-02 1.196370348334312439e-01 1.785837709903717041e-01 1.460496932268142700e-01 1.529944837093353271e-01
9.765272587537765503e-02 -5.537825077772140503e-02 3.997506201267242432e-02 1.404478698968887329e-01 6.018415838479995728e-02 -2.386586368083953857e-01 -7.194549590349197388e-02 7.287511974573135376e-02 -9.135179966688156128e-02 -8.475628495216369629e-02 8.424362540245056152e-02 -1.912537068128585815e-01 -8.611609041690826416e-02 3.006826341152191162e-01 -1.159318462014198303e-01 -2.255362570285797119e-01 -7.324533164501190186e-02 -1.367962211370468140e-01 -3.014492988586425781e-01 -4.909406229853630066e-02 -3.247473239898681641e-01 -1.086712814867496490e-02 6.201902031898498535e-02 2.224153131246566772e-01 1.075225248932838440e-01 -3.916133344173431396e-01 5.156782269477844238e-02 2.655315101146697998e-01 -1.575115472078323364e-01 -1.399739533662796021e-01 -1.512483209371566772e-01 3.033959269523620605e-01
-1.552736461162567139e-01 1.220214143395423889e-01 3.089684545993804932e-01 2.354903817176818848e-01 2.807625010609626770e-02 -6.183613464236259460e-02 7.459670305252075195e-02 -2.162133529782295227e-02 3.595370054244995117e-01 1.639399975538253784e-01 -1.429549902677536011e-01 -1.206262968480587006e-02 -1.053020581603050232e-01 3.500492125749588013e-02 -2.091086506843566895e-01 -5.163347721099853516e-02 5.619891360402107239e-02 -3.003742396831512451e-01 -5.221632122993469238e-02 -1.820373535156250000e-01 -4.074961543083190918e-01 2.303245216608047485e-01 -7.321309298276901245e-02 -1.542840152978897095e-02 -1.153447628021240234e-01 -1.607345491647720337e-01 -1.039782762527465820e-01 9.098207205533981323e-02 2.279463559389114380e-01 3.070753812789916992e-01 -4.557938128709793091e-02 5.915243551135063171e-02
3.392410278320312500e-01 1.760299950838088989e-01 1.051478087902069092e-02 1.578400284051895142e-01 1.067553535103797913e-01 2.564513087272644043e-01 1.915182173252105713e-01 -9.684750111773610115e-04 1.453464776277542114e-01 6.069663539528846741e-02 -4.178766161203384399e-02 -1.227453202009201050e-01 -8.048233389854431152e-02 2.400466799736022949e-01 -3.826487064361572266e-01 2.156689018011093140e-01 -9.695544838905334473e-02 -2.695627510547637939e-01 2.472982183098793030e-02 -7.166037708520889282e-02 -3.539320826530456543e-01 3.397597745060920715e-02 6.377787888050079346e-02 2.672057747840881348e-01 3.759690374135971069e-02 -1.091699581593275070e-02 2.240429073572158813e-01 -8.852732367813587189e-03 -3.497455269098281860e-03 1.665044426918029785e-01 -1.956557780504226685e-01 9.424501657485961914e-02
1.999298632144927979e-01 3.338155448436737061e-01 -5.213927477598190308e-02 6.182652339339256287e-02 -1.121623963117599487e-01 -4.169703647494316101e-02 1.627312749624252319e-01 2.133914530277252197e-01 9.801483899354934692e-02 2.068171352148056030e-01 1.484256833791732788e-01 -1.370355635881423950e-01 6.089346110820770264e-02 2.038818895816802979e-01 1.687655411660671234e-02 -1.064410358667373657e-01 -1.364344358444213867e-01 -3.744731843471527100e-01 -2.744488120079040527e-01 -8.236374706029891968e-02 -4.207790195941925049e-01 8.619005233049392700e-02 5.901510827243328094e-03 3.109467029571533203e-01 -7.325087487697601318e-02 9.505676478147506714e-02 -7.908888161182403564e-02 -1.404079049825668335e-01 7.006550580263137817e-02 -1.725361198186874390e-01 6.717777252197265625e-02 6.260967254638671875e-02
-4.902242496609687805e-02 1.878805458545684814e-02 2.985657751560211182e-01 1.594151705503463745e-01 -5.251723807305097580e-03 -2.302774488925933838e-01 2.253327369689941406e-01 -7.165910676121711731e-03 -2.403239756822586060e-01 2.429131269454956055e-01 6.025744974613189697e-02 -6.297446787357330322e-02 1.053207516670227051e-01 1.120974645018577576e-01 -1.558529734611511230e-01 -9.626576304435729980e-02 -1.201388984918594360e-01 -9.371127933263778687e-02 8.371925354003906250e-02 5.200741812586784363e-02 -3.016589581966400146e-01 1.759967654943466187e-01 -1.997744590044021606e-01 4.365381002426147461e-01 1.903475075960159302e-01 -2.066735923290252686e-01 1.172889620065689087e-01 -1.309709548950195312e-01 1.070935353636741638e-01 1.326938569545745850e-01 1.243304982781410217e-01 2.397181093692779541e-01
1.558945327997207642e-01 1.066928133368492126e-01 -7.639837265014648438e-02 2.163559943437576294e-02 7.710244506597518921e-02 -2.476813085377216339e-02 -1.790958344936370850e-01 3.527658283710479736e-01 2.638774365186691284e-02 9.932964295148849487e-02 7.484369724988937378e-02 -1.533725112676620483e-01 -9.625249356031417847e-02 -1.253570057451725006e-02 -6.123841181397438049e-02 2.211578935384750366e-01 -1.356237828731536865e-01 -3.568223416805267334e-01 -9.292511641979217529e-02 9.111508843488991261e-04 -7.915062457323074341e-02 3.822345137596130371e-01 3.066083975136280060e-02 3.459848463535308838e-01 -1.835308969020843506e-01 -2.081395089626312256e-01 2.485292702913284302e-01 1.927000656723976135e-02 7.637587189674377441e-02 1.428496539592742920e-01 -2.810443639755249023e-01 -1.463795304298400879e-01
2.030059248208999634e-01 3.326361067593097687e-03 9.735935367643833160e-03 2.696002721786499023e-01 1.366358101367950439e-01 -8.695853501558303833e-02 5.614348873496055603e-02 -2.368093729019165039e-01 1.413933187723159790e-01 9.826598316431045532e-02 -2.644414901733398438e-01 -9.699398279190063477e-02 1.614194363355636597e-02 1.026119068264961243e-01 -3.314707279205322266e-01 -2.673711627721786499e-03 4.067228361964225769e-02 -3.650403022766113281e-01 -1.897317729890346527e-02 -1.928898245096206665e-01 2.696972806006669998e-03 1.894479990005493164e-01 1.680739074945449829e-01 3.182112872600555420e-01 -2.535510361194610596e-01 -1.062873080372810364e-01 4.856339469552040100e-02 -6.438398733735084534e-03 2.457012832164764404e-01 3.048116862773895264e-01 3.117392957210540771e-02 2.766129560768604279e-02
6.559053063392639160e-02 -1.438282430171966553e-01 1.931988894939422607e-01 4.953259229660034180e-02 -5.965679883956909180e-02 -2.786765992641448975e-01 -2.109006196260452271e-01 2.244740575551986694e-01 -1.069989055395126343e-01 8.983894437551498413e-02 -9.657558985054492950e-03 -1.114746555685997009e-01 2.227546870708465576e-01 2.090075910091400146e-01 -1.642597168684005737e-01 -2.733292579650878906e-01 4.912944138050079346e-02 -2.321308106184005737e-01 -2.258206754922866821e-01 4.490828141570091248e-04 -9.881231933832168579e-02 1.385687142610549927e-01 -3.657507896423339844e-01 3.174203336238861084e-01 8.302145451307296753e-02 -7.797227799892425537e-02 6.338282674551010132e-02 2.907568216323852539e-01 4.103823378682136536e-02 -1.089814603328704834e-01 -1.977522224187850952e-01 -8.442148566246032715e-02
-9.244000166654586792e-02 -2.560984343290328979e-02 4.014528691768646240e-01 7.469788938760757446e-02 4.782172664999961853e-02 -2.553155124187469482e-01 6.391042470932006836e-02 -1.045214608311653137e-01 4.660841822624206543e-02 1.216392144560813904e-01 1.510088443756103516e-01 -1.676346808671951294e-01 2.326069772243499756e-01 3.361884057521820068e-01 -2.222325056791305542e-01 -2.046912610530853271e-01 6.432907190173864365e-03 -4.450018331408500671e-02 1.095417067408561707e-01 1.198855563998222351e-01 -2.091744840145111084e-01 5.083265528082847595e-02 -2.048720419406890869e-01 3.339116573333740234e-01 -1.300928555428981781e-02 -9.612096101045608521e-02 2.236347794532775879e-01 -9.229783713817596436e-02 7.363685965538024902e-02 9.422134608030319214e-02 2.020222246646881104e-01 2.530430555343627930e-01
1.604270040988922119e-01 1.866949349641799927e-01 2.034251391887664795e-01 -5.498799681663513184e-02 2.391533702611923218e-01 1.246004402637481689e-01 4.073360562324523926e-02 1.869881451129913330e-01 2.349669486284255981e-01 1.563260406255722046e-01 4.713695496320724487e-02 -3.571718931198120117e-01 2.127856016159057617e-01 3.858476281166076660e-01 -1.845925301313400269e-01 1.484287828207015991e-01 -2.384292706847190857e-02 -2.845612764358520508e-01 5.387997254729270935e-02 -1.145085990428924561e-01 2.198537997901439667e-02 1.459313333034515381e-01 3.277180716395378113e-02 2.911386787891387939e-01 -1.640197038650512695e-01 1.039838045835494995e-01 1.942433565855026245e-01 1.600821316242218018e-01 -7.042853534221649170e-02 -6.883668899536132812e-02 2.896855026483535767e-02 9.577631205320358276e-02
2.294232398271560669e-01 3.886826336383819580e-01 -8.913043886423110962e-02 -2.578290924429893494e-02 -2.173570841550827026e-01 2.165357023477554321e-02 3.300328552722930908e-01 5.560724437236785889e-02 -1.119647398591041565e-01 2.819587588310241699e-01 6.423864047974348068e-03 -2.482326477766036987e-01 -8.446014672517776489e-02 2.941491901874542236e-01 -2.019078284502029419e-01 -7.617214322090148926e-02 -6.645445525646209717e-02 -3.140245676040649414e-01 -1.897978931665420532e-01 -3.660046309232711792e-02 -1.209786161780357361e-01 -1.833005398511886597e-01 -6.694117933511734009e-02 1.749257296323776245e-01 -5.361945927143096924e-02 -2.749560214579105377e-02 -3.529663011431694031e-02 -5.510341748595237732e-02 1.215830296277999878e-01 2.763182222843170166e-01 -6.494742631912231445e-02 8.402489870786666870e-02
2.102596014738082886e-01 1.931006759405136108e-01 -1.645121723413467407e-01 -1.423450708389282227e-01 -1.969557851552963257e-01 8.572149276733398438e-02 2.279437184333801270e-01 2.117396891117095947e-01 2.025196254253387451e-01 -1.126715466380119324e-01 -2.310437709093093872e-02 -1.625417321920394897e-01 4.145333543419837952e-02 1.326481848955154419e-01 -2.491054534912109375e-01 2.679148316383361816e-02 4.794366285204887390e-02 -3.428451120853424072e-01 1.541603058576583862e-01 -5.906405299901962280e-02 -2.514551579952239990e-01 5.944802984595298767e-02 -3.079890012741088867e-01 2.870572805404663086e-01 -1.384546607732772827e-01 -1.247859969735145569e-01 5.343672260642051697e-02 8.488412201404571533e-02 2.939729690551757812e-01 2.064290046691894531e-01 1.229122746735811234e-02 1.981433667242527008e-02
7.990340888500213623e-02 -1.630908846855163574e-01 1.352728158235549927e-01 1.782825142145156860e-01 -1.384093314409255981e-01 5.322077497839927673e-02 3.004057565703988075e-03 -1.829667240381240845e-01 2.060162723064422607e-01 1.841283291578292847e-01 1.577654182910919189e-01 -1.110526174306869507e-01 2.837739288806915283e-01 -3.091534972190856934e-02 -2.622703313827514648e-01 3.280352056026458740e-02 1.702287048101425171e-01 -3.639492392539978027e-01 -8.124423027038574219e-02 -1.580549329519271851e-01 -1.190867722034454346e-01 7.073421776294708252e-02 4.924375191330909729e-02 4.426437020301818848e-01 -6.045050173997879028e-02 -6.246083602309226990e-02 -4.866430908441543579e-02 -7.031346112489700317e-02 3.708425462245941162e-01 1.591985672712326050e-01 -4.786231368780136108e-02 7.716854661703109741e-02
1.750180721282958984e-01 2.857385277748107910e-01 -8.343610167503356934e-02 -7.745330035686492920e-02 8.192212134599685669e-02 -1.029064506292343140e-01 3.072876930236816406e-01 1.516521275043487549e-01 -5.436214432120323181e-02 3.612584471702575684e-01 1.436656415462493896e-01 -3.435099124908447266e-01 2.153085172176361084e-01 2.540165185928344727e-01 -1.913571804761886597e-01 2.268669568002223969e-02 -3.944253921508789062e-02 -2.326225340366363525e-01 -1.322925388813018799e-01 3.216653689742088318e-02 -2.016674578189849854e-01 7.124724984169006348e-02 -2.132333070039749146e-01 2.065985202789306641e-01 -2.445245534181594849e-02 3.503002598881721497e-02 4.862129688262939453e-02 7.174408063292503357e-03 -3.009407818317413330e-01 2.486468665301799774e-02 -6.523193418979644775e-02 -1.101748198270797729e-01
-6.981001049280166626e-02 -2.754093408584594727e-01 1.994265764951705933e-01 -1.045736297965049744e-01 1.144704297184944153e-01 7.057484239339828491e-02 3.978449478745460510e-02 2.899452149868011475e-01 -8.619773387908935547e-02 5.682362243533134460e-02 -1.615004427731037140e-02 -5.624582618474960327e-02 -4.385653510689735413e-02 2.111855447292327881e-01 -2.977942824363708496e-01 1.176620349287986755e-01 8.393830806016921997e-02 -1.795053184032440186e-01 -3.773846924304962158e-01 -2.792629897594451904e-01 -1.120808199048042297e-01 2.873277366161346436e-01 -1.208826228976249695e-01 1.758878678083419800e-01 -3.013994395732879639e-01 6.145558878779411316e-02 1.704791486263275146e-01 -4.084698855876922607e-03 -1.592624187469482422e-01 -6.372022442519664764e-03 -1.426103860139846802e-01 -1.786559224128723145e-01
4.606775641441345215e-01 -2.071448788046836853e-02 1.117484122514724731e-01 2.106557227671146393e-02 9.077228605747222900e-04 7.663069665431976318e-02 2.467799484729766846e-01 4.865415021777153015e-02 1.164326742291450500e-01 1.781764477491378784e-01 7.366708666086196899e-02 -2.187422513961791992e-01 -2.148135751485824585e-02 1.651232875883579254e-02 -1.086007356643676758e-01 1.592534035444259644e-01 -2.305644601583480835e-01 -3.205831050872802734e-01 -3.311662748456001282e-02 -3.848793357610702515e-02 -2.235926389694213867e-01 -1.703059822320938110e-01 -6.342668086290359497e-02 2.552823424339294434e-01 -1.840773224830627441e-01 2.147297142073512077e-03 2.478173524141311646e-01 2.134349346160888672e-01 -2.899710237979888916e-01 8.932556957006454468e-02 -1.698636710643768311e-01 -1.823695003986358643e-02
-2.019100785255432129e-01 4.927079379558563232e-02 2.585734128952026367e-01 -1.248984858393669128e-01 -7.959012687206268311e-02 1.932350397109985352e-01 5.984480306506156921e-02 1.552647501230239868e-01 -1.887773275375366211e-01 9.700486063957214355e-02 9.562218561768531799e-03 -1.564755439758300781e-01 -2.040067613124847412e-01 2.152381688356399536e-01 -3.003697991371154785e-01 -1.198359578847885132e-01 7.243214547634124756e-02 -1.276089693419635296e-03 -2.708875238895416260e-01 -2.674083411693572998e-01 -3.178410828113555908e-01 1.084550991654396057e-01 2.545690536499023438e-01 3.195098936557769775e-01 1.593916118144989014e-01 -1.777583956718444824e-01 9.568607807159423828e-02 -1.195457577705383301e-01 -1.212681736797094345e-02 1.137888208031654358e-01 -1.314377784729003906e-01 -1.399617176502943039e-02
-1.842016726732254028e-02 -2.857950888574123383e-02 -2.632839977741241455e-02 1.724717170000076294e-01 -1.152685061097145081e-01 -5.396306514739990234e-01 1.700411587953567505e-01 1.363913863897323608e-01 1.395027637481689453e-01 4.482926428318023682e-02 -1.058751493692398071e-01 -1.949834376573562622e-01 -3.830210864543914795e-02 1.289335042238235474e-01 -3.916750252246856689e-01 1.259571462869644165e-01 -3.914213180541992188e-02 -4.048475821036845446e-04 -2.294141352176666260e-01 4.720098897814750671e-02 -1.213423609733581543e-01 2.280319482088088989e-01 -2.420779466629028320e-01 1.197751238942146301e-01 1.536658257246017456e-01 -1.261515915393829346e-01 1.532897651195526123e-01 -8.765677362680435181e-02 2.355068624019622803e-01 -5.669930577278137207e-02 1.809201240539550781e-01 -1.243896037340164185e-02
-1.956322602927684784e-02 -7.112540304660797119e-02 -5.255957692861557007e-02 8.811460435390472412e-02 -6.237067864276468754e-04 -2.694189250469207764e-01 2.710070013999938965e-01 -1.377955893985927105e-03 -1.348273642361164093e-02 2.923709452152252197e-01 8.357370644807815552e-02 -2.615604400634765625e-01 3.574283123016357422e-01 1.857513487339019775e-01 -1.019324585795402527e-01 1.498513966798782349e-01 -6.482770293951034546e-02 -7.027865946292877197e-02 -2.110181897878646851e-01 1.675260961055755615e-01 -1.676067113876342773e-01 -1.849655807018280029e-02 1.570586930029094219e-03 4.226971864700317383e-01 -1.240714490413665771e-01 -7.386560738086700439e-02 4.395096376538276672e-02 1.190542876720428467e-01 3.202936351299285889e-01 1.948715448379516602e-01 -9.338233619928359985e-02 8.215432614088058472e-02
1.193088889122009277e-01 1.954492777585983276e-01 -8.145453035831451416e-02 -1.405143737792968750e-01 -2.355614602565765381e-01 -9.201519936323165894e-02 1.540825068950653076e-01 3.267307877540588379e-01 2.260466106235980988e-02 3.290536254644393921e-02 -9.580811113119125366e-02 -4.159517586231231689e-03 7.922431081533432007e-02 1.386637240648269653e-01 -5.780835077166557312e-02 9.102059528231620789e-03 1.680486947298049927e-01 -2.433093190193176270e-01 -1.486183851957321167e-01 2.097385376691818237e-02 -1.021852120757102966e-01 -2.084466218948364258e-01 4.746956378221511841e-02 6.174711585044860840e-01 3.388572484254837036e-02 1.104334220290184021e-01 -3.631824254989624023e-02 -6.122213602066040039e-02 -9.305318817496299744e-03 2.201622277498245239e-01 -2.183803170919418335e-01 -1.580333262681961060e-01
2.070426791906356812e-01 -1.217932254076004028e-01 1.710234433412551880e-01 3.200988471508026123e-01 -8.159133791923522949e-02 -8.630203455686569214e-02 -8.888614177703857422e-02 1.778935492038726807e-01 1.452016532421112061e-01 2.918300628662109375e-01 1.466177403926849365e-01 6.464432179927825928e-02 4.830529913306236267e-02 1.357237249612808228e-01 -4.531545042991638184e-01 6.604704260826110840e-02 9.714059531688690186e-02 4.046376049518585205e-02 -2.348605245351791382e-01 -1.746474206447601318e-01 -3.143585324287414551e-01 8.758803457021713257e-02 -2.733803093433380127e-01 -1.197959948331117630e-02 3.553576767444610596e-02 -1.731785833835601807e-01 1.256848722696304321e-01 1.693302989006042480e-01 9.515127539634704590e-02 4.073300957679748535e-02 -1.388076990842819214e-01 1.036063879728317261e-01
1.390713155269622803e-01 2.678947150707244873e-01 1.758880913257598877e-01 3.084432780742645264e-01 -1.511881053447723389e-01 2.070108428597450256e-02 2.377496361732482910e-01 -4.851156100630760193e-02 1.090394239872694016e-02 1.461809724569320679e-01 1.308659762144088745e-01 -2.595858871936798096e-01 1.026716604828834534e-01 3.692981600761413574e-01 -3.812706470489501953e-01 -9.769717603921890259e-02 -2.914305031299591064e-01 -2.157454341650009155e-01 1.210458725690841675e-01 2.877578511834144592e-02 -1.737085282802581787e-01 2.008451521396636963e-01 -1.149363890290260315e-01 1.489014774560928345e-01 -4.157934337854385376e-02 2.709391713142395020e-02 -1.427022069692611694e-01 7.171190530061721802e-02 -4.787331074476242065e-02 3.621314093470573425e-02 -8.695299923419952393e-02 -2.885978855192661285e-02
-2.472198009490966797e-02 1.100554466247558594e-01 5.890144407749176025e-02 1.382799446582794189e-01 -3.015624880790710449e-01 -2.422226369380950928e-01 1.867817789316177368e-01 3.066888749599456787e-01 9.805092960596084595e-02 -1.160663515329360962e-01 -2.870370261371135712e-02 -9.558329731225967407e-02 6.021718308329582214e-02 2.672583162784576416e-01 -3.050194382667541504e-01 1.967430561780929565e-01 2.313240468502044678e-01 -4.689945280551910400e-02 -1.291241645812988281e-01 9.268137812614440918e-02 -9.986709058284759521e-02 1.918990910053253174e-02 -1.368718594312667847e-01 9.318135678768157959e-02 2.027837187051773071e-01 -2.508663535118103027e-01 1.691501140594482422e-01 1.445745080709457397e-01 1.449115723371505737e-01 3.239310681819915771e-01 1.590848118066787720e-01 1.508192270994186401e-01
-1.513446271419525146e-01 -3.209750652313232422e-01 1.868027895689010620e-01 1.787330657243728638e-01 -8.693358302116394043e-02 3.608598560094833374e-02 4.396859407424926758e-01 1.922981441020965576e-01 6.344614923000335693e-02 -8.384004235267639160e-02 1.236717551946640015e-01 -8.630574494600296021e-02 -4.811160638928413391e-02 1.772342175245285034e-01 -2.993060052394866943e-01 5.362228304147720337e-02 1.724272221326828003e-02 -2.086522281169891357e-01 5.460976622998714447e-03 -1.829281263053417206e-02 -2.897571325302124023e-01 2.043419629335403442e-01 2.135214060544967651e-01 3.467759788036346436e-01 -2.936964295804500580e-02 -1.312260329723358154e-01 6.042421236634254456e-02 -3.925052285194396973e-02 -1.661284640431404114e-02 -6.729635596275329590e-02 -7.181026041507720947e-02 1.977109760046005249e-01
2.852680087089538574e-01 2.050994932651519775e-01 4.821763336658477783e-01 9.610447450540959835e-04 -3.330250829458236694e-02 -3.962707147002220154e-02 2.414524853229522705e-01 7.402207702398300171e-02 2.576473057270050049e-01 1.606985032558441162e-01 -2.333134412765502930e-01 -3.699937462806701660e-01 2.096210718154907227e-01 1.345010846853256226e-02 -1.640943884849548340e-01 1.945342868566513062e-02 5.056376010179519653e-02 2.998593449592590332e-02 -2.084684371948242188e-01 -2.084306925535202026e-01 -8.083773404359817505e-02 1.353279203176498413e-01 2.223755419254302979e-02 2.175603806972503662e-01 -4.850124940276145935e-02 5.849923193454742432e-02 -2.449744381010532379e-02 -1.219341978430747986e-01 1.293118894100189209e-01 -4.920965433120727539e-02 2.519128099083900452e-02 1.363289952278137207e-01
2.740145623683929443e-01 -2.010363787412643433e-01 3.126034140586853027e-01 1.053033396601676941e-02 -1.252039074897766113e-01 -1.089889183640480042e-01 7.875907421112060547e-02 -1.609412133693695068e-01 1.400348395109176636e-01 2.700534164905548096e-01 3.422019258141517639e-02 -1.200319156050682068e-01 2.946509122848510742e-01 3.094227313995361328e-01 -3.260210454463958740e-01 8.970302343368530273e-02 4.726027324795722961e-02 -1.083259955048561096e-01 7.278696447610855103e-02 -4.580264165997505188e-02 -1.894311159849166870e-01 8.151917159557342529e-02 1.071999818086624146e-01 9.978026896715164185e-02 -4.884594678878784180e-02 -2.649630010128021240e-01 -6.675942335277795792e-03 1.053634509444236755e-01 -7.965397834777832031e-02 8.623734861612319946e-02 1.606590449810028076e-01 -3.366335630416870117e-01
2.109464704990386963e-01 -1.715984493494033813e-01 2.160025835037231445e-01 6.409349385648965836e-03 -1.831547021865844727e-01 -9.253268688917160034e-02 -1.899935491383075714e-02 -9.049372375011444092e-02 1.497141929576173425e-04 3.135847449302673340e-01 -2.252164632081985474e-01 -2.848138809204101562e-01 3.537760078907012939e-01 2.390202581882476807e-01 -4.210268259048461914e-01 1.275222897529602051e-01 -9.037918597459793091e-02 1.231096908450126648e-01 -1.266140374355018139e-03 -1.025573834776878357e-01 -1.233618855476379395e-01 -4.217044636607170105e-02 -3.373287618160247803e-02 2.718916237354278564e-01 5.108950426802039146e-04 -1.759275980293750763e-02 1.026204973459243774e-01 2.353733032941818237e-01 1.568712480366230011e-02 -1.511998474597930908e-01 8.291876316070556641e-02 2.410455234348773956e-02
8.241371065378189087e-02 -6.018090248107910156e-02 2.506903111934661865e-01 -4.915526509284973145e-02 6.556748598814010620e-02 -4.638706892728805542e-02 5.192403197288513184e-01 9.199611097574234009e-02 8.486972190439701080e-03 -1.373526081442832947e-02 1.363679170608520508e-01 6.873772293329238892e-02 7.919330894947052002e-02 -3.470872715115547180e-02 -2.764812111854553223e-01 1.697600483894348145e-01 6.900751590728759766e-02 -2.471958994865417480e-01 6.651525385677814484e-03 -1.019095107913017273e-01 -3.074456155300140381e-01 6.770439445972442627e-02 -1.052727997303009033e-01 2.551951110363006592e-01 -7.909208652563393116e-04 -1.132340505719184875e-01 3.555721640586853027e-01 -6.528812646865844727e-02 1.972906738519668579e-01 -2.251348346471786499e-01 1.139528676867485046e-01 7.588779926300048828e-02
-1.785049438476562500e-01 1.271790117025375366e-01 2.593759261071681976e-02 -4.428343847393989563e-03 -1.854811608791351318e-01 -4.389896094799041748e-01 -1.232891008257865906e-01 7.878205925226211548e-02 -6.595627218484878540e-02 1.469338983297348022e-01 -1.099968925118446350e-01 -1.816488653421401978e-01 8.718438446521759033e-03 1.822846233844757080e-01 -3.567478358745574951e-01 -2.118249833583831787e-01 -2.245943248271942139e-01 -4.068404436111450195e-02 9.944380074739456177e-02 1.867818534374237061e-01 -8.144758641719818115e-03 2.673627436161041260e-01 -2.542061805725097656e-01 2.991557121276855469e-01 -1.416483223438262939e-01 -1.683725118637084961e-01 -3.551831096410751343e-02 4.936177656054496765e-02 2.631216496229171753e-02 1.089899465441703796e-01 1.879943162202835083e-01 6.087788566946983337e-02
1.324492543935775757e-01 -1.223097089678049088e-02 -6.926965713500976562e-02 -9.270629286766052246e-02 -2.350430637598037720e-01 -2.379629462957382202e-01 -1.552931731566786766e-03 3.318113684654235840e-01 2.750142477452754974e-03 -8.691019564867019653e-02 1.407491862773895264e-01 -3.056416213512420654e-01 -1.651036292314529419e-01 1.701432615518569946e-01 -2.009560167789459229e-01 -1.649541780352592468e-02 2.369961887598037720e-02 -1.554806679487228394e-01 -1.812112927436828613e-01 2.620191276073455811e-01 1.784777455031871796e-02 -9.044009447097778320e-02 -9.976410865783691406e-02 4.082397222518920898e-01 -4.786057025194168091e-02 -4.235585778951644897e-02 -3.330550491809844971e-01 2.719321250915527344e-01 9.134784340858459473e-02 1.259727925062179565e-01 -2.041318081319332123e-02 -6.606946140527725220e-02
3.983076661825180054e-02 6.070510670542716980e-02 6.908884644508361816e-02 2.500678300857543945e-01 1.087232604622840881e-01 4.725663363933563232e-02 -1.997027546167373657e-02 2.667639851570129395e-01 8.872178196907043457e-02 2.099731564521789551e-01 -1.992859877645969391e-02 -3.203771114349365234e-01 7.811445742845535278e-02 2.724378705024719238e-01 1.271536602871492505e-04 2.463918030261993408e-01 7.794676721096038818e-02 -3.535960912704467773e-01 5.081841722130775452e-02 -1.958246827125549316e-01 -4.653908836189657450e-04 2.186595052480697632e-01 7.032169401645660400e-02 4.195902347564697266e-01 2.378389798104763031e-02 -7.510716468095779419e-02 1.779639124870300293e-01 8.902610093355178833e-02 -7.393440604209899902e-02 8.135040104389190674e-02 1.694622337818145752e-01 2.414938956499099731e-01
-9.986657649278640747e-02 -6.277694366872310638e-03 1.548415422439575195e-01 -7.552318274974822998e-02 -1.032046377658843994e-01 -2.903516888618469238e-01 -6.779586523771286011e-02 1.273958683013916016e-01 9.465374797582626343e-02 1.301360689103603363e-02 8.113188296556472778e-02 -2.040782123804092407e-01 -2.070862948894500732e-01 -8.324186317622661591e-03 -1.794437468051910400e-01 -1.681120395660400391e-01 -8.452382683753967285e-02 1.517783254384994507e-01 -5.744408071041107178e-02 8.844266831874847412e-02 -1.859485805034637451e-01 1.070586964488029480e-01 -2.468683719635009766e-01 5.506906509399414062e-01 -2.034906744956970215e-01 -1.394428461790084839e-01 1.217691823840141296e-01 1.764583736658096313e-01 1.861064583063125610e-01 -3.149173036217689514e-02 2.994528412818908691e-01 9.428814984858036041e-03
2.622746527194976807e-01 -1.127048060297966003e-01 1.111855208873748779e-01 1.963176429271697998e-01 -1.277022212743759155e-01 5.327079817652702332e-02 -1.179670244455337524e-01 -6.264570355415344238e-02 -1.599294692277908325e-01 4.476325213909149170e-02 -5.741269886493682861e-02 -4.830032959580421448e-02 3.884270042181015015e-02 3.470616042613983154e-01 -2.386079132556915283e-01 -1.342050731182098389e-01 -5.961172655224800110e-02 -6.632377207279205322e-02 -2.141143977642059326e-01 -1.139752194285392761e-01 -2.297242879867553711e-01 -2.984248846769332886e-02 -2.920117378234863281e-01 4.401437640190124512e-01 2.929148674011230469e-01 -2.334520816802978516e-01 -1.848948188126087189e-03 -2.069868333637714386e-02 2.090626507997512817e-01 9.898362308740615845e-02 7.740550488233566284e-02 -2.878431417047977448e-02
6.715999543666839600e-02 1.715175360441207886e-01 1.003462374210357666e-01 3.730754181742668152e-02 9.340780787169933319e-03 -1.887449175119400024e-01 1.306537389755249023e-01 5.090931802988052368e-02 1.638698875904083252e-01 2.012601494789123535e-01 -2.042232900857925415e-01 -2.423140108585357666e-01 2.199423871934413910e-02 3.226837217807769775e-01 -2.298200577497482300e-01 2.269245237112045288e-01 1.683661639690399170e-01 -8.775252848863601685e-02 7.373800873756408691e-02 2.253097854554653168e-02 -1.951977759599685669e-01 -1.739788949489593506e-01 7.623602449893951416e-02 6.071795150637626648e-02 -5.167187005281448364e-02 -1.142964512109756470e-01 2.348944097757339478e-01 3.927902579307556152e-01 1.613982766866683960e-01 2.861439883708953857e-01 -1.164800897240638733e-01 -2.366059869527816772e-01
-2.086175233125686646e-02 -1.825374737381935120e-02 2.330550998449325562e-01 6.263805180788040161e-02 -3.574442118406295776e-02 2.062973678112030029e-01 5.607952922582626343e-02 3.625751435756683350e-01 -1.797746270895004272e-01 5.583048984408378601e-02 1.782682687044143677e-01 7.951035164296627045e-03 1.689684689044952393e-01 -6.248211860656738281e-02 -4.299507141113281250e-01 6.036477629095315933e-03 -7.306715846061706543e-02 -9.228157252073287964e-02 -1.731543391942977905e-01 -1.038608774542808533e-01 -2.648494839668273926e-01 3.298987448215484619e-01 4.167677462100982666e-02 2.695136368274688721e-01 2.327656187117099762e-02 -1.829001605510711670e-01 1.117660179734230042e-01 6.901450455188751221e-02 -9.290341287851333618e-02 1.052165180444717407e-01 -3.118775486946105957e-01 -4.158191010355949402e-02
3.044004440307617188e-01 7.446458190679550171e-02 -1.384523361921310425e-01 3.714624047279357910e-02 -2.367147654294967651e-01 1.437722742557525635e-01 -4.643373936414718628e-02 2.211106717586517334e-01 -9.167699515819549561e-02 3.455453366041183472e-02 -9.091073479794431478e-06 -1.062238290905952454e-01 1.696195453405380249e-01 6.724034249782562256e-02 -2.828544378280639648e-01 2.056683450937271118e-01 -1.001023352146148682e-01 -2.195547372102737427e-01 1.532143098302185535e-03 -8.547330647706985474e-02 -1.880110800266265869e-01 2.619143724441528320e-01 7.706128805875778198e-02 4.363237917423248291e-01 -1.912172138690948486e-01 -1.637450046837329865e-02 -1.797113269567489624e-01 1.974384486675262451e-01 -2.070854604244232178e-01 1.988750994205474854e-01 -1.427872925996780396e-01 -1.687336713075637817e-02
-1.342917680740356445e-01 7.991880178451538086e-02 -4.998900741338729858e-02 9.625623375177383423e-02 -2.416030913591384888e-01 -9.673018008470535278e-03 1.518982350826263428e-01 5.783041939139366150e-02 2.412123680114746094e-01 9.337301552295684814e-02 1.222111359238624573e-01 -1.766175478696823120e-01 9.511032700538635254e-02 4.854214191436767578e-02 -2.541069090366363525e-01 -2.058801352977752686e-01 -2.003048174083232880e-02 -1.661331057548522949e-01 -3.781740367412567139e-01 2.004669308662414551e-01 -3.224241361021995544e-02 8.289640769362449646e-03 7.981818914413452148e-02 5.159674882888793945e-01 -5.910958722233772278e-02 5.957440286874771118e-02 1.218852922320365906e-01 1.468933075666427612e-01 -1.476446688175201416e-01 2.228873372077941895e-01 2.005424797534942627e-01 -8.639286458492279053e-02
2.581525146961212158e-01 -1.052490770816802979e-01 1.043104976415634155e-01 7.539174705743789673e-02 1.193068847060203552e-01 4.180939495563507080e-02 2.635257542133331299e-01 1.898195296525955200e-01 5.134620890021324158e-02 1.343678236007690430e-01 -1.194982305169105530e-01 -2.236524373292922974e-01 -1.449826732277870178e-02 2.560221254825592041e-01 1.547326613217592239e-02 1.327988803386688232e-01 -2.325219660997390747e-01 -3.613762855529785156e-01 -5.737870465964078903e-03 -1.242152154445648193e-01 -5.101757124066352844e-02 -1.530503183603286743e-01 -2.240256369113922119e-01 3.828237056732177734e-01 -1.317228283733129501e-02 -1.437860075384378433e-02 1.089930385351181030e-01 2.161209136247634888e-01 -3.155900537967681885e-01 3.947593271732330322e-02 -1.244541779160499573e-01 1.308798640966415405e-01
6.377656757831573486e-02 -2.122264951467514038e-01 3.255634605884552002e-01 1.127699762582778931e-01 2.333271689713001251e-02 -1.844194382429122925e-01 8.300682902336120605e-02 -6.344924867153167725e-02 1.975200921297073364e-01 7.125762104988098145e-02 3.817358240485191345e-02 -3.204969316720962524e-02 9.503283351659774780e-02 3.234530389308929443e-01 -1.884138584136962891e-02 -1.749051734805107117e-02 2.789914421737194061e-02 1.115350127220153809e-01 -2.832104861736297607e-01 1.082725590094923973e-03 -1.607986837625503540e-01 1.777233481407165527e-01 -3.191341161727905273e-01 2.978342473506927490e-01 8.677148818969726562e-02 -2.496372610330581665e-01 3.151249885559082031e-01 1.974571794271469116e-01 2.126547098159790039e-01 1.003104299306869507e-01 -9.131210297346115112e-02 -1.124186143279075623e-01
1.063376590609550476e-01 5.112772807478904724e-03 -9.710975736379623413e-02 9.095709025859832764e-02 2.124300897121429443e-01 -3.482527434825897217e-01 8.310616761445999146e-02 -1.240843348205089569e-02 -6.972952932119369507e-02 1.514096409082412720e-01 -1.249368861317634583e-01 -2.448005527257919312e-01 1.708110421895980835e-01 1.664481610059738159e-01 -2.395650744438171387e-01 -3.764337673783302307e-02 -2.301969751715660095e-02 9.849632531404495239e-02 -2.806287109851837158e-01 1.235577557235956192e-02 -1.505975574254989624e-01 -2.359002083539962769e-02 -2.537158131599426270e-02 3.912720084190368652e-01 -2.204863876104354858e-01 -2.655073404312133789e-01 6.966795772314071655e-02 1.002788022160530090e-01 3.502349257469177246e-01 -1.964498758316040039e-01 9.633194655179977417e-02 8.841442316770553589e-02
3.389644920825958252e-01 3.321398422122001648e-02 2.602353096008300781e-01 1.152722910046577454e-01 2.221409082412719727e-01 -3.557624220848083496e-01 1.188331469893455505e-01 -1.634019054472446442e-02 1.296812891960144043e-01 2.667732164263725281e-02 -3.152331411838531494e-01 -2.695203423500061035e-01 -7.966651022434234619e-02 1.204203888773918152e-01 -4.169929772615432739e-02 -1.915989792905747890e-03 -1.596166193485260010e-02 1.009323522448539734e-01 -1.124155595898628235e-01 -8.684427291154861450e-02 -1.389495879411697388e-01 4.977621138095855713e-02 -1.498615834861993790e-03 1.996059864759445190e-01 -8.434391766786575317e-02 -3.266036510467529297e-01 1.226088218390941620e-02 3.430256545543670654e-01 -5.560311302542686462e-02 6.518224719911813736e-03 -2.669217884540557861e-01 -4.819278791546821594e-02
8.296437561511993408e-02 1.782381832599639893e-01 2.079449295997619629e-01 -3.972671926021575928e-01 -1.776038110256195068e-01 -1.491203308105468750e-01 2.455121576786041260e-01 1.672768145799636841e-01 1.775159686803817749e-01 -5.220534652471542358e-02 -5.485115572810173035e-02 -2.506295442581176758e-01 4.677348211407661438e-02 2.020530402660369873e-01 -7.561929523944854736e-02 1.597054004669189453e-01 -6.174145638942718506e-02 -1.770186871290206909e-01 -2.978453040122985840e-01 -1.400941908359527588e-01 4.098722711205482483e-02 -9.709019958972930908e-02 3.523947671055793762e-03 1.737494766712188721e-01 1.599990949034690857e-02 -1.760929226875305176e-01 -3.435126841068267822e-01 1.452960669994354248e-01 1.193728670477867126e-01 1.847394406795501709e-01 -1.325083822011947632e-01 1.511372029781341553e-01
-8.365908265113830566e-02 -1.734497249126434326e-01 -6.643941998481750488e-02 -1.487865298986434937e-01 -8.185708522796630859e-02 -5.646366626024246216e-02 2.276817709207534790e-01 4.316847622394561768e-01 1.482557952404022217e-01 2.227110415697097778e-02 9.053702652454376221e-02 -1.071609109640121460e-01 1.046045310795307159e-02 1.449305415153503418e-01 -1.992892175912857056e-01 2.415468394756317139e-01 -3.829910885542631149e-03 -3.116225302219390869e-01 -8.656211197376251221e-02 -7.450658082962036133e-02 5.807889252901077271e-02 -9.454027563333511353e-02 2.494826726615428925e-02 4.024101197719573975e-01 9.145882725715637207e-02 -1.541392952203750610e-01 1.186845600605010986e-01 -5.348378419876098633e-02 8.260014466941356659e-03 2.415317893028259277e-01 -3.256598412990570068e-01 -1.684886813163757324e-01
2.763110101222991943e-01 -6.584556400775909424e-02 1.919552236795425415e-01 -4.773037042468786240e-03 -6.613721698522567749e-02 -1.118290051817893982e-01 2.940458357334136963e-01 3.201163709163665771e-01 1.600330919027328491e-01 -2.122371196746826172e-01 2.419607639312744141e-01 -1.855325847864151001e-01 -8.774787932634353638e-02 8.968845754861831665e-02 -2.796792984008789062e-01 1.205644682049751282e-01 9.268376231193542480e-02 1.069672778248786926e-02 -1.648392379283905029e-01 1.251435875892639160e-01 4.021649435162544250e-02 -2.629485428333282471e-01 -6.233989074826240540e-02 2.960352599620819092e-01 -1.412931829690933228e-01 -3.836571425199508667e-02 1.962466984987258911e-01 -9.161719121038913727e-03 -1.102430969476699829e-01 2.783564329147338867e-01 -1.868037134408950806e-01 7.825226336717605591e-02
1.524248719215393066e-01 -9.217637032270431519e-02 1.160346418619155884e-01 7.107975333929061890e-02 -6.638310104608535767e-02 -5.580701306462287903e-02 -2.380948327481746674e-02 9.761250019073486328e-02 -4.591470584273338318e-02 2.651880262419581413e-03 -3.145331889390945435e-02 -1.920436620712280273e-01 1.144088339060544968e-02 3.809419274330139160e-01 2.032051980495452881e-02 -1.251392364501953125e-01 2.694571316242218018e-01 1.707919389009475708e-01 -1.481253355741500854e-01 -1.767057739198207855e-02 -2.470189183950424194e-01 2.764487266540527344e-01 -1.023110300302505493e-01 3.245784342288970947e-01 -1.009089648723602295e-01 -1.926734894514083862e-01 1.013791039586067200e-01 3.886320590972900391e-01 2.570745944976806641e-01 -1.181771680712699890e-01 -1.576198041439056396e-01 -2.000626772642135620e-01
1.256669461727142334e-01 5.847840383648872375e-02 2.383219599723815918e-01 1.443122923374176025e-01 -1.778114959597587585e-02 3.977923095226287842e-02 2.776371547952294350e-03 -9.044232964515686035e-02 -2.094417661428451538e-01 1.334720849990844727e-01 3.818946704268455505e-02 -5.969917401671409607e-02 1.027873679995536804e-01 1.192315965890884399e-01 -1.896823644638061523e-01 -2.071729153394699097e-01 -1.271523684263229370e-01 -1.316527128219604492e-01 -4.123298227787017822e-01 -1.856733858585357666e-01 -3.432525396347045898e-01 -1.620565801858901978e-01 -2.186276465654373169e-01 2.628831863403320312e-01 1.102975308895111084e-01 -2.340157777070999146e-01 -1.471920609474182129e-01 -7.681430317461490631e-03 1.609246283769607544e-01 2.247768789529800415e-01 1.189210563898086548e-01 2.109413295984268188e-01
1.122889369726181030e-01 -4.166733473539352417e-03 1.466423571109771729e-01 -7.330070436000823975e-02 -3.238639980554580688e-02 2.357190288603305817e-02 6.155393645167350769e-02 4.329047501087188721e-01 4.111062735319137573e-02 2.004092186689376831e-02 1.345346868038177490e-01 -7.966107875108718872e-02 -9.249233454465866089e-02 1.147496476769447327e-01 -2.755826711654663086e-01 1.373359113931655884e-01 -8.641094714403152466e-02 -1.977027505636215210e-01 -4.514247179031372070e-01 -2.737297117710113525e-01 -1.752816373482346535e-03 3.882744610309600830e-01 -4.496185109019279480e-02 1.487449407577514648e-01 -2.309637516736984253e-01 -1.729071587324142456e-01 1.459276420064270496e-03 1.432893052697181702e-02 -1.785471588373184204e-01 8.081295341253280640e-02 -2.997443452477455139e-02 -4.124838113784790039e-02
2.315413951873779297e-01 3.115583769977092743e-02 2.876365184783935547e-01 -7.205784320831298828e-02 3.359736800193786621e-01 7.608804851770401001e-02 1.097161471843719482e-01 9.551906026899814606e-03 1.897075772285461426e-01 2.328584045171737671e-01 -3.188489004969596863e-02 -2.889286577701568604e-01 -4.074188694357872009e-02 1.639761328697204590e-01 -3.803361654281616211e-01 2.019883990287780762e-01 -1.371573507785797119e-01 -1.854523420333862305e-01 -5.296998471021652222e-02 -2.606511712074279785e-01 -1.910098195075988770e-01 -7.115670293569564819e-02 7.612683624029159546e-02 2.299929410219192505e-01 -1.179390922188758850e-01 3.045032545924186707e-02 2.658778429031372070e-01 -7.272004336118698120e-02 4.272750392556190491e-02 1.392726600170135498e-01 2.167617902159690857e-02 -3.584156185388565063e-02
8.020547777414321899e-02 2.089230269193649292e-01 1.651359200477600098e-01 -7.504613604396581650e-03 -7.148863375186920166e-02 -2.042382657527923584e-01 2.914448976516723633e-01 8.880469948053359985e-02 6.556750088930130005e-02 -2.991856336593627930e-01 -7.686130702495574951e-03 -1.173849403858184814e-01 -1.030002608895301819e-01 3.492063581943511963e-01 -1.851649433374404907e-01 -2.081862241029739380e-01 -2.734529376029968262e-01 -1.890358626842498779e-01 1.611240208148956299e-01 -1.496182978153228760e-01 1.382442750036716461e-02 5.597409978508949280e-02 -1.787508279085159302e-01 3.966909945011138916e-01 -2.649409770965576172e-01 -9.437013417482376099e-02 -3.985288739204406738e-02 -8.095199614763259888e-02 5.063414946198463440e-02 1.737606828100979328e-03 7.374008744955062866e-02 -1.355277448892593384e-01
1.992242485284805298e-01 -9.586852788925170898e-02 1.403062790632247925e-01 3.281201468780636787e-03 4.219330847263336182e-03 3.020483534783124924e-03 -1.897579878568649292e-01 -2.645493149757385254e-01 2.053809314966201782e-01 2.456076741218566895e-01 -2.310731858015060425e-01 -1.572468429803848267e-01 2.529005333781242371e-02 2.031167000532150269e-01 -3.872787356376647949e-01 8.582434616982936859e-03 1.613348424434661865e-01 -4.520326107740402222e-02 -2.431455627083778381e-02 -2.046219110488891602e-01 -2.563953697681427002e-01 -4.278044402599334717e-02 -1.848237216472625732e-01 1.495837569236755371e-01 1.600616052746772766e-02 -6.781575828790664673e-02 1.344800442457199097e-01 1.353604197502136230e-01 -2.674570679664611816e-01 3.297066688537597656e-01 -1.564045697450637817e-01 1.105375885963439941e-01
-7.608363777399063110e-02 1.036797999404370785e-03 1.165199652314186096e-01 1.976459622383117676e-01 -3.152365088462829590e-01 -7.741452008485794067e-02 8.933445066213607788e-02 1.068843528628349304e-01 1.383901536464691162e-01 2.254893258213996887e-02 1.077221035957336426e-01 -5.283309146761894226e-02 2.843021228909492493e-02 9.571897983551025391e-02 -1.171254143118858337e-01 -2.121223360300064087e-01 -1.837575137615203857e-01 -2.088376879692077637e-01 -3.160971999168395996e-01 2.160848975181579590e-01 -1.515528559684753418e-01 -2.708745747804641724e-02 -3.470733994618058205e-03 4.736853539943695068e-01 -4.572808369994163513e-02 1.714826822280883789e-01 8.885526657104492188e-02 1.473558396100997925e-01 -1.307808756828308105e-01 2.404884845018386841e-01 1.910140961408615112e-01 -2.635224163532257080e-01
-2.491995245218276978e-01 2.568013500422239304e-03 4.582009837031364441e-02 1.207462698221206665e-02 -3.165199756622314453e-01 -3.753065168857574463e-01 4.332183301448822021e-02 1.936372742056846619e-02 1.151491850614547729e-01 -1.033623293042182922e-01 1.190938651561737061e-01 -1.147567033767700195e-01 1.482515484094619751e-01 2.904489934444427490e-01 -2.418649941682815552e-01 1.452224105596542358e-01 1.066514328122138977e-01 2.302535995841026306e-02 -1.635321974754333496e-01 -3.482856601476669312e-02 -2.511217631399631500e-02 4.133176431059837341e-02 -4.801379889249801636e-02 2.581125199794769287e-01 4.249028488993644714e-02 -2.395840138196945190e-01 3.926055133342742920e-01 1.693789064884185791e-01 2.601252198219299316e-01 1.248770728707313538e-01 1.318305283784866333e-01 3.651630505919456482e-02
1.809622198343276978e-01 -1.424369867891073227e-02 1.133072003722190857e-01 -2.762732803821563721e-01 -2.742814719676971436e-01 -4.051397740840911865e-01 2.764999568462371826e-01 2.854450047016143799e-01 2.097538858652114868e-01 -9.487633407115936279e-02 -8.184835314750671387e-02 -8.775877952575683594e-02 -7.372732460498809814e-02 2.886632382869720459e-01 -1.137775629758834839e-01 9.297274798154830933e-02 3.879480063915252686e-02 -2.334142774343490601e-01 -9.004972130060195923e-02 6.399957835674285889e-02 -1.579359732568264008e-02 -1.232644636183977127e-02 1.160137057304382324e-01 1.898130476474761963e-01 -2.196937948465347290e-01 -1.507429331541061401e-01 -2.084836810827255249e-01 2.059697508811950684e-01 1.491161584854125977e-01 -6.850061565637588501e-02 1.401173789054155350e-02 -2.739119157195091248e-02
2.556611299514770508e-01 2.015900015830993652e-01 8.745713531970977783e-02 4.488861188292503357e-02 -5.006041750311851501e-02 -6.767706573009490967e-02 9.807565063238143921e-02 -4.589054733514785767e-02 1.144990250468254089e-01 5.290470272302627563e-02 -2.951152026653289795e-01 -1.177003700286149979e-02 8.261099457740783691e-02 3.979703187942504883e-01 -2.172247022390365601e-01 3.486402928829193115e-01 2.011127211153507233e-02 7.072284817695617676e-02 3.482409194111824036e-02 1.537055075168609619e-01 -2.325941622257232666e-01 -1.718010157346725464e-01 -7.474421709775924683e-02 4.056632518768310547e-01 7.681310176849365234e-02 4.269603639841079712e-02 3.900830075144767761e-02 1.673108786344528198e-01 1.677725911140441895e-01 4.589144513010978699e-02 -2.721072137355804443e-01 -5.384157970547676086e-02
1.196399852633476257e-01 -6.105772033333778381e-02 -1.794922053813934326e-01 -3.671755641698837280e-02 2.156580686569213867e-01 -2.239066660404205322e-01 -6.374634802341461182e-03 3.476478904485702515e-02 1.501251608133316040e-01 1.448305696249008179e-01 3.453720510005950928e-01 -9.566200524568557739e-02 -2.134647965431213379e-01 1.919743418693542480e-01 -1.644633859395980835e-01 -1.147290468215942383e-01 1.059147790074348450e-01 -1.674475371837615967e-01 -1.140175461769104004e-01 -6.496711820363998413e-02 -3.270091712474822998e-01 1.848219931125640869e-01 8.918683975934982300e-03 3.881871402263641357e-01 -5.938143469393253326e-03 -3.261562287807464600e-01 1.186200752854347229e-01 2.198993563652038574e-01 1.288257092237472534e-01 1.412050575017929077e-01 -4.665878042578697205e-02 -5.486239679157733917e-03
1.493847668170928955e-01 -5.389827489852905273e-02 8.248025923967361450e-02 -4.441237822175025940e-02 -1.180019602179527283e-02 1.408236920833587646e-01 5.467523634433746338e-02 2.040137201547622681e-01 -9.082194417715072632e-02 2.801328897476196289e-01 -6.421304494142532349e-02 1.947613805532455444e-02 -2.038756012916564941e-02 -2.454948611557483673e-02 -2.211479246616363525e-01 6.813974678516387939e-02 -9.882675111293792725e-02 -1.716428697109222412e-01 -3.032978773117065430e-01 -4.257767498493194580e-01 -1.218370795249938965e-01 3.856471478939056396e-01 -9.935993701219558716e-02 3.489884138107299805e-01 -2.638008296489715576e-01 -5.060569569468498230e-02 -1.166992783546447754e-01 1.442420929670333862e-01 -9.212371706962585449e-02 8.365578018128871918e-03 -3.472625464200973511e-02 -1.776314228773117065e-01
-1.868132129311561584e-02 -7.778117060661315918e-02 2.690947651863098145e-01 1.530180573463439941e-01 -1.030121892690658569e-01 4.390804842114448547e-02 -6.529065221548080444e-02 -1.848337203264236450e-01 1.430859565734863281e-01 2.961494624614715576e-01 2.864815108478069305e-02 -2.969408333301544189e-01 -1.565532833337783813e-01 8.717107027769088745e-02 -3.635458946228027344e-01 -1.167371496558189392e-01 1.089534461498260498e-01 4.002597555518150330e-02 -3.182339668273925781e-01 -1.040623858571052551e-01 -1.073366031050682068e-01 1.970677822828292847e-01 1.047439724206924438e-01 2.637101113796234131e-01 2.314296811819076538e-01 -2.381082810461521149e-02 -1.057005301117897034e-01 1.686428636312484741e-01 1.649720370769500732e-01 1.144178360700607300e-01 2.609568536281585693e-01 1.146463751792907715e-01
-8.327174931764602661e-02 -2.012539505958557129e-01 2.017771750688552856e-01 2.123923748731613159e-01 2.447827160358428955e-02 -2.225900292396545410e-01 2.149702906608581543e-01 -4.637130722403526306e-02 -2.299295663833618164e-01 1.544932574033737183e-01 1.382342129945755005e-01 -2.312314212322235107e-01 2.708925306797027588e-01 1.665700376033782959e-01 -5.983119085431098938e-02 -2.991603314876556396e-02 -7.101102173328399658e-02 -3.850941732525825500e-02 -1.286306679248809814e-01 1.055433005094528198e-01 -1.542215198278427124e-01 6.492671370506286621e-02 -8.982266485691070557e-02 3.710421323776245117e-01 -6.768742948770523071e-02 -1.323265284299850464e-01 1.462042182683944702e-01 2.768343389034271240e-01 3.548902273178100586e-01 7.068111747503280640e-02 -2.374275028705596924e-02 2.318453937768936157e-01
2.891107201576232910e-01 5.028817430138587952e-02 -1.150974445044994354e-02 1.725111454725265503e-01 -9.996075183153152466e-02 -1.410453319549560547e-01 -3.556494042277336121e-02 1.943014711141586304e-01 3.335509598255157471e-01 2.892667055130004883e-01 -1.727635860443115234e-01 5.092835798859596252e-02 1.231110915541648865e-01 2.039765566587448120e-02 -1.127875000238418579e-01 1.079227998852729797e-01 2.110534459352493286e-01 4.242199659347534180e-02 -2.746167778968811035e-01 2.029687166213989258e-01 -2.181461006402969360e-01 3.492587506771087646e-01 -1.004380211234092712e-01 1.857812106609344482e-01 -1.340040862560272217e-01 -2.166224122047424316e-01 3.034263253211975098e-01 3.953560814261436462e-02 -5.159371346235275269e-02 -5.188930779695510864e-02 -6.326346099376678467e-02 -5.273651704192161560e-02
1.875194907188415527e-01 1.105955317616462708e-01 4.367631375789642334e-01 -4.981112107634544373e-02 -1.189530789852142334e-01 -1.892937421798706055e-01 1.252344399690628052e-01 -2.417894750833511353e-01 2.554926089942455292e-03 6.871588528156280518e-02 -5.831978097558021545e-02 -3.570031523704528809e-01 -1.608870550990104675e-02 -4.877066612243652344e-02 -1.372866183519363403e-01 -2.757981047034263611e-02 4.062033593654632568e-01 -4.401329904794692993e-02 -2.434804290533065796e-01 1.117477864027023315e-01 -8.049529045820236206e-02 2.759795188903808594e-01 1.015825495123863220e-01 2.930172979831695557e-01 1.381548214703798294e-02 -1.674456708133220673e-02 -2.605118416249752045e-02 1.040181815624237061e-01 1.705830451101064682e-03 7.060196995735168457e-02 -8.796676411293447018e-04 2.071676701307296753e-01
3.633881509304046631e-01 -1.721194535493850708e-01 6.693907827138900757e-02 6.604576855897903442e-02 4.338550195097923279e-02 -1.122962012887001038e-01 1.654322743415832520e-01 9.970955550670623779e-02 1.590040177106857300e-01 5.661716312170028687e-02 3.043226338922977448e-02 -1.642731279134750366e-01 -7.855219393968582153e-02 1.221993118524551392e-01 -1.165132895112037659e-01 7.034050673246383667e-02 -2.779306769371032715e-01 -2.410424947738647461e-01 -2.433733046054840088e-01 -5.182680115103721619e-02 -2.296464741230010986e-01 -2.211908549070358276e-01 2.886654064059257507e-02 2.548401951789855957e-01 -1.572005152702331543e-01 -3.821995481848716736e-02 2.117207199335098267e-01 8.745445311069488525e-02 -3.915249109268188477e-01 1.279854029417037964e-01 -1.974350512027740479e-01 1.721924245357513428e-01
3.595358431339263916e-01 -1.782908737659454346e-01 2.598230242729187012e-01 6.607668846845626831e-02 3.314392268657684326e-02 -9.233347326517105103e-02 1.249423176050186157e-01 1.606046222150325775e-02 -6.675814092159271240e-02 9.503974020481109619e-02 -1.236018957570195198e-03 -1.689310967922210693e-01 -1.118274033069610596e-01 2.327059060335159302e-01 -1.267132069915533066e-02 1.161693185567855835e-01 -1.915809810161590576e-01 -3.535207211971282959e-01 -3.041963577270507812e-01 -7.024211436510086060e-02 -1.426142454147338867e-01 -2.715267837047576904e-01 -8.873812109231948853e-02 1.393145620822906494e-01 -9.370972216129302979e-02 -1.780249178409576416e-01 1.027526929974555969e-01 2.058972269296646118e-01 -3.373460173606872559e-01 1.444781720638275146e-01 -7.442422211170196533e-02 7.140355557203292847e-02
2.499252855777740479e-01 1.587206125259399414e-01 -6.813069432973861694e-02 -3.121363744139671326e-02 -2.166884988546371460e-01 7.438249886035919189e-02 1.655199676752090454e-01 1.325649917125701904e-01 2.435006499290466309e-01 -1.884128451347351074e-01 -2.897482365369796753e-02 -7.423535734415054321e-02 -6.359741091728210449e-02 5.966406315565109253e-02 -3.267877697944641113e-01 -2.640109658241271973e-01 -7.991503924131393433e-02 -3.408370316028594971e-01 1.779102981090545654e-01 1.790684764273464680e-03 -2.306876927614212036e-01 8.518206328153610229e-02 -2.673597037792205811e-01 3.031854927539825439e-01 -2.001443803310394287e-01 -7.266083359718322754e-02 -1.306533464230597019e-03 1.506619062274694443e-02 1.986748129129409790e-01 1.722148805856704712e-01 -1.567602008581161499e-01 -8.171087503433227539e-02
-6.041737273335456848e-03 -1.425433605909347534e-01 -2.203935943543910980e-02 3.336027264595031738e-02 -2.340352535247802734e-02 -3.489580452442169189e-01 2.740478217601776123e-01 -2.153879404067993164e-01 2.118570506572723389e-01 2.318527102470397949e-01 3.688204884529113770e-01 5.327532417140901089e-04 2.037283405661582947e-02 2.802670001983642578e-01 -2.254397720098495483e-01 -4.542277753353118896e-02 1.297039072960615158e-02 -3.988683521747589111e-01 -2.097744792699813843e-01 -5.781866610050201416e-02 -2.634411305189132690e-02 9.820576757192611694e-02 1.585552543401718140e-01 2.053916156291961670e-01 -4.198477789759635925e-02 -1.796267479658126831e-01 8.107361942529678345e-02 1.462634205818176270e-01 -5.953744798898696899e-02 6.931740790605545044e-02 4.302038345485925674e-03 1.143462732434272766e-01
1.966815590858459473e-01 1.651223897933959961e-01 1.842819601297378540e-01 1.273304224014282227e-01 4.212436452507972717e-02 -7.479243795387446880e-04 1.830527558922767639e-02 1.097315698862075806e-01 -1.855089142918586731e-02 2.562369704246520996e-01 1.366796791553497314e-01 -2.906260490417480469e-01 -1.047132164239883423e-01 3.360471129417419434e-02 -3.586302995681762695e-01 -1.066114977002143860e-01 -1.977777183055877686e-01 -4.214236438274383545e-01 -1.853410005569458008e-01 -4.063372313976287842e-02 -3.783443570137023926e-01 -2.537682354450225830e-01 1.568835824728012085e-01 1.130027100443840027e-01 1.508063971996307373e-01 6.819454580545425415e-02 5.089031532406806946e-02 4.965448752045631409e-02 -5.784879997372627258e-02 -1.073042228817939758e-01 -3.150388598442077637e-02 5.061515048146247864e-02
-1.955983787775039673e-01 6.655795127153396606e-02 1.996355801820755005e-01 -7.251747883856296539e-03 -1.858666837215423584e-01 -2.211592495441436768e-01 9.848184883594512939e-02 1.501420587301254272e-01 2.958844006061553955e-01 1.093644499778747559e-01 -4.007691144943237305e-01 -1.195230931043624878e-01 1.404106914997100830e-01 2.888708412647247314e-01 -1.318468451499938965e-01 2.273578792810440063e-01 -2.063743621110916138e-01 -2.220992594957351685e-01 -3.129576444625854492e-01 -1.006449088454246521e-01 -1.508026756346225739e-02 -1.644175499677658081e-04 -7.031535357236862183e-02 5.519974604249000549e-02 -9.583368152379989624e-02 -5.970852077007293701e-02 1.010423004627227783e-01 1.732514798641204834e-01 1.509670317173004150e-01 1.100972145795822144e-01 -1.947860419750213623e-01 -1.449848413467407227e-01
-7.019098103046417236e-02 1.100908741354942322e-01 -4.644204303622245789e-02 1.467899680137634277e-01 -2.725754082202911377e-01 -1.161407008767127991e-01 3.629705309867858887e-02 -9.648299776017665863e-03 2.493208646774291992e-01 -1.882141642272472382e-02 2.003078311681747437e-01 -8.859185874462127686e-02 8.049235492944717407e-02 1.806957572698593140e-01 -1.756198257207870483e-01 -2.142831683158874512e-01 -1.810203790664672852e-01 -1.654146313667297363e-01 -3.577063977718353271e-01 9.443080425262451172e-02 -1.535947620868682861e-02 -1.291296631097793579e-01 -5.331668257713317871e-02 4.819221496582031250e-01 -9.188702702522277832e-02 9.047612547874450684e-02 9.908618777990341187e-02 1.040152609348297119e-01 -1.362655907869338989e-01 3.305982351303100586e-01 1.527891010046005249e-01 -7.872914522886276245e-02
1.651079207658767700e-01 -8.810131996870040894e-02 1.873557865619659424e-01 -1.459215283393859863e-01 -1.416444033384323120e-01 -1.106098517775535583e-01 6.580769270658493042e-02 4.806182160973548889e-02 -1.542534083127975464e-01 -9.663021564483642578e-02 2.176846563816070557e-01 -3.212476372718811035e-01 -1.469931099563837051e-02 1.332641392946243286e-01 -3.281340897083282471e-01 -6.936531513929367065e-02 -8.729708194732666016e-02 -2.530235648155212402e-01 -2.558990716934204102e-01 1.055933833122253418e-01 1.858387738466262817e-01 -1.304039657115936279e-01 8.814148604869842529e-02 3.630579411983489990e-01 -2.952419687062501907e-03 4.403837025165557861e-02 -2.076639682054519653e-01 3.385077118873596191e-01 -1.235749013721942902e-02 1.298833489418029785e-01 -1.091137602925300598e-01 -1.657759398221969604e-01
1.778726577758789062e-01 -1.226298436522483826e-01 -1.068968232721090317e-02 1.438741087913513184e-01 -5.998810753226280212e-03 -3.310937881469726562e-01 -1.170653626322746277e-01 -4.285932704806327820e-02 1.438209265470504761e-01 4.354799985885620117e-01 -1.483254134654998779e-01 -4.530317336320877075e-02 -5.565968155860900879e-02 3.035421296954154968e-02 -3.374922573566436768e-01 3.960416093468666077e-02 1.302422955632209778e-02 1.932816207408905029e-02 -1.200479939579963684e-01 -3.979645669460296631e-02 -4.581867754459381104e-01 -6.134593859314918518e-02 -1.562154889106750488e-01 2.168895304203033447e-01 -1.121064946055412292e-01 -2.564883232116699219e-01 6.502554565668106079e-02 4.565140232443809509e-02 1.106080934405326843e-01 -1.291727721691131592e-01 -1.382358968257904053e-01 -1.380701661109924316e-01
5.745030567049980164e-02 1.378286778926849365e-01 1.375732105225324631e-02 -2.589493244886398315e-02 -9.649463742971420288e-02 1.347842812538146973e-02 3.640708923339843750e-01 2.051404118537902832e-01 1.538260281085968018e-01 -1.471434086561203003e-01 2.314657345414161682e-02 -1.764081567525863647e-01 6.093875318765640259e-02 2.605063319206237793e-01 -4.123666286468505859e-01 -2.284852564334869385e-01 1.331785917282104492e-01 -1.124634221196174622e-01 3.280612230300903320e-01 4.262613132596015930e-03 -3.097398877143859863e-01 8.535441756248474121e-02 6.620883196592330933e-02 3.097258508205413818e-01 -2.410788834095001221e-01 1.006608479656279087e-03 -3.823618590831756592e-02 6.909522414207458496e-02 -7.580984383821487427e-02 9.238345921039581299e-02 -8.754844311624765396e-04 -4.145161435008049011e-02
-4.486956074833869934e-02 -6.181303877383470535e-03 1.939077079296112061e-01 -5.298585165292024612e-03 2.671614103019237518e-02 -3.468527197837829590e-01 -2.462304830551147461e-01 4.685970023274421692e-02 4.763830825686454773e-02 1.091165170073509216e-01 -3.349778801202774048e-02 -4.185737073421478271e-01 8.860725909471511841e-02 3.024311549961566925e-02 -1.592975705862045288e-01 -1.693360880017280579e-02 2.260450571775436401e-01 -1.798187196254730225e-01 -2.324153780937194824e-01 -8.293677121400833130e-02 1.091416031122207642e-01 5.501286312937736511e-02 -1.145731378346681595e-02 3.987487554550170898e-01 1.376717351377010345e-02 -2.043996602296829224e-01 5.991215631365776062e-02 7.558485120534896851e-02 4.654629528522491455e-02 -7.536411285400390625e-02 4.010478854179382324e-01 1.148490905761718750e-01
1.617408841848373413e-01 -8.759286999702453613e-02 3.629644811153411865e-01 4.694017395377159119e-02 -9.239210188388824463e-02 -4.090582206845283508e-02 -1.873356848955154419e-01 8.354780822992324829e-02 -1.483325660228729248e-01 8.865620940923690796e-02 -4.218292236328125000e-02 -3.100970573723316193e-02 1.590688973665237427e-01 2.061703801155090332e-01 -1.793682575225830078e-01 -2.053310573101043701e-01 -9.434080868959426880e-02 -1.057989001274108887e-01 -2.583031952381134033e-01 3.126511350274085999e-02 -2.846409566700458527e-02 -3.107923641800880432e-02 -4.506508409976959229e-01 4.773544669151306152e-01 5.204478651285171509e-02 -9.423203021287918091e-02 7.889547199010848999e-02 1.605188548564910889e-01 1.247767433524131775e-01 -4.431217908859252930e-02 -1.109095364809036255e-01 -1.060935556888580322e-01
1.130474284291267395e-01 -7.911049574613571167e-02 -1.787272095680236816e-02 8.004081249237060547e-02 2.749887295067310333e-03 -2.178477197885513306e-01 1.326700299978256226e-01 -2.029801020398736000e-03 -8.783926814794540405e-02 4.047955870628356934e-01 8.358587324619293213e-02 -2.569650113582611084e-01 4.108370244503021240e-01 9.040811099112033844e-03 -2.182821184396743774e-01 1.705227196216583252e-01 8.590056002140045166e-02 -2.394879460334777832e-01 -2.098398953676223755e-01 1.538181304931640625e-01 -1.090225800871849060e-01 -1.947819069027900696e-02 1.342115253210067749e-01 3.015853762626647949e-01 -8.762364834547042847e-02 -9.770107269287109375e-02 6.854070723056793213e-02 1.718731820583343506e-01 3.274751901626586914e-01 6.394323706626892090e-02 -2.739644981920719147e-02 4.218492656946182251e-02
2.082871943712234497e-01 2.313978038728237152e-02 1.527508944272994995e-01 1.877557188272476196e-01 -4.582815244793891907e-02 -3.273347914218902588e-01 1.056253910064697266e-01 6.983598321676254272e-02 2.731910943984985352e-01 -2.578304708003997803e-01 1.288768500089645386e-01 -2.926342785358428955e-01 2.429329454898834229e-01 2.139051854610443115e-01 -2.566498219966888428e-01 2.912217676639556885e-01 1.114691868424415588e-01 -4.054378718137741089e-02 -1.969018429517745972e-01 -6.303606554865837097e-03 -8.463693410158157349e-02 -4.509178921580314636e-02 -3.145474195480346680e-02 1.219030916690826416e-01 3.749692440032958984e-02 -1.478850841522216797e-01 3.120116293430328369e-01 -1.385331992059946060e-02 -6.723449379205703735e-02 -3.153900150209665298e-03 -2.420665174722671509e-01 -1.074118092656135559e-01
6.580283492803573608e-02 1.104392483830451965e-01 3.795430958271026611e-01 2.037133574485778809e-01 -1.346181631088256836e-01 -4.019920527935028076e-01 -3.859417885541915894e-02 3.843190893530845642e-02 1.864984035491943359e-01 2.821057438850402832e-01 -2.539107389748096466e-02 -1.780427843332290649e-01 -5.392982624471187592e-03 2.129074335098266602e-01 -3.198234140872955322e-01 -3.761810436844825745e-02 3.025203049182891846e-01 -2.519187889993190765e-02 -4.590402543544769287e-02 -7.201179862022399902e-02 -3.788244910538196564e-03 2.098254114389419556e-01 -5.049716681241989136e-02 1.336587965488433838e-01 2.403927147388458252e-01 -8.674609661102294922e-02 -1.372345536947250366e-01 -1.098528224974870682e-02 -2.018601447343826294e-01 7.027588039636611938e-02 1.463305354118347168e-01 -6.478275358676910400e-02
2.389476001262664795e-01 1.916837245225906372e-01 9.810043126344680786e-02 -2.617246843874454498e-02 -1.333886831998825073e-01 4.800156503915786743e-02 1.485547870397567749e-01 1.395602524280548096e-01 -4.626449570059776306e-02 2.489174008369445801e-01 -1.259004622697830200e-01 -5.387038737535476685e-02 6.030493974685668945e-02 2.139409780502319336e-01 -4.198459088802337646e-01 4.049229621887207031e-01 1.313154119998216629e-02 -1.699043661355972290e-01 2.300910837948322296e-02 6.297132372856140137e-02 -2.669549286365509033e-01 -2.004054188728332520e-01 -6.224926188588142395e-02 1.794114857912063599e-01 7.108148187398910522e-02 4.958791285753250122e-02 1.287204474210739136e-01 2.702740132808685303e-01 2.114781588315963745e-01 1.598436832427978516e-01 -9.023041278123855591e-02 7.175057381391525269e-02
-3.494255244731903076e-02 3.314650058746337891e-02 7.791790366172790527e-02 2.586967647075653076e-01 -2.154061198234558105e-01 -2.978084981441497803e-01 2.483034282922744751e-01 -5.049877800047397614e-03 1.904389709234237671e-01 -4.932515323162078857e-02 6.840636581182479858e-02 -2.095005065202713013e-01 9.340754151344299316e-02 1.650510728359222412e-01 -2.352775186300277710e-01 1.700512832030653954e-03 2.217092216014862061e-01 -8.588210493326187134e-02 -3.761558830738067627e-01 5.724792927503585815e-02 3.783697262406349182e-02 1.263481676578521729e-01 -3.123482167720794678e-01 9.783901274204254150e-02 -1.252853218466043472e-02 -9.480575472116470337e-02 3.481933474540710449e-01 1.932980306446552277e-02 1.634179055690765381e-02 1.821204721927642822e-01 2.332034409046173096e-01 7.009568065404891968e-02
-3.759584948420524597e-02 -3.250554576516151428e-02 4.115880131721496582e-01 5.097564309835433960e-02 -3.280323147773742676e-01 -3.127250671386718750e-01 1.987405866384506226e-01 -1.018011793494224548e-01 1.171257495880126953e-01 -6.638473272323608398e-02 1.108055710792541504e-01 3.673563245683908463e-03 -1.817004941403865814e-02 1.860467195510864258e-01 -2.682212591171264648e-01 1.551203578710556030e-01 -7.491154968738555908e-02 -6.751533597707748413e-02 -7.143388688564300537e-02 1.407793611288070679e-01 1.129415035247802734e-01 -3.854027017951011658e-02 -3.107481598854064941e-01 2.078812867403030396e-01 -1.088831052184104919e-01 2.692481130361557007e-02 2.342568933963775635e-01 2.664786949753761292e-02 2.841005623340606689e-01 -1.485990826040506363e-02 -2.658664882183074951e-01 6.420220015570521355e-04
1.122294291853904724e-01 -3.177621960639953613e-01 2.268670648336410522e-01 1.434995047748088837e-02 7.436425983905792236e-02 -5.397620797157287598e-02 1.124721467494964600e-01 1.114552989602088928e-01 -8.929333090782165527e-02 -1.395618449896574020e-02 -1.436242833733558655e-02 -2.220374345779418945e-01 3.048796579241752625e-02 2.116004079580307007e-01 -2.180286347866058350e-01 1.103843678720295429e-03 -6.405778974294662476e-02 5.345037579536437988e-02 -2.417564094066619873e-01 -1.073798313736915588e-01 -2.197121083736419678e-01 3.334788084030151367e-01 -7.910297811031341553e-02 3.250287175178527832e-01 9.981255978345870972e-03 -3.688617050647735596e-01 6.479725986719131470e-02 1.953667849302291870e-01 1.869445592164993286e-01 -2.457136213779449463e-01 -1.226572766900062561e-01 -1.145043596625328064e-01
-8.608813583850860596e-02 -2.281107902526855469e-01 1.918685436248779297e-01 3.204251825809478760e-01 -8.713024109601974487e-02 -4.074026644229888916e-02 4.070308059453964233e-03 -7.774479687213897705e-02 8.557286113500595093e-02 7.234220951795578003e-02 -1.766747236251831055e-01 1.924266964197158813e-01 1.204121410846710205e-01 1.892461776733398438e-01 -2.081324011087417603e-01 -2.155266702175140381e-01 9.664693847298622131e-03 -4.415855407714843750e-01 -3.814668580889701843e-02 1.586146205663681030e-01 -3.122952580451965332e-01 -8.033911138772964478e-02 -1.596039533615112305e-01 3.091567158699035645e-01 4.367702081799507141e-02 -1.437541395425796509e-01 4.935355857014656067e-03 1.344497203826904297e-01 -1.093132570385932922e-01 1.736435592174530029e-01 1.488269120454788208e-01 1.149364113807678223e-01
3.453483283519744873e-01 3.041464686393737793e-01 4.031044617295265198e-02 -5.567148700356483459e-02 -3.302136063575744629e-01 -2.099790424108505249e-02 1.080905869603157043e-01 1.694548875093460083e-01 4.547334462404251099e-02 -4.507247358560562134e-02 -3.251219913363456726e-02 1.154538318514823914e-01 1.521499603986740112e-01 3.504960834980010986e-01 -2.014150619506835938e-01 1.239644065499305725e-01 -2.061051130294799805e-01 -1.697443872690200806e-01 3.571344912052154541e-02 -5.120563134551048279e-02 -2.824618220329284668e-01 -9.030336886644363403e-02 1.059079244732856750e-01 3.437384665012359619e-01 -8.155692368745803833e-03 -9.115006029605865479e-02 -5.806396156549453735e-02 2.368557155132293701e-01 9.456121176481246948e-02 -2.051794975996017456e-01 3.667230159044265747e-02 2.172805927693843842e-02
1.091538183391094208e-02 -1.014294251799583435e-01 3.376470804214477539e-01 4.150991886854171753e-02 -1.279102079570293427e-02 -8.759006112813949585e-02 1.919029355049133301e-01 -6.475246697664260864e-02 -2.054550200700759888e-01 1.133632436394691467e-01 5.219538882374763489e-02 1.311075873672962189e-02 2.375844269990921021e-01 2.188476026058197021e-01 -1.704372167587280273e-01 -1.603691428899765015e-01 -2.309788390994071960e-02 -4.636045545339584351e-02 6.078238599002361298e-03 1.347725540399551392e-01 -3.686494529247283936e-01 1.390022486448287964e-01 -2.261838912963867188e-01 3.919432759284973145e-01 5.625380948185920715e-02 -2.026778161525726318e-01 9.084530919790267944e-02 -2.089613117277622223e-02 2.680166624486446381e-02 2.266343384981155396e-01 2.660584151744842529e-01 2.263959497213363647e-01
7.435488700866699219e-02 -9.490632452070713043e-03 -5.926179513335227966e-02 2.112328708171844482e-01 8.107850700616836548e-02 -1.650005578994750977e-01 -1.713545769453048706e-01 3.434145450592041016e-02 -1.979029178619384766e-01 7.861474901437759399e-02 2.733545807132031769e-05 6.791199743747711182e-02 -1.329517066478729248e-01 3.576947152614593506e-01 -1.175109893083572388e-01 -7.460519671440124512e-02 1.193262636661529541e-01 -1.517272889614105225e-01 -1.043817400932312012e-01 -2.183081209659576416e-01 -1.559827476739883423e-02 1.339186280965805054e-01 -1.725720763206481934e-01 4.922315180301666260e-01 7.385765761137008667e-02 -3.168798983097076416e-01 2.183348312973976135e-02 8.000769466161727905e-02 7.676991820335388184e-02 3.917890787124633789e-01 -9.325969219207763672e-02 7.416071370244026184e-03
-6.049324199557304382e-02 7.387176156044006348e-02 5.819911020807921886e-04 1.980958692729473114e-02 -2.159135043621063232e-01 -8.897282183170318604e-02 9.412242472171783447e-02 3.363702446222305298e-02 2.861524224281311035e-01 2.606094628572463989e-02 1.442084088921546936e-02 1.023777644149959087e-03 1.260261684656143188e-01 1.752984970808029175e-01 -2.321737110614776611e-01 -3.123726546764373779e-01 -6.712708622217178345e-02 -9.689196944236755371e-02 -4.661023914813995361e-01 1.510690003633499146e-01 -1.346133500337600708e-01 -3.996086120605468750e-02 9.844551980495452881e-02 3.959725499153137207e-01 -1.018087118864059448e-01 1.055990755558013916e-01 8.803412318229675293e-02 1.160521358251571655e-01 -5.509783327579498291e-02 2.751471102237701416e-01 7.947055995464324951e-02 -2.777376770973205566e-01
1.219395920634269714e-01 1.087162718176841736e-01 -2.694173529744148254e-02 -2.232749387621879578e-02 -1.385767310857772827e-01 -1.504780948162078857e-01 1.688246130943298340e-01 2.551766335964202881e-01 3.710480928421020508e-01 -1.517670750617980957e-01 -4.250050708651542664e-02 3.488936647772789001e-02 -2.187702804803848267e-01 1.559219360351562500e-01 -3.689589798450469971e-01 1.076330393552780151e-01 -5.052647367119789124e-02 -1.981068551540374756e-01 1.192937493324279785e-01 -1.440396457910537720e-01 1.361646503210067749e-02 1.396766165271401405e-03 -2.401434443891048431e-02 3.418385684490203857e-01 2.709999084472656250e-01 -1.468222737312316895e-01 1.751251965761184692e-01 1.212760433554649353e-01 2.912151515483856201e-01 -4.805439338088035583e-02 1.534504145383834839e-01 8.700432628393173218e-02
-5.543190985918045044e-02 -1.357566118240356445e-01 2.705123508349061012e-03 2.503653466701507568e-01 -7.462067157030105591e-02 8.456709980964660645e-02 1.876585483551025391e-01 3.039633929729461670e-01 7.637879252433776855e-02 8.001445233821868896e-02 3.020787835121154785e-01 1.559931337833404541e-01 2.529622614383697510e-01 -8.598746359348297119e-02 -2.424038648605346680e-01 2.108823210000991821e-01 -1.263364702463150024e-01 -1.953579783439636230e-01 -1.531500369310379028e-01 -6.581936031579971313e-02 -1.917101144790649414e-01 2.958796918392181396e-01 1.813955791294574738e-02 4.318373203277587891e-01 -2.779970504343509674e-02 -1.423374712467193604e-01 4.919363558292388916e-02 1.671649515628814697e-01 2.232911996543407440e-02 9.580167382955551147e-02 -1.358242183923721313e-01 -2.229437045753002167e-02
-3.344698250293731689e-02 -2.939631044864654541e-01 7.631213963031768799e-02 -1.251984089612960815e-01 4.730693995952606201e-02 1.795823313295841217e-02 1.312428116798400879e-01 8.704376406967639923e-03 1.277237981557846069e-01 -3.017468154430389404e-01 -2.603045664727687836e-02 -3.234176337718963623e-01 -7.005161046981811523e-02 4.359678030014038086e-01 -3.026119172573089600e-01 4.745933786034584045e-02 1.167124882340431213e-01 -2.784463763236999512e-01 -2.492031306028366089e-01 -2.428504377603530884e-01 -1.154571399092674255e-02 1.835002452135086060e-01 1.641005277633666992e-02 1.984488815069198608e-01 -2.030431479215621948e-02 4.313592985272407532e-02 -1.772567257285118103e-02 2.392760664224624634e-01 -6.000020727515220642e-02 1.373555958271026611e-01 1.152666081907227635e-04 4.085067287087440491e-02
3.605832159519195557e-01 1.049723029136657715e-01 1.511129885911941528e-01 1.672683656215667725e-01 -1.859522238373756409e-02 3.092503547668457031e-01 2.995514869689941406e-01 1.349198967218399048e-01 -7.526266574859619141e-02 6.839969009160995483e-02 7.329822331666946411e-02 -1.828171312808990479e-01 2.572064101696014404e-02 1.739381104707717896e-01 -2.965435087680816650e-01 2.684618346393108368e-02 -2.422088570892810822e-02 -3.245787918567657471e-01 2.811801061034202576e-02 -7.112552225589752197e-02 -3.792280256748199463e-01 -1.057534739375114441e-01 7.179119158536195755e-03 2.613825500011444092e-01 -1.805045902729034424e-01 2.539161220192909241e-02 1.093288287520408630e-01 -1.335595268756151199e-02 6.689450703561306000e-03 4.501700028777122498e-02 -1.294606924057006836e-01 1.901880353689193726e-01
-5.133784934878349304e-02 1.556390430778264999e-02 1.552193164825439453e-01 1.587745398283004761e-01 2.017656713724136353e-02 -1.622913777828216553e-01 6.095826160162687302e-03 -2.071487009525299072e-01 -1.652485728263854980e-01 -1.513896584510803223e-01 -1.191373094916343689e-01 1.402312703430652618e-02 -4.448090039659291506e-04 6.257165223360061646e-02 -3.744890689849853516e-01 -2.391449809074401855e-01 -9.855657815933227539e-03 -2.133622318506240845e-01 -1.964298784732818604e-01 6.667365133762359619e-02 -3.873879611492156982e-01 -8.840178698301315308e-02 -5.800165981054306030e-02 3.892579674720764160e-01 2.848553955554962158e-01 -1.547255963087081909e-01 9.345290064811706543e-02 -4.952639341354370117e-02 1.633869856595993042e-01 2.197226285934448242e-01 1.085323914885520935e-01 8.786264806985855103e-02
-4.619860276579856873e-02 1.741591393947601318e-01 1.486691832542419434e-01 -1.045540943741798401e-01 -1.119144842959940434e-03 -3.732453584671020508e-01 -1.080393269658088684e-01 -1.317175454460084438e-03 6.978880614042282104e-02 7.651779055595397949e-02 8.826824277639389038e-02 -1.537448614835739136e-01 -1.326055228710174561e-01 -4.273333773016929626e-02 -3.859256505966186523e-01 -1.371327042579650879e-01 -1.605074405670166016e-01 1.342881843447685242e-02 6.979175657033920288e-02 1.288059353828430176e-01 -1.331373304128646851e-01 1.957042068243026733e-01 -3.026001453399658203e-01 4.820841848850250244e-01 -8.838630467653274536e-02 -1.412133425474166870e-01 1.019254326820373535e-01 4.298029467463493347e-03 -5.872653424739837646e-02 1.502258479595184326e-01 2.479765862226486206e-01 3.364024683833122253e-02
2.930243909358978271e-01 1.605689674615859985e-01 -5.140523612499237061e-02 8.309026062488555908e-02 -3.053777106106281281e-02 1.679233610630035400e-01 2.982734143733978271e-01 2.425077259540557861e-01 -3.181519731879234314e-02 2.661498785018920898e-01 8.311494439840316772e-02 -3.156448602676391602e-01 5.779413133859634399e-02 2.569883167743682861e-01 -3.235560953617095947e-01 1.176923047751188278e-02 -1.042450666427612305e-01 -3.712178468704223633e-01 -1.282264757901430130e-02 -1.827509999275207520e-01 -1.390578746795654297e-01 3.792509809136390686e-02 1.104827150702476501e-01 2.966727316379547119e-01 -6.467366963624954224e-02 9.074182063341140747e-02 2.881300076842308044e-02 4.962734505534172058e-02 -5.828649178147315979e-02 1.037471890449523926e-01 -1.074941828846931458e-01 6.817545741796493530e-02
-8.634728938341140747e-02 -9.194964170455932617e-02 2.050296403467655182e-02 9.305538237094879150e-02 -6.489282846450805664e-02 -4.263308830559253693e-03 1.081745624542236328e-01 -2.755395695567131042e-02 2.833709418773651123e-01 4.420287907123565674e-01 1.649567335844039917e-01 -2.978277802467346191e-01 9.990660101175308228e-02 2.379054725170135498e-01 -1.333239674568176270e-02 1.899673491716384888e-01 -1.015354995615780354e-03 -3.738327324390411377e-01 -5.145782232284545898e-02 -1.452225074172019958e-02 -2.191911041736602783e-01 7.366421073675155640e-02 7.530473917722702026e-02 3.195797801017761230e-01 -1.557999057695269585e-03 -2.058538943529129028e-01 -3.872015699744224548e-02 6.788896024227142334e-02 1.851617395877838135e-01 1.027240008115768433e-01 -7.832212746143341064e-02 2.460309714078903198e-01
1.532114595174789429e-01 -1.532574892044067383e-01 7.535945624113082886e-02 -1.414364855736494064e-02 9.092278778553009033e-02 -3.742911517620086670e-01 4.325510188937187195e-02 -1.242254003882408142e-01 6.415644288063049316e-02 1.804061979055404663e-01 1.441630870103836060e-01 -4.044950753450393677e-02 -1.971271485090255737e-01 4.336874783039093018e-01 -1.588382720947265625e-01 -1.677353531122207642e-01 -2.764876559376716614e-02 -2.234285026788711548e-01 -7.440389692783355713e-02 8.976944535970687866e-02 -2.591111063957214355e-01 3.196792602539062500e-01 4.068511724472045898e-02 2.756346166133880615e-01 1.393878608942031860e-01 -5.687008053064346313e-02 1.430642008781433105e-01 1.052955910563468933e-01 -1.026929449290037155e-02 2.131514251232147217e-01 -1.404496729373931885e-01 1.066777408123016357e-01
2.179688960313796997e-02 8.642002195119857788e-02 1.957875788211822510e-01 -1.998563706874847412e-01 1.235393285751342773e-01 -2.901653647422790527e-01 2.719414830207824707e-01 -1.637054830789566040e-01 -4.539948701858520508e-02 2.197542637586593628e-01 2.165461182594299316e-01 3.897245973348617554e-02 -1.353402584791183472e-01 2.023646384477615356e-01 1.949591189622879028e-02 3.394933417439460754e-02 -8.895865082740783691e-02 -4.727845489978790283e-01 -2.509011924266815186e-01 -3.322166949510574341e-02 -2.655851244926452637e-01 1.725643575191497803e-01 3.469260409474372864e-02 2.225030809640884399e-01 2.083265222609043121e-03 -2.223287895321846008e-02 1.188663095235824585e-01 6.490134447813034058e-02 7.319957762956619263e-02 1.238095387816429138e-01 2.261260002851486206e-01 -1.297205090522766113e-01
1.325404495000839233e-01 -2.045355886220932007e-01 1.562715023756027222e-01 1.237232312560081482e-01 1.209855750203132629e-01 -2.711389064788818359e-01 -5.223364382982254028e-02 1.942536234855651855e-01 -9.724882245063781738e-02 1.772305965423583984e-01 -6.693632900714874268e-02 2.805064916610717773e-01 -2.191656082868576050e-01 1.701786369085311890e-01 -2.549556493759155273e-01 -2.629481554031372070e-01 3.604338318109512329e-02 6.986772269010543823e-02 -3.411097526550292969e-01 -9.286289662122726440e-02 -2.723962962627410889e-01 1.414262652397155762e-01 -2.354671992361545563e-02 3.422623574733734131e-01 -4.705798998475074768e-02 -2.064245492219924927e-01 6.283032149076461792e-02 1.937723308801651001e-01 -4.718841984868049622e-03 5.462923645973205566e-02 -4.994006082415580750e-02 4.692243412137031555e-02
3.155133128166198730e-01 -2.161334827542304993e-02 2.644419074058532715e-01 1.095444187521934509e-01 1.893589645624160767e-01 1.322192978113889694e-02 1.508058700710535049e-02 -2.612409740686416626e-02 -1.456626057624816895e-01 1.685976833105087280e-01 5.029997974634170532e-02 -2.371951043605804443e-01 2.436605282127857208e-02 1.114659085869789124e-01 -2.023605704307556152e-01 6.865279376506805420e-02 -6.500844657421112061e-02 -4.768718183040618896e-01 -5.720405280590057373e-02 3.096194239333271980e-03 -2.462665587663650513e-01 -7.035516202449798584e-02 9.463107585906982422e-02 1.471425443887710571e-01 4.984347894787788391e-02 2.778961136937141418e-02 4.131313413381576538e-02 3.599240481853485107e-01 -4.889236390590667725e-02 6.622309237718582153e-02 -3.679491281509399414e-01 7.879359275102615356e-02
3.023380041122436523e-01 -1.734537929296493530e-01 3.213088512420654297e-01 7.510813325643539429e-02 -1.435481756925582886e-01 -1.266769319772720337e-01 3.765769302845001221e-02 3.102528490126132965e-02 -1.182356178760528564e-01 2.489490360021591187e-01 -4.997995495796203613e-02 -1.661560684442520142e-01 2.554372847080230713e-01 3.188631832599639893e-01 -5.486448407173156738e-01 2.557355165481567383e-02 -1.061655580997467041e-02 -4.958877805620431900e-03 4.157974943518638611e-02 -4.000578075647354126e-02 -3.555560484528541565e-02 -1.396517176181077957e-02 1.707923412322998047e-01 7.761095464229583740e-02 -1.050304397940635681e-01 -2.170874625444412231e-01 1.943964138627052307e-02 1.857662647962570190e-01 -5.064122006297111511e-02 4.093912988901138306e-02 1.361467093229293823e-01 -1.347282086499035358e-03
8.883453905582427979e-03 -2.621835470199584961e-01 8.660151809453964233e-02 2.381539791822433472e-01 -5.745365470647811890e-02 -2.159493416547775269e-02 3.015485107898712158e-01 -1.386712212115526199e-02 1.951700299978256226e-01 6.856157630681991577e-02 1.940134167671203613e-01 2.628604508936405182e-02 -2.087474055588245392e-02 3.126724660396575928e-01 -3.737278580665588379e-01 1.940425112843513489e-02 7.461538910865783691e-02 -2.196176648139953613e-01 -4.752901941537857056e-02 5.285186925902962685e-04 -2.179306298494338989e-01 -7.400881499052047729e-02 3.441826701164245605e-01 3.452812731266021729e-01 -1.029162295162677765e-02 3.010156750679016113e-02 3.392452746629714966e-02 1.932621300220489502e-01 -7.103928178548812866e-02 -1.494693905115127563e-01 1.236734911799430847e-02 1.973203867673873901e-01
2.184848189353942871e-01 -1.515330281108617783e-02 -2.148730680346488953e-02 -1.707498431205749512e-01 -1.006315648555755615e-02 -2.324152737855911255e-01 1.382091343402862549e-01 1.608599871397018433e-01 5.386699736118316650e-02 -1.929695755243301392e-01 2.941888868808746338e-01 -2.926226854324340820e-01 -2.510088086128234863e-01 1.591594666242599487e-01 -5.489189643412828445e-03 2.790196565911173820e-03 8.831734210252761841e-02 -5.405201390385627747e-02 -1.370302140712738037e-01 1.770360916852951050e-01 6.805356591939926147e-02 -2.332343757152557373e-01 -1.575624495744705200e-01 4.676615595817565918e-01 -3.751236572861671448e-02 1.912241429090499878e-02 5.843614041805267334e-02 2.399455755949020386e-01 5.747483670711517334e-02 1.955784559249877930e-01 -2.267664074897766113e-01 -5.907779186964035034e-02
-7.958630099892616272e-03 -4.749906063079833984e-02 -1.503456383943557739e-01 1.549494564533233643e-01 -1.396908909082412720e-01 -1.437627822160720825e-01 3.284493684768676758e-01 -8.231895416975021362e-02 1.946993172168731689e-02 -5.114151909947395325e-02 2.682328820228576660e-01 -1.890600323677062988e-01 1.058126017451286316e-01 1.225472986698150635e-01 -2.120537459850311279e-01 -1.382031738758087158e-01 -9.658778458833694458e-02 -1.191357746720314026e-01 1.190923824906349182e-01 9.189195930957794189e-02 -3.098070323467254639e-01 -6.234047934412956238e-02 -8.695405721664428711e-02 4.684256613254547119e-01 -2.006994187831878662e-01 -9.045383334159851074e-02 7.072667777538299561e-02 1.311562582850456238e-02 7.523705251514911652e-03 3.090168535709381104e-01 -4.576606675982475281e-02 2.664272189140319824e-01
1.919132620096206665e-01 -4.113112017512321472e-02 2.210810035467147827e-01 -1.686578430235385895e-02 6.615277379751205444e-02 -6.385448575019836426e-02 -3.264015614986419678e-01 1.395894736051559448e-01 -9.405331313610076904e-02 3.751333802938461304e-02 -8.226129412651062012e-02 -1.353308707475662231e-01 1.906098127365112305e-01 2.105957418680191040e-01 -3.187936246395111084e-01 -2.281573414802551270e-01 -6.529434770345687866e-02 -2.488199025392532349e-01 -1.414941400289535522e-01 1.337530207820236683e-03 4.093587771058082581e-02 -2.302758581936359406e-02 -3.581371009349822998e-01 3.555024862289428711e-01 2.352919243276119232e-02 -1.902017295360565186e-01 1.422795951366424561e-01 4.216128215193748474e-02 1.724139153957366943e-01 1.076303794980049133e-01 -1.231731995940208435e-01 -2.232841551303863525e-01
-1.170118711888790131e-02 -1.671022474765777588e-01 1.937139332294464111e-01 1.399044841527938843e-01 9.330737590789794922e-02 6.177279353141784668e-02 -8.414839953184127808e-02 1.424195170402526855e-01 2.172503024339675903e-01 7.380299270153045654e-02 8.014065772294998169e-02 -1.686589717864990234e-01 -1.603476554155349731e-01 2.662184536457061768e-01 -1.136286035180091858e-01 1.179633662104606628e-01 1.670996285974979401e-02 -3.693166002631187439e-02 -2.041913121938705444e-01 1.215393096208572388e-01 -2.706625461578369141e-01 -4.864794015884399414e-02 -1.535971164703369141e-01 3.370089232921600342e-01 5.651036649942398071e-02 -4.431926310062408447e-01 -1.159985139966011047e-01 1.338375955820083618e-01 3.049902915954589844e-01 -1.334273815155029297e-01 4.296732321381568909e-02 -2.224435657262802124e-01
-1.099058077670633793e-03 7.607650011777877808e-02 3.105118311941623688e-02 4.582017660140991211e-02 -2.393778711557388306e-01 -1.467912923544645309e-02 1.299441009759902954e-01 1.333542466163635254e-01 2.356086224317550659e-01 -1.531956065446138382e-02 2.027809023857116699e-01 -2.333794720470905304e-02 1.301438659429550171e-01 4.268682375550270081e-02 -1.759641468524932861e-01 -3.087751865386962891e-01 -3.219141811132431030e-02 -2.252079695463180542e-01 -3.297576904296875000e-01 -6.527328491210937500e-02 -1.879963874816894531e-01 -1.354132741689682007e-01 -4.377920925617218018e-02 4.783941805362701416e-01 -1.911815106868743896e-01 1.391997039318084717e-01 6.160971149802207947e-02 7.657016068696975708e-02 -1.044007018208503723e-01 2.133484780788421631e-01 1.625291258096694946e-01 -2.425993531942367554e-01
1.797284781932830811e-01 -4.703799635171890259e-02 1.323737055063247681e-01 1.493562161922454834e-01 1.536009018309414387e-03 -6.442879885435104370e-02 -2.292757779359817505e-01 -1.538711786270141602e-01 6.249067559838294983e-02 1.732949316501617432e-01 -6.900595873594284058e-02 8.203908056020736694e-02 9.319449216127395630e-02 2.414557188749313354e-01 -1.755798608064651489e-01 -1.556196957826614380e-01 -1.303485333919525146e-01 -7.675597071647644043e-02 -1.472960561513900757e-01 6.193394307047128677e-03 -1.301157772541046143e-01 -2.371223643422126770e-03 -3.019151985645294189e-01 4.860029518604278564e-01 6.406716257333755493e-02 -2.485984861850738525e-01 5.199366435408592224e-02 -4.532144591212272644e-02 1.729625910520553589e-01 3.758266866207122803e-01 -6.172579154372215271e-02 -2.079871594905853271e-01
-1.562485843896865845e-01 2.433861047029495239e-01 2.740599215030670166e-01 -2.010335586965084076e-02 1.351990550756454468e-01 -4.364235699176788330e-01 -1.414363384246826172e-01 4.982794076204299927e-02 2.490887232124805450e-02 6.641022115945816040e-02 -6.737027317285537720e-02 -3.591385185718536377e-01 -2.647194825112819672e-02 -8.976200222969055176e-02 -2.906367778778076172e-01 -8.249814808368682861e-02 3.462834656238555908e-02 -8.056779950857162476e-02 -1.787798702716827393e-01 1.135590597987174988e-01 -2.202752977609634399e-01 8.147790282964706421e-02 -2.227645367383956909e-01 3.879878818988800049e-01 -2.837026305496692657e-02 1.832832545042037964e-01 -1.548238545656204224e-01 -4.472620040178298950e-02 -2.774320915341377258e-02 -2.401669323444366455e-02 -1.502139866352081299e-02 3.484546020627021790e-02
7.117275893688201904e-02 -2.492489069700241089e-01 -5.572648718953132629e-02 8.071499317884445190e-02 3.405827879905700684e-01 -2.104866057634353638e-01 -5.335130542516708374e-02 1.688106805086135864e-01 2.000615894794464111e-01 5.259143561124801636e-02 2.033923119306564331e-01 -1.981689222157001495e-02 -7.231879979372024536e-02 2.230778485536575317e-01 -2.197363972663879395e-01 -1.787541657686233521e-01 -5.907255783677101135e-02 -1.676689237356185913e-01 -1.884869933128356934e-01 -4.970102757215499878e-02 -3.205717504024505615e-01 1.379358172416687012e-01 1.060411557555198669e-01 3.069785237312316895e-01 -1.126404106616973877e-01 -3.020931184291839600e-01 1.046085432171821594e-01 2.640226483345031738e-01 7.799790054559707642e-02 1.317863911390304565e-01 -6.821209937334060669e-02 -4.675008729100227356e-02
1.113074123859405518e-01 2.504003234207630157e-02 -1.047381758689880371e-01 -2.274189740419387817e-01 -1.572766602039337158e-01 3.720374032855033875e-02 2.220422625541687012e-01 1.664060652256011963e-01 3.328328132629394531e-01 1.483629494905471802e-01 3.063061237335205078e-01 -2.845318913459777832e-01 7.246857136487960815e-02 8.962021209299564362e-03 -2.207730412483215332e-01 -3.425346016883850098e-01 7.366888970136642456e-02 -3.252020478248596191e-01 -1.787800341844558716e-01 2.862406894564628601e-02 -1.047457531094551086e-01 5.143353343009948730e-02 -1.375426799058914185e-01 3.443662226200103760e-01 -1.421211063861846924e-01 2.476253174245357513e-02 -2.283741021528840065e-03 4.781397990882396698e-03 2.398682758212089539e-02 -3.431831672787666321e-02 -4.387357831001281738e-02 -1.503353267908096313e-01
-2.203004434704780579e-02 1.117066387087106705e-02 3.077032789587974548e-02 -8.227099478244781494e-02 -2.380484789609909058e-01 1.407758612185716629e-02 6.395164877176284790e-02 1.816249787807464600e-01 -5.943306256085634232e-03 -2.076011151075363159e-01 1.385916471481323242e-01 -3.204800486564636230e-01 5.755006521940231323e-02 2.556630373001098633e-01 -3.021289706230163574e-01 -8.122821897268295288e-02 2.054660469293594360e-01 -2.453111559152603149e-01 -2.252533584833145142e-01 1.915043443441390991e-01 -1.784145981073379517e-01 1.465710103511810303e-01 8.738517761230468750e-03 4.016117453575134277e-01 -7.768005877733230591e-02 -1.536552906036376953e-01 -2.797219455242156982e-01 3.846029192209243774e-02 -1.956340819597244263e-01 -1.353420037776231766e-02 -5.516277253627777100e-02 -1.037843525409698486e-01
1.124453321099281311e-01 3.079400360584259033e-01 1.412602514028549194e-01 1.131325513124465942e-01 1.427039597183465958e-02 -5.715476348996162415e-02 2.880617976188659668e-01 2.777698636054992676e-02 1.626997254788875580e-02 -1.912801414728164673e-01 -8.503078669309616089e-02 4.146131686866283417e-03 1.372530162334442139e-01 9.205655008554458618e-02 -2.370981574058532715e-01 7.487712055444717407e-02 -3.320379555225372314e-02 -2.241151183843612671e-01 -3.749252855777740479e-01 1.175160240381956100e-02 1.381728351116180420e-01 3.481346368789672852e-01 -1.960468590259552002e-01 1.481164395809173584e-01 4.640091210603713989e-02 -1.524608731269836426e-01 -1.041956841945648193e-01 3.684120774269104004e-01 1.148670688271522522e-01 7.959069311618804932e-02 2.126790136098861694e-01 9.938137233257293701e-02
-5.566377937793731689e-02 2.283681035041809082e-01 6.352494657039642334e-02 3.442586585879325867e-02 -2.876827120780944824e-01 7.459123432636260986e-02 1.139147058129310608e-01 4.902595281600952148e-02 7.961612194776535034e-02 -1.417126599699258804e-02 2.227236181497573853e-01 -2.614175155758857727e-02 1.345111429691314697e-01 3.479359671473503113e-02 -2.733730673789978027e-01 -3.956688567996025085e-02 -8.760663866996765137e-02 -1.535831540822982788e-01 -4.852800667285919189e-01 1.054494008421897888e-01 -2.938189208507537842e-01 -4.214217513799667358e-02 7.554729282855987549e-02 4.040718674659729004e-01 -2.234555035829544067e-02 4.225100204348564148e-02 7.871477305889129639e-02 1.939423680305480957e-01 -3.757490217685699463e-02 2.366925925016403198e-01 1.985192149877548218e-01 -7.407692074775695801e-02
1.147412974387407303e-02 -1.473612934350967407e-01 4.390980675816535950e-02 7.210180908441543579e-02 -2.896185964345932007e-02 -3.087263368070125580e-02 1.914782524108886719e-01 3.173546120524406433e-02 -4.737966880202293396e-02 -3.081898987293243408e-01 5.769123882055282593e-02 -2.232923060655593872e-01 -7.995216548442840576e-02 3.197172880172729492e-01 -3.510522842407226562e-01 3.047608397901058197e-02 1.524682044982910156e-01 -2.942242622375488281e-01 -3.200586736202239990e-01 -9.174928069114685059e-02 -3.490343515295535326e-04 1.967297792434692383e-01 1.588555276393890381e-01 3.512331247329711914e-01 2.430324442684650421e-03 1.263015568256378174e-01 -1.950104236602783203e-01 1.355820447206497192e-01 7.791233062744140625e-02 2.130603045225143433e-01 3.030924126505851746e-02 -1.250846534967422485e-01
-6.052644178271293640e-02 -2.420977056026458740e-01 2.957767620682716370e-02 8.757077157497406006e-02 -6.907965056598186493e-03 1.692464351654052734e-01 2.557708621025085449e-01 1.301280558109283447e-01 1.258586049079895020e-01 -8.376881480216979980e-02 2.845248878002166748e-01 -7.067814469337463379e-02 -1.147731244564056396e-01 2.691303491592407227e-01 -2.871374785900115967e-01 -1.801079884171485901e-02 9.779482334852218628e-02 -1.873965114355087280e-01 -5.528234690427780151e-02 -1.614277213811874390e-01 -1.314555406570434570e-01 1.197538897395133972e-01 1.595835536718368530e-01 3.895505368709564209e-01 1.381598860025405884e-01 -3.620846271514892578e-01 7.534958422183990479e-02 2.033865302801132202e-01 -7.082443684339523315e-02 1.698961406946182251e-01 1.648158431053161621e-01 -6.125108338892459869e-03
2.185266911983489990e-01 -9.521652758121490479e-02 2.677227556705474854e-01 1.686566323041915894e-02 -9.059452265501022339e-02 -6.758361309766769409e-02 -2.646310329437255859e-01 1.991758048534393311e-01 -1.815887987613677979e-01 1.382006853818893433e-01 8.008592575788497925e-02 -1.138287857174873352e-01 2.734126150608062744e-01 1.828262209892272949e-01 -2.167174965143203735e-01 -2.334882467985153198e-01 -4.851421341300010681e-02 -2.241209745407104492e-01 -1.784841865301132202e-01 1.715943962335586548e-02 -1.181983724236488342e-01 3.931325394660234451e-03 -3.609876632690429688e-01 3.726257979869842529e-01 2.109762094914913177e-02 -1.704133450984954834e-01 9.605622291564941406e-02 5.569978803396224976e-02 8.522696048021316528e-02 -1.315242499113082886e-01 -1.220882982015609741e-01 -1.359060555696487427e-01
9.834139794111251831e-02 9.713783115148544312e-02 2.756648957729339600e-01 -1.295789927244186401e-01 -1.270284950733184814e-01 2.257550135254859924e-02 -4.366194829344749451e-03 2.228496074676513672e-01 2.438924312591552734e-01 -1.909805238246917725e-01 -3.425548225641250610e-02 -2.535757422447204590e-01 -3.981907293200492859e-02 7.761398702859878540e-02 -1.711388677358627319e-01 7.456017285585403442e-02 -2.480306476354598999e-02 -2.591481804847717285e-01 -3.159860670566558838e-01 3.662690222263336182e-01 2.253455296158790588e-02 -1.130999922752380371e-01 1.234258431941270828e-02 2.961655557155609131e-01 -1.620109975337982178e-01 -2.709663473069667816e-02 1.129470318555831909e-01 1.357915103435516357e-01 -6.589160859584808350e-02 2.482994496822357178e-01 -2.931090593338012695e-01 6.979674100875854492e-02
2.262754291296005249e-01 -1.440469026565551758e-01 2.530964612960815430e-01 1.788126677274703979e-01 -4.156758263707160950e-02 -4.275534451007843018e-01 -8.264949172735214233e-02 7.916683703660964966e-02 1.593491286039352417e-01 9.562620520591735840e-02 -3.059150092303752899e-02 -1.925456821918487549e-01 -1.249445788562297821e-02 9.230661392211914062e-02 -1.404937654733657837e-01 -1.134958788752555847e-01 4.250169917941093445e-02 1.383608132600784302e-01 -7.482339441776275635e-02 -9.151169657707214355e-02 -8.155685663223266602e-02 9.891575574874877930e-02 -4.904757067561149597e-02 3.438417017459869385e-01 1.807372719049453735e-01 -3.011534512042999268e-01 -9.119269251823425293e-02 2.864437401294708252e-01 1.751643717288970947e-01 -2.807736396789550781e-01 -7.128027826547622681e-02 -1.422431170940399170e-01
8.085456490516662598e-02 -4.728638380765914917e-02 6.960100680589675903e-02 1.358220130205154419e-01 1.663130819797515869e-01 1.186996791511774063e-02 -1.707289814949035645e-01 1.399981379508972168e-01 1.419544070959091187e-01 9.916171431541442871e-02 -9.047709405422210693e-02 -2.615196071565151215e-02 -2.043943554162979126e-01 2.114205360412597656e-01 -2.509567141532897949e-01 1.116147413849830627e-01 6.729978322982788086e-02 -1.812677830457687378e-01 -2.982394099235534668e-01 7.903317362070083618e-02 -2.340769022703170776e-01 -2.311562560498714447e-02 -1.284159719944000244e-01 2.388980239629745483e-01 2.865915652364492416e-03 -3.300783932209014893e-01 -2.290418595075607300e-01 2.242256887257099152e-02 4.910927414894104004e-01 1.248698160052299500e-01 9.061233699321746826e-02 -4.744921624660491943e-02
-8.619441837072372437e-02 8.545129001140594482e-02 5.987391620874404907e-02 6.400018930435180664e-02 -2.193798124790191650e-01 -2.516492605209350586e-01 2.106396406888961792e-01 1.745263785123825073e-01 2.004415094852447510e-01 -1.622428745031356812e-01 -8.625175058841705322e-02 3.525089100003242493e-02 2.300838232040405273e-01 2.430857867002487183e-01 -3.240765929222106934e-01 2.881086170673370361e-01 2.093927115201950073e-01 1.297775935381650925e-02 6.548643112182617188e-02 -4.869067296385765076e-02 -1.661925762891769409e-01 -5.960791185498237610e-02 -8.139743655920028687e-02 2.852829992771148682e-01 2.344785034656524658e-01 -1.660947501659393311e-01 1.033717840909957886e-01 2.335311025381088257e-01 1.798682808876037598e-01 2.386315762996673584e-01 9.441268444061279297e-02 1.420473493635654449e-02
-1.360531151294708252e-02 2.253675609827041626e-01 1.213844120502471924e-01 -3.666697815060615540e-02 -2.060877382755279541e-01 -2.379608303308486938e-01 -6.428319215774536133e-02 1.740711182355880737e-01 2.899878919124603271e-01 -1.729670912027359009e-01 -4.900266975164413452e-02 -2.370117604732513428e-01 -1.673391312360763550e-01 1.837820559740066528e-01 -3.125614821910858154e-01 -1.757219433784484863e-01 -7.020607590675354004e-02 9.594445675611495972e-02 -1.022307723760604858e-01 -3.641633987426757812e-01 -1.365426629781723022e-01 3.863207995891571045e-02 -2.647470533847808838e-01 3.320989310741424561e-01 -6.104601547122001648e-02 -3.608703985810279846e-02 7.869318872690200806e-02 1.066708490252494812e-01 8.369407802820205688e-02 1.006964370608329773e-01 8.054179698228836060e-02 1.803573071956634521e-01
3.278093039989471436e-01 1.881019473075866699e-01 1.717235147953033447e-01 4.000764340162277222e-03 2.472225427627563477e-01 2.123924940824508667e-01 6.139346212148666382e-02 -9.146582335233688354e-03 3.415123373270034790e-02 1.733801811933517456e-01 -1.137083955109119415e-02 -1.364015340805053711e-01 -5.498771369457244873e-02 2.242025732994079590e-01 -3.979866802692413330e-01 1.522257030010223389e-01 -8.870657533407211304e-02 -3.647102415561676025e-01 -8.274637162685394287e-03 -1.198118403553962708e-01 -3.394220769405364990e-01 -4.247832670807838440e-02 6.763396412134170532e-02 1.791954338550567627e-01 -9.865973144769668579e-02 -3.843592107295989990e-02 2.856795787811279297e-01 1.860457286238670349e-02 7.238670438528060913e-02 1.432800740003585815e-01 -4.632701631635427475e-03 -6.920734792947769165e-02
-1.304976940155029297e-01 1.541249454021453857e-01 -1.525798626244068146e-02 4.332601651549339294e-02 -1.940300911664962769e-01 -2.363242767751216888e-02 1.735063940286636353e-01 1.780505776405334473e-01 1.029939725995063782e-01 -1.604202575981616974e-02 2.269543111324310303e-01 -1.280166804790496826e-01 5.608352273702621460e-02 1.034988984465599060e-01 -1.522598713636398315e-01 -2.227044999599456787e-01 -7.244973909109830856e-03 -2.598846256732940674e-01 -5.011855363845825195e-01 3.074532374739646912e-02 -3.312666416168212891e-01 -4.827883094549179077e-02 -1.784607023000717163e-02 3.034251034259796143e-01 -2.876481786370277405e-02 1.668422520160675049e-01 7.081209123134613037e-02 2.052618414163589478e-01 -1.291261613368988037e-01 2.028498947620391846e-01 1.724600940942764282e-01 -6.435164064168930054e-02
7.395707815885543823e-02 -8.003938943147659302e-02 2.474564462900161743e-01 4.696560278534889221e-02 1.969622448086738586e-03 2.401326224207878113e-02 -8.746457099914550781e-02 3.113962337374687195e-02 -9.490493685007095337e-02 5.514363199472427368e-02 3.325621783733367920e-02 -1.089265197515487671e-01 1.547856479883193970e-01 2.756455242633819580e-01 -3.900971710681915283e-01 -2.459343373775482178e-01 -5.110038444399833679e-03 -1.023132205009460449e-01 -3.294808864593505859e-01 -6.733777374029159546e-02 -5.072535201907157898e-02 -9.162857383489608765e-02 -2.180388271808624268e-01 3.506931662559509277e-01 1.285106092691421509e-01 -3.165958821773529053e-01 1.322738528251647949e-01 6.172099965624511242e-04 3.231925666332244873e-01 8.108700811862945557e-02 -1.398088186979293823e-01 -8.924489468336105347e-02
2.353056371212005615e-01 1.546040177345275879e-01 2.347531616687774658e-01 1.049167588353157043e-01 1.680901646614074707e-01 7.239238824695348740e-03 1.368348896503448486e-01 2.974817156791687012e-01 1.974105834960937500e-01 2.786955237388610840e-01 2.342398464679718018e-02 -3.053005635738372803e-01 5.960343778133392334e-02 3.413710594177246094e-01 -3.049217630177736282e-03 1.564255356788635254e-01 -1.418160274624824524e-02 -1.403479129076004028e-01 -4.268822446465492249e-02 -8.124060928821563721e-02 -1.680463105440139771e-01 1.496637761592864990e-01 9.369612485170364380e-02 3.866658806800842285e-01 8.275756239891052246e-02 7.306013256311416626e-02 2.551322579383850098e-01 -3.939310461282730103e-02 -1.108010187745094299e-01 -1.699133217334747314e-01 8.297492563724517822e-02 -3.155039157718420029e-03
1.706498116254806519e-01 -2.067412137985229492e-01 3.734322190284729004e-01 -8.879388123750686646e-02 6.847350299358367920e-02 -4.835847392678260803e-02 4.823141992092132568e-01 7.328270375728607178e-02 -5.961211770772933960e-02 -1.453477703034877777e-02 2.225691825151443481e-01 1.173064019531011581e-02 -2.943250723183155060e-02 2.213796675205230713e-01 -1.254881471395492554e-01 1.743432283401489258e-01 2.068745791912078857e-01 -2.737664878368377686e-01 5.161512270569801331e-02 -1.516532301902770996e-01 -1.325853914022445679e-01 -4.406873881816864014e-02 -1.937780082225799561e-01 2.360325455665588379e-01 -4.554237052798271179e-02 -5.521411448717117310e-02 2.087571024894714355e-01 -2.297608554363250732e-02 6.119273230433464050e-02 -1.608108729124069214e-02 1.256309747695922852e-01 2.472081631422042847e-01
2.406665980815887451e-01 -1.091775000095367432e-01 1.262817531824111938e-01 1.997007057070732117e-02 -1.037373915314674377e-01 -3.069635331630706787e-01 1.895282715559005737e-01 -2.409676648676395416e-02 -1.448418349027633667e-01 5.058222264051437378e-02 1.093437150120735168e-01 -3.754718005657196045e-01 -2.548763751983642578e-01 7.067535072565078735e-02 -8.610919117927551270e-02 1.312657725065946579e-02 2.302661389112472534e-01 -1.835890710353851318e-01 1.228843852877616882e-01 -2.221266925334930420e-02 -1.028127074241638184e-01 1.441491991281509399e-01 -1.427663862705230713e-01 4.440360367298126221e-01 -1.506339311599731445e-01 2.401958778500556946e-02 1.244356483221054077e-02 -2.401296943426132202e-01 1.103207655251026154e-02 1.308708568103611469e-03 4.323018342256546021e-02 2.898436784744262695e-01
1.600795835256576538e-01 1.629959642887115479e-01 1.193911209702491760e-01 1.027908474206924438e-01 -3.184992074966430664e-02 8.967013657093048096e-02 -1.476777940988540649e-01 1.449738591909408569e-01 6.784860044717788696e-02 5.894094705581665039e-02 -5.381148308515548706e-02 -7.376413792371749878e-02 -5.081439763307571411e-02 2.716588079929351807e-01 -2.339422553777694702e-01 -2.977284491062164307e-01 4.695840552449226379e-02 -1.231033578515052795e-01 -2.013302147388458252e-01 -5.487721785902976990e-02 -6.944929808378219604e-02 -4.223829507827758789e-02 -3.327910304069519043e-01 3.969351351261138916e-01 3.200912475585937500e-01 -2.787449657917022705e-01 1.753858178853988647e-01 -2.908004634082317352e-02 2.201512306928634644e-01 4.230611491948366165e-03 2.818068303167819977e-02 -1.951354146003723145e-01
1.141451895236968994e-01 -1.212709471583366394e-01 -9.746915102005004883e-02 9.987818449735641479e-02 8.917938172817230225e-02 -3.183728158473968506e-01 2.242323756217956543e-01 5.224468186497688293e-02 -3.088044002652168274e-02 2.640009522438049316e-01 5.944176390767097473e-02 -2.953967452049255371e-01 2.433558702468872070e-01 1.694340556859970093e-01 -1.197159066796302795e-01 1.848247498273849487e-01 -2.373043633997440338e-02 -2.826092541217803955e-01 -9.068613499402999878e-02 7.431605458259582520e-02 -1.789677739143371582e-01 2.328175492584705353e-02 -3.010260872542858124e-02 3.820342123508453369e-01 -1.861972510814666748e-01 -1.281621009111404419e-01 -2.795754186809062958e-02 3.958693891763687134e-02 3.767820894718170166e-01 1.188231483101844788e-01 -2.603542245924472809e-02 9.374846518039703369e-02
6.646385788917541504e-02 2.879586517810821533e-01 -1.943483017385005951e-02 9.742229431867599487e-02 8.031608164310455322e-02 -3.075284063816070557e-01 4.265122711658477783e-01 1.660001128911972046e-01 9.320823848247528076e-02 1.260881125926971436e-01 1.842907816171646118e-01 5.609364807605743408e-02 6.087667495012283325e-02 3.835869729518890381e-01 -1.884013228118419647e-02 -2.027548849582672119e-01 -4.736259952187538147e-02 -2.200147658586502075e-01 -1.854064166545867920e-01 -1.250888779759407043e-02 -4.838981106877326965e-02 2.507762312889099121e-01 2.751032449305057526e-02 2.767902314662933350e-01 1.196865811944007874e-01 2.276481539011001587e-01 -1.285935342311859131e-01 1.273055970668792725e-01 7.082573324441909790e-02 9.267453104257583618e-03 6.901740282773971558e-02 4.191143438220024109e-02
-1.701853871345520020e-01 -5.962677672505378723e-02 3.239091336727142334e-01 8.684067428112030029e-02 -3.248624876141548157e-02 2.621091715991497040e-02 -1.795045882463455200e-01 2.200277894735336304e-02 8.322897553443908691e-02 1.022755876183509827e-01 -1.363909989595413208e-01 -2.920160889625549316e-01 -2.208558470010757446e-02 -7.813823223114013672e-02 -2.353346645832061768e-01 -9.972445666790008545e-02 1.894596964120864868e-02 1.860741525888442993e-01 -1.925431340932846069e-01 4.557567834854125977e-02 -1.642716377973556519e-01 1.024527996778488159e-01 -1.010696068406105042e-01 5.875869989395141602e-01 -1.555679589509963989e-01 -2.707686424255371094e-01 1.298668980598449707e-01 -1.215959805995225906e-02 -9.910248965024948120e-02 -1.253059506416320801e-01 9.615734219551086426e-02 1.048977747559547424e-01
1.023034378886222839e-01 -2.541759014129638672e-01 2.595951855182647705e-01 1.524092704057693481e-01 1.793104689568281174e-03 -1.350154131650924683e-01 -1.912032440304756165e-02 1.812973320484161377e-01 1.065909396857023239e-02 -3.385975956916809082e-02 2.445025742053985596e-01 -7.248642295598983765e-02 -4.686317592859268188e-02 1.747746169567108154e-01 2.865326590836048126e-02 -1.368178874254226685e-01 -7.856502383947372437e-02 -2.198512554168701172e-01 -2.700029313564300537e-01 1.260305643081665039e-01 -1.461404114961624146e-01 1.021625194698572159e-02 1.303547918796539307e-01 3.277566432952880859e-01 1.941235959529876709e-01 -2.432830035686492920e-01 1.582009047269821167e-01 2.805386781692504883e-01 -1.031107753515243530e-01 -1.809463798999786377e-01 7.876663003116846085e-04 3.621062040328979492e-01
2.352353930473327637e-01 3.567383810877799988e-02 2.044812142848968506e-01 2.252095192670822144e-02 2.501775324344635010e-01 -3.068239390850067139e-01 5.766225606203079224e-02 8.517590910196304321e-02 2.467431873083114624e-01 2.879429161548614502e-01 -2.208127826452255249e-01 -3.334647417068481445e-01 -1.547767221927642822e-01 2.228939682245254517e-01 -3.332208395004272461e-01 4.794944077730178833e-02 1.868347972631454468e-01 1.496727019548416138e-01 -1.357961148023605347e-01 -1.000599786639213562e-01 -2.513259463012218475e-02 -9.237495809793472290e-02 3.800194710493087769e-02 1.727669090032577515e-01 -3.663194924592971802e-02 -5.926484987139701843e-02 8.730872720479965210e-02 4.900372028350830078e-02 9.022399783134460449e-02 -1.394758969545364380e-01 -2.244800515472888947e-02 -2.717424333095550537e-01
-1.502253860235214233e-01 -1.216638833284378052e-01 7.088370621204376221e-02 1.238760203123092651e-01 9.452780336141586304e-02 1.412068456411361694e-01 3.669305741786956787e-01 1.037832815200090408e-02 -2.475975826382637024e-02 5.559277907013893127e-02 2.779204845428466797e-01 -3.592032566666603088e-02 -7.294563204050064087e-02 2.899582982063293457e-01 -9.983330965042114258e-02 -8.641432970762252808e-03 8.576225489377975464e-02 -1.278572380542755127e-01 -1.133172661066055298e-01 -1.680130660533905029e-01 -2.480013519525527954e-01 1.323072910308837891e-01 -1.746688634157180786e-01 3.619101643562316895e-01 -8.703542500734329224e-02 -2.462119162082672119e-01 -4.070275276899337769e-02 1.236331090331077576e-01 -5.542220547795295715e-02 3.659068346023559570e-01 3.885757178068161011e-02 -2.609429955482482910e-01
-3.374158963561058044e-02 -5.258887540549039841e-03 2.511264085769653320e-01 1.265224516391754150e-01 -5.404881760478019714e-02 -4.584085568785667419e-02 2.147518992424011230e-01 1.368201673030853271e-01 1.556996908038854599e-02 -3.087921068072319031e-02 1.519229710102081299e-01 -2.306982278823852539e-01 2.357107102870941162e-01 1.164744272828102112e-01 -1.204734016209840775e-02 -1.810745000839233398e-01 1.858720332384109497e-01 -4.217078089714050293e-01 -2.548382803797721863e-02 -1.802586615085601807e-01 -2.196846306324005127e-01 2.854260988533496857e-02 9.615211933851242065e-02 2.221373766660690308e-01 -3.023358881473541260e-01 -2.829054594039916992e-01 -2.216022908687591553e-01 -5.290386453270912170e-02 -9.163325279951095581e-02 1.278052181005477905e-01 -1.739933714270591736e-02 2.622334063053131104e-01
2.244922369718551636e-01 3.140980303287506104e-01 -8.124326169490814209e-02 1.812042444944381714e-01 -1.162015870213508606e-01 -1.452796999365091324e-02 2.580922245979309082e-01 1.140184029936790466e-01 1.096439268440008163e-02 3.133184015750885010e-01 1.786548346281051636e-01 -3.538976013660430908e-01 1.910038641653954983e-03 3.732301592826843262e-01 -1.801809668540954590e-01 4.086726531386375427e-02 2.906018681824207306e-02 -2.307707071304321289e-01 -7.634087651968002319e-02 1.084101647138595581e-01 -1.303345859050750732e-01 -8.016603998839855194e-03 6.917438656091690063e-02 3.360282480716705322e-01 -1.458057761192321777e-01 2.701566368341445923e-02 -5.379665270447731018e-02 3.477817028760910034e-02 -1.011320054531097412e-01 -1.242171376943588257e-01 -8.874119073152542114e-02 -1.524400115013122559e-01
1.646801084280014038e-02 -2.321598231792449951e-01 9.160332381725311279e-03 5.817471537739038467e-03 8.132383227348327637e-02 -1.303225904703140259e-01 1.779120713472366333e-01 1.124948561191558838e-01 1.914981007575988770e-02 -2.777271270751953125e-01 4.043154790997505188e-02 -2.616523206233978271e-01 -1.176390945911407471e-01 4.201794862747192383e-01 -3.372938036918640137e-01 1.196921840310096741e-01 3.824070468544960022e-02 -2.783901393413543701e-01 -2.810781896114349365e-01 -3.646465241909027100e-01 3.338315989822149277e-03 1.363524049520492554e-01 7.072854042053222656e-02 2.316942662000656128e-01 -3.720089048147201538e-02 6.143047288060188293e-02 -1.175409555435180664e-01 3.125390037894248962e-02 -5.646624416112899780e-02 1.406511217355728149e-01 -1.658940315246582031e-02 -1.757431030273437500e-02
-4.382590949535369873e-02 -1.604988574981689453e-01 3.799732029438018799e-02 -9.346287697553634644e-02 8.578347414731979370e-02 -7.464180700480937958e-03 1.410665810108184814e-01 1.111723259091377258e-01 -4.651957377791404724e-02 1.196425929665565491e-01 -8.281873911619186401e-02 -2.259792983531951904e-01 -6.655653007328510284e-03 2.614847719669342041e-01 -3.819893300533294678e-01 -2.331850826740264893e-01 4.191976413130760193e-02 -4.723670184612274170e-01 -1.004303768277168274e-01 -4.775942303240299225e-03 -1.524472087621688843e-01 1.762213185429573059e-02 1.636954247951507568e-01 2.029062509536743164e-01 8.723776042461395264e-02 3.772239983081817627e-01 1.522099226713180542e-01 2.143733948469161987e-02 1.796196848154067993e-01 9.114864468574523926e-02 2.882939390838146210e-02 1.946800202131271362e-01
1.196010112762451172e-01 2.685436010360717773e-01 2.072816714644432068e-02 2.559468448162078857e-01 -9.299398213624954224e-02 -1.553480625152587891e-01 1.842747628688812256e-01 2.878250181674957275e-01 -1.368274795822799206e-03 3.732817173004150391e-01 1.564938127994537354e-01 -1.733109056949615479e-01 1.352976113557815552e-01 2.106086015701293945e-01 -1.910865604877471924e-01 -5.617610737681388855e-02 1.581631004810333252e-01 -4.156716465950012207e-01 -9.258773922920227051e-02 9.204553067684173584e-02 -1.945175975561141968e-01 -1.197008695453405380e-02 2.068984881043434143e-02 8.871404826641082764e-02 -2.744509577751159668e-01 -1.021987274289131165e-01 -4.580046981573104858e-02 -1.052631437778472900e-01 -1.670870035886764526e-01 6.045211106538772583e-02 -1.005002558231353760e-01 -1.096089929342269897e-02
2.696516215801239014e-01 1.270091831684112549e-01 1.075666621327400208e-01 2.424384504556655884e-01 2.607849240303039551e-01 -1.562663912773132324e-01 1.327928155660629272e-02 1.784888356924057007e-01 1.827293634414672852e-01 3.020021617412567139e-01 -2.250480204820632935e-01 -2.649301886558532715e-01 -5.073981732130050659e-02 1.275577098131179810e-01 -2.966623604297637939e-01 1.578704267740249634e-01 -2.481839992105960846e-02 -1.071807593107223511e-01 -1.100985929369926453e-01 5.525019764900207520e-02 -3.242399990558624268e-01 -2.728159166872501373e-02 5.219130218029022217e-02 1.490751653909683228e-01 -1.863180696964263916e-01 -7.542409002780914307e-02 1.786301732063293457e-01 1.250184029340744019e-01 1.930510997772216797e-01 -2.311898767948150635e-01 4.290580749511718750e-02 2.321464568376541138e-02
-6.440491974353790283e-02 -1.236338317394256592e-01 1.656313389539718628e-01 -3.136644065380096436e-01 1.761755943298339844e-01 -1.490023583173751831e-01 9.151397645473480225e-02 -1.235092580318450928e-01 5.112183094024658203e-02 -8.520222455263137817e-02 -1.003463044762611389e-01 -1.249624490737915039e-01 2.585484273731708527e-02 1.818894781172275543e-02 -1.573122590780258179e-01 1.344906240701675415e-01 -9.801933169364929199e-02 -4.115007519721984863e-01 1.903466531075537205e-03 -6.573190540075302124e-02 -2.050584256649017334e-01 -1.446002572774887085e-01 2.419829517602920532e-01 4.738505780696868896e-01 -1.313831955194473267e-01 -1.179953888058662415e-01 7.753745466470718384e-02 1.464502215385437012e-01 -1.804820001125335693e-01 9.751579910516738892e-02 1.497750133275985718e-01 -2.145073711872100830e-01
7.914470881223678589e-02 1.192241907119750977e-01 1.881607174873352051e-01 7.300952821969985962e-02 -2.472148984670639038e-01 3.577535599470138550e-02 1.961131021380424500e-02 1.978331059217453003e-01 2.841677516698837280e-02 -1.977347955107688904e-02 2.264262735843658447e-01 -5.933614447712898254e-02 -8.983173966407775879e-02 4.842888191342353821e-02 -2.622365653514862061e-01 -1.212932914495468140e-01 -1.026813909411430359e-01 -6.640730053186416626e-02 -4.550827741622924805e-01 1.261622607707977295e-01 -1.277328748255968094e-02 7.593645900487899780e-02 -7.339011132717132568e-02 5.507171154022216797e-01 -8.404888212680816650e-02 4.189863055944442749e-02 -4.918314889073371887e-02 1.406227648258209229e-01 -2.724045217037200928e-01 1.418134272098541260e-01 -6.129244342446327209e-02 -7.297245413064956665e-02
4.541020840406417847e-02 -1.041688323020935059e-01 4.951989352703094482e-01 7.493934035301208496e-02 1.498255729675292969e-01 1.863242872059345245e-02 -2.930152229964733124e-02 -2.147601172327995300e-02 -3.325257822871208191e-02 6.745045632123947144e-02 1.202788129448890686e-01 -2.297184169292449951e-01 1.299170404672622681e-01 1.433892697095870972e-01 -2.587211430072784424e-01 -4.765953123569488525e-02 8.322426676750183105e-02 5.809134244918823242e-02 -1.357674151659011841e-01 -5.222684890031814575e-02 -1.399054080247879028e-01 2.368121445178985596e-01 -9.360048919916152954e-02 3.472314178943634033e-01 7.829791866242885590e-03 -2.272776961326599121e-01 1.631202995777130127e-01 2.663891315460205078e-01 3.573797643184661865e-01 1.886614412069320679e-02 -1.344022154808044434e-01 2.685083076357841492e-02
3.938418626785278320e-02 -1.193762943148612976e-01 8.691838383674621582e-02 1.484887003898620605e-01 8.102135732769966125e-03 1.648789942264556885e-01 -7.717637717723846436e-02 2.574139237403869629e-01 1.497367024421691895e-01 7.001056522130966187e-02 1.254003793001174927e-01 5.586247891187667847e-02 -2.014394402503967285e-01 1.565214693546295166e-01 -3.200477957725524902e-01 1.105961427092552185e-01 -9.521345794200897217e-02 -2.807671669870615005e-03 -3.407644927501678467e-01 -1.898572593927383423e-01 -3.625813722610473633e-01 2.313245981931686401e-01 4.087705910205841064e-02 1.383747458457946777e-01 -1.625545322895050049e-01 -2.349070757627487183e-01 7.729560136795043945e-02 1.407754719257354736e-01 1.034646332263946533e-01 2.948234081268310547e-01 -1.495303362607955933e-01 -1.865506470203399658e-01
2.336832135915756226e-01 8.082062751054763794e-02 9.163813292980194092e-02 8.378707803785800934e-03 -4.700770974159240723e-02 8.507674559950828552e-03 7.816166430711746216e-02 -4.193659871816635132e-02 -1.185482740402221680e-01 2.730838656425476074e-01 3.756385296583175659e-02 -2.090640813112258911e-01 1.989313215017318726e-01 2.814627289772033691e-01 -4.957589805126190186e-01 7.948633283376693726e-02 7.602966576814651489e-02 -9.294367581605911255e-02 1.890093833208084106e-01 -2.024573236703872681e-01 -3.796068727970123291e-01 -2.460346370935440063e-02 -1.108853742480278015e-01 1.206120699644088745e-01 8.054404705762863159e-02 -2.159306704998016357e-01 1.243161186575889587e-01 -2.377710537984967232e-03 4.973881319165229797e-02 3.703275322914123535e-02 -2.745468318462371826e-01 7.161009311676025391e-02
3.998135626316070557e-01 1.890325695276260376e-01 -8.940830826759338379e-02 3.052071928977966309e-01 2.694492973387241364e-02 2.953633666038513184e-02 1.471176147460937500e-01 3.343439996242523193e-01 1.667948812246322632e-01 1.091032549738883972e-01 5.394913256168365479e-02 -2.081072777509689331e-01 1.064294576644897461e-01 4.332871437072753906e-01 -1.719821244478225708e-01 1.820649765431880951e-02 -1.057837679982185364e-01 -1.616595685482025146e-01 -9.538161568343639374e-03 -1.221079602837562561e-01 -1.440434604883193970e-01 1.940160244703292847e-01 1.388216111809015274e-02 2.738173007965087891e-01 -4.771113023161888123e-02 3.468866273760795593e-02 6.503480672836303711e-02 -1.628842391073703766e-02 -1.114486530423164368e-01 -1.984226852655410767e-01 -3.979128226637840271e-02 -7.803899049758911133e-02
7.059196382761001587e-02 1.097574830055236816e-01 -1.506105512380599976e-01 2.612038850784301758e-01 -1.400605142116546631e-01 1.293312907218933105e-01 -1.576347835361957550e-02 1.602096855640411377e-01 2.381472289562225342e-01 6.755181401968002319e-02 -2.553658187389373779e-02 -3.467961549758911133e-01 -8.171199820935726166e-03 2.212468087673187256e-01 -2.152116596698760986e-01 -2.733284533023834229e-01 1.095811203122138977e-01 -2.710940539836883545e-01 -2.200569026172161102e-02 -5.896004661917686462e-02 -1.493907272815704346e-01 1.375793199986219406e-02 -2.795958817005157471e-01 2.847841978073120117e-01 -2.178073376417160034e-01 1.377204805612564087e-01 1.140549313277006149e-02 1.471643894910812378e-01 8.184459805488586426e-02 -1.566437184810638428e-01 -4.574597254395484924e-02 -2.911962866783142090e-01
2.366786897182464600e-01 2.272377461194992065e-01 2.147688120603561401e-01 -2.457318268716335297e-02 -4.890250414609909058e-02 -3.662426024675369263e-02 1.322505772113800049e-01 1.250085681676864624e-01 -6.398829072713851929e-02 1.520289033651351929e-01 -1.715099960565567017e-01 -7.694466039538383484e-03 -1.900155656039714813e-02 3.496730923652648926e-01 -3.763175308704376221e-01 4.617067277431488037e-01 -3.407108783721923828e-02 -2.378435060381889343e-02 6.029719859361648560e-02 9.781789034605026245e-02 -3.307802081108093262e-01 -1.386057436466217041e-01 1.283519268035888672e-01 2.726164162158966064e-01 -7.249673828482627869e-03 -2.460749261081218719e-02 9.894481301307678223e-02 1.200924515724182129e-01 6.343119591474533081e-02 2.501696348190307617e-02 -4.704232513904571533e-02 -9.262757003307342529e-02
1.308677345514297485e-01 2.421181276440620422e-02 1.261486560106277466e-01 1.404836028814315796e-01 1.182813644409179688e-01 -1.520841568708419800e-02 -5.211044847965240479e-02 -4.327169433236122131e-02 -2.811946161091327667e-02 2.720332704484462738e-02 -3.284751204773783684e-03 1.351450830698013306e-01 -1.972855255007743835e-02 3.305040597915649414e-01 -2.682856023311614990e-01 1.613110862672328949e-02 -5.267400294542312622e-02 -2.672313153743743896e-01 -1.774148792028427124e-01 -7.534938305616378784e-02 -5.337444692850112915e-02 8.838333189487457275e-02 -2.377586513757705688e-01 4.544330239295959473e-01 3.497550189495086670e-01 -3.994162976741790771e-01 -6.991826742887496948e-02 1.285783797502517700e-01 -4.846101999282836914e-02 -8.363195508718490601e-02 -4.792292416095733643e-02 -1.618686318397521973e-01
7.559874095022678375e-03 1.131661757826805115e-01 4.233037531375885010e-01 2.391787618398666382e-02 -1.648158729076385498e-01 7.891599088907241821e-02 5.826473981142044067e-02 -1.270150989294052124e-01 8.168074488639831543e-02 1.863119453191757202e-01 -9.282269328832626343e-02 -1.218042299151420593e-01 -2.036922797560691833e-02 5.603172779083251953e-01 -1.562413424253463745e-01 -2.599794976413249969e-02 5.191674456000328064e-02 -1.060868799686431885e-01 6.780143082141876221e-02 3.416556119918823242e-02 -2.092473953962326050e-01 4.934471845626831055e-02 -1.215582266449928284e-01 2.436015903949737549e-01 1.346005406230688095e-02 -3.349508345127105713e-01 3.567505255341529846e-02 -9.120828658342361450e-02 5.175795778632164001e-02 -7.028451561927795410e-02 1.889569014310836792e-01 2.117185145616531372e-01
-1.967170238494873047e-01 -2.759648486971855164e-02 1.428483277559280396e-01 3.155236542224884033e-01 -2.340067625045776367e-01 -7.277379930019378662e-02 1.054815016686916351e-02 -1.616744399070739746e-01 -1.241770610213279724e-01 1.217549899592995644e-03 -2.540936768054962158e-01 1.239035800099372864e-01 1.159661412239074707e-01 2.927758097648620605e-01 -4.359295666217803955e-01 -1.157039329409599304e-01 -9.073311835527420044e-02 -2.667506337165832520e-01 -1.172339692711830139e-01 9.816383011639118195e-03 -1.584310531616210938e-01 -5.058823619037866592e-03 -3.533136844635009766e-02 4.053201079368591309e-01 1.190149337053298950e-01 -4.210932180285453796e-02 1.102212220430374146e-01 -1.718056388199329376e-02 -1.388719379901885986e-01 1.509579122066497803e-01 -4.102198407053947449e-02 1.801900565624237061e-02
3.173244893550872803e-01 -1.332068890333175659e-01 2.790399491786956787e-01 -4.733410850167274475e-02 2.190135717391967773e-01 -1.732654869556427002e-02 1.816366165876388550e-01 2.151713222265243530e-01 7.937343418598175049e-02 1.304942220449447632e-01 8.798721246421337128e-03 -6.870740652084350586e-02 -1.385273486375808716e-01 1.488929688930511475e-01 -1.500632017850875854e-01 1.807521134614944458e-01 -4.206595718860626221e-01 -2.422282099723815918e-01 -1.924602687358856201e-01 6.989796459674835205e-02 -9.341940283775329590e-02 -1.523580253124237061e-01 -8.026337623596191406e-02 2.743948400020599365e-01 -1.379190832376480103e-01 -1.870618760585784912e-01 5.170743167400360107e-02 -1.980629749596118927e-02 -2.342514246702194214e-01 -9.046677500009536743e-02 -1.698157489299774170e-01 -9.496229887008666992e-02
9.533509612083435059e-02 5.792824923992156982e-02 6.452385336160659790e-02 2.133117914199829102e-01 -2.269244343042373657e-01 1.039162799715995789e-01 1.639320850372314453e-01 4.864130169153213501e-02 -1.606685966253280640e-01 2.255495786666870117e-01 -1.507937610149383545e-01 -2.929194867610931396e-01 2.027063369750976562e-01 4.850617051124572754e-01 -3.775853216648101807e-01 -1.492614746093750000e-01 -8.220092952251434326e-02 -1.232660338282585144e-01 8.192584663629531860e-02 -3.608373552560806274e-02 -1.239010021090507507e-01 2.162010222673416138e-01 1.117657124996185303e-01 9.543642401695251465e-02 -1.469683051109313965e-01 -1.449807286262512207e-01 -9.365702979266643524e-03 1.626414656639099121e-01 -1.477349847555160522e-01 9.709627926349639893e-02 4.387926310300827026e-03 7.625257223844528198e-02
1.922021657228469849e-01 2.826860547065734863e-01 1.284479498863220215e-01 -8.590471744537353516e-02 1.212931703776121140e-02 7.342819124460220337e-02 2.092042267322540283e-01 1.366142779588699341e-01 -1.501965373754501343e-01 1.119531691074371338e-01 -1.215957552194595337e-01 -8.030317723751068115e-02 5.607766658067703247e-02 2.982087433338165283e-01 -3.687250912189483643e-01 3.589187860488891602e-01 -1.122923940420150757e-01 2.282241359353065491e-03 -1.691421568393707275e-01 2.043150663375854492e-01 -2.562751471996307373e-01 -9.463407099246978760e-02 4.814180731773376465e-02 2.379055619239807129e-01 -5.318125709891319275e-02 3.521643579006195068e-02 3.288543522357940674e-01 -1.631237752735614777e-02 1.550154834985733032e-01 1.261427849531173706e-01 -9.560932964086532593e-02 -6.219883915036916733e-03
-1.481890585273504257e-02 1.611404307186603546e-02 7.252996787428855896e-03 1.717751100659370422e-02 -1.236125826835632324e-02 -4.628051221370697021e-01 -1.271638721227645874e-01 1.433922722935676575e-02 -1.156316101551055908e-01 9.050542488694190979e-03 -5.307761579751968384e-02 -2.671500444412231445e-01 -7.942625880241394043e-02 -2.075624912977218628e-01 -3.770954310894012451e-01 -2.348340451717376709e-01 5.556155461817979813e-03 5.814857408404350281e-02 -9.653136879205703735e-02 2.939986065030097961e-02 -1.441133618354797363e-01 1.873543262481689453e-01 -5.159150063991546631e-02 4.631412625312805176e-01 -1.188964098691940308e-01 -2.353327907621860504e-02 -6.013278663158416748e-02 2.018988430500030518e-01 9.708134829998016357e-02 2.402081936597824097e-01 1.132173389196395874e-01 9.186305105686187744e-02
2.774975597858428955e-01 -1.650462597608566284e-01 1.171225681900978088e-01 3.292731568217277527e-02 9.921806305646896362e-02 -3.148113787174224854e-01 1.852906942367553711e-01 9.202395379543304443e-02 -6.756870448589324951e-02 2.167045027017593384e-01 1.482815016061067581e-02 -1.444961577653884888e-01 3.838030695915222168e-01 1.852041780948638916e-01 -6.637860834598541260e-02 2.611507773399353027e-01 -8.960512466728687286e-03 -9.783913940191268921e-02 -1.403263956308364868e-01 2.309083789587020874e-01 -1.056242659687995911e-01 -8.550601080060005188e-03 -9.162007272243499756e-02 2.594627439975738525e-01 -1.834282279014587402e-01 -3.287881910800933838e-01 -6.601494550704956055e-02 1.512721031904220581e-01 2.098882496356964111e-01 1.403594315052032471e-01 -5.652819527313113213e-04 -3.765156026929616928e-03
5.114276707172393799e-02 -1.189879700541496277e-01 2.148651927709579468e-01 1.365145444869995117e-01 7.120390236377716064e-02 1.400984525680541992e-01 5.128069519996643066e-01 1.868097186088562012e-01 3.557351604104042053e-02 -9.034051746129989624e-02 -1.715896360110491514e-04 -9.289525449275970459e-02 2.738505788147449493e-02 1.392065882682800293e-01 -4.009073674678802490e-01 -8.586594462394714355e-02 -3.220164403319358826e-02 -3.220095336437225342e-01 3.809727355837821960e-02 -1.782826781272888184e-01 -4.834701865911483765e-02 1.381545811891555786e-01 1.926780305802822113e-02 3.144976198673248291e-01 -5.842157453298568726e-02 -8.700546622276306152e-02 1.054429262876510620e-01 -1.465586423873901367e-01 1.011903360486030579e-01 1.703325808048248291e-01 -2.663161605596542358e-02 2.176284939050674438e-01
5.149157717823982239e-02 7.145442813634872437e-02 2.490751594305038452e-01 5.477965623140335083e-02 9.926202893257141113e-02 -1.595391929149627686e-01 -1.300047039985656738e-01 -2.978206872940063477e-01 1.931817829608917236e-01 2.332904934883117676e-01 -3.913218155503273010e-02 -7.743890583515167236e-02 -3.293033316731452942e-02 1.255777776241302490e-01 -2.519193291664123535e-01 5.958544462919235229e-02 2.357386946678161621e-01 -8.013075590133666992e-02 -1.446836888790130615e-01 -1.901460587978363037e-01 -1.467403471469879150e-01 1.989890038967132568e-01 -1.160081848502159119e-01 3.885623216629028320e-01 1.919298321008682251e-01 -1.470527797937393188e-01 5.079883616417646408e-03 2.360886195674538612e-03 -2.067006230354309082e-01 2.696831226348876953e-01 -7.693868130445480347e-02 2.804330587387084961e-01
-1.509334594011306763e-01 1.526567041873931885e-01 -6.920519750565290451e-03 7.204747945070266724e-02 -1.690202355384826660e-01 -5.221137776970863342e-02 6.647580862045288086e-02 1.304645091295242310e-01 9.051531553268432617e-02 9.109736979007720947e-02 1.477909237146377563e-01 -1.251665800809860229e-01 4.122066870331764221e-02 7.491964101791381836e-02 -1.779376119375228882e-01 -3.123149573802947998e-01 -9.976097196340560913e-02 -1.188143640756607056e-01 -4.278464913368225098e-01 3.091466426849365234e-02 -7.123274356126785278e-02 -1.149164065718650818e-01 9.106468409299850464e-02 4.735151231288909912e-01 -1.126073673367500305e-01 -1.096333377063274384e-03 1.100752204656600952e-01 1.300489753484725952e-01 -6.946845352649688721e-02 3.690478503704071045e-01 1.849502027034759521e-01 -1.721075773239135742e-01
-1.209067627787590027e-01 3.196706995368003845e-02 3.006213307380676270e-01 -9.749796986579895020e-02 -1.256514638662338257e-01 -1.624345034360885620e-01 3.177231848239898682e-01 2.488426715135574341e-01 2.092307657003402710e-01 8.189030736684799194e-02 -2.364270836114883423e-01 3.293191641569137573e-02 5.569994822144508362e-02 1.391540374606847763e-02 -1.282822191715240479e-01 -2.498049475252628326e-02 -7.177287340164184570e-02 -3.008423447608947754e-01 -1.594128459692001343e-01 -2.386032193899154663e-01 -1.096678227186203003e-01 2.612348273396492004e-02 2.246531397104263306e-01 3.194963037967681885e-01 -2.442524582147598267e-02 1.791923791170120239e-01 1.753249764442443848e-01 1.877857744693756104e-01 1.987492889165878296e-01 2.786167524755001068e-02 -1.776279509067535400e-01 1.944186687469482422e-01
-1.887079910375177860e-03 -6.508773192763328552e-03 3.466528356075286865e-01 5.194482579827308655e-02 1.031120941042900085e-01 -2.958172857761383057e-01 5.381077527999877930e-02 -4.992462694644927979e-02 -7.758055627346038818e-02 4.117661155760288239e-03 -8.525627665221691132e-03 1.839961409568786621e-01 1.391913294792175293e-01 2.165341228246688843e-01 -9.958969056606292725e-02 -4.045714810490608215e-02 1.873409301042556763e-01 -3.855034112930297852e-01 -8.845570683479309082e-02 4.126877523958683014e-03 -1.444663405418395996e-01 -3.253056854009628296e-02 8.058282732963562012e-02 3.205013275146484375e-01 1.749430000782012939e-01 -3.280663490295410156e-01 1.086631091311573982e-03 3.581096231937408447e-01 -7.068232446908950806e-02 -7.861648499965667725e-02 -2.306931316852569580e-01 4.705289006233215332e-02
1.084398850798606873e-01 -3.279737830162048340e-01 2.478858083486557007e-01 7.657489180564880371e-02 1.148896068334579468e-01 -3.310593068599700928e-01 6.472273170948028564e-02 2.263468690216541290e-02 9.099813550710678101e-02 1.451011598110198975e-01 -2.195541262626647949e-01 -2.932769358158111572e-01 6.944293528795242310e-02 3.202795088291168213e-01 -3.302482366561889648e-01 -7.925416529178619385e-02 -2.141396552324295044e-01 5.686625465750694275e-02 -9.696638584136962891e-02 2.031993567943572998e-01 -1.433697938919067383e-01 1.478786468505859375e-01 -1.767047494649887085e-02 1.645198613405227661e-01 1.244005933403968811e-01 -1.961905956268310547e-01 -8.693368732929229736e-02 6.011912599205970764e-02 9.748299419879913330e-02 1.464099735021591187e-01 -6.177283078432083130e-02 1.734592467546463013e-01
-9.042572975158691406e-02 -7.866274565458297729e-02 2.285341024398803711e-01 -3.227445855736732483e-02 -3.702571243047714233e-02 2.563016489148139954e-02 -1.004314329475164413e-02 -1.408243775367736816e-01 6.661687046289443970e-02 1.444274783134460449e-01 -3.380860015749931335e-02 -2.835139334201812744e-01 -3.152699470520019531e-01 1.056154593825340271e-01 -4.271669089794158936e-01 -4.620919376611709595e-02 1.351653486490249634e-01 2.069748751819133759e-02 -1.865746378898620605e-01 -7.202749699354171753e-02 -2.566738128662109375e-01 3.123978376388549805e-01 1.901742070913314819e-01 3.558050394058227539e-01 1.182236596941947937e-01 -2.331580072641372681e-01 -1.168441213667392731e-02 5.250640586018562317e-02 1.251675337553024292e-01 4.776836186647415161e-02 1.846280992031097412e-01 -1.503395847976207733e-02
4.393573105335235596e-02 2.617664635181427002e-01 5.800488218665122986e-02 2.676105797290802002e-01 -1.727559864521026611e-01 -1.213331893086433411e-01 1.898583620786666870e-01 9.260080754756927490e-02 1.527568697929382324e-01 3.616458773612976074e-01 1.556921750307083130e-01 -2.439701110124588013e-01 1.490287929773330688e-01 2.123508155345916748e-01 -2.807871997356414795e-01 -1.978116035461425781e-01 -1.293349266052246094e-01 -2.748841345310211182e-01 -1.576895117759704590e-01 -1.671231240034103394e-01 -2.162878215312957764e-01 -9.718684107065200806e-02 5.135799571871757507e-02 1.720578819513320923e-01 -1.273769289255142212e-01 -1.407688762992620468e-02 7.785944640636444092e-02 -1.811799257993698120e-01 3.416287899017333984e-02 3.651221096515655518e-02 -9.323503077030181885e-02 -2.053458392620086670e-01
1.945950835943222046e-01 1.674927324056625366e-01 -1.459522545337677002e-01 1.785614192485809326e-01 -4.462876170873641968e-02 2.718019858002662659e-02 2.354961186647415161e-01 1.559066325426101685e-01 1.004958674311637878e-01 2.491269707679748535e-01 1.161580160260200500e-01 -3.610603213310241699e-01 1.054676598869264126e-03 2.472701966762542725e-01 -3.009569346904754639e-01 -1.438215821981430054e-01 5.925053264945745468e-03 -3.063925802707672119e-01 -4.927473887801170349e-02 -3.412566706538200378e-02 -7.463940978050231934e-02 -2.561193658038973808e-03 -3.339659422636032104e-03 3.306010663509368896e-01 -2.003328502178192139e-01 6.210169568657875061e-02 -6.154288724064826965e-02 1.965179592370986938e-01 1.095436885952949524e-02 -1.099905967712402344e-01 -4.049362987279891968e-02 -3.119749426841735840e-01
2.415440827608108521e-01 2.184752374887466431e-01 -4.533548280596733093e-02 -1.226094271987676620e-02 -6.689576804637908936e-02 7.489240169525146484e-02 1.932082772254943848e-01 3.314842283725738525e-01 4.458043277263641357e-01 -1.686593890190124512e-01 -1.463864929974079132e-02 -9.237974882125854492e-02 -9.979943186044692993e-02 1.191352978348731995e-01 -1.966395229101181030e-01 2.670567929744720459e-01 -1.943533658050000668e-03 -2.446257174015045166e-01 8.514262735843658447e-02 -9.868662059307098389e-02 -7.279618829488754272e-02 1.548039615154266357e-01 -6.813186220824718475e-03 3.025067150592803955e-01 -3.011004254221916199e-02 -2.861574590206146240e-01 5.460127443075180054e-02 2.200721204280853271e-01 1.046962440013885498e-01 1.644428446888923645e-02 1.330469101667404175e-01 5.963113531470298767e-02
9.153533726930618286e-03 -1.058470830321311951e-01 6.539179384708404541e-02 1.019951403141021729e-01 -8.804520964622497559e-02 8.312288671731948853e-02 -1.118455780670046806e-03 2.736780047416687012e-01 -1.468988060951232910e-01 1.918054372072219849e-01 1.698320657014846802e-01 1.404061820358037949e-02 7.241745293140411377e-02 8.990693837404251099e-02 -2.542063593864440918e-01 3.009381592273712158e-01 -9.425280988216400146e-02 -7.790952920913696289e-02 -3.180142343044281006e-01 -1.738317012786865234e-01 -7.109647989273071289e-02 3.738749921321868896e-01 4.689246788620948792e-02 3.065509498119354248e-01 -1.702159941196441650e-01 -2.290001362562179565e-01 9.107593446969985962e-02 7.107497006654739380e-02 1.221790015697479248e-01 3.513107597827911377e-01 -8.578474819660186768e-02 2.774350531399250031e-02
3.114653527736663818e-01 6.021821498870849609e-02 5.163378715515136719e-01 1.424292325973510742e-01 -1.115071922540664673e-01 -1.092798709869384766e-01 1.006219163537025452e-01 1.023053973913192749e-01 1.112095341086387634e-01 -1.050753146409988403e-01 1.696281693875789642e-02 -2.162535041570663452e-01 -1.070695146918296814e-01 1.304241269826889038e-01 -7.850700616836547852e-02 9.587610512971878052e-02 2.501388639211654663e-02 -7.759787142276763916e-02 1.381651014089584351e-01 -2.017242014408111572e-01 -6.436383724212646484e-02 7.069623470306396484e-02 -5.469023808836936951e-02 3.869609832763671875e-01 9.391845762729644775e-02 -3.449687734246253967e-02 -5.632242560386657715e-02 -8.794634789228439331e-02 2.445908784866333008e-01 2.814494073390960693e-01 1.848664581775665283e-01 -1.754483431577682495e-01
1.708963960409164429e-01 8.189101517200469971e-02 4.616959020495414734e-02 2.378091216087341309e-01 7.510054856538772583e-03 -1.459706760942935944e-02 9.675341844558715820e-02 1.143414378166198730e-01 2.199106514453887939e-01 1.008819267153739929e-01 -2.250020056962966919e-01 -1.099508330225944519e-01 -8.806188404560089111e-02 2.781244218349456787e-01 -1.326939463615417480e-01 -2.311151176691055298e-01 5.030659213662147522e-02 -3.089669644832611084e-01 -2.221921533346176147e-01 1.499957442283630371e-01 -6.678567267954349518e-03 -3.272873535752296448e-02 3.655996024608612061e-01 4.008356332778930664e-01 -7.084184885025024414e-02 -7.686945050954818726e-02 3.906600642949342728e-03 -2.623493075370788574e-01 2.826323918998241425e-02 -1.244507133960723877e-01 9.508942812681198120e-02 1.868415325880050659e-01
1.777619272470474243e-01 5.257091671228408813e-02 3.022078871726989746e-01 1.774742007255554199e-01 -6.139447796158492565e-04 -1.201985776424407959e-02 -8.891074359416961670e-02 -1.081877201795578003e-01 -2.855874970555305481e-02 1.819219440221786499e-01 -1.453032833524048328e-03 1.495628356933593750e-01 9.137313812971115112e-02 3.999009728431701660e-01 -4.341084063053131104e-01 -1.692128479480743408e-01 -1.357789244502782822e-02 9.871584922075271606e-02 -2.271966487169265747e-01 -8.091163635253906250e-02 -9.972921758890151978e-02 1.873676665127277374e-02 -2.519236207008361816e-01 2.491175085306167603e-01 5.326206330209970474e-03 -2.887061536312103271e-01 9.869121760129928589e-02 1.607888191938400269e-01 2.039225399494171143e-01 1.288540065288543701e-01 -5.752974189817905426e-03 1.762539893388748169e-02
7.741291821002960205e-02 1.234743148088455200e-01 8.441056311130523682e-02 8.867122977972030640e-02 -1.122797355055809021e-01 1.132204011082649231e-01 -1.204421371221542358e-01 -2.247031331062316895e-01 -1.023976057767868042e-01 1.958589702844619751e-01 -3.088876418769359589e-02 1.822946034371852875e-02 3.486399352550506592e-01 1.112436205148696899e-01 -2.524158656597137451e-01 -9.096210449934005737e-02 3.332778066396713257e-02 -2.892274856567382812e-01 -2.567555308341979980e-01 -3.531145676970481873e-02 6.317635998129844666e-03 -7.482215017080307007e-02 1.070386380888521671e-03 4.560467004776000977e-01 2.690295502543449402e-02 -5.965896323323249817e-02 -3.077560476958751678e-02 2.768489122390747070e-01 3.811207115650177002e-01 5.254551023244857788e-02 -6.882935762405395508e-02 1.308673918247222900e-01
1.443670541048049927e-01 -2.082985788583755493e-01 2.991431653499603271e-01 1.063005328178405762e-01 9.196283668279647827e-02 -1.277915835380554199e-01 -1.997920572757720947e-01 2.336685359477996826e-01 -1.660498827695846558e-01 2.001907676458358765e-02 6.175063923001289368e-02 -9.727988392114639282e-02 1.905375272035598755e-01 9.127188473939895630e-02 -3.444021046161651611e-01 -2.755548954010009766e-01 7.683916389942169189e-02 -1.175367832183837891e-01 -1.954896897077560425e-01 3.045768104493618011e-02 -9.067319333553314209e-03 -3.532444313168525696e-02 -2.401783019304275513e-01 4.001299142837524414e-01 4.918988421559333801e-02 -1.781305372714996338e-01 1.016576886177062988e-01 6.495337188243865967e-02 2.076596021652221680e-01 3.089845366775989532e-02 -1.717666089534759521e-01 -1.870357394218444824e-01
6.072903797030448914e-02 2.092309296131134033e-02 1.382125634700059891e-02 -2.649514079093933105e-01 -9.003881365060806274e-02 1.340199448168277740e-02 5.420264601707458496e-02 1.754266768693923950e-01 -1.761783808469772339e-01 4.086403921246528625e-02 5.295570567250251770e-02 -1.671541482210159302e-01 -1.481048315763473511e-01 2.643101513385772705e-01 -2.469301819801330566e-01 1.417593359947204590e-01 4.698969423770904541e-02 6.962809711694717407e-02 -3.835166394710540771e-01 -5.467479676008224487e-02 -7.273822277784347534e-02 -2.101774699985980988e-02 -9.557790309190750122e-02 4.507464468479156494e-01 -2.233087643980979919e-02 -3.847961546853184700e-03 -1.900676786899566650e-01 3.565739393234252930e-01 -2.365929335355758667e-01 2.112691402435302734e-01 -6.993688642978668213e-02 -5.205469951033592224e-02
1.612581908702850342e-01 3.869067132472991943e-01 1.839178949594497681e-01 6.134516373276710510e-02 -2.708605229854583740e-01 -2.968052029609680176e-02 -1.519618332386016846e-01 2.235638797283172607e-01 1.937098801136016846e-01 1.405310779809951782e-01 8.218772709369659424e-02 7.046292722225189209e-02 -5.465452745556831360e-02 1.758383214473724365e-01 -1.292644739151000977e-01 -7.137706875801086426e-02 4.706758260726928711e-02 -4.436482787132263184e-01 -1.662073284387588501e-01 1.469508931040763855e-02 -3.572463989257812500e-02 -2.465479224920272827e-01 3.609051555395126343e-02 2.517354786396026611e-01 -2.220112830400466919e-01 -1.040900796651840210e-01 -7.665321975946426392e-02 1.743688732385635376e-01 -1.001233980059623718e-01 5.898272991180419922e-02 -1.978796869516372681e-01 -1.095833256840705872e-01
-2.126843333244323730e-01 1.292730402201414108e-02 2.449506074190139771e-01 1.808035373687744141e-01 -8.955772221088409424e-02 -1.414191164076328278e-02 -1.063869521021842957e-02 1.370234042406082153e-01 1.337861120700836182e-01 -2.046492248773574829e-01 -1.697673499584197998e-01 -1.332731246948242188e-01 -1.358818411827087402e-01 2.809927761554718018e-01 -2.606753706932067871e-01 -3.398311883211135864e-02 1.658316105604171753e-01 -5.804132670164108276e-02 -2.014582455158233643e-01 -3.668186664581298828e-01 -1.349644362926483154e-01 4.306952655315399170e-02 -1.457927003502845764e-02 3.112663328647613525e-01 -4.252367094159126282e-02 -6.066224724054336548e-02 -6.389509141445159912e-02 3.197563290596008301e-01 3.036785721778869629e-01 -1.336382031440734863e-01 -1.416440214961767197e-02 1.289701014757156372e-01
1.242855414748191833e-01 -1.572364270687103271e-01 1.102432236075401306e-01 -1.366036534309387207e-01 4.490960761904716492e-02 -4.298371076583862305e-02 2.222921699285507202e-02 3.006779588758945465e-02 -1.382438391447067261e-01 3.711140155792236328e-02 5.664158612489700317e-02 -2.725763432681560516e-02 3.846905231475830078e-01 2.094470709562301636e-01 -3.316052854061126709e-01 -2.986265718936920166e-01 8.230166137218475342e-02 -1.741369366645812988e-01 -3.579417765140533447e-01 -1.871604025363922119e-01 2.762387879192829132e-02 7.891714572906494141e-02 -2.599866986274719238e-01 2.941715717315673828e-01 -1.580734155140817165e-03 -1.657831221818923950e-01 1.817204505205154419e-01 2.436876296997070312e-01 1.498068273067474365e-01 2.616401016712188721e-02 3.326928988099098206e-02 5.313039571046829224e-02
2.195346504449844360e-01 -2.862607240676879883e-01 4.924837648868560791e-01 -4.049357026815414429e-02 -5.940548144280910492e-03 -8.045449852943420410e-02 8.512536436319351196e-02 2.337606400251388550e-01 4.946571215987205505e-02 -2.169495522975921631e-01 1.706695407629013062e-01 -6.638973206281661987e-02 -3.326254710555076599e-02 2.850828468799591064e-01 1.000878959894180298e-02 2.280111163854598999e-01 5.517445132136344910e-02 -2.070481181144714355e-01 1.914601773023605347e-02 8.221842348575592041e-02 -2.478498071432113647e-01 -1.400004327297210693e-01 -1.848882734775543213e-01 1.584269702434539795e-01 -2.517338991165161133e-01 -7.065367698669433594e-02 2.402862161397933960e-01 1.138803269714117050e-02 1.081564053893089294e-01 6.456118822097778320e-02 5.300923809409141541e-02 3.880850598216056824e-02
-3.617615997791290283e-02 7.383615523576736450e-02 6.279691308736801147e-02 8.445913903415203094e-03 -2.751816511154174805e-01 1.435865610837936401e-01 3.372841328382492065e-02 1.688331067562103271e-01 -4.068896919488906860e-02 -3.909217715263366699e-01 8.155312389135360718e-02 -4.460297897458076477e-02 -1.051469519734382629e-01 2.990072965621948242e-01 -3.775217533111572266e-01 -5.738123878836631775e-02 1.390249282121658325e-01 -3.837544620037078857e-01 -1.443496644496917725e-01 -5.533473193645477295e-02 2.353462763130664825e-02 5.756615102291107178e-02 2.203463912010192871e-01 2.673048675060272217e-01 -1.448556035757064819e-01 -1.682393252849578857e-01 1.186427772045135498e-01 2.066623121500015259e-01 1.269463002681732178e-01 -3.492451086640357971e-02 -4.934630915522575378e-02 -1.167849525809288025e-01
5.069408193230628967e-02 8.419287949800491333e-02 2.192170023918151855e-01 5.637861043214797974e-02 1.016367003321647644e-01 1.265235543251037598e-01 4.297287762165069580e-02 5.719673261046409607e-02 -2.627903223037719727e-01 1.086641401052474976e-01 -2.224463038146495819e-02 -6.311984360218048096e-02 3.248801082372665405e-02 1.057219877839088440e-01 -3.465717434883117676e-01 -2.286143302917480469e-01 6.421428173780441284e-02 -1.360863894224166870e-01 -2.567977905273437500e-01 -6.431866437196731567e-02 -4.151821732521057129e-01 3.367829695343971252e-02 -2.959790527820587158e-01 2.875927984714508057e-01 2.483449131250381470e-01 -2.057491540908813477e-01 -6.815840303897857666e-02 -9.726860374212265015e-02 1.629623770713806152e-01 1.428842097520828247e-01 1.714431494474411011e-01 8.165348321199417114e-02
2.379170805215835571e-01 -1.154117062687873840e-01 6.744265556335449219e-02 1.880634129047393799e-01 -1.257730126380920410e-01 -3.963485062122344971e-01 1.432570368051528931e-01 1.000116840004920959e-01 1.598934084177017212e-01 -2.603967785835266113e-01 1.688029319047927856e-01 -3.483617007732391357e-01 1.167425662279129028e-01 1.522678285837173462e-01 -1.258287280797958374e-01 8.813673257827758789e-02 5.193545296788215637e-02 -1.267855465412139893e-01 -3.266466856002807617e-01 1.187831163406372070e-01 -5.702204257249832153e-02 -3.455295413732528687e-02 -1.857223510742187500e-01 1.515592932701110840e-01 2.158773839473724365e-01 -2.030177265405654907e-01 2.238025963306427002e-01 -1.040471950545907021e-03 -3.356052562594413757e-02 -1.190727874636650085e-01 -3.393550962209701538e-02 1.650252342224121094e-01
1.820110380649566650e-01 -5.825312435626983643e-02 -1.228528544306755066e-01 1.095815747976303101e-01 -1.104773804545402527e-01 -4.384294897317886353e-02 2.802070677280426025e-01 -2.171628773212432861e-01 4.980333521962165833e-02 2.651196159422397614e-02 3.947627842426300049e-01 -2.178360223770141602e-01 -1.140309870243072510e-01 1.122983843088150024e-01 -2.139759957790374756e-01 8.755403757095336914e-02 6.168457865715026855e-02 -1.850195676088333130e-01 -2.137590050697326660e-01 -2.719867527484893799e-01 -1.664019972085952759e-01 -1.193514559417963028e-02 1.132669765502214432e-02 3.678711056709289551e-01 7.168750464916229248e-02 3.583181276917457581e-02 -1.430495977401733398e-01 2.565872073173522949e-01 2.951437830924987793e-01 6.291993707418441772e-02 -5.972421914339065552e-02 -5.176917836070060730e-02
4.780517518520355225e-02 1.718280091881752014e-02 1.895892620086669922e-01 8.640305697917938232e-02 2.069168537855148315e-01 -3.980916738510131836e-01 1.383042335510253906e-01 9.831735491752624512e-02 -1.816926151514053345e-02 1.194725707173347473e-01 -1.669048517942428589e-01 -3.416497111320495605e-01 -1.302432715892791748e-01 1.493164598941802979e-01 -2.184685021638870239e-01 6.758602708578109741e-02 2.477952688932418823e-01 6.855273246765136719e-02 3.939579799771308899e-02 -2.727935649454593658e-02 -6.644985079765319824e-02 -8.761466294527053833e-02 5.553397163748741150e-02 2.232304066419601440e-01 1.807393729686737061e-01 -2.519477903842926025e-01 4.757827147841453552e-02 3.723474442958831787e-01 1.064234301447868347e-01 1.062903106212615967e-01 1.831070333719253540e-01 -2.158120870590209961e-01
-2.890231832861900330e-02 -1.244224011898040771e-01 1.382619589567184448e-01 -4.520086571574211121e-02 1.107967421412467957e-01 -9.454959072172641754e-03 3.402623832225799561e-01 1.027186121791601181e-02 7.227052003145217896e-02 5.973271653056144714e-02 -1.752242594957351685e-01 -1.317999064922332764e-01 4.951727017760276794e-02 1.106997281312942505e-01 -3.528143763542175293e-01 -1.388585120439529419e-01 -5.925902631133794785e-03 -3.751179277896881104e-01 -1.962966024875640869e-01 -2.312205731868743896e-01 -1.053673103451728821e-01 4.103019833564758301e-03 1.931775808334350586e-01 2.772214710712432861e-01 4.363580420613288879e-02 3.794683218002319336e-01 8.842165023088455200e-02 1.073681637644767761e-01 1.542233228683471680e-01 1.769819110631942749e-01 -9.296388924121856689e-02 1.786460578441619873e-01
2.901937998831272125e-02 8.105240762233734131e-02 1.493145674467086792e-01 -7.706224173307418823e-02 -2.449176758527755737e-01 3.661758825182914734e-02 1.200625114142894745e-02 1.516451090574264526e-01 4.864611849188804626e-02 -1.123480871319770813e-01 1.145734712481498718e-01 -9.011715650558471680e-02 6.673448532819747925e-02 1.152843981981277466e-01 -2.511910796165466309e-01 -1.599860936403274536e-01 7.831112598069012165e-04 -9.392564184963703156e-03 -4.619223773479461670e-01 2.470068931579589844e-01 -1.281687170267105103e-01 1.051697731018066406e-01 3.307636454701423645e-02 5.534590482711791992e-01 -2.178831994533538818e-01 2.345915883779525757e-03 1.517158187925815582e-02 2.108750492334365845e-01 -1.246287599205970764e-01 5.505120381712913513e-02 6.877792626619338989e-02 -1.112337633967399597e-01
1.418797522783279419e-01 3.494012355804443359e-01 7.400041818618774414e-02 3.521402180194854736e-01 -9.386979788541793823e-02 -1.274951547384262085e-01 2.483265995979309082e-01 1.681329309940338135e-01 -1.720977202057838440e-02 3.177676498889923096e-01 6.246836856007575989e-02 -2.482554912567138672e-01 2.162891626358032227e-01 2.571961581707000732e-01 -2.369064688682556152e-01 -1.255329251289367676e-01 -1.192416697740554810e-01 -2.228808403015136719e-01 -1.523159891366958618e-01 -1.186288446187973022e-01 -2.253069877624511719e-01 -5.326860398054122925e-02 4.556293413043022156e-02 1.197346597909927368e-01 2.225272543728351593e-02 9.501096792519092560e-03 4.891102015972137451e-02 -1.186164170503616333e-01 -1.869707107543945312e-01 6.491015851497650146e-02 -5.098485946655273438e-02 -1.780173182487487793e-01
3.309866413474082947e-02 2.586739957332611084e-01 2.196562588214874268e-01 -1.586140692234039307e-02 -1.943015493452548981e-02 -2.764769792556762695e-01 1.335806697607040405e-01 -3.329251706600189209e-02 -1.158665213733911514e-02 1.828659474849700928e-01 -1.631413996219635010e-01 -3.089390099048614502e-01 3.823381289839744568e-02 2.417332231998443604e-01 -1.388998478651046753e-01 9.561360627412796021e-02 3.499530255794525146e-01 -2.656536176800727844e-02 2.879617735743522644e-02 -2.365218847990036011e-02 -1.542002409696578979e-01 -1.522226333618164062e-01 1.937473118305206299e-01 2.475965023040771484e-01 1.445912867784500122e-01 3.199834376573562622e-02 1.215293407440185547e-01 3.704998195171356201e-01 2.372483015060424805e-01 6.340633332729339600e-02 -1.289875358343124390e-01 -1.499669253826141357e-01
2.082203328609466553e-02 -3.047768585383892059e-02 3.435735702514648438e-01 -1.002159789204597473e-01 5.791909620165824890e-02 -1.659346818923950195e-01 2.731303572654724121e-01 1.549466401338577271e-01 6.558579206466674805e-02 -1.617935001850128174e-01 1.178452447056770325e-01 -4.890375956892967224e-02 -7.021161168813705444e-02 3.370462656021118164e-01 -1.027967631816864014e-01 2.991648912429809570e-01 1.612306535243988037e-01 7.504129409790039062e-02 7.547066360712051392e-02 -8.412556350231170654e-02 -1.809722334146499634e-01 -1.555521041154861450e-01 -2.154090404510498047e-01 3.003815710544586182e-01 -1.849643141031265259e-01 -1.711318939924240112e-01 9.086958318948745728e-02 1.514617800712585449e-01 2.209865301847457886e-01 1.443925648927688599e-01 -8.787061274051666260e-02 2.561668157577514648e-01
-1.214911639690399170e-01 -7.215350866317749023e-02 2.498674094676971436e-01 1.010162681341171265e-01 4.102633148431777954e-02 -2.036803066730499268e-01 -1.533996760845184326e-01 7.680235058069229126e-02 1.660482734441757202e-01 1.599926650524139404e-01 2.670629136264324188e-02 -3.374073505401611328e-01 7.087141275405883789e-02 4.870487377047538757e-02 -5.105545744299888611e-02 4.643261060118675232e-02 9.902427345514297485e-02 -2.128862775862216949e-02 -3.328393697738647461e-01 -3.754159435629844666e-02 -1.013248786330223083e-01 2.236262150108814240e-02 -1.258042901754379272e-01 4.699975252151489258e-01 -9.877622127532958984e-02 -3.126301467418670654e-01 -1.341105997562408447e-01 4.493298381567001343e-02 -7.139261066913604736e-02 -2.041899859905242920e-01 3.292757272720336914e-01 4.753099381923675537e-02
-1.678936928510665894e-01 -2.262434214353561401e-01 4.140247404575347900e-01 1.343593001365661621e-01 -6.694286316633224487e-02 -1.792465150356292725e-01 4.170748218894004822e-02 8.296440541744232178e-02 -2.163790613412857056e-01 5.927096307277679443e-02 4.494487494230270386e-02 -1.517876088619232178e-01 1.598870158195495605e-01 2.722383141517639160e-01 -4.043281376361846924e-01 -5.636291205883026123e-02 -2.328643947839736938e-01 -7.684925198554992676e-02 6.028022244572639465e-02 8.038324117660522461e-02 -2.198633849620819092e-01 1.748459339141845703e-01 -7.876064628362655640e-02 2.554822564125061035e-01 2.150900214910507202e-01 -1.460302919149398804e-01 1.359574794769287109e-01 8.730938285589218140e-02 -2.382128313183784485e-02 1.241072714328765869e-01 6.521950662136077881e-02 9.830332547426223755e-02
2.060216814279556274e-01 2.186815142631530762e-01 -1.651088744401931763e-01 -8.544516563415527344e-02 4.044759273529052734e-02 3.979054465889930725e-02 2.611281871795654297e-01 2.507140338420867920e-01 1.133093610405921936e-01 1.668880730867385864e-01 1.744074821472167969e-01 -4.135486185550689697e-01 2.323030084371566772e-01 1.666533499956130981e-01 -1.948000788688659668e-01 -1.245180964469909668e-01 -1.276640146970748901e-01 -2.720340490341186523e-01 -2.007884085178375244e-01 -7.405718415975570679e-02 -1.592403054237365723e-01 1.325043737888336182e-01 -6.157265231013298035e-02 2.019361257553100586e-01 7.274726033210754395e-02 1.844869405031204224e-01 -4.143535718321800232e-02 1.093219071626663208e-01 -9.093692898750305176e-02 2.140458524227142334e-01 -9.133536368608474731e-02 -1.567721068859100342e-01
-2.641793526709079742e-02 -8.997420966625213623e-02 2.801401019096374512e-01 -5.092063453048467636e-03 1.534425914287567139e-01 -3.170813322067260742e-01 8.841658383607864380e-02 -4.117133468389511108e-02 3.381354361772537231e-02 9.031011164188385010e-02 2.184767574071884155e-01 -5.350746214389801025e-02 -1.496787667274475098e-01 1.989023983478546143e-01 -1.177141517400741577e-01 -1.599038243293762207e-01 1.050250306725502014e-01 -1.508016288280487061e-01 -2.933896780014038086e-01 7.239589840173721313e-02 -1.121037006378173828e-01 -1.774992942810058594e-01 9.335964173078536987e-02 2.921352684497833252e-01 1.275001913309097290e-01 -3.852120041847229004e-01 2.378562688827514648e-01 2.161598950624465942e-01 -2.129255086183547974e-01 -1.251109223812818527e-02 -1.836743950843811035e-01 8.614339679479598999e-02
4.429076239466667175e-02 -1.932782866060733795e-02 7.582676410675048828e-02 1.883729733526706696e-02 -7.930682599544525146e-02 -3.989524021744728088e-02 2.138398140668869019e-01 -1.707342714071273804e-01 2.521327733993530273e-01 3.662821948528289795e-01 2.056715637445449829e-01 -1.756022721529006958e-01 -8.974470198154449463e-03 1.376119703054428101e-01 -1.588943451642990112e-01 -9.717492759227752686e-02 1.856518089771270752e-01 -1.885067671537399292e-01 -1.165485158562660217e-01 -2.677506804466247559e-01 -9.150679409503936768e-02 3.561069071292877197e-02 1.448172479867935181e-01 3.507951498031616211e-01 -7.087929546833038330e-02 -1.890814453363418579e-01 -3.064135275781154633e-02 2.350090593099594116e-01 1.269253641366958618e-01 2.947513200342655182e-02 -2.183755040168762207e-01 3.371437191963195801e-01
6.672599166631698608e-02 -5.367823876440525055e-03 2.102813273668289185e-01 2.593871653079986572e-01 -3.380638360977172852e-02 -5.008262768387794495e-02 -2.148841470479965210e-01 3.663350641727447510e-02 -1.332236081361770630e-02 1.366124451160430908e-01 1.025150492787361145e-01 2.082854323089122772e-02 8.562088757753372192e-02 3.258686065673828125e-01 -3.655763268470764160e-01 -2.602033317089080811e-01 -1.513819396495819092e-01 -9.381960332393646240e-02 -1.544234603643417358e-01 4.392710514366626740e-03 9.789850562810897827e-02 4.854048602283000946e-03 -2.894202470779418945e-01 4.084186553955078125e-01 1.457706093788146973e-01 -2.027268558740615845e-01 9.020429849624633789e-02 2.233671396970748901e-01 1.639524251222610474e-01 1.182276755571365356e-01 -5.057140067219734192e-02 -9.294674545526504517e-02
9.534253925085067749e-02 1.801480948925018311e-01 3.328514993190765381e-01 2.072329670190811157e-01 -2.682469785213470459e-01 -3.444934189319610596e-01 1.966253072023391724e-01 1.489803344011306763e-01 7.536850124597549438e-02 1.042219717055559158e-02 -3.535687923431396484e-02 -7.385775912553071976e-03 5.834121629595756531e-02 1.948185078799724579e-02 -7.191541045904159546e-02 7.651094347238540649e-02 1.007642298936843872e-01 -1.740494221448898315e-01 -2.925722301006317139e-01 -2.453543096780776978e-01 -5.545300617814064026e-02 2.205271571874618530e-01 -2.920490205287933350e-01 1.990099549293518066e-01 -1.162566170096397400e-01 -1.362855881452560425e-01 1.738629788160324097e-01 -1.489974409341812134e-01 -1.244466528296470642e-01 -8.560592308640480042e-03 2.492118477821350098e-01 7.934596389532089233e-02
2.086278200149536133e-01 -9.363958984613418579e-02 3.493033051490783691e-01 -4.972532764077186584e-02 6.669504940509796143e-02 -3.399534150958061218e-02 -2.059156149625778198e-01 1.502941250801086426e-01 -1.455625444650650024e-01 1.111870110034942627e-01 -1.158274859189987183e-01 -1.372362859547138214e-02 1.094627901911735535e-01 1.252644956111907959e-01 -2.316760867834091187e-01 -2.744860053062438965e-01 7.013946026563644409e-02 -1.529520303010940552e-01 -2.076157629489898682e-01 8.963400125503540039e-02 -1.804493665695190430e-01 1.119723170995712280e-01 -4.229713678359985352e-01 3.706648647785186768e-01 -1.155700720846652985e-02 -2.012929692864418030e-02 7.083980739116668701e-02 1.688692122697830200e-01 8.425028622150421143e-02 5.285191908478736877e-02 -1.780410110950469971e-01 -1.796350479125976562e-01
1.489019095897674561e-01 -2.917409241199493408e-01 -6.045353412628173828e-02 1.544973850250244141e-01 -1.102359518408775330e-01 -4.167558252811431885e-02 3.859075903892517090e-01 6.409794837236404419e-02 1.745809465646743774e-01 1.656151115894317627e-01 9.503412991762161255e-03 -3.072731941938400269e-02 3.219477534294128418e-01 7.789683528244495392e-03 -1.166597828269004822e-01 5.468808114528656006e-02 -7.672693580389022827e-02 -3.306144475936889648e-02 1.134178414940834045e-01 1.239982843399047852e-01 -2.608700096607208252e-01 7.452364265918731689e-02 -1.795812547206878662e-01 4.405749440193176270e-01 -2.565615475177764893e-01 -9.814790636301040649e-02 3.261053562164306641e-02 1.866889894008636475e-01 1.032074317336082458e-01 1.447744816541671753e-01 2.386397309601306915e-02 2.007012069225311279e-01
9.873203933238983154e-02 1.066538468003273010e-01 -4.633033275604248047e-02 -3.641135990619659424e-01 -9.695933014154434204e-02 -8.434174582362174988e-03 3.893604129552841187e-02 2.904380559921264648e-01 1.312905400991439819e-01 -3.845291584730148315e-02 6.698134541511535645e-02 -2.130083888769149780e-01 4.823993891477584839e-02 2.312619388103485107e-01 -1.526717096567153931e-01 -6.790801882743835449e-03 2.877202071249485016e-02 -7.603421807289123535e-02 -1.790578514337539673e-01 3.519513010978698730e-01 -2.713371627032756805e-02 -7.650697231292724609e-02 -1.882480382919311523e-01 3.283517062664031982e-01 2.780195884406566620e-02 -6.245817989110946655e-02 -1.187177142128348351e-03 4.510511159896850586e-01 -1.611144989728927612e-01 1.991079747676849365e-01 -1.120182499289512634e-01 -4.914880916476249695e-02
4.441086575388908386e-02 4.285909235477447510e-03 3.330027759075164795e-01 3.571106866002082825e-02 -3.052862286567687988e-01 6.864396482706069946e-02 3.179302811622619629e-02 -6.216945126652717590e-02 7.296575605869293213e-02 2.655070424079895020e-01 -7.665868103504180908e-02 -3.210103139281272888e-02 -8.302345871925354004e-02 4.240303635597229004e-01 -1.666860580444335938e-01 -6.862019002437591553e-02 9.337927401065826416e-02 -3.055354356765747070e-01 9.904233366250991821e-02 -2.755571603775024414e-01 -1.845385730266571045e-01 1.463253498077392578e-01 -3.170992806553840637e-02 2.957420945167541504e-01 -2.820705994963645935e-02 -1.882630735635757446e-01 9.942603064700961113e-04 -1.508299410343170166e-01 -3.825762495398521423e-02 -1.388817280530929565e-01 1.687368452548980713e-01 2.029350996017456055e-01
3.319837898015975952e-02 7.224307954311370850e-02 1.987645924091339111e-01 2.275321632623672485e-01 -4.537558555603027344e-02 -1.018159911036491394e-01 -9.889404475688934326e-02 -1.585191488265991211e-01 1.470310389995574951e-01 2.758521437644958496e-01 -1.060907840728759766e-01 -6.955477595329284668e-02 -1.819972842931747437e-01 2.052850127220153809e-01 -3.585523664951324463e-01 4.092430323362350464e-02 1.577559509314596653e-03 -1.544534564018249512e-01 -6.365124881267547607e-02 -3.326369225978851318e-01 -1.767857670783996582e-01 2.029443383216857910e-01 -1.477731019258499146e-02 3.015197217464447021e-01 2.938555479049682617e-01 3.484554961323738098e-02 -1.197437271475791931e-01 -2.355822920799255371e-02 -6.355072557926177979e-02 3.285816609859466553e-01 -1.074440777301788330e-01 8.731933683156967163e-02
2.236002385616302490e-01 1.088824272155761719e-01 -1.567399315536022186e-02 -1.012195050716400146e-01 6.524611264467239380e-03 -1.395548135042190552e-01 2.166852205991744995e-01 6.672611832618713379e-02 -8.026423305273056030e-02 2.675834670662879944e-02 1.030218303203582764e-01 -1.873926818370819092e-01 9.746629744768142700e-02 1.291812360286712646e-01 -1.910975575447082520e-01 3.802794516086578369e-01 3.166126310825347900e-01 -9.853651374578475952e-02 8.258993923664093018e-02 -6.693889945745468140e-02 -4.223622381687164307e-02 -2.655406296253204346e-01 -1.350937187671661377e-01 4.349511563777923584e-01 1.034105196595191956e-01 1.189710199832916260e-01 1.113421842455863953e-01 3.865404129028320312e-01 -6.156730651855468750e-02 1.086517702788114548e-02 -4.944514483213424683e-03 7.037434726953506470e-02
3.275811970233917236e-01 4.005933701992034912e-01 -4.671436548233032227e-02 1.265267580747604370e-01 1.679246127605438232e-01 3.913386911153793335e-02 1.681301146745681763e-01 3.153909444808959961e-01 2.731452286243438721e-01 1.182919926941394806e-02 -2.566237375140190125e-02 2.318841032683849335e-02 -9.346912056207656860e-02 1.408133357763290405e-01 -3.889649808406829834e-01 1.341314315795898438e-01 -8.309325575828552246e-02 -1.232838481664657593e-01 7.778947800397872925e-02 4.168652370572090149e-02 -1.016030088067054749e-01 9.733475744724273682e-02 7.146015763282775879e-02 3.539879024028778076e-01 -1.372805833816528320e-01 2.030095085501670837e-02 2.255066633224487305e-01 1.472657173871994019e-01 -3.384783864021301270e-02 5.856518447399139404e-02 -7.829807698726654053e-02 -1.233766973018646240e-02
2.679731845855712891e-01 -1.527962833642959595e-01 1.121172606945037842e-01 -1.771662733517587185e-03 -1.553525310009717941e-02 -1.566012501716613770e-01 4.448102321475744247e-03 2.308276891708374023e-01 4.652571305632591248e-02 8.697436004877090454e-02 -1.696305125951766968e-01 2.806049771606922150e-02 -7.423000037670135498e-02 2.153094410896301270e-01 2.593059465289115906e-02 5.187006294727325439e-02 -1.746615916490554810e-01 -2.988482117652893066e-01 -2.262194603681564331e-01 -2.840777337551116943e-01 -9.902802109718322754e-02 -1.225350052118301392e-01 -1.806048601865768433e-01 4.497789442539215088e-01 -4.642282053828239441e-02 8.680254220962524414e-02 9.466901421546936035e-02 -4.879757389426231384e-02 -2.234948724508285522e-01 -2.165063470602035522e-02 -2.227053642272949219e-01 2.952947914600372314e-01
1.152706369757652283e-01 -3.519498184323310852e-02 1.862022429704666138e-01 7.475022971630096436e-02 3.946624696254730225e-02 2.720017917454242706e-02 3.606468439102172852e-02 -1.784437745809555054e-01 -2.010707855224609375e-01 -1.132837682962417603e-02 -1.499611586332321167e-01 1.208169199526309967e-02 1.650341413915157318e-02 7.671331614255905151e-02 -3.421824872493743896e-01 -1.504935771226882935e-01 -2.946279011666774750e-02 -6.227148696780204773e-02 -1.404936313629150391e-01 -4.546457156538963318e-02 -3.323241472244262695e-01 1.075958251021802425e-03 -2.172271013259887695e-01 4.775562882423400879e-01 2.030601948499679565e-01 -2.516639530658721924e-01 1.121060401201248169e-01 -1.242768988013267517e-01 1.319550871849060059e-01 3.651259243488311768e-01 5.827413499355316162e-02 -4.175273701548576355e-02
6.956235319375991821e-02 -1.618908643722534180e-01 1.430688947439193726e-01 2.373186200857162476e-01 -9.316712617874145508e-02 8.402389287948608398e-02 -2.305548489093780518e-01 -4.633142054080963135e-02 7.513097673654556274e-02 7.672856748104095459e-02 -1.007494777441024780e-01 1.485650688409805298e-01 -7.885286957025527954e-02 3.429177999496459961e-01 -3.393849134445190430e-01 -3.635872900485992432e-02 3.219097852706909180e-02 -1.074648573994636536e-01 -4.719280172139406204e-03 2.054339461028575897e-02 -4.068803973495960236e-03 1.595868170261383057e-01 -2.508960664272308350e-01 5.740121006965637207e-01 1.459735333919525146e-01 -1.856456547975540161e-01 -9.123589843511581421e-02 -1.845100522041320801e-02 6.603340804576873779e-02 1.915550380945205688e-01 -7.262902799993753433e-03 -2.359990589320659637e-02
1.178437620401382446e-01 -2.321171462535858154e-01 8.881113678216934204e-02 -7.806623727083206177e-02 1.205066144466400146e-01 -2.080592662096023560e-01 1.536964327096939087e-01 -4.737030714750289917e-02 -6.420940905809402466e-02 2.366093099117279053e-01 -2.152796834707260132e-01 -3.028178215026855469e-01 1.917633414268493652e-02 2.860670685768127441e-01 -3.399657607078552246e-01 -1.408524662256240845e-01 -1.668878495693206787e-01 -3.510328382253646851e-02 -1.210826188325881958e-01 2.299182116985321045e-01 -2.530807554721832275e-01 2.631990015506744385e-01 2.098086662590503693e-02 9.555410593748092651e-02 1.287452429533004761e-01 -2.101530134677886963e-01 1.592072993516921997e-01 5.091732367873191833e-02 1.086191907525062561e-01 1.206515580415725708e-01 -2.162843495607376099e-01 1.322577297687530518e-01
3.068868815898895264e-01 3.064280450344085693e-01 -7.023997604846954346e-02 1.074083447456359863e-01 -2.726992666721343994e-01 -1.137906033545732498e-02 3.093734085559844971e-01 2.636525928974151611e-01 -1.056815981864929199e-01 3.531264960765838623e-01 -3.523932024836540222e-02 -1.519432216882705688e-01 -9.799060970544815063e-02 2.397923320531845093e-01 -1.819723844528198242e-01 -9.446794539690017700e-02 1.967100985348224640e-02 -2.382573336362838745e-01 -7.318656146526336670e-02 -5.204917863011360168e-02 -1.086607575416564941e-01 -1.519478708505630493e-01 -2.178074046969413757e-02 2.494927644729614258e-01 -1.712203957140445709e-02 8.213028311729431152e-02 -1.228199079632759094e-01 1.212567463517189026e-01 1.109358668327331543e-01 2.581636309623718262e-01 -1.546140015125274658e-02 8.683870732784271240e-02
-1.869085431098937988e-02 -1.297809034585952759e-01 2.912587299942970276e-02 -2.539968863129615784e-02 1.478899121284484863e-01 -1.705020070075988770e-01 2.961597442626953125e-01 -1.761325821280479431e-02 8.511080592870712280e-02 4.120721518993377686e-01 1.199250742793083191e-01 -8.871609717607498169e-02 -7.323869317770004272e-02 1.743259578943252563e-01 -1.401860564947128296e-01 -1.824086755514144897e-01 2.085359394550323486e-01 1.279528439044952393e-01 -1.687563955783843994e-01 -2.046639285981655121e-02 -1.266799122095108032e-01 -4.893244057893753052e-02 -7.555196434259414673e-02 3.844351172447204590e-01 -2.326685339212417603e-01 -3.853067159652709961e-01 3.335551917552947998e-02 2.285629957914352417e-01 6.743558496236801147e-02 1.187342777848243713e-01 -3.276881948113441467e-02 1.341878026723861694e-01
8.639468997716903687e-02 -2.726251482963562012e-01 1.420760303735733032e-01 -5.964519083499908447e-02 1.390438620001077652e-02 -2.502087950706481934e-01 1.882440894842147827e-01 1.425852067768573761e-02 -2.017972767353057861e-01 2.227565795183181763e-01 1.107212677597999573e-01 -2.091875970363616943e-01 3.951185345649719238e-01 2.716400027275085449e-01 -9.271900355815887451e-02 9.447339177131652832e-02 -3.884197399020195007e-02 -7.455953955650329590e-02 -6.009680032730102539e-02 2.577750682830810547e-01 -6.010124459862709045e-02 -4.710524529218673706e-02 -1.021630018949508667e-01 3.708566725254058838e-01 -2.480000704526901245e-01 -2.002103626728057861e-01 -1.005780976265668869e-02 9.394206851720809937e-02 2.010271251201629639e-01 5.702744796872138977e-02 9.281259961426258087e-03 1.305615454912185669e-01
6.320258229970932007e-02 -8.764976263046264648e-02 3.508090376853942871e-01 -3.309545665979385376e-02 -5.053236149251461029e-03 9.684270247817039490e-03 3.708031028509140015e-02 1.612845957279205322e-01 8.515152335166931152e-02 1.227495744824409485e-01 -1.507752984762191772e-01 -1.477029919624328613e-01 5.143854394555091858e-02 1.324252635240554810e-01 -3.391774892807006836e-01 -3.884749859571456909e-02 2.500129044055938721e-01 -2.203007042407989502e-01 3.504387289285659790e-02 1.916909962892532349e-01 -2.800641357898712158e-01 -8.928310126066207886e-02 -8.342929184436798096e-02 1.909843981266021729e-01 2.391458153724670410e-01 -3.960899412631988525e-01 -1.094679459929466248e-01 1.390278041362762451e-01 2.972723543643951416e-01 -3.087597340345382690e-02 -1.144989058375358582e-01 7.983685284852981567e-02
-2.042807936668395996e-01 4.086118564009666443e-02 1.847561299800872803e-01 -3.833218291401863098e-02 -1.147439703345298767e-01 -3.650567233562469482e-01 -1.270136535167694092e-01 1.200013831257820129e-01 1.226649731397628784e-01 2.125861793756484985e-01 8.890672028064727783e-02 -1.536228954792022705e-01 -6.605594605207443237e-02 -3.195532038807868958e-02 -2.837133705615997314e-01 -1.616632044315338135e-01 -1.997136473655700684e-01 6.596675515174865723e-02 -3.338875947520136833e-03 8.161859214305877686e-02 -1.773285567760467529e-01 1.467348188161849976e-01 -2.773482203483581543e-01 4.815832078456878662e-01 -1.465196907520294189e-01 -4.075226560235023499e-02 3.589003905653953552e-02 7.558488287031650543e-03 9.685642272233963013e-02 1.417647898197174072e-01 2.689111232757568359e-01 -3.573321923613548279e-02
1.393327564001083374e-01 -1.788779050111770630e-01 -1.686382479965686798e-02 2.446811832487583160e-02 -8.617091923952102661e-02 3.785568103194236755e-02 3.265435397624969482e-01 -7.379214465618133545e-02 3.447383642196655273e-02 1.392854303121566772e-01 1.920770704746246338e-01 -1.223969087004661560e-01 1.600919812917709351e-01 -1.311932224780321121e-03 -4.112776517868041992e-01 1.597358286380767822e-01 -1.285984218120574951e-01 -4.385336115956306458e-02 1.503036469221115112e-01 6.267067044973373413e-02 -3.584754168987274170e-01 -4.826019704341888428e-02 -1.758071482181549072e-01 3.426152169704437256e-01 -8.718068897724151611e-02 -8.509034663438796997e-02 2.089652866125106812e-01 1.616888046264648438e-01 2.579468488693237305e-02 2.266132235527038574e-01 -1.314380615949630737e-01 2.365590333938598633e-01
-1.723962873220443726e-01 1.746223717927932739e-01 -4.411721974611282349e-02 -5.366838723421096802e-02 -2.355211824178695679e-01 -2.287253886461257935e-01 2.454950213432312012e-01 2.005462646484375000e-01 1.659995168447494507e-01 -1.793647259473800659e-01 6.533361971378326416e-02 -1.825704984366893768e-02 1.544276922941207886e-01 1.211028918623924255e-01 -2.224386632442474365e-01 2.574418783187866211e-01 1.596618592739105225e-01 -1.752944886684417725e-01 -6.602014601230621338e-02 1.173414513468742371e-01 -1.141977086663246155e-01 5.120897665619850159e-02 -1.213855072855949402e-01 3.379582762718200684e-01 2.139327824115753174e-01 -2.353187948465347290e-01 2.094068527221679688e-01 5.549421068280935287e-03 2.435446232557296753e-01 2.636665701866149902e-01 5.960244312882423401e-02 1.082466170191764832e-01
4.220897555351257324e-01 -3.001783788204193115e-01 1.219987794756889343e-01 1.186931319534778595e-02 -3.858375921845436096e-02 -5.447850003838539124e-02 4.256649315357208252e-02 1.332970559597015381e-01 1.365428417921066284e-01 8.728463947772979736e-02 -9.682343155145645142e-02 -1.989008933305740356e-01 -1.263299435377120972e-01 2.000075131654739380e-01 1.040057651698589325e-02 1.293472498655319214e-01 -2.520336508750915527e-01 -2.678650915622711182e-01 -3.038245439529418945e-01 -2.424596250057220459e-01 -1.171942874789237976e-01 -1.285506784915924072e-01 -2.273888736963272095e-01 2.580495178699493408e-01 -2.517913526389747858e-04 4.881774540990591049e-03 1.022482812404632568e-01 1.533476561307907104e-01 -1.496335417032241821e-01 -8.776283822953701019e-03 2.911015972495079041e-02 2.289970219135284424e-01
2.133711874485015869e-01 -7.897156290709972382e-03 1.066646054387092590e-01 2.508502602577209473e-01 6.711366772651672363e-02 9.190516173839569092e-02 2.394331246614456177e-01 8.655080199241638184e-02 1.723423483781516552e-03 1.394012123346328735e-01 -1.113664209842681885e-01 4.427741840481758118e-02 -2.809889800846576691e-02 2.574585080146789551e-01 -3.879314661026000977e-01 5.924072861671447754e-02 1.974111497402191162e-01 -3.531475663185119629e-01 -1.138718351721763611e-01 1.236171945929527283e-01 -2.894957065582275391e-01 -4.769215732812881470e-02 3.132899701595306396e-01 1.157225444912910461e-01 -4.649769887328147888e-02 -1.609957031905651093e-02 1.509793847799301147e-01 -1.896378025412559509e-02 -5.109966173768043518e-02 2.095999419689178467e-01 -2.444740682840347290e-01 1.613085120916366577e-01
8.865409344434738159e-02 2.354692369699478149e-01 2.559942193329334259e-02 8.990153670310974121e-02 -9.834143519401550293e-02 -4.522029682993888855e-02 -2.905091829597949982e-02 -3.189299628138542175e-02 7.759738713502883911e-02 1.840591877698898315e-01 -2.063244581222534180e-01 -1.572020724415779114e-02 1.536729484796524048e-01 3.685912191867828369e-01 -2.956182360649108887e-01 2.406693845987319946e-01 -1.252805888652801514e-01 -1.708758436143398285e-02 -7.990831881761550903e-02 8.749888092279434204e-02 -1.415273994207382202e-01 -2.584415376186370850e-01 -2.545651197433471680e-01 4.299167394638061523e-01 8.911697566509246826e-02 2.222830653190612793e-01 1.332543790340423584e-01 2.291173338890075684e-01 1.240659281611442566e-01 -2.077746950089931488e-02 -5.255256593227386475e-02 1.191888153553009033e-01
9.011796116828918457e-02 -4.085077717900276184e-02 1.250622272491455078e-01 1.213913038372993469e-01 -5.764351412653923035e-02 -9.900251030921936035e-02 -4.636194929480552673e-02 -1.808057874441146851e-01 -5.427139624953269958e-02 7.866711914539337158e-02 -1.250658631324768066e-01 -1.796195842325687408e-02 -7.775020319968461990e-03 5.545397102832794189e-02 -2.940309047698974609e-01 -1.706205159425735474e-01 5.180672276765108109e-03 -1.671094298362731934e-01 -9.704023599624633789e-02 -1.057446673512458801e-01 -2.837595343589782715e-01 -2.040625736117362976e-02 -2.490893304347991943e-01 4.216453135013580322e-01 2.633694410324096680e-01 -2.196484804153442383e-01 1.655311733484268188e-01 -1.616860479116439819e-01 1.229169145226478577e-01 4.385523498058319092e-01 -8.611565455794334412e-03 -1.417389959096908569e-01
-1.804476790130138397e-02 -7.460878789424896240e-02 -1.426345556974411011e-01 1.901045292615890503e-01 1.572394073009490967e-01 -2.899778485298156738e-01 -4.853760451078414917e-02 1.703751459717750549e-02 2.040615826845169067e-01 3.567119538784027100e-01 -7.200956344604492188e-02 -2.404220849275588989e-01 -9.307996928691864014e-02 1.737706959247589111e-01 -2.148675620555877686e-01 4.220505058765411377e-02 4.506080597639083862e-02 1.239332556724548340e-01 -1.420062482357025146e-01 -4.790542647242546082e-02 -2.394536733627319336e-01 3.287089616060256958e-02 -8.101731538772583008e-03 4.429586827754974365e-01 -1.377065628767013550e-01 -3.098489642143249512e-01 -3.964387625455856323e-02 1.021647527813911438e-01 2.246692478656768799e-01 -1.603152900934219360e-01 -9.869138896465301514e-02 6.362095940858125687e-03
-3.610616922378540039e-02 9.512535482645034790e-02 1.469729002565145493e-02 2.212901413440704346e-02 -1.493714302778244019e-01 9.583479166030883789e-02 2.124193012714385986e-01 -1.002119295299053192e-02 1.577882915735244751e-01 2.962535060942173004e-02 1.352556645870208740e-01 -1.441026628017425537e-01 1.513284444808959961e-01 1.238749101758003235e-01 -2.408448308706283569e-01 -2.072567790746688843e-01 2.098858542740345001e-02 -2.348858714103698730e-01 -4.496869444847106934e-01 2.018377482891082764e-01 -1.698939055204391479e-01 -8.592411130666732788e-02 -1.924428716301918030e-02 3.889073133468627930e-01 -1.946429759263992310e-01 5.827700719237327576e-02 1.070709154009819031e-01 1.592670977115631104e-01 -7.056126743555068970e-02 2.303513288497924805e-01 2.096343636512756348e-01 -2.040773630142211914e-01
4.740392044186592102e-02 2.210390269756317139e-01 1.494059562683105469e-01 1.702216453850269318e-02 -5.313453450798988342e-02 -5.276408791542053223e-01 -7.651842385530471802e-02 1.118279844522476196e-01 4.917131736874580383e-02 1.572275012731552124e-01 -1.601421982049942017e-01 -2.151201516389846802e-01 7.860079407691955566e-03 -3.836109861731529236e-02 -1.442931294441223145e-01 -5.220566689968109131e-02 2.654606103897094727e-01 -1.164347827434539795e-01 -7.664217054843902588e-02 4.843419417738914490e-02 -1.317436695098876953e-01 3.877081573009490967e-01 -2.991763874888420105e-02 3.966284096240997314e-01 2.267590723931789398e-02 7.001095265150070190e-02 -1.538577824831008911e-01 2.484119869768619537e-02 4.211983829736709595e-02 1.830120831727981567e-01 1.345188021659851074e-01 -3.683726117014884949e-02
8.688725531101226807e-02 -3.084308505058288574e-01 1.051121056079864502e-01 3.078864514827728271e-02 -1.385489553213119507e-01 -2.515775561332702637e-01 1.712427288293838501e-01 2.485040575265884399e-02 4.470444098114967346e-02 1.814375370740890503e-01 2.059173434972763062e-01 -2.205641269683837891e-01 1.762080043554306030e-01 1.918024271726608276e-01 3.557612001895904541e-02 -4.233742877840995789e-02 -1.730600893497467041e-01 -1.325948983430862427e-01 1.172087490558624268e-01 7.457324117422103882e-02 -1.743403822183609009e-01 -2.992322109639644623e-02 -1.939627826213836670e-01 4.185861051082611084e-01 4.654461517930030823e-02 -2.776620090007781982e-01 4.059699922800064087e-02 -8.261862210929393768e-03 2.657324373722076416e-01 1.465364843606948853e-01 1.314387619495391846e-01 2.733748555183410645e-01
8.206789195537567139e-02 -8.420438319444656372e-02 2.906764298677444458e-02 1.787941306829452515e-01 1.561120301485061646e-01 -1.635266393423080444e-01 1.745000034570693970e-01 -5.242761969566345215e-02 -6.196231395006179810e-02 2.401490807533264160e-01 6.621173024177551270e-02 -2.864823043346405029e-01 1.853365004062652588e-01 1.069672107696533203e-01 -1.059846282005310059e-01 7.757312804460525513e-02 3.613122552633285522e-02 -2.071970105171203613e-01 -2.432751357555389404e-01 2.833133041858673096e-01 -4.047494232654571533e-01 -8.049549907445907593e-02 -1.778411492705345154e-02 1.751379519701004028e-01 -1.460450589656829834e-01 -1.191566735506057739e-01 2.534704506397247314e-01 3.056335747241973877e-01 2.387689799070358276e-01 1.180475112050771713e-02 -1.132592409849166870e-01 9.950869530439376831e-02
1.699624806642532349e-01 -8.291950821876525879e-02 3.194769322872161865e-01 -5.076244845986366272e-02 -4.966193065047264099e-02 -1.570850163698196411e-01 -3.491025418043136597e-02 1.106556504964828491e-01 -1.836577057838439941e-01 1.519157141447067261e-01 -4.083116725087165833e-02 1.122012287378311157e-01 1.703636199235916138e-01 1.884664446115493774e-01 -1.590951979160308838e-01 -1.248046085238456726e-01 5.945210158824920654e-02 -2.401663810014724731e-01 -1.791196167469024658e-01 2.396689727902412415e-02 -7.494711875915527344e-02 1.525072455406188965e-01 -3.024007081985473633e-01 4.188350737094879150e-01 1.679016500711441040e-01 -1.394641250371932983e-01 1.276518255472183228e-01 2.395638525485992432e-01 -8.617375791072845459e-02 -1.656333804130554199e-01 -2.684414982795715332e-01 -1.569344699382781982e-01
1.838394552469253540e-01 -1.964630782604217529e-01 3.834918737411499023e-01 2.597659230232238770e-01 -9.309609979391098022e-02 -4.515184462070465088e-02 2.943819563370198011e-04 -3.155978769063949585e-02 1.019062325358390808e-01 2.445581406354904175e-01 -4.902049154043197632e-02 -2.173936665058135986e-01 1.835222691297531128e-01 2.912100255489349365e-01 -4.806480407714843750e-01 1.236899849027395248e-02 3.035782836377620697e-02 -1.706603616476058960e-01 1.036770567297935486e-01 -1.060799285769462585e-01 8.137083053588867188e-02 3.460348397493362427e-02 1.735687404870986938e-01 4.620233178138732910e-02 -7.983257621526718140e-02 -1.195887327194213867e-01 -1.746256719343364239e-03 2.708294987678527832e-01 -1.239431127905845642e-01 3.292542695999145508e-02 1.579852253198623657e-01 -6.545332819223403931e-02
1.584917008876800537e-01 -1.936720013618469238e-01 1.921107918024063110e-01 1.475406736135482788e-01 7.560997456312179565e-02 -1.162842810153961182e-01 -2.752148509025573730e-01 1.204895377159118652e-01 5.748405121266841888e-03 1.185918822884559631e-01 7.267399877309799194e-02 -5.160333216190338135e-02 -3.035270050168037415e-02 1.405172348022460938e-01 -5.626735091209411621e-02 -1.831939816474914551e-01 8.093234151601791382e-02 -1.619314551353454590e-01 -3.722452223300933838e-01 8.641483634710311890e-02 -1.890828013420104980e-01 1.870389841496944427e-02 -6.180808693170547485e-02 3.657003045082092285e-01 -1.014028862118721008e-01 -2.378551065921783447e-01 6.517118960618972778e-02 1.456170529127120972e-01 3.853366971015930176e-01 3.919602895621210337e-04 -3.131628409028053284e-02 -3.090688288211822510e-01
6.349721457809209824e-03 -4.153463523834943771e-03 5.310853943228721619e-02 7.554058730602264404e-02 -2.022852301597595215e-01 5.751151964068412781e-02 1.279321312904357910e-01 1.139321699738502502e-01 -1.371222455054521561e-02 -7.872363179922103882e-02 1.598896980285644531e-01 -1.571599841117858887e-01 7.826887816190719604e-02 9.975183010101318359e-02 -2.461726814508438110e-01 1.050477325916290283e-01 1.298184245824813843e-01 -1.157817170023918152e-01 -3.364954888820648193e-01 1.030578017234802246e-01 -2.221737504005432129e-01 1.614180020987987518e-02 -1.094785258173942566e-01 5.459308624267578125e-01 7.610131986439228058e-03 -1.317295283079147339e-01 -2.454054653644561768e-01 1.454470492899417877e-02 -3.356642127037048340e-01 -8.403135836124420166e-02 -1.115047484636306763e-01 -2.229627966880798340e-01
7.605359703302383423e-02 -7.375290244817733765e-02 6.259182840585708618e-02 4.016432911157608032e-02 5.501208454370498657e-02 -2.559096515178680420e-01 9.325684607028961182e-02 -1.635102182626724243e-01 8.516924828290939331e-02 9.726466983556747437e-02 1.913087666034698486e-01 1.807445734739303589e-01 -1.429330110549926758e-01 4.070344269275665283e-01 -1.940257996320724487e-01 -2.303508371114730835e-01 4.563017562031745911e-02 -3.253596425056457520e-01 -7.191601395606994629e-02 1.409687548875808716e-01 -2.513930201530456543e-01 2.475988864898681641e-01 8.522857725620269775e-02 2.898644506931304932e-01 9.980505704879760742e-02 -7.092706114053726196e-02 1.858222335577011108e-01 2.718415260314941406e-01 1.674127578735351562e-01 1.066016480326652527e-01 -5.762989446520805359e-02 -3.993761911988258362e-02
3.126355111598968506e-01 -2.434430569410324097e-01 1.417620033025741577e-01 -1.917764991521835327e-01 -2.604920789599418640e-02 -1.510071381926536560e-02 1.454826444387435913e-02 3.037044405937194824e-01 -1.187677085399627686e-01 -1.177158877253532410e-01 -1.400288194417953491e-02 -1.701153665781021118e-01 1.508451998233795166e-01 1.119159013032913208e-01 -1.636999100446701050e-01 -5.113963037729263306e-03 1.117723435163497925e-01 -1.021296530961990356e-01 -1.354522854089736938e-01 -6.300920248031616211e-02 -1.477113813161849976e-01 -7.148652523756027222e-02 -1.916202008724212646e-01 4.731844663619995117e-01 6.027003400959074497e-04 2.388838119804859161e-02 -3.546745479106903076e-01 2.566202580928802490e-01 -7.907592505216598511e-02 1.695631295442581177e-01 7.465109974145889282e-02 -8.930564671754837036e-02
1.125866547226905823e-01 -1.167012378573417664e-01 3.216024935245513916e-01 -2.683622576296329498e-02 1.208285894244909286e-02 -4.431358724832534790e-02 -2.260691523551940918e-01 2.145878821611404419e-01 -3.500643000006675720e-02 1.968514919281005859e-01 -9.302432090044021606e-02 -1.968446746468544006e-02 1.697312295436859131e-01 1.846800744533538818e-01 -1.858838349580764771e-01 -3.025245070457458496e-01 -4.010733589529991150e-02 -2.129596024751663208e-01 -2.885255217552185059e-01 1.282580494880676270e-01 -1.205224916338920593e-01 1.078215315937995911e-01 -3.606626689434051514e-01 3.428955078125000000e-01 1.103783845901489258e-01 -1.539391726255416870e-01 9.889373183250427246e-02 2.036739885807037354e-01 6.460534408688545227e-03 -7.108018547296524048e-02 -1.183354556560516357e-01 -7.470554113388061523e-02
2.164054065942764282e-01 3.580815494060516357e-01 -1.701399981975555420e-01 4.765074700117111206e-02 -1.266823261976242065e-01 -1.239719092845916748e-01 1.764601022005081177e-01 1.229009553790092468e-01 -1.526279747486114502e-01 2.808499336242675781e-01 1.154035180807113647e-01 -2.365961819887161255e-01 -1.842037141323089600e-01 1.420889496803283691e-01 -1.892936080694198608e-01 2.509902417659759521e-02 -5.897798389196395874e-02 -3.291078507900238037e-01 -1.988012790679931641e-01 -1.574664115905761719e-01 -6.807220727205276489e-02 -1.561664789915084839e-01 2.386717312037944794e-02 3.012760877609252930e-01 4.053526371717453003e-02 -2.419730275869369507e-02 -2.042323499917984009e-01 1.466921716928482056e-01 2.497934550046920776e-01 1.579789966344833374e-01 4.034819453954696655e-02 5.577581003308296204e-02
1.779896914958953857e-01 -6.059596687555313110e-02 1.964502483606338501e-01 -1.296717524528503418e-01 6.435946375131607056e-02 -2.634645700454711914e-01 -7.036723196506500244e-02 -2.282695472240447998e-01 8.947529643774032593e-02 2.500636875629425049e-01 1.575101912021636963e-01 7.702537626028060913e-02 -6.261578202247619629e-02 2.526741623878479004e-01 -4.774581640958786011e-02 -3.378512337803840637e-02 -5.111787840723991394e-02 -3.081011176109313965e-01 -1.785215437412261963e-01 1.200573965907096863e-01 -1.616360247135162354e-01 2.292753905057907104e-01 1.718850284814834595e-01 2.525479197502136230e-01 -9.953139722347259521e-02 2.346496880054473877e-01 1.379168927669525146e-01 1.554237604141235352e-01 3.402234241366386414e-02 3.992232978343963623e-01 1.249396055936813354e-02 1.465641111135482788e-01
-9.799461066722869873e-02 5.745955556631088257e-02 9.433808177709579468e-02 1.923423842526972294e-03 8.979176171123981476e-03 -1.442333012819290161e-01 -1.389410793781280518e-01 1.694516539573669434e-01 2.334764972329139709e-02 1.821326613426208496e-01 -2.491007596254348755e-01 -2.399829328060150146e-01 -4.823581501841545105e-02 -1.461370438337326050e-01 -2.952845692634582520e-01 -1.468400955200195312e-01 -5.896130949258804321e-02 1.815534085035324097e-01 -2.703680098056793213e-01 1.193105950951576233e-01 -2.435748726129531860e-01 1.407835725694894791e-02 5.062383040785789490e-02 4.873409569263458252e-01 -1.823936589062213898e-02 -2.917073071002960205e-01 -2.568099088966846466e-02 2.440518587827682495e-01 2.004176564514636993e-02 -9.994062781333923340e-02 1.222644001245498657e-01 1.707151085138320923e-01
1.570862150401808321e-05 -1.571709811687469482e-01 -1.472852658480405807e-02 -2.057050541043281555e-02 -7.063872367143630981e-02 5.151084810495376587e-02 -2.494613640010356903e-02 -5.955293774604797363e-02 7.998997718095779419e-02 3.702245950698852539e-01 -7.882474362850189209e-02 -9.345132112503051758e-02 -1.786544919013977051e-03 3.415485844016075134e-02 -1.873306632041931152e-01 3.625903278589248657e-02 8.322802931070327759e-02 -1.792244315147399902e-01 -2.915543317794799805e-01 -2.441832572221755981e-01 2.059148438274860382e-02 -6.841155141592025757e-02 7.901763170957565308e-02 3.259865343570709229e-01 -3.198303580284118652e-01 -3.870707750320434570e-01 -3.933841828256845474e-03 2.928543090820312500e-01 1.250296235084533691e-01 2.208067774772644043e-01 -2.463178336620330811e-01 -5.107928439974784851e-02
-5.294645577669143677e-02 -2.256854921579360962e-01 1.982160955667495728e-01 6.864862143993377686e-02 4.052254557609558105e-02 -3.126181960105895996e-01 3.214093297719955444e-02 3.279446065425872803e-02 2.136164903640747070e-01 1.845217943191528320e-01 2.127249240875244141e-01 -4.374758899211883545e-02 -2.610766515135765076e-02 3.293721973896026611e-01 -1.568426936864852905e-01 -4.973585531115531921e-02 -4.057640209794044495e-02 -2.909560799598693848e-01 -1.852827817201614380e-01 3.161663413047790527e-01 -6.899264454841613770e-02 -1.399878263473510742e-01 7.757898420095443726e-02 1.153612658381462097e-01 8.050907403230667114e-02 -4.216513037681579590e-01 1.188922226428985596e-01 2.227192521095275879e-01 -8.345840871334075928e-02 -4.983903840184211731e-02 -8.368930965662002563e-02 9.462001174688339233e-02
-9.158768504858016968e-02 3.798510134220123291e-02 2.120306193828582764e-01 6.627610325813293457e-02 1.138449162244796753e-01 -1.787782162427902222e-01 -4.672972485423088074e-02 -6.676668673753738403e-02 -8.741518110036849976e-02 -1.467401534318923950e-01 -2.312260214239358902e-03 1.252514868974685669e-01 1.090997457504272461e-02 1.981206089258193970e-01 -2.540873885154724121e-01 8.675516583025455475e-03 1.085985898971557617e-01 -2.236858606338500977e-01 -3.443245887756347656e-01 -4.952707514166831970e-02 -2.056694924831390381e-01 1.187011823058128357e-01 8.873771131038665771e-02 5.029413104057312012e-01 2.363697886466979980e-01 -1.897231042385101318e-01 2.373224049806594849e-01 2.647941410541534424e-01 -5.608779564499855042e-02 -3.354404494166374207e-02 -6.709237396717071533e-02 -1.151105016469955444e-01
-1.592725142836570740e-02 9.964750707149505615e-02 2.663621604442596436e-01 1.175012439489364624e-01 -2.442637532949447632e-01 -3.969345092773437500e-01 5.377979483455419540e-03 7.039288431406021118e-02 1.229736804962158203e-01 3.474732339382171631e-01 2.807536348700523376e-02 -3.734375908970832825e-02 -1.039106026291847229e-01 2.506033480167388916e-01 -2.213664501905441284e-01 -6.690035015344619751e-02 2.070008665323257446e-01 -1.153919026255607605e-01 -5.643090233206748962e-02 -1.807064563035964966e-02 -7.416208088397979736e-02 1.662015020847320557e-01 -1.942244768142700195e-01 2.252379655838012695e-01 2.466691136360168457e-01 -1.415334045886993408e-01 -1.123634427785873413e-01 3.093264624476432800e-02 -2.298822700977325439e-01 7.697398960590362549e-02 2.590380907058715820e-01 1.270788609981536865e-01
-7.983759045600891113e-02 -3.107797801494598389e-01 -2.256038188934326172e-01 1.570222154259681702e-02 2.100953757762908936e-01 -7.417977601289749146e-02 -9.325226396322250366e-02 1.704919487237930298e-01 1.561640501022338867e-01 9.118073433637619019e-02 2.222725301980972290e-01 -1.061009913682937622e-01 -9.426459670066833496e-02 2.586512267589569092e-01 -2.613083422183990479e-01 -8.020560443401336670e-02 -7.251694798469543457e-02 -6.325194984674453735e-02 -2.474160790443420410e-01 -8.433528244495391846e-03 -1.992224007844924927e-01 1.348691433668136597e-01 1.369170285761356354e-02 4.600742459297180176e-01 -2.378191053867340088e-02 -3.138699829578399658e-01 7.652595639228820801e-02 2.055807560682296753e-01 -5.729271471500396729e-02 1.058251187205314636e-01 -2.599693089723587036e-02 1.094986125826835632e-01
3.653135523200035095e-02 1.293943542987108231e-02 1.202836930751800537e-01 -1.029214262962341309e-01 -1.033808588981628418e-01 -7.184118777513504028e-02 1.865453124046325684e-01 3.662436604499816895e-01 2.777310907840728760e-01 -4.426678270101547241e-02 -2.163820713758468628e-02 -2.535583972930908203e-01 1.539774239063262939e-01 5.106088519096374512e-01 -1.895070970058441162e-01 1.689766347408294678e-02 -4.121249169111251831e-02 -2.084501534700393677e-01 -2.520024478435516357e-01 4.016846418380737305e-02 5.543353781104087830e-02 1.250788569450378418e-01 -6.315565854310989380e-02 1.148485094308853149e-01 -2.964857518672943115e-01 1.177790760993957520e-01 -8.561909198760986328e-02 3.188391029834747314e-02 3.806832060217857361e-02 9.117878973484039307e-03 -1.326533406972885132e-01 2.208044677972793579e-01
3.246009051799774170e-01 5.276411175727844238e-01 -1.074541062116622925e-01 6.847894191741943359e-02 1.138369143009185791e-01 7.203524000942707062e-03 1.460948735475540161e-01 1.843438297510147095e-01 2.296137213706970215e-01 9.207089990377426147e-02 -1.620097644627094269e-02 -5.851601064205169678e-02 6.573466118425130844e-03 1.432654261589050293e-02 -3.357258439064025879e-01 1.073750331997871399e-01 1.962532848119735718e-01 -1.838102191686630249e-01 -8.454072475433349609e-02 -2.702790684998035431e-02 -1.080177426338195801e-01 -1.192394345998764038e-01 1.080378890037536621e-01 3.872135281562805176e-01 -1.816762536764144897e-01 -7.954595983028411865e-02 -1.147165074944496155e-01 -2.573296427726745605e-03 1.686047017574310303e-02 1.046238467097282410e-01 -9.844326227903366089e-02 -3.445154801011085510e-02
1.318098157644271851e-01 5.974623560905456543e-02 1.240889430046081543e-01 2.620317637920379639e-01 -1.152392849326133728e-01 -3.097661025822162628e-02 -9.799444675445556641e-02 1.082285940647125244e-01 -1.007150858640670776e-01 2.342462837696075439e-01 -8.703205734491348267e-02 1.780012547969818115e-01 -7.400312274694442749e-02 8.021967858076095581e-02 -3.534319102764129639e-01 -1.706825196743011475e-01 1.945965737104415894e-01 -5.272877961397171021e-02 -3.602176606655120850e-01 -1.957878768444061279e-01 -2.683103382587432861e-01 2.396808378398418427e-02 -2.096570134162902832e-01 9.670199453830718994e-02 -8.135639131069183350e-03 -2.173152714967727661e-01 1.809974163770675659e-01 2.590200006961822510e-01 1.346346437931060791e-01 1.608582139015197754e-01 -2.688784897327423096e-02 2.504625022411346436e-01
2.478883415460586548e-01 -2.171117812395095825e-01 3.298957049846649170e-01 -3.132087737321853638e-02 3.262125700712203979e-02 -3.068307042121887207e-02 -1.834024637937545776e-01 1.411854475736618042e-01 -1.483906060457229614e-01 1.372198760509490967e-01 -1.566888578236103058e-02 -5.189564079046249390e-02 1.554743200540542603e-01 1.872554868459701538e-01 -1.525131016969680786e-01 -2.406096458435058594e-01 -1.621931232511997223e-02 -2.095329761505126953e-01 -1.815209388732910156e-01 -2.902307361364364624e-02 -1.647492945194244385e-01 1.381952911615371704e-01 -4.356725513935089111e-01 3.503738045692443848e-01 -2.604922465980052948e-02 -8.474685251712799072e-02 7.556362450122833252e-02 2.039188444614410400e-01 6.091810017824172974e-02 -2.491200901567935944e-02 -1.653259098529815674e-01 -1.351252347230911255e-01
2.056090980768203735e-01 -1.549815386533737183e-01 -6.512834131717681885e-02 2.135671079158782959e-01 3.181824460625648499e-02 -1.166817247867584229e-01 1.574297994375228882e-01 1.318764388561248779e-01 1.504967361688613892e-02 1.496761739253997803e-01 6.055694445967674255e-02 -2.569068372249603271e-01 3.519456982612609863e-01 2.847993075847625732e-01 -7.046321779489517212e-02 2.084770351648330688e-01 -8.502382785081863403e-02 -1.030909568071365356e-01 8.672337047755718231e-03 1.487508863210678101e-01 -8.012964390218257904e-03 -7.398185878992080688e-02 1.773773110471665859e-03 4.590576887130737305e-01 -8.689760416746139526e-02 -2.105573564767837524e-01 1.274805814027786255e-01 2.000128328800201416e-01 2.863213419914245605e-01 1.159373000264167786e-01 -7.730230689048767090e-02 1.244030073285102844e-01
1.095961257815361023e-01 1.836612820625305176e-01 2.420122027397155762e-01 -1.873723231256008148e-02 -1.913021951913833618e-01 -3.854260779917240143e-03 -2.856986597180366516e-02 1.572338677942752838e-02 1.131479442119598389e-01 8.254108577966690063e-02 -2.732694521546363831e-02 -2.393232733011245728e-01 -1.270559877157211304e-01 2.249808460474014282e-01 -9.235887229442596436e-02 9.309363365173339844e-02 6.583879142999649048e-02 -4.696774184703826904e-01 3.065783977508544922e-01 -5.673653632402420044e-02 -1.511723846197128296e-01 2.310390919446945190e-01 -1.002665329724550247e-02 2.882177531719207764e-01 -1.548015028238296509e-01 -2.983713746070861816e-01 1.139256805181503296e-01 -1.916599571704864502e-01 -9.825002402067184448e-02 1.025108322501182556e-01 -1.765887998044490814e-02 1.770571023225784302e-01
4.270867258310317993e-02 1.637699455022811890e-02 8.818852156400680542e-02 9.234749525785446167e-02 7.980241626501083374e-02 -1.535359323024749756e-01 -2.130713611841201782e-01 2.038977146148681641e-01 -4.477731138467788696e-02 2.504819333553314209e-01 6.926422566175460815e-02 3.086906075477600098e-01 -1.373122334480285645e-01 2.776665389537811279e-01 -1.723361313343048096e-01 -6.506438553333282471e-02 2.786578238010406494e-02 -3.886919841170310974e-02 -3.031276166439056396e-01 -1.340145468711853027e-01 -2.027534693479537964e-01 8.177708834409713745e-02 -2.922847568988800049e-01 4.271441400051116943e-01 1.838420033454895020e-01 -2.476228326559066772e-01 7.811605185270309448e-02 1.086989194154739380e-01 -3.292695060372352600e-02 1.296385675668716431e-01 -4.143476113677024841e-02 9.754411876201629639e-02
1.076505780220031738e-01 7.882568053901195526e-03 1.109678000211715698e-01 1.114023402333259583e-01 2.942399866878986359e-02 -2.454854547977447510e-01 -3.362407162785530090e-02 -1.482975333929061890e-01 5.448066443204879761e-02 1.031150668859481812e-01 5.656306818127632141e-02 1.973794847726821899e-01 6.685585528612136841e-02 2.699325680732727051e-01 -1.282311826944351196e-01 1.443115249276161194e-02 9.437126666307449341e-02 -4.085188508033752441e-01 -4.258996993303298950e-02 -3.687939047813415527e-02 -1.561078429222106934e-01 2.235695272684097290e-01 -2.069744616746902466e-01 4.038745760917663574e-01 1.920944005250930786e-01 -3.520545661449432373e-01 6.984993815422058105e-03 2.409313768148422241e-01 -1.319718211889266968e-01 -6.241465359926223755e-02 -1.194265019148588181e-02 -1.730946153402328491e-01
1.742856949567794800e-01 -2.229384630918502808e-01 4.844734072685241699e-02 -7.830540835857391357e-02 6.114706769585609436e-02 1.192347891628742218e-02 1.579156890511512756e-02 2.407546788454055786e-01 1.187168136239051819e-01 2.807322889566421509e-02 5.698590725660324097e-02 -1.386530604213476181e-02 3.166957944631576538e-02 2.600436508655548096e-01 -1.425323635339736938e-01 1.429754048585891724e-01 -2.480894327163696289e-01 -3.220464289188385010e-01 -4.322953522205352783e-01 -2.745635211467742920e-01 -1.096408218145370483e-01 8.014290779829025269e-02 -4.338770359754562378e-02 2.857756614685058594e-01 -1.884379088878631592e-01 3.790329676121473312e-03 5.037424340844154358e-02 2.790992707014083862e-02 -3.085682392120361328e-01 -1.881257630884647369e-02 -2.402432411909103394e-01 -6.962170591577887535e-04
1.848162561655044556e-01 1.931283921003341675e-01 1.141340434551239014e-01 -1.626528799533843994e-01 -1.932560652494430542e-01 1.981634348630905151e-01 3.394662439823150635e-01 2.318660169839859009e-01 1.787326335906982422e-01 -3.494332358241081238e-02 -4.195867106318473816e-02 -6.721001118421554565e-02 4.272817820310592651e-02 1.344567984342575073e-01 -1.458010226488113403e-01 -1.917588710784912109e-01 -1.156369298696517944e-01 -3.398664295673370361e-01 9.435506910085678101e-02 2.212160639464855194e-02 -1.857674717903137207e-01 9.243062138557434082e-02 -2.823123335838317871e-01 3.219000399112701416e-01 -2.395274192094802856e-01 -1.334873437881469727e-01 1.665745861828327179e-02 6.496040523052215576e-02 1.563954502344131470e-01 2.312390357255935669e-01 -5.212036520242691040e-02 -3.293619304895401001e-02
1.052073389291763306e-01 1.611643135547637939e-01 8.476950973272323608e-02 -9.774947911500930786e-02 7.746610045433044434e-02 -3.970277607440948486e-01 -8.886320143938064575e-02 -4.764618724584579468e-02 -6.094693392515182495e-02 -1.711272448301315308e-01 -3.369232416152954102e-01 -2.515895962715148926e-01 -9.347949177026748657e-02 1.689292639493942261e-01 -1.972995847463607788e-01 -1.290143840014934540e-02 1.320770829916000366e-01 1.434027701616287231e-01 -1.026675924658775330e-01 -4.603902623057365417e-02 -2.108179181814193726e-01 2.714229226112365723e-01 -8.683603256940841675e-02 4.599792957305908203e-01 2.109302021563053131e-02 -1.383450478315353394e-01 1.277076154947280884e-01 6.122006103396415710e-02 -1.155668422579765320e-01 -1.670413911342620850e-01 1.127787753939628601e-01 -6.863759458065032959e-02
1.997024863958358765e-01 2.781958319246768951e-02 2.914803624153137207e-01 2.640442550182342529e-01 -3.501301109790802002e-01 -2.633332312107086182e-01 1.228211000561714172e-01 -6.124971434473991394e-02 1.422843337059020996e-01 1.271604895591735840e-01 -4.228818044066429138e-02 -4.138071089982986450e-02 1.262499988079071045e-01 2.149240523576736450e-01 1.087792068719863892e-01 -6.310418993234634399e-02 4.331810399889945984e-02 -6.208906695246696472e-02 -2.776024341583251953e-01 -3.522186726331710815e-02 2.582537569105625153e-02 1.960336118936538696e-01 -3.423840105533599854e-01 3.364357650279998779e-01 -4.715559259057044983e-02 -3.372489660978317261e-02 -4.574938863515853882e-02 -1.426968276500701904e-01 -1.356120407581329346e-01 2.237005382776260376e-01 1.302738636732101440e-01 1.061314269900321960e-01
7.643778622150421143e-02 2.244661450386047363e-01 1.487697064876556396e-01 1.470638960599899292e-01 -3.150105774402618408e-01 -3.232304006814956665e-02 1.411083042621612549e-01 4.861611872911453247e-02 -4.747109860181808472e-02 1.885408163070678711e-01 -9.143492579460144043e-02 -1.726136356592178345e-01 -2.035983353853225708e-01 3.846539556980133057e-01 -5.964856594800949097e-02 -8.806347846984863281e-02 2.005762159824371338e-01 -2.124216556549072266e-01 1.183222159743309021e-01 -2.299415022134780884e-01 -1.329392641782760620e-01 1.248137056827545166e-01 -4.660040512681007385e-02 3.149706125259399414e-01 4.603307321667671204e-02 -2.859281897544860840e-01 -1.912004798650741577e-01 6.539709866046905518e-02 1.474369433708488941e-03 -6.242568418383598328e-02 5.165569111704826355e-02 2.874843478202819824e-01
1.010273918509483337e-01 5.450479686260223389e-02 2.781961262226104736e-01 -6.160276010632514954e-03 6.171135976910591125e-02 -1.001254394650459290e-01 -1.789989620447158813e-01 -1.269207000732421875e-01 9.004369378089904785e-02 1.806920468807220459e-01 1.785773634910583496e-01 -6.476080417633056641e-02 -1.002715602517127991e-01 2.321863733232021332e-02 -1.289640665054321289e-01 -1.536936610937118530e-01 3.241594880819320679e-02 -9.395474940538406372e-02 -2.210769057273864746e-01 -2.050275653600692749e-01 -1.157474666833877563e-01 -1.162742078304290771e-02 -3.972908854484558105e-01 5.382721424102783203e-01 2.300951443612575531e-02 -1.530735194683074951e-01 9.051439166069030762e-02 1.223164573311805725e-01 1.616583466529846191e-01 3.043998405337333679e-02 -2.888629436492919922e-01 -1.429081242531538010e-02
-1.229083612561225891e-01 -1.447116285562515259e-01 8.937337994575500488e-02 9.591199457645416260e-02 -8.794664591550827026e-02 6.530988961458206177e-02 3.537434339523315430e-01 -2.035999745130538940e-01 -6.148326769471168518e-02 9.249424934387207031e-02 2.636200785636901855e-01 -2.117593586444854736e-01 -4.363214969635009766e-02 1.369371414184570312e-01 -2.224979847669601440e-01 1.049687266349792480e-01 2.465319633483886719e-01 -1.411295682191848755e-01 -1.702886223793029785e-01 -9.968451410531997681e-02 -2.012764513492584229e-01 -1.686590164899826050e-02 7.699822541326284409e-03 4.159919321537017822e-01 1.354489028453826904e-01 -2.626512348651885986e-01 4.061006009578704834e-03 1.203220039606094360e-01 3.329409062862396240e-01 1.046732291579246521e-01 3.208520635962486267e-02 -4.613300412893295288e-02
2.167403101921081543e-01 1.063820570707321167e-01 9.773695468902587891e-02 -1.578602790832519531e-01 -2.070549875497817993e-01 -2.049039453268051147e-01 2.130129486322402954e-01 9.341797232627868652e-02 4.117246866226196289e-01 -1.911090910434722900e-01 -1.869258731603622437e-01 -2.291175723075866699e-01 9.215743094682693481e-02 4.682080447673797607e-02 3.372772829607129097e-03 1.816866099834442139e-01 -1.188306808471679688e-01 -1.964384168386459351e-01 -2.497986555099487305e-01 -2.281055301427841187e-01 -6.751091685146093369e-03 2.471809238195419312e-01 6.584344804286956787e-02 3.401449620723724365e-01 6.435885094106197357e-03 -2.192702293395996094e-01 9.401764720678329468e-02 8.461549133062362671e-02 1.256190091371536255e-01 -1.283008418977260590e-02 -5.204013362526893616e-02 1.305843237787485123e-03
-3.098298422992229462e-02 -1.972932070493698120e-01 2.525829970836639404e-01 1.363648176193237305e-01 -1.395379006862640381e-01 -7.256147265434265137e-02 1.808564811944961548e-01 2.145693264901638031e-02 -1.612022817134857178e-01 1.646224856376647949e-01 -7.719205319881439209e-02 -3.533083200454711914e-02 1.544415950775146484e-01 1.445641815662384033e-01 -6.082591414451599121e-01 -1.905967891216278076e-01 -1.538053750991821289e-01 -2.542521245777606964e-02 -7.044956833124160767e-02 -9.965239465236663818e-02 -7.312195748090744019e-02 -1.061778236180543900e-02 2.875252068042755127e-01 2.383380681276321411e-01 -7.102203369140625000e-02 -2.399055659770965576e-01 1.100751161575317383e-01 1.067223772406578064e-01 1.178024113178253174e-01 8.755673654377460480e-03 1.196044310927391052e-01 -9.984746575355529785e-02
9.450878202915191650e-02 -1.343220174312591553e-01 2.127762883901596069e-02 1.134855300188064575e-01 -1.151837408542633057e-01 -1.622465550899505615e-01 1.648706644773483276e-01 -1.110893860459327698e-01 2.402685731649398804e-01 3.916452825069427490e-01 1.453404128551483154e-01 -1.287912279367446899e-01 -1.243586540222167969e-01 3.533830866217613220e-02 -1.121215894818305969e-01 -1.412357240915298462e-01 8.237951993942260742e-02 -2.746921963989734650e-02 -2.256062626838684082e-01 -1.024344116449356079e-01 -1.205957606434822083e-01 -2.348430268466472626e-02 -1.332600414752960205e-01 3.079881370067596436e-01 -1.724208891391754150e-01 -3.893334269523620605e-01 -2.209204435348510742e-01 2.600777447223663330e-01 -9.921170771121978760e-03 2.626895308494567871e-01 3.350134193897247314e-02 1.337784528732299805e-01
-4.006761685013771057e-02 -1.573734730482101440e-02 2.516746148467063904e-02 1.004961952567100525e-01 1.727781444787979126e-01 -1.654163748025894165e-01 -3.702693805098533630e-02 -9.724864363670349121e-02 -9.891877323389053345e-02 1.871778815984725952e-01 1.503152996301651001e-01 -2.110854089260101318e-01 2.125979661941528320e-01 1.978258490562438965e-01 1.174208894371986389e-02 1.103982552886009216e-01 6.666982173919677734e-02 -2.464806139469146729e-01 -2.614646255970001221e-01 1.430489271879196167e-01 -3.255811333656311035e-01 -9.455145895481109619e-02 -4.197328910231590271e-02 2.767472267150878906e-01 2.325756708160042763e-03 -6.053693965077400208e-02 3.304122090339660645e-01 4.187537431716918945e-01 4.635573178529739380e-02 5.739077553153038025e-02 -2.607400119304656982e-01 4.238959029316902161e-02
1.425705850124359131e-01 2.036133259534835815e-01 1.147724092006683350e-01 5.850896239280700684e-02 -2.442460656166076660e-01 -4.017457738518714905e-02 1.744592040777206421e-01 1.320935934782028198e-01 3.728306591510772705e-01 2.952320873737335205e-01 1.879080571234226227e-02 1.755243241786956787e-01 1.030849218368530273e-01 9.755086898803710938e-02 -3.525187671184539795e-01 5.794482678174972534e-02 1.381787844002246857e-02 -1.713276058435440063e-01 -1.116699129343032837e-01 9.196394681930541992e-02 6.073595583438873291e-02 -2.313506156206130981e-01 1.787142641842365265e-02 3.479301631450653076e-01 -1.552211344242095947e-01 -1.756369024515151978e-01 -1.620255261659622192e-01 -7.521239668130874634e-02 -1.875125616788864136e-01 2.017456442117691040e-01 -1.243304237723350525e-01 1.175449043512344360e-02
2.884825468063354492e-01 9.945017099380493164e-02 2.430286705493927002e-01 2.514713704586029053e-01 -8.615110814571380615e-02 1.838220469653606415e-02 7.595424354076385498e-02 -6.066177412867546082e-02 -1.970088779926300049e-01 3.828183114528656006e-01 -2.401052974164485931e-02 -2.407083511352539062e-01 1.328072994947433472e-01 4.268264472484588623e-01 -2.756167054176330566e-01 7.134953141212463379e-02 -1.416176557540893555e-01 -6.450427323579788208e-02 -3.687093406915664673e-02 -1.039131134748458862e-01 -3.730400279164314270e-02 1.369368433952331543e-01 -1.600286066532135010e-01 1.787803918123245239e-01 -9.872537851333618164e-02 -7.880357652902603149e-02 -1.643092930316925049e-01 1.520495414733886719e-01 4.728293418884277344e-02 -1.743062734603881836e-01 1.635555177927017212e-01 -5.562220886349678040e-02
6.091808527708053589e-02 -2.631407678127288818e-01 8.892960101366043091e-02 2.767884731292724609e-02 9.950818866491317749e-02 5.003745853900909424e-02 5.356138572096824646e-02 -1.459247171878814697e-01 1.805308610200881958e-01 9.535343199968338013e-02 9.585501253604888916e-02 -2.837280333042144775e-01 -2.929444313049316406e-01 1.280075032263994217e-02 -3.913139700889587402e-01 8.761682361364364624e-02 1.165854930877685547e-01 4.694345965981483459e-02 -1.904706358909606934e-01 -6.076456233859062195e-02 -1.107746735215187073e-01 1.545528769493103027e-01 2.102918922901153564e-01 5.059646368026733398e-01 6.987822800874710083e-02 -5.965824052691459656e-02 9.083921462297439575e-02 1.205986812710762024e-01 4.581701382994651794e-02 1.309587508440017700e-01 2.432158142328262329e-01 -4.309029132127761841e-02
3.826904892921447754e-01 6.254489719867706299e-02 1.726335436105728149e-01 -2.148784995079040527e-01 -1.733947098255157471e-01 -2.564351633191108704e-02 1.623829007148742676e-01 3.433159366250038147e-02 6.148163974285125732e-02 -6.364555656909942627e-02 9.296923130750656128e-02 -1.389935165643692017e-01 1.248449683189392090e-01 2.220402359962463379e-01 -5.560138076543807983e-02 2.505219876766204834e-01 2.236526906490325928e-01 -9.114754199981689453e-02 -2.741796895861625671e-02 4.807262867689132690e-02 6.263043265789747238e-03 -1.407336294651031494e-01 -8.434171229600906372e-02 4.767978489398956299e-01 3.354592323303222656e-01 1.156576573848724365e-01 -2.331483922898769379e-02 3.189955055713653564e-01 -2.725173532962799072e-02 -2.349578961730003357e-02 4.969370365142822266e-02 -3.457242995500564575e-02
2.619717270135879517e-02 1.723520308732986450e-01 -2.720561623573303223e-02 -5.441190302371978760e-02 2.809676229953765869e-01 3.302861005067825317e-02 9.731546975672245026e-03 3.920124769210815430e-01 -5.512917041778564453e-02 1.276278346776962280e-01 1.591675169765949249e-02 -3.336967155337333679e-02 -1.218299269676208496e-01 -3.222350776195526123e-02 -2.682985067367553711e-01 1.499161869287490845e-01 4.966754093766212463e-02 -3.148828744888305664e-01 -8.270999789237976074e-02 1.098276525735855103e-01 -2.506597638130187988e-01 1.348599791526794434e-01 -1.989824920892715454e-01 3.472033441066741943e-01 -2.004638314247131348e-01 -2.317152470350265503e-01 8.754053711891174316e-02 1.349537633359432220e-02 4.533550143241882324e-02 -1.124044805765151978e-01 -2.470930069684982300e-01 2.488366663455963135e-01
2.808527946472167969e-01 -4.293200373649597168e-02 1.798669546842575073e-01 -1.440057307481765747e-01 5.327427759766578674e-02 1.496221404522657394e-02 2.506766617298126221e-01 1.494379937648773193e-01 6.336756795644760132e-02 9.229024499654769897e-02 6.761173158884048462e-02 -6.878937035799026489e-02 -1.101206392049789429e-01 1.108861714601516724e-01 -3.141739070415496826e-01 1.279036998748779297e-01 -2.825611829757690430e-01 -3.008012771606445312e-01 -1.501064002513885498e-01 -1.229614019393920898e-02 -9.464217722415924072e-02 -9.705193340778350830e-02 -2.307249307632446289e-01 1.588328033685684204e-01 -2.570173516869544983e-02 -8.571255952119827271e-02 2.844214141368865967e-01 1.309742331504821777e-01 -4.240294992923736572e-01 -1.013498604297637939e-01 -1.498972028493881226e-01 -9.050231426954269409e-02
7.741064578294754028e-02 -2.288754731416702271e-01 -6.023707613348960876e-02 8.588518947362899780e-02 -1.104128211736679077e-01 4.485931247472763062e-02 3.266438245773315430e-01 7.009580731391906738e-02 1.579661816358566284e-01 2.897002100944519043e-01 -2.817720407620072365e-03 -6.909070163965225220e-02 2.823760546743869781e-02 5.690124817192554474e-03 -3.399366140365600586e-01 -3.038901463150978088e-02 -2.114332765340805054e-01 -6.959900725632905960e-03 1.417597532272338867e-01 6.582793593406677246e-02 -4.324788451194763184e-01 -1.022562980651855469e-01 -1.287974715232849121e-01 3.218574225902557373e-01 -2.483658343553543091e-01 7.649690657854080200e-02 8.195331692695617676e-02 2.138488143682479858e-01 3.920999297406524420e-04 1.744279563426971436e-01 3.701000660657882690e-02 1.876108348369598389e-01
8.823334425687789917e-02 1.353593021631240845e-01 3.268843889236450195e-02 1.126034930348396301e-02 2.293888330459594727e-01 6.591841112822294235e-03 7.558977697044610977e-03 2.155487388372421265e-01 1.985225677490234375e-01 2.274992167949676514e-01 -6.159562617540359497e-02 -3.787463009357452393e-01 9.822092205286026001e-02 4.021985232830047607e-01 -2.402144372463226318e-01 1.960008293390274048e-01 9.441500529646873474e-03 -3.173556625843048096e-01 1.091659143567085266e-01 -7.526152580976486206e-02 -1.321937292814254761e-01 2.037929892539978027e-01 9.515759348869323730e-02 2.754592895507812500e-01 -3.158076107501983643e-02 -9.125198423862457275e-02 1.564550846815109253e-01 2.802935242652893066e-02 -1.532704234123229980e-01 5.409645847976207733e-03 5.239815264940261841e-02 2.107047736644744873e-01
-1.136134658008813858e-02 1.991376578807830811e-01 2.871325314044952393e-01 7.816920429468154907e-02 -2.676345705986022949e-01 -5.879977345466613770e-02 9.204465895891189575e-02 -1.922392286360263824e-02 4.350857436656951904e-02 2.427785098552703857e-01 -1.245782747864723206e-01 3.953247144818305969e-02 1.832552812993526459e-02 2.970615029335021973e-01 -2.675247788429260254e-01 -1.935736685991287231e-01 -4.186795279383659363e-02 -3.946345448493957520e-01 1.985382437705993652e-01 -1.155128702521324158e-01 -4.175605773925781250e-01 7.511087227612733841e-03 -7.650708779692649841e-03 -1.104794722050428391e-02 -1.492597311735153198e-01 -2.875776290893554688e-01 6.169850379228591919e-02 3.098131343722343445e-02 -5.345446616411209106e-02 -1.652530208230018616e-02 3.937771543860435486e-02 -1.136771291494369507e-01
7.814624905586242676e-02 -3.397441934794187546e-03 2.852162420749664307e-01 3.584541976451873779e-01 -2.421460747718811035e-01 -2.658534646034240723e-01 1.113102436065673828e-01 -1.337842270731925964e-02 2.086599767208099365e-01 6.578835099935531616e-02 4.931719601154327393e-02 -2.101408541202545166e-01 4.776531830430030823e-02 1.213835552334785461e-01 -5.710370093584060669e-02 1.039378866553306580e-01 9.881212562322616577e-02 9.489160031080245972e-03 -1.324870586395263672e-01 -1.189653798937797546e-01 9.940817020833492279e-03 1.994245201349258423e-01 -3.341836631298065186e-01 3.469274640083312988e-01 -6.227720528841018677e-02 1.812651455402374268e-01 1.144178733229637146e-01 -6.565149873495101929e-02 -1.728300303220748901e-01 2.809789776802062988e-01 1.757774055004119873e-01 9.645870327949523926e-02
9.974617511034011841e-02 1.249267682433128357e-01 -2.624693512916564941e-01 7.380589097738265991e-02 -2.464817315340042114e-01 9.175576269626617432e-03 3.218896389007568359e-01 5.432027578353881836e-02 1.160395517945289612e-01 2.915938198566436768e-01 7.930549234151840210e-02 -2.055062651634216309e-01 -5.343730375170707703e-02 1.103334054350852966e-01 -2.703275084495544434e-01 -1.657127984799444675e-03 1.944386516697704792e-03 -4.087298214435577393e-01 -1.635561585426330566e-01 1.887784600257873535e-01 -1.266168206930160522e-01 -6.915564835071563721e-02 1.083674281835556030e-01 3.153414726257324219e-01 -1.287602931261062622e-01 -5.451061204075813293e-02 -1.706722229719161987e-01 1.931708455085754395e-01 -2.562432736158370972e-02 -2.177017629146575928e-01 2.938692830502986908e-02 -3.498192876577377319e-02
8.544823527336120605e-02 1.961324810981750488e-01 1.816308647394180298e-01 -1.074275597929954529e-01 -1.104448139667510986e-01 -1.070742383599281311e-01 2.967564463615417480e-01 -9.931895881891250610e-02 2.793421782553195953e-02 2.242977023124694824e-01 2.265269905328750610e-01 -2.014842182397842407e-01 -9.193383157253265381e-03 1.518187820911407471e-01 -5.141181945800781250e-01 -3.011981546878814697e-01 -1.771456748247146606e-01 5.028694495558738708e-02 1.947206407785415649e-01 6.381653994321823120e-02 -8.073776960372924805e-02 1.224818602204322815e-01 -4.094301164150238037e-02 2.662683427333831787e-01 1.677564159035682678e-02 -6.426385045051574707e-02 -3.071755170822143555e-02 4.252264648675918579e-02 -5.506465956568717957e-02 6.203861534595489502e-02 -2.314974963665008545e-01 -1.711971759796142578e-01
1.834388673305511475e-01 1.917987912893295288e-01 2.790004611015319824e-01 -1.708185672760009766e-01 1.205463986843824387e-02 -2.766423225402832031e-01 4.708993807435035706e-02 1.338424235582351685e-01 1.897740811109542847e-01 -1.316846311092376709e-01 -1.862293779850006104e-01 -5.782776698470115662e-02 -8.654902130365371704e-02 1.472703516483306885e-01 -1.780073642730712891e-01 -9.199174493551254272e-02 -2.742090821266174316e-01 -7.102109491825103760e-02 -2.295862287282943726e-01 -2.715767323970794678e-01 7.448317855596542358e-02 2.034192532300949097e-01 -5.376982316374778748e-02 2.713747918605804443e-01 7.349202781915664673e-02 -7.884537428617477417e-02 2.692631483078002930e-01 1.663259714841842651e-01 2.318050526082515717e-02 4.380451887845993042e-02 2.293822467327117920e-01 2.607848048210144043e-01
-3.632834553718566895e-02 1.352825462818145752e-01 3.508442342281341553e-01 1.050107628107070923e-01 -2.420361191034317017e-01 -2.823770046234130859e-01 -7.893797755241394043e-02 5.210934951901435852e-02 -3.897222131490707397e-02 2.851455211639404297e-01 -4.163480922579765320e-02 -9.917690604925155640e-02 -2.064685970544815063e-01 1.376975774765014648e-01 -3.490768969058990479e-01 3.144706413149833679e-02 1.006322428584098816e-01 -2.749671936035156250e-01 -1.532778842374682426e-03 -2.158883810043334961e-01 7.843843102455139160e-02 4.052476584911346436e-02 1.397100649774074554e-02 2.335999310016632080e-01 1.260544359683990479e-01 -2.211774885654449463e-01 -6.413128226995468140e-02 -2.040027268230915070e-02 -2.725866734981536865e-01 9.343756735324859619e-02 2.379364222288131714e-01 1.275785416364669800e-01
1.847541183233261108e-01 8.282394707202911377e-02 3.644969314336776733e-02 -1.310081034898757935e-01 -3.466973900794982910e-01 -1.401304602622985840e-01 2.427973598241806030e-01 2.001995891332626343e-01 3.312968611717224121e-01 -1.915203928947448730e-01 -2.063637226819992065e-02 -1.371277719736099243e-01 9.294494986534118652e-02 2.256349772214889526e-01 -1.491489559412002563e-01 -7.674487680196762085e-02 -9.012350440025329590e-02 -1.131993457674980164e-01 -2.778503298759460449e-01 -3.133754134178161621e-01 -6.190583482384681702e-02 1.822478920221328735e-01 9.290202707052230835e-02 1.407559961080551147e-01 -1.936878114938735962e-01 -2.310507297515869141e-01 -1.036920174956321716e-01 1.174040585756301880e-01 -8.594714850187301636e-02 5.884038284420967102e-02 -2.435237765312194824e-01 -2.960721589624881744e-02
3.138882815837860107e-01 3.625011146068572998e-01 6.243538856506347656e-02 1.649143695831298828e-01 -1.649152189493179321e-01 -7.682987302541732788e-02 1.772687435150146484e-01 2.488518357276916504e-01 9.757228940725326538e-02 2.702198326587677002e-01 1.951494216918945312e-01 -2.689626812934875488e-01 1.650823950767517090e-01 4.237120449542999268e-01 -1.934035122394561768e-01 -1.309312134981155396e-01 5.105217173695564270e-02 -2.928376793861389160e-01 4.642927646636962891e-02 -5.167560651898384094e-02 2.828404866158962250e-02 3.777630627155303955e-02 5.650650337338447571e-02 1.451990604400634766e-01 -6.661684811115264893e-02 5.041290074586868286e-03 1.179896071553230286e-01 6.162329018115997314e-02 -3.039621002972126007e-02 9.129766374826431274e-02 -7.096560299396514893e-02 -4.537687078118324280e-02
2.517119608819484711e-02 -9.223690629005432129e-02 2.321011573076248169e-01 1.533176600933074951e-01 7.045048475265502930e-02 -2.281159609556198120e-01 -1.410851478576660156e-01 5.957839637994766235e-02 -2.326635085046291351e-02 1.374900192022323608e-01 1.514247506856918335e-01 -1.738462448120117188e-01 -4.238243773579597473e-02 1.196930035948753357e-01 -1.374011039733886719e-01 -1.734283715486526489e-01 -2.335872687399387360e-02 -1.948875933885574341e-01 -4.515375792980194092e-01 2.327721938490867615e-02 -1.790294200181961060e-01 -5.208734422922134399e-02 -2.041826099157333374e-01 2.966737151145935059e-01 -9.800702333450317383e-02 -3.219366371631622314e-01 -4.155723378062248230e-02 1.125543341040611267e-01 2.741531431674957275e-01 -1.221015378832817078e-01 -8.624941855669021606e-02 -2.505467832088470459e-01
1.423029452562332153e-01 -6.636420637369155884e-02 3.792564570903778076e-01 1.651598257012665272e-03 1.057422682642936707e-01 3.198742493987083435e-02 -1.502315849065780640e-01 1.632929146289825439e-01 -6.952066719532012939e-02 1.103051379323005676e-01 1.247393665835261345e-03 -6.631321460008621216e-02 4.014937579631805420e-02 2.451177090406417847e-01 -2.684680819511413574e-01 -2.472981512546539307e-01 -1.719988323748111725e-02 -1.598837375640869141e-01 -1.456422060728073120e-01 5.167554691433906555e-02 -2.222927659749984741e-01 -2.163069881498813629e-02 -4.929840862751007080e-01 3.189044892787933350e-01 6.306786835193634033e-02 -5.377321690320968628e-02 1.134456619620323181e-01 6.148656085133552551e-02 2.531094849109649658e-01 -8.064799010753631592e-03 -1.120023503899574280e-01 -9.588383883237838745e-02
2.842197120189666748e-01 8.706541359424591064e-02 2.096243649721145630e-01 1.177137941122055054e-01 1.727339625358581543e-01 -1.186492219567298889e-01 1.433613300323486328e-01 1.831184923648834229e-01 1.844771951436996460e-01 2.824485898017883301e-01 -7.872751355171203613e-02 -2.136115133762359619e-01 1.763132065534591675e-01 2.533714771270751953e-01 -1.560041457414627075e-01 2.187873274087905884e-01 -1.285950071178376675e-03 -1.584250330924987793e-01 -1.064571812748908997e-01 -1.884117573499679565e-01 -1.441709548234939575e-01 2.004819065332412720e-01 9.274710714817047119e-02 3.277877271175384521e-01 8.315168321132659912e-02 -3.779312223196029663e-02 2.479526549577713013e-01 -1.602038145065307617e-01 -6.060831621289253235e-02 -2.281038910150527954e-01 1.231570988893508911e-01 8.600426465272903442e-02
1.964161545038223267e-01 -9.278895705938339233e-02 5.494626164436340332e-01 9.392730891704559326e-02 1.172392815351486206e-01 -5.191842466592788696e-02 -1.077678650617599487e-01 -5.178806558251380920e-02 -4.494643211364746094e-02 2.096658349037170410e-01 2.354684844613075256e-02 4.473819211125373840e-02 9.982182644307613373e-03 2.606421113014221191e-01 -1.745018362998962402e-01 8.729174733161926270e-03 1.367182433605194092e-01 -2.385549992322921753e-01 -1.745474338531494141e-01 5.055266618728637695e-02 -2.437493503093719482e-01 1.495273411273956299e-01 -2.074052393436431885e-01 1.446753889322280884e-01 1.594507098197937012e-01 -2.065225690603256226e-01 -1.027115583419799805e-01 1.741527020931243896e-01 1.964522302150726318e-01 4.522706940770149231e-02 -1.938351690769195557e-01 -1.507888734340667725e-01
8.738844841718673706e-02 1.877239644527435303e-01 3.791795969009399414e-01 3.564922511577606201e-02 -1.328664124011993408e-01 4.464045166969299316e-02 2.949706912040710449e-01 -9.296659380197525024e-02 7.956160604953765869e-02 1.361488550901412964e-01 1.400599479675292969e-01 -5.609017238020896912e-02 1.023230049759149551e-02 1.673784106969833374e-01 -4.335451126098632812e-01 -3.004205226898193359e-01 5.553685128688812256e-02 4.749252460896968842e-03 1.989470273256301880e-01 1.034004017710685730e-01 -1.883227229118347168e-01 -3.174572438001632690e-02 3.842800483107566833e-02 2.312292158603668213e-01 -2.929228842258453369e-01 -1.766159236431121826e-01 5.620875582098960876e-02 -8.710025250911712646e-02 -1.580313146114349365e-01 -6.761506665498018265e-03 -1.934969723224639893e-01 -8.840725570917129517e-02
1.043254584074020386e-01 -7.121822237968444824e-02 2.858484089374542236e-01 1.995813101530075073e-01 -5.201676115393638611e-02 -9.090946614742279053e-02 -2.201862446963787079e-02 -2.289430797100067139e-02 1.025485694408416748e-01 3.349550440907478333e-02 -1.849719882011413574e-01 -2.607458531856536865e-01 -7.039113342761993408e-02 2.444605231285095215e-01 -2.506149709224700928e-01 -2.304470986127853394e-01 5.007506906986236572e-02 -3.558977842330932617e-01 -2.727432847023010254e-01 -2.640510499477386475e-01 -2.705301642417907715e-01 -6.781063228845596313e-02 -1.119525283575057983e-01 -6.819879263639450073e-02 -5.646216869354248047e-02 -1.984558850526809692e-01 -1.207642778754234314e-01 -1.065931245684623718e-01 1.782968789339065552e-01 2.918815612792968750e-01 -2.590563893318176270e-02 -4.031756520271301270e-02
2.614086568355560303e-01 -2.622710727155208588e-02 -6.056394055485725403e-02 -4.152705520391464233e-02 -3.204939961433410645e-01 -7.487434893846511841e-02 1.146766543388366699e-01 2.771632969379425049e-01 7.255433499813079834e-02 8.020698279142379761e-02 2.626230416353791952e-04 -6.843808293342590332e-02 2.788013778626918793e-02 1.515120267868041992e-01 -1.622726768255233765e-01 3.192183794453740120e-03 1.629446297883987427e-01 -1.646673232316970825e-01 -2.095893919467926025e-01 1.347410529851913452e-01 4.266573116183280945e-02 -3.407137840986251831e-02 -4.466887563467025757e-02 6.040269732475280762e-01 -7.861196994781494141e-03 1.010153070092201233e-01 -1.667955368757247925e-01 -2.033205926418304443e-01 -9.032441675662994385e-02 1.400974541902542114e-01 -4.691674932837486267e-02 -2.566094100475311279e-01
2.176578715443611145e-02 6.051631271839141846e-02 1.210017055273056030e-01 -1.201926842331886292e-01 -2.086865007877349854e-01 -1.010868512094020844e-02 9.235472977161407471e-02 1.912921667098999023e-01 1.595373004674911499e-01 7.078735530376434326e-02 2.693869471549987793e-01 -2.315169870853424072e-01 3.940407931804656982e-02 8.817826956510543823e-02 -2.206613868474960327e-01 -3.308352828025817871e-01 -1.006612554192543030e-01 -2.842948436737060547e-01 -2.190906554460525513e-01 9.996350109577178955e-02 -2.339411992579698563e-03 -6.540919095277786255e-02 3.327405080199241638e-02 4.408216178417205811e-01 -2.088305354118347168e-01 6.375928223133087158e-02 3.468119353055953979e-02 -9.470238350331783295e-03 4.690544307231903076e-02 1.604170948266983032e-01 1.995190680027008057e-01 -2.975299954414367676e-01
2.140791416168212891e-01 -1.516225337982177734e-01 4.048430323600769043e-01 1.315610259771347046e-01 -1.592207103967666626e-01 -5.761580541729927063e-02 3.727922739926725626e-04 1.906495392322540283e-01 1.472750455141067505e-01 4.530081897974014282e-02 -4.705433920025825500e-02 -9.954079054296016693e-03 8.975850045680999756e-02 8.310028910636901855e-02 -2.290370315313339233e-01 -4.915759712457656860e-02 2.314565032720565796e-01 -7.706452906131744385e-02 -5.977413058280944824e-02 1.046479642391204834e-01 -2.755689620971679688e-01 -1.315990239381790161e-01 -9.211719036102294922e-02 2.927696406841278076e-01 1.430584490299224854e-01 -4.051187634468078613e-01 -1.252119839191436768e-01 5.801730602979660034e-02 3.258291184902191162e-01 -1.005867868661880493e-01 -8.746987581253051758e-02 2.930280752480030060e-03
8.345820009708404541e-02 4.181006550788879395e-02 2.489211857318878174e-01 1.530948281288146973e-01 3.038902767002582550e-02 -1.455933600664138794e-01 -1.898455768823623657e-01 1.579937189817428589e-01 -1.803332269191741943e-01 1.399424821138381958e-01 5.988357961177825928e-02 -1.217092126607894897e-01 2.417658641934394836e-02 1.833558231592178345e-01 -2.449913322925567627e-01 -2.069857716560363770e-01 -5.288913100957870483e-02 -2.436877042055130005e-01 -2.511914670467376709e-01 2.756407950073480606e-03 -6.609079893678426743e-03 -2.126906625926494598e-02 -3.462931513786315918e-01 4.026876091957092285e-01 2.667360305786132812e-01 -2.307752966880798340e-01 3.012557141482830048e-02 -9.190939366817474365e-02 2.183115631341934204e-01 1.001308560371398926e-01 -9.269631654024124146e-02 -8.540908247232437134e-02
1.748064756393432617e-01 8.464318513870239258e-02 -7.107666879892349243e-02 -6.340266764163970947e-02 -2.059635519981384277e-01 9.938294440507888794e-02 1.044165939092636108e-01 1.974502652883529663e-01 1.178943961858749390e-01 1.838261261582374573e-02 9.279032051563262939e-02 -1.893251985311508179e-01 1.231085658073425293e-01 1.664700657129287720e-01 -3.353174626827239990e-01 -4.046356976032257080e-01 -1.081933304667472839e-01 -3.456634581089019775e-01 -1.320544350892305374e-02 -1.139568015933036804e-01 -7.274794578552246094e-02 1.513830013573169708e-02 -3.068809807300567627e-01 3.581881225109100342e-01 -2.708788812160491943e-01 1.461447589099407196e-02 -8.231464773416519165e-02 -4.671315476298332214e-02 4.008163139224052429e-02 1.353016030043363571e-02 4.714397713541984558e-02 -1.199492439627647400e-01
5.398688092827796936e-02 2.020907849073410034e-01 -1.785155683755874634e-01 3.145186929032206535e-03 -2.905631065368652344e-01 6.542948540300130844e-03 1.386091858148574829e-01 1.107328534126281738e-01 4.921509884297847748e-03 7.904209196567535400e-02 1.484541445970535278e-01 -1.832884252071380615e-01 7.363142073154449463e-02 1.107774153351783752e-01 -3.952004313468933105e-01 -3.803132772445678711e-01 -5.350097268819808960e-02 -2.647973895072937012e-01 -2.280426472425460815e-01 -8.236782997846603394e-02 -1.049413233995437622e-01 -5.823386833071708679e-03 -1.542750149965286255e-01 3.322410285472869873e-01 -1.889459639787673950e-01 1.620083674788475037e-02 1.856635697185993195e-02 -2.784349396824836731e-02 -2.750142812728881836e-01 1.254810839891433716e-01 -1.084251515567302704e-02 -1.497491300106048584e-01
[truncated: 3,270,096 more chars]
