# Supplementary material for: The Language of Innovation
Source: PLoS One. 2020 Apr 30;15(4):e0230107. doi: 10.1371/journal.pone.0230107 (PMC7194493; doi:10.1371/journal.pone.0230107)
Supplement: S24 File — (GZ) [file pone.0230107.s024.tar.gz › 2002-2006/V2Run_3_VS_4500_embeddings2002-2006ED32.txt]

-1.053686160594224930e-02 -2.287336438894271851e-02 -2.249853499233722687e-02 -1.419694572687149048e-01 1.247920840978622437e-02 1.336019784212112427e-01 9.396337717771530151e-02 1.398601382970809937e-01 -2.718750536441802979e-01 7.334572821855545044e-02 4.582652747631072998e-01 1.981604248285293579e-01 -4.307291936129331589e-03 1.647179275751113892e-01 -6.582013517618179321e-02 5.145019292831420898e-01 -2.896139584481716156e-02 2.169524691998958588e-02 -2.601030096411705017e-02 -1.398161798715591431e-01 -3.996956348419189453e-02 -4.326321929693222046e-02 -1.674396218731999397e-03 -1.231224462389945984e-01 -7.856443524360656738e-02 -1.162588968873023987e-01 -4.165947735309600830e-01 6.824123859405517578e-02 3.986767679452896118e-02 2.489515990018844604e-01 1.172743737697601318e-02 -7.600893080234527588e-02
4.544262483250349760e-04 -9.748327545821666718e-03 3.560537006705999374e-03 -3.198001384735107422e-01 -5.047805607318878174e-02 2.597902715206146240e-01 -5.439709499478340149e-02 5.569563060998916626e-02 9.465973824262619019e-03 1.696224212646484375e-01 3.147002756595611572e-01 -1.100552976131439209e-01 2.464830875396728516e-01 -1.257813125848770142e-01 -2.870943211019039154e-02 2.001604884862899780e-01 1.900730431079864502e-01 -8.858521282672882080e-02 2.683546766638755798e-02 1.100376918911933899e-01 -4.642529040575027466e-02 -4.428884088993072510e-01 -1.653026193380355835e-01 1.788172423839569092e-01 -2.834645211696624756e-01 -2.450376302003860474e-01 -1.079134363681077957e-02 -2.869469523429870605e-01 6.158728897571563721e-02 -7.974524796009063721e-02 -1.136910691857337952e-01 -6.089891120791435242e-02
-2.755103409290313721e-01 1.331306900829076767e-02 -7.494182884693145752e-02 -1.030926927924156189e-01 -2.861195243895053864e-02 -4.598830267786979675e-02 -1.527303010225296021e-01 2.057045549154281616e-01 1.787059567868709564e-02 -2.622071504592895508e-01 1.368230134248733521e-01 -7.232961058616638184e-02 1.205390244722366333e-01 -1.162066683173179626e-01 6.303731352090835571e-02 2.866444587707519531e-01 2.762798666954040527e-01 -6.108976528048515320e-02 -2.263806015253067017e-01 -1.167970001697540283e-01 5.746715143322944641e-02 -2.169581204652786255e-01 -8.528269827365875244e-04 3.444590866565704346e-01 -1.331205479800701141e-03 -2.403131872415542603e-01 -3.072630465030670166e-01 -2.920403480529785156e-01 2.125849127769470215e-01 -1.302213072776794434e-01 1.720179244875907898e-02 -1.342648565769195557e-01
8.124413341283798218e-02 1.045246347784996033e-01 1.589437723159790039e-01 -3.010811805725097656e-01 -6.050090771168470383e-03 3.782036006450653076e-01 -2.078159153461456299e-01 1.463752686977386475e-01 -8.965633809566497803e-02 1.771946810185909271e-02 3.183541893959045410e-01 -1.111046224832534790e-01 1.843112334609031677e-02 6.275219470262527466e-02 3.574641048908233643e-01 2.334250211715698242e-01 9.659860283136367798e-02 -1.102855205535888672e-01 1.327480822801589966e-01 -1.394991725683212280e-01 2.224219031631946564e-03 1.051036715507507324e-01 2.255015075206756592e-01 1.013108119368553162e-01 -3.006353080272674561e-01 -3.598472476005554199e-02 -1.491314768791198730e-01 -2.706797420978546143e-01 6.604446470737457275e-02 1.092191860079765320e-01 -1.078063920140266418e-01 6.664995849132537842e-02
4.034680128097534180e-02 1.835803240537643433e-01 -1.273724883794784546e-01 1.511267479509115219e-02 -1.627765446901321411e-01 1.608655005693435669e-01 1.317690405994653702e-02 2.538886964321136475e-01 6.563638895750045776e-02 -2.700881659984588623e-01 4.021302461624145508e-01 1.411231607198715210e-01 -6.768566370010375977e-02 -4.280626773834228516e-02 5.108087882399559021e-02 5.412408113479614258e-01 -9.855476021766662598e-02 -1.462261080741882324e-01 -1.588100790977478027e-01 -8.002921938896179199e-02 -1.697845309972763062e-01 2.285691723227500916e-02 -2.777612023055553436e-02 3.680888190865516663e-02 3.339051082730293274e-02 -2.152266502380371094e-01 -1.079315692186355591e-02 1.198327541351318359e-01 2.357278019189834595e-01 -1.656640321016311646e-02 -1.466410607099533081e-01 -1.921225786209106445e-01
-3.016481697559356689e-01 4.879819229245185852e-02 -4.113354533910751343e-02 -2.070520669221878052e-01 -1.180151775479316711e-01 1.079552993178367615e-01 -1.695932894945144653e-01 2.094946950674057007e-01 -1.718898117542266846e-02 -1.731769144535064697e-01 4.433912634849548340e-01 3.756799548864364624e-02 3.508234769105911255e-02 -1.573021262884140015e-01 1.018988192081451416e-01 2.065052092075347900e-01 -2.944743260741233826e-02 -7.717666029930114746e-02 -1.879754289984703064e-02 -1.453381329774856567e-01 -3.551427125930786133e-01 -2.195312827825546265e-01 7.672627270221710205e-02 1.757017076015472412e-01 -2.848287522792816162e-01 -2.170938551425933838e-01 -1.489451080560684204e-01 1.404897123575210571e-01 -2.898734621703624725e-02 -3.769557178020477295e-02 9.973195940256118774e-02 -1.864732950925827026e-01
-2.243484109640121460e-01 3.338007032871246338e-01 -1.640327125787734985e-01 -1.944691874086856842e-02 -2.324832230806350708e-02 1.250225901603698730e-01 -1.681834906339645386e-01 3.105831332504749298e-02 -5.395950749516487122e-03 -1.181621775031089783e-01 2.250953614711761475e-01 2.687829546630382538e-02 5.670547857880592346e-02 -5.146564170718193054e-02 1.491423547267913818e-01 3.507847189903259277e-01 5.815727170556783676e-03 -3.588808476924896240e-01 -3.073495328426361084e-01 3.302521258592605591e-02 -7.184991985559463501e-02 -1.809413135051727295e-01 -2.373221068410202861e-04 1.060554385185241699e-01 -1.322986483573913574e-01 -1.369259208440780640e-01 -3.856583237648010254e-01 -3.572516515851020813e-02 -4.561372101306915283e-02 9.145981818437576294e-02 -1.409781724214553833e-01 -2.426620125770568848e-01
1.605484932661056519e-01 -1.876860111951828003e-01 -1.769988089799880981e-01 -1.045765951275825500e-01 3.344530165195465088e-01 2.393353730440139771e-01 3.725132206454873085e-03 1.768076717853546143e-01 1.708509027957916260e-01 -2.055762857198715210e-01 1.833926439285278320e-01 -8.889261633157730103e-02 7.271604263223707676e-04 -1.238297373056411743e-01 -6.096684932708740234e-02 4.565412402153015137e-01 -5.089480802416801453e-02 -1.645364612340927124e-01 3.288679942488670349e-02 6.176488008350133896e-03 -8.206384629011154175e-02 -4.021450877189636230e-01 -6.453285366296768188e-02 3.193611651659011841e-02 -2.228800058364868164e-01 -6.449173390865325928e-02 -1.717800498008728027e-01 -1.154777258634567261e-01 1.323723495006561279e-01 5.160072073340415955e-02 3.899452462792396545e-02 -1.817829757928848267e-01
-1.573985666036605835e-01 1.465291380882263184e-01 -3.324767202138900757e-02 -1.417174935340881348e-01 2.485170364379882812e-01 9.180667810142040253e-03 3.427997604012489319e-02 5.592681095004081726e-02 9.667567163705825806e-02 1.704124808311462402e-01 1.560376733541488647e-01 -7.267509400844573975e-02 -4.837103188037872314e-02 -1.359211355447769165e-01 1.127636134624481201e-01 6.174580454826354980e-01 2.553426623344421387e-01 1.148599833250045776e-01 7.873566448688507080e-02 7.710029929876327515e-02 -3.900935128331184387e-02 -1.484335362911224365e-01 8.617700636386871338e-02 -3.213213384151458740e-02 -2.555298209190368652e-01 -2.068655788898468018e-01 -1.323478519916534424e-01 -1.030887365341186523e-01 7.862070202827453613e-02 -3.384647518396377563e-02 -1.261313557624816895e-01 -3.187470734119415283e-01
-2.153248786926269531e-01 6.424171477556228638e-02 1.218390837311744690e-01 -1.528944075107574463e-01 -6.952459365129470825e-02 4.042962566018104553e-02 -2.023461312055587769e-01 1.036204844713211060e-01 1.644623577594757080e-01 6.323293200694024563e-04 1.855850815773010254e-01 -1.401493977755308151e-02 -1.699289679527282715e-01 -4.739501699805259705e-02 -8.493003994226455688e-02 4.920553863048553467e-01 2.643597684800624847e-02 -3.466314375400543213e-01 -3.544241487979888916e-01 4.624484851956367493e-02 -1.206630617380142212e-01 -2.136836349964141846e-01 1.360813807696104050e-02 2.218364179134368896e-01 -2.384129017591476440e-01 1.396980974823236465e-02 -4.541211947798728943e-02 -2.042788565158843994e-01 1.872913092374801636e-01 1.190034970641136169e-01 3.528276458382606506e-02 -3.821364045143127441e-02
-2.701589465141296387e-01 1.596129382960498333e-03 -9.694498032331466675e-02 -2.555532455444335938e-01 8.282023668289184570e-02 -2.014178633689880371e-01 -3.778555616736412048e-02 1.105547696352005005e-01 -2.492559403181076050e-01 -3.077669441699981689e-01 3.983719944953918457e-01 -1.506656259298324585e-01 -1.655449625104665756e-03 1.256350129842758179e-01 3.424992784857749939e-02 3.759310245513916016e-01 5.408495664596557617e-02 -1.790072917938232422e-01 -1.549425125122070312e-01 2.265379996970295906e-03 -1.267613619565963745e-01 -5.480921268463134766e-02 9.633852541446685791e-02 1.160682365298271179e-01 -1.416585892438888550e-01 -1.348355878144502640e-02 -1.233807876706123352e-01 -7.001069188117980957e-02 1.859392821788787842e-01 -3.605809435248374939e-02 -1.979383677244186401e-01 -2.801088690757751465e-01
-1.658541336655616760e-02 1.198481023311614990e-01 4.866391886025667191e-03 -9.032984822988510132e-02 -2.541478723287582397e-02 3.248310685157775879e-01 2.356752157211303711e-01 1.849946826696395874e-01 -9.442247450351715088e-02 -1.615378409624099731e-01 4.875880181789398193e-01 1.846325248479843140e-01 -1.695200204849243164e-01 7.508470676839351654e-03 2.134512811899185181e-01 2.622250020503997803e-01 -7.662755250930786133e-02 1.233818605542182922e-01 1.397359650582075119e-03 -1.463225483894348145e-01 8.012695610523223877e-02 -6.422705948352813721e-02 -1.464823484420776367e-01 -4.443527385592460632e-02 -6.364490091800689697e-02 -8.608216047286987305e-02 -2.107682377099990845e-01 -2.235195934772491455e-01 2.383090704679489136e-01 -9.415560215711593628e-02 -2.722046077251434326e-01 9.597911685705184937e-02
-1.463464498519897461e-01 2.469554245471954346e-01 -1.714623123407363892e-01 -1.804025769233703613e-01 -2.487176954746246338e-01 5.136787518858909607e-02 4.800825938582420349e-02 7.900675386190414429e-02 -1.574641466140747070e-01 -1.652870476245880127e-01 3.791282773017883301e-01 6.533176451921463013e-02 -1.490272432565689087e-01 -1.082340478897094727e-01 -3.131696209311485291e-02 3.656757473945617676e-01 -4.378473386168479919e-02 -2.146143615245819092e-01 -2.332618236541748047e-01 -2.295086234807968140e-01 -8.643427491188049316e-02 -2.324745506048202515e-01 8.711996488273143768e-03 -4.359513521194458008e-02 -2.129299044609069824e-01 -1.491396874189376831e-01 -1.890591382980346680e-01 -4.409249871969223022e-02 1.602637171745300293e-01 8.632813394069671631e-02 -2.150556258857250214e-02 -2.375680953264236450e-01
-2.394339293241500854e-01 8.229789137840270996e-02 8.953770995140075684e-02 -2.708162367343902588e-01 9.247224032878875732e-02 2.559827864170074463e-01 -6.779618095606565475e-03 1.497136205434799194e-01 2.325020544230937958e-02 2.722374908626079559e-02 4.577035605907440186e-01 1.756510436534881592e-01 -1.244216114282608032e-01 1.050762310624122620e-01 2.800909280776977539e-01 2.543993890285491943e-01 -1.931723766028881073e-02 -2.607241868972778320e-01 1.593290716409683228e-01 -2.469357401132583618e-01 6.027352437376976013e-02 -3.598737344145774841e-02 2.144359052181243896e-02 -2.618353068828582764e-02 -1.894988417625427246e-01 1.299749761819839478e-01 -1.722951382398605347e-01 8.024678379297256470e-02 2.630712389945983887e-01 -1.048846021294593811e-01 -1.245046854019165039e-01 3.547851741313934326e-02
-1.353945136070251465e-01 -8.489180356264114380e-02 2.309028804302215576e-02 -3.151075839996337891e-01 -1.352599263191223145e-01 4.258130490779876709e-02 -1.804346889257431030e-01 1.333515048027038574e-01 7.096879184246063232e-03 -1.627398729324340820e-01 3.824662268161773682e-01 2.050339281558990479e-01 5.380206555128097534e-02 -7.031797617673873901e-02 1.567992866039276123e-01 2.123662233352661133e-01 -1.308106780052185059e-01 -2.621679604053497314e-01 -2.691888511180877686e-01 -1.808057278394699097e-01 -4.885526373982429504e-02 -2.032320499420166016e-01 2.630247771739959717e-01 5.976162478327751160e-02 -1.443316340446472168e-01 -2.910621464252471924e-01 -7.465006411075592041e-02 4.675551876425743103e-02 9.743744879961013794e-02 8.956786990165710449e-02 -9.565239399671554565e-02 -2.537631094455718994e-01
-2.869465947151184082e-02 1.811402589082717896e-01 1.305417390540242195e-03 -1.479106247425079346e-01 2.273507714271545410e-01 7.252527773380279541e-02 -3.495610877871513367e-02 1.858142167329788208e-01 1.143281459808349609e-01 8.797980099916458130e-02 3.792930245399475098e-01 -1.063300222158432007e-01 2.688987553119659424e-01 -3.908429667353630066e-02 -2.573947906494140625e-01 2.536449134349822998e-01 1.090197861194610596e-01 -2.574801743030548096e-01 4.374690353870391846e-02 -2.145482227206230164e-02 3.180976808071136475e-01 -1.987098902463912964e-01 7.911843061447143555e-02 -1.180562153458595276e-01 1.104918569326400757e-01 -1.562679708003997803e-01 -8.800087124109268188e-02 -1.394451260566711426e-01 1.024126783013343811e-01 -4.411705583333969116e-02 -1.444960683584213257e-01 -3.644595742225646973e-01
-2.129921466112136841e-01 7.249064743518829346e-02 -4.080079379491508007e-04 -5.659940070472657681e-04 -5.181837677955627441e-01 9.699348360300064087e-03 -1.669901907444000244e-01 1.558765769004821777e-02 -6.580557674169540405e-03 -1.479631662368774414e-01 3.446793854236602783e-01 1.048214733600616455e-02 4.611462645698338747e-04 8.537027984857559204e-03 2.773979902267456055e-01 4.790188074111938477e-01 -2.240236476063728333e-02 1.737534627318382263e-02 -1.305344551801681519e-01 -1.442980319261550903e-01 -3.524262830615043640e-02 -1.007482483983039856e-01 1.931856423616409302e-01 1.603337377309799194e-02 -1.013465970754623413e-01 -1.035163924098014832e-01 -1.711528152227401733e-01 1.860420219600200653e-02 1.260164380073547363e-01 1.917057037353515625e-01 1.359936967492103577e-02 -1.193008497357368469e-01
3.090138137340545654e-01 3.641880676150321960e-02 2.452663332223892212e-01 -7.750810682773590088e-02 6.293345242738723755e-02 3.834524750709533691e-01 -7.728973031044006348e-02 1.753045618534088135e-01 -7.623142749071121216e-02 -1.040245443582534790e-01 4.274724125862121582e-01 2.978017181158065796e-02 -5.431287363171577454e-02 1.125583201646804810e-01 2.949594259262084961e-01 2.332998961210250854e-01 -4.154311120510101318e-02 -2.210862338542938232e-01 3.508047387003898621e-02 -1.623066216707229614e-01 -4.590952303260564804e-03 1.169135645031929016e-01 -3.319548815488815308e-02 1.487468183040618896e-01 6.961096078157424927e-02 -6.472510099411010742e-02 -7.726956158876419067e-02 -9.133139252662658691e-02 3.391619324684143066e-01 9.810961037874221802e-02 1.348938494920730591e-01 -1.035481840372085571e-01
-2.512480914592742920e-01 -1.261931806802749634e-01 2.905413322150707245e-02 -4.766789078712463379e-01 9.308126568794250488e-02 2.578591108322143555e-01 4.859808832406997681e-02 1.377211064100265503e-01 -6.966732325963675976e-04 -3.308500051498413086e-01 2.983755767345428467e-01 -6.860096752643585205e-02 -1.277413964271545410e-02 -1.203378513455390930e-01 -3.836324810981750488e-02 3.404543399810791016e-01 5.999444052577018738e-02 -2.248110622167587280e-02 -2.247276008129119873e-01 1.590545102953910828e-02 2.689246274530887604e-02 -1.330407559871673584e-01 8.802558295428752899e-03 1.872054040431976318e-01 -3.428211808204650879e-02 -2.524807751178741455e-01 -8.553575724363327026e-02 1.529462933540344238e-01 2.222993224859237671e-02 1.131848245859146118e-01 4.714988544583320618e-02 -2.039888650178909302e-01
8.929732441902160645e-02 1.748150736093521118e-01 -3.698936663568019867e-03 -6.172826141119003296e-02 1.278658509254455566e-01 2.059795260429382324e-01 9.020587056875228882e-02 2.324590384960174561e-01 1.494106799364089966e-01 1.624774932861328125e-01 2.709992527961730957e-01 -7.110697776079177856e-02 -6.326774507761001587e-02 -1.699172891676425934e-02 -5.782713647931814194e-03 2.993094325065612793e-01 3.331736028194427490e-01 1.609609723091125488e-01 -2.554891109466552734e-01 -6.484480947256088257e-02 7.918018847703933716e-02 -2.048906534910202026e-01 2.436920106410980225e-01 -1.160926558077335358e-02 -8.860725909471511841e-02 -2.180498093366622925e-01 -1.521134823560714722e-01 -2.779203355312347412e-01 1.701087653636932373e-01 2.229152806103229523e-02 -2.670696973800659180e-01 -2.118052542209625244e-01
-2.239941209554672241e-01 -4.679286107420921326e-02 -2.231816053390502930e-01 -8.023726940155029297e-02 -6.380770355463027954e-02 2.853034809231758118e-02 -9.207141399383544922e-02 1.794238537549972534e-01 -1.337168812751770020e-01 -2.150731682777404785e-01 3.798375129699707031e-01 7.460110634565353394e-02 -1.443498432636260986e-01 -1.273027360439300537e-01 6.503783911466598511e-02 3.927506506443023682e-01 1.072261855006217957e-02 -1.747086048126220703e-01 -1.569646447896957397e-01 1.913719752337783575e-04 -5.674588307738304138e-02 -2.432460337877273560e-01 1.988430134952068329e-02 1.211218908429145813e-01 -1.498987823724746704e-01 -4.319870471954345703e-01 -6.850803643465042114e-02 1.642447547055780888e-03 4.893469437956809998e-02 2.230853587388992310e-01 -1.884516701102256775e-02 -1.931406706571578979e-01
-2.034625709056854248e-01 6.924596428871154785e-02 -4.489170387387275696e-02 -2.651610374450683594e-01 2.014164775609970093e-01 6.463590264320373535e-02 -1.065400242805480957e-01 2.319656908512115479e-01 4.598375526256859303e-04 -3.082258105278015137e-01 4.308703541755676270e-01 -7.437044382095336914e-02 -3.312202915549278259e-02 -6.852540373802185059e-02 2.381088435649871826e-01 2.119744718074798584e-01 -2.079262882471084595e-01 -1.057660859078168869e-02 -2.082495391368865967e-01 -5.897533521056175232e-02 1.078892592340707779e-02 1.749961636960506439e-02 1.719240397214889526e-01 1.196670234203338623e-01 4.047939181327819824e-02 -2.387965321540832520e-01 -2.268618494272232056e-01 5.532579869031906128e-02 -2.429305203258991241e-02 1.666774898767471313e-01 5.277781561017036438e-02 -3.148537874221801758e-01
-4.458976387977600098e-01 -2.652703970670700073e-02 2.989455461502075195e-01 -1.500958111137151718e-02 7.679539918899536133e-02 1.115053147077560425e-01 3.633134765550494194e-03 3.355888128280639648e-01 -8.452273905277252197e-02 -1.999658197164535522e-01 2.310794293880462646e-01 8.836017549037933350e-02 -2.989051677286624908e-02 -9.360175579786300659e-02 -5.952149257063865662e-02 2.500835061073303223e-01 5.275165662169456482e-02 -1.275211870670318604e-01 -2.430308014154434204e-01 -6.636957079172134399e-02 -1.456928849220275879e-01 -1.284702569246292114e-01 2.122039347887039185e-01 -7.872357219457626343e-02 -1.419850885868072510e-01 -2.421525567770004272e-01 -2.270594388246536255e-01 -1.004595011472702026e-01 -1.383259799331426620e-02 4.252310842275619507e-02 -6.458166986703872681e-02 -2.788381278514862061e-01
8.010344952344894409e-02 7.862693071365356445e-02 -2.701363340020179749e-02 -1.809749156236648560e-01 8.999022096395492554e-02 2.867229878902435303e-01 -2.647606097161769867e-02 1.487904042005538940e-01 -1.648515090346336365e-02 -5.054941028356552124e-02 4.208800494670867920e-01 5.991702154278755188e-02 -5.722681432962417603e-02 1.379134505987167358e-01 2.658193409442901611e-01 3.913019895553588867e-01 -1.777947098016738892e-01 -2.377738803625106812e-01 -1.022858470678329468e-01 -2.258871942758560181e-01 1.354840099811553955e-01 -2.977320849895477295e-01 -1.079593971371650696e-01 -8.865547180175781250e-02 -1.578452438116073608e-01 1.924940645694732666e-01 -1.592475734651088715e-02 -1.357112973928451538e-01 1.842143833637237549e-01 -1.964612491428852081e-02 -1.403997391462326050e-01 1.786065101623535156e-02
-2.049803584814071655e-01 6.423620879650115967e-02 -5.569917708635330200e-02 -2.086059898138046265e-01 1.852485686540603638e-01 -1.162374466657638550e-01 -7.570450752973556519e-02 -1.224039644002914429e-01 1.046620309352874756e-01 -5.292982235550880432e-02 3.957103788852691650e-01 2.806971967220306396e-02 -1.660014539957046509e-01 2.076665870845317841e-02 -1.623900830745697021e-01 1.247349306941032410e-01 1.843979358673095703e-01 -2.459417581558227539e-01 -1.378144323825836182e-01 6.618782877922058105e-02 4.617609828710556030e-02 -2.124488502740859985e-01 -5.024040341377258301e-01 6.498574465513229370e-02 -1.366021186113357544e-01 -2.875397503376007080e-01 -2.003655135631561279e-01 -5.064754933118820190e-02 -1.064098328351974487e-01 1.336810737848281860e-01 5.056541040539741516e-02 9.156201034784317017e-03
3.875105082988739014e-02 6.463734805583953857e-02 2.915609180927276611e-01 -2.164660692214965820e-01 8.606915175914764404e-02 1.266178637742996216e-01 -4.981609806418418884e-02 1.789777427911758423e-01 -1.496914923191070557e-01 4.815462231636047363e-02 4.127125740051269531e-01 2.436754666268825531e-02 1.907676830887794495e-02 2.664214968681335449e-01 7.205922156572341919e-02 3.500280082225799561e-01 -1.645869165658950806e-01 -2.006671726703643799e-01 6.383743137121200562e-02 -2.133129239082336426e-01 7.917078584432601929e-02 1.523235291242599487e-01 1.392239183187484741e-01 4.118877276778221130e-02 -1.961390823125839233e-01 5.063688382506370544e-02 -1.666057109832763672e-01 -1.520143151283264160e-01 2.589175105094909668e-01 1.067482382059097290e-01 -2.614725828170776367e-01 -6.005128473043441772e-02
1.236948370933532715e-01 -8.729506283998489380e-02 2.936916649341583252e-01 -1.704144328832626343e-01 5.963155999779701233e-02 1.572740525007247925e-01 -4.535230249166488647e-02 2.918751835823059082e-01 -1.029694154858589172e-01 1.605859249830245972e-01 3.676468431949615479e-01 -4.270945116877555847e-02 -1.786737740039825439e-01 3.024747669696807861e-01 1.566717773675918579e-01 7.484608888626098633e-02 2.509824335575103760e-01 -1.836098879575729370e-01 -4.459189996123313904e-02 -2.244252860546112061e-01 -2.080181837081909180e-01 -2.274749428033828735e-02 1.036246940493583679e-01 2.237364798784255981e-01 -2.457494288682937622e-01 6.250387430191040039e-02 -1.021711304783821106e-01 -1.946890652179718018e-01 1.895937472581863403e-01 8.458915352821350098e-02 8.454554527997970581e-02 5.258962884545326233e-02
-2.139864712953567505e-01 1.999420821666717529e-01 -4.885400459170341492e-02 -4.961650446057319641e-02 -1.365760862827301025e-01 4.311783984303474426e-02 -5.448145419359207153e-02 2.546498477458953857e-01 5.113605782389640808e-02 -3.183532273396849632e-03 2.863887846469879150e-01 8.235743641853332520e-02 -7.115665078163146973e-02 -2.245767712593078613e-01 1.003318652510643005e-01 4.333692193031311035e-01 1.119289025664329529e-01 -3.200185596942901611e-01 -1.582430154085159302e-01 -9.809760004281997681e-02 -1.781269013881683350e-01 -1.599222868680953979e-01 2.210110574960708618e-01 -7.243745774030685425e-02 -1.590600013732910156e-01 -3.201038539409637451e-01 -3.625062480568885803e-02 -6.488016992807388306e-02 1.851010918617248535e-01 6.501898169517517090e-02 -1.274027377367019653e-01 -1.650610864162445068e-01
-2.789306640625000000e-01 1.258355677127838135e-01 8.990299701690673828e-02 -1.358841210603713989e-01 -4.836360737681388855e-02 -2.679241588339209557e-03 -7.157277315855026245e-02 3.257128298282623291e-01 -1.328606158494949341e-01 -6.803477555513381958e-02 8.401910960674285889e-02 -6.378798931837081909e-02 1.997028440237045288e-01 -1.766463369131088257e-01 -6.606409698724746704e-02 2.883786261081695557e-01 -1.060221865773200989e-01 -2.160416692495346069e-01 -6.912416219711303711e-02 -1.361280232667922974e-01 -5.266274139285087585e-02 -4.548603296279907227e-02 -1.244178116321563721e-01 1.264497637748718262e-01 -2.939563803374767303e-02 -5.618776679039001465e-01 -1.406412124633789062e-01 -1.815465390682220459e-01 1.867918074131011963e-01 2.224312722682952881e-02 7.381361443549394608e-03 -2.279298454523086548e-01
-1.403445154428482056e-01 1.697454899549484253e-01 -1.427618414163589478e-02 -1.415814012289047241e-01 -1.604709625244140625e-01 4.590950906276702881e-02 4.159441683441400528e-03 -1.915866322815418243e-02 -1.946086734533309937e-01 1.181603036820888519e-02 3.618125617504119873e-01 -9.550914168357849121e-02 -4.793282225728034973e-02 -4.369506984949111938e-02 -2.300802059471607208e-02 3.567340672016143799e-01 1.939948499202728271e-01 -2.686231434345245361e-01 -2.437579631805419922e-01 2.514589764177799225e-02 -1.981779485940933228e-01 1.381907332688570023e-02 3.403344005346298218e-02 7.416693866252899170e-02 -1.616142690181732178e-01 -4.190636873245239258e-01 -1.728443652391433716e-01 3.573551401495933533e-02 2.143838852643966675e-01 -5.545118823647499084e-02 -5.487947538495063782e-02 -3.034138381481170654e-01
-6.161698698997497559e-02 6.445057224482297897e-03 8.270740509033203125e-02 -7.131319493055343628e-02 -2.317625097930431366e-02 5.521806702017784119e-02 -2.443505227565765381e-01 2.540799602866172791e-02 3.419555127620697021e-01 -2.167541999369859695e-03 2.505207359790802002e-01 2.786691486835479736e-01 -8.032359927892684937e-02 -1.379536390304565430e-01 -5.674286559224128723e-02 3.525855541229248047e-01 5.472228862345218658e-03 -2.881197631359100342e-01 5.253942683339118958e-02 -2.515081316232681274e-03 -7.256323844194412231e-02 -5.547458305954933167e-02 -3.257419168949127197e-01 -1.075382530689239502e-01 -1.491974480450153351e-02 -2.978886067867279053e-01 -3.732762038707733154e-01 -6.318931281566619873e-02 1.903186440467834473e-01 -9.975035488605499268e-02 1.147138401865959167e-01 -8.048901706933975220e-02
-2.045045942068099976e-01 -1.706338487565517426e-02 -2.236804366111755371e-02 5.062616989016532898e-02 -2.849574089050292969e-01 2.155882865190505981e-01 5.738274008035659790e-02 6.989206373691558838e-02 -1.915747672319412231e-01 -2.123397439718246460e-01 5.010645389556884766e-01 -3.840333223342895508e-02 1.153243705630302429e-01 -7.954361848533153534e-03 2.213459908962249756e-01 3.147376179695129395e-01 -1.072217896580696106e-01 -2.762207388877868652e-01 -2.560350894927978516e-01 -6.908039748668670654e-02 -4.495449736714363098e-02 -5.746200308203697205e-02 9.137760847806930542e-02 3.675081580877304077e-02 -8.022613078355789185e-02 -2.134710848331451416e-01 -1.227259486913681030e-01 -1.760463267564773560e-01 1.320806890726089478e-01 8.736507594585418701e-02 1.259465962648391724e-01 -1.052420884370803833e-01
7.583072781562805176e-02 -1.414571404457092285e-01 9.164120256900787354e-02 -2.342059612274169922e-01 1.009693294763565063e-01 3.002003431320190430e-01 -2.218806743621826172e-02 1.481547504663467407e-01 1.042349040508270264e-01 7.437080144882202148e-02 4.412268698215484619e-01 2.133316993713378906e-01 -2.635000348091125488e-01 -1.744012348353862762e-02 2.869330942630767822e-01 -1.418414805084466934e-02 -5.121293663978576660e-02 -6.848774850368499756e-02 4.468284919857978821e-02 -2.625502347946166992e-01 -1.087464541196823120e-01 -8.054960519075393677e-02 -2.376533113420009613e-02 -2.295888587832450867e-02 -2.083411514759063721e-01 -1.181351467967033386e-01 1.131245642900466919e-01 -1.240424439311027527e-02 1.735634505748748779e-01 4.104951918125152588e-01 1.099843457341194153e-01 -2.622127719223499298e-02
1.720024049282073975e-01 1.470008641481399536e-01 2.697827219963073730e-01 -4.091568887233734131e-01 1.048487946391105652e-01 2.804265618324279785e-01 -8.401327580213546753e-02 1.506145149469375610e-01 -1.005648002028465271e-01 4.745281301438808441e-03 2.355842888355255127e-01 -6.596538424491882324e-02 -1.386668533086776733e-01 1.773584783077239990e-01 2.811778485774993896e-01 4.066820144653320312e-01 6.969457864761352539e-02 -1.738199591636657715e-01 -2.071582153439521790e-02 -1.296414434909820557e-01 -2.511223778128623962e-03 1.750534623861312866e-01 5.203595757484436035e-02 2.152975834906101227e-02 -1.532719731330871582e-01 -1.148769110441207886e-01 -2.214114218950271606e-01 -2.610462903976440430e-02 1.900354474782943726e-01 1.082240641117095947e-01 -5.148062482476234436e-02 3.343413397669792175e-02
2.503925561904907227e-01 -1.693441718816757202e-01 2.140439152717590332e-01 -3.038613796234130859e-01 2.966957092285156250e-01 1.090907156467437744e-01 -2.515118569135665894e-02 4.616266116499900818e-02 1.252315193414688110e-02 1.126354932785034180e-01 3.228334486484527588e-01 -1.941439062356948853e-01 -1.750679314136505127e-01 1.564970314502716064e-01 1.005658134818077087e-01 2.263266742229461670e-01 5.613364651799201965e-02 -1.386781632900238037e-01 8.998636156320571899e-02 -5.159924924373626709e-02 1.425211876630783081e-01 1.544462889432907104e-01 -2.905988693237304688e-02 1.312533672899007797e-02 -2.649080753326416016e-01 8.052913099527359009e-02 -4.917593300342559814e-02 -2.022364363074302673e-02 3.037683963775634766e-01 2.724834978580474854e-01 1.629362851381301880e-01 -2.137016057968139648e-01
-1.295586079359054565e-01 1.463632732629776001e-01 1.092031002044677734e-01 1.588282138109207153e-01 -2.513057589530944824e-01 1.044019684195518494e-01 -1.768534034490585327e-01 2.188510149717330933e-01 -2.481954097747802734e-01 -1.745207458734512329e-01 3.787882626056671143e-01 2.802397496998310089e-02 -1.462751328945159912e-01 8.809261769056320190e-02 2.734622359275817871e-01 2.404833436012268066e-01 2.333921939134597778e-02 -1.320542991161346436e-01 -2.146043777465820312e-01 2.409114129841327667e-02 -1.113309934735298157e-01 -2.461989223957061768e-01 8.678039908409118652e-02 -3.429052233695983887e-02 -4.263646528124809265e-02 -3.218544423580169678e-01 -2.094563692808151245e-01 -1.169774532318115234e-01 6.997595727443695068e-02 6.741435825824737549e-02 1.923543401062488556e-02 -2.328296452760696411e-01
1.843573451042175293e-01 4.986789450049400330e-02 1.928229331970214844e-01 -2.623205184936523438e-01 1.308406293392181396e-01 3.849081099033355713e-01 -5.242280289530754089e-02 1.675166636705398560e-01 1.188709288835525513e-01 -5.630526319146156311e-02 3.543916046619415283e-01 -3.180972859263420105e-02 -6.094544753432273865e-02 2.453388422727584839e-01 2.531529068946838379e-01 3.515131771564483643e-01 -4.166107252240180969e-02 -3.804385662078857422e-02 -6.467431783676147461e-02 -1.283362954854965210e-01 -1.779014477506279945e-03 1.432925909757614136e-01 1.049830764532089233e-01 -6.688137352466583252e-02 -2.300547510385513306e-01 7.936858385801315308e-02 -3.158566355705261230e-01 -2.304773777723312378e-03 1.590854227542877197e-01 9.444950520992279053e-02 -1.075803041458129883e-01 3.641429170966148376e-02
9.478048980236053467e-02 9.720780886709690094e-03 1.317746043205261230e-01 -1.270136535167694092e-01 1.316746324300765991e-01 2.888610661029815674e-01 -1.344073116779327393e-01 4.868214577436447144e-02 -1.102831289172172546e-01 -5.480975843966007233e-03 4.021496474742889404e-01 -4.656009748578071594e-02 -6.983481347560882568e-02 2.552012503147125244e-01 1.212128549814224243e-01 3.343862891197204590e-01 -7.462535519152879715e-03 -2.171391993761062622e-01 1.578189879655838013e-01 -3.021782636642456055e-01 -2.261654660105705261e-02 -5.842968076467514038e-02 5.381757393479347229e-02 -4.398979619145393372e-02 -3.540405333042144775e-01 -7.990818470716476440e-02 -7.270651310682296753e-02 1.031149029731750488e-01 2.891682982444763184e-01 -1.737886369228363037e-01 -1.729574650526046753e-01 -7.097085937857627869e-03
3.724887594580650330e-02 -1.018251180648803711e-01 -1.023467555642127991e-01 -9.602981805801391602e-02 1.676216423511505127e-01 -1.004979610443115234e-01 -8.540330827236175537e-02 5.979986116290092468e-02 4.578206688165664673e-03 -2.287846058607101440e-01 3.420333266258239746e-01 -1.158689148724079132e-02 1.569257825613021851e-01 6.699530035257339478e-02 -2.057018280029296875e-01 2.964326441287994385e-01 7.457201182842254639e-02 -9.481782093644142151e-03 -5.624160543084144592e-02 2.478428781032562256e-01 -3.122749272733926773e-03 -2.897987365722656250e-01 -1.068036537617444992e-02 5.248612537980079651e-02 -2.591249346733093262e-01 -2.221289649605751038e-02 -2.668499350547790527e-01 -2.763163149356842041e-01 3.969329297542572021e-01 1.951612234115600586e-01 3.988156840205192566e-02 -1.454713195562362671e-01
6.797749549150466919e-02 1.444756239652633667e-01 1.826249361038208008e-01 -1.565400660037994385e-01 -1.596363782882690430e-01 -5.632579326629638672e-02 -2.354849688708782196e-02 -3.836160898208618164e-02 1.030627712607383728e-01 -1.774962805211544037e-02 3.778904974460601807e-01 -6.152394786477088928e-02 -1.286637503653764725e-02 7.105889916419982910e-02 1.387471854686737061e-01 3.872895240783691406e-01 -9.709592163562774658e-02 -2.173818461596965790e-02 -1.844960004091262817e-01 7.518891990184783936e-02 -6.110690906643867493e-02 -2.891155183315277100e-01 5.025149509310722351e-02 -1.424956470727920532e-01 -1.289514303207397461e-01 9.946413338184356689e-02 -3.267630040645599365e-01 -1.294184923171997070e-01 3.571208715438842773e-01 -6.828425079584121704e-02 -3.345588445663452148e-01 8.215948008000850677e-03
3.078103363513946533e-01 -7.248240709304809570e-02 5.122033134102821350e-02 -2.660310864448547363e-01 1.690689325332641602e-01 5.403795093297958374e-02 -2.627475857734680176e-01 -1.618012338876724243e-01 1.778063178062438965e-01 -1.054254081100225449e-02 2.962488234043121338e-01 1.624698489904403687e-01 1.767039149999618530e-01 -1.891617029905319214e-01 2.201659530401229858e-01 4.561566114425659180e-01 4.835629370063543320e-03 4.909552168101072311e-03 -1.464955508708953857e-01 7.914419472217559814e-02 -7.291364017874002457e-03 -2.363919913768768311e-01 3.614109009504318237e-02 2.047848328948020935e-02 4.086845740675926208e-02 -2.037738114595413208e-01 -1.038730666041374207e-01 -1.747838854789733887e-01 -2.118361735483631492e-04 1.727233231067657471e-01 -7.459501177072525024e-02 -1.583525687456130981e-01
6.084904074668884277e-02 -3.227220848202705383e-02 -1.563274711370468140e-01 -4.967525973916053772e-02 1.488781273365020752e-01 -8.973324671387672424e-03 6.860040873289108276e-02 8.192506432533264160e-02 3.267470747232437134e-02 -3.086899407207965851e-02 1.047524809837341309e-01 -2.131880447268486023e-02 6.746513396501541138e-02 3.544962778687477112e-02 3.862547874450683594e-02 5.523972511291503906e-01 5.916968360543251038e-02 -1.387741565704345703e-01 -3.638301193714141846e-01 1.800125539302825928e-01 8.861013501882553101e-02 -1.231681630015373230e-01 6.203415617346763611e-02 1.415394842624664307e-01 -3.752647638320922852e-01 -3.160344958305358887e-01 -2.430840581655502319e-01 -9.659489989280700684e-02 1.124771460890769958e-01 -5.909450724720954895e-02 9.600963443517684937e-02 -1.996824741363525391e-01
-2.123371809720993042e-01 6.861709803342819214e-02 8.306885510683059692e-02 1.381576247513294220e-02 9.092748165130615234e-02 1.076558828353881836e-01 -9.721728041768074036e-03 1.234187483787536621e-01 3.010533377528190613e-02 -1.248067542910575867e-01 3.504117131233215332e-01 -4.625522196292877197e-01 -2.240518927574157715e-01 -2.693839557468891144e-02 3.492212593555450439e-01 2.966828644275665283e-01 5.073654651641845703e-02 -2.555758655071258545e-01 3.138603270053863525e-02 -4.874863475561141968e-02 -1.427726894617080688e-01 -1.383986175060272217e-01 -1.482840329408645630e-01 2.284915894269943237e-01 -1.629141159355640411e-02 -6.278628110885620117e-02 -8.340067416429519653e-02 -1.180788874626159668e-01 1.316659003496170044e-01 -5.903536453843116760e-02 -2.481128722429275513e-01 3.640682622790336609e-02
-1.239009052515029907e-01 -8.533397689461708069e-03 -7.388155907392501831e-02 -1.698037236928939819e-01 -5.589628964662551880e-02 -1.281997263431549072e-01 -1.137586086988449097e-01 1.601750999689102173e-01 -1.701861023902893066e-01 -7.049635052680969238e-02 3.345501422882080078e-01 1.402071584016084671e-02 4.400470480322837830e-02 7.299984991550445557e-02 1.220031902194023132e-01 5.591229200363159180e-01 -1.496763378381729126e-01 -9.298606961965560913e-02 -2.860592007637023926e-01 -9.403945878148078918e-03 -4.925799369812011719e-02 -2.183681428432464600e-01 -1.788071095943450928e-01 8.816612511873245239e-02 1.567361503839492798e-01 -1.065179146826267242e-02 -2.159918248653411865e-01 -2.872712314128875732e-01 8.110796660184860229e-02 3.991286829113960266e-02 -1.558571159839630127e-01 -1.488675177097320557e-01
2.638741731643676758e-01 2.700649201869964600e-02 1.286881566047668457e-01 -3.174006044864654541e-01 8.938977122306823730e-02 3.278009593486785889e-01 -7.873543351888656616e-02 1.366295218467712402e-01 -2.229125797748565674e-02 -3.610952198505401611e-02 4.412316381931304932e-01 1.166348252445459366e-02 -3.013186529278755188e-02 1.853237748146057129e-01 2.661632597446441650e-01 2.020521312952041626e-01 2.922998741269111633e-02 -2.039975523948669434e-01 -3.570416197180747986e-02 5.763911642134189606e-03 -8.877239376306533813e-02 2.906204760074615479e-01 3.324234113097190857e-02 -1.636580750346183777e-02 -2.380814403295516968e-01 -6.678562611341476440e-02 -2.117630541324615479e-01 -1.003641411662101746e-01 7.144512981176376343e-02 2.176766246557235718e-01 -1.105048805475234985e-01 1.011618971824645996e-01
-1.078142449259757996e-01 6.089138612151145935e-02 2.126305177807807922e-02 -5.933719687163829803e-03 1.687127649784088135e-01 2.908118069171905518e-01 1.426929682493209839e-01 -1.161975860595703125e-01 -1.308101713657379150e-01 1.862392574548721313e-02 4.119126498699188232e-01 -1.207535713911056519e-01 3.493603169918060303e-01 -8.929423242807388306e-02 -1.480197459459304810e-01 3.835161030292510986e-01 1.923663616180419922e-01 -1.094494313001632690e-01 1.395624727010726929e-01 2.133687399327754974e-02 -2.403030171990394592e-03 -1.888196021318435669e-01 -1.700206249952316284e-01 -9.840313345193862915e-02 1.791341789066791534e-02 -1.963897049427032471e-01 -2.356712818145751953e-01 -1.442515701055526733e-01 -6.186931207776069641e-02 -1.434940695762634277e-01 1.981388777494430542e-02 -2.309420704841613770e-01
2.203918099403381348e-01 -5.918735638260841370e-02 2.546698153018951416e-01 -3.889209926128387451e-01 1.714561879634857178e-02 2.934845685958862305e-01 -4.769950360059738159e-02 2.874779105186462402e-01 -1.170192658901214600e-01 -6.683842092752456665e-02 2.905281782150268555e-01 4.633542522788047791e-02 3.690636157989501953e-02 2.363644391298294067e-01 2.187312692403793335e-01 3.867897987365722656e-01 -2.267429046332836151e-02 -4.230585321784019470e-02 3.864348679780960083e-02 -7.291382551193237305e-02 -9.677514433860778809e-02 9.319178014993667603e-02 -1.002254150807857513e-02 -4.807227291166782379e-03 -1.950576305389404297e-01 -2.009099721908569336e-02 -2.114405930042266846e-01 1.475316006690263748e-02 1.760325580835342407e-01 1.275092661380767822e-01 -1.111088991165161133e-01 1.755364984273910522e-01
5.551360920071601868e-02 -3.107105195522308350e-02 1.739628762006759644e-01 8.260861784219741821e-02 1.777172833681106567e-02 1.550221145153045654e-01 -1.670216023921966553e-01 1.605751551687717438e-02 -1.782710105180740356e-02 1.153688225895166397e-02 2.149115353822708130e-01 -8.907026052474975586e-02 -1.667438745498657227e-01 -2.799141705036163330e-01 -5.118994787335395813e-02 2.309400290250778198e-01 1.892766207456588745e-01 -1.357600931078195572e-02 1.925831288099288940e-01 1.758908666670322418e-02 1.116759553551673889e-01 -1.767993718385696411e-01 -9.966582991182804108e-03 -1.815304011106491089e-01 -2.065220326185226440e-01 -1.724167354404926300e-02 -4.840044677257537842e-01 -2.137261331081390381e-01 2.116736024618148804e-01 3.153805136680603027e-01 -6.353154033422470093e-02 -2.613404691219329834e-01
-3.495897054672241211e-01 1.921812295913696289e-01 8.118912228383123875e-04 -7.693471759557723999e-02 -1.383356191217899323e-02 1.928900927305221558e-01 -2.996215038001537323e-02 1.955729909241199493e-02 -1.638611108064651489e-01 -2.453524321317672729e-01 4.278499484062194824e-01 2.250624895095825195e-01 -4.201342910528182983e-02 -9.989727288484573364e-02 1.030409261584281921e-01 2.637556493282318115e-01 5.324344336986541748e-02 -1.523775458335876465e-01 -2.974330782890319824e-01 -1.926658116281032562e-02 -9.990360587835311890e-02 -6.051483005285263062e-02 -2.559821866452693939e-02 9.520370513200759888e-02 -1.048694998025894165e-01 -1.353090256452560425e-01 3.390187025070190430e-02 -2.130151540040969849e-02 2.748149931430816650e-01 2.315777689218521118e-01 -4.774978011846542358e-02 -2.880550920963287354e-01
2.553527355194091797e-01 8.563901484012603760e-02 1.256040781736373901e-01 -2.243088483810424805e-01 5.142885819077491760e-02 3.124309182167053223e-01 4.504772834479808807e-03 1.279491186141967773e-01 1.432717032730579376e-02 -8.699694275856018066e-02 3.435645103454589844e-01 -2.817025035619735718e-02 -7.089428137987852097e-03 1.906414180994033813e-01 3.444151580333709717e-01 2.645156085491180420e-01 3.961292281746864319e-02 -1.473164558410644531e-01 -1.006591245532035828e-01 -1.128609105944633484e-01 -5.001197755336761475e-02 1.969953924417495728e-01 1.767815351486206055e-01 8.386596292257308960e-02 -3.180515170097351074e-01 5.019645765423774719e-02 -3.099175095558166504e-01 1.469462364912033081e-02 1.300076842308044434e-01 1.934833973646163940e-01 -6.097044050693511963e-02 9.695956110954284668e-02
-3.051019310951232910e-01 -2.343479730188846588e-02 1.143036857247352600e-01 -1.710223034024238586e-02 -6.652402877807617188e-02 -7.085263729095458984e-02 2.736527845263481140e-02 1.202511936426162720e-01 6.747462600469589233e-02 2.464330382645130157e-02 3.852125108242034912e-01 9.041243791580200195e-02 -1.631492674350738525e-01 1.781940460205078125e-01 -2.154017388820648193e-01 4.242683053016662598e-01 1.441308949142694473e-02 -4.180691838264465332e-01 -1.057945117354393005e-01 -2.089081332087516785e-03 -1.368577480316162109e-01 -1.459225267171859741e-01 -7.160595804452896118e-02 -1.145839393138885498e-01 -8.734358102083206177e-02 -2.544934153556823730e-01 -2.545681893825531006e-01 -1.308867037296295166e-01 -4.794171079993247986e-03 1.256860047578811646e-01 8.042290806770324707e-03 -8.468846976757049561e-02
-2.543327212333679199e-01 1.472564339637756348e-01 -9.288559108972549438e-02 -7.899867370724678040e-03 -1.318192481994628906e-01 1.394538879394531250e-01 -1.943516433238983154e-01 2.405722439289093018e-01 -8.263126760721206665e-02 -2.008065879344940186e-01 4.397790133953094482e-01 -4.733832180500030518e-02 -1.741846464574337006e-02 -4.293223097920417786e-02 -2.859290875494480133e-02 2.143297046422958374e-01 8.892124146223068237e-02 -3.239339292049407959e-01 -2.414762675762176514e-01 4.162903409451246262e-03 -1.808961331844329834e-01 -1.979126930236816406e-01 2.833391167223453522e-02 -1.687268353998661041e-02 8.138979226350784302e-02 -1.813165247440338135e-01 -1.424249559640884399e-01 8.908633887767791748e-02 3.121252357959747314e-01 1.687807738780975342e-01 -2.087865583598613739e-02 -2.062884271144866943e-01
-2.813602983951568604e-01 1.683587729930877686e-01 -7.325130701065063477e-02 -5.559302866458892822e-02 7.030590623617172241e-02 -1.568953692913055420e-01 7.448462396860122681e-02 -1.352881938219070435e-01 5.025367438793182373e-02 -9.081901609897613525e-02 3.194288909435272217e-01 -5.443226546049118042e-02 5.794978886842727661e-02 -1.592527329921722412e-01 -2.101789973676204681e-02 4.097638726234436035e-01 1.299954652786254883e-01 -3.260537087917327881e-01 -7.312501966953277588e-02 -3.316706791520118713e-02 -3.759653866291046143e-02 6.748106330633163452e-02 -3.336625397205352783e-01 -2.742157876491546631e-02 -1.411026865243911743e-01 -2.841635048389434814e-01 -2.048840671777725220e-01 -2.049187123775482178e-01 6.398149579763412476e-02 1.256124824285507202e-01 2.285328209400177002e-01 1.155511811375617981e-01
2.037955634295940399e-02 1.183364763855934143e-01 -6.311581283807754517e-02 -7.969944924116134644e-02 -1.876572221517562866e-01 3.968155756592750549e-02 1.562095284461975098e-01 1.153022609651088715e-02 -1.594294756650924683e-01 -7.707670331001281738e-02 4.189160466194152832e-01 1.553100720047950745e-02 -2.660223469138145447e-02 -6.916577368974685669e-02 3.905339539051055908e-01 5.021959543228149414e-01 -4.055976867675781250e-02 -2.284695357084274292e-01 -4.480154067277908325e-02 4.976902529597282410e-02 -2.348002195358276367e-01 -1.076898127794265747e-01 7.869073003530502319e-02 -1.515301764011383057e-01 -5.530360341072082520e-02 -1.421178430318832397e-01 -7.275058329105377197e-02 9.671311080455780029e-02 1.425454020500183105e-01 2.078142575919628143e-02 -2.764456272125244141e-01 -8.565686643123626709e-02
1.871692091226577759e-01 -5.098227038979530334e-02 1.287265717983245850e-01 -1.992680691182613373e-02 5.253054574131965637e-02 -1.075976118445396423e-01 -1.453588455915451050e-01 2.791778147220611572e-01 1.103461831808090210e-01 1.203651279211044312e-01 2.512871026992797852e-01 -2.560184709727764130e-02 1.479703783988952637e-01 9.746599942445755005e-02 3.396053016185760498e-01 1.440853178501129150e-01 -8.658792823553085327e-02 -4.946465417742729187e-02 -1.976487226784229279e-02 -1.652493327856063843e-01 3.240748941898345947e-01 -3.623372316360473633e-01 8.351308107376098633e-02 2.252208292484283447e-01 -1.832914948463439941e-01 1.113064736127853394e-01 -1.002310961484909058e-02 -1.028486192226409912e-01 2.685369849205017090e-01 3.363623023033142090e-01 -7.693456951528787613e-03 -2.037105895578861237e-02
-1.755580008029937744e-01 -1.347253751009702682e-02 1.524900794029235840e-01 -1.797024756669998169e-01 -6.436083465814590454e-02 1.630159793421626091e-03 -2.938820794224739075e-02 1.443207114934921265e-01 -1.392630785703659058e-01 -1.252627223730087280e-01 2.832696437835693359e-01 6.656144559383392334e-02 -2.663843519985675812e-02 -2.863258309662342072e-02 1.873952001333236694e-01 5.689140558242797852e-01 -2.356453798711299896e-02 -2.011424750089645386e-01 -2.953684628009796143e-01 -6.111789867281913757e-02 -1.794090867042541504e-01 -2.420049607753753662e-01 -7.778346538543701172e-02 -2.415869198739528656e-02 1.431676000356674194e-01 -9.312507510185241699e-02 -1.640754640102386475e-01 -1.485759317874908447e-01 2.237867265939712524e-01 -1.026974245905876160e-01 -1.451321989297866821e-01 -1.353257298469543457e-01
-1.420295611023902893e-02 3.648320734500885010e-01 -4.517151415348052979e-02 -2.153268009424209595e-01 5.980904027819633484e-02 6.245802715420722961e-02 2.468290366232395172e-02 1.928863376379013062e-01 -9.355465322732925415e-02 -8.580597490072250366e-02 3.274722993373870850e-01 -2.379792928695678711e-01 5.781359598040580750e-02 -1.143913567066192627e-01 -5.252847447991371155e-03 9.209739416837692261e-02 -8.992929011583328247e-02 4.179823026061058044e-02 -1.790264248847961426e-01 -5.452851951122283936e-02 -7.006603479385375977e-02 -3.236515223979949951e-01 1.198839694261550903e-01 -2.082390487194061279e-01 -2.446817234158515930e-02 -3.630403876304626465e-01 -2.796344161033630371e-01 -1.654122211039066315e-02 2.515685856342315674e-01 1.765771210193634033e-02 -2.740945219993591309e-01 -7.891004532575607300e-02
-2.517985180020332336e-03 1.942677795886993408e-01 -1.770462244749069214e-01 -2.799710929393768311e-01 -1.567082107067108154e-01 2.822251245379447937e-02 1.921422779560089111e-02 1.706419885158538818e-01 -1.088327541947364807e-01 1.866251602768898010e-02 5.129215121269226074e-01 -2.631643600761890411e-02 -4.926435649394989014e-03 -1.576163023710250854e-01 -2.800577320158481598e-03 3.130554556846618652e-01 -1.332954019308090210e-01 -3.428181707859039307e-01 -7.764938473701477051e-02 -8.856268972158432007e-02 -1.646469235420227051e-01 -1.487417072057723999e-01 -4.947738256305456161e-03 9.675800800323486328e-02 7.464781403541564941e-03 -2.258677333593368530e-01 -4.448980838060379028e-02 4.373216256499290466e-02 1.500333659350872040e-02 9.836367517709732056e-02 -1.123921349644660950e-01 -3.369712233543395996e-01
2.019961476325988770e-01 -5.151620507240295410e-02 1.476062536239624023e-01 -3.103325963020324707e-01 1.240125298500061035e-01 3.583070039749145508e-01 -8.511067181825637817e-02 1.596781462430953979e-01 1.536783855408430099e-02 2.455365657806396484e-02 3.974659740924835205e-01 -4.799944907426834106e-02 -7.792410254478454590e-02 2.701429724693298340e-01 3.207295835018157959e-01 1.544622927904129028e-01 5.569743365049362183e-02 -1.084594652056694031e-01 -7.119084149599075317e-02 -1.887561529874801636e-01 -1.139107719063758850e-01 1.219242736697196960e-01 7.047398388385772705e-02 1.283212658017873764e-02 -2.116816788911819458e-01 -3.617479652166366577e-02 -3.304611742496490479e-01 -1.697169244289398193e-01 1.148051396012306213e-01 4.055653139948844910e-02 -8.665478974580764771e-02 -7.247412577271461487e-03
1.949150711297988892e-01 2.104895859956741333e-01 -1.759969145059585571e-01 -2.505411505699157715e-01 1.151826307177543640e-01 1.545929759740829468e-01 -5.326003953814506531e-02 2.458213269710540771e-01 1.681098341941833496e-01 -1.183197349309921265e-01 8.071529865264892578e-02 1.110666692256927490e-01 1.306115686893463135e-01 -9.378353506326675415e-02 4.297007992863655090e-02 4.540492594242095947e-01 8.505733311176300049e-02 6.660335231572389603e-03 2.100683003664016724e-02 1.103814914822578430e-01 2.115431129932403564e-01 -1.635309755802154541e-01 1.267013996839523315e-01 7.788988202810287476e-02 -2.362185865640640259e-01 -7.758650183677673340e-02 -2.660329639911651611e-01 -3.118474483489990234e-01 4.067537561058998108e-02 2.199553847312927246e-01 -1.457207053899765015e-01 -1.180018559098243713e-01
1.634041219949722290e-01 -7.416079193353652954e-02 1.130201295018196106e-01 -2.091822624206542969e-01 5.215989053249359131e-02 3.744914010167121887e-02 -7.064034789800643921e-02 1.426555216312408447e-01 -6.034861132502555847e-02 -6.377727538347244263e-02 5.086108446121215820e-01 1.569510251283645630e-01 -1.462956368923187256e-01 5.690865684300661087e-03 1.290228366851806641e-01 3.849602639675140381e-01 -1.147606223821640015e-01 -2.594099342823028564e-01 2.186514735221862793e-01 -3.819994330406188965e-01 1.978617161512374878e-02 5.381497740745544434e-02 8.578807115554809570e-02 -2.864438295364379883e-02 -2.526655495166778564e-01 6.967891752719879150e-02 -1.253804862499237061e-01 -3.254025429487228394e-02 3.959016501903533936e-02 -1.401462405920028687e-01 -1.099215447902679443e-01 -8.504062891006469727e-03
-1.287996917963027954e-01 -1.032992154359817505e-01 -1.647127568721771240e-01 -1.820179522037506104e-01 -1.101832315325737000e-01 1.353721767663955688e-01 -4.858971387147903442e-02 1.786438971757888794e-01 1.628814637660980225e-02 -1.637358665466308594e-01 1.686684042215347290e-01 2.914397418498992920e-02 -5.817428603768348694e-02 1.018760055303573608e-01 -7.476181723177433014e-03 4.977573752403259277e-01 1.292680501937866211e-01 -7.772598415613174438e-02 -3.099194169044494629e-01 -1.118118036538362503e-02 -1.730279922485351562e-01 -1.177924349904060364e-01 6.054100394248962402e-02 -1.271062046289443970e-01 -2.454338669776916504e-01 -2.222773283720016479e-01 -3.749810755252838135e-01 -2.015121430158615112e-01 2.949639409780502319e-02 -4.943890497088432312e-02 -6.060368567705154419e-02 -2.221997231245040894e-01
1.238595694303512573e-01 -9.997156262397766113e-02 2.936526834964752197e-01 -2.540505230426788330e-01 2.144040465354919434e-01 3.331147730350494385e-01 1.636174134910106659e-02 1.138752847909927368e-01 -1.902137100696563721e-01 -1.693894900381565094e-02 3.549522757530212402e-01 5.091508477926254272e-02 -1.700005680322647095e-01 2.364404052495956421e-01 1.428827643394470215e-01 2.730193436145782471e-01 5.914057791233062744e-02 -1.848984360694885254e-01 5.571442842483520508e-02 -4.983098804950714111e-02 2.041569165885448456e-02 4.960231110453605652e-02 -1.483960449695587158e-01 2.650587260723114014e-01 -1.748825311660766602e-01 -3.750530630350112915e-02 -1.864507496356964111e-01 -1.885964572429656982e-01 1.355098485946655273e-01 1.311192810535430908e-01 -1.773875802755355835e-01 -3.374645113945007324e-02
-7.364574819803237915e-02 -1.247877255082130432e-01 9.400721639394760132e-02 -1.175170019268989563e-01 2.076137512922286987e-01 3.233732655644416809e-02 -3.525115549564361572e-02 9.093118458986282349e-02 2.941994071006774902e-01 -3.027318418025970459e-01 3.580042421817779541e-01 3.097694925963878632e-02 1.278071850538253784e-01 -2.263282835483551025e-01 -1.166832596063613892e-01 1.285582408308982849e-02 -4.854433704167604446e-03 1.815727651119232178e-01 -2.547125890851020813e-02 -1.070032343268394470e-01 -1.209261566400527954e-01 -1.591538339853286743e-01 -7.560707628726959229e-02 1.043870300054550171e-02 -2.462844103574752808e-01 -3.440508246421813965e-01 -3.023448884487152100e-01 -1.612725108861923218e-01 2.165926098823547363e-01 -9.663449600338935852e-03 -2.664671540260314941e-01 -9.328810870647430420e-02
-1.823061257600784302e-01 1.758998632431030273e-01 1.642778217792510986e-01 -2.412496879696846008e-02 -2.053461819887161255e-01 5.108959740027785301e-04 1.258071064949035645e-01 2.797243595123291016e-01 -7.807461917400360107e-02 9.403365850448608398e-02 2.100926078855991364e-02 -6.182869896292686462e-02 3.594525456428527832e-01 -6.423898786306381226e-02 -1.648176610469818115e-01 2.459787428379058838e-01 8.671832084655761719e-02 -1.293933019042015076e-02 -1.168186888098716736e-01 -2.785837948322296143e-01 -4.430508241057395935e-02 -1.675042212009429932e-01 -1.856623403728008270e-02 1.394243240356445312e-01 -1.196775585412979126e-01 -2.353411018848419189e-01 -2.911646068096160889e-01 -7.174669206142425537e-02 5.432303622364997864e-02 2.089446783065795898e-01 -1.596019715070724487e-01 -3.890335559844970703e-01
2.110123336315155029e-01 1.308265626430511475e-01 2.374813854694366455e-01 -2.623558640480041504e-01 4.206321761012077332e-02 3.749716281890869141e-01 3.389760106801986694e-02 2.404775321483612061e-01 -2.069128304719924927e-02 8.926078677177429199e-02 2.467473298311233521e-01 1.100967638194561005e-02 -5.555519089102745056e-02 2.351052314043045044e-01 3.076303005218505859e-01 2.559196949005126953e-01 3.851904720067977905e-02 -1.631458997726440430e-01 -5.471148714423179626e-02 -1.590052694082260132e-01 -8.114267885684967041e-02 1.191885247826576233e-01 1.258558481931686401e-01 -7.611230760812759399e-02 -2.805282771587371826e-01 -3.489796817302703857e-02 -3.225060701370239258e-01 -3.510636161081492901e-04 1.103208065032958984e-01 1.698215454816818237e-01 -1.055749692022800446e-02 -6.382961757481098175e-03
-2.126054167747497559e-01 -7.340259850025177002e-02 -1.141448616981506348e-01 -3.339462578296661377e-01 3.518298640847206116e-02 1.317407935857772827e-01 4.369470104575157166e-02 1.192926019430160522e-01 -4.493534937500953674e-02 -1.345817148685455322e-01 2.116605192422866821e-01 4.039965942502021790e-02 -2.609195113182067871e-01 2.148307487368583679e-02 1.381760537624359131e-01 2.089386880397796631e-01 2.721450328826904297e-01 -3.012728095054626465e-01 7.243085652589797974e-02 2.813100069761276245e-02 -2.221848666667938232e-01 -9.862987324595451355e-03 -1.107835695147514343e-01 1.938293278217315674e-01 8.077245950698852539e-02 -3.104273080825805664e-01 -2.153889536857604980e-01 1.237976700067520142e-01 2.519026994705200195e-01 4.942599684000015259e-02 -6.469824910163879395e-02 -2.956567406654357910e-01
-1.854668855667114258e-01 1.670326292514801025e-01 -1.800564527511596680e-01 -2.354523092508316040e-01 -1.868866831064224243e-01 1.533434167504310608e-02 -1.190538331866264343e-01 1.355690062046051025e-01 -3.100040853023529053e-01 -1.694901473820209503e-02 3.801965713500976562e-01 -1.141386330127716064e-01 -3.527554497122764587e-02 -1.516206562519073486e-01 7.900613546371459961e-02 4.722771048545837402e-01 7.919219136238098145e-02 -3.056349754333496094e-01 -1.565755307674407959e-01 -1.368639022111892700e-01 -7.949833571910858154e-02 -2.305776178836822510e-01 1.052061188966035843e-02 -3.075726889073848724e-02 -1.045243162661790848e-02 -1.445075869560241699e-01 6.056840065866708755e-03 1.098730880767107010e-02 8.822362869977951050e-02 1.195667590945959091e-02 -8.319433033466339111e-02 -1.875376403331756592e-01
1.911975443363189697e-01 -1.136103272438049316e-02 -3.238805010914802551e-02 -2.837860770523548126e-02 1.088617742061614990e-01 9.511176496744155884e-02 -1.849668025970458984e-01 2.836835980415344238e-01 9.951692819595336914e-02 -2.044874727725982666e-01 6.977656483650207520e-02 2.200648002326488495e-02 1.314556151628494263e-01 2.226966619491577148e-02 1.272395532578229904e-02 3.149920701980590820e-01 1.609256118535995483e-02 -1.373815536499023438e-01 -1.066716611385345459e-01 2.088262736797332764e-01 7.453823834657669067e-02 -8.102096617221832275e-02 -3.489525243639945984e-02 -3.883031010627746582e-02 -1.863125711679458618e-01 -3.509049415588378906e-01 -2.979848980903625488e-01 -1.886521726846694946e-01 2.290033996105194092e-01 5.436092149466276169e-03 -8.640037477016448975e-02 -4.695846438407897949e-01
2.657456323504447937e-02 -1.407757103443145752e-01 2.516149282455444336e-01 -1.876278668642044067e-01 3.125670254230499268e-01 2.427389174699783325e-01 -1.349483877420425415e-01 8.861979097127914429e-02 -1.452267765998840332e-01 3.790481761097908020e-02 2.311380952596664429e-01 1.066591367125511169e-01 -3.277189284563064575e-02 -1.406353563070297241e-01 -3.753654286265373230e-02 1.781436204910278320e-01 -8.679118007421493530e-03 -5.792117863893508911e-02 4.454137384891510010e-02 1.628645062446594238e-01 2.391908615827560425e-01 -1.838471740484237671e-02 -2.353553175926208496e-01 6.254032999277114868e-02 -6.814280059188604355e-03 -3.108131289482116699e-01 -4.346982240676879883e-01 -1.490752249956130981e-01 1.752426922321319580e-01 2.099199146032333374e-01 7.083177566528320312e-03 -1.596737802028656006e-01
-1.114880517125129700e-01 -7.583336532115936279e-02 -2.211666852235794067e-02 -9.075510501861572266e-02 -1.762849688529968262e-01 3.622511774301528931e-02 -2.572764875367283821e-03 3.185349702835083008e-01 -6.982534658163785934e-03 -3.615095615386962891e-01 4.751529693603515625e-01 -1.661177873611450195e-01 2.046343497931957245e-02 2.055755257606506348e-02 4.350861161947250366e-02 2.885194420814514160e-01 1.476792544126510620e-01 -2.100586593151092529e-01 -2.339985519647598267e-01 2.047934681177139282e-01 -4.452658444643020630e-02 -1.686575710773468018e-01 5.665009468793869019e-02 -9.531065076589584351e-02 -1.060194969177246094e-01 1.828309893608093262e-01 -2.672853767871856689e-01 9.923635423183441162e-02 -1.133965328335762024e-01 -1.394089162349700928e-01 5.145661160349845886e-02 -5.389047786593437195e-02
-1.289455126971006393e-02 3.532752394676208496e-02 1.758269369602203369e-01 -1.833709776401519775e-01 3.072319626808166504e-01 2.317308038473129272e-01 3.745152428746223450e-02 5.344145745038986206e-02 -1.440343260765075684e-01 4.720035195350646973e-02 4.010592103004455566e-01 7.126324344426393509e-03 6.436239928007125854e-02 -3.320050835609436035e-01 1.823119260370731354e-02 1.325575262308120728e-01 -2.155124768614768982e-02 3.564308956265449524e-02 9.836591780185699463e-02 5.982889980077743530e-02 1.853080093860626221e-01 -4.834555462002754211e-02 -1.243019253015518188e-01 4.710396286100149155e-03 9.375285357236862183e-03 -2.948577702045440674e-01 -2.902426421642303467e-01 -2.002928406000137329e-01 2.296542227268218994e-01 3.146113157272338867e-01 1.759385466575622559e-01 -6.593301892280578613e-02
2.738892138004302979e-01 8.048815280199050903e-02 1.992474943399429321e-01 1.394218802452087402e-01 -3.899036720395088196e-02 -1.574078202247619629e-01 4.273886606097221375e-02 5.194692611694335938e-01 -6.467744708061218262e-02 2.672579698264598846e-02 2.761471867561340332e-01 -9.809223003685474396e-03 1.323403045535087585e-02 -1.704003103077411652e-02 3.498032391071319580e-01 1.529740095138549805e-01 2.272828221321105957e-01 -5.958604440093040466e-02 2.630313038825988770e-01 5.422363430261611938e-02 1.295499056577682495e-01 -2.525176703929901123e-01 1.521777808666229248e-01 4.985669255256652832e-02 -1.906430535018444061e-02 -1.570290178060531616e-01 -1.847061514854431152e-01 6.840328127145767212e-02 1.181227639317512512e-01 9.051022678613662720e-02 -1.044922247529029846e-01 -5.924142897129058838e-02
-1.043337509036064148e-01 1.031870581209659576e-02 1.434518396854400635e-01 6.412126868963241577e-02 -1.813243143260478973e-02 -2.424465306103229523e-02 -7.634798437356948853e-02 -8.027712814509868622e-03 -3.835558891296386719e-02 -2.174426019191741943e-01 3.594836294651031494e-01 -2.056462131440639496e-02 -2.861992828547954559e-02 -2.590432167053222656e-01 2.138037830591201782e-01 3.393401503562927246e-01 -4.630124568939208984e-02 -1.830898076295852661e-01 -2.135068625211715698e-01 -2.241112738847732544e-01 -7.514376938343048096e-02 -1.310802698135375977e-01 2.115472853183746338e-01 1.327619105577468872e-01 -2.334034442901611328e-01 -2.976299524307250977e-01 -1.049557328224182129e-01 2.183784544467926025e-01 -3.081434033811092377e-02 4.266716167330741882e-02 1.370831876993179321e-01 -3.321251273155212402e-01
-3.037474155426025391e-01 8.200357109308242798e-02 2.166007012128829956e-01 -2.099529355764389038e-01 8.727870136499404907e-02 3.230295777320861816e-01 9.883990883827209473e-02 1.173769533634185791e-01 -2.986095845699310303e-02 5.371543020009994507e-02 2.063275724649429321e-01 1.369051039218902588e-01 7.424456533044576645e-03 -5.849854648113250732e-02 -2.034448459744453430e-02 4.164419770240783691e-01 -5.575361195951700211e-03 3.521012142300605774e-02 3.781690495088696480e-03 1.574383974075317383e-01 1.725060939788818359e-01 -2.533819079399108887e-01 -7.312341034412384033e-02 -1.311531662940979004e-01 -3.594812750816345215e-01 -3.390944749116897583e-02 -5.097804241813719273e-04 3.208936452865600586e-01 6.651794165372848511e-02 2.210551947355270386e-01 -1.901322603225708008e-02 -5.016244202852249146e-02
9.509111940860748291e-02 2.947715818881988525e-01 7.958442717790603638e-02 -1.651538312435150146e-01 -1.056156307458877563e-02 -1.157569140195846558e-01 1.513611525297164917e-01 2.015144228935241699e-01 2.136014252901077271e-01 9.864124655723571777e-02 2.195281088352203369e-01 -2.093445807695388794e-01 -3.234779462218284607e-02 -7.608567830175161362e-03 -7.109402865171432495e-02 4.495171904563903809e-01 -3.183450549840927124e-02 6.898399442434310913e-02 5.374127533286809921e-03 9.004871547222137451e-02 -1.377834528684616089e-01 -1.559001356363296509e-01 -1.253859698772430420e-01 1.734635829925537109e-01 -2.248062193393707275e-01 -1.368122547864913940e-01 -2.834257483482360840e-01 -1.338773220777511597e-02 3.165186345577239990e-01 3.574544191360473633e-02 4.066938161849975586e-02 -2.862514257431030273e-01
-3.058512508869171143e-01 6.703019142150878906e-02 7.649715244770050049e-02 -1.239952668547630310e-01 -8.071391284465789795e-02 -1.158434078097343445e-01 1.593267079442739487e-03 7.771153748035430908e-02 -3.424867615103721619e-02 -4.112881422042846680e-01 3.503206968307495117e-01 1.040896549820899963e-01 9.526363015174865723e-02 2.721886895596981049e-02 2.698308825492858887e-01 2.049634605646133423e-01 -1.348511502146720886e-02 -1.970847398042678833e-01 -1.695825308561325073e-01 -1.117301210761070251e-01 -6.780572980642318726e-02 -1.666605919599533081e-01 6.799244321882724762e-03 1.755581498146057129e-01 -2.008175700902938843e-01 -2.381546646356582642e-01 -3.060109317302703857e-01 1.838604956865310669e-01 -2.983614243566989899e-02 1.168789714574813843e-01 -6.125718727707862854e-02 -1.998304128646850586e-01
2.490750998258590698e-01 -6.567977368831634521e-02 3.022089600563049316e-01 -2.945004105567932129e-01 1.656958311796188354e-01 2.687951922416687012e-01 -6.661193072795867920e-02 2.266827821731567383e-01 -1.035696268081665039e-01 1.537664532661437988e-01 2.509379386901855469e-01 4.847717657685279846e-02 -3.752306103706359863e-02 2.926825173199176788e-02 2.828977108001708984e-01 2.188125699758529663e-01 4.753778129816055298e-02 -1.296702474355697632e-01 3.023589402437210083e-02 -2.264087647199630737e-01 -8.406095951795578003e-02 2.453428208827972412e-01 9.568942338228225708e-02 3.462051227688789368e-02 -2.192375510931015015e-01 -9.939414262771606445e-02 -3.242524266242980957e-01 -1.324667334556579590e-01 1.447974294424057007e-01 7.779145985841751099e-02 -2.149918116629123688e-02 -1.149714663624763489e-01
1.401038020849227905e-01 6.839281320571899414e-02 2.340833246707916260e-01 -2.687128782272338867e-01 1.411184668540954590e-01 3.919633328914642334e-01 -5.925680324435234070e-02 2.795473337173461914e-01 2.206629328429698944e-02 1.591970399022102356e-02 4.216604530811309814e-01 -6.705088913440704346e-02 -1.662483215332031250e-01 1.553142517805099487e-01 2.307867854833602905e-01 2.903728187084197998e-01 3.299379721283912659e-02 -7.210785895586013794e-02 -2.166704833507537842e-02 -1.539612710475921631e-01 -6.289596855640411377e-02 2.072767764329910278e-01 3.431111574172973633e-02 -5.546666309237480164e-02 -2.240425348281860352e-01 -5.388237535953521729e-03 -1.791198998689651489e-01 -1.715282052755355835e-01 3.469073027372360229e-02 1.240593567490577698e-01 2.103932388126850128e-02 1.034814268350601196e-01
1.908413320779800415e-01 2.513867020606994629e-01 -4.821384698152542114e-02 4.500731453299522400e-02 2.868478596210479736e-01 2.548159360885620117e-01 -7.360733300447463989e-02 1.856553107500076294e-01 2.137677967548370361e-01 -3.674203157424926758e-02 1.376802325248718262e-01 -1.604925692081451416e-01 2.272817343473434448e-01 -3.232766874134540558e-03 8.479751646518707275e-02 3.523280024528503418e-01 1.227958723902702332e-01 -1.804540306329727173e-01 -1.653442084789276123e-01 8.600841462612152100e-02 4.130344092845916748e-02 -1.905274093151092529e-01 -6.950563192367553711e-02 -1.346618309617042542e-02 -2.493024170398712158e-01 6.392866373062133789e-02 -2.258320152759552002e-01 -3.473227322101593018e-01 7.249155640602111816e-02 1.802703365683555603e-02 7.101148366928100586e-02 -2.455397248268127441e-01
-3.503357246518135071e-02 -2.174886502325534821e-02 1.430608779191970825e-01 -2.218292802572250366e-01 1.605808436870574951e-01 9.824046492576599121e-02 -8.829495310783386230e-02 -2.984105050563812256e-02 -6.884731817990541458e-03 4.939242731779813766e-03 4.678217172622680664e-01 1.996422111988067627e-01 -4.506657272577285767e-02 3.027387857437133789e-01 3.195828199386596680e-01 1.779887825250625610e-01 -2.904244512319564819e-02 -8.233712613582611084e-02 -1.522594131529331207e-02 -4.561936557292938232e-01 1.893837600946426392e-01 -9.630200266838073730e-02 1.190218478441238403e-01 1.453460603952407837e-01 -6.437119096517562866e-02 -1.818372309207916260e-01 -1.070976629853248596e-01 4.240103065967559814e-02 7.829570025205612183e-02 -2.673862688243389130e-02 -2.102306485176086426e-01 1.739746518433094025e-02
-1.242666840553283691e-01 -6.194014102220535278e-02 2.318150550127029419e-01 -3.893047943711280823e-02 -7.574021071195602417e-02 1.425590962171554565e-01 8.158156275749206543e-02 2.202679067850112915e-01 1.084980517625808716e-01 -3.360659256577491760e-02 1.501780599355697632e-01 -1.729107648134231567e-01 3.103501796722412109e-01 5.996281281113624573e-02 4.417498409748077393e-02 2.373367547988891602e-01 -1.544894129037857056e-01 -1.678573042154312134e-01 -9.782341122627258301e-02 -1.134656146168708801e-01 -9.983165562152862549e-02 -1.797502189874649048e-01 -1.684964150190353394e-01 -1.726572401821613312e-02 9.187472611665725708e-02 -3.472478687763214111e-01 -3.437069058418273926e-01 3.403090536594390869e-01 6.234129518270492554e-02 9.110075235366821289e-02 -2.309071645140647888e-02 -3.155158162117004395e-01
-2.263546884059906006e-01 1.622028532437980175e-03 1.258544921875000000e-01 -1.629533320665359497e-01 1.832963079214096069e-01 2.744984924793243408e-01 -1.710827201604843140e-01 1.541569232940673828e-01 5.071436986327171326e-02 4.721831530332565308e-02 3.171645998954772949e-01 -1.400981545448303223e-01 2.824894785881042480e-01 -2.453364990651607513e-02 -1.684056222438812256e-01 2.676412165164947510e-01 -4.962449148297309875e-02 6.972736120223999023e-02 1.627493533305823803e-03 1.049049384891986847e-02 2.998111769556999207e-02 -2.846715748310089111e-01 5.088950321078300476e-02 -4.192502796649932861e-02 5.665170773863792419e-02 -2.106910347938537598e-01 -2.531712353229522705e-01 -1.714729517698287964e-01 -6.965794414281845093e-02 2.115371376276016235e-01 -1.505424380302429199e-01 -3.631623387336730957e-01
1.249516755342483521e-01 4.935779422521591187e-02 2.599131166934967041e-01 -2.028953880071640015e-01 1.968780308961868286e-01 2.426496297121047974e-01 -5.425374582409858704e-02 1.197858229279518127e-01 -6.822102516889572144e-02 -1.176633015275001526e-01 3.528298139572143555e-01 9.103817865252494812e-03 -3.100450336933135986e-02 1.759418547153472900e-01 3.225596249103546143e-01 3.327875733375549316e-01 1.651524379849433899e-02 -2.023416608572006226e-01 1.329689621925354004e-01 -2.025904655456542969e-01 -1.781121641397476196e-01 5.611551925539970398e-02 3.206972032785415649e-02 -3.326255828142166138e-02 -2.971458435058593750e-01 5.343336984515190125e-02 -2.074833214282989502e-01 -1.280458718538284302e-01 2.256009876728057861e-01 1.047228947281837463e-01 -1.374181210994720459e-01 1.514345128089189529e-02
-5.712714418768882751e-02 -3.376285731792449951e-02 -7.684939354658126831e-02 -3.166408836841583252e-01 -1.002467423677444458e-01 2.577479779720306396e-01 -2.742842137813568115e-01 -1.366099417209625244e-01 2.098747789859771729e-01 -1.265642493963241577e-01 1.789687871932983398e-01 1.029477491974830627e-01 2.828471921384334564e-02 -1.340593695640563965e-01 -1.192589476704597473e-01 3.186802864074707031e-01 1.623450815677642822e-01 -1.093634665012359619e-01 -5.806254968047142029e-02 1.049463823437690735e-01 4.400770738720893860e-02 -3.022200055420398712e-02 2.276657819747924805e-01 2.437631934881210327e-01 -2.413321658968925476e-02 -7.662136107683181763e-02 -3.401777446269989014e-01 6.346825510263442993e-02 3.207640647888183594e-01 1.681011468172073364e-01 -2.351740300655364990e-01 -4.843111336231231689e-02
1.100268587470054626e-01 -1.319249160587787628e-02 1.338117271661758423e-01 -2.109957337379455566e-01 1.451445370912551880e-01 2.975145578384399414e-01 -8.615121990442276001e-02 1.991778761148452759e-01 -1.678433909546583891e-04 2.585793845355510712e-02 3.596754968166351318e-01 -4.157909005880355835e-02 -1.457262411713600159e-02 2.321634888648986816e-01 2.824037373065948486e-01 1.694952249526977539e-01 5.746707320213317871e-02 -1.187587007880210876e-01 1.874587386846542358e-01 -4.309269189834594727e-01 4.595664516091346741e-02 1.860808730125427246e-01 -1.140913069248199463e-01 9.336481243371963501e-02 -1.044350638985633850e-01 -1.295154988765716553e-01 -1.364908665418624878e-01 -1.153634935617446899e-01 1.317077428102493286e-01 2.108301818370819092e-01 -1.996175348758697510e-01 1.276054829359054565e-01
-2.765045762062072754e-01 2.158374637365341187e-01 1.927402056753635406e-02 8.406391739845275879e-02 5.640390887856483459e-02 9.496459364891052246e-02 -9.170158952474594116e-02 2.822168767452239990e-01 -7.615847885608673096e-02 2.260437794029712677e-02 2.330296635627746582e-01 3.401394784450531006e-01 5.820031091570854187e-02 -7.050195336341857910e-02 -4.259140416979789734e-02 1.735895276069641113e-01 7.533153146505355835e-02 5.422124639153480530e-02 7.312846370041370392e-03 6.146545708179473877e-02 2.777979373931884766e-01 -4.384277760982513428e-01 -5.607104301452636719e-02 -1.864040195941925049e-01 -2.862882614135742188e-01 -7.341411709785461426e-02 -2.363100498914718628e-01 1.360182464122772217e-01 1.115650907158851624e-01 2.238128930330276489e-01 -4.667128250002861023e-02 8.070710301399230957e-02
3.089993027970194817e-03 -8.217618614435195923e-02 2.284816503524780273e-01 -9.719315916299819946e-02 4.252048209309577942e-02 2.306272536516189575e-01 -1.436381042003631592e-01 1.401104778051376343e-01 -1.389725208282470703e-01 -3.843877231702208519e-03 3.531052172183990479e-01 3.192741796374320984e-02 -6.719979643821716309e-02 2.315106540918350220e-01 3.149473369121551514e-01 3.783220350742340088e-01 -4.485709220170974731e-02 -2.251642644405364990e-01 -3.104764781892299652e-02 -1.629238426685333252e-01 2.142311036586761475e-01 1.161696985363960266e-01 2.345900796353816986e-02 -1.300992220640182495e-01 -2.684950232505798340e-01 3.627404570579528809e-02 -2.256065607070922852e-01 -1.326508224010467529e-01 2.085469812154769897e-01 -1.371337175369262695e-01 -1.577885299921035767e-01 6.843943148851394653e-02
1.881952211260795593e-02 -2.795178890228271484e-01 3.587441444396972656e-01 -2.865647152066230774e-02 8.063472807407379150e-03 1.319145262241363525e-01 -3.168700635433197021e-02 1.165447980165481567e-01 1.318323314189910889e-01 -2.124114483594894409e-01 3.075692057609558105e-01 -2.013629376888275146e-01 2.862960845232009888e-02 -2.198080867528915405e-01 1.274791955947875977e-01 4.613222777843475342e-01 3.324577957391738892e-02 -7.512705028057098389e-02 6.382436305284500122e-02 -2.392610609531402588e-01 -6.165270879864692688e-02 2.314728200435638428e-01 -1.558666974306106567e-01 6.503341346979141235e-02 -5.030255019664764404e-02 -1.006022617220878601e-01 -3.763783350586891174e-02 -1.552640348672866821e-01 1.471813023090362549e-01 8.404282853007316589e-03 -1.944031119346618652e-01 1.800599396228790283e-01
-3.201169967651367188e-01 1.036826595664024353e-01 4.467297345399856567e-02 -1.959048658609390259e-01 6.379885226488113403e-02 4.940454661846160889e-02 -1.711646169424057007e-01 5.252952873706817627e-02 -5.983843281865119934e-02 -3.095013499259948730e-01 4.851921498775482178e-01 -8.924543857574462891e-03 7.184771355241537094e-03 1.330156531184911728e-02 1.640248894691467285e-01 2.058964669704437256e-01 -1.186626181006431580e-01 -9.174221009016036987e-02 -3.498550355434417725e-01 -1.028802692890167236e-01 5.606128647923469543e-02 -8.414416015148162842e-02 1.713117659091949463e-01 1.009034812450408936e-01 -3.384334146976470947e-01 -1.505755484104156494e-01 -8.787230402231216431e-02 9.950548410415649414e-02 -1.589703746140003204e-02 4.617912322282791138e-02 1.268250346183776855e-01 -1.578238010406494141e-01
-2.687162458896636963e-01 8.932437747716903687e-02 1.081629190593957901e-02 -2.658657133579254150e-01 1.822352595627307892e-02 2.432713471353054047e-02 -4.981433600187301636e-02 2.169420868158340454e-01 -3.930879011750221252e-02 -3.897897601127624512e-01 3.981145322322845459e-01 -1.077092438936233521e-01 1.237474605441093445e-01 -1.165033578872680664e-01 1.278157830238342285e-01 2.944242954254150391e-01 -8.013828098773956299e-02 -1.022464260458946228e-01 -2.322753518819808960e-01 -2.454272806644439697e-01 -1.029339432716369629e-01 -1.737932711839675903e-01 2.017616778612136841e-01 1.050869598984718323e-01 -8.292861282825469971e-02 -2.245915979146957397e-01 -1.125255227088928223e-01 7.582638412714004517e-03 3.620887920260429382e-02 1.378555446863174438e-01 3.882064670324325562e-02 -1.660764217376708984e-01
1.821861565113067627e-01 1.011234149336814880e-01 1.642794907093048096e-01 -3.223324120044708252e-01 6.097814813256263733e-02 3.333061933517456055e-01 -1.517267823219299316e-01 1.197081506252288818e-01 -1.418766379356384277e-01 -2.272270247340202332e-02 3.551106452941894531e-01 5.060628056526184082e-02 -3.197707980871200562e-02 3.213007748126983643e-01 2.331523448228836060e-01 3.631635606288909912e-01 4.787077754735946655e-02 -1.035132333636283875e-01 -8.935689926147460938e-03 -2.103415429592132568e-01 -1.652236096560955048e-02 1.739718466997146606e-01 5.798269808292388916e-02 5.226833373308181763e-02 -1.903696805238723755e-01 4.331491887569427490e-02 -2.327173501253128052e-01 3.303090855479240417e-02 1.261943131685256958e-01 1.115535125136375427e-01 -1.279374957084655762e-01 4.066801071166992188e-02
-1.342699825763702393e-01 1.185008510947227478e-01 -9.151834994554519653e-02 1.032493412494659424e-01 1.994060352444648743e-02 3.332857489585876465e-01 -1.791629642248153687e-01 3.056083917617797852e-01 -1.374473720788955688e-01 -1.256255656480789185e-01 2.830193340778350830e-01 -1.135386079549789429e-01 -4.250525310635566711e-02 -1.675050556659698486e-01 8.610954135656356812e-02 -1.650857739150524139e-02 2.926106154918670654e-01 1.203378438949584961e-01 1.195602342486381531e-01 -5.305711925029754639e-02 1.842290610074996948e-01 2.061009220778942108e-02 -1.581751108169555664e-01 5.860503017902374268e-02 -3.976570069789886475e-01 2.465545013546943665e-02 -1.456738114356994629e-01 -2.775726839900016785e-02 8.591859787702560425e-02 7.554890960454940796e-02 2.076922506093978882e-01 -3.601621091365814209e-01
-3.133601844310760498e-01 1.052913516759872437e-01 3.450066968798637390e-02 -1.364255994558334351e-01 -1.228325814008712769e-01 1.985527426004409790e-01 -2.244816534221172333e-02 7.909116894006729126e-02 6.058987230062484741e-02 -2.722905278205871582e-01 4.014636874198913574e-01 -1.936570405960083008e-01 3.254216536879539490e-02 2.634646371006965637e-02 5.680978298187255859e-02 3.045267760753631592e-01 6.239943671971559525e-03 3.400372341275215149e-02 -9.615689516067504883e-02 -1.942924340255558491e-03 -3.859831392765045166e-02 -1.058833897113800049e-01 4.863201454281806946e-02 -8.227267116308212280e-02 1.820109188556671143e-01 -2.854698896408081055e-01 -9.093420952558517456e-02 -3.051453530788421631e-01 1.585531979799270630e-01 2.819591164588928223e-01 4.277125932276248932e-03 -2.872245013713836670e-01
8.581558614969253540e-02 1.142158359289169312e-01 1.917528063058853149e-01 -1.127658560872077942e-01 1.997603625059127808e-01 2.048698365688323975e-01 6.804941804148256779e-04 -2.981457114219665527e-02 -1.645429432392120361e-01 -9.346696315333247185e-04 1.888968050479888916e-01 3.833989053964614868e-02 7.791130244731903076e-02 -2.582775354385375977e-01 1.299085374921560287e-02 1.732664108276367188e-01 6.063676904886960983e-03 -8.826234936714172363e-02 1.247778348624706268e-02 7.632005959749221802e-02 2.658997774124145508e-01 -2.416974902153015137e-01 -1.060162633657455444e-01 3.943880647420883179e-02 -1.296505630016326904e-01 -1.265996396541595459e-01 -4.896288216114044189e-01 -1.509418338537216187e-02 3.262471854686737061e-01 3.286837339401245117e-01 -9.111896902322769165e-02 -1.698490679264068604e-01
-1.374273747205734253e-02 3.254529833793640137e-01 2.083257138729095459e-01 -9.434323757886886597e-02 2.317602336406707764e-01 1.317753940820693970e-01 -4.299165308475494385e-02 1.324407458305358887e-01 2.172693423926830292e-02 -1.024341657757759094e-01 2.786961197853088379e-01 -1.215322315692901611e-01 3.147799074649810791e-01 1.774527579545974731e-01 -1.293698996305465698e-01 2.288449257612228394e-01 9.818429499864578247e-02 -8.505338802933692932e-03 -4.396009445190429688e-02 4.891004040837287903e-02 2.379824668169021606e-01 -2.223191410303115845e-01 -1.817932277917861938e-01 -8.651344478130340576e-02 -1.663298904895782471e-01 1.747124791145324707e-01 -1.346772462129592896e-01 2.713371813297271729e-01 3.439096212387084961e-01 8.385484665632247925e-02 3.418256342411041260e-02 1.047772690653800964e-01
-8.645828068256378174e-02 -4.063292965292930603e-02 1.479268968105316162e-01 -2.177971154451370239e-01 2.046274393796920776e-01 2.042746394872665405e-01 1.330862939357757568e-02 5.440325289964675903e-02 -1.162618920207023621e-01 1.221760734915733337e-02 4.053079783916473389e-01 2.410047799348831177e-01 -1.260515004396438599e-01 1.399577260017395020e-01 2.193015217781066895e-01 3.247181773185729980e-01 -1.383781731128692627e-01 -1.101453527808189392e-01 2.098838239908218384e-02 -2.434348762035369873e-01 -3.566651046276092529e-02 -1.117598265409469604e-01 6.479433178901672363e-02 -1.774926036596298218e-01 -3.472575247287750244e-01 -4.710760340094566345e-02 -2.327966839075088501e-01 2.425698190927505493e-02 1.604765802621841431e-01 -1.380509790033102036e-02 -2.534287273883819580e-01 3.971977531909942627e-02
8.331102132797241211e-02 -7.908137142658233643e-02 1.511081308126449585e-01 -7.554718758910894394e-03 7.382281124591827393e-02 1.902908384799957275e-01 -7.494772970676422119e-02 -1.854278892278671265e-02 1.003076210618019104e-01 -7.610864937305450439e-02 8.994214236736297607e-02 -1.186267510056495667e-01 -1.834706366062164307e-01 1.124573647975921631e-01 5.462208762764930725e-02 1.155428662896156311e-01 3.141785860061645508e-01 -2.607036232948303223e-01 3.608432412147521973e-02 -2.288252711296081543e-01 9.508627653121948242e-02 -1.518701910972595215e-01 1.802356727421283722e-02 -2.202185243368148804e-01 -4.074090346693992615e-02 -4.056477248668670654e-01 -2.262875288724899292e-01 -1.203304752707481384e-01 2.976577877998352051e-01 1.360752880573272705e-01 -2.158984839916229248e-01 -3.588124215602874756e-01
-6.791923940181732178e-02 4.917024448513984680e-02 -2.146339416503906250e-02 -1.027264446020126343e-01 5.663765966892242432e-02 4.577279463410377502e-02 3.087414428591728210e-02 3.719254732131958008e-01 4.283743724226951599e-02 -1.085965186357498169e-01 1.873975396156311035e-01 -1.066728308796882629e-02 -5.984003469347953796e-02 -3.579361736774444580e-01 1.318583488464355469e-01 3.053423762321472168e-01 3.585475385189056396e-01 -2.327593863010406494e-01 1.120868399739265442e-01 -1.189250722527503967e-01 2.728336304426193237e-02 -1.238309442996978760e-01 -1.202157288789749146e-01 1.987929642200469971e-02 -3.325055837631225586e-01 -1.491475701332092285e-01 -2.833670005202293396e-02 2.009834796190261841e-01 1.394851952791213989e-01 -4.701857641339302063e-02 -1.564903855323791504e-01 2.926908433437347412e-01
-1.865074038505554199e-01 1.056726835668087006e-02 6.935273855924606323e-02 -1.613128632307052612e-01 9.821957349777221680e-02 2.813745290040969849e-02 -1.757017523050308228e-01 1.508891135454177856e-01 2.440354041755199432e-02 -4.236666262149810791e-01 4.738250672817230225e-01 -2.382635883986949921e-02 -3.094290010631084442e-02 -6.116515770554542542e-02 2.111238688230514526e-01 2.425538301467895508e-01 -9.582598507404327393e-02 -1.658745557069778442e-01 -2.811488211154937744e-01 -1.531629562377929688e-01 -1.257669627666473389e-01 -1.678184717893600464e-01 6.669066101312637329e-02 5.684626474976539612e-02 -2.117880880832672119e-01 -1.397466063499450684e-01 -5.010453239083290100e-02 6.461716443300247192e-02 -9.516862779855728149e-02 2.057556211948394775e-01 6.084321439266204834e-02 -1.997483819723129272e-01
1.281933039426803589e-01 4.625126346945762634e-02 2.270900905132293701e-01 -4.475893080234527588e-01 2.335741817951202393e-01 1.652456521987915039e-01 8.247780054807662964e-02 4.072132706642150879e-02 -1.741587370634078979e-01 1.739260703325271606e-01 3.344453275203704834e-01 -5.125857889652252197e-02 7.043492048978805542e-02 6.179973855614662170e-02 3.450582623481750488e-01 2.170251682400703430e-02 7.732567936182022095e-02 -1.820227205753326416e-01 1.325499359518289566e-02 -1.375139206647872925e-01 8.851395919919013977e-03 -1.112915202975273132e-02 -1.763927191495895386e-01 1.351074278354644775e-01 -1.450326740741729736e-01 2.177764177322387695e-01 -1.895736455917358398e-01 -9.198366105556488037e-02 1.397743076086044312e-01 2.140726000070571899e-01 1.156403124332427979e-01 -1.909283846616744995e-01
-1.079266816377639771e-01 2.155634611845016479e-01 1.682327836751937866e-01 2.237510122358798981e-02 3.113912418484687805e-03 1.180803682655096054e-02 -5.687308683991432190e-02 3.586869239807128906e-01 6.713270395994186401e-02 -3.311907351016998291e-01 3.102424144744873047e-01 3.388387337327003479e-02 -6.113357469439506531e-02 -2.268489450216293335e-01 7.774239033460617065e-02 3.266495764255523682e-01 1.833590418100357056e-01 5.205259844660758972e-02 -3.219485878944396973e-01 2.394480817019939423e-02 3.309703990817070007e-02 3.754309564828872681e-02 -4.475220739841461182e-01 -9.905186295509338379e-02 -1.882872171700000763e-02 9.478091448545455933e-02 -3.538430482149124146e-02 -6.327568739652633667e-02 -6.653894484043121338e-02 7.862091809511184692e-02 -5.235504359006881714e-02 -1.428892016410827637e-01
8.730483055114746094e-02 -1.258036196231842041e-01 2.170435786247253418e-01 -7.152320817112922668e-03 1.576373353600502014e-02 4.058598577976226807e-01 1.114282459020614624e-01 -8.690287917852401733e-02 2.041906677186489105e-02 -5.596534162759780884e-02 3.995477855205535889e-01 -7.987645268440246582e-02 2.276366502046585083e-01 -2.069742530584335327e-01 5.568369850516319275e-02 2.168057858943939209e-01 -3.655553236603736877e-02 -2.510534822940826416e-01 8.719386160373687744e-02 -2.681175172328948975e-01 -2.373767942190170288e-01 -3.019163617864251137e-03 -1.107316166162490845e-01 2.200825810432434082e-01 -1.070912852883338928e-01 1.175906360149383545e-01 -2.783576846122741699e-01 2.546080155298113823e-03 1.999800801277160645e-01 -3.156944736838340759e-02 -1.470198780298233032e-01 6.184962019324302673e-02
3.115013837814331055e-01 -1.425235718488693237e-02 1.231204643845558167e-01 -3.369684517383575439e-01 9.986479580402374268e-02 2.211900949478149414e-01 -9.649915248155593872e-02 1.702082753181457520e-01 -6.964085996150970459e-02 -1.440840661525726318e-01 3.044674396514892578e-01 6.996101886034011841e-02 3.018379211425781250e-03 1.734100729227066040e-01 3.091793358325958252e-01 2.205110937356948853e-01 1.978908628225326538e-01 -1.424995213747024536e-01 -4.250369593501091003e-02 -1.799537688493728638e-01 -2.641869522631168365e-02 2.103156447410583496e-01 1.205187141895294189e-01 4.470873996615409851e-02 -1.737597733736038208e-01 2.999390475451946259e-02 -2.991231381893157959e-01 -1.131600886583328247e-01 1.861356496810913086e-01 1.137024909257888794e-01 -1.238678917288780212e-01 1.672518700361251831e-01
2.946117818355560303e-01 1.142453774809837341e-01 -1.538495812565088272e-02 2.907611429691314697e-02 2.058445960283279419e-01 1.543334126472473145e-01 1.773767918348312378e-02 6.749540567398071289e-02 4.171341955661773682e-01 -6.346762180328369141e-03 2.762984633445739746e-01 9.781127795577049255e-03 2.740258872509002686e-01 -1.601936668157577515e-01 2.688534855842590332e-01 2.513921558856964111e-01 3.533422946929931641e-01 1.106711942702531815e-02 2.492583543062210083e-02 -1.755612716078758240e-02 1.220487430691719055e-01 -1.791076809167861938e-01 -1.539449393749237061e-02 1.185574010014533997e-02 -2.671309188008308411e-02 -2.513816654682159424e-01 -4.999102652072906494e-02 -1.109604239463806152e-01 2.023733407258987427e-01 1.401638984680175781e-01 -1.180297806859016418e-01 -1.216273307800292969e-01
8.153361082077026367e-02 3.694598078727722168e-01 8.612237125635147095e-02 -5.734290927648544312e-02 2.328966185450553894e-02 -1.350464415736496449e-03 1.490706205368041992e-01 7.505925744771957397e-02 -2.089402824640274048e-02 1.009307652711868286e-01 3.112871348857879639e-01 -4.645790159702301025e-02 -2.102770097553730011e-02 -4.864075779914855957e-02 3.537499308586120605e-01 2.665416896343231201e-01 -5.718705058097839355e-02 -1.752845197916030884e-02 6.529181730002164841e-03 -2.473597042262554169e-02 -1.098112314939498901e-01 -2.559488713741302490e-01 -2.977454960346221924e-01 -1.613467782735824585e-01 -1.835186332464218140e-01 -8.006995916366577148e-02 -3.042937815189361572e-01 7.829748094081878662e-02 1.080123484134674072e-01 -1.923182513564825058e-03 -3.966277539730072021e-01 -6.919805705547332764e-02
5.251073464751243591e-02 1.045764759182929993e-01 -8.594283834099769592e-03 -1.778848916292190552e-01 1.512260735034942627e-01 2.054585963487625122e-01 7.712924852967262268e-03 -5.986313521862030029e-02 -2.165088802576065063e-01 -1.150251738727092743e-02 4.165270924568176270e-01 1.343302428722381592e-01 -2.173514850437641144e-02 1.234567239880561829e-01 3.880064487457275391e-01 3.103025853633880615e-01 -2.424816042184829712e-02 -1.258769631385803223e-01 9.639007598161697388e-02 -4.337001442909240723e-01 7.837788015604019165e-02 -4.215267952531576157e-03 9.816205501556396484e-02 -7.878235727548599243e-02 -2.729247212409973145e-01 8.006211370229721069e-03 -1.966804862022399902e-01 7.420198619365692139e-02 1.077519729733467102e-01 3.759150207042694092e-02 -1.295691430568695068e-01 -1.973398216068744659e-02
1.984611898660659790e-01 3.298800438642501831e-02 1.957512497901916504e-01 -1.668632328510284424e-01 1.227561384439468384e-01 2.579532563686370850e-01 -1.641144752502441406e-01 2.413451373577117920e-01 3.879328817129135132e-02 -8.813016861677169800e-02 2.462194561958312988e-01 -7.382993400096893311e-02 -9.370663762092590332e-02 2.345258742570877075e-01 3.720764219760894775e-01 1.984687298536300659e-01 1.193075254559516907e-01 -4.681899771094322205e-02 -1.030013933777809143e-01 -1.682322174310684204e-01 1.378808077424764633e-02 1.916216611862182617e-01 1.067841500043869019e-01 -1.153893955051898956e-02 -2.793096601963043213e-01 1.216855552047491074e-02 -3.411740064620971680e-01 -9.335273504257202148e-02 1.969720125198364258e-01 1.596614718437194824e-01 -1.498713940382003784e-01 1.257060766220092773e-01
-1.317265164107084274e-02 6.891508400440216064e-02 1.077812165021896362e-01 -2.261338382959365845e-01 7.209943979978561401e-02 2.713563442230224609e-01 -4.629652574658393860e-02 9.307568520307540894e-02 -9.972520172595977783e-02 6.976918876171112061e-02 3.877097964286804199e-01 6.392985582351684570e-02 -5.641610547900199890e-02 2.205332517623901367e-01 2.772829234600067139e-01 4.601787924766540527e-01 -1.006799638271331787e-01 -2.524305880069732666e-01 1.640919744968414307e-01 -2.677468955516815186e-01 1.803227663040161133e-01 4.803993552923202515e-02 1.472220476716756821e-02 -9.727044962346553802e-03 -2.018373608589172363e-01 -1.062518656253814697e-01 -1.403157263994216919e-01 6.949438154697418213e-02 1.189815700054168701e-01 -6.388166802935302258e-04 -1.787884682416915894e-01 5.217484384775161743e-02
-8.109552785754203796e-03 3.228568658232688904e-02 1.182589586824178696e-02 -1.215514242649078369e-01 2.728689610958099365e-01 -7.137040793895721436e-02 5.359135195612907410e-02 2.473861277103424072e-01 2.691752016544342041e-01 -2.159595862030982971e-02 2.229795604944229126e-01 -2.315351366996765137e-01 2.484659552574157715e-01 -7.558383978903293610e-03 -1.014792397618293762e-01 4.705539345741271973e-01 -9.429926984012126923e-03 8.216428756713867188e-02 1.040153577923774719e-01 -2.659329958260059357e-02 1.930546760559082031e-02 -4.027580469846725464e-02 2.188178896903991699e-02 6.387024372816085815e-02 -2.322012186050415039e-01 -7.323859632015228271e-02 -2.465427070856094360e-01 -3.686093389987945557e-01 1.644600927829742432e-01 1.070785820484161377e-01 -1.534740775823593140e-01 -1.663390100002288818e-01
-3.955913335084915161e-02 1.754572242498397827e-01 -1.531073153018951416e-01 -1.044928580522537231e-01 -8.078001439571380615e-02 -5.906964093446731567e-02 -2.465931139886379242e-02 1.817515194416046143e-01 -1.069608405232429504e-01 -3.639484643936157227e-01 4.570820033550262451e-01 -2.389985918998718262e-01 -1.393028497695922852e-01 -1.195218563079833984e-01 1.404262483119964600e-01 4.423085749149322510e-01 1.596696376800537109e-01 3.310745209455490112e-02 -2.192804217338562012e-01 1.434278041124343872e-01 6.175142899155616760e-02 1.136488914489746094e-01 1.802780777215957642e-01 -6.173161789774894714e-02 -1.795068234205245972e-01 -6.417594850063323975e-02 -1.574971377849578857e-01 -9.071611613035202026e-02 -8.650600165128707886e-02 5.040745716542005539e-03 2.717418037354946136e-02 -6.879718601703643799e-02
-3.818860948085784912e-01 -3.957353904843330383e-02 -4.439731594175100327e-03 5.007980763912200928e-02 -3.371940180659294128e-02 1.872542798519134521e-01 -1.273847073316574097e-01 1.044897479005157948e-03 1.397393494844436646e-01 -2.091376781463623047e-01 3.807600438594818115e-01 -1.716224104166030884e-01 -2.132844878360629082e-03 1.726623475551605225e-01 2.528607249259948730e-01 2.978728115558624268e-01 7.642192393541336060e-02 -3.623706847429275513e-02 -2.455177009105682373e-01 -8.187512308359146118e-02 6.476788967847824097e-02 -6.644635647535324097e-02 1.135049946606159210e-02 -8.796501904726028442e-02 1.728878617286682129e-01 -3.442665338516235352e-01 -5.925704538822174072e-02 -1.361167281866073608e-01 1.868541352450847626e-02 1.729748398065567017e-01 -5.259744822978973389e-02 -2.887230217456817627e-01
1.942943409085273743e-02 8.114016056060791016e-02 1.936829388141632080e-01 -1.202822178602218628e-01 1.790457367897033691e-01 2.534583806991577148e-01 -5.570060387253761292e-02 2.632341682910919189e-01 -1.936859488487243652e-01 -4.133746027946472168e-02 3.872954845428466797e-01 3.644543141126632690e-02 6.949423998594284058e-02 1.944736242294311523e-01 2.871845364570617676e-01 3.579158186912536621e-01 -3.120083734393119812e-02 -2.473585754632949829e-01 8.733303099870681763e-02 -2.760335505008697510e-01 3.848235309123992920e-02 -8.997974544763565063e-02 1.175363510847091675e-01 -6.972096860408782959e-02 -1.860016882419586182e-01 1.010156795382499695e-01 -9.191763401031494141e-02 2.397715672850608826e-02 2.023435086011886597e-01 -4.368303343653678894e-02 -2.397373914718627930e-01 1.426237355917692184e-02
-1.157276481389999390e-01 -9.618410468101501465e-02 -6.003912910819053650e-02 -3.354662284255027771e-02 2.070604711771011353e-01 -1.599395275115966797e-02 1.433990430086851120e-02 3.687459230422973633e-02 2.639562077820301056e-02 -3.050215914845466614e-02 5.374369621276855469e-01 -1.627062261104583740e-01 -3.467603027820587158e-02 -1.014806404709815979e-01 4.771459102630615234e-02 3.680483996868133545e-01 7.042250782251358032e-02 1.446279734373092651e-01 -2.873198091983795166e-01 5.102645233273506165e-02 -3.348252177238464355e-01 -1.661063730716705322e-01 -1.675080209970474243e-01 -1.865129023790359497e-01 -3.763562813401222229e-02 3.862673789262771606e-02 -7.780125737190246582e-02 -2.089726328849792480e-01 2.042832374572753906e-01 -6.761622149497270584e-03 -2.063146829605102539e-01 -1.058402657508850098e-01
-1.113834008574485779e-01 -4.524550586938858032e-02 5.734321475028991699e-02 -1.929501593112945557e-01 -2.791096828877925873e-02 -3.804863244295120239e-02 -1.601757109165191650e-01 -9.628812223672866821e-02 -3.593984246253967285e-02 -1.614252030849456787e-01 3.506608307361602783e-01 -1.496338546276092529e-01 -1.353208124637603760e-01 -8.322554826736450195e-02 2.730120420455932617e-01 5.057799220085144043e-01 8.739372715353965759e-03 -5.825052782893180847e-02 -3.484303951263427734e-01 -1.179796233773231506e-01 -9.045770764350891113e-02 -1.592747867107391357e-01 -1.788073033094406128e-01 -7.240596413612365723e-02 6.864093989133834839e-02 7.186866831034421921e-03 -1.494281142950057983e-01 -7.878400385379791260e-02 1.811960190534591675e-01 -5.954205989837646484e-02 -1.486014127731323242e-01 -2.797632515430450439e-01
2.850627712905406952e-02 2.712247334420681000e-02 -1.423438489437103271e-01 -9.790282696485519409e-02 1.656088680028915405e-01 1.862012892961502075e-01 -1.245770603418350220e-01 3.720662370324134827e-02 4.067219048738479614e-02 -5.776436254382133484e-02 3.619970381259918213e-01 1.890324652194976807e-01 4.376018419861793518e-02 4.340025410056114197e-02 5.804772675037384033e-02 3.753270506858825684e-01 1.809040307998657227e-01 -3.824142217636108398e-01 1.098112463951110840e-01 2.511996328830718994e-01 -6.760019063949584961e-02 -4.562626406550407410e-02 -1.385544091463088989e-01 5.394741892814636230e-02 -4.844216257333755493e-02 1.332557201385498047e-01 -6.753938645124435425e-02 -3.064002096652984619e-01 5.360735207796096802e-02 2.845209240913391113e-01 7.687042653560638428e-02 -2.804144322872161865e-01
-8.591229468584060669e-02 -1.268595457077026367e-02 -1.416188776493072510e-01 -1.598961055278778076e-01 1.311625391244888306e-01 -3.848700970411300659e-02 -1.653269976377487183e-01 1.080942600965499878e-01 9.425254911184310913e-02 -2.398752570152282715e-01 2.154529392719268799e-01 5.535598378628492355e-03 -4.994397982954978943e-03 1.335116922855377197e-01 5.854469165205955505e-02 3.385139107704162598e-01 2.473124265670776367e-01 -1.836649179458618164e-01 -2.930321097373962402e-01 1.008140221238136292e-01 2.201446332037448883e-02 -2.426916658878326416e-01 6.866727489978075027e-03 2.141281515359878540e-01 -7.107049226760864258e-02 -2.583820372819900513e-02 -3.652908205986022949e-01 -3.111529536545276642e-02 2.179003208875656128e-01 -1.784007698297500610e-01 -1.778816282749176025e-01 -3.051337003707885742e-01
-4.177078977227210999e-02 1.760279643349349499e-03 -2.874393165111541748e-01 3.340214490890502930e-02 -7.968138903379440308e-02 -7.316792011260986328e-02 9.248606115579605103e-02 1.069869473576545715e-01 -6.336663663387298584e-02 -5.686840787529945374e-02 5.102272033691406250e-01 -3.463822007179260254e-01 5.650616437196731567e-02 -1.206240653991699219e-01 1.588320434093475342e-01 2.695353329181671143e-01 -7.556215673685073853e-02 -2.674041986465454102e-01 -1.211863607168197632e-01 -8.075996302068233490e-03 -1.241747140884399414e-01 -1.731642186641693115e-01 -5.239922553300857544e-02 -2.332662791013717651e-01 -3.235676512122154236e-02 -3.233224451541900635e-01 1.793517498299479485e-03 8.119316771626472473e-03 2.357044816017150879e-01 8.307706564664840698e-02 9.028659551404416561e-04 -1.303378790616989136e-01
-1.181651204824447632e-01 2.693724036216735840e-01 -5.729342997074127197e-02 -3.781623542308807373e-01 5.045241490006446838e-02 -7.734803110361099243e-02 2.881195396184921265e-02 1.066089943051338196e-01 1.219014003872871399e-01 -1.051365211606025696e-01 5.026288032531738281e-01 8.924998342990875244e-02 -9.983342140913009644e-02 -1.377261728048324585e-01 1.247458383440971375e-01 1.130921170115470886e-01 1.106393486261367798e-01 -1.620182842016220093e-01 -2.536953389644622803e-01 -1.740999966859817505e-01 -8.400023728609085083e-02 -1.183904781937599182e-01 1.410454958677291870e-01 1.500280797481536865e-01 -1.137429773807525635e-01 -2.363263815641403198e-01 -6.669174879789352417e-02 1.817692220211029053e-01 1.343145668506622314e-01 9.301970899105072021e-02 1.044639796018600464e-01 -2.492831349372863770e-01
-9.269739687442779541e-02 2.206967025995254517e-02 -1.572368890047073364e-01 -2.645914256572723389e-01 -9.601623564958572388e-02 5.016864463686943054e-02 -2.299175411462783813e-02 1.901638954877853394e-01 -3.317293822765350342e-01 -6.475755572319030762e-02 1.585784107446670532e-01 4.428270331118255854e-04 -2.109206318855285645e-01 -3.211227059364318848e-02 1.011201739311218262e-01 3.088446855545043945e-01 2.298970967531204224e-01 -9.256421029567718506e-02 -1.452441513538360596e-01 9.177753329277038574e-02 -1.249875500798225403e-01 -4.696782305836677551e-02 -4.356480017304420471e-02 2.710412740707397461e-01 1.416857242584228516e-01 -1.994547992944717407e-01 -3.856459259986877441e-01 3.057362884283065796e-02 2.080433517694473267e-01 1.964536160230636597e-01 -1.202502623200416565e-01 -2.593595683574676514e-01
-7.499217987060546875e-02 -2.252149581909179688e-02 2.189246714115142822e-01 -1.595267653465270996e-01 2.598636150360107422e-01 1.619212478399276733e-01 7.366774976253509521e-02 4.656461626291275024e-02 -1.229074150323867798e-01 -1.700786314904689789e-02 3.412306308746337891e-01 3.458509454503655434e-03 -2.180880494415760040e-02 -4.450823739171028137e-02 -9.329836815595626831e-02 1.818001270294189453e-01 -3.869195468723773956e-03 -7.808140665292739868e-02 1.745351403951644897e-01 3.047412633895874023e-02 2.440156787633895874e-01 -1.279326975345611572e-01 -2.595923468470573425e-02 1.154733598232269287e-01 -7.508083432912826538e-02 -1.030404642224311829e-01 -5.130901336669921875e-01 -2.023033350706100464e-01 3.603222072124481201e-01 2.365983128547668457e-01 4.347423464059829712e-02 -8.675423264503479004e-02
-7.178063690662384033e-02 -3.455487191677093506e-01 -8.434163033962249756e-02 1.364674884825944901e-02 2.214724868535995483e-01 5.336902663111686707e-02 -2.501645497977733612e-02 1.239119246602058411e-01 1.204021200537681580e-01 -1.897036880254745483e-01 2.140237987041473389e-01 5.311935767531394958e-02 9.333791583776473999e-02 -1.408030241727828979e-01 2.906410582363605499e-02 4.463692903518676758e-01 1.208319589495658875e-01 -8.309944719076156616e-02 -3.072828948497772217e-01 2.141494303941726685e-02 -7.450427860021591187e-02 -1.487391889095306396e-01 1.669798493385314941e-01 2.519053965806961060e-02 -1.884870082139968872e-01 6.110819056630134583e-02 -2.204126566648483276e-01 -2.009253948926925659e-01 3.008179664611816406e-01 1.189921400509774685e-03 -1.591211855411529541e-01 -2.364757210016250610e-01
4.340080916881561279e-02 -4.578838869929313660e-02 3.444905579090118408e-02 -3.369984626770019531e-01 1.582257747650146484e-01 3.883030265569686890e-02 -2.009537667036056519e-01 -5.590192228555679321e-02 -4.965569451451301575e-02 -9.226444363594055176e-02 3.996702730655670166e-01 -5.749697610735893250e-02 1.132674515247344971e-01 4.208452627062797546e-02 2.196575328707695007e-02 2.866253852844238281e-01 1.479281336069107056e-01 1.221543028950691223e-01 2.992591261863708496e-01 1.571486592292785645e-01 9.671079367399215698e-02 -6.229338049888610840e-02 -2.087766081094741821e-01 -2.392089739441871643e-02 -1.122532188892364502e-01 -4.338316246867179871e-02 -4.280200600624084473e-01 -5.145278573036193848e-02 1.326538473367691040e-01 9.333182871341705322e-02 3.088047802448272705e-01 -9.750599414110183716e-02
-1.673366129398345947e-02 3.485479950904846191e-02 2.606830596923828125e-01 -1.005920693278312683e-01 -1.082418113946914673e-01 1.163221150636672974e-01 -9.218540787696838379e-02 -5.274028331041336060e-02 3.873033449053764343e-02 -1.503344438970088959e-02 2.572889328002929688e-01 2.826531045138835907e-02 -5.058242008090019226e-02 -5.583380907773971558e-02 2.527210116386413574e-01 -8.520198171027004719e-04 2.037395685911178589e-01 -1.154274269938468933e-01 1.468321979045867920e-01 -3.150609135627746582e-01 8.637119084596633911e-02 -1.993153244256973267e-01 -8.492860943078994751e-02 -3.510486707091331482e-02 -1.058071851730346680e-01 -2.306701838970184326e-01 -1.043846830725669861e-01 -2.919044196605682373e-01 1.867860406637191772e-01 4.031725823879241943e-01 -2.529372274875640869e-01 -3.040163516998291016e-01
-1.232897117733955383e-01 2.218401283025741577e-01 -2.541928589344024658e-01 -3.458192646503448486e-01 -8.116883784532546997e-02 3.428527116775512695e-01 -1.434504613280296326e-02 -1.039292812347412109e-01 3.623984754085540771e-02 -4.456225037574768066e-02 2.582653164863586426e-01 5.654198303818702698e-02 1.514075398445129395e-01 -9.567260742187500000e-02 -9.235601872205734253e-02 2.064613699913024902e-01 3.062359690666198730e-01 -1.378898918628692627e-01 6.534703820943832397e-02 1.284159347414970398e-02 -1.139291226863861084e-01 -1.830661296844482422e-01 -1.383524108678102493e-02 1.921734213829040527e-01 1.466450281441211700e-02 -1.525032147765159607e-02 -3.237559795379638672e-01 3.104244545102119446e-02 2.342374473810195923e-01 1.872188895940780640e-01 -2.366224080324172974e-01 -8.261860907077789307e-02
8.732108026742935181e-02 9.376648449688218534e-06 2.924201190471649170e-01 -2.023688554763793945e-01 5.307479947805404663e-02 2.902276217937469482e-01 -1.479553058743476868e-02 1.394243538379669189e-01 -1.213234886527061462e-01 -2.075011432170867920e-01 4.405638575553894043e-01 2.045147679746150970e-02 -7.099815458059310913e-02 1.473558396100997925e-01 2.105803936719894409e-01 4.022629261016845703e-01 -5.413796752691268921e-02 -2.994630932807922363e-01 9.225584566593170166e-02 -1.644107252359390259e-01 1.291062980890274048e-01 -4.605973884463310242e-02 7.316262274980545044e-02 2.113699540495872498e-02 -2.306281030178070068e-01 -8.276359178125858307e-03 -1.758078485727310181e-01 -1.540779601782560349e-02 1.297769248485565186e-01 -3.384232893586158752e-02 -7.501560449600219727e-02 1.150711849331855774e-01
-9.650205075740814209e-02 -3.172859847545623779e-01 -1.225526072084903717e-02 -1.515913158655166626e-01 1.358347386121749878e-01 -6.681757420301437378e-02 -1.728497147560119629e-01 1.682242006063461304e-01 4.605697467923164368e-02 -9.801873564720153809e-02 -1.493931654840707779e-02 -3.090201131999492645e-02 -2.455609291791915894e-02 -1.479945629835128784e-01 1.187100335955619812e-01 3.343858122825622559e-01 -8.925365284085273743e-03 -9.186032414436340332e-02 -2.473136484622955322e-01 8.742630481719970703e-02 -1.363051235675811768e-01 -1.241035312414169312e-01 -9.009247273206710815e-02 8.856141567230224609e-02 -3.716582953929901123e-01 -1.834143102169036865e-01 -4.050220847129821777e-01 -1.549780666828155518e-01 2.825250029563903809e-01 5.739640071988105774e-02 -1.376599818468093872e-02 -2.325395196676254272e-01
4.248510301113128662e-02 1.271491348743438721e-01 -1.055067181587219238e-01 2.565535344183444977e-02 1.372823119163513184e-01 2.128133028745651245e-01 3.765602037310600281e-02 9.916301816701889038e-02 3.539453744888305664e-01 -2.275284938514232635e-02 2.043437957763671875e-01 7.872623205184936523e-02 2.594366371631622314e-01 1.075046788901090622e-02 1.555161178112030029e-01 2.831271290779113770e-01 4.491399824619293213e-01 3.565501049160957336e-02 1.230547577142715454e-01 7.449880242347717285e-02 6.226000934839248657e-02 -1.520241945981979370e-01 2.033974975347518921e-02 -1.418429240584373474e-02 7.220363616943359375e-02 -2.324128746986389160e-01 -3.121779561042785645e-01 -6.362687796354293823e-02 3.264642357826232910e-01 1.705228835344314575e-01 -3.015322610735893250e-02 2.721836045384407043e-02
-2.327871620655059814e-01 1.054487451910972595e-01 1.919816732406616211e-01 -1.821649521589279175e-01 1.142776682972908020e-01 4.993597418069839478e-02 -2.835917286574840546e-02 1.045835092663764954e-01 2.538702189922332764e-01 -2.999722659587860107e-01 2.642070651054382324e-01 -1.512251347303390503e-01 3.770151138305664062e-01 -2.134025841951370239e-01 2.387455403804779053e-01 2.441261261701583862e-01 2.318328619003295898e-01 -3.036523982882499695e-02 -6.018431857228279114e-02 -4.658214375376701355e-02 4.611083120107650757e-02 5.174833163619041443e-02 -1.001588813960552216e-02 6.466850638389587402e-02 1.316303014755249023e-01 -1.139088422060012817e-01 -1.639191061258316040e-02 -3.761956701055169106e-03 -7.555089890956878662e-02 1.942793875932693481e-01 -2.878531068563461304e-02 -3.762395083904266357e-01
-1.485679745674133301e-01 1.210321951657533646e-02 -3.093012608587741852e-02 -3.614858388900756836e-01 7.572685927152633667e-02 -1.087788194417953491e-01 4.112225770950317383e-02 3.232304751873016357e-01 -3.758195042610168457e-02 -1.521290987730026245e-01 4.456279873847961426e-01 2.592865228652954102e-01 -4.635244142264127731e-03 -2.452807724475860596e-01 4.935521259903907776e-02 1.819143891334533691e-01 -1.609064452350139618e-02 -1.298833936452865601e-01 -1.458197981119155884e-01 -1.379810571670532227e-01 -8.350136131048202515e-02 -1.792881190776824951e-01 1.223120391368865967e-01 1.597544997930526733e-01 -1.462703496217727661e-01 -2.861528992652893066e-01 -1.729329489171504974e-02 7.146158069372177124e-02 1.091691106557846069e-01 6.906753778457641602e-02 -3.212781623005867004e-02 -2.699995934963226318e-01
-4.808522388339042664e-02 -3.326081931591033936e-01 1.248734518885612488e-01 -1.841492205858230591e-02 2.012545242905616760e-02 1.375384032726287842e-01 1.833932101726531982e-01 5.207408964633941650e-02 -4.918681457638740540e-03 -2.675687149167060852e-02 3.257572650909423828e-01 1.192292012274265289e-02 1.359560191631317139e-01 -3.570355772972106934e-01 -3.741800412535667419e-02 2.474671453237533569e-01 1.308749169111251831e-01 -1.716402322053909302e-01 -1.250155568122863770e-01 4.758240282535552979e-02 1.194394081830978394e-01 -1.840406656265258789e-01 -2.031989097595214844e-01 -6.277585774660110474e-02 -1.695681549608707428e-02 -4.509579762816429138e-02 -1.963024437427520752e-01 4.823356494307518005e-02 1.820804625749588013e-01 4.353675842285156250e-01 -1.758547723293304443e-01 -2.126206755638122559e-01
-1.844223737716674805e-01 -1.075453609228134155e-01 1.533794254064559937e-01 1.808502152562141418e-02 3.425411283969879150e-01 -8.441217988729476929e-02 -7.444919645786285400e-02 2.812263071537017822e-01 1.181172057986259460e-01 -9.606734663248062134e-02 1.455470025539398193e-01 -7.018126547336578369e-02 1.385466605424880981e-01 -1.016995497047901154e-02 -1.035716151818633080e-03 3.577779233455657959e-01 1.565132439136505127e-01 -8.177906856872141361e-04 -2.417896091938018799e-01 6.883067637681961060e-02 -1.963761597871780396e-01 -2.534515857696533203e-01 -1.684256643056869507e-01 1.961265653371810913e-01 5.935419350862503052e-02 3.060142137110233307e-02 -2.254317253828048706e-01 3.996654972434043884e-02 3.894330263137817383e-01 8.971514552831649780e-02 -2.187446057796478271e-01 -5.586929246783256531e-02
2.566113471984863281e-01 1.731329411268234253e-01 -1.269428879022598267e-01 -2.699909359216690063e-02 1.956511288881301880e-01 -5.827679112553596497e-02 6.380166858434677124e-02 4.931598901748657227e-01 -1.132672950625419617e-01 -2.387266904115676880e-01 3.892000019550323486e-01 8.010683953762054443e-02 1.551555693149566650e-01 -1.337379813194274902e-01 6.627369672060012817e-02 9.466637670993804932e-02 1.902701258659362793e-01 -1.837504282593727112e-02 1.058292165398597717e-01 -1.110752895474433899e-01 1.424721628427505493e-01 -1.870796382427215576e-01 -1.779011785984039307e-01 7.819645851850509644e-02 -1.385948807001113892e-01 -1.408234387636184692e-01 -1.500147730112075806e-01 2.245976626873016357e-01 6.031280010938644409e-02 1.697212830185890198e-02 -1.743424087762832642e-01 1.261145919561386108e-01
-3.317653834819793701e-01 -1.023213416337966919e-01 -6.033971160650253296e-02 -1.703701019287109375e-01 1.477973908185958862e-02 9.117838926613330841e-03 -3.264535069465637207e-01 2.510517239570617676e-01 3.262045979499816895e-02 -2.722472250461578369e-01 9.109608829021453857e-02 -5.200974177569150925e-03 9.059160947799682617e-03 1.938874870538711548e-01 1.765645854175090790e-02 5.060817003250122070e-01 1.610585451126098633e-01 1.001021787524223328e-01 -9.180819988250732422e-02 1.553343795239925385e-02 2.100926451385021210e-02 -1.793712228536605835e-01 -1.630696505308151245e-01 1.683988422155380249e-01 -1.814768165349960327e-01 -1.688867956399917603e-01 -1.340708583593368530e-01 8.717250078916549683e-03 2.249343097209930420e-01 3.646870702505111694e-02 -1.495531499385833740e-01 -1.152691617608070374e-01
-2.128081321716308594e-01 -1.117088273167610168e-01 4.534977674484252930e-02 -1.489480286836624146e-01 1.398813575506210327e-01 -3.465515747666358948e-02 1.258616745471954346e-01 5.723208561539649963e-02 1.559464782476425171e-01 -2.330422587692737579e-02 4.521587491035461426e-01 -1.486353427171707153e-01 9.128426015377044678e-02 -1.719243228435516357e-01 -9.795400500297546387e-02 6.431969255208969116e-02 -5.710811540484428406e-02 -3.354025259613990784e-02 -3.260458409786224365e-01 -1.025608628988265991e-01 -1.301005668938159943e-02 -2.641802132129669189e-01 2.845236957073211670e-01 1.816097199916839600e-01 -9.683056175708770752e-02 -2.226317673921585083e-01 -2.960184216499328613e-01 -7.583367824554443359e-02 3.131739497184753418e-01 -1.003575026988983154e-01 1.320402789860963821e-02 -9.660352766513824463e-02
-2.980588674545288086e-01 3.500130176544189453e-01 2.865783870220184326e-01 -3.791003674268722534e-02 7.925173640251159668e-02 1.719153970479965210e-01 -5.465972423553466797e-02 1.715554147958755493e-01 1.913873478770256042e-02 -2.561420015990734100e-02 1.091973930597305298e-01 -1.088273897767066956e-01 1.867882907390594482e-01 -1.748379766941070557e-01 -1.483726799488067627e-01 2.150251120328903198e-01 2.787972055375576019e-02 -2.110101133584976196e-01 1.688070893287658691e-01 -2.750178053975105286e-02 -5.862535908818244934e-02 -2.188461869955062866e-01 -8.287087827920913696e-02 -5.088832601904869080e-02 -3.530335724353790283e-01 -3.076460398733615875e-02 -1.803758293390274048e-01 2.793793380260467529e-01 1.790276914834976196e-01 2.556085586547851562e-01 -6.014598160982131958e-02 -7.629206776618957520e-02
-3.407705575227737427e-02 -2.295761704444885254e-01 1.605836749076843262e-01 -1.783605366945266724e-01 3.674004599452018738e-02 -9.488656371831893921e-02 1.714286953210830688e-01 2.459699511528015137e-01 2.004350721836090088e-01 -8.663834631443023682e-02 1.770536005496978760e-01 -1.473026629537343979e-02 2.912010848522186279e-01 1.630298197269439697e-01 -5.587548483163118362e-03 2.674489915370941162e-01 -1.681802608072757721e-02 -1.399113833904266357e-01 -1.987266838550567627e-01 -5.629245936870574951e-02 1.819461286067962646e-01 -1.488810926675796509e-01 2.468666620552539825e-02 -1.034629046916961670e-01 -2.221590429544448853e-01 7.578137516975402832e-02 -3.906520903110504150e-01 -1.587314456701278687e-01 2.242306470870971680e-01 1.487297751009464264e-02 -1.545714773237705231e-02 -3.366963565349578857e-01
-6.360424309968948364e-02 -1.282947957515716553e-01 -3.302641585469245911e-02 -3.701191842555999756e-01 2.141494452953338623e-01 3.678486496210098267e-02 1.456017941236495972e-01 2.368113696575164795e-01 -1.094281226396560669e-01 -1.186400130391120911e-01 4.701164364814758301e-01 -1.166710481047630310e-01 7.977844029664993286e-02 -5.123402923345565796e-02 1.045691967010498047e-01 1.820637136697769165e-01 8.535180240869522095e-02 -1.097930371761322021e-01 -2.766516804695129395e-01 -1.414540559053421021e-01 -2.430739700794219971e-01 -9.117857366800308228e-02 1.393193155527114868e-01 2.379814833402633667e-01 6.647012382745742798e-02 -2.439038008451461792e-01 7.525430619716644287e-02 1.435871422290802002e-01 1.318930834531784058e-01 8.010761439800262451e-02 1.062984019517898560e-01 -1.362046748399734497e-01
-1.626619845628738403e-01 -6.607117503881454468e-02 2.659429013729095459e-01 -1.776295602321624756e-01 1.134117618203163147e-01 -1.290055960416793823e-01 -3.121460080146789551e-01 2.782734632492065430e-01 -3.105987235903739929e-02 -2.581315934658050537e-01 -5.093044042587280273e-02 -2.750405692495405674e-04 -9.707735851407051086e-03 1.094276234507560730e-01 5.321851745247840881e-02 3.625732362270355225e-01 7.832170277833938599e-02 8.050539344549179077e-02 -2.028047293424606323e-01 -3.504371643066406250e-02 6.769832223653793335e-03 -2.738434374332427979e-01 -1.673113405704498291e-01 1.578158140182495117e-01 -6.898301839828491211e-02 -2.317757010459899902e-01 -1.655639857053756714e-01 -4.763649776577949524e-02 1.586739122867584229e-01 1.329741179943084717e-01 -2.845668792724609375e-01 -2.259772121906280518e-01
-2.677656710147857666e-02 1.614453494548797607e-01 -9.968584030866622925e-02 6.604896485805511475e-02 1.762480288743972778e-01 -3.821720369160175323e-03 9.221699833869934082e-02 2.621696591377258301e-01 7.296790834516286850e-03 -1.303594559431076050e-01 4.204915761947631836e-01 -1.627433747053146362e-01 -8.609183877706527710e-02 -2.735268771648406982e-01 1.325047314167022705e-01 2.305406928062438965e-01 2.540655732154846191e-01 -3.066774308681488037e-01 -1.829133033752441406e-01 -6.613074988126754761e-02 1.033490523695945740e-01 -1.001782249659299850e-02 -1.862534433603286743e-01 -3.960244357585906982e-02 -1.617117226123809814e-01 -2.987954914569854736e-01 -8.585695922374725342e-02 1.933944672346115112e-01 7.256790995597839355e-02 -2.774548158049583435e-02 -1.995723135769367218e-02 2.592598795890808105e-01
1.269809752702713013e-01 6.624715030193328857e-02 1.440808922052383423e-01 3.773197764530777931e-03 1.224028617143630981e-01 -3.286597877740859985e-02 2.424261718988418579e-01 1.040575280785560608e-02 1.494182497262954712e-01 1.396397948265075684e-01 3.995336592197418213e-01 1.817242801189422607e-01 8.359339088201522827e-02 -4.263839870691299438e-02 3.387265801429748535e-01 3.055727481842041016e-01 2.081168740987777710e-01 -1.783257722854614258e-01 2.010525912046432495e-01 -5.186805501580238342e-02 7.329691201448440552e-02 -4.265549480915069580e-01 -8.265069872140884399e-02 -1.068076491355895996e-01 -2.107095569372177124e-01 -1.562433987855911255e-01 -1.536889672279357910e-01 -6.845287978649139404e-02 9.389339387416839600e-02 1.936561800539493561e-02 -4.675680771470069885e-02 1.003328058868646622e-02
-1.077180057764053345e-01 -7.135592866688966751e-03 -2.200177162885665894e-01 -1.869631409645080566e-01 2.229155004024505615e-01 -1.249221861362457275e-01 -3.306055665016174316e-01 9.284395724534988403e-02 2.015470117330551147e-01 2.592262625694274902e-01 4.574308693408966064e-01 -5.669503659009933472e-02 2.323815822601318359e-01 -1.347758024930953979e-01 -1.607922911643981934e-01 -1.450217980891466141e-02 1.441967338323593140e-01 -2.501358389854431152e-01 -1.514550149440765381e-01 -1.486933082342147827e-01 1.738215796649456024e-02 5.665537342429161072e-02 3.107211180031299591e-02 1.076454594731330872e-01 -1.118853967636823654e-02 5.530880019068717957e-02 -2.708589434623718262e-01 9.543828666210174561e-02 6.702058017253875732e-02 2.467130124568939209e-01 -8.799781650304794312e-02 -5.003142170608043671e-03
-1.693883677944540977e-04 4.746831357479095459e-01 -1.698772758245468140e-01 -1.912335306406021118e-01 1.754124462604522705e-01 1.292038410902023315e-01 -5.775207281112670898e-02 8.875927329063415527e-02 9.899329394102096558e-02 -3.641308844089508057e-02 2.877472639083862305e-01 -1.517843455076217651e-01 -1.369012612849473953e-02 4.943238571286201477e-02 4.924701526761054993e-02 3.251884579658508301e-01 2.282959222793579102e-01 -5.164109542965888977e-02 -6.625205278396606445e-03 -9.428955614566802979e-02 3.995414450764656067e-02 3.243785351514816284e-02 -7.114627212285995483e-02 1.492674946784973145e-01 -4.240561649203300476e-02 -4.128888249397277832e-01 6.136115640401840210e-02 -1.095383241772651672e-01 1.856406480073928833e-01 7.172434031963348389e-02 -1.565414071083068848e-01 -2.773835957050323486e-01
1.505433768033981323e-01 1.395711302757263184e-01 2.220581173896789551e-01 -6.524063646793365479e-02 1.430295221507549286e-02 1.166491806507110596e-01 1.684763729572296143e-01 2.439519613981246948e-01 2.131382822990417480e-01 2.879006043076515198e-02 4.416452050209045410e-01 -5.091186985373497009e-02 2.311426103115081787e-01 -1.678639203310012817e-01 1.029287725687026978e-01 1.610178649425506592e-01 2.592151165008544922e-01 1.523876339197158813e-01 9.587525576353073120e-02 1.014653742313385010e-01 3.480288758873939514e-02 -1.132994443178176880e-01 -8.583420515060424805e-02 3.364133536815643311e-01 1.946285218000411987e-01 -6.654172390699386597e-02 -3.517865240573883057e-01 1.046624705195426941e-01 5.684150755405426025e-02 1.165542602539062500e-01 -4.100251570343971252e-02 -2.349791489541530609e-02
-2.849006354808807373e-01 3.402033746242523193e-01 9.919754415750503540e-02 -9.702076017856597900e-02 7.518898695707321167e-02 1.703180670738220215e-01 5.633834749460220337e-02 2.508431673049926758e-01 2.720150053501129150e-01 -8.622626215219497681e-02 -1.748278737068176270e-02 -1.494412124156951904e-01 1.916074156761169434e-01 -1.872118115425109863e-01 1.393995732069015503e-01 3.224939107894897461e-01 -5.010288581252098083e-02 -5.963418260216712952e-02 -1.619925647974014282e-01 -2.584335803985595703e-01 3.580666705965995789e-02 -1.133218333125114441e-01 -1.164836362004280090e-01 -9.225028008222579956e-02 -2.961932122707366943e-01 -4.671374708414077759e-02 -3.698035329580307007e-02 2.241977900266647339e-01 2.674286663532257080e-01 1.380696594715118408e-01 -2.605608105659484863e-02 -1.253663748502731323e-01
-1.878617107868194580e-01 -1.499510705471038818e-01 5.216774716973304749e-02 -1.679664999246597290e-01 1.739794015884399414e-01 -1.641925424337387085e-01 -7.514937222003936768e-02 1.614079177379608154e-01 1.579324156045913696e-01 7.925821840763092041e-02 2.361343502998352051e-01 1.714871972799301147e-01 1.884531676769256592e-01 -1.426525712013244629e-01 2.044550515711307526e-02 2.746567726135253906e-01 -8.070958778262138367e-03 -1.535452008247375488e-01 -7.248106598854064941e-02 -3.712205216288566589e-02 -2.685717940330505371e-01 -3.756569325923919678e-01 6.665339320898056030e-02 4.064154997467994690e-02 -1.034915540367364883e-02 1.046392787247896194e-02 -4.615700244903564453e-01 -2.120612859725952148e-01 6.219169497489929199e-02 9.181901812553405762e-02 -2.216779142618179321e-01 -7.043229043483734131e-02
-1.688854098320007324e-01 1.042807251214981079e-01 6.103694811463356018e-02 -1.948996633291244507e-01 -1.143477857112884521e-01 -5.287219211459159851e-02 1.356228534132242203e-02 3.862421214580535889e-01 -3.921101614832878113e-02 -3.278916776180267334e-01 2.473035305738449097e-01 5.519097298383712769e-02 1.526828110218048096e-01 -2.295567840337753296e-01 -7.439222931861877441e-02 1.914073526859283447e-01 -2.961946465075016022e-02 -4.912130907177925110e-02 -1.967038661241531372e-01 -7.608425221405923367e-04 1.902660876512527466e-01 1.049125194549560547e-02 -2.812433540821075439e-01 -2.055550813674926758e-01 -4.682870209217071533e-02 -3.816343843936920166e-01 -2.349318265914916992e-01 1.067772805690765381e-01 5.785486474633216858e-02 2.550203353166580200e-02 -1.583169698715209961e-01 -1.381309777498245239e-01
1.028327792882919312e-01 2.046697139739990234e-01 2.903024852275848389e-01 -1.786155700683593750e-01 4.032312333583831787e-01 8.203785866498947144e-02 -1.754565089941024780e-01 1.086015999317169189e-01 -1.151789724826812744e-02 -9.773426502943038940e-02 3.905726671218872070e-01 6.160678714513778687e-02 1.254087090492248535e-01 4.762705788016319275e-02 3.404159247875213623e-01 2.243801057338714600e-01 1.761760264635086060e-01 -1.352328509092330933e-01 -3.018291480839252472e-02 1.758873611688613892e-01 3.214975073933601379e-02 -1.146169602870941162e-01 7.967699319124221802e-02 4.655387997627258301e-02 -3.026765882968902588e-01 -1.590121239423751831e-01 -6.270914524793624878e-02 -5.587712675333023071e-02 -6.169072911143302917e-02 6.046784296631813049e-02 1.627538725733757019e-02 1.834670454263687134e-01
1.741656512022018433e-01 1.432407051324844360e-01 2.142060548067092896e-01 9.735114872455596924e-02 3.691295534372329712e-02 1.668645441532135010e-01 2.210690174251794815e-03 1.718242168426513672e-01 1.958708465099334717e-02 -1.323150545358657837e-01 3.878287971019744873e-01 -7.779618352651596069e-02 -9.880953282117843628e-02 -1.278721392154693604e-01 -3.291080519556999207e-02 2.042872011661529541e-01 2.693714499473571777e-01 8.737183362245559692e-02 1.445607990026473999e-01 8.689711801707744598e-03 1.469527631998062134e-01 -7.151415944099426270e-02 -2.453285902738571167e-01 -2.937055565416812897e-02 -4.539479315280914307e-02 2.011824101209640503e-01 -3.286727666854858398e-01 -1.361815184354782104e-01 1.878238022327423096e-01 3.281132876873016357e-01 -5.395914986729621887e-02 -2.964570224285125732e-01
1.365231126546859741e-01 1.524704992771148682e-01 1.028580069541931152e-01 -5.387445539236068726e-02 2.078758738934993744e-02 2.986582815647125244e-01 -3.507202491164207458e-02 9.905229508876800537e-02 1.661731451749801636e-01 7.191507518291473389e-02 3.039183318614959717e-01 -1.028139367699623108e-01 3.226094543933868408e-01 -1.407156288623809814e-01 -1.879118680953979492e-01 1.160907596349716187e-01 3.055410981178283691e-01 -9.509112685918807983e-02 8.240310102701187134e-02 -4.090076684951782227e-02 1.363275349140167236e-01 -1.769616156816482544e-01 -6.233863532543182373e-02 -1.723167449235916138e-01 -3.316842019557952881e-02 -4.641318693757057190e-02 -3.535562157630920410e-01 -5.072449147701263428e-02 7.658278197050094604e-02 3.371971547603607178e-01 7.102213799953460693e-02 -2.929038405418395996e-01
-6.553068757057189941e-02 -6.112516392022371292e-03 1.087361499667167664e-01 1.761880936101078987e-03 -3.665141761302947998e-02 9.452632814645767212e-02 4.706577584147453308e-02 -9.822055697441101074e-02 7.948577404022216797e-02 5.252023786306381226e-02 4.677172303199768066e-01 2.864825539290904999e-02 -2.631287649273872375e-02 3.574857115745544434e-02 2.597722411155700684e-01 3.021196722984313965e-01 4.254650324583053589e-02 -8.149790577590465546e-03 8.002570271492004395e-02 -3.176025748252868652e-01 1.421055942773818970e-01 -2.778928279876708984e-01 1.690178066492080688e-01 -1.232826113700866699e-01 -2.855708897113800049e-01 3.780553489923477173e-02 -2.421085536479949951e-01 -2.347293049097061157e-01 1.667874902486801147e-01 -5.372152104973793030e-02 -2.696547806262969971e-01 1.478772312402725220e-01
5.905952770262956619e-03 2.086934633553028107e-02 2.323214411735534668e-01 -1.105571091175079346e-01 9.550719708204269409e-02 1.687137633562088013e-01 -8.200395107269287109e-02 2.046201005578041077e-02 -1.240495964884757996e-01 -7.956647127866744995e-02 4.249159991741180420e-01 -1.229750961065292358e-01 6.440217792987823486e-02 -8.857332170009613037e-02 -3.838500007987022400e-02 5.699062347412109375e-02 -7.982382923364639282e-02 -1.280322223901748657e-01 3.614810854196548462e-02 9.479056298732757568e-02 5.061993598937988281e-01 -3.741860017180442810e-02 -2.991900965571403503e-02 3.995434939861297607e-02 -2.049784548580646515e-02 -2.431009523570537567e-02 -3.884719908237457275e-01 -1.572921276092529297e-01 1.525351256132125854e-01 3.575050830841064453e-01 -8.562718518078327179e-03 -1.830199956893920898e-01
2.592161595821380615e-01 1.237436234951019287e-01 1.379111856222152710e-01 -2.326353341341018677e-01 1.368028819561004639e-01 3.031154274940490723e-01 -1.844358257949352264e-02 1.541528701782226562e-01 -2.518466487526893616e-02 -9.871487319469451904e-02 2.919392585754394531e-01 -1.540913525968790054e-02 -9.627617150545120239e-02 1.187688112258911133e-01 3.182329833507537842e-01 3.420384526252746582e-01 1.173213496804237366e-01 -1.524837315082550049e-01 4.279056936502456665e-02 -1.985087245702743530e-01 1.738925650715827942e-02 1.527027636766433716e-01 1.143441200256347656e-01 1.209697723388671875e-01 -2.540303468704223633e-01 2.197040803730487823e-02 -2.781935930252075195e-01 -6.471861898899078369e-02 1.917132139205932617e-01 1.477337032556533813e-01 -1.492602825164794922e-01 1.230556964874267578e-01
2.515736520290374756e-01 1.208490952849388123e-01 1.526884734630584717e-01 -2.222663909196853638e-01 8.264390379190444946e-02 3.360047042369842529e-01 -6.543235480785369873e-02 3.124445378780364990e-01 1.085826195776462555e-02 -1.376848667860031128e-01 3.608229458332061768e-01 5.259612202644348145e-02 -7.109973579645156860e-02 1.526364833116531372e-01 2.791677415370941162e-01 2.415195256471633911e-01 1.187428608536720276e-01 -1.199556440114974976e-01 -5.431597586721181870e-03 -1.177934557199478149e-01 -4.072894528508186340e-02 2.082963287830352783e-01 5.907429009675979614e-02 -4.884117469191551208e-02 -2.558838427066802979e-01 5.556761287152767181e-03 -2.070062756538391113e-01 -1.906970590353012085e-01 1.529372930526733398e-01 1.622635871171951294e-01 -4.986071214079856873e-02 1.444252729415893555e-01
4.039578512310981750e-02 9.066911041736602783e-02 -8.384792506694793701e-02 -2.938493713736534119e-02 -1.146534681320190430e-01 -2.519436413422226906e-03 -2.586165070533752441e-02 6.065053865313529968e-03 -4.193860664963722229e-02 -5.805366858839988708e-02 5.769469141960144043e-01 -3.635986149311065674e-02 -1.630844324827194214e-01 2.100556641817092896e-01 1.179870739579200745e-01 2.415321767330169678e-01 6.749729812145233154e-02 5.945209413766860962e-02 7.447383552789688110e-02 -9.224446862936019897e-02 3.021777570247650146e-01 -2.802097797393798828e-01 -3.178369021043181419e-03 3.838785588741302490e-01 -9.536316245794296265e-02 -1.302141994237899780e-01 -5.986707285046577454e-02 1.201544851064682007e-01 1.992042809724807739e-01 1.114824488759040833e-01 2.189716249704360962e-01 5.119260773062705994e-02
2.108817547559738159e-01 1.507025957107543945e-01 9.158959984779357910e-02 -1.061242595314979553e-01 2.655615806579589844e-01 1.013549859635531902e-03 1.247997488826513290e-02 5.072530359029769897e-02 -2.723381817340850830e-01 2.620291113853454590e-01 2.414462268352508545e-01 1.135992035269737244e-01 1.034877076745033264e-01 -9.633461385965347290e-02 1.375883519649505615e-01 2.243526726961135864e-01 2.275693118572235107e-01 -3.798437118530273438e-02 2.645214498043060303e-01 8.332566171884536743e-02 1.320562958717346191e-01 -5.491318926215171814e-02 1.390405092388391495e-02 1.191072389483451843e-01 -8.189813047647476196e-02 -1.452667564153671265e-01 -2.926353216171264648e-01 -6.431018561124801636e-02 2.503910362720489502e-01 1.907656490802764893e-01 -7.151753455400466919e-02 -3.871283531188964844e-01
2.657920420169830322e-01 8.102975040674209595e-02 1.348948031663894653e-01 -4.874449223279953003e-02 -3.453557193279266357e-02 8.499018102884292603e-02 -1.002960130572319031e-01 -3.792106360197067261e-02 2.032429911196231842e-02 -1.123246084898710251e-02 1.865234673023223877e-01 1.980380862951278687e-01 2.728532254695892334e-01 4.140098392963409424e-02 1.528865005820989609e-02 3.719588816165924072e-01 3.407212495803833008e-01 -9.987200796604156494e-02 1.599216461181640625e-01 1.236164495348930359e-01 -4.742809385061264038e-02 -1.557649672031402588e-01 -3.104180395603179932e-01 -1.351926177740097046e-01 -3.656966611742973328e-02 -7.093071471899747849e-03 -4.691264629364013672e-01 -8.835344016551971436e-02 8.690109848976135254e-02 1.562601923942565918e-01 -1.049665659666061401e-01 -1.125725060701370239e-01
2.130612283945083618e-01 -5.679257586598396301e-02 5.906746909022331238e-02 -1.066903248429298401e-01 1.386800594627857208e-02 1.255237758159637451e-01 -1.212029233574867249e-01 -2.975083887577056885e-03 1.695138402283191681e-02 -1.993565075099468231e-02 3.169206380844116211e-01 7.402677834033966064e-02 2.062271386384963989e-01 2.582386881113052368e-02 6.545267999172210693e-02 2.159134298563003540e-01 3.879175186157226562e-01 1.272824313491582870e-02 1.855123043060302734e-01 1.117480248212814331e-01 3.801851719617843628e-02 -1.749491393566131592e-01 -3.264101445674896240e-01 -1.032640039920806885e-01 -1.234090179204940796e-01 -2.355697937309741974e-02 -5.121573805809020996e-01 -1.447277814149856567e-01 1.505346298217773438e-01 1.566767692565917969e-01 1.059122607111930847e-01 -2.986418828368186951e-02
9.499760717153549194e-02 2.697284817695617676e-01 3.106693737208843231e-02 -1.748285442590713501e-01 1.712032556533813477e-01 1.619126051664352417e-01 -1.815793067216873169e-01 2.683417797088623047e-01 8.008172363042831421e-02 -1.658135652542114258e-01 3.173126876354217529e-01 1.083179712295532227e-01 -3.383363410830497742e-02 1.669603586196899414e-01 2.436421662569046021e-01 3.185730576515197754e-01 3.391261771321296692e-02 -2.176880538463592529e-01 1.928953826427459717e-02 7.659583538770675659e-02 -9.076333045959472656e-02 1.535945534706115723e-01 -5.690140184015035629e-03 1.352901905775070190e-01 -2.926047742366790771e-01 4.776470363140106201e-02 -3.567856550216674805e-01 -1.735898256301879883e-01 1.021553128957748413e-01 7.012394070625305176e-02 1.498918831348419189e-01 4.356380552053451538e-02
-4.100251011550426483e-03 1.910025775432586670e-01 1.958389393985271454e-02 -3.690028563141822815e-02 -4.232043027877807617e-02 -9.449063241481781006e-02 2.099416032433509827e-02 -2.913542650640010834e-02 -4.297681152820587158e-03 1.530232876539230347e-01 5.038286447525024414e-01 5.250439792871475220e-02 3.513966873288154602e-02 5.786377191543579102e-02 3.447753190994262695e-01 3.327504396438598633e-01 3.195324214175343513e-03 -7.401251792907714844e-02 8.850292861461639404e-02 -1.379629373550415039e-01 -4.675662890076637268e-02 -3.194878995418548584e-01 -2.233534753322601318e-01 4.150348529219627380e-02 -1.911556124687194824e-01 6.997059285640716553e-02 -4.634355008602142334e-02 -1.316154748201370239e-01 2.832862734794616699e-01 1.584550552070140839e-02 -3.250907361507415771e-01 1.486949529498815536e-02
-2.128293663263320923e-01 -1.119926646351814270e-01 1.310989540070295334e-02 3.015434369444847107e-02 1.024867594242095947e-01 -1.884185820817947388e-01 9.738184511661529541e-02 2.317682802677154541e-01 2.356400042772293091e-01 2.406886070966720581e-01 6.873379647731781006e-02 -1.446055620908737183e-01 1.342532336711883545e-01 -6.108406186103820801e-02 1.102529745548963547e-02 3.034299612045288086e-01 2.834922075271606445e-01 -1.326833814382553101e-01 5.581347737461328506e-03 -1.247018277645111084e-01 2.922791242599487305e-01 2.367668896913528442e-01 1.960600465536117554e-01 1.930151432752609253e-01 -2.278184890747070312e-01 -1.434942781925201416e-01 -2.002407312393188477e-01 1.083956509828567505e-01 7.185690850019454956e-02 2.932107746601104736e-01 -1.232304573059082031e-01 -1.320696622133255005e-01
-5.903639644384384155e-02 -3.588979840278625488e-01 1.184797659516334534e-01 -4.111325740814208984e-02 -6.127882376313209534e-02 1.940379738807678223e-01 -1.255327314138412476e-01 8.701546490192413330e-02 1.596879214048385620e-02 -1.063064262270927429e-01 3.208170533180236816e-01 -3.465430438518524170e-01 -4.206442274153232574e-03 -2.195719815790653229e-02 3.453471958637237549e-01 3.028449416160583496e-01 -1.087419092655181885e-01 -2.214645594358444214e-01 -8.363018278032541275e-04 -1.391637325286865234e-01 -5.564885213971138000e-02 -9.330250322818756104e-02 -1.340879201889038086e-01 1.481094807386398315e-01 7.191216200590133667e-02 -3.963761776685714722e-02 -2.217969447374343872e-01 -2.783821821212768555e-01 1.424222588539123535e-01 -4.692291375249624252e-03 -2.136038690805435181e-01 -9.934538602828979492e-02
1.436188519001007080e-01 2.214056551456451416e-01 2.105174958705902100e-01 -1.718016155064105988e-02 3.861138522624969482e-01 3.381421044468879700e-02 -1.224775984883308411e-01 2.262361794710159302e-01 2.657654285430908203e-01 -2.239386923611164093e-02 4.324202835559844971e-01 -6.621841341257095337e-02 -4.606635123491287231e-02 -1.334510464221239090e-02 2.738102376461029053e-01 1.528103053569793701e-01 1.930384486913681030e-01 -1.635822840034961700e-02 1.354388296604156494e-01 -2.931906841695308685e-03 1.708190888166427612e-01 -1.854417324066162109e-01 -5.304292961955070496e-02 -1.207279264926910400e-01 -2.061313688755035400e-01 -2.135009616613388062e-01 -1.016426160931587219e-01 1.771461218595504761e-01 -5.702028423547744751e-02 1.161268129944801331e-01 9.903661161661148071e-02 1.141548380255699158e-01
2.935412824153900146e-01 2.674663253128528595e-02 1.541233956813812256e-01 -2.513016164302825928e-01 9.796668589115142822e-02 2.420062571763992310e-01 -1.477359980344772339e-01 2.764349579811096191e-01 -5.164723098278045654e-02 -8.563551306724548340e-02 3.772228360176086426e-01 -9.138647466897964478e-02 -1.522380113601684570e-01 2.076572626829147339e-01 2.597202062606811523e-01 1.417548805475234985e-01 8.450218290090560913e-02 -1.900952309370040894e-02 -7.889718562364578247e-02 -1.429147422313690186e-01 -1.210503727197647095e-01 1.895971596240997314e-01 6.471948325634002686e-02 4.838589113205671310e-03 -2.343238592147827148e-01 -5.000202730298042297e-02 -3.625994920730590820e-01 -6.874591857194900513e-02 1.398405730724334717e-01 7.384385168552398682e-02 -1.642415970563888550e-01 1.036780029535293579e-01
2.243603914976119995e-01 -1.110431477427482605e-01 3.524518907070159912e-01 -2.591667771339416504e-01 5.935013666749000549e-02 6.197368726134300232e-02 -1.558744609355926514e-01 1.969779096543788910e-02 -1.514018774032592773e-01 -6.275447458028793335e-02 4.838066399097442627e-01 2.076003253459930420e-01 2.001831084489822388e-01 -1.403304785490036011e-01 5.454996973276138306e-02 2.134729772806167603e-01 5.882477760314941406e-02 -1.743778288364410400e-01 6.870218366384506226e-02 2.400289624929428101e-01 1.827328056097030640e-01 -1.529156416654586792e-01 9.659571945667266846e-02 1.216180250048637390e-01 -4.686401411890983582e-02 -1.841925084590911865e-02 -2.321593016386032104e-01 -2.184478193521499634e-01 1.077586635947227478e-01 2.140840888023376465e-02 -2.617306448519229889e-02 -8.688112348318099976e-02
-2.081245779991149902e-01 -1.143469363451004028e-01 -9.985242784023284912e-02 -8.034469187259674072e-02 -2.662701010704040527e-01 9.234439581632614136e-03 -1.571830809116363525e-01 4.548493325710296631e-01 1.103006228804588318e-01 1.272267550230026245e-01 1.698852479457855225e-01 2.825180813670158386e-02 1.759428158402442932e-02 6.392791867256164551e-02 1.600833982229232788e-01 1.713145673274993896e-01 1.056968495249748230e-01 -2.104247957468032837e-01 2.590388618409633636e-02 -2.770550176501274109e-02 9.947224706411361694e-02 -9.952969849109649658e-02 -4.156373143196105957e-01 1.130538582801818848e-01 -9.195081144571304321e-02 -3.584064170718193054e-02 -2.649508714675903320e-01 1.280159503221511841e-01 2.732345759868621826e-01 1.401862204074859619e-01 -5.996113270521163940e-02 2.253068089485168457e-01
-8.642024546861648560e-02 -7.849620655179023743e-03 8.541570603847503662e-02 -1.154427826404571533e-01 2.126480787992477417e-01 -1.414855122566223145e-01 1.820833832025527954e-01 2.522842884063720703e-01 3.264723122119903564e-01 6.900923699140548706e-02 4.564695358276367188e-01 4.748680442571640015e-02 2.354566156864166260e-01 -7.352047413587570190e-02 -3.533769771456718445e-02 1.804733425378799438e-01 1.003257110714912415e-01 -1.530079245567321777e-01 7.155853381846100092e-05 1.410070955753326416e-01 -1.381292939186096191e-01 -1.801816970109939575e-01 2.033909261226654053e-01 7.916644215583801270e-02 -5.229705199599266052e-02 -1.320004370063543320e-02 -1.410781890153884888e-01 -1.941095441579818726e-01 3.159551918506622314e-01 4.876434803009033203e-02 -1.620111763477325439e-01 -2.273626178503036499e-01
-7.314234972000122070e-02 -1.553903669118881226e-01 5.872895941138267517e-02 -5.586486682295799255e-02 -8.425583690404891968e-02 1.898229271173477173e-01 3.636162960901856422e-03 1.728076636791229248e-01 1.650499403476715088e-01 1.093576997518539429e-01 2.087620645761489868e-01 -7.439286261796951294e-02 1.710235141217708588e-02 1.202364936470985413e-01 3.255389630794525146e-01 5.441319942474365234e-01 8.612408488988876343e-02 -5.146183446049690247e-02 -1.717655509710311890e-01 -1.550408005714416504e-01 -2.447569519281387329e-01 1.127447932958602905e-02 -2.507930397987365723e-01 1.291019469499588013e-01 -1.173070259392261505e-02 3.036129847168922424e-02 -5.703118816018104553e-02 -1.974627673625946045e-01 1.523183584213256836e-01 -2.006750106811523438e-01 -1.389328092336654663e-01 -2.377480566501617432e-01
2.655053138732910156e-01 -1.264214422553777695e-02 1.467001438140869141e-01 -2.271766215562820435e-01 1.623990088701248169e-01 4.037623405456542969e-01 -1.074116826057434082e-01 2.266483157873153687e-01 -5.363560840487480164e-02 -7.342366874217987061e-02 2.625992298126220703e-01 -4.126812517642974854e-02 2.505480544641613960e-03 2.178911864757537842e-01 2.383328527212142944e-01 2.992910742759704590e-01 -1.816740073263645172e-02 -2.542789578437805176e-01 -6.215690076351165771e-02 -1.308377534151077271e-01 -4.657881706953048706e-02 1.418101787567138672e-01 1.201883107423782349e-01 1.234234794974327087e-01 -1.984082460403442383e-01 4.240899533033370972e-02 -2.439403384923934937e-01 -1.383627504110336304e-01 2.038711160421371460e-01 1.696828901767730713e-01 -1.792372763156890869e-02 5.198727175593376160e-02
-2.096781432628631592e-01 1.034849509596824646e-01 1.896085143089294434e-01 1.064280569553375244e-01 -2.955031394958496094e-02 2.529881894588470459e-01 -2.179170101881027222e-01 -3.142738342285156250e-02 4.254869744181632996e-02 -2.878827154636383057e-01 3.362977802753448486e-01 -1.028200536966323853e-01 2.933443337678909302e-02 1.244890093803405762e-01 1.405797898769378662e-01 2.614763975143432617e-01 2.933520376682281494e-01 -1.701536476612091064e-01 -7.489968091249465942e-02 1.649015098810195923e-01 -9.212317317724227905e-02 -1.866512298583984375e-01 2.431275546550750732e-01 -7.830720394849777222e-02 1.832228004932403564e-01 -1.328139454126358032e-01 -2.022479027509689331e-01 -1.905168890953063965e-01 1.135503724217414856e-01 1.810524165630340576e-01 2.696676738560199738e-02 -2.016430050134658813e-01
9.962905943393707275e-02 -4.763020575046539307e-02 3.430904820561408997e-02 -1.488285958766937256e-01 2.297942340373992920e-01 6.910350173711776733e-02 -1.886097937822341919e-01 -1.181615218520164490e-01 1.496281325817108154e-01 -1.292223632335662842e-01 2.631390094757080078e-01 -1.191886961460113525e-01 2.048900723457336426e-01 -1.497229933738708496e-01 3.976669162511825562e-02 2.632878124713897705e-01 1.764501333236694336e-01 -3.907235339283943176e-02 2.248010784387588501e-02 1.508985459804534912e-01 1.032692566514015198e-02 -3.696817457675933838e-01 5.639459565281867981e-02 2.545486688613891602e-01 -2.563976943492889404e-01 1.158248782157897949e-01 -2.877683639526367188e-01 -3.742387518286705017e-02 3.204472959041595459e-01 1.620758473873138428e-01 6.787633150815963745e-02 -2.047333866357803345e-01
-2.289850823581218719e-02 -2.336956858634948730e-01 1.707316786050796509e-01 -2.950429320335388184e-01 -3.143681958317756653e-02 2.482390776276588440e-02 1.503142714500427246e-01 3.067769706249237061e-01 4.230479151010513306e-02 -2.355697453022003174e-01 1.628840714693069458e-01 -5.613838136196136475e-02 3.398403227329254150e-01 -1.047329008579254150e-01 6.448793411254882812e-02 2.068284153938293457e-01 -1.892636716365814209e-02 -1.183968856930732727e-01 -4.934496432542800903e-02 -4.482755437493324280e-03 5.863660201430320740e-02 -1.001980751752853394e-01 -1.578991860151290894e-01 -8.305104821920394897e-02 -4.156614840030670166e-01 -7.480165804736316204e-04 -2.890426516532897949e-01 -1.068110093474388123e-01 1.828912943601608276e-01 -1.212315335869789124e-01 -5.592597648501396179e-03 -2.682225406169891357e-01
-2.420752197504043579e-01 1.470366865396499634e-01 7.143265753984451294e-02 5.149564892053604126e-02 3.690279275178909302e-02 8.088967949151992798e-02 -1.006689444184303284e-01 2.743343412876129150e-01 1.860105097293853760e-01 -1.267818808555603027e-01 6.190873682498931885e-02 -8.233437687158584595e-02 2.368812263011932373e-01 -1.701743602752685547e-01 -9.540230035781860352e-02 1.746004372835159302e-01 1.299384385347366333e-01 -1.204794645309448242e-01 -1.881244480609893799e-01 -1.913245320320129395e-01 6.318920105695724487e-02 -2.147811353206634521e-01 -1.261571794748306274e-01 1.703672483563423157e-02 -4.589282348752021790e-02 -3.007827997207641602e-01 -3.381631076335906982e-01 -1.287934463471174240e-02 -1.252832170575857162e-02 3.042376339435577393e-01 -1.017471328377723694e-01 -3.910131156444549561e-01
5.010087043046951294e-02 -1.095347702503204346e-01 2.578576803207397461e-01 -2.326533496379852295e-01 1.902159005403518677e-01 2.225319594144821167e-01 -4.920151084661483765e-02 -3.238447383046150208e-02 -9.559714049100875854e-02 8.391960524022579193e-03 4.499135315418243408e-01 8.582103997468948364e-02 -7.708185911178588867e-02 -1.744773834943771362e-01 4.618494957685470581e-02 2.909660935401916504e-01 1.298378594219684601e-02 -2.588342502713203430e-02 1.555102020502090454e-01 1.587694436311721802e-01 2.915809452533721924e-01 -1.273051649332046509e-01 -1.533902883529663086e-01 1.556925028562545776e-01 -5.851524695754051208e-02 -1.247890144586563110e-01 -3.015609085559844971e-01 -2.017219364643096924e-01 1.285537928342819214e-01 2.347515225410461426e-01 -1.937487907707691193e-02 -1.080068573355674744e-01
-1.844200491905212402e-02 -1.312628295272588730e-02 1.113168969750404358e-01 -2.964971065521240234e-01 5.477432161569595337e-02 6.313955038785934448e-02 -1.453746408224105835e-01 1.408090740442276001e-01 2.372058331966400146e-01 -8.156885951757431030e-02 3.221362829208374023e-01 3.658488988876342773e-01 -1.307667195796966553e-01 -5.529844015836715698e-02 9.246014989912509918e-03 3.342616260051727295e-01 2.290612906217575073e-01 -1.614936590194702148e-01 6.782591342926025391e-02 2.500326633453369141e-01 1.291615813970565796e-01 2.575019188225269318e-02 -3.108525881543755531e-03 -4.136327281594276428e-02 -7.789437659084796906e-03 2.646446926519274712e-03 -2.157380729913711548e-01 -3.137179315090179443e-01 3.376463428139686584e-02 3.047401607036590576e-01 6.857644021511077881e-02 -1.012679338455200195e-01
9.135810658335685730e-03 -7.004192471504211426e-02 3.010110557079315186e-01 -2.385463006794452667e-02 3.978766966611146927e-03 1.966290026903152466e-01 -2.009089738130569458e-01 -4.299280419945716858e-02 -2.405056506395339966e-01 -1.113669723272323608e-01 3.247458338737487793e-01 -1.908040642738342285e-01 -1.890121102333068848e-01 -1.081321462988853455e-01 4.569203779101371765e-02 2.524910867214202881e-01 7.766384631395339966e-02 -5.247403681278228760e-02 2.033909708261489868e-01 -1.945545077323913574e-01 -1.865293532609939575e-01 -4.569696635007858276e-02 -1.894285529851913452e-01 1.038934960961341858e-01 -1.859831511974334717e-01 1.856481730937957764e-01 -2.874684333801269531e-01 -9.283921867609024048e-02 3.223911523818969727e-01 2.170227468013763428e-01 -1.210832670331001282e-01 -1.327154226601123810e-03
5.888383463025093079e-02 -1.207589171826839447e-03 3.279415965080261230e-01 -5.422270894050598145e-01 2.141513675451278687e-01 6.875447928905487061e-02 -1.127626448869705200e-01 8.915898203849792480e-02 -8.221277594566345215e-02 1.706907749176025391e-01 2.629319727420806885e-01 5.803495272994041443e-02 1.282628532499074936e-02 -9.313613921403884888e-02 2.453921139240264893e-01 1.509017348289489746e-01 -1.617363467812538147e-02 -5.693190172314643860e-02 -7.153373956680297852e-02 -1.798000335693359375e-01 1.126650348305702209e-01 9.370167553424835205e-02 -1.387520227581262589e-02 -5.323448404669761658e-02 -1.436997652053833008e-01 1.291621923446655273e-01 -1.128333508968353271e-01 -2.379247099161148071e-01 2.413119375705718994e-01 2.456125020980834961e-01 1.558506488800048828e-01 -9.237608313560485840e-02
6.983129680156707764e-02 9.434523433446884155e-02 1.638098210096359253e-01 -3.495278358459472656e-01 1.632888913154602051e-01 1.725602149963378906e-01 -1.195055842399597168e-01 7.596047967672348022e-02 -2.052038609981536865e-01 -2.157971858978271484e-01 1.927242130041122437e-01 -6.785665452480316162e-02 -4.288089275360107422e-02 2.149143218994140625e-01 2.427527159452438354e-01 2.603617608547210693e-01 -8.927749097347259521e-02 5.887281149625778198e-02 1.882817000150680542e-01 -1.953866034746170044e-01 -3.776249662041664124e-02 -5.557711236178874969e-03 -1.542252153158187866e-01 3.419629856944084167e-02 -3.355338275432586670e-01 -1.124123334884643555e-01 -4.502283036708831787e-01 -6.648071855306625366e-02 6.198939308524131775e-02 2.646499127149581909e-02 7.521301507949829102e-02 3.924303874373435974e-02
-4.666975513100624084e-02 6.754039227962493896e-02 -1.469831168651580811e-01 -4.655050113797187805e-02 8.047267794609069824e-02 3.470894992351531982e-01 -4.599076637532562017e-04 1.964302062988281250e-01 2.472515851259231567e-01 2.722634673118591309e-01 5.468744039535522461e-01 -1.234804019331932068e-01 1.548163294792175293e-01 6.064308807253837585e-02 -1.423319522291421890e-02 -3.557333722710609436e-02 3.230976462364196777e-01 -1.676117330789566040e-01 -1.348162591457366943e-01 5.367473885416984558e-02 1.124186292290687561e-01 2.276534400880336761e-02 -6.707078218460083008e-02 -1.122152358293533325e-01 -7.556706666946411133e-03 4.805404320359230042e-02 -3.476575613021850586e-01 2.875540405511856079e-02 -4.365897178649902344e-02 7.051324844360351562e-02 9.377101808786392212e-02 4.176766797900199890e-02
1.076783090829849243e-01 -2.914954721927642822e-02 1.849153190851211548e-01 7.759673893451690674e-02 4.419277980923652649e-02 2.303005009889602661e-01 -1.317692995071411133e-01 1.360518187284469604e-01 7.509802281856536865e-02 -7.003715634346008301e-02 1.739917546510696411e-01 -1.403283327817916870e-01 -1.390063166618347168e-01 -1.400493532419204712e-01 -7.153945509344339371e-03 2.037593126296997070e-01 2.785364687442779541e-01 1.282003521919250488e-01 1.272090990096330643e-02 8.425687253475189209e-02 1.631078496575355530e-02 -2.010711133480072021e-01 -3.230613842606544495e-02 -6.610564142465591431e-02 -6.655921041965484619e-02 -4.811169579625129700e-02 -5.102346539497375488e-01 -1.960118263959884644e-01 2.411784678697586060e-01 2.804445922374725342e-01 6.625143438577651978e-02 -3.483707010746002197e-01
-2.707497775554656982e-01 -6.644158065319061279e-02 4.663719609379768372e-02 -2.019020020961761475e-01 7.271559536457061768e-02 -8.849503099918365479e-02 -1.618725210428237915e-01 3.273129090666770935e-02 3.408601880073547363e-02 -3.785139024257659912e-01 5.139008164405822754e-01 1.149405259639024734e-02 -6.516582332551479340e-03 -9.952707588672637939e-02 1.952944546937942505e-01 2.214188277721405029e-01 -1.915339147672057152e-03 -1.253198981285095215e-01 -1.719601154327392578e-01 -1.487979292869567871e-01 -4.859352484345436096e-02 -2.771635726094245911e-02 2.355092465877532959e-01 -1.729155890643596649e-02 -2.113884091377258301e-01 -2.413219213485717773e-01 -4.239283502101898193e-02 1.001917347311973572e-01 1.074452176690101624e-01 1.978891044855117798e-01 8.605261892080307007e-02 -1.843722164630889893e-01
-3.015823364257812500e-01 3.018092736601829529e-02 -5.334259569644927979e-02 -1.094238683581352234e-01 1.542465388774871826e-01 1.335592865943908691e-01 -1.247498095035552979e-01 1.039329543709754944e-01 -4.047827795147895813e-02 -1.188120469450950623e-01 3.039462566375732422e-01 4.408298805356025696e-02 -8.201003819704055786e-02 1.806318387389183044e-02 3.003854863345623016e-02 5.969905257225036621e-01 3.488714993000030518e-02 -4.687381908297538757e-02 -2.943934500217437744e-01 -9.427182376384735107e-02 -1.456660628318786621e-01 -9.861990064382553101e-02 -1.638898700475692749e-01 1.138292327523231506e-01 7.866328954696655273e-02 1.732894778251647949e-01 -2.800321877002716064e-01 -1.891485303640365601e-01 1.099580675363540649e-01 -1.635727286338806152e-02 -1.249903142452239990e-01 -5.259819701313972473e-02
1.953635066747665405e-01 5.500044673681259155e-03 2.585846483707427979e-01 -1.585074961185455322e-01 1.015730276703834534e-01 2.364918291568756104e-01 -6.518578529357910156e-02 1.467607617378234863e-01 -4.033621028065681458e-02 2.122020162642002106e-02 5.128808617591857910e-01 -1.512552201747894287e-01 -1.855271607637405396e-01 2.024395465850830078e-01 3.603546619415283203e-01 1.959003210067749023e-01 -2.758496673777699471e-03 -1.074934676289558411e-01 8.891382813453674316e-02 -1.060149669647216797e-01 5.221912264823913574e-02 1.215544790029525757e-01 -8.523868769407272339e-02 2.575108110904693604e-01 -1.115090027451515198e-01 4.297729954123497009e-02 -2.297575026750564575e-01 -1.319126188755035400e-01 1.293454617261886597e-01 1.219426244497299194e-01 7.450050860643386841e-02 5.228494852781295776e-02
6.619848310947418213e-02 -1.903945021331310272e-02 1.089524105191230774e-01 -9.296941757202148438e-02 -5.411260761320590973e-03 2.258198559284210205e-01 6.381915509700775146e-02 3.979337215423583984e-01 -2.500543892383575439e-01 -4.452109709382057190e-02 2.518604099750518799e-01 -1.061952263116836548e-01 -2.176071703433990479e-02 -1.367557235062122345e-02 4.772942140698432922e-02 1.978863626718521118e-01 2.068617381155490875e-02 -1.454162895679473877e-01 -3.825393319129943848e-01 -3.886450454592704773e-02 -1.956730894744396210e-02 -9.889035485684871674e-03 -4.228661358356475830e-01 2.115872502326965332e-02 6.613501906394958496e-02 1.616954654455184937e-01 -2.653735503554344177e-02 7.768925279378890991e-02 -1.480111330747604370e-01 3.211300075054168701e-01 -1.559232622385025024e-01 -2.102555632591247559e-01
2.422451078891754150e-01 7.776638120412826538e-02 1.112458854913711548e-01 -9.976249933242797852e-02 -1.351280231028795242e-02 1.789652556180953979e-01 -7.761067897081375122e-02 -1.430306732654571533e-01 3.855567052960395813e-02 2.276903390884399414e-02 3.546786904335021973e-01 1.727878600358963013e-01 1.592786908149719238e-01 -6.476204842329025269e-03 7.813103497028350830e-02 3.886268734931945801e-01 2.753142714500427246e-01 -6.022511515766382217e-04 2.046559602022171021e-01 -4.003150761127471924e-02 5.524450447410345078e-03 -2.675148248672485352e-01 -2.605788707733154297e-01 -8.126835525035858154e-02 -1.045863404870033264e-01 3.280481696128845215e-02 -4.477192759513854980e-01 -8.170035481452941895e-02 1.391155421733856201e-01 3.172674402594566345e-02 -7.253099232912063599e-02 -6.242253258824348450e-02
-4.941610246896743774e-02 -4.235249459743499756e-01 1.866838783025741577e-01 -1.406260859221220016e-02 9.270430356264114380e-02 1.734956353902816772e-01 5.405041202902793884e-02 3.417480364441871643e-02 1.326877325773239136e-01 -7.893588393926620483e-02 3.156030774116516113e-01 -1.506441235542297363e-01 -1.232816204428672791e-01 3.818576410412788391e-02 1.949657201766967773e-01 2.771247923374176025e-01 -7.844507694244384766e-02 -9.274315088987350464e-02 -2.495490461587905884e-01 -1.268040239810943604e-01 -1.691429167985916138e-01 -7.332599163055419922e-02 -2.867432236671447754e-01 2.889350652694702148e-01 -5.401359871029853821e-03 -1.512839738279581070e-02 -1.764029413461685181e-01 -8.775062114000320435e-02 2.048175036907196045e-01 -1.465781778097152710e-01 -1.392405033111572266e-01 -2.192034423351287842e-01
-3.686918318271636963e-01 -1.610758602619171143e-01 8.831989020109176636e-02 -1.656613647937774658e-01 1.277737468481063843e-01 2.055057091638445854e-03 -1.399117149412631989e-02 1.444299668073654175e-01 2.107764361426234245e-03 2.236842662096023560e-01 9.837285429239273071e-02 1.233056038618087769e-01 1.492973864078521729e-01 -2.602873146533966064e-01 1.865952163934707642e-01 3.015404343605041504e-01 1.662264764308929443e-01 -1.439069956541061401e-01 -1.193818524479866028e-01 -8.204099535942077637e-02 -2.939296141266822815e-02 2.644563019275665283e-01 -5.988459289073944092e-02 -2.185773402452468872e-01 -5.821467563509941101e-02 -1.458822786808013916e-01 -3.287565410137176514e-01 2.246975600719451904e-01 1.930208504199981689e-01 1.264038532972335815e-01 -5.237384140491485596e-02 -2.099558860063552856e-01
1.246424019336700439e-01 1.600202769041061401e-01 3.362397477030754089e-02 -1.968565583229064941e-01 1.817782670259475708e-01 2.826987802982330322e-01 -3.218656638637185097e-03 7.483507692813873291e-02 2.777848243713378906e-01 -2.666309103369712830e-02 1.387310028076171875e-01 1.221977174282073975e-01 2.173282206058502197e-02 7.171197980642318726e-02 1.629293859004974365e-01 4.951881468296051025e-01 1.427197307348251343e-01 -1.074445694684982300e-01 -7.437606155872344971e-02 1.442905217409133911e-01 3.330297768115997314e-01 -6.419610977172851562e-02 -1.068622246384620667e-02 6.070408597588539124e-02 -1.974682509899139404e-01 -9.561138227581977844e-03 -2.350486218929290771e-01 -1.310462653636932373e-01 2.154243141412734985e-01 -1.165919154882431030e-01 1.740105003118515015e-01 -1.791509240865707397e-01
-3.843491971492767334e-01 -4.847099632024765015e-02 8.088281750679016113e-02 -2.907324023544788361e-02 -2.251574955880641937e-02 1.200598329305648804e-01 7.898855954408645630e-03 -7.527924329042434692e-02 1.476411521434783936e-01 -2.635247111320495605e-01 3.492183089256286621e-01 -1.222984194755554199e-01 1.262098401784896851e-01 1.134662926197052002e-01 1.871789842844009399e-01 3.461632430553436279e-01 1.747276484966278076e-01 -1.558178663253784180e-01 -2.603753507137298584e-01 4.890744388103485107e-02 -5.234971269965171814e-02 -2.018679082393646240e-01 3.097696788609027863e-02 -9.916558861732482910e-02 7.540320605039596558e-02 -3.084225058555603027e-01 -8.490420877933502197e-02 -1.369887292385101318e-01 1.940868496894836426e-01 1.651920825242996216e-01 -8.674202859401702881e-02 -1.775355339050292969e-01
-1.003982573747634888e-01 2.983227670192718506e-01 -9.708683937788009644e-02 -3.929679095745086670e-01 -1.219301819801330566e-01 1.162096019834280014e-02 -6.744729727506637573e-02 1.619812101125717163e-01 1.957017555832862854e-02 1.713363975286483765e-01 3.142517209053039551e-01 1.481911726295948029e-02 -7.134930044412612915e-02 1.038810238242149353e-01 -3.712662309408187866e-02 3.274994790554046631e-01 1.552238315343856812e-01 -6.415370106697082520e-02 -8.475606888532638550e-02 -9.301844239234924316e-02 9.927230887115001678e-03 -1.334945578128099442e-02 7.184851914644241333e-02 6.105219200253486633e-02 -6.606546789407730103e-02 -3.946435153484344482e-01 -6.244245916604995728e-02 -1.585980951786041260e-01 1.078651249408721924e-01 4.076039884239435196e-03 -1.641810685396194458e-01 -3.963278234004974365e-01
-1.432261615991592407e-01 4.446989670395851135e-02 7.277549803256988525e-02 -3.217690587043762207e-01 -1.194535288959741592e-02 -1.028241515159606934e-01 -1.589359641075134277e-01 3.854642510414123535e-01 -8.961872756481170654e-02 2.952981181442737579e-02 3.949917256832122803e-01 3.566752746701240540e-02 -2.545106410980224609e-02 -2.837714850902557373e-01 5.430569127202033997e-02 2.031685113906860352e-01 1.968726813793182373e-01 -1.333237737417221069e-01 -2.233029752969741821e-01 1.063716690987348557e-02 1.343561261892318726e-01 -6.492967903614044189e-02 -1.214072033762931824e-01 -3.071719408035278320e-01 -2.610237300395965576e-01 -9.967815130949020386e-02 -9.331620484590530396e-02 2.180489897727966309e-01 2.212622016668319702e-02 -1.295292079448699951e-01 -3.942275419831275940e-02 3.881523013114929199e-02
-2.628025226294994354e-02 -8.836621046066284180e-02 -2.407269552350044250e-02 -9.639643132686614990e-02 -5.489699542522430420e-02 7.860717922449111938e-02 -3.424023985862731934e-01 2.309499979019165039e-01 -7.200176268815994263e-02 8.351422846317291260e-02 2.201366871595382690e-01 6.035403534770011902e-02 7.866875082254409790e-02 -4.218273460865020752e-01 -2.836524248123168945e-01 3.165269196033477783e-01 7.082044333219528198e-02 6.613308191299438477e-02 -1.112301796674728394e-01 -1.868413537740707397e-01 -2.329201437532901764e-02 2.455717921257019043e-01 -1.342889517545700073e-01 4.281197115778923035e-02 -3.698097541928291321e-02 -9.242363274097442627e-02 -2.789865434169769287e-01 1.772868186235427856e-01 2.249087393283843994e-01 5.541029945015907288e-02 1.201246902346611023e-01 -2.194965779781341553e-01
1.875423938035964966e-01 -4.850048199295997620e-02 1.835554391145706177e-01 -5.924527719616889954e-02 1.276080310344696045e-01 4.542114678770303726e-03 1.795791089534759521e-01 2.425270527601242065e-01 -5.214152112603187561e-02 -1.584123671054840088e-01 2.467147856950759888e-01 -1.535813603550195694e-02 6.392812728881835938e-02 -6.393013894557952881e-02 4.482746124267578125e-01 4.008424654603004456e-02 3.827393287792801857e-03 -2.461426705121994019e-02 2.526950240135192871e-01 -1.781434416770935059e-01 7.171639800071716309e-02 -1.878502517938613892e-01 -2.444365918636322021e-01 1.436119824647903442e-01 -2.904499471187591553e-01 -7.552720606327056885e-02 -1.496027261018753052e-01 -3.036105036735534668e-01 -1.213805302977561951e-01 2.209466844797134399e-01 4.023930430412292480e-02 -1.773183792829513550e-01
-1.468061655759811401e-01 1.337111592292785645e-01 8.021156489849090576e-02 6.236120685935020447e-02 -1.944551020860671997e-01 8.671136200428009033e-02 -1.525797843933105469e-01 8.799713850021362305e-02 -1.738742440938949585e-01 -1.589953303337097168e-01 3.166972100734710693e-01 -7.055848091840744019e-02 1.232784241437911987e-03 2.603658288717269897e-02 3.577034175395965576e-01 2.808014750480651855e-01 3.196274489164352417e-02 -1.453754752874374390e-01 -2.114831805229187012e-01 -1.386562548577785492e-02 -1.861612647771835327e-01 -6.068406626582145691e-02 1.030356585979461670e-01 5.623401328921318054e-02 7.859647274017333984e-03 -3.392405211925506592e-01 -1.384747475385665894e-01 2.459518378600478172e-03 1.972798705101013184e-01 2.044658511877059937e-01 3.510966300964355469e-01 -2.193420231342315674e-01
6.679616868495941162e-03 -1.406859457492828369e-01 -7.914766669273376465e-02 2.245608419179916382e-01 -1.608237810432910919e-02 -1.313312649726867676e-01 1.736527234315872192e-01 3.834192752838134766e-01 -1.871420145034790039e-01 8.893958479166030884e-02 2.833408117294311523e-01 -1.205311715602874756e-01 9.685233235359191895e-02 -1.308080554008483887e-01 1.182676032185554504e-01 1.446797251701354980e-01 4.067859426140785217e-02 -1.261284798383712769e-01 1.179378554224967957e-01 -8.564976602792739868e-02 7.805369049310684204e-02 5.723169073462486267e-02 -3.398216143250465393e-02 1.419438123703002930e-01 -4.459595978260040283e-01 -2.283408641815185547e-01 -1.363374292850494385e-01 -1.622891724109649658e-01 -4.967942833900451660e-02 3.225445747375488281e-01 -9.202793985605239868e-02 -2.219227552413940430e-01
1.493996083736419678e-01 1.112921535968780518e-01 2.559613287448883057e-01 1.557746082544326782e-01 2.624895870685577393e-01 4.536537826061248779e-02 -4.444282874464988708e-02 2.319897711277008057e-01 -4.817075282335281372e-02 1.456064879894256592e-01 4.511018991470336914e-01 -7.375609129667282104e-02 -1.547196358442306519e-01 1.319147646427154541e-01 1.173805445432662964e-01 1.576040238142013550e-01 3.784492611885070801e-02 -2.229283191263675690e-02 2.844017446041107178e-01 -9.188883006572723389e-02 1.594876497983932495e-01 -2.599749863147735596e-01 -2.043471187353134155e-01 3.576865419745445251e-02 -2.655044198036193848e-01 -1.565351039171218872e-01 -1.438308209180831909e-01 -1.214600075036287308e-02 2.944058775901794434e-01 4.607275500893592834e-02 -1.121065206825733185e-02 6.539026647806167603e-02
-5.736597254872322083e-02 -1.325894892215728760e-01 4.107673168182373047e-01 -7.790158689022064209e-02 -1.432445049285888672e-01 -7.561907172203063965e-02 -5.390578508377075195e-02 -4.012449085712432861e-02 3.221452981233596802e-02 3.546983376145362854e-02 -1.742868684232234955e-02 8.548920601606369019e-02 9.115556627511978149e-02 1.010778099298477173e-01 2.159263044595718384e-01 1.840002536773681641e-01 2.804270386695861816e-01 -4.297041893005371094e-01 -2.745510451495647430e-02 -2.925837337970733643e-01 3.376162052154541016e-02 -1.693993210792541504e-01 -1.571458727121353149e-01 -7.029763609170913696e-02 -1.322744637727737427e-01 -8.712133765220642090e-02 -2.606977224349975586e-01 -2.068251818418502808e-01 1.835197210311889648e-01 2.886656820774078369e-01 -1.350746210664510727e-02 -5.030382797122001648e-02
-9.877552092075347900e-02 -6.010522320866584778e-02 1.220777705311775208e-01 -1.092541217803955078e-01 -1.311012506484985352e-01 5.562965199351310730e-02 -1.351330727338790894e-01 1.757629029452800751e-02 6.843310594558715820e-02 -2.253680378198623657e-01 1.878907531499862671e-01 -6.350620836019515991e-02 1.280669961124658585e-02 1.613774746656417847e-01 1.975565254688262939e-01 5.866215750575065613e-02 3.706531822681427002e-01 -2.593126595020294189e-01 1.715065687894821167e-01 -1.316128075122833252e-01 1.510255336761474609e-01 -1.469964683055877686e-01 -1.646269261837005615e-01 -1.790478229522705078e-01 -1.025772392749786377e-01 -1.349251270294189453e-01 -1.467490643262863159e-01 -1.922180354595184326e-01 3.216958045959472656e-01 3.646105229854583740e-01 -1.597907543182373047e-01 -2.309561073780059814e-01
-1.454076766967773438e-01 -3.675172850489616394e-02 -1.331905275583267212e-01 -1.418214291334152222e-01 1.613870449364185333e-02 3.140301257371902466e-02 -1.201236993074417114e-01 3.801024556159973145e-01 -1.928591877222061157e-01 8.721290528774261475e-02 2.938669919967651367e-01 7.973506301641464233e-02 -2.507196664810180664e-01 -6.730149686336517334e-02 7.519924640655517578e-02 1.982920318841934204e-01 2.653040587902069092e-01 -1.660426408052444458e-01 -2.578046619892120361e-01 -6.764470785856246948e-02 -1.197429820895195007e-01 6.128852255642414093e-03 -9.868653863668441772e-02 -3.662145733833312988e-01 -3.146886825561523438e-01 1.055513694882392883e-01 -2.210274785757064819e-01 1.235240921378135681e-01 4.769540205597877502e-02 -8.002745360136032104e-02 -1.393007636070251465e-01 -5.391464568674564362e-03
-1.026305854320526123e-01 5.773162469267845154e-02 1.714231073856353760e-01 -1.800234764814376831e-01 2.379450015723705292e-02 6.132296472787857056e-02 1.846274286508560181e-01 2.689017057418823242e-01 1.151301860809326172e-01 1.480382084846496582e-01 2.242806255817413330e-01 -1.648340672254562378e-01 1.768728494644165039e-01 -1.336364597082138062e-01 -6.767938286066055298e-02 4.835705459117889404e-01 -1.818684861063957214e-02 2.081657946109771729e-02 1.230007316917181015e-02 -1.230189278721809387e-01 6.492578983306884766e-02 -1.748350411653518677e-01 -2.864047698676586151e-02 -6.851326674222946167e-02 -6.004755944013595581e-02 -2.534954845905303955e-01 -1.481433957815170288e-01 -2.940887808799743652e-01 1.557310372591018677e-01 -8.381928317248821259e-03 -8.359656482934951782e-02 -3.865934312343597412e-01
6.074567511677742004e-02 1.614321619272232056e-01 2.156526893377304077e-01 -1.274854987859725952e-01 -1.188642159104347229e-01 8.162655681371688843e-02 -6.992388516664505005e-02 -1.694268360733985901e-02 1.902841031551361084e-01 -7.501148618757724762e-03 1.710079759359359741e-01 1.297704130411148071e-01 1.546510308980941772e-01 1.118941232562065125e-02 8.332661539316177368e-02 3.633362948894500732e-01 3.316220343112945557e-01 6.425666064023971558e-02 2.009699493646621704e-01 1.822415739297866821e-01 5.837264657020568848e-02 -1.560868173837661743e-01 -2.846309542655944824e-01 -9.835822880268096924e-02 -1.514755487442016602e-01 -2.345687709748744965e-02 -4.828521907329559326e-01 -5.835946649312973022e-02 1.294576376676559448e-01 1.570974141359329224e-01 -2.140201441943645477e-02 -1.675385981798171997e-01
8.894284814596176147e-02 1.384642347693443298e-02 -1.567328423261642456e-01 -8.260789513587951660e-02 1.021452844142913818e-01 1.873906850814819336e-01 -1.583886295557022095e-01 2.180494666099548340e-01 9.668454527854919434e-02 9.457135573029518127e-03 2.621809542179107666e-01 2.062974423170089722e-01 3.845386207103729248e-01 1.046482324600219727e-01 7.018236070871353149e-02 4.502381384372711182e-01 -7.060325145721435547e-02 1.315751224756240845e-01 -1.286448687314987183e-01 1.389742195606231689e-01 1.292382776737213135e-01 -2.803669273853302002e-01 -1.633101999759674072e-01 -4.607101157307624817e-02 -1.420760303735733032e-01 -7.513456046581268311e-02 -1.123780831694602966e-01 -2.238160185515880585e-02 1.781549006700515747e-01 -5.303910467773675919e-03 1.993951946496963501e-01 -2.497667223215103149e-01
1.916518807411193848e-01 -1.299938559532165527e-01 1.161159053444862366e-01 -1.730189770460128784e-01 -8.350182324647903442e-02 2.816467173397541046e-02 -1.527665704488754272e-01 4.593137502670288086e-01 -1.227375939488410950e-01 4.127227514982223511e-02 1.840361952781677246e-01 -7.704482227563858032e-02 2.222727239131927490e-01 -2.526015639305114746e-01 -1.397769302129745483e-01 2.121991068124771118e-01 5.317289382219314575e-02 -2.270794957876205444e-01 -3.117724359035491943e-01 1.975763030350208282e-02 2.545518279075622559e-01 -1.118853613734245300e-01 -1.144490018486976624e-01 -5.100715532898902893e-02 -2.381874769926071167e-01 1.002379283308982849e-01 3.101263940334320068e-02 7.784336805343627930e-02 -1.203850060701370239e-01 2.439675480127334595e-01 7.583353668451309204e-02 -1.672199964523315430e-01
-3.378390669822692871e-01 1.183535810559988022e-02 1.873335391283035278e-01 -2.171904593706130981e-01 -2.084222584962844849e-01 -2.571313269436359406e-02 -8.643091656267642975e-03 8.350034058094024658e-02 1.663116663694381714e-01 -9.249526262283325195e-02 3.421668708324432373e-01 -1.454607844352722168e-01 1.011422090232372284e-02 -5.400881171226501465e-02 3.724987506866455078e-01 1.779557317495346069e-01 1.057981029152870178e-01 -1.284896731376647949e-01 -2.412534356117248535e-01 2.092560976743698120e-01 2.438312163576483727e-03 -1.077754721045494080e-01 -1.370454281568527222e-01 3.627599775791168213e-02 -6.098021566867828369e-02 -9.545905888080596924e-02 -6.204072013497352600e-02 -3.101382963359355927e-02 2.651754207909107208e-02 6.927363574504852295e-02 4.668024554848670959e-02 -4.665620923042297363e-01
-7.778925448656082153e-02 -1.666014827787876129e-02 1.632956974208354950e-02 -1.985850743949413300e-02 -8.303429931402206421e-02 3.344709426164627075e-02 -2.010180801153182983e-01 2.112535536289215088e-01 2.686472050845623016e-02 -3.281777203083038330e-01 3.337119817733764648e-01 -4.669713228940963745e-02 3.910170495510101318e-02 1.532659120857715607e-02 3.059405982494354248e-01 3.793936669826507568e-01 1.037650108337402344e-01 -8.421678096055984497e-02 -3.906099796295166016e-01 -2.201650291681289673e-02 4.922354221343994141e-02 -8.132248185575008392e-03 9.532031416893005371e-02 -1.835415512323379517e-01 -1.702887862920761108e-01 -1.476849019527435303e-01 -2.461999356746673584e-01 -2.158904224634170532e-01 -2.423366904258728027e-01 -7.024060934782028198e-02 -4.259404377080500126e-04 2.854020334780216217e-02
-2.252209633588790894e-01 1.387114673852920532e-01 -5.336659029126167297e-02 9.483143687248229980e-02 -2.822910249233245850e-01 1.046526283025741577e-01 -2.275377959012985229e-01 1.487271934747695923e-01 -3.458124995231628418e-01 -1.604152470827102661e-01 3.643190562725067139e-01 2.918061241507530212e-02 5.155261233448982239e-02 1.236815974116325378e-01 2.277745753526687622e-01 2.793306410312652588e-01 3.585444390773773193e-02 -3.283965215086936951e-02 -2.316459715366363525e-01 -2.952861040830612183e-02 -7.054626941680908203e-02 -6.252226978540420532e-02 6.789464969187974930e-03 -5.969975143671035767e-02 5.770917609333992004e-02 -3.336640596389770508e-01 -1.578455716371536255e-01 -8.982971310615539551e-03 2.555024921894073486e-01 1.652976572513580322e-01 1.565667539834976196e-01 -2.704312279820442200e-02
-2.254809588193893433e-01 -6.733588129281997681e-02 3.810773789882659912e-02 -2.957549989223480225e-01 1.095026284456253052e-01 2.281901426613330841e-02 -5.800550058484077454e-02 4.301619902253150940e-02 -5.135210230946540833e-03 3.545955419540405273e-01 1.485620737075805664e-01 -2.418402731418609619e-01 9.698168933391571045e-02 -1.439220756292343140e-01 2.153738290071487427e-01 2.744191884994506836e-02 1.813323646783828735e-01 1.180400699377059937e-02 -1.157791838049888611e-01 -1.223520040512084961e-01 -4.116588458418846130e-02 1.209064126014709473e-01 -2.236774712800979614e-01 5.967518687248229980e-02 -1.423244625329971313e-01 -2.994100153446197510e-01 -4.982625842094421387e-01 1.411047726869583130e-01 1.980207711458206177e-01 -6.572175305336713791e-03 7.555957138538360596e-02 -7.074879948049783707e-03
1.858433187007904053e-01 -1.602623909711837769e-01 2.145870327949523926e-01 -3.462945818901062012e-01 3.467485308647155762e-01 6.270258128643035889e-02 -2.088020183145999908e-02 -9.097364544868469238e-02 -1.096129044890403748e-01 1.798741817474365234e-01 9.716577827930450439e-02 2.921516075730323792e-02 3.735656617209315300e-03 6.075082346796989441e-02 2.701910138130187988e-01 2.936685979366302490e-01 1.403248161077499390e-01 -1.286907307803630829e-02 -1.213551778346300125e-02 -3.073923587799072266e-01 6.290332227945327759e-02 -2.804445028305053711e-01 -5.612254142761230469e-02 1.350805759429931641e-01 -2.435742467641830444e-01 3.877259418368339539e-02 -1.309228986501693726e-01 -8.900880068540573120e-02 1.962534189224243164e-01 1.447495520114898682e-01 -1.399821368977427483e-03 -2.438392043113708496e-01
3.942654132843017578e-01 -2.322805970907211304e-01 6.814294308423995972e-02 -1.585880178026854992e-03 -1.769578643143177032e-02 -5.297667905688285828e-02 1.166568174958229065e-01 -8.905664086341857910e-02 4.211422428488731384e-02 1.501565724611282349e-01 1.245476454496383667e-01 5.851867794990539551e-02 1.354980766773223877e-01 -1.357673294842243195e-02 2.332702279090881348e-01 3.778525292873382568e-01 3.051062822341918945e-01 4.428305849432945251e-02 -2.194675803184509277e-01 -3.268201649188995361e-01 2.108711749315261841e-02 -1.006817370653152466e-01 -6.702192127704620361e-02 5.913727916777133942e-03 -1.511428207159042358e-01 -2.535650134086608887e-01 -1.218430548906326294e-01 -2.584573328495025635e-01 1.467496752738952637e-01 6.934212893247604370e-02 8.393671363592147827e-03 -2.048659622669219971e-01
-3.801493672654032707e-03 1.411214023828506470e-01 -9.383166581392288208e-02 -3.576418757438659668e-01 -4.527167975902557373e-02 3.366307169198989868e-02 1.463640183210372925e-01 2.410790026187896729e-01 1.986863911151885986e-01 1.248698830604553223e-01 1.110726892948150635e-01 -2.534134984016418457e-01 -1.368602458387613297e-02 5.693666171282529831e-03 7.729068398475646973e-02 4.403563141822814941e-01 -1.849544234573841095e-02 -1.068076416850090027e-01 -3.053260743618011475e-01 -1.015456467866897583e-01 1.016106456518173218e-01 -6.072835624217987061e-02 7.571617513895034790e-02 4.784471541643142700e-02 -1.150263249874114990e-01 -3.412989675998687744e-01 -1.620909571647644043e-01 -2.003189027309417725e-01 3.543395781889557838e-03 1.441450268030166626e-01 -1.390567123889923096e-01 -2.352400124073028564e-01
-8.018427342176437378e-02 -1.283848192542791367e-03 -8.017478883266448975e-02 1.456031203269958496e-01 -7.817438244819641113e-02 1.180676445364952087e-01 6.551679223775863647e-02 1.891281157732009888e-01 -1.890007108449935913e-01 -1.874107122421264648e-01 1.652104705572128296e-01 -1.571237891912460327e-01 -9.477649629116058350e-02 2.016509696841239929e-02 2.019080370664596558e-01 3.376341164112091064e-01 1.955874264240264893e-01 -1.395793166011571884e-02 -3.375813663005828857e-01 -2.770908772945404053e-01 -4.402106702327728271e-01 -1.566319316625595093e-01 5.076250061392784119e-02 3.577309846878051758e-02 -1.859320849180221558e-01 -2.112862318754196167e-01 -1.784471124410629272e-01 -1.517648100852966309e-01 7.539179176092147827e-02 1.317396461963653564e-01 -7.135456800460815430e-02 -7.254978269338607788e-02
-1.712583750486373901e-01 -7.133722305297851562e-02 -3.057758882641792297e-02 -6.794636696577072144e-02 -4.023223742842674255e-02 7.123258709907531738e-02 -8.926551789045333862e-02 4.112063646316528320e-01 2.073355764150619507e-01 5.166750773787498474e-02 2.532809078693389893e-01 -6.547698867507278919e-04 -6.112442817538976669e-03 -1.072425171732902527e-01 -1.763118952512741089e-01 4.958548545837402344e-01 2.742437720298767090e-01 9.108095429837703705e-03 1.517464369535446167e-01 -5.540274456143379211e-02 1.759790033102035522e-01 -1.346893459558486938e-01 6.454555317759513855e-03 9.778437763452529907e-02 1.657635271549224854e-01 -5.144589394330978394e-02 -2.559227347373962402e-01 -1.246939450502395630e-01 -2.813818678259849548e-02 6.725604087114334106e-02 -2.776466310024261475e-01 1.558792442083358765e-01
1.327967643737792969e-01 9.418250620365142822e-02 1.548694074153900146e-01 1.990954428911209106e-01 1.548296771943569183e-02 9.256110340356826782e-02 4.306454956531524658e-02 9.387933462858200073e-02 7.165207713842391968e-02 -1.266699135303497314e-01 3.500883579254150391e-01 -5.430177599191665649e-02 -5.642929300665855408e-02 -1.731813251972198486e-01 -1.437537819147109985e-01 2.432137429714202881e-01 3.388277888298034668e-01 -3.146723285317420959e-02 1.701716333627700806e-01 7.106743752956390381e-02 -6.532980501651763916e-02 -7.995695620775222778e-02 -1.783380061388015747e-01 1.725474838167428970e-03 -1.187446936964988708e-01 3.321875259280204773e-02 -3.187202513217926025e-01 -9.783530980348587036e-02 2.156490087509155273e-01 3.272245526313781738e-01 -1.353547871112823486e-01 -3.744069337844848633e-01
3.971220552921295166e-02 3.111159242689609528e-02 5.077359676361083984e-01 -2.607711851596832275e-01 1.168430075049400330e-01 -3.943431377410888672e-02 -2.132413238286972046e-01 4.074199870228767395e-02 -1.574357599020004272e-01 -1.718761026859283447e-02 2.723997533321380615e-01 -4.471945017576217651e-02 -4.692069068551063538e-02 -2.031629979610443115e-01 -4.073778912425041199e-02 1.713062077760696411e-01 3.461079001426696777e-01 -1.635725200176239014e-01 6.663395464420318604e-02 1.682689487934112549e-01 9.156443923711776733e-02 -1.724547743797302246e-01 -9.812650084495544434e-02 1.278946995735168457e-01 -1.999688707292079926e-02 5.830280861118808389e-05 -3.292216658592224121e-01 -7.000773400068283081e-02 1.601110100746154785e-01 6.043491885066032410e-02 2.167018204927444458e-01 -1.436664164066314697e-02
-1.445577740669250488e-01 1.665236949920654297e-01 -7.299645803868770599e-03 -3.417131304740905762e-01 1.057419925928115845e-01 -4.588427767157554626e-02 -5.356800928711891174e-02 3.661403656005859375e-01 1.675857007503509521e-01 1.183995455503463745e-01 3.671219199895858765e-02 -2.591817378997802734e-01 -6.157319247722625732e-02 -2.113732695579528809e-02 2.146265469491481781e-02 2.702609300613403320e-01 1.006622463464736938e-01 1.145727094262838364e-02 -1.971561759710311890e-01 -9.909939765930175781e-02 7.141427695751190186e-02 -3.654862046241760254e-01 -8.235564827919006348e-02 -2.552435100078582764e-01 -1.479811817407608032e-01 -3.209164440631866455e-01 -1.701506525278091431e-01 1.946485042572021484e-02 1.330139786005020142e-01 1.221932098269462585e-01 9.016194939613342285e-02 -1.772978603839874268e-01
1.896986067295074463e-01 5.297183617949485779e-02 2.090221941471099854e-01 1.254655718803405762e-01 2.334174700081348419e-02 1.079248264431953430e-01 -1.384128183126449585e-01 1.532328873872756958e-01 -9.422470629215240479e-02 -1.759615242481231689e-01 3.255609571933746338e-01 -4.887258410453796387e-01 -8.067165315151214600e-02 -1.260156482458114624e-01 1.459016054868698120e-01 1.542326211929321289e-01 1.491116434335708618e-01 -2.624388933181762695e-01 7.858554832637310028e-03 -2.017883956432342529e-01 4.251558333635330200e-02 4.135799407958984375e-02 3.095388971269130707e-02 1.128727793693542480e-01 1.142380014061927795e-01 1.814119368791580200e-01 -2.939827442169189453e-01 -1.409692168235778809e-01 1.140143647789955139e-01 1.829281002283096313e-01 -2.063373625278472900e-01 -6.631635129451751709e-02
1.009299680590629578e-01 -2.786868810653686523e-01 6.664080917835235596e-02 1.446868032217025757e-01 -3.653628379106521606e-02 -7.664939016103744507e-02 -1.734618544578552246e-01 1.561826467514038086e-01 3.310807645320892334e-01 1.967801339924335480e-02 4.795516133308410645e-01 -1.506826728582382202e-01 3.401948809623718262e-01 -1.126215141266584396e-02 -1.598948836326599121e-01 3.357735574245452881e-01 1.034580841660499573e-01 -1.482163965702056885e-01 -1.334161218255758286e-02 9.897792339324951172e-02 -9.388155490159988403e-02 -2.033626735210418701e-01 2.215571515262126923e-02 -1.026655733585357666e-01 3.068351000547409058e-02 -1.206146255135536194e-01 -1.498945355415344238e-01 -4.164088889956474304e-02 2.085907161235809326e-01 1.248368471860885620e-01 -7.225334644317626953e-02 -1.947131194174289703e-02
-1.909561455249786377e-01 6.289675831794738770e-02 2.053127810359001160e-02 -8.251210302114486694e-02 7.727784663438796997e-02 8.234443515539169312e-02 -2.093586027622222900e-01 1.637807786464691162e-01 -3.622436523437500000e-02 -4.857712686061859131e-01 4.388479590415954590e-01 5.798312276601791382e-02 9.515605121850967407e-02 -2.050603777170181274e-01 2.086727917194366455e-01 1.700117290019989014e-01 6.802719552069902420e-03 -9.956582635641098022e-02 -1.311842948198318481e-01 -1.332385838031768799e-01 -5.246884003281593323e-02 -8.811268955469131470e-02 2.464706450700759888e-01 7.679583504796028137e-03 -2.772195041179656982e-01 -1.657398343086242676e-01 2.031446434557437897e-03 1.939677074551582336e-02 6.151179783046245575e-03 1.910086572170257568e-01 7.977208495140075684e-02 -2.198237776756286621e-01
-2.679910957813262939e-01 3.728988021612167358e-02 -5.632896348834037781e-02 -2.545207440853118896e-01 2.696861885488033295e-02 1.763070672750473022e-01 1.126893013715744019e-01 3.920944929122924805e-01 1.315408945083618164e-01 2.100183069705963135e-01 7.170467823743820190e-02 -3.483640849590301514e-01 5.673856660723686218e-02 -5.972176324576139450e-03 7.793901115655899048e-02 2.637927830219268799e-01 4.290004447102546692e-02 3.235012665390968323e-02 -1.734848171472549438e-01 -1.522119157016277313e-02 -6.579740345478057861e-02 -1.834270060062408447e-01 -2.519844174385070801e-01 -1.245125234127044678e-01 -2.142021805047988892e-01 -2.315651476383209229e-01 -1.428303867578506470e-01 7.405478507280349731e-02 2.298168689012527466e-01 9.768372774124145508e-02 2.321568876504898071e-01 -4.390624538064002991e-02
8.494598418474197388e-02 -1.719988286495208740e-01 6.399837136268615723e-02 1.300168931484222412e-01 1.178927347064018250e-01 2.508120238780975342e-01 1.468096673488616943e-01 -1.244284883141517639e-01 -1.954534351825714111e-01 -3.546364232897758484e-02 3.992381691932678223e-01 3.681353759020566940e-03 -4.316798970103263855e-02 -1.608150601387023926e-01 -2.194224856793880463e-02 2.115634828805923462e-01 1.881831511855125427e-02 -1.257495284080505371e-01 1.288525573909282684e-02 2.511378563940525055e-02 2.005854099988937378e-01 -2.339080274105072021e-01 -1.826906502246856689e-01 1.403576284646987915e-01 -2.373872548341751099e-01 -6.238599121570587158e-02 -3.275136351585388184e-01 -2.998749725520610809e-02 1.151195317506790161e-01 4.181436598300933838e-01 -1.355064064264297485e-01 -1.291301548480987549e-01
-3.134749457240104675e-02 -1.147085726261138916e-01 8.584458380937576294e-02 -3.342289328575134277e-01 1.932494044303894043e-01 6.554895639419555664e-02 -1.497879624366760254e-01 -5.364366620779037476e-02 8.680074475705623627e-03 2.819802798330783844e-02 3.855718076229095459e-01 -3.012680448591709137e-02 7.630168646574020386e-02 8.529578149318695068e-02 7.798016816377639771e-02 1.958061754703521729e-01 2.902237176895141602e-01 -2.577608637511730194e-02 3.697414994239807129e-01 2.411352992057800293e-01 8.888068050146102905e-02 -9.704472124576568604e-02 -1.334086805582046509e-01 -4.620627500116825104e-03 -1.542444825172424316e-01 -7.552176713943481445e-03 -4.048608243465423584e-01 -2.832607133314013481e-03 1.351364254951477051e-01 8.451350778341293335e-02 2.247556298971176147e-01 -1.152769848704338074e-01
2.068864703178405762e-01 6.600482761859893799e-02 2.769133448600769043e-01 1.397956609725952148e-01 2.462868094444274902e-01 -7.013358920812606812e-02 -1.086210831999778748e-01 3.319532871246337891e-01 1.767402589321136475e-01 -4.056893661618232727e-02 3.555848896503448486e-01 4.459783062338829041e-02 5.245191603899002075e-02 -4.924364387989044189e-02 1.452625244855880737e-01 2.066594809293746948e-01 2.253589481115341187e-01 -2.260538749396800995e-02 3.447158932685852051e-01 2.051016129553318024e-02 5.163364112377166748e-02 -1.855227947235107422e-01 -1.201243549585342407e-01 1.550450362265110016e-02 -2.663596570491790771e-01 -1.381239891052246094e-01 -2.481393665075302124e-01 1.260127127170562744e-01 3.861856833100318909e-02 5.854275822639465332e-02 1.980803459882736206e-01 -6.940550357103347778e-02
-1.087316274642944336e-01 -4.812508448958396912e-02 -5.553903989493846893e-03 -6.173153221607208252e-02 2.328737080097198486e-01 -9.247931092977523804e-02 2.094741165637969971e-02 3.186086937785148621e-02 2.822356224060058594e-01 6.144633516669273376e-02 3.163621723651885986e-01 -8.895956724882125854e-02 2.862763404846191406e-01 -6.373907439410686493e-03 6.932037649676203728e-04 2.058752626180648804e-01 4.631653800606727600e-02 -2.223372273147106171e-02 -5.066130310297012329e-02 -6.254876405000686646e-02 -3.584875762462615967e-01 -2.314954996109008789e-01 2.462954372167587280e-01 1.928775608539581299e-01 -2.244035303592681885e-01 -1.257952600717544556e-01 -3.625183999538421631e-01 -1.296421140432357788e-01 2.568824887275695801e-01 8.843556046485900879e-02 -1.548732370138168335e-01 -2.614804916083812714e-02
-1.912218183279037476e-01 -7.654954493045806885e-02 1.169907897710800171e-01 -8.321043103933334351e-02 2.630524337291717529e-01 3.588640689849853516e-01 -1.222363933920860291e-01 -8.463499695062637329e-02 -1.065842732787132263e-01 5.974054802209138870e-03 3.188024461269378662e-01 -1.190596446394920349e-01 -2.887262403964996338e-02 -1.885422468185424805e-01 3.401181846857070923e-02 2.065945118665695190e-01 1.097532436251640320e-01 -2.422478795051574707e-01 1.733690500259399414e-01 -4.525537602603435516e-03 3.657744228839874268e-01 -2.763820886611938477e-01 -3.724858909845352173e-02 1.521834731101989746e-01 -1.067182645201683044e-01 -7.132013887166976929e-02 -1.859637498855590820e-01 -1.768429875373840332e-01 1.897533237934112549e-01 1.936459392309188843e-01 4.489324614405632019e-02 -1.267616599798202515e-01
3.955901414155960083e-02 -3.529190644621849060e-02 3.179890215396881104e-01 3.155709058046340942e-02 -2.025132179260253906e-01 8.704463392496109009e-02 -2.841322682797908783e-02 3.866178542375564575e-02 -7.093740254640579224e-02 1.132641360163688660e-02 2.636833786964416504e-01 -1.838252246379852295e-01 4.740522801876068115e-02 -7.781045883893966675e-02 3.535079061985015869e-01 1.799053698778152466e-01 -7.549476623535156250e-02 -3.095075190067291260e-01 2.552153076976537704e-03 -8.022926002740859985e-02 -1.052496372722089291e-03 1.862612180411815643e-02 -1.999887973070144653e-01 2.837377488613128662e-01 -2.201633006334304810e-01 -1.426276713609695435e-01 -2.087631374597549438e-01 -1.461653262376785278e-01 1.330445259809494019e-01 1.715838313102722168e-01 -3.948604464530944824e-01 6.681247800588607788e-02
9.949051775038242340e-03 5.517840851098299026e-03 1.867216080427169800e-01 4.627271369099617004e-02 2.945845946669578552e-02 2.807925939559936523e-01 -2.672529816627502441e-01 -1.033173799514770508e-01 3.612288087606430054e-02 -8.767603337764739990e-02 2.979113161563873291e-01 -6.538282334804534912e-02 -1.035720705986022949e-01 -2.402792125940322876e-02 1.076069846749305725e-01 2.551703015342354774e-03 2.236332893371582031e-01 -1.455513294786214828e-02 1.597171574831008911e-01 -1.324664205312728882e-01 1.616609841585159302e-01 -2.374620437622070312e-01 -4.316225647926330566e-02 2.736490219831466675e-02 -1.427035480737686157e-01 -2.208747416734695435e-01 -2.339470982551574707e-01 -2.139306366443634033e-01 2.673063576221466064e-01 4.224273264408111572e-01 1.476532127708196640e-02 -2.792261838912963867e-01
-1.712775528430938721e-01 8.540254831314086914e-02 1.296547949314117432e-01 -2.708330750465393066e-01 -4.066937789320945740e-02 2.277556657791137695e-01 6.602030992507934570e-02 -1.115335971117019653e-01 2.297154814004898071e-01 1.256804913282394409e-01 3.753359019756317139e-01 -1.326876282691955566e-01 -9.284741431474685669e-02 -1.978773809969425201e-02 3.480678498744964600e-01 3.346245884895324707e-01 4.804150015115737915e-02 5.324849858880043030e-02 -2.002247124910354614e-01 9.441144019365310669e-02 -1.903495006263256073e-02 1.868307441473007202e-01 -2.120779454708099365e-01 -1.732234843075275421e-02 1.660417914390563965e-01 -2.175170630216598511e-01 -2.037187069654464722e-01 -1.508927997201681137e-02 6.340879481285810471e-04 -3.424269706010818481e-02 -2.205176055431365967e-01 -1.805379986763000488e-01
-1.868394613265991211e-01 1.826912611722946167e-01 6.999511271715164185e-02 6.090350449085235596e-02 7.528620213270187378e-02 -5.289675667881965637e-02 1.740390062332153320e-01 5.230585336685180664e-01 -2.246736586093902588e-01 7.745942473411560059e-02 1.058857515454292297e-01 -6.248156540095806122e-03 2.668061256408691406e-01 -1.726449131965637207e-01 2.537857592105865479e-01 1.406590491533279419e-01 1.207535639405250549e-01 -2.528245151042938232e-01 -9.902717918157577515e-02 2.639860101044178009e-02 1.116928234696388245e-01 -3.037831000983715057e-02 -2.261509448289871216e-01 -1.154446005821228027e-01 -1.453375220298767090e-01 6.158261746168136597e-02 -1.274331361055374146e-01 -3.675076737999916077e-02 2.157202921807765961e-02 3.093666434288024902e-01 -1.651931554079055786e-01 -1.581318378448486328e-01
-3.261609002947807312e-02 -2.683256566524505615e-01 6.994033604860305786e-02 -1.113818660378456116e-01 6.142473965883255005e-02 -1.548505760729312897e-02 2.129164785146713257e-01 2.607521116733551025e-01 1.281414180994033813e-01 -1.702302843332290649e-01 1.464333683252334595e-01 1.310510444454848766e-03 2.385210543870925903e-01 -1.132180467247962952e-01 4.287983477115631104e-02 2.762382924556732178e-01 -8.016674220561981201e-02 4.719139076769351959e-03 -1.414659172296524048e-01 -1.598252952098846436e-01 1.027937680482864380e-01 -1.033856421709060669e-01 2.590380236506462097e-02 -2.960323914885520935e-02 -3.290770649909973145e-01 -3.970747813582420349e-02 -4.686334431171417236e-01 -2.347586750984191895e-01 2.343371808528900146e-01 -9.955459088087081909e-02 1.242794841527938843e-01 -1.947463452816009521e-01
6.021466478705406189e-02 -1.143914535641670227e-01 2.789279222488403320e-01 -3.955501317977905273e-01 1.256316900253295898e-01 8.044461905956268311e-02 -7.722531259059906006e-02 1.615357697010040283e-01 -1.784834712743759155e-01 -5.372689291834831238e-02 1.789323240518569946e-01 -6.495745480060577393e-02 -1.614494025707244873e-01 1.049186289310455322e-01 2.257688641548156738e-01 1.383477896451950073e-01 -8.125048130750656128e-02 7.966941595077514648e-02 1.767085939645767212e-01 -2.054664790630340576e-01 4.939134418964385986e-02 -1.704687625169754028e-01 -2.014508098363876343e-01 2.537295781075954437e-02 -2.545855939388275146e-01 -1.332639604806900024e-01 -4.846054911613464355e-01 -1.351211220026016235e-01 5.758572742342948914e-02 -2.738633751869201660e-02 1.320062577724456787e-01 1.641714759171009064e-02
-2.780359685420989990e-01 4.652512818574905396e-02 9.441939741373062134e-02 -1.241196468472480774e-01 7.083074003458023071e-02 1.557545810937881470e-01 1.197120174765586853e-01 1.787258535623550415e-01 -1.478395890444517136e-02 -1.560466587543487549e-01 1.007446795701980591e-01 -1.789722144603729248e-01 -7.881768979132175446e-03 -1.568626612424850464e-01 -3.236851468682289124e-02 3.693596422672271729e-01 1.636440604925155640e-01 -1.301028132438659668e-01 -1.118532102555036545e-02 -2.894473373889923096e-01 9.209444373846054077e-02 -8.117523044347763062e-02 9.742234647274017334e-02 3.212592601776123047e-01 -9.240058064460754395e-02 4.180076345801353455e-02 -3.209069073200225830e-01 8.819483965635299683e-02 -1.906173229217529297e-01 5.381551012396812439e-02 -2.904803156852722168e-01 -3.028748631477355957e-01
2.350714430212974548e-02 2.732979953289031982e-01 2.453496754169464111e-01 -1.347068697214126587e-01 2.047421038150787354e-01 2.626186013221740723e-01 -5.654209852218627930e-02 3.257725015282630920e-02 7.208306342363357544e-02 1.432061791419982910e-01 3.087352514266967773e-01 -1.465704739093780518e-01 1.572273969650268555e-01 -9.025666862726211548e-02 -7.168629020452499390e-02 3.424997627735137939e-01 -1.525770127773284912e-02 -7.089892029762268066e-02 6.649712473154067993e-02 1.918742209672927856e-01 2.425201833248138428e-01 -2.181293368339538574e-01 -1.920197010040283203e-01 -7.552843540906906128e-02 -7.454320043325424194e-02 -1.275710016489028931e-01 -4.125041663646697998e-01 8.606772869825363159e-02 1.553273200988769531e-01 5.965998396277427673e-02 6.315014511346817017e-02 -8.312171697616577148e-02
-1.578080505132675171e-01 3.056755522266030312e-03 -1.698544174432754517e-01 8.566876500844955444e-02 1.063512414693832397e-01 2.692409418523311615e-02 2.389978021383285522e-01 3.875747919082641602e-01 -4.313784092664718628e-02 -4.322005435824394226e-02 2.846256792545318604e-01 -2.858920954167842865e-02 1.482044160366058350e-01 -2.631173655390739441e-02 2.553038895130157471e-01 1.309335529804229736e-01 2.444078447297215462e-03 -4.017838835716247559e-02 1.580795496702194214e-01 -1.354100406169891357e-01 1.646122485399246216e-01 1.250034272670745850e-01 -2.372343242168426514e-01 2.850668132305145264e-01 -1.942115128040313721e-01 -3.082104623317718506e-01 -1.822367608547210693e-01 -1.274555027484893799e-01 8.782285451889038086e-02 2.679687738418579102e-01 2.040094584226608276e-01 -2.170643024146556854e-02
1.556004136800765991e-01 6.433255970478057861e-02 1.030248627066612244e-01 -1.320813745260238647e-01 5.158400628715753555e-03 1.599256880581378937e-02 -1.012133210897445679e-01 1.548494398593902588e-01 1.759814023971557617e-01 2.184382528066635132e-01 2.918945550918579102e-01 1.081726998090744019e-01 3.083321154117584229e-01 -2.061341255903244019e-01 3.248014450073242188e-01 4.169050455093383789e-01 2.051376551389694214e-01 1.811936348676681519e-01 -9.651735424995422363e-02 -7.423833757638931274e-02 -2.807673215866088867e-01 -2.516018152236938477e-01 -2.680316008627414703e-02 -1.073777303099632263e-01 -8.401876688003540039e-02 5.552021041512489319e-02 4.825069010257720947e-02 -1.758898049592971802e-01 1.392444223165512085e-01 -3.178634122014045715e-02 -1.146242488175630569e-02 -9.258359670639038086e-02
-3.320475295186042786e-02 -1.221860647201538086e-01 -3.446283936500549316e-02 1.342554297298192978e-02 -2.697566710412502289e-02 5.577844008803367615e-02 -1.687451452016830444e-01 1.045706346631050110e-01 -3.767620027065277100e-02 3.898600935935974121e-01 2.640855014324188232e-01 1.277439892292022705e-01 1.176315993070602417e-01 -2.569514214992523193e-01 -5.292541533708572388e-02 2.395827472209930420e-01 3.250704109668731689e-01 -4.274786636233329773e-02 -1.130187958478927612e-01 -2.267944067716598511e-01 3.784488141536712646e-01 7.069613039493560791e-02 -1.748641133308410645e-01 -2.644865587353706360e-02 8.264516294002532959e-02 -6.898964196443557739e-02 -1.669742912054061890e-01 -3.096397779881954193e-02 8.687180280685424805e-02 2.081142812967300415e-01 -1.732996106147766113e-01 -2.954548895359039307e-01
-2.050515264272689819e-01 7.111126929521560669e-02 7.985112071037292480e-02 -7.549020648002624512e-02 6.358063966035842896e-02 3.218667209148406982e-01 1.392152607440948486e-01 1.711203008890151978e-01 -7.799943909049034119e-03 -2.792472839355468750e-01 3.254391551017761230e-01 -2.293158322572708130e-01 2.231442481279373169e-01 1.476605385541915894e-01 -9.853994101285934448e-02 1.810898929834365845e-01 2.177064865827560425e-02 4.315127432346343994e-02 7.910011708736419678e-02 -4.660550504922866821e-02 -1.330632865428924561e-01 -8.708095550537109375e-02 -1.351888626813888550e-01 -1.605528295040130615e-01 3.679297491908073425e-02 -3.359698951244354248e-01 -3.810691535472869873e-01 7.207833230495452881e-02 5.856351554393768311e-02 1.021754592657089233e-01 -1.919668018817901611e-01 -1.959977447986602783e-01
-9.972887486219406128e-02 -1.702251434326171875e-01 2.932148519903421402e-03 1.148876771330833435e-01 1.198146268725395203e-01 1.587106436491012573e-01 9.917153976857662201e-03 2.775748670101165771e-01 3.480170294642448425e-02 -4.115870967507362366e-02 2.803274095058441162e-01 -3.376744389533996582e-01 -1.159819075837731361e-03 -5.582066997885704041e-02 -1.339359730482101440e-01 1.537531614303588867e-01 -6.093825399875640869e-02 -2.881660498678684235e-02 -9.303425997495651245e-02 1.026374660432338715e-02 1.928998082876205444e-01 -8.245556801557540894e-02 -1.601547151803970337e-01 -1.454754546284675598e-02 -2.691884040832519531e-01 -2.968532741069793701e-01 -3.314061760902404785e-01 3.159957230091094971e-01 -1.949667371809482574e-02 1.171281114220619202e-01 -8.462331444025039673e-02 -3.409798443317413330e-01
1.149430200457572937e-01 4.032038524746894836e-02 1.116022840142250061e-01 1.955048367381095886e-02 -1.258034557104110718e-01 -1.847334355115890503e-01 2.588505446910858154e-01 3.029255568981170654e-01 1.753211319446563721e-01 1.654315739870071411e-01 1.992029547691345215e-01 -1.707224100828170776e-01 2.349549159407615662e-02 8.826165646314620972e-02 6.138648465275764465e-02 3.966302573680877686e-01 -2.348634786903858185e-02 -2.869335561990737915e-02 5.904249381273984909e-03 -2.008918672800064087e-02 -8.115782588720321655e-02 -1.791426986455917358e-01 -2.031691223382949829e-01 -8.614072203636169434e-02 5.810021609067916870e-02 4.011282697319984436e-02 -2.786231338977813721e-01 -5.068638175725936890e-02 5.159090086817741394e-02 4.582197368144989014e-01 1.493236571550369263e-01 -2.407207638025283813e-01
-7.505267858505249023e-02 1.385260224342346191e-01 4.904622212052345276e-02 -3.571931719779968262e-01 4.338846355676651001e-02 -2.873075567185878754e-02 -1.093517057597637177e-02 2.728975117206573486e-01 6.858631968498229980e-02 -5.274878442287445068e-02 2.328232526779174805e-01 -1.265742927789688110e-01 9.708422422409057617e-02 -2.637718915939331055e-01 1.746412515640258789e-01 1.234477609395980835e-01 7.367755472660064697e-02 -1.151770204305648804e-01 1.613217964768409729e-02 8.306943625211715698e-02 1.008851379156112671e-01 3.084479132667183876e-03 -8.151029795408248901e-02 -4.084843695163726807e-01 -3.461382091045379639e-01 -4.211758822202682495e-02 -1.780145764350891113e-01 3.255377411842346191e-01 1.558639258146286011e-01 2.203604727983474731e-01 -4.729476571083068848e-02 1.467854529619216919e-01
-1.040391549468040466e-01 -1.008880063891410828e-01 4.914135113358497620e-02 -1.309755295515060425e-01 1.402423977851867676e-01 -1.761273667216300964e-02 -9.069230407476425171e-02 -2.856458537280559540e-02 -1.344251483678817749e-01 1.481084246188402176e-02 5.244967341423034668e-01 6.115223467350006104e-02 -1.651766598224639893e-01 3.156555294990539551e-01 2.657545804977416992e-01 3.104872703552246094e-01 1.867318339645862579e-02 -6.286690384149551392e-02 1.793845742940902710e-01 -3.074100613594055176e-01 1.261320114135742188e-01 1.318518258631229401e-02 2.037295401096343994e-01 -3.102121176198124886e-03 -2.385919243097305298e-01 -5.046663433313369751e-02 -1.559073328971862793e-01 6.832884252071380615e-02 6.229174509644508362e-02 1.230879947543144226e-01 -8.185722678899765015e-02 1.912425607442855835e-01
2.906733192503452301e-02 -2.973208725452423096e-01 -2.615493955090641975e-03 -1.299230307340621948e-01 1.410819590091705322e-02 2.096739858388900757e-01 2.328282445669174194e-01 -1.109994277358055115e-01 -1.587972790002822876e-01 -9.187102317810058594e-02 3.500493466854095459e-01 -4.657317325472831726e-02 2.799299657344818115e-01 -2.104858309030532837e-01 -5.497734062373638153e-03 3.591846227645874023e-01 2.096601128578186035e-01 -2.551444992423057556e-02 -1.022097021341323853e-01 1.406662911176681519e-01 4.054706916213035583e-02 -1.587853133678436279e-01 -1.522993445396423340e-01 6.026219576597213745e-02 -8.753822743892669678e-02 1.155834421515464783e-01 -9.003110975027084351e-02 6.358106434345245361e-02 2.440085858106613159e-01 3.545424938201904297e-01 -1.614611893892288208e-01 -1.003262307494878769e-02
4.675051197409629822e-03 8.322848379611968994e-02 -8.029880933463573456e-03 -1.599716991186141968e-01 -2.462508901953697205e-02 -1.085585057735443115e-01 4.717732593417167664e-02 4.299935400485992432e-01 -9.794993698596954346e-02 -1.981324516236782074e-02 3.063126802444458008e-01 -1.430747006088495255e-02 -1.306291669607162476e-01 -3.251398205757141113e-01 1.832382977008819580e-01 2.918085753917694092e-01 2.515566945075988770e-01 -7.569198310375213623e-02 -3.123062252998352051e-01 -9.595325216650962830e-03 1.602342277765274048e-01 1.072621252387762070e-02 -8.686605095863342285e-02 -2.621441185474395752e-01 -2.884989976882934570e-01 -1.351058185100555420e-01 -4.490962624549865723e-02 1.428820788860321045e-01 3.737089410424232483e-02 5.981726944446563721e-02 -3.718797117471694946e-02 1.529356539249420166e-01
-5.286588147282600403e-02 1.888746172189712524e-01 -3.435720130801200867e-02 -5.465178489685058594e-01 6.317635625600814819e-02 3.933894261717796326e-02 2.527520991861820221e-02 3.247481584548950195e-01 -6.052305921912193298e-02 -1.223126575350761414e-01 2.194661647081375122e-01 -1.394120752811431885e-01 5.487779155373573303e-02 -8.705447614192962646e-02 7.032742351293563843e-02 2.145687341690063477e-01 6.051945686340332031e-02 -2.734636142849922180e-02 -2.323144376277923584e-01 -2.274459749460220337e-01 -1.017041578888893127e-01 -1.659994125366210938e-01 1.614047884941101074e-01 2.144963443279266357e-01 -3.501420374959707260e-03 -3.127219676971435547e-01 -4.679610952734947205e-02 -5.218199454247951508e-03 1.114277988672256470e-01 1.225761398673057556e-01 1.291046589612960815e-01 -1.949993818998336792e-01
1.224812269210815430e-01 8.327226340770721436e-02 1.146765425801277161e-01 1.825227774679660797e-02 3.148365765810012817e-02 1.860139071941375732e-01 -1.398331373929977417e-01 1.451307982206344604e-01 -2.408199384808540344e-02 -9.519069455564022064e-03 3.927993774414062500e-01 3.298840671777725220e-02 1.073279306292533875e-01 -5.947175621986389160e-02 -4.011379182338714600e-02 -1.264261901378631592e-01 -2.379851788282394409e-02 -1.417564507573843002e-02 -2.564306557178497314e-01 -4.175236448645591736e-03 -8.284652233123779297e-02 -1.034486070275306702e-01 -2.501615285873413086e-01 3.864715993404388428e-02 -4.784451425075531006e-01 -1.381130516529083252e-02 -7.076320052146911621e-02 -1.124713346362113953e-01 -1.437433529645204544e-02 3.198179602622985840e-01 -1.719099469482898712e-02 -4.493863582611083984e-01
-1.004629358649253845e-01 2.743015065789222717e-02 3.423181772232055664e-01 1.737970858812332153e-02 -9.746729582548141479e-02 3.016727566719055176e-01 3.094813525676727295e-01 1.857143342494964600e-01 1.216229125857353210e-01 -1.110442820936441422e-02 2.242872714996337891e-01 -2.192730605602264404e-01 -1.466902345418930054e-02 -8.058433979749679565e-02 2.793188989162445068e-01 4.267323315143585205e-01 -1.184156835079193115e-01 -8.146890997886657715e-02 7.284741848707199097e-02 -2.018499374389648438e-01 -1.563043445348739624e-01 1.635180413722991943e-01 -4.898768384009599686e-03 1.407641321420669556e-01 -1.086430274881422520e-03 -8.278189599514007568e-02 -2.134251147508621216e-01 -1.135177239775657654e-01 2.301922254264354706e-02 1.685497760772705078e-01 -1.266002506017684937e-01 -1.131029501557350159e-01
1.783625036478042603e-01 -1.169175431132316589e-01 1.327065378427505493e-01 -9.485552459955215454e-02 1.338363587856292725e-01 3.843439817428588867e-01 -7.793022692203521729e-02 -1.204619463533163071e-02 6.419952958822250366e-02 2.851761877536773682e-02 5.376769304275512695e-01 -1.763624548912048340e-01 5.088129267096519470e-02 -1.890006661415100098e-01 2.943030744791030884e-02 2.154143303632736206e-01 -1.057881712913513184e-01 -1.106990352272987366e-01 2.212771177291870117e-01 -1.425436884164810181e-01 4.688064008951187134e-02 5.861762166023254395e-02 -3.358837962150573730e-02 9.648086875677108765e-02 -5.051369965076446533e-02 3.600866347551345825e-02 -2.368712127208709717e-01 1.181398611515760422e-02 3.142719566822052002e-01 1.044497359544038773e-02 -5.782949924468994141e-02 2.724500894546508789e-01
2.829106710851192474e-02 3.311616182327270508e-01 9.267813293263316154e-04 -2.484976053237915039e-01 2.234525382518768311e-01 2.897544801235198975e-01 -1.112361997365951538e-01 1.238320022821426392e-01 3.495072573423385620e-02 -1.309399157762527466e-01 1.250224709510803223e-01 1.653661578893661499e-01 8.988228440284729004e-02 1.070089861750602722e-01 2.431243807077407837e-01 2.768825590610504150e-01 6.541544198989868164e-02 -1.776439696550369263e-01 1.273956596851348877e-01 -2.234303578734397888e-02 -1.654536575078964233e-01 1.860697865486145020e-01 -9.486284106969833374e-02 9.415514022111892700e-02 -2.997760474681854248e-01 -1.326708495616912842e-01 -3.383893072605133057e-01 -6.566804647445678711e-02 2.502873539924621582e-01 1.346393823623657227e-01 8.650217205286026001e-02 5.068638175725936890e-02
-7.568809390068054199e-02 -7.256869971752166748e-02 1.790532320737838745e-01 -6.406552344560623169e-02 -6.126043200492858887e-02 1.826826632022857666e-01 -1.040776073932647705e-01 -8.013256639242172241e-02 1.826332882046699524e-02 -8.087643980979919434e-02 3.719632029533386230e-01 -4.331575706601142883e-02 -1.510323304682970047e-02 -1.642624884843826294e-01 8.894455432891845703e-02 -1.383166015148162842e-01 3.156063854694366455e-01 -3.681535422801971436e-01 1.537143439054489136e-01 -1.205958276987075806e-01 2.331370413303375244e-01 -2.859772741794586182e-01 3.212877083569765091e-03 -6.944713741540908813e-02 -1.618444323539733887e-01 -2.128636240959167480e-01 -1.930805742740631104e-01 -1.693448126316070557e-01 2.617479860782623291e-01 2.472915947437286377e-01 -2.967775054275989532e-02 -1.216878443956375122e-01
-2.523934543132781982e-01 -1.849740557372570038e-02 -5.703999474644660950e-02 -7.579398900270462036e-02 -1.772469729185104370e-01 -2.665629088878631592e-01 6.962659209966659546e-02 2.820391654968261719e-01 8.329024910926818848e-02 -1.829709671437740326e-02 2.458776980638504028e-01 -1.210537031292915344e-01 -1.293670386075973511e-01 9.316777810454368591e-03 2.926025986671447754e-01 2.737753987312316895e-01 -4.523498937487602234e-02 -1.295655369758605957e-01 -2.447173744440078735e-01 -5.224940553307533264e-02 -1.869298219680786133e-01 -9.275790303945541382e-02 5.301203578710556030e-02 1.237450614571571350e-01 -2.366372644901275635e-01 -1.653536558151245117e-01 -2.333548814058303833e-01 1.141339242458343506e-01 -4.511676088441163301e-04 2.570506036281585693e-01 -6.039015203714370728e-02 -3.415476083755493164e-01
-1.578100956976413727e-02 -7.032261043787002563e-02 1.578428745269775391e-01 -1.186761260032653809e-01 8.190656080842018127e-03 -1.064262986183166504e-01 1.112638711929321289e-01 3.123909533023834229e-01 9.111166745424270630e-02 -3.143336474895477295e-01 2.746475934982299805e-01 -3.667845577001571655e-02 2.853915989398956299e-01 -1.036285310983657837e-01 1.194296330213546753e-01 3.277573287487030029e-01 3.776315972208976746e-02 -1.473075896501541138e-01 -3.733770251274108887e-01 1.625891923904418945e-01 1.212202683091163635e-01 -3.225430473685264587e-02 -2.488056123256683350e-01 -4.320185258984565735e-02 -2.272773832082748413e-01 5.557130649685859680e-02 -2.602325975894927979e-01 2.646233513951301575e-02 -3.290535137057304382e-02 -7.444540411233901978e-02 -3.003046475350856781e-02 -1.936985403299331665e-01
2.504411898553371429e-02 -3.024648129940032959e-02 2.949721813201904297e-01 -2.036934643983840942e-01 -2.950294315814971924e-01 -9.960843622684478760e-02 -2.406144440174102783e-01 7.980230450630187988e-02 1.078060790896415710e-01 -1.453927606344223022e-01 2.627506554126739502e-01 -8.754318207502365112e-02 1.234046667814254761e-01 -5.614336207509040833e-02 6.174106523394584656e-02 4.509979486465454102e-02 1.365338414907455444e-01 -1.304161101579666138e-01 -3.174728155136108398e-01 1.008196696639060974e-01 -3.993188962340354919e-02 1.411669105291366577e-01 -2.084405347704887390e-02 -5.892661958932876587e-02 -2.450011521577835083e-01 -3.115334212779998779e-01 -1.328543573617935181e-01 1.557159870862960815e-01 -7.015941664576530457e-03 4.090217351913452148e-01 -5.220480635762214661e-02 -1.842775791883468628e-01
8.239357918500900269e-02 -2.385617233812808990e-02 2.863529371097683907e-03 -1.921149156987667084e-02 -1.377279311418533325e-01 -8.785142004489898682e-02 -7.522047311067581177e-02 2.048601657152175903e-01 -4.012645408511161804e-02 2.738525532186031342e-02 3.549710512161254883e-01 2.194573879241943359e-01 -5.920150876045227051e-02 5.441300943493843079e-02 7.872382551431655884e-02 3.726572692394256592e-01 -6.488300859928131104e-02 6.850556284189224243e-02 1.457838863134384155e-01 -2.463792115449905396e-01 5.649208426475524902e-01 -2.669470198452472687e-02 7.848546956665813923e-04 6.221448257565498352e-02 -2.256555259227752686e-01 -1.538174748420715332e-01 -1.208512485027313232e-01 -9.214679896831512451e-02 2.059827595949172974e-01 1.473494172096252441e-01 -6.658980995416641235e-02 9.518711268901824951e-02
1.621871888637542725e-01 -2.506364583969116211e-01 2.435038089752197266e-01 -1.714955200441181660e-03 3.471191599965095520e-02 -7.165542244911193848e-02 8.441352099180221558e-02 1.117587536573410034e-01 2.778630889952182770e-02 -7.348968833684921265e-02 2.588254213333129883e-01 -9.750129282474517822e-02 1.517316140234470367e-02 5.873032286763191223e-02 4.647011458873748779e-01 2.169799506664276123e-01 -6.684117019176483154e-02 2.495385333895683289e-02 1.549314558506011963e-01 -2.523718774318695068e-01 1.688034087419509888e-02 -1.118519976735115051e-01 -2.153814584016799927e-01 5.789832025766372681e-02 -2.126393765211105347e-01 -1.599403470754623413e-01 -1.285399943590164185e-01 -3.804965317249298096e-01 2.431870847940444946e-01 1.269744634628295898e-01 9.757283329963684082e-02 -6.360307335853576660e-02
1.331257447600364685e-02 -1.995711028575897217e-01 1.544418185949325562e-01 -2.031295746564865112e-01 -1.090249419212341309e-01 1.394609212875366211e-01 1.618308722972869873e-01 9.469420462846755981e-02 -1.141278892755508423e-01 1.437064409255981445e-01 4.203460216522216797e-01 -3.279050067067146301e-02 1.659294776618480682e-02 2.748229801654815674e-01 3.676014840602874756e-01 3.733715042471885681e-02 1.187601163983345032e-01 -5.568703636527061462e-02 2.377301752567291260e-01 -9.140954166650772095e-02 1.302480604499578476e-02 -1.085095852613449097e-01 -1.656808704137802124e-02 -8.611149340867996216e-02 -1.332106441259384155e-01 -3.649615645408630371e-01 -1.545144617557525635e-01 -1.677842438220977783e-01 8.117086440324783325e-02 2.598497867584228516e-01 1.365577131509780884e-01 -8.473809808492660522e-02
-1.914341151714324951e-01 -1.990382000803947449e-02 1.112084761261940002e-01 -1.327334195375442505e-01 -1.951451748609542847e-01 -1.593594625592231750e-02 2.310299500823020935e-02 2.772820591926574707e-01 1.872698813676834106e-01 -2.136201709508895874e-01 3.820204138755798340e-01 -1.248603463172912598e-01 -9.616843611001968384e-02 -7.612884789705276489e-02 3.888786435127258301e-01 1.095272824168205261e-01 1.068332344293594360e-01 -1.514155268669128418e-01 -2.331197261810302734e-01 1.871902942657470703e-01 -7.492236793041229248e-02 -8.026336878538131714e-02 8.272251486778259277e-02 2.090293765068054199e-01 -2.802011370658874512e-01 1.327423099428415298e-02 -6.380984932184219360e-02 3.682091087102890015e-02 2.564408071339130402e-02 1.759551167488098145e-01 -1.214502379298210144e-01 -2.826929390430450439e-01
-6.329569220542907715e-02 -2.149570733308792114e-02 1.619060710072517395e-02 -4.231747984886169434e-01 2.167934030294418335e-01 1.524834781885147095e-01 1.017111092805862427e-01 3.224603235721588135e-01 2.525114715099334717e-01 -4.370601102709770203e-02 9.713559597730636597e-02 -1.718722879886627197e-01 6.721013784408569336e-02 -8.302827924489974976e-02 1.579990088939666748e-01 2.866418063640594482e-01 3.067905604839324951e-01 -1.383302807807922363e-01 -1.853692382574081421e-01 -1.657810360193252563e-01 -3.786099329590797424e-02 -2.049670964479446411e-01 2.108323425054550171e-01 1.643630266189575195e-01 -5.882142856717109680e-02 -1.795626580715179443e-01 4.538850113749504089e-02 4.501918703317642212e-02 1.417655497789382935e-01 -6.197281181812286377e-02 -5.009102448821067810e-02 -2.284348905086517334e-01
1.340553909540176392e-01 -8.192709833383560181e-02 3.084777593612670898e-01 1.374797970056533813e-01 -1.291435360908508301e-01 -3.148945048451423645e-02 2.576000615954399109e-02 2.826796174049377441e-01 -1.279113143682479858e-01 2.154467403888702393e-01 2.475307732820510864e-01 -1.696522906422615051e-02 2.560580894351005554e-02 -2.002853304147720337e-01 2.338428944349288940e-01 2.515585124492645264e-01 -2.286206483840942383e-01 -2.776750624179840088e-01 2.535026706755161285e-02 -2.163831591606140137e-01 2.758025377988815308e-02 3.121780976653099060e-02 -6.418693810701370239e-02 1.955732405185699463e-01 -1.014589369297027588e-01 -4.496624227613210678e-03 -1.890217661857604980e-01 -1.699020117521286011e-01 3.075043857097625732e-01 1.833338588476181030e-01 -2.295264154672622681e-01 5.694793164730072021e-02
-7.493145763874053955e-03 -1.119843944907188416e-01 2.009349316358566284e-01 2.477588206529617310e-01 -5.835592001676559448e-02 7.411526143550872803e-02 -3.163026645779609680e-02 -6.891634315252304077e-02 -9.726986289024353027e-02 1.924698650836944580e-01 3.334834575653076172e-01 -1.914463490247726440e-01 3.525223582983016968e-02 -1.642219126224517822e-01 -3.330407291650772095e-02 3.515484035015106201e-01 1.942171454429626465e-01 -1.263705492019653320e-01 4.689864069223403931e-02 -4.897735267877578735e-02 -6.314877420663833618e-02 -3.485549986362457275e-01 -2.647748887538909912e-01 -1.176919043064117432e-01 -2.030005306005477905e-01 -5.292186047881841660e-03 -2.017162144184112549e-01 4.470267519354820251e-02 8.202978223562240601e-02 2.467914521694183350e-01 -1.666709035634994507e-01 -2.768700718879699707e-01
-1.892145536839962006e-02 2.725591957569122314e-01 3.001077771186828613e-01 -4.450295493006706238e-02 1.795172244310379028e-01 -1.198029965162277222e-01 1.756944358348846436e-01 3.127984404563903809e-01 -8.508129417896270752e-02 -1.069643069058656693e-02 3.573986291885375977e-01 1.058158464729785919e-03 1.268491297960281372e-01 9.566253423690795898e-02 1.435794085264205933e-01 1.129869818687438965e-01 2.712852060794830322e-01 -4.603979364037513733e-02 4.215654358267784119e-02 -7.324986159801483154e-02 3.142625987529754639e-01 -3.407078087329864502e-01 -1.961212791502475739e-02 -2.043394893407821655e-01 -8.081198483705520630e-02 4.095173440873622894e-03 -2.476362735033035278e-01 5.066850036382675171e-02 1.867034733295440674e-01 2.322804927825927734e-02 9.018564224243164062e-02 1.024544611573219299e-01
-2.608338594436645508e-01 -5.522368475794792175e-02 -6.678449362516403198e-02 -2.180566489696502686e-01 -1.055485308170318604e-01 9.510611183941364288e-03 6.359554082155227661e-02 1.667842119932174683e-01 1.666166633367538452e-02 -4.782174527645111084e-02 9.838290512561798096e-02 2.861715853214263916e-02 5.637170746922492981e-02 6.495560053735971451e-03 -5.337292701005935669e-02 1.458911597728729248e-01 3.721991181373596191e-01 -1.472908258438110352e-01 -1.143697723746299744e-01 -7.118904590606689453e-02 -5.300161615014076233e-02 2.709075808525085449e-02 -1.767035722732543945e-01 1.587284356355667114e-01 2.085400745272636414e-02 -3.153426349163055420e-01 -3.255445063114166260e-01 -1.180116832256317139e-02 8.297089487314224243e-02 3.304239511489868164e-01 -2.598994970321655273e-01 -4.067629873752593994e-01
7.102679461240768433e-02 2.131080478429794312e-01 1.230431944131851196e-01 -1.795708090066909790e-01 9.492833912372589111e-02 3.234821259975433350e-01 -2.192487418651580811e-01 2.214467823505401611e-01 -8.330858498811721802e-02 -1.222428902983665466e-01 2.060012817382812500e-01 2.460643351078033447e-01 -4.814533516764640808e-02 1.263391077518463135e-01 2.100542485713958740e-01 2.658248841762542725e-01 -9.900712408125400543e-03 -1.843718141317367554e-01 -1.075624525547027588e-01 2.223421819508075714e-02 -1.094476729631423950e-01 1.725689023733139038e-01 -2.565167658030986786e-02 -1.858477108180522919e-02 -3.667432665824890137e-01 -1.208905279636383057e-01 -3.087500333786010742e-01 -1.514934152364730835e-01 1.644015908241271973e-01 1.189683750271797180e-01 1.895411908626556396e-01 6.666749715805053711e-03
-2.821259498596191406e-01 -2.575715258717536926e-02 -1.926327794790267944e-01 1.047911196947097778e-01 -1.174383908510208130e-01 4.195276647806167603e-02 2.377400249242782593e-01 5.448510646820068359e-01 -7.805015891790390015e-02 1.602790690958499908e-02 3.372387886047363281e-01 -1.486447453498840332e-01 1.413996964693069458e-01 -1.162347793579101562e-01 2.391484975814819336e-01 6.043299287557601929e-02 -1.214000117033720016e-02 -2.625093236565589905e-02 2.854558266699314117e-02 -1.217951029539108276e-01 6.659764051437377930e-02 -1.571101248264312744e-01 7.272084057331085205e-02 1.558049023151397705e-01 -2.905980050563812256e-01 -1.212434470653533936e-01 -1.038964316248893738e-01 -1.422557830810546875e-01 -9.717207401990890503e-03 2.391404211521148682e-01 -5.933185666799545288e-02 -6.833239924162626266e-03
4.788897931575775146e-02 1.802162826061248779e-01 2.464288286864757538e-02 -6.207407638430595398e-02 -6.515805423259735107e-02 -1.920375972986221313e-01 -1.970306932926177979e-01 5.449968576431274414e-02 -1.171111464500427246e-01 8.559872210025787354e-02 4.876935184001922607e-01 2.077110409736633301e-01 1.250192057341337204e-02 1.949175745248794556e-01 7.393161952495574951e-02 1.594790667295455933e-01 -8.703491091728210449e-02 6.044218782335519791e-03 1.828722469508647919e-02 -2.119715809822082520e-01 3.138066530227661133e-01 -2.987036406993865967e-01 -5.370261520147323608e-02 2.813700139522552490e-01 -2.820613980293273926e-01 -1.841137856245040894e-01 -8.556947857141494751e-02 1.238884702324867249e-01 1.743652075529098511e-01 1.135028153657913208e-01 6.464482098817825317e-02 -2.348853275179862976e-02
-1.031406968832015991e-02 -7.294621318578720093e-02 9.838927537202835083e-02 1.142536923289299011e-01 -1.664248555898666382e-01 1.899360865354537964e-01 -1.513974666595458984e-01 2.611787617206573486e-01 1.411309093236923218e-01 -1.165485754609107971e-01 5.403372645378112793e-01 -1.006171777844429016e-01 5.930411070585250854e-02 -1.498066633939743042e-01 -2.168053062632679939e-03 -1.026824116706848145e-01 2.340462654829025269e-01 5.166107043623924255e-02 3.852187469601631165e-02 -7.003305852413177490e-02 3.484034910798072815e-02 2.073070555925369263e-01 -8.503716439008712769e-02 1.278259009122848511e-01 -3.645054996013641357e-01 -1.127739250659942627e-02 -1.715329736471176147e-01 -6.412125378847122192e-02 3.205168992280960083e-02 1.469447091221809387e-02 3.440516069531440735e-02 -3.798462450504302979e-01
-1.623356044292449951e-01 4.475510865449905396e-02 4.012369364500045776e-02 5.714926403015851974e-03 9.580709040164947510e-02 -6.695803999900817871e-02 -1.787444502115249634e-01 1.903493106365203857e-01 -5.837498605251312256e-02 -1.460641920566558838e-01 2.861182689666748047e-01 -2.981629595160484314e-02 -1.437347829341888428e-01 2.876055426895618439e-02 1.222154274582862854e-01 5.278971195220947266e-01 3.512397035956382751e-02 -2.076954841613769531e-01 -3.089418411254882812e-01 -3.341235965490341187e-02 -1.675997972488403320e-01 -1.016440391540527344e-01 -1.824309527873992920e-01 1.211877688765525818e-01 2.686703391373157501e-02 3.205701336264610291e-02 -3.551480770111083984e-01 -2.157001048326492310e-01 1.223898679018020630e-01 -6.434226781129837036e-02 -1.203213110566139221e-01 -1.738937646150588989e-01
2.098738551139831543e-01 -2.684894800186157227e-01 2.558846175670623779e-01 -4.622805118560791016e-02 -8.797430992126464844e-02 2.280543893575668335e-01 1.844782195985317230e-02 1.983256638050079346e-01 1.155087128281593323e-01 -3.784918040037155151e-02 2.622178196907043457e-01 -2.123190760612487793e-01 2.751494012773036957e-02 -2.438405752182006836e-01 1.144941449165344238e-01 3.316165208816528320e-01 -1.554681509733200073e-01 -3.812143504619598389e-01 -2.254381775856018066e-03 -1.858226209878921509e-01 5.545524135231971741e-02 -4.784040153026580811e-02 -1.555994302034378052e-01 1.554560959339141846e-01 3.985549323260784149e-03 4.514765460044145584e-03 -2.300547212362289429e-01 -1.297019124031066895e-01 1.558596342802047729e-01 1.015726774930953979e-01 -1.457152664661407471e-01 1.467203646898269653e-01
-7.442509382963180542e-02 3.390547819435596466e-03 -1.249969750642776489e-01 -2.762329280376434326e-01 1.451266109943389893e-01 9.229496121406555176e-03 -1.118659600615501404e-02 2.173642218112945557e-01 2.725926935672760010e-01 9.259336441755294800e-02 3.459746539592742920e-01 -1.698445379734039307e-01 4.423924535512924194e-02 -1.848034411668777466e-01 1.654967218637466431e-01 1.180732175707817078e-01 7.918103039264678955e-02 -4.953470081090927124e-02 -4.705404043197631836e-01 -1.904521137475967407e-02 -5.946893244981765747e-02 -8.233547955751419067e-02 -1.984635740518569946e-01 -6.173934787511825562e-03 6.810392439365386963e-02 -1.083919331431388855e-01 -2.365388274192810059e-01 -7.054924219846725464e-02 1.282933950424194336e-01 1.336479187011718750e-01 -3.648358583450317383e-01 1.260274089872837067e-02
-1.395072937011718750e-01 -1.003219932317733765e-01 -3.090786747634410858e-02 -2.178092300891876221e-01 -6.932822614908218384e-02 4.694870859384536743e-02 2.381710708141326904e-01 3.382844626903533936e-01 1.486006975173950195e-01 -1.352684795856475830e-01 1.293386965990066528e-01 -1.035959422588348389e-01 1.163682788610458374e-01 6.610004603862762451e-02 2.459743767976760864e-01 2.632859647274017334e-01 4.165339283645153046e-03 -7.835648953914642334e-02 -1.907127201557159424e-01 5.460888892412185669e-02 1.692003905773162842e-01 -2.101372629404067993e-01 3.082771087065339088e-03 -9.914289414882659912e-02 -3.103957772254943848e-01 -3.171540498733520508e-01 -2.857086956501007080e-01 -2.482754439115524292e-01 1.350454241037368774e-01 -7.105962932109832764e-02 7.682421803474426270e-02 -1.755105555057525635e-01
3.706444427371025085e-02 -1.279490888118743896e-01 1.265314668416976929e-01 -3.755211830139160156e-02 -1.846096366643905640e-01 2.515329122543334961e-01 -7.062375545501708984e-02 3.839856386184692383e-01 -1.803187876939773560e-01 -1.070702597498893738e-01 2.395937740802764893e-01 -1.455929279327392578e-01 1.521959304809570312e-01 -8.509305864572525024e-02 1.671080291271209717e-01 2.630840837955474854e-01 2.704209685325622559e-01 -2.775964736938476562e-01 9.032837115228176117e-03 -3.568864613771438599e-02 -1.361320018768310547e-01 6.263521313667297363e-02 -2.775137126445770264e-01 7.411502301692962646e-02 1.628308892250061035e-01 9.259040653705596924e-02 3.523231297731399536e-02 4.409078881144523621e-02 -1.342236101627349854e-01 2.867144346237182617e-01 1.295327246189117432e-01 -2.305468916893005371e-01
-1.569618731737136841e-01 -2.404357492923736572e-01 -3.017109334468841553e-01 -1.939775198698043823e-01 1.610477119684219360e-01 -9.264037758111953735e-02 5.528441630303859711e-03 1.433065086603164673e-01 1.347448974847793579e-01 2.358717620372772217e-01 4.526680111885070801e-01 7.834490388631820679e-02 4.803936928510665894e-02 -1.279720384627580643e-02 5.950986593961715698e-02 2.159310132265090942e-01 2.465341240167617798e-01 -3.161621838808059692e-02 -1.771195232868194580e-01 -2.102798223495483398e-01 1.758991926908493042e-02 2.479489594697952271e-01 -6.072298809885978699e-02 -5.759670585393905640e-02 2.675288356840610504e-02 5.712614580988883972e-02 -3.019975423812866211e-01 -1.206240057945251465e-01 -1.277403067797422409e-02 1.972758173942565918e-01 -2.007580250501632690e-01 -3.251508623361587524e-02
-4.736081883311271667e-02 -3.723717853426933289e-02 1.932688057422637939e-01 -6.159443408250808716e-02 -1.373546570539474487e-02 1.612615585327148438e-01 -7.574175298213958740e-02 -9.244486689567565918e-02 4.487497359514236450e-02 1.038807095028460026e-03 2.133086025714874268e-01 -7.848955690860748291e-02 -1.684624403715133667e-01 -2.383721759542822838e-03 1.669486016035079956e-01 4.798801988363265991e-02 3.607480823993682861e-01 -2.024512737989425659e-01 5.194730311632156372e-02 -1.994098573923110962e-01 8.557075262069702148e-02 -1.141869202256202698e-01 -1.270103454589843750e-01 -1.831434369087219238e-01 -2.125649452209472656e-01 -2.706430256366729736e-01 -1.480484753847122192e-01 -3.099562525749206543e-01 2.414777129888534546e-01 3.968079388141632080e-01 -1.856484115123748779e-01 -1.795330941677093506e-01
-1.737973690032958984e-01 -8.581163734197616577e-02 2.107335031032562256e-01 -2.254932373762130737e-02 -1.968414783477783203e-01 1.286670416593551636e-01 -2.416517734527587891e-01 6.053036451339721680e-02 1.338266730308532715e-01 -5.175112932920455933e-02 2.052211463451385498e-01 -6.243795529007911682e-02 -1.154167205095291138e-01 2.228997461497783661e-02 -4.809896647930145264e-02 -3.192733973264694214e-02 3.454947471618652344e-01 -2.789671421051025391e-01 1.604158431291580200e-01 -3.039900064468383789e-01 -8.361685276031494141e-02 -1.982499659061431885e-01 -4.431964457035064697e-02 -1.352326273918151855e-01 -1.728060692548751831e-01 -2.296790778636932373e-01 -2.546297609806060791e-01 -1.995473355054855347e-01 2.595735192298889160e-01 2.136773467063903809e-01 -7.621993427164852619e-04 -1.849686056375503540e-01
1.928777992725372314e-01 5.095103383064270020e-02 2.523488402366638184e-01 5.608720332384109497e-02 3.304295241832733154e-01 -1.212209742516279221e-02 -3.180313855409622192e-02 3.523526489734649658e-01 1.115981265902519226e-01 -8.023606240749359131e-02 5.605530738830566406e-01 9.479909390211105347e-02 9.680557996034622192e-02 -1.411932148039340973e-02 8.125747740268707275e-02 2.207847535610198975e-01 1.085926368832588196e-01 2.351802308112382889e-03 1.985740810632705688e-01 6.858837604522705078e-02 7.111875712871551514e-02 -1.178756877779960632e-01 -4.318788275122642517e-02 -1.597247570753097534e-01 -2.308125346899032593e-01 -1.347153931856155396e-01 -2.155165076255798340e-01 1.100976094603538513e-01 -4.955284297466278076e-02 2.361196279525756836e-02 9.438505768775939941e-02 8.767849206924438477e-02
-6.064921990036964417e-02 -4.415513947606086731e-02 7.228234410285949707e-02 1.536438316106796265e-01 2.520155906677246094e-01 -7.255554199218750000e-02 -1.904611140489578247e-01 1.296975556761026382e-02 -2.376743033528327942e-02 -9.579391032457351685e-02 3.592697978019714355e-01 4.494638741016387939e-02 5.156790092587471008e-02 -1.139689162373542786e-01 -5.688985809683799744e-02 5.518525242805480957e-01 1.001966521143913269e-01 -2.961291745305061340e-02 -2.018841803073883057e-01 1.262075500562787056e-03 -2.967467606067657471e-01 -2.329070717096328735e-01 -2.337045371532440186e-01 -1.259248852729797363e-01 -8.190678060054779053e-02 -2.141167372465133667e-01 -7.900421321392059326e-02 -1.384385675191879272e-01 2.186953127384185791e-01 9.116400964558124542e-03 -4.588485509157180786e-02 -6.022410094738006592e-02
3.129110336303710938e-01 1.041030231863260269e-02 1.204710081219673157e-01 -1.222528815269470215e-01 -1.323504745960235596e-02 2.616459727287292480e-01 -1.990533322095870972e-01 2.812903933227062225e-02 -7.857489585876464844e-02 -3.652938455343246460e-02 2.986356019973754883e-01 -2.735877931118011475e-01 -1.155208647251129150e-01 -1.132600903511047363e-01 -9.652296453714370728e-02 2.781592309474945068e-01 1.162638291716575623e-01 -1.361423134803771973e-01 2.860024198889732361e-02 8.941434323787689209e-02 7.157454639673233032e-02 -1.582066714763641357e-01 6.979510933160781860e-02 -1.823397278785705566e-01 8.314283192157745361e-02 -6.197526678442955017e-02 -4.053550660610198975e-01 -1.803405024111270905e-02 2.007252424955368042e-01 1.387585848569869995e-01 1.593335866928100586e-01 -3.310711681842803955e-01
2.368175089359283447e-01 3.371571004390716553e-02 -1.148893535137176514e-01 1.889641284942626953e-01 -1.452302783727645874e-01 8.968701213598251343e-02 -1.794686019420623779e-01 2.710482180118560791e-01 9.013595432043075562e-02 7.788841426372528076e-02 1.795531511306762695e-01 -2.401822991669178009e-02 8.872532099485397339e-02 8.611405640840530396e-02 2.870903313159942627e-01 1.065222322940826416e-01 6.749458611011505127e-02 -5.487230420112609863e-02 -1.144188642501831055e-01 -9.930872917175292969e-02 4.267386496067047119e-01 -7.045552879571914673e-02 -3.779634833335876465e-01 1.319524943828582764e-01 -1.692818254232406616e-01 -1.197318658232688904e-01 -1.648732721805572510e-01 -8.737585158087313175e-04 2.423671782016754150e-01 1.943551003932952881e-01 7.291400432586669922e-02 -2.305056154727935791e-01
1.391170471906661987e-01 3.165559768676757812e-01 1.523582357913255692e-02 -2.407421022653579712e-01 2.205530852079391479e-01 1.854414343833923340e-01 -1.159104555845260620e-01 2.651892304420471191e-01 -8.792612701654434204e-02 -1.332194209098815918e-01 2.438924461603164673e-01 6.389172375202178955e-02 -9.283235669136047363e-02 1.428106874227523804e-01 1.173217520117759705e-01 2.830843031406402588e-01 8.631276339292526245e-02 -2.268289178609848022e-01 1.145694963634014130e-02 -2.199085429310798645e-02 -1.377988308668136597e-01 1.307639032602310181e-01 1.307639926671981812e-01 1.596729755401611328e-01 -3.335907757282257080e-01 3.709366172552108765e-02 -3.960500657558441162e-01 -1.144418641924858093e-01 8.197750896215438843e-02 1.255291551351547241e-01 -5.748183000832796097e-03 1.335108466446399689e-02
-1.474085003137588501e-01 1.651847958564758301e-01 1.459317207336425781e-01 -1.711094379425048828e-01 4.212455078959465027e-02 1.735823154449462891e-01 9.137469530105590820e-02 -1.283694654703140259e-01 -1.552138626575469971e-01 1.836829483509063721e-01 4.584088921546936035e-01 1.163992583751678467e-01 -7.275906950235366821e-02 1.631967425346374512e-01 1.885982453823089600e-01 4.520679414272308350e-01 -8.460913598537445068e-02 -8.293648809194564819e-02 1.283205300569534302e-01 -3.654150962829589844e-01 -1.935487799346446991e-02 -1.214671581983566284e-01 5.330308526754379272e-02 -1.043852195143699646e-01 -8.389806002378463745e-02 -1.234193369746208191e-01 -2.361198365688323975e-01 -4.665316641330718994e-02 1.149161979556083679e-01 -5.479091778397560120e-02 3.147261217236518860e-02 1.218960387632250786e-04
-1.263425946235656738e-01 -1.970403594896197319e-03 4.951143264770507812e-02 -1.777560263872146606e-01 -1.125934943556785583e-01 7.454686611890792847e-02 -1.100221872329711914e-01 3.828282356262207031e-01 5.300918594002723694e-03 -3.768773674964904785e-01 8.959565311670303345e-02 -8.531987667083740234e-02 6.568698585033416748e-02 -1.349008530378341675e-01 2.096582576632499695e-02 3.356214463710784912e-01 1.551904380321502686e-01 -1.801758259534835815e-01 -2.745966911315917969e-01 7.122386246919631958e-02 2.132692337036132812e-01 -2.532266266644001007e-02 -1.405294388532638550e-01 1.790353469550609589e-02 -1.558820530772209167e-02 3.185610473155975342e-02 -3.331824243068695068e-01 3.930735867470502853e-03 -1.341923326253890991e-01 1.168614476919174194e-01 -8.845000714063644409e-02 -3.537421524524688721e-01
1.604994237422943115e-01 3.010830879211425781e-01 1.327443569898605347e-01 -6.666550040245056152e-02 1.565986126661300659e-01 2.612744271755218506e-01 5.285474285483360291e-02 4.145042896270751953e-01 7.196892797946929932e-02 3.328901901841163635e-02 3.846470117568969727e-01 1.499788016080856323e-01 9.263651818037033081e-02 -4.001670703291893005e-02 4.595456272363662720e-02 2.035561203956604004e-01 1.843906491994857788e-01 1.337315440177917480e-01 2.332297116518020630e-01 -5.022378265857696533e-02 2.031691223382949829e-01 -3.369879722595214844e-01 5.607987754046916962e-03 5.370952188968658447e-02 -1.348228752613067627e-01 -5.225678160786628723e-02 -6.944645196199417114e-02 4.173955693840980530e-02 2.585615813732147217e-01 1.103913970291614532e-02 2.650284394621849060e-02 -4.422108083963394165e-02
-2.340279072523117065e-01 3.812800720334053040e-02 -9.318228065967559814e-02 -3.787116706371307373e-01 -2.628573589026927948e-02 1.561071425676345825e-01 -1.519010495394468307e-02 1.835380196571350098e-01 -4.808802157640457153e-02 1.053441241383552551e-01 3.572255074977874756e-01 -5.768978968262672424e-02 1.959317475557327271e-01 4.143758490681648254e-02 3.544371575117111206e-02 1.659050285816192627e-01 2.390975803136825562e-01 -7.680920511484146118e-02 -2.785069644451141357e-01 -1.938972994685173035e-02 1.558553725481033325e-01 2.625351548194885254e-01 -1.641111075878143311e-01 -1.326027233153581619e-02 -5.753882974386215210e-02 1.172986626625061035e-01 -1.044505015015602112e-01 3.378545343875885010e-01 1.590213179588317871e-01 6.667894870042800903e-02 -2.850626111030578613e-01 -7.075416296720504761e-02
-1.840744614601135254e-01 2.550907433032989502e-02 8.945445716381072998e-02 -2.934842407703399658e-01 1.776403039693832397e-01 -6.554052978754043579e-02 -7.658765465021133423e-02 9.475617855787277222e-02 -8.140631020069122314e-02 -2.529210150241851807e-01 5.347039103507995605e-01 8.344919979572296143e-02 -1.591442525386810303e-01 -1.647725105285644531e-01 7.280291616916656494e-02 1.730481833219528198e-01 -1.338805723935365677e-02 -1.233379393815994263e-01 -1.227849423885345459e-01 -2.478267103433609009e-01 -1.260921806097030640e-01 -2.065286040306091309e-02 1.660870462656021118e-01 -4.743661358952522278e-02 -1.969138532876968384e-01 -2.449229210615158081e-01 -3.659229725599288940e-02 1.290200650691986084e-01 -2.312935143709182739e-02 1.817427128553390503e-01 1.406298726797103882e-01 -2.476041913032531738e-01
-1.729413494467735291e-02 -1.528546512126922607e-01 3.939246386289596558e-02 1.122319512069225311e-02 2.417207323014736176e-02 8.296766877174377441e-02 1.568041741847991943e-01 1.535624861717224121e-01 9.624177217483520508e-02 -9.324524551630020142e-02 2.540810108184814453e-01 -1.439175382256507874e-02 2.942446172237396240e-01 -1.729893684387207031e-01 -4.438240081071853638e-02 2.073209881782531738e-01 -1.642451584339141846e-01 -1.539290100336074829e-01 -1.644988656044006348e-01 5.906806513667106628e-02 -3.045920049771666527e-03 -7.887689769268035889e-02 3.883494064211845398e-02 1.972934976220130920e-02 -3.889397382736206055e-01 7.542933337390422821e-03 -5.025159716606140137e-01 -1.957602500915527344e-01 2.653795778751373291e-01 7.335255295038223267e-02 -1.237004548311233521e-01 -2.284974455833435059e-01
-1.924489438533782959e-01 -1.343405842781066895e-01 2.491192221641540527e-01 9.729963541030883789e-02 -8.017130196094512939e-02 -2.629348635673522949e-02 8.564101904630661011e-02 3.429594337940216064e-01 -6.480838358402252197e-02 -9.958220273256301880e-02 4.551354646682739258e-01 -1.047131721861660480e-03 2.029096782207489014e-01 2.233476005494594574e-02 8.667045086622238159e-02 -2.104198038578033447e-01 1.579287052154541016e-01 -1.902344673871994019e-01 9.552336484193801880e-02 5.610610824078321457e-03 -3.094644285738468170e-02 -8.409471809864044189e-02 -1.235286667943000793e-01 -9.480345249176025391e-02 -3.339127600193023682e-01 -3.130277991294860840e-01 -8.116941899061203003e-02 -2.215725928544998169e-01 1.651784777641296387e-02 1.815407425165176392e-01 9.333386272192001343e-02 -1.300642639398574829e-01
-3.162964880466461182e-01 -3.524492681026458740e-01 -1.441057398915290833e-02 -1.458195596933364868e-01 1.029153019189834595e-01 5.924189835786819458e-02 -5.018648132681846619e-02 1.718309372663497925e-01 6.802108883857727051e-02 2.469526976346969604e-01 1.570435762405395508e-01 -9.961657226085662842e-02 1.490058153867721558e-01 -2.538620531558990479e-01 1.257041692733764648e-01 1.768627315759658813e-01 5.093261972069740295e-02 1.589569076895713806e-02 -1.761533170938491821e-01 -7.000890374183654785e-02 9.622953832149505615e-02 1.703179329633712769e-01 -3.413730487227439880e-02 -3.547236695885658264e-02 -9.937134385108947754e-02 -2.942650318145751953e-01 -3.874871432781219482e-01 1.778759658336639404e-01 1.927390396595001221e-01 1.981224864721298218e-01 -1.583487242460250854e-01 -1.224428862333297729e-01
-2.415408752858638763e-02 -1.520564258098602295e-01 5.407041683793067932e-02 7.137751579284667969e-02 -2.945331111550331116e-02 1.627643853425979614e-01 -2.318780422210693359e-01 1.445189267396926880e-01 1.817110329866409302e-01 -3.179629892110824585e-02 4.394463896751403809e-01 -3.856269270181655884e-02 -1.286876499652862549e-01 -2.352917194366455078e-02 -4.490276915021240711e-04 1.353694200515747070e-01 1.909244954586029053e-01 1.270654946565628052e-01 1.204619258642196655e-01 -4.084935411810874939e-03 2.682338841259479523e-02 -6.696200370788574219e-02 -1.736780852079391479e-01 2.043494880199432373e-01 -2.904143929481506348e-01 1.478000730276107788e-01 -2.541790604591369629e-01 -7.156579755246639252e-03 -1.984626054763793945e-02 7.585888355970382690e-02 1.484041363000869751e-01 -5.088490247726440430e-01
-3.137083351612091064e-01 -2.948862686753273010e-02 -7.604468613862991333e-02 3.830850124359130859e-02 1.238143071532249451e-01 -1.852159500122070312e-01 5.540118739008903503e-02 3.585616350173950195e-01 -2.034689337015151978e-01 2.091761380434036255e-01 3.094904422760009766e-01 -7.955382764339447021e-02 1.962089091539382935e-01 1.369917243719100952e-01 1.926712691783905029e-01 -4.193025827407836914e-02 2.452482134103775024e-01 -1.387400180101394653e-01 -3.547651693224906921e-02 1.360119879245758057e-01 5.843040067702531815e-03 -1.002639234066009521e-01 3.761478886008262634e-02 5.146692320704460144e-02 -2.226845920085906982e-01 -2.392980456352233887e-01 -4.994957149028778076e-02 -1.493769288063049316e-01 2.302914410829544067e-01 3.596367835998535156e-01 3.469920530915260315e-02 -1.558693684637546539e-02
-2.682446688413619995e-02 2.582734823226928711e-01 -3.402191400527954102e-02 -7.180325686931610107e-02 -2.402070909738540649e-01 -2.236513495445251465e-01 3.432065248489379883e-01 1.450472027063369751e-01 1.210015360265970230e-02 -3.061413578689098358e-02 3.039111793041229248e-01 -2.121200561523437500e-01 1.563217490911483765e-01 1.249441131949424744e-01 6.198288127779960632e-02 1.773335784673690796e-02 2.150781154632568359e-01 -9.674867242574691772e-02 -1.327667087316513062e-01 -1.729069054126739502e-01 9.437671862542629242e-03 -1.439269930124282837e-01 -4.899002239108085632e-02 2.456889599561691284e-01 -2.807298898696899414e-01 -3.259366005659103394e-02 -1.705513000488281250e-01 -7.039176672697067261e-02 1.110383570194244385e-01 4.247551262378692627e-01 -1.256069540977478027e-02 5.950066819787025452e-02
-2.179010212421417236e-01 -6.274741608649492264e-03 2.029532790184020996e-01 -1.158067658543586731e-01 -2.116819769144058228e-01 8.060463704168796539e-03 1.600769311189651489e-01 3.113307952880859375e-01 1.976516991853713989e-01 -1.241377294063568115e-01 4.281978309154510498e-01 -1.448020786046981812e-01 -1.573696583509445190e-01 -7.731235772371292114e-02 3.018740415573120117e-01 2.454349994659423828e-01 -1.142764687538146973e-01 -1.855289489030838013e-01 -2.320693880319595337e-01 -1.798556186258792877e-02 1.005163267254829407e-01 -9.335295110940933228e-02 -8.602533489465713501e-02 -6.933930516242980957e-02 -1.918771266937255859e-01 9.468581527471542358e-02 -4.721138253808021545e-02 -9.015388786792755127e-03 -4.035678226500749588e-03 8.639106899499893188e-02 -2.120457142591476440e-01 -2.373287528753280640e-01
-4.862079024314880371e-02 3.391636013984680176e-01 -1.600002944469451904e-01 -1.939686536788940430e-01 1.250859815627336502e-02 -5.914843827486038208e-02 -2.084189951419830322e-01 1.849509775638580322e-01 7.372469455003738403e-02 1.352604776620864868e-01 3.378781080245971680e-01 -2.939864695072174072e-01 4.850477352738380432e-02 -2.305759582668542862e-03 2.203223761171102524e-03 3.988070487976074219e-01 3.693103417754173279e-02 -1.131772249937057495e-01 1.234814524650573730e-01 -5.704144015908241272e-03 5.297647789120674133e-02 -5.076190456748008728e-02 3.104650042951107025e-02 1.487307697534561157e-01 -7.382262498140335083e-02 -3.828087151050567627e-01 3.292623162269592285e-02 -3.239568322896957397e-02 2.319052368402481079e-01 6.894981861114501953e-02 -7.347685843706130981e-02 -2.763502299785614014e-01
8.504727482795715332e-02 5.934083834290504456e-02 1.206862926483154297e-01 -1.348669081926345825e-02 -7.284428924322128296e-02 1.031263023614883423e-01 -2.386673688888549805e-01 1.196313202381134033e-01 -2.191552221775054932e-01 9.583644568920135498e-02 5.664077401161193848e-01 -8.442293107509613037e-02 -3.973598778247833252e-02 -2.096264958381652832e-01 2.045717686414718628e-01 1.713701337575912476e-01 7.391123473644256592e-02 1.531473994255065918e-01 1.832618862390518188e-01 9.225271642208099365e-02 1.065802797675132751e-01 -1.512875705957412720e-01 -8.835392445325851440e-02 2.273959815502166748e-01 -9.825819730758666992e-02 3.769429773092269897e-02 -2.433728575706481934e-01 2.207153886556625366e-01 1.344857364892959595e-01 -1.293640881776809692e-01 1.903324872255325317e-01 -1.747601628303527832e-01
-1.405948549509048462e-01 1.775027066469192505e-01 -1.635483056306838989e-01 -2.500069141387939453e-01 2.152032218873500824e-02 1.290062367916107178e-01 8.836230635643005371e-02 3.085224628448486328e-01 2.224538326263427734e-01 1.634459644556045532e-01 6.166568398475646973e-02 -2.419449090957641602e-01 -5.656559020280838013e-02 1.274630054831504822e-02 1.170431375503540039e-01 4.158159792423248291e-01 4.799454938620328903e-03 8.025853894650936127e-03 -2.104827463626861572e-01 -7.631977647542953491e-02 1.322292685508728027e-01 -1.798786520957946777e-01 -1.205541007220745087e-02 -1.004417538642883301e-01 -1.700102984905242920e-01 -3.192263245582580566e-01 -1.505380421876907349e-01 3.663891553878784180e-02 2.328032404184341431e-01 1.610401421785354614e-01 1.698751896619796753e-01 -1.917765289545059204e-01
1.908097043633460999e-02 1.276141703128814697e-01 -5.707543343305587769e-02 -2.737936079502105713e-01 1.489363014698028564e-01 4.108683392405509949e-02 -5.352556332945823669e-02 1.562139987945556641e-01 -1.964634209871292114e-01 -1.834593266248703003e-01 3.105477094650268555e-01 2.027079015970230103e-01 -7.340831309556961060e-02 1.057923398911952972e-02 1.170677039772272110e-02 2.278454899787902832e-01 2.113156616687774658e-01 -1.558414846658706665e-01 -3.965364098548889160e-01 -2.729387283325195312e-01 -1.491764634847640991e-01 -1.484110653400421143e-01 -1.962754130363464355e-01 2.577315866947174072e-01 4.661305993795394897e-02 -1.432300657033920288e-01 -6.646861881017684937e-02 -5.788672342896461487e-02 7.125952094793319702e-02 -1.326846033334732056e-01 -1.328150182962417603e-01 -2.568441927433013916e-01
9.065441787242889404e-02 3.598340451717376709e-01 4.180100280791521072e-03 -2.509292364120483398e-01 2.090874910354614258e-01 2.274025380611419678e-01 -2.232541292905807495e-01 1.552926898002624512e-01 6.657520681619644165e-02 -1.031573489308357239e-01 2.387955486774444580e-01 1.332659125328063965e-01 -1.313026845455169678e-01 1.896401792764663696e-01 2.107351273298263550e-01 2.164139896631240845e-01 6.196152418851852417e-02 -6.399514526128768921e-02 -6.705176830291748047e-02 2.898397482931613922e-02 -1.553908586502075195e-01 1.539057642221450806e-01 -4.765636287629604340e-03 2.141079604625701904e-01 -3.258693814277648926e-01 -7.678207755088806152e-02 -3.703726232051849365e-01 -5.800506845116615295e-02 1.570907682180404663e-01 6.194301322102546692e-02 4.923934862017631531e-02 -7.135120034217834473e-02
1.135472729802131653e-01 -1.782284229993820190e-01 9.096532315015792847e-02 9.550195932388305664e-02 -3.830235451459884644e-02 -1.162359043955802917e-01 -5.304712802171707153e-02 4.618658125400543213e-01 5.403907597064971924e-02 -3.212211653590202332e-03 1.965655386447906494e-01 1.524047367274761200e-02 1.068945378065109253e-01 -2.685724794864654541e-01 2.698543369770050049e-01 1.881011575460433960e-01 1.176195517182350159e-01 2.602225728332996368e-02 2.681162059307098389e-01 -1.149060651659965515e-01 6.958652287721633911e-02 -3.251199722290039062e-01 -4.537977650761604309e-02 1.864478290081024170e-01 -2.471096515655517578e-01 -1.404167860746383667e-01 -2.220406942069530487e-02 2.107003182172775269e-01 -4.985386971384286880e-03 2.791493535041809082e-01 -1.454604119062423706e-01 -3.909379243850708008e-02
1.225614100694656372e-01 -2.153773605823516846e-01 2.256366014480590820e-01 5.175144225358963013e-02 1.196223590523004532e-02 1.273652762174606323e-01 -5.384124349802732468e-03 1.982819885015487671e-01 2.040233761072158813e-01 9.562809765338897705e-02 1.921308189630508423e-01 -2.455342411994934082e-01 7.631392776966094971e-02 1.327706277370452881e-01 2.838992476463317871e-01 5.211660861968994141e-01 -1.080641597509384155e-01 6.821403652429580688e-02 -1.174815651029348373e-02 -6.923077255487442017e-02 -3.539808094501495361e-01 -1.465618843212723732e-03 -1.460469663143157959e-01 1.494015008211135864e-01 1.511911209672689438e-02 6.037893518805503845e-02 -1.951957792043685913e-01 -6.953153759241104126e-02 2.108705937862396240e-01 4.890136420726776123e-02 1.474046856164932251e-01 6.498269271105527878e-03
-3.385714441537857056e-02 8.915053308010101318e-02 1.379920393228530884e-01 -4.894144460558891296e-02 -3.893505409359931946e-02 2.913868799805641174e-02 5.287744104862213135e-02 5.200539529323577881e-02 -5.231224745512008667e-02 4.045985266566276550e-02 4.518030285835266113e-01 1.012847200036048889e-01 4.200784023851156235e-03 1.210271120071411133e-01 3.118431270122528076e-01 1.615255177021026611e-01 1.620237976312637329e-01 -2.042402327060699463e-01 -4.861287772655487061e-02 -2.003462314605712891e-01 6.495451182126998901e-02 -4.356015324592590332e-01 -1.855651736259460449e-01 -1.779429018497467041e-01 -1.064346283674240112e-01 1.406893599778413773e-02 -3.708028793334960938e-02 -1.630614846944808960e-01 1.929567307233810425e-01 -1.488272547721862793e-01 -3.491730093955993652e-01 -1.162573695182800293e-01
1.880083829164505005e-01 1.903019845485687256e-01 8.096179366111755371e-02 1.662247627973556519e-02 8.612325787544250488e-02 1.658511906862258911e-01 -6.805060803890228271e-02 1.551185548305511475e-01 2.785309851169586182e-01 -2.010064013302326202e-02 2.811680734157562256e-01 -1.217619404196739197e-01 5.557621270418167114e-02 -1.074592843651771545e-01 7.427179813385009766e-02 1.807341426610946655e-01 3.518951833248138428e-01 1.132609769701957703e-01 2.081635892391204834e-01 1.117887273430824280e-01 9.987518936395645142e-02 -1.690315604209899902e-01 -3.286627680063247681e-02 -4.049556795507669449e-03 -1.523792594671249390e-01 4.719058051705360413e-02 -3.199579119682312012e-01 -2.541321814060211182e-01 2.757600247859954834e-01 2.826698422431945801e-01 -7.248762529343366623e-03 -2.297321110963821411e-01
4.417893663048744202e-02 1.260787248611450195e-01 -2.127013206481933594e-01 -2.628507018089294434e-01 3.928812686353921890e-03 1.393042206764221191e-01 1.526036113500595093e-01 3.072732090950012207e-01 7.824584096670150757e-02 7.721337676048278809e-02 2.809654474258422852e-01 -5.012537911534309387e-02 1.528610438108444214e-01 4.820861294865608215e-02 9.977247565984725952e-02 3.992886245250701904e-01 1.218506246805191040e-01 -8.078731596469879150e-02 -2.182991653680801392e-01 -3.653739765286445618e-02 -8.131384104490280151e-02 3.542950376868247986e-02 1.082017049193382263e-01 5.339793860912322998e-03 -3.217844665050506592e-02 -4.832251071929931641e-01 -6.508366763591766357e-02 -3.183440864086151123e-02 1.633736193180084229e-01 -1.315771937370300293e-01 7.551737595349550247e-03 -2.612670660018920898e-01
-2.318717353045940399e-02 1.051234006881713867e-01 -1.931825769133865833e-03 -2.846794426441192627e-01 7.797127962112426758e-02 -1.084075216203927994e-02 -1.501081790775060654e-02 2.539761960506439209e-01 -2.386172860860824585e-01 5.625948309898376465e-02 2.858676612377166748e-01 1.814530976116657257e-02 -1.585771329700946808e-03 -3.749950528144836426e-01 1.174037232995033264e-01 2.124314308166503906e-01 2.482999302446842194e-02 -2.222587764263153076e-01 -1.438406258821487427e-01 -6.173354014754295349e-02 2.581947483122348785e-02 2.704414539039134979e-02 -1.523645520210266113e-01 -3.416800796985626221e-01 -3.331732451915740967e-01 -5.588448420166969299e-02 -2.932315170764923096e-01 2.463310509920120239e-01 1.842211559414863586e-02 5.573940277099609375e-02 4.840735718607902527e-02 1.108872070908546448e-01
1.880859434604644775e-01 1.011295989155769348e-02 2.343365848064422607e-01 -9.517467767000198364e-02 9.728636592626571655e-02 1.917753368616104126e-01 -1.567324995994567871e-01 -1.459488719701766968e-01 3.097477369010448456e-02 -5.720562487840652466e-02 2.576473355293273926e-01 -5.167080834507942200e-02 1.635418236255645752e-01 -2.142997831106185913e-01 1.067291572690010071e-01 2.395582944154739380e-01 1.552703678607940674e-01 -9.559795726090669632e-04 1.710956692695617676e-01 7.011742889881134033e-02 1.171586662530899048e-01 -2.931924760341644287e-01 -1.701728999614715576e-01 8.582887798547744751e-02 -1.504005491733551025e-01 -1.172591075301170349e-01 -4.202661812305450439e-01 -1.575070321559906006e-01 2.520995736122131348e-01 2.723693847656250000e-01 -6.162418518215417862e-03 -1.543196439743041992e-01
3.488828241825103760e-02 -1.560817956924438477e-01 -2.042321022599935532e-03 -4.760637879371643066e-02 1.196237504482269287e-01 -6.265819817781448364e-02 9.999917820096015930e-03 1.567468345165252686e-01 1.218497231602668762e-01 -2.080973535776138306e-01 2.582459151744842529e-01 6.091042980551719666e-02 2.173654288053512573e-01 -1.247459501028060913e-01 -2.299134433269500732e-02 3.558852374553680420e-01 1.339688897132873535e-01 5.067475885152816772e-02 -1.608325988054275513e-01 1.589052081108093262e-01 -4.475176706910133362e-02 -3.201934993267059326e-01 -1.107278317213058472e-01 2.708245217800140381e-01 -1.787245422601699829e-01 9.185411036014556885e-02 -1.248642280697822571e-01 -1.830059140920639038e-01 4.449711143970489502e-01 1.884947717189788818e-01 -2.678090520203113556e-02 -1.588232368230819702e-01
-2.155144661664962769e-01 1.133502870798110962e-01 1.277546584606170654e-01 -2.102380094584077597e-04 -8.641997724771499634e-02 -4.093142598867416382e-02 -1.384121775627136230e-01 1.160085201263427734e-01 -2.149785496294498444e-02 -2.048847377300262451e-01 2.157613188028335571e-01 1.037985682487487793e-01 -7.065325230360031128e-02 6.708811968564987183e-02 -1.447860002517700195e-01 5.983680486679077148e-01 3.569602966308593750e-02 -3.353142738342285156e-01 -1.659227311611175537e-01 -3.671127185225486755e-02 -9.225334972143173218e-03 -9.064733237028121948e-02 -1.950258165597915649e-01 -2.218512259423732758e-02 -1.788773685693740845e-01 -2.804169654846191406e-01 -1.760056167840957642e-01 -1.286749988794326782e-01 7.321581244468688965e-02 1.608714163303375244e-01 -9.517598152160644531e-02 -8.046901226043701172e-02
-1.033371463418006897e-01 4.928633943200111389e-02 6.679093092679977417e-02 -6.562381237745285034e-02 2.962713316082954407e-02 -6.087115034461021423e-02 -2.310573160648345947e-01 -8.615375310182571411e-02 -2.571570454165339470e-03 6.349487602710723877e-02 4.078441560268402100e-01 1.140936315059661865e-01 3.761817142367362976e-02 1.315508782863616943e-02 -2.536233328282833099e-02 3.818371891975402832e-01 9.179288893938064575e-02 -2.668026387691497803e-01 -2.536372244358062744e-01 -1.361981630325317383e-01 -3.366493284702301025e-01 -1.316753327846527100e-01 -2.448036223649978638e-01 -1.817609518766403198e-01 -6.016304716467857361e-02 -9.637311846017837524e-02 -1.272879540920257568e-01 -1.723694503307342529e-01 -1.774966903030872345e-02 3.259334266185760498e-01 1.586798727512359619e-01 6.805912405252456665e-02
-7.925020903348922729e-02 2.688637189567089081e-02 1.131778061389923096e-01 -1.719181239604949951e-01 -1.192588433623313904e-01 1.770157963037490845e-01 -1.324014812707901001e-01 1.166293099522590637e-01 -2.285190075635910034e-01 -3.894287943840026855e-01 1.383146792650222778e-01 -1.889004707336425781e-01 -2.075413316488265991e-01 -9.575079381465911865e-02 1.073534935712814331e-01 4.085655808448791504e-01 1.905635893344879150e-01 -1.668982356786727905e-01 -1.942229121923446655e-01 -1.978171765804290771e-01 -6.031559035181999207e-02 -1.487547308206558228e-01 1.346750408411026001e-01 4.700829833745956421e-02 -1.256003975868225098e-01 -1.731493771076202393e-01 -2.543488740921020508e-01 8.541531860828399658e-02 -3.748725354671478271e-02 -2.543422393500804901e-02 -2.700483500957489014e-01 -6.855034828186035156e-02
-1.360806673765182495e-01 2.400449290871620178e-02 1.081972643733024597e-01 3.099956549704074860e-02 -2.210761159658432007e-01 3.028062880039215088e-01 -2.818562686443328857e-01 -3.142317384481430054e-02 1.637289226055145264e-01 -1.823341697454452515e-01 2.196989357471466064e-01 -1.845551133155822754e-01 -7.104344666004180908e-02 2.365106530487537384e-02 8.544930070638656616e-02 2.093558162450790405e-01 1.414367705583572388e-01 -2.438504397869110107e-01 -5.709426477551460266e-02 1.069321334362030029e-01 9.545760601758956909e-02 -2.023622095584869385e-01 9.685695171356201172e-02 -9.537775814533233643e-02 3.103081509470939636e-02 -7.139281928539276123e-02 -3.506317436695098877e-01 -1.807134151458740234e-01 1.369625777006149292e-01 3.162109553813934326e-01 2.831962890923023224e-03 -3.240433335304260254e-01
-1.863166540861129761e-01 -1.173551846295595169e-02 1.332978606224060059e-01 -1.177521981298923492e-02 1.619347557425498962e-02 1.793906539678573608e-01 -7.593440823256969452e-03 1.134494319558143616e-01 7.151806354522705078e-02 -3.801551833748817444e-02 2.421031594276428223e-01 -2.919993698596954346e-01 3.576711714267730713e-01 6.217052042484283447e-02 7.635916583240032196e-03 2.223429083824157715e-01 3.830865398049354553e-02 -2.714227512478828430e-02 1.177364438772201538e-01 1.175606812466867268e-04 2.216946706175804138e-02 -3.581248596310615540e-02 -3.686021640896797180e-02 -5.715691298246383667e-02 -1.393177211284637451e-01 -3.752287626266479492e-01 -4.262869358062744141e-01 2.321776300668716431e-01 -9.993970394134521484e-02 7.279220968484878540e-02 -3.198468387126922607e-01 -1.850844323635101318e-01
1.267738938331604004e-01 2.601659297943115234e-02 -2.748210728168487549e-02 -1.045024618506431580e-01 4.249438270926475525e-02 2.571888566017150879e-01 -3.278493136167526245e-02 -1.688393205404281616e-01 -4.792517051100730896e-02 5.396212637424468994e-02 3.762670457363128662e-01 9.892005473375320435e-02 1.659867316484451294e-01 -2.708217501640319824e-01 7.957662642002105713e-02 5.086758136749267578e-01 1.702632606029510498e-01 5.560945719480514526e-02 -1.907266080379486084e-01 -3.576118499040603638e-02 -2.352667748928070068e-01 -2.367225885391235352e-01 -7.923126220703125000e-02 -5.603603273630142212e-02 -9.484341740608215332e-02 -1.518649458885192871e-01 -4.483845457434654236e-02 -1.846563667058944702e-01 2.619662880897521973e-01 -6.493367254734039307e-02 -7.084458321332931519e-02 -1.221477314829826355e-01
-6.868124008178710938e-02 -1.790743917226791382e-01 9.031573683023452759e-02 -1.389679461717605591e-01 6.875215470790863037e-02 1.563597768545150757e-01 3.477657958865165710e-02 4.820384830236434937e-02 -2.287779301404953003e-01 3.781490027904510498e-02 4.933960139751434326e-01 1.128105446696281433e-01 -5.426452308893203735e-02 4.127344489097595215e-01 2.537902295589447021e-01 3.415065258741378784e-02 8.333799242973327637e-02 -1.875593960285186768e-01 2.705052308738231659e-02 -2.690318822860717773e-01 4.537204653024673462e-02 -2.157527357339859009e-01 2.466196715831756592e-01 -1.742502599954605103e-01 -1.263088285923004150e-01 5.184327438473701477e-02 -1.254798322916030884e-01 8.531143516302108765e-02 4.763799905776977539e-02 1.971478015184402466e-01 9.211579710245132446e-02 -8.899438381195068359e-02
1.421780586242675781e-01 5.801495164632797241e-02 -3.531311452388763428e-02 -1.642397344112396240e-01 1.824902445077896118e-01 1.808608472347259521e-01 -1.436315774917602539e-01 4.635495841503143311e-01 1.677282452583312988e-01 1.000072434544563293e-01 6.860657036304473877e-02 1.149293407797813416e-01 2.276827096939086914e-01 8.509802073240280151e-02 1.497997492551803589e-01 4.175037741661071777e-01 9.042783826589584351e-02 3.971842676401138306e-02 -1.078161746263504028e-01 1.295996904373168945e-01 1.464997380971908569e-01 -2.170439809560775757e-01 -2.476334758102893829e-02 -5.185611546039581299e-02 -1.873084902763366699e-01 -5.049749463796615601e-02 -3.013806939125061035e-01 -1.241364106535911560e-01 1.391041278839111328e-01 -1.430297940969467163e-01 4.207480326294898987e-02 -1.982323378324508667e-01
-1.235954463481903076e-01 5.518073216080665588e-02 -2.675304375588893890e-02 -3.550359606742858887e-01 1.597720682621002197e-01 -1.036284342408180237e-01 -3.094183467328548431e-02 6.999310851097106934e-02 -2.541858889162540436e-02 -2.885387837886810303e-01 5.369804501533508301e-01 3.882519202306866646e-03 -1.522076688706874847e-02 -8.334839344024658203e-02 1.480731070041656494e-01 4.257947579026222229e-02 1.838482357561588287e-02 -5.826744064688682556e-02 -2.005923539400100708e-01 -1.184611618518829346e-01 -9.463134407997131348e-02 -1.186517700552940369e-01 1.597277969121932983e-01 -7.542926073074340820e-02 -1.787901818752288818e-01 -2.329597622156143188e-01 -1.474681496620178223e-01 8.631427586078643799e-02 -3.376477584242820740e-02 2.536298632621765137e-01 2.448152005672454834e-01 -2.377695441246032715e-01
-1.709759980440139771e-01 4.877517372369766235e-02 1.603394597768783569e-01 -4.032830893993377686e-01 -3.958743065595626831e-02 -2.680243924260139465e-02 2.658385224640369415e-02 2.979906797409057617e-01 3.785265842452645302e-03 -1.794439554214477539e-01 4.512383937835693359e-01 -2.538622915744781494e-01 7.991766184568405151e-02 -2.153402566909790039e-01 3.364696800708770752e-01 2.617369294166564941e-01 -5.753295123577117920e-02 -3.541621565818786621e-02 -2.227158099412918091e-01 1.472872644662857056e-01 -3.731833398342132568e-02 -8.675879240036010742e-02 -7.072941958904266357e-02 8.563101291656494141e-02 3.436007350683212280e-02 5.800407007336616516e-02 -8.273749798536300659e-02 -1.804932951927185059e-01 -7.136823236942291260e-02 -1.500911731272935867e-02 8.339793980121612549e-02 1.187733560800552368e-02
1.505689024925231934e-01 2.115219682455062866e-01 2.028675079345703125e-01 -2.202320992946624756e-01 2.910963892936706543e-01 1.841618865728378296e-01 -1.581071615219116211e-01 2.506384551525115967e-01 -6.398146040737628937e-03 -6.832529604434967041e-02 1.906757652759552002e-01 9.565102308988571167e-02 6.273940205574035645e-02 1.262708306312561035e-01 1.948298662900924683e-01 3.189941048622131348e-01 -9.071575105190277100e-02 -1.917053908109664917e-01 -3.486625850200653076e-02 7.091721985489130020e-03 -4.119703546166419983e-02 5.613590776920318604e-02 4.693847894668579102e-02 9.120915830135345459e-02 -4.280670285224914551e-01 -1.146758198738098145e-01 -2.500075697898864746e-01 -2.077159285545349121e-01 1.188464537262916565e-01 1.635895222425460815e-01 1.419731527566909790e-01 4.412076622247695923e-02
-1.056153103709220886e-01 6.118466332554817200e-02 -2.488130778074264526e-01 -3.780581951141357422e-01 8.446183055639266968e-02 -1.647430285811424255e-02 1.686418987810611725e-02 2.125438749790191650e-01 8.568645268678665161e-02 -1.349914669990539551e-01 3.301682770252227783e-01 8.731525391340255737e-02 -2.945715002715587616e-02 5.306330323219299316e-02 -1.283764373511075974e-02 1.774850785732269287e-01 1.615086793899536133e-01 -5.593004450201988220e-02 -3.325093388557434082e-01 -2.364748269319534302e-01 -1.922574639320373535e-01 -5.085243284702301025e-02 1.512535810470581055e-01 1.034199967980384827e-01 -1.548619717359542847e-01 -3.642111718654632568e-01 -1.401694416999816895e-01 1.680100150406360626e-02 1.420026272535324097e-01 8.638682216405868530e-02 1.104314550757408142e-01 -2.542634308338165283e-01
-9.380568563938140869e-02 -5.056365579366683960e-02 -9.881667792797088623e-03 -2.440414726734161377e-01 1.550808250904083252e-01 -1.337418518960475922e-02 -2.591551244258880615e-01 9.592425078153610229e-02 -1.241076271981000900e-02 1.153769120573997498e-01 2.149384021759033203e-01 1.619156301021575928e-01 6.640072166919708252e-02 -1.996425390243530273e-01 1.307401061058044434e-01 2.410821318626403809e-01 2.405385375022888184e-01 -1.672599464654922485e-01 -3.004603087902069092e-01 -1.659740060567855835e-01 2.560065872967243195e-02 1.328277736902236938e-01 -1.171218529343605042e-01 -3.468559086322784424e-01 -3.347198665142059326e-01 5.175347626209259033e-02 -2.434391677379608154e-01 3.043505847454071045e-01 -8.641678839921951294e-03 5.096181761473417282e-03 -5.130137316882610321e-03 -1.785928755998611450e-02
-1.938012838363647461e-01 -1.066597085446119308e-02 -1.778550446033477783e-01 -4.291485995054244995e-02 -5.553492810577154160e-03 3.397952020168304443e-02 -7.453271001577377319e-02 5.091095343232154846e-03 -1.045786663889884949e-01 -1.615701913833618164e-01 3.464032709598541260e-01 -1.235646903514862061e-01 -1.509526073932647705e-01 -3.746341913938522339e-02 2.121301144361495972e-01 6.262335181236267090e-01 2.292938716709613800e-02 -1.619910746812820435e-01 -2.343498468399047852e-01 2.197260269895195961e-03 -1.197340041399002075e-01 -4.396508261561393738e-02 3.324942896142601967e-03 4.247914627194404602e-02 -1.000405624508857727e-01 -4.525760933756828308e-02 -3.700845241546630859e-01 -1.793515533208847046e-01 -4.662463441491127014e-02 -3.981202095746994019e-02 -5.985238403081893921e-02 -1.098573952913284302e-02
8.928736671805381775e-03 -1.863636262714862823e-02 1.617816537618637085e-01 -1.326016336679458618e-01 4.697904288768768311e-01 1.809604614973068237e-01 -8.190624415874481201e-02 -8.152396976947784424e-02 -1.055257096886634827e-01 5.155140161514282227e-02 4.961175024509429932e-01 1.014739461243152618e-02 1.154501587152481079e-01 9.834680706262588501e-02 2.498593926429748535e-01 2.157314568758010864e-01 3.085172362625598907e-02 -1.381960064172744751e-01 -5.510564148426055908e-02 1.408662497997283936e-01 1.450368482619524002e-02 -7.049603760242462158e-02 1.175519749522209167e-01 1.727198362350463867e-01 -2.025423347949981689e-01 -2.487043589353561401e-01 -1.013355404138565063e-01 -1.064007803797721863e-01 7.092734426259994507e-02 1.056602373719215393e-01 1.866175830364227295e-01 1.725218445062637329e-01
9.539056569337844849e-02 3.130657970905303955e-02 1.493435204029083252e-01 -2.575890123844146729e-01 1.171327307820320129e-01 2.405894398689270020e-01 1.031843125820159912e-01 2.417843192815780640e-01 -1.622411459684371948e-01 1.749042421579360962e-01 4.655969142913818359e-01 1.105594262480735779e-01 7.257995754480361938e-02 1.644446998834609985e-01 1.737022995948791504e-01 2.819862961769104004e-01 -8.328097313642501831e-02 -2.082849293947219849e-01 1.094206273555755615e-01 -7.099834829568862915e-02 2.614324390888214111e-01 -3.802031651139259338e-02 -2.597443573176860809e-02 -1.090480163693428040e-01 -2.344848811626434326e-01 3.248975798487663269e-02 -7.633278518915176392e-02 -9.966462105512619019e-02 1.570994704961776733e-01 -1.578946560621261597e-01 -2.459244579076766968e-01 -3.255848959088325500e-02
-1.896545290946960449e-02 1.269669085741043091e-01 1.177379861474037170e-01 1.241833865642547607e-01 5.679589137434959412e-02 -1.682325899600982666e-01 -1.202449724078178406e-01 2.163785696029663086e-01 -3.274486362934112549e-01 3.727966248989105225e-01 4.052902460098266602e-01 -7.344062626361846924e-02 1.137880724854767323e-03 -1.097254902124404907e-01 -2.674425952136516571e-02 3.172446489334106445e-01 7.282882928848266602e-02 4.663056228309869766e-03 -2.822803556919097900e-01 -1.773922294378280640e-01 1.516049504280090332e-01 -5.432200804352760315e-02 -2.165165496990084648e-03 1.329753994941711426e-01 -2.978231906890869141e-01 4.590291157364845276e-02 -2.072644419968128204e-02 -1.357706934213638306e-01 1.892152726650238037e-01 -1.336446106433868408e-01 7.768283039331436157e-02 -5.205997824668884277e-02
5.656752735376358032e-02 2.338795363903045654e-01 -6.249822676181793213e-03 -6.115903705358505249e-02 3.339470624923706055e-01 2.737170159816741943e-01 -1.932580769062042236e-01 2.659071683883666992e-01 5.119559541344642639e-02 -2.709212712943553925e-02 2.776131927967071533e-01 1.495151780545711517e-03 2.782772295176982880e-02 2.671318054199218750e-01 1.354243755340576172e-01 3.395912945270538330e-01 -3.522466495633125305e-02 -1.633176356554031372e-01 1.679251901805400848e-02 6.421303004026412964e-02 -8.813956379890441895e-02 1.527249515056610107e-01 -6.973838806152343750e-02 1.554497927427291870e-01 -2.395591884851455688e-01 -7.169427722692489624e-02 -2.054089605808258057e-01 -1.810777783393859863e-01 2.875046730041503906e-01 1.830178946256637573e-01 1.202637422829866409e-02 1.065448671579360962e-01
1.466212421655654907e-01 1.858637779951095581e-01 6.042309850454330444e-02 -1.175614818930625916e-01 -1.414578258991241455e-01 5.299821123480796814e-02 6.776721775531768799e-02 1.079423427581787109e-01 6.982950493693351746e-03 -2.757363952696323395e-02 5.341709852218627930e-01 1.839553117752075195e-01 4.926707595586776733e-02 1.384597122669219971e-01 1.897147744894027710e-01 3.338592052459716797e-01 -7.850210368633270264e-02 -1.190719977021217346e-01 1.595755480229854584e-02 -7.246448844671249390e-02 1.115080788731575012e-01 -3.385307192802429199e-01 -1.809921711683273315e-01 -8.489843457937240601e-02 -1.298181712627410889e-01 4.280653595924377441e-02 -1.094908416271209717e-01 -1.915822178125381470e-01 1.263969242572784424e-01 -9.926789999008178711e-02 -3.333741426467895508e-01 -3.446475416421890259e-02
-9.803386032581329346e-02 -5.922001972794532776e-02 4.221157729625701904e-02 -1.416445672512054443e-01 -3.258097544312477112e-02 4.884903132915496826e-02 -2.765500545501708984e-01 6.133443862199783325e-02 1.649827212095260620e-01 2.068855017423629761e-01 3.712077438831329346e-01 2.943315310403704643e-03 5.916970595717430115e-02 8.694180846214294434e-02 3.539761304855346680e-01 5.499099493026733398e-01 -4.965466260910034180e-02 1.710764020681381226e-01 -1.029665172100067139e-01 -1.195019558072090149e-01 2.003136277198791504e-02 -1.496077328920364380e-01 -9.949900954961776733e-02 -6.979713588953018188e-02 1.284347474575042725e-01 -1.256162077188491821e-01 -2.407580986618995667e-02 -1.488472968339920044e-01 1.730688214302062988e-01 -1.813708096742630005e-01 -1.460112184286117554e-01 -3.761079534888267517e-02
-2.162432819604873657e-01 -4.163966048508882523e-03 1.215886846184730530e-01 -1.728196591138839722e-01 1.489856541156768799e-01 -4.990060999989509583e-02 -9.577336907386779785e-02 2.135859131813049316e-01 -4.571597091853618622e-03 -3.620016276836395264e-01 5.650113224983215332e-01 1.104845479130744934e-01 8.004468679428100586e-02 -1.378010064363479614e-01 4.490782693028450012e-02 5.719685927033424377e-02 4.250938817858695984e-02 -3.231998998671770096e-03 -2.278586328029632568e-01 -2.598886787891387939e-01 -4.328053444623947144e-02 -4.117347672581672668e-02 1.539614200592041016e-01 -3.521484509110450745e-02 -1.595100611448287964e-01 -2.520178258419036865e-01 -1.999117666855454445e-03 1.979801058769226074e-02 7.666598260402679443e-02 1.685991138219833374e-01 9.466101229190826416e-02 -2.312774658203125000e-01
2.379408627748489380e-01 -5.948979035019874573e-02 6.486684828996658325e-02 -3.144108057022094727e-01 -5.477217957377433777e-02 7.517922669649124146e-02 5.326280742883682251e-02 2.036348134279251099e-01 -1.247711330652236938e-01 2.103074342012405396e-01 4.098204672336578369e-01 2.778474092483520508e-01 -2.360689640045166016e-01 1.837238967418670654e-01 2.873621881008148193e-01 8.010607957839965820e-02 1.374277323484420776e-01 -1.545694023370742798e-01 -1.558175124228000641e-02 -1.767362058162689209e-01 2.249670587480068207e-02 7.933265715837478638e-02 -3.965090587735176086e-02 -5.970647092908620834e-03 -1.127705425024032593e-01 -2.393354326486587524e-01 -1.218643337488174438e-01 -2.318310737609863281e-01 1.400177329778671265e-01 2.330760061740875244e-01 4.710900038480758667e-02 -5.471110716462135315e-02
-2.654986381530761719e-01 1.217778995633125305e-01 1.987205296754837036e-01 -1.524107307195663452e-01 -1.028297990560531616e-01 -7.487876713275909424e-02 -6.710778176784515381e-02 3.447645008563995361e-01 -3.380508348345756531e-02 -2.555211782455444336e-01 3.154165446758270264e-01 -2.252527475357055664e-01 2.101177163422107697e-02 -1.815360486507415771e-01 1.936117261648178101e-01 3.978940099477767944e-02 2.967811822891235352e-01 -3.098215162754058838e-02 -3.517730832099914551e-01 9.751153737306594849e-02 -2.945500612258911133e-02 -3.849498555064201355e-02 2.991774491965770721e-02 -1.582916676998138428e-01 -1.120014786720275879e-01 -8.652932941913604736e-02 -2.809840254485607147e-02 9.608581662178039551e-02 6.611230969429016113e-02 2.321776300668716431e-01 -2.116554230451583862e-01 -1.989158391952514648e-01
-2.021211683750152588e-01 -1.128394231200218201e-01 1.339818537235260010e-01 -2.910643517971038818e-01 2.010913752019405365e-02 -7.653570920228958130e-02 5.557245574891567230e-03 2.154127061367034912e-01 9.702572226524353027e-02 -1.009542793035507202e-01 3.987371623516082764e-01 -2.632946074008941650e-01 5.565530154854059219e-03 -2.742643654346466064e-01 1.020539700984954834e-01 4.251120686531066895e-01 5.941950902342796326e-02 4.401455819606781006e-02 -1.836462169885635376e-01 -1.635615080595016479e-01 1.916690170764923096e-01 -1.731094345450401306e-02 4.371109232306480408e-02 -3.186950832605361938e-02 2.127861678600311279e-01 7.684461027383804321e-02 -9.855301678180694580e-02 -2.030505985021591187e-01 7.474838942289352417e-02 -2.151526659727096558e-01 3.995631635189056396e-02 -1.234161332249641418e-01
3.539517521858215332e-02 -1.088770180940628052e-01 -6.756289303302764893e-02 5.288315564393997192e-02 5.108003318309783936e-02 -1.761830896139144897e-01 2.196527868509292603e-01 4.280990958213806152e-01 6.101709231734275818e-02 -4.234916530549526215e-03 3.414207100868225098e-01 2.732340060174465179e-02 9.221553802490234375e-02 -4.071364179253578186e-02 2.245516180992126465e-01 8.445930480957031250e-02 -1.113120019435882568e-01 -3.124102950096130371e-02 1.835100799798965454e-01 -7.554714381694793701e-02 -2.104009501636028290e-02 7.599743083119392395e-03 -2.377693504095077515e-01 2.750909924507141113e-01 -2.977844178676605225e-01 -2.903155684471130371e-01 -1.908183991909027100e-01 -2.318112738430500031e-02 -1.674022711813449860e-02 2.327868342399597168e-01 1.052841842174530029e-01 -2.543033659458160400e-01
1.770467907190322876e-01 2.200093567371368408e-01 -1.017444860190153122e-02 2.333385311067104340e-02 -6.169979460537433624e-03 -1.446192860603332520e-01 5.084183067083358765e-02 4.180800616741180420e-01 -1.573470979928970337e-01 1.384962350130081177e-01 2.725266814231872559e-01 -9.290131181478500366e-02 -2.759291790425777435e-03 -1.119660809636116028e-01 -2.469883300364017487e-02 1.530874669551849365e-01 4.051170945167541504e-01 -3.405304849147796631e-01 -1.118774432688951492e-02 -2.140067219734191895e-01 -2.814710023812949657e-04 -1.770415157079696655e-01 -1.493138372898101807e-01 1.058295443654060364e-01 -2.361342906951904297e-01 -1.425076872110366821e-01 -1.069043353199958801e-01 2.207037210464477539e-01 8.853884786367416382e-02 7.982718199491500854e-02 -7.356912642717361450e-02 1.056864336133003235e-01
1.128023639321327209e-01 1.094373241066932678e-01 1.987886279821395874e-01 2.320065200328826904e-01 -2.350668795406818390e-02 1.666957885026931763e-01 -8.666404336690902710e-02 -2.015859261155128479e-02 8.516889065504074097e-02 -9.287580847740173340e-02 3.822272121906280518e-01 -2.785024940967559814e-01 -1.674725860357284546e-02 -1.009361222386360168e-01 -1.870223432779312134e-01 2.509203851222991943e-01 2.913781702518463135e-01 -1.668601855635643005e-02 3.575081005692481995e-02 -3.783303126692771912e-02 -4.741846397519111633e-02 -3.317971229553222656e-01 -1.913399696350097656e-01 -7.307182997465133667e-03 -1.229028999805450439e-01 4.299491271376609802e-02 -2.995871305465698242e-01 -1.006158068776130676e-01 1.469310522079467773e-01 2.374928891658782959e-01 -5.503585934638977051e-02 -2.510152757167816162e-01
-9.886802174150943756e-03 1.768684834241867065e-01 1.011321321129798889e-02 -1.756349354982376099e-01 2.426886260509490967e-01 2.822525799274444580e-01 5.886251572519540787e-03 1.916716843843460083e-01 1.102367192506790161e-01 -1.668021231889724731e-01 2.330495715141296387e-01 1.533665210008621216e-01 -2.534914948046207428e-02 1.233459189534187317e-01 2.633868157863616943e-01 4.241444170475006104e-01 5.090814828872680664e-02 -9.876538813114166260e-02 9.953375905752182007e-02 7.252443581819534302e-02 -1.128993704915046692e-01 8.219835162162780762e-02 -2.503019571304321289e-02 1.582098007202148438e-01 -2.467284649610519409e-01 -3.164473921060562134e-02 -2.272229492664337158e-01 -2.617276906967163086e-01 2.648697793483734131e-01 1.926777213811874390e-01 4.282157868146896362e-02 1.249064505100250244e-01
-1.865347921848297119e-01 9.454467147588729858e-02 8.158980309963226318e-02 -4.160849750041961670e-01 1.423083245754241943e-01 3.448092937469482422e-02 9.857061505317687988e-02 2.132147103548049927e-01 1.275831758975982666e-01 -3.165728449821472168e-01 4.824388325214385986e-01 -2.146548964083194733e-02 8.148177526891231537e-03 -6.877584755420684814e-02 1.984799951314926147e-01 1.632877886295318604e-01 6.371173262596130371e-02 5.403789505362510681e-02 -2.506924867630004883e-01 -1.464364528656005859e-01 -1.402850896120071411e-01 -1.792626380920410156e-01 1.699793636798858643e-01 -6.385547108948230743e-03 -6.606863439083099365e-02 -1.652831733226776123e-01 -7.407929003238677979e-02 6.887104362249374390e-02 5.578705109655857086e-03 7.534885406494140625e-02 -9.895236045122146606e-02 -2.233259528875350952e-01
5.632063373923301697e-02 -7.895225286483764648e-02 1.855252981185913086e-01 4.842320829629898071e-02 5.405497923493385315e-02 6.671028584241867065e-02 1.614723652601242065e-01 -5.552721023559570312e-02 -2.673079073429107666e-01 -1.213013231754302979e-01 4.271871745586395264e-01 -7.783121615648269653e-02 6.748437136411666870e-02 -2.982531189918518066e-01 -9.382684365846216679e-04 1.501156687736511230e-01 1.746954172849655151e-01 -6.226107850670814514e-02 -1.745612472295761108e-01 6.960914283990859985e-02 1.920700818300247192e-01 -2.078426033258438110e-01 -1.098231151700019836e-01 -2.515393542125821114e-03 -1.070537045598030090e-02 1.793219521641731262e-02 -2.740827798843383789e-01 1.772091025486588478e-03 1.648024618625640869e-01 4.951150119304656982e-01 -1.110477223992347717e-01 -6.695395708084106445e-02
1.378585118800401688e-02 -1.136480569839477539e-01 -4.669121652841567993e-02 -6.251697987318038940e-02 -6.428354233503341675e-02 -6.029695644974708557e-02 2.302996069192886353e-01 2.330672740936279297e-01 2.476249337196350098e-01 1.553382575511932373e-01 2.940788567066192627e-01 -7.505147159099578857e-02 -3.419767832383513451e-03 3.641742095351219177e-02 1.445659101009368896e-01 3.050287067890167236e-01 -7.866045832633972168e-02 -6.272617727518081665e-02 2.023477293550968170e-02 -7.982735335826873779e-02 9.560926258563995361e-02 -2.856250405311584473e-01 -9.393006563186645508e-02 -2.064353823661804199e-01 1.926191151142120361e-01 -6.002919748425483704e-02 -2.760645747184753418e-01 -1.070359796285629272e-01 4.674021899700164795e-02 3.784101605415344238e-01 3.230022788047790527e-01 -1.889124065637588501e-01
3.914522007107734680e-02 -4.823004081845283508e-02 -2.614487148821353912e-02 -6.775564700365066528e-02 -1.464487053453922272e-02 1.403426527976989746e-01 4.924742504954338074e-03 2.123108208179473877e-01 1.111829280853271484e-01 3.065694272518157959e-01 4.537119269371032715e-01 6.685101985931396484e-02 2.290595173835754395e-01 6.136312335729598999e-02 -2.992833591997623444e-02 1.964173018932342529e-01 3.596553802490234375e-01 6.624088436365127563e-02 -3.387959301471710205e-01 -1.167745217680931091e-01 -1.294673234224319458e-01 3.678499534726142883e-02 -6.174080818891525269e-02 -1.344867050647735596e-01 7.715129107236862183e-02 -1.122414916753768921e-01 -2.335933446884155273e-01 -5.983093753457069397e-02 -1.820929348468780518e-01 1.010250896215438843e-01 2.891923487186431885e-01 8.725050836801528931e-02
-2.484141290187835693e-01 4.613278806209564209e-02 1.880261860787868500e-02 -5.019134879112243652e-01 2.957007884979248047e-01 -2.036215737462043762e-02 2.133678831160068512e-02 1.885165721178054810e-01 -1.815287172794342041e-01 -3.038558736443519592e-02 3.023820817470550537e-01 7.821864634752273560e-02 1.319079007953405380e-02 -1.753732711076736450e-01 1.829396784305572510e-01 1.279900819063186646e-01 2.002513706684112549e-01 -7.383733987808227539e-02 -2.684415280818939209e-01 -7.985943555831909180e-02 -9.129230678081512451e-02 -1.754274815320968628e-01 1.785746067762374878e-01 1.597610861063003540e-01 -8.701929450035095215e-02 -1.167159676551818848e-01 -2.037513442337512970e-02 5.678071081638336182e-02 6.499624997377395630e-02 1.341938376426696777e-01 1.681524366140365601e-01 -2.279971390962600708e-01
-1.152820065617561340e-01 -2.860171794891357422e-01 1.078004483133554459e-02 -1.943916082382202148e-01 9.411422908306121826e-02 -1.813069917261600494e-02 1.944400370121002197e-01 7.229289412498474121e-02 1.118892505764961243e-01 -7.079069316387176514e-02 2.276990115642547607e-01 2.153184823691844940e-02 2.247975766658782959e-01 -2.360376529395580292e-02 -2.057901769876480103e-02 2.889563441276550293e-01 6.778333336114883423e-04 -1.219099238514900208e-01 -1.158319264650344849e-01 3.432106226682662964e-03 1.690316386520862579e-02 -1.030363813042640686e-01 -1.146698296070098877e-01 -6.780481338500976562e-02 -3.864148855209350586e-01 7.007463276386260986e-02 -5.001894235610961914e-01 -2.047088742256164551e-01 1.313901096582412720e-01 -7.132695615291595459e-02 4.141699150204658508e-02 -2.874033451080322266e-01
8.509061485528945923e-02 3.755602836608886719e-01 6.267960369586944580e-02 -1.429479867219924927e-01 9.668002277612686157e-02 -2.203121781349182129e-01 -3.056904301047325134e-02 -1.684126704931259155e-01 8.553317934274673462e-02 1.343839019536972046e-01 3.627368211746215820e-01 7.302030920982360840e-02 -7.107325643301010132e-02 -1.979355700314044952e-02 6.157412752509117126e-02 1.052874475717544556e-01 1.001314669847488403e-01 -3.361206352710723877e-01 -4.867721349000930786e-02 5.895453318953514099e-02 3.000446781516075134e-02 -1.711241006851196289e-01 -7.307697087526321411e-02 1.602418422698974609e-01 -6.440319120883941650e-02 -2.564214915037155151e-02 -3.906698226928710938e-01 -1.722211986780166626e-01 1.680980622768402100e-01 3.070614337921142578e-01 2.395963817834854126e-01 2.182438410818576813e-02
-1.717588454484939575e-01 1.668374985456466675e-01 -1.323208957910537720e-01 -1.760955750942230225e-01 -9.924071840941905975e-03 -8.576983958482742310e-02 -2.129150480031967163e-01 2.338830977678298950e-01 -1.229864135384559631e-01 5.377890169620513916e-02 3.733142912387847900e-01 -1.861276179552078247e-01 1.155188605189323425e-01 -2.360481917858123779e-01 2.616483569145202637e-01 3.003329038619995117e-01 2.569775283336639404e-01 -2.141084671020507812e-01 -1.921447068452835083e-01 -3.220566362142562866e-02 9.063803404569625854e-02 -1.215273141860961914e-02 -2.130547761917114258e-01 3.786456584930419922e-02 -1.208614259958267212e-01 2.888759411871433258e-02 -9.619750827550888062e-02 1.972689032554626465e-01 -2.310181260108947754e-01 -4.194300994277000427e-02 -2.072702795267105103e-01 1.350938249379396439e-02
5.921262130141258240e-02 1.465242505073547363e-01 -4.725149646401405334e-02 6.773464381694793701e-02 -6.474296748638153076e-02 8.058130741119384766e-02 -1.593480408191680908e-01 1.733513027429580688e-01 -3.442524969577789307e-01 -1.796252727508544922e-01 1.048950850963592529e-01 -1.708001643419265747e-01 2.048223614692687988e-01 -8.314068615436553955e-02 3.573393225669860840e-01 1.990858614444732666e-01 1.357152611017227173e-01 -1.030154898762702942e-01 -1.589859426021575928e-01 -3.053925931453704834e-01 -3.494912981986999512e-01 -1.275850832462310791e-01 9.315196424722671509e-03 3.479658439755439758e-02 -3.825756534934043884e-02 -2.369848638772964478e-01 -1.669988483190536499e-01 -2.902280092239379883e-01 1.115426272153854370e-01 1.129923462867736816e-01 -7.320762146264314651e-03 -1.123998910188674927e-01
-5.517141893506050110e-02 7.335188984870910645e-02 1.277907341718673706e-01 -1.795441657304763794e-01 -5.430053919553756714e-02 1.557575017213821411e-01 -1.552354097366333008e-01 2.652355432510375977e-01 -1.595393568277359009e-01 -7.486211508512496948e-02 3.264679610729217529e-01 -1.103960722684860229e-01 1.061527505517005920e-01 -2.136048972606658936e-01 -1.063831672072410583e-01 9.126622229814529419e-02 9.033311903476715088e-02 -2.306890673935413361e-03 -3.672882318496704102e-01 4.873918741941452026e-02 1.484134048223495483e-01 -1.825956813991069794e-02 -3.259073197841644287e-01 -7.654856890439987183e-02 -3.228489160537719727e-01 -4.070149362087249756e-02 5.002494156360626221e-02 -8.195418119430541992e-02 -1.800844222307205200e-01 2.971047759056091309e-01 -8.154658973217010498e-02 -2.695345878601074219e-01
-2.026200145483016968e-01 -6.833123508840799332e-03 3.614390268921852112e-02 -2.858264744281768799e-02 -1.670432277023792267e-02 2.704292535781860352e-01 -2.890413403511047363e-01 2.518908381462097168e-01 1.174878254532814026e-01 2.307190746068954468e-01 1.770578473806381226e-01 -3.318692557513713837e-03 -8.521986007690429688e-02 8.599399775266647339e-02 2.478295564651489258e-01 5.065752863883972168e-01 -1.147725209593772888e-01 2.260357886552810669e-01 -6.202619895339012146e-02 3.538428246974945068e-02 3.510039672255516052e-02 -2.086088806390762329e-01 -2.610878273844718933e-02 1.601231843233108521e-01 -7.257168740034103394e-02 -3.547769039869308472e-02 -4.971683025360107422e-02 -2.104906141757965088e-01 1.633969992399215698e-01 -2.180174551904201508e-02 -1.755522638559341431e-01 -2.314062714576721191e-01
8.249940723180770874e-02 1.055658534169197083e-01 1.179117709398269653e-01 -6.112818419933319092e-02 1.410706788301467896e-01 1.038293391466140747e-01 2.221587114036083221e-03 2.315649092197418213e-01 2.834440767765045166e-01 1.813043206930160522e-01 2.484219372272491455e-01 -2.824652194976806641e-02 9.240446984767913818e-02 5.928097292780876160e-02 1.213456853292882442e-03 3.856866359710693359e-01 2.876869142055511475e-01 8.982490748167037964e-02 1.649347692728042603e-01 -1.483405679464340210e-01 -4.057756066322326660e-02 -2.685077190399169922e-01 2.723600566387176514e-01 2.170660495758056641e-01 -1.972140371799468994e-01 4.548139125108718872e-02 -1.830187290906906128e-01 1.032320261001586914e-01 2.301288694143295288e-01 -1.304412782192230225e-01 -1.319604963064193726e-01 -1.896998733282089233e-01
8.132310956716537476e-02 -9.107556194067001343e-02 2.343982458114624023e-01 -2.183450013399124146e-01 1.827512383460998535e-01 1.846023052930831909e-01 -2.431175410747528076e-01 7.938764989376068115e-02 -2.346764653921127319e-01 3.636185079813003540e-02 3.432392477989196777e-01 7.766357809305191040e-02 9.621397592127323151e-03 -1.678119897842407227e-01 -9.266296774148941040e-02 2.938866019248962402e-01 -1.060402467846870422e-01 -5.298897996544837952e-02 2.235110104084014893e-01 1.185233145952224731e-01 1.679689288139343262e-01 -1.320956200361251831e-01 -4.689215496182441711e-02 1.039518192410469055e-01 -1.189421713352203369e-01 -1.148822009563446045e-01 -3.630250096321105957e-01 -1.587272584438323975e-01 2.396993488073348999e-01 1.040518209338188171e-01 3.497435525059700012e-02 -2.357616424560546875e-01
3.905885294079780579e-02 1.715182699263095856e-02 2.478308081626892090e-01 -6.701310724020004272e-02 -1.773732602596282959e-01 4.602534696459770203e-02 2.557318843901157379e-02 9.920992888510227203e-03 6.681714206933975220e-02 6.600788235664367676e-02 4.025662243366241455e-01 2.317912578582763672e-01 5.897165089845657349e-02 -4.988368134945631027e-03 2.956797480583190918e-01 2.090933471918106079e-01 -2.023238874971866608e-02 -2.274838089942932129e-01 2.631861530244350433e-02 -1.061793714761734009e-01 4.908263683319091797e-02 -4.091816544532775879e-01 -2.460415363311767578e-01 -6.924214959144592285e-02 -1.560468375682830811e-01 3.203082131221890450e-03 -1.346575170755386353e-01 -1.545291244983673096e-01 1.723330616950988770e-01 1.626201719045639038e-02 -3.747849464416503906e-01 -5.084869265556335449e-02
3.216686248779296875e-01 -1.180017143487930298e-01 3.183248266577720642e-02 6.810878869146108627e-03 -1.110108047723770142e-01 1.316813528537750244e-01 -8.254607766866683960e-02 -5.202892795205116272e-02 1.070334091782569885e-01 3.983656316995620728e-02 1.271892786026000977e-01 2.194830030202865601e-01 1.878408491611480713e-01 1.117876395583152771e-01 1.439183801412582397e-01 3.787589967250823975e-01 3.895481228828430176e-01 -2.205873280763626099e-01 -8.419952541589736938e-02 4.797697439789772034e-02 2.665542811155319214e-02 -2.309438586235046387e-01 -1.925550699234008789e-01 -4.810098186135292053e-02 -4.603347275406122208e-03 -7.564038038253784180e-02 -3.873623013496398926e-01 -1.945109069347381592e-01 -3.469070047140121460e-02 8.619865775108337402e-02 -1.594110727310180664e-01 -1.486929357051849365e-01
7.132513821125030518e-02 -1.549147218465805054e-01 4.584763050079345703e-01 -2.633034884929656982e-01 3.220382928848266602e-01 6.745982170104980469e-02 -2.167359367012977600e-02 3.917134553194046021e-02 -8.269700407981872559e-02 2.400583922863006592e-01 3.128688633441925049e-01 -5.882154777646064758e-02 1.751266270875930786e-01 4.210109356790781021e-03 -6.561457365751266479e-02 9.954457730054855347e-02 6.901378929615020752e-02 -7.808934897184371948e-02 6.712633371353149414e-02 4.303046688437461853e-02 5.209454894065856934e-02 -8.420640230178833008e-02 -5.398860946297645569e-02 1.446074396371841431e-01 5.184976756572723389e-02 -4.209280759096145630e-02 -3.348296880722045898e-01 -1.838737279176712036e-01 2.132297456264495850e-01 1.689104288816452026e-01 1.248430982232093811e-01 -2.821222245693206787e-01
1.281137811020016670e-03 -6.762132793664932251e-02 8.698516339063644409e-02 4.338283836841583252e-02 -6.203331425786018372e-02 1.296849399805068970e-01 -7.300235331058502197e-02 2.299155592918395996e-01 -1.249088123440742493e-01 -2.278262376785278320e-01 2.379158139228820801e-01 -9.194563329219818115e-02 7.005651295185089111e-02 -2.708877623081207275e-01 -1.350735574960708618e-01 3.035180270671844482e-01 1.072879657149314880e-01 -1.597850769758224487e-01 -1.041253954172134399e-01 4.809276200830936432e-03 3.320048153400421143e-01 -9.910953789949417114e-02 -2.182490229606628418e-01 -2.172883450984954834e-01 -1.456288546323776245e-01 1.287345737218856812e-01 -1.394324749708175659e-01 -2.498721331357955933e-02 -2.731113135814666748e-02 2.438096404075622559e-01 5.408025160431861877e-02 -4.495947957038879395e-01
9.458689391613006592e-02 -9.647685289382934570e-02 9.040298312902450562e-02 -1.271358281373977661e-01 -1.749400943517684937e-01 2.332292497158050537e-01 -2.833495736122131348e-01 -1.851071715354919434e-01 1.660185120999813080e-02 1.030581519007682800e-01 5.252689123153686523e-01 -2.932058870792388916e-01 -8.077072352170944214e-02 3.035670518875122070e-02 3.623616695404052734e-02 1.889739334583282471e-01 1.162161529064178467e-01 -2.809795923531055450e-02 -2.345972210168838501e-01 -2.250985950231552124e-01 -1.246478483080863953e-01 -1.771887093782424927e-01 -1.367994397878646851e-01 -7.321640104055404663e-02 -1.622184216976165771e-01 -3.126454055309295654e-01 1.065312549471855164e-01 -6.060976907610893250e-02 2.623011730611324310e-02 -1.648768037557601929e-02 9.731749445199966431e-02 -9.534875862300395966e-03
1.276760399341583252e-01 1.994818001985549927e-01 2.079637199640274048e-01 -2.473797351121902466e-01 8.836814761161804199e-02 4.101045727729797363e-01 -4.629803448915481567e-02 1.280602067708969116e-01 -3.905518725514411926e-02 -1.036643013358116150e-01 3.837353289127349854e-01 8.477717638015747070e-03 1.228120923042297363e-01 2.497371435165405273e-01 3.194010257720947266e-01 2.172309756278991699e-01 5.814717710018157959e-02 -1.370158046483993530e-01 -8.707275241613388062e-02 -2.237420231103897095e-01 -8.532539010047912598e-02 1.774715036153793335e-01 5.229124426841735840e-02 9.233131259679794312e-02 -2.454854249954223633e-01 4.700425639748573303e-02 -1.991460621356964111e-01 -4.515377804636955261e-02 7.798940688371658325e-02 1.058471202850341797e-01 -8.052127063274383545e-02 2.992990612983703613e-02
-3.283015191555023193e-01 -1.065472811460494995e-01 -4.256255924701690674e-02 -8.681724965572357178e-02 3.997969254851341248e-02 -1.478069722652435303e-01 9.853236377239227295e-02 2.245357930660247803e-01 1.092586815357208252e-01 -8.932380378246307373e-02 4.523897767066955566e-01 -1.643690764904022217e-01 -5.100056156516075134e-02 -2.347444444894790649e-01 3.281304538249969482e-01 1.850593984127044678e-01 -3.101801872253417969e-02 -1.036355737596750259e-02 -2.691146135330200195e-01 -9.074166417121887207e-02 -3.125991672277450562e-02 -1.377165168523788452e-01 -1.643176749348640442e-02 2.861770987510681152e-02 -5.803944543004035950e-02 -2.436508834362030029e-01 -5.886461213231086731e-02 -1.666498556733131409e-02 -1.079474464058876038e-01 2.542682290077209473e-01 -2.024677991867065430e-01 -2.240551561117172241e-01
-2.830055356025695801e-01 -1.175475418567657471e-01 1.849667727947235107e-01 -1.284821033477783203e-01 8.504033088684082031e-02 1.438687443733215332e-01 1.572322398424148560e-01 1.003066226840019226e-01 3.115063533186912537e-02 2.584435604512691498e-02 3.013466596603393555e-01 -1.713690310716629028e-01 -2.047865837812423706e-01 -1.739488393068313599e-01 2.751498222351074219e-01 4.453476965427398682e-01 6.477548182010650635e-02 -1.923152208328247070e-01 -3.355585411190986633e-02 -1.116970181465148926e-01 -7.326810806989669800e-02 1.049169301986694336e-01 -2.235716581344604492e-01 1.158002763986587524e-01 1.183394808322191238e-02 -1.643461640924215317e-03 -2.073770165443420410e-01 -2.512745559215545654e-01 -6.673274189233779907e-02 -2.330515086650848389e-01 -1.387694925069808960e-01 -7.576534152030944824e-02
-2.006074339151382446e-01 5.208140239119529724e-02 -7.253015041351318359e-02 -5.066811293363571167e-02 1.461156457662582397e-01 2.329082340002059937e-01 3.683590888977050781e-02 1.512461155652999878e-01 1.340914517641067505e-01 -8.744743466377258301e-02 2.245633155107498169e-01 -5.200410261750221252e-02 1.280399858951568604e-01 -8.673021942377090454e-02 -1.422365158796310425e-01 2.032335847616195679e-01 1.321178227663040161e-01 1.827881187200546265e-01 4.173982515931129456e-02 -8.801433444023132324e-02 5.508523061871528625e-02 -2.046912461519241333e-01 -8.553534001111984253e-02 9.015710651874542236e-02 2.536659687757492065e-02 -1.882895380258560181e-01 -4.232802391052246094e-01 -4.721833765506744385e-02 -6.987966597080230713e-02 2.325032353401184082e-01 5.627271160483360291e-02 -5.337070226669311523e-01
5.061038583517074585e-02 1.358062401413917542e-02 5.273293256759643555e-01 -5.103452876210212708e-02 3.282532468438148499e-02 1.077370420098304749e-01 -3.130516037344932556e-03 6.982282549142837524e-02 -2.086146026849746704e-01 -3.964477404952049255e-02 2.344781458377838135e-01 1.037473157048225403e-01 8.460830152034759521e-02 -3.252585828304290771e-01 -6.630051136016845703e-02 2.951160967350006104e-01 4.011387005448341370e-02 -8.152239769697189331e-02 1.054525598883628845e-01 -4.974719136953353882e-03 2.728029191493988037e-01 -1.325123850256204605e-02 -1.688064783811569214e-01 6.247077882289886475e-02 -7.282257825136184692e-02 -1.575136631727218628e-01 -2.356728911399841309e-01 -3.429939225316047668e-02 1.712204366922378540e-01 3.129059970378875732e-01 2.559741260483860970e-03 -2.080076485872268677e-01
3.045170903205871582e-01 -4.575737938284873962e-02 1.852892637252807617e-01 -1.855155825614929199e-01 2.062007188796997070e-01 7.659976184368133545e-02 -7.270950009115040302e-04 1.089173555374145508e-01 -6.613253802061080933e-02 -4.036248102784156799e-02 4.784452915191650391e-01 1.162682771682739258e-01 5.475424230098724365e-02 -2.377722412347793579e-01 6.790627539157867432e-02 1.248992532491683960e-01 -5.472078453749418259e-03 -3.333889245986938477e-01 1.438654493540525436e-02 2.884658873081207275e-01 1.876158118247985840e-01 -1.029414758086204529e-01 5.905535817146301270e-02 1.455172002315521240e-01 -1.759387254714965820e-01 -1.033903360366821289e-01 -3.030863702297210693e-01 -7.162078469991683960e-02 -1.879991292953491211e-01 7.816994935274124146e-02 -1.524042151868343353e-02 -5.122122168540954590e-02
2.545621246099472046e-02 4.899328108876943588e-03 1.756229102611541748e-01 1.507284492254257202e-01 -5.162829533219337463e-02 2.219413071870803833e-01 -8.887097239494323730e-02 3.013797700405120850e-01 -4.854109883308410645e-02 -3.021209267899394035e-04 4.849469065666198730e-01 -5.420747026801109314e-02 -2.191246487200260162e-02 -4.556883499026298523e-02 1.813433505594730377e-02 -7.235840708017349243e-02 2.074563503265380859e-01 1.194391250610351562e-01 4.341604933142662048e-02 1.049615368247032166e-01 7.871055603027343750e-02 -4.011197388172149658e-02 -1.473220586776733398e-01 1.930250078439712524e-01 -2.224505245685577393e-01 7.794947177171707153e-02 -2.833814322948455811e-01 7.494330406188964844e-02 1.289304941892623901e-01 1.917317211627960205e-01 -4.662922024726867676e-02 -4.609903395175933838e-01
-1.984698027372360229e-01 9.209614247083663940e-02 -1.162739172577857971e-01 -4.456046223640441895e-01 -4.309065639972686768e-02 1.124216392636299133e-01 -8.693098276853561401e-02 1.432247906923294067e-01 -8.310764282941818237e-02 -2.717539072036743164e-01 3.351167440414428711e-01 6.566912680864334106e-02 1.626062840223312378e-01 2.095655165612697601e-02 1.989761739969253540e-01 9.933594614267349243e-02 1.068039238452911377e-01 -1.588305681943893433e-01 -2.374649047851562500e-01 -1.630777418613433838e-01 -1.234632655978202820e-01 -7.620974630117416382e-02 -1.431006938219070435e-02 2.832827856764197350e-03 9.698554873466491699e-02 -2.327641099691390991e-01 -7.417632266879081726e-03 -4.542952775955200195e-02 3.147533237934112549e-01 -8.610827848315238953e-03 1.461282968521118164e-01 -3.109400272369384766e-01
-1.027509570121765137e-01 1.855151206254959106e-01 -2.707068994641304016e-02 -3.016249239444732666e-01 1.016276255249977112e-01 1.729582399129867554e-01 -1.090076193213462830e-01 2.733055055141448975e-01 1.265032440423965454e-01 1.096119880676269531e-01 1.965337991714477539e-01 -3.246580958366394043e-01 1.156665906310081482e-01 -7.339642196893692017e-02 1.043998450040817261e-01 8.696276694536209106e-02 1.107349172234535217e-01 2.223323583602905273e-01 -5.767044425010681152e-02 -2.540017068386077881e-01 7.336109131574630737e-02 -2.645469307899475098e-01 -2.058708369731903076e-01 -5.517912656068801880e-02 1.217770799994468689e-01 -2.962128818035125732e-01 -3.802559673786163330e-01 -1.976435631513595581e-02 -1.255500912666320801e-01 8.610211312770843506e-02 5.781413987278938293e-02 -5.304561927914619446e-02
3.117077797651290894e-02 2.469897717237472534e-01 -1.762653589248657227e-01 -2.039340287446975708e-01 -1.613125763833522797e-02 9.436178207397460938e-02 -5.948990210890769958e-02 5.767326802015304565e-02 9.680707752704620361e-02 2.130375653505325317e-01 4.101914167404174805e-01 -2.264738082885742188e-02 1.612238213419914246e-02 -1.990699172019958496e-01 -6.254605017602443695e-03 1.488600373268127441e-01 7.165414094924926758e-02 -1.196306794881820679e-01 -8.858488500118255615e-02 -2.525204718112945557e-01 -1.122239455580711365e-01 -1.123592704534530640e-01 -5.015543848276138306e-02 2.521800994873046875e-01 -1.140867173671722412e-01 -4.631592929363250732e-01 -2.019048668444156647e-03 1.351645961403846741e-02 1.667629331350326538e-01 9.693129360675811768e-02 -2.147504985332489014e-01 -2.651251256465911865e-01
-5.303174629807472229e-02 3.419771417975425720e-02 1.927177459001541138e-01 7.076843827962875366e-02 -3.784861788153648376e-02 7.185965031385421753e-02 -1.514406055212020874e-01 5.360298603773117065e-02 7.255392521619796753e-02 -5.237367749214172363e-02 2.950510382652282715e-01 -2.110181748867034912e-01 -3.609903454780578613e-01 -3.356163203716278076e-02 7.020135223865509033e-02 8.296326734125614166e-03 3.500373363494873047e-01 -1.076670736074447632e-01 -2.075519412755966187e-02 -2.173659503459930420e-01 2.222715318202972412e-02 -6.087225046940147877e-04 8.561877906322479248e-02 7.035777717828750610e-02 -1.114539206027984619e-01 -1.803279519081115723e-01 -2.745833620429039001e-02 -2.653595209121704102e-01 3.556452691555023193e-01 4.179856479167938232e-01 -4.032643139362335205e-02 -1.787004619836807251e-01
-2.124389074742794037e-02 1.988167017698287964e-01 9.697230160236358643e-02 -7.506193220615386963e-02 1.087705697864294052e-02 1.782417446374893188e-01 5.112209357321262360e-03 -1.594788432121276855e-01 2.385346144437789917e-01 -1.258432567119598389e-01 4.837920367717742920e-01 -2.140873968601226807e-01 1.758233159780502319e-01 4.777414724230766296e-03 -6.534645706415176392e-02 2.390553802251815796e-01 1.006797552108764648e-01 5.408410727977752686e-02 1.708623394370079041e-02 1.599391549825668335e-01 2.330071330070495605e-01 -1.534697711467742920e-01 -1.536750644445419312e-01 -5.833396315574645996e-02 -5.332174897193908691e-02 -2.407629638910293579e-01 -4.266964495182037354e-01 1.672927588224411011e-01 1.606835573911666870e-01 -4.252966493368148804e-03 5.053835455328226089e-03 -4.614290595054626465e-02
-1.089432463049888611e-01 -5.243380367755889893e-02 7.209348026663064957e-03 5.661162734031677246e-02 -2.512610331177711487e-02 8.081716299057006836e-02 -3.377474844455718994e-02 2.430627942085266113e-01 -4.718202725052833557e-02 -9.742742776870727539e-02 4.339458644390106201e-01 1.501241140067577362e-02 3.124228678643703461e-02 1.302925199270248413e-01 -1.070909667760133743e-02 -3.569382801651954651e-02 2.171398848295211792e-01 7.573352009057998657e-02 1.267668157815933228e-01 8.654949255287647247e-03 4.161033779382705688e-02 -8.404325693845748901e-02 -3.122738301753997803e-01 2.005241811275482178e-01 -1.871247887611389160e-01 2.945400476455688477e-01 -3.763953447341918945e-01 -8.489184826612472534e-02 8.668782562017440796e-02 2.307087182998657227e-01 9.524274617433547974e-02 -3.730106949806213379e-01
-4.582280665636062622e-02 1.372411996126174927e-01 3.416209295392036438e-02 -1.629076004028320312e-01 -6.170386448502540588e-02 -3.184868395328521729e-02 -3.098473250865936279e-01 2.164960503578186035e-01 -9.192562103271484375e-02 -3.468747250735759735e-03 2.672683298587799072e-01 -3.208394348621368408e-02 -2.228005528450012207e-01 -1.158851757645606995e-01 -2.439537830650806427e-02 2.994171977043151855e-01 1.663763523101806641e-01 -2.836593985557556152e-01 -3.980292677879333496e-01 -5.316020175814628601e-02 1.047632768750190735e-01 1.506481766700744629e-01 -5.269400030374526978e-02 -2.026939392089843750e-01 -2.542673647403717041e-01 -7.080023176968097687e-03 -2.276682555675506592e-01 1.246400177478790283e-01 1.951821297407150269e-01 -1.531033497303724289e-02 -1.932806074619293213e-01 1.213900670409202576e-01
-1.263002604246139526e-01 -9.950400888919830322e-02 9.560231119394302368e-02 -3.161217272281646729e-02 8.394277654588222504e-03 1.054566055536270142e-01 2.109725624322891235e-01 2.907194197177886963e-01 8.903249353170394897e-02 -2.178884446620941162e-01 1.907205134630203247e-01 -1.674930155277252197e-01 2.455957084894180298e-01 1.589685380458831787e-01 -2.105902880430221558e-02 2.375678569078445435e-01 -6.793200224637985229e-02 -8.267254382371902466e-02 -5.840389057993888855e-02 -2.544851303100585938e-01 3.464572131633758545e-02 9.573493897914886475e-02 -1.951157599687576294e-01 -1.011816039681434631e-01 -1.893531829118728638e-01 1.472685486078262329e-02 -4.560043215751647949e-01 -1.042328402400016785e-01 1.816863864660263062e-01 -1.350146383047103882e-01 8.333881199359893799e-02 -3.318612575531005859e-01
1.040652319788932800e-01 1.024534776806831360e-01 1.725302040576934814e-01 -9.563224017620086670e-02 1.659726724028587341e-02 -9.105902165174484253e-02 2.816859632730484009e-03 1.014240202493965626e-03 2.228282541036605835e-01 -2.575685828924179077e-02 3.240597844123840332e-01 -2.441518567502498627e-02 3.548693060874938965e-01 -1.601085364818572998e-01 2.769096493721008301e-01 3.849585950374603271e-01 3.104270398616790771e-01 1.276639383286237717e-02 1.220905035734176636e-01 -2.249114364385604858e-01 -1.243317965418100357e-02 -3.828811347484588623e-01 6.806127261370420456e-03 -1.156745105981826782e-01 2.363409288227558136e-02 -1.147972494363784790e-01 -2.731073834002017975e-02 -5.562502890825271606e-02 1.225346177816390991e-01 -7.561893761157989502e-02 1.920561194419860840e-01 -3.775784373283386230e-02
-2.764062583446502686e-01 -9.178356826305389404e-02 -1.605722457170486450e-01 -2.001878917217254639e-01 -3.524306043982505798e-02 1.557433046400547028e-02 8.143727481365203857e-02 1.763620525598526001e-01 2.444671280682086945e-02 8.148640394210815430e-02 1.159928366541862488e-01 -4.830671846866607666e-02 8.919038623571395874e-02 -1.304190307855606079e-01 1.071998998522758484e-01 1.240382045507431030e-01 3.091827034950256348e-01 -2.133033275604248047e-01 -2.074511051177978516e-01 -3.500827774405479431e-02 -2.149930596351623535e-01 1.821966767311096191e-01 -8.683961816132068634e-03 1.622853428125381470e-01 1.578923761844635010e-01 -2.538021504878997803e-01 -3.523194789886474609e-01 -4.717465117573738098e-02 3.270242810249328613e-01 2.459436953067779541e-01 -1.955389827489852905e-01 -1.505908071994781494e-01
1.156492680311203003e-01 3.349399864673614502e-01 1.021598353981971741e-01 -2.708833813667297363e-01 2.008903771638870239e-01 2.677541971206665039e-01 -2.148461937904357910e-01 1.888376772403717041e-01 -6.212184205651283264e-03 -1.800228506326675415e-01 2.906857430934906006e-01 1.336426436901092529e-01 -1.001205593347549438e-01 8.817796409130096436e-02 1.834562569856643677e-01 2.642560899257659912e-01 3.170448914170265198e-02 -6.946826726198196411e-02 -1.139721181243658066e-02 1.390913426876068115e-01 -1.249697059392929077e-01 1.743994206190109253e-01 -5.389320105314254761e-02 1.175602972507476807e-01 -3.790130019187927246e-01 -1.008347719907760620e-01 -2.240576446056365967e-01 -1.189451292157173157e-01 1.218984499573707581e-01 1.136991977691650391e-01 7.565925270318984985e-02 -3.035974316298961639e-02
1.409997344017028809e-01 -1.689434051513671875e-01 -1.343973577022552490e-01 1.614845693111419678e-01 -3.434260142967104912e-03 -9.111595340073108673e-03 8.139228820800781250e-02 8.685901015996932983e-02 2.358653992414474487e-01 -1.271351277828216553e-01 9.381680935621261597e-02 1.396391242742538452e-01 1.589635759592056274e-01 1.815299689769744873e-01 1.003959923982620239e-01 2.822860777378082275e-01 3.585665822029113770e-01 -2.183862477540969849e-01 5.112686753273010254e-02 -1.569976061582565308e-01 1.250303685665130615e-01 -6.282422691583633423e-02 -2.463752329349517822e-01 2.534522414207458496e-01 -8.487024903297424316e-02 -1.489959061145782471e-01 -3.898147642612457275e-01 2.059429883956909180e-02 2.022591233253479004e-01 2.385579347610473633e-01 -9.948177635669708252e-02 8.688327670097351074e-02
-2.043958902359008789e-01 5.051968991756439209e-02 8.867441862821578979e-02 6.512586027383804321e-02 -2.320617288351058960e-01 1.204751282930374146e-01 -2.157435864210128784e-01 7.583343237638473511e-02 -9.392464160919189453e-02 -1.847573220729827881e-01 2.975740432739257812e-01 1.295026391744613647e-02 1.532418578863143921e-01 2.242330461740493774e-02 2.540632784366607666e-01 3.016615509986877441e-01 7.312021404504776001e-02 -2.820667438209056854e-02 -2.855600714683532715e-01 -7.736435532569885254e-02 -2.125998288393020630e-01 -1.210691332817077637e-01 5.650016292929649353e-02 1.978759886696934700e-03 1.462136511690914631e-03 -3.384616374969482422e-01 4.246596992015838623e-02 -4.503839835524559021e-02 2.418968826532363892e-01 3.600070476531982422e-01 5.196853727102279663e-02 -2.139135152101516724e-01
-5.982220917940139771e-02 -1.369785889983177185e-02 1.227499619126319885e-01 1.310069859027862549e-02 -3.929168730974197388e-02 1.605265587568283081e-01 -4.648793116211891174e-02 2.970061302185058594e-01 8.836495131254196167e-02 1.713508507236838341e-03 6.833837926387786865e-02 -1.579709202051162720e-01 6.291837990283966064e-02 6.886879913508892059e-03 9.430519491434097290e-02 2.467354536056518555e-01 -9.623898658901453018e-04 -1.004412546753883362e-01 -3.063149154186248779e-01 2.628962695598602295e-02 -1.221694890409708023e-02 -2.081139758229255676e-02 -9.783853590488433838e-02 4.347457736730575562e-02 -3.745179772377014160e-01 -5.049341320991516113e-01 -3.139004111289978027e-01 3.243315964937210083e-02 -1.548659503459930420e-01 1.336451917886734009e-01 -2.623690068721771240e-01 -1.730609685182571411e-01
-2.398795634508132935e-02 3.551436960697174072e-02 -3.146403282880783081e-02 -1.826872229576110840e-01 6.690965592861175537e-02 -1.756759360432624817e-02 -2.110195718705654144e-02 1.977872252464294434e-01 2.075738608837127686e-01 4.591412097215652466e-02 3.910133540630340576e-01 -1.879176497459411621e-01 1.042108535766601562e-01 -1.007710844278335571e-01 1.999844908714294434e-01 2.491481751203536987e-01 1.303473412990570068e-01 -9.634207934141159058e-02 -3.170035481452941895e-01 -4.511325806379318237e-02 -1.334340125322341919e-01 9.295219928026199341e-02 -3.471313714981079102e-01 -8.524387329816818237e-02 1.181959956884384155e-01 -9.019950777292251587e-02 -1.048221364617347717e-01 2.570289000868797302e-02 1.735287755727767944e-01 -1.165841892361640930e-02 -4.573296010494232178e-01 -8.247455954551696777e-02
-5.257215350866317749e-02 -3.543369844555854797e-02 4.212347865104675293e-01 -2.472133189439773560e-01 2.680623829364776611e-01 2.746308743953704834e-01 -5.279199406504631042e-02 4.791782051324844360e-02 -1.371091902256011963e-01 7.721083611249923706e-02 3.458697497844696045e-01 -2.432662993669509888e-02 9.440696984529495239e-02 -7.757452130317687988e-02 -1.537957638502120972e-01 3.149298727512359619e-01 2.056603282690048218e-01 -3.090289421379566193e-03 5.943380668759346008e-02 1.315565258264541626e-01 1.513036787509918213e-01 -1.615221351385116577e-01 2.590155228972434998e-02 -2.896003238856792450e-02 -5.985950119793415070e-03 -2.835893929004669189e-01 -1.954519897699356079e-01 -2.398364394903182983e-01 7.500871270895004272e-02 -1.080925576388835907e-02 6.674285978078842163e-02 -1.493510007858276367e-01
1.130763515830039978e-01 3.891647607088088989e-02 3.321970105171203613e-01 -2.494173943996429443e-01 8.434589952230453491e-02 1.336240768432617188e-01 -5.864849314093589783e-02 -1.450967937707901001e-01 -8.065777271986007690e-02 -4.438213631510734558e-02 5.309899449348449707e-01 9.600517153739929199e-02 1.140761747956275940e-01 -1.823393404483795166e-01 9.443075954914093018e-02 1.707496196031570435e-01 -2.812843210995197296e-02 -1.717732548713684082e-01 4.374240711331367493e-02 1.744568198919296265e-01 1.587071120738983154e-01 -1.103060618042945862e-01 1.187489777803421021e-01 9.435661137104034424e-02 -8.067361265420913696e-02 -1.172062456607818604e-01 -3.871860504150390625e-01 -1.997338831424713135e-01 1.976196020841598511e-01 5.947542190551757812e-02 3.184596821665763855e-02 -5.507985129952430725e-02
1.606943756341934204e-01 -3.519116342067718506e-02 1.029358431696891785e-01 1.631419360637664795e-01 1.569531112909317017e-01 -9.377255290746688843e-02 -1.365377455949783325e-01 2.829978466033935547e-01 -5.428390204906463623e-02 1.901000179350376129e-02 2.617717981338500977e-01 1.004762947559356689e-01 -7.458642870187759399e-02 -9.922660887241363525e-02 2.238026857376098633e-01 3.044973015785217285e-01 5.211798846721649170e-02 6.837429851293563843e-02 3.067384660243988037e-01 -1.117510050535202026e-01 1.956239789724349976e-01 -2.573704421520233154e-01 -1.614030301570892334e-01 1.431809663772583008e-01 -6.386088579893112183e-02 -1.328236889094114304e-03 -2.038199454545974731e-01 1.225666999816894531e-01 5.949569121003150940e-02 4.066546261310577393e-01 -2.621227800846099854e-01 1.171723101288080215e-02
-7.481336593627929688e-02 -2.030121684074401855e-01 1.178834065794944763e-01 1.475222557783126831e-01 1.002961695194244385e-01 1.735896021127700806e-01 5.156390741467475891e-02 1.510849297046661377e-01 2.584390938282012939e-01 1.938773668371140957e-03 2.848215103149414062e-01 -1.726314723491668701e-01 1.500658392906188965e-01 -1.381747722625732422e-01 3.568730354309082031e-01 3.793409764766693115e-01 -1.170426234602928162e-01 -2.314081639051437378e-01 1.201840937137603760e-01 -2.074700444936752319e-01 -2.314891666173934937e-01 -6.807286292314529419e-03 -4.451103508472442627e-02 2.075612694025039673e-01 -3.609109669923782349e-03 -3.630126826465129852e-03 -1.958330422639846802e-01 9.205130627378821373e-04 2.684150636196136475e-01 8.987254649400711060e-02 -1.029403060674667358e-01 -9.343938529491424561e-02
-1.543366312980651855e-01 1.905868649482727051e-01 -1.321461498737335205e-01 4.432416334748268127e-02 -1.984844170510768890e-02 -2.984466850757598877e-01 -1.098648086190223694e-01 1.839877068996429443e-01 2.461513876914978027e-01 1.242024227976799011e-01 2.709012627601623535e-01 -1.147733815014362335e-02 2.533980607986450195e-01 2.353761345148086548e-02 2.972230780869722366e-03 1.944839954376220703e-01 3.512775599956512451e-01 6.731696426868438721e-02 4.832215979695320129e-02 -2.919171154499053955e-01 1.125125586986541748e-01 2.304565533995628357e-02 5.941573902964591980e-02 8.541128598153591156e-03 -1.795258522033691406e-01 -6.469564884901046753e-02 -4.781658649444580078e-01 8.239992707967758179e-02 1.242457255721092224e-01 9.055113792419433594e-02 2.485946752130985260e-02 6.735584884881973267e-02
2.367355972528457642e-01 -2.860711142420768738e-02 1.028676331043243408e-01 -3.239030539989471436e-01 1.125199943780899048e-01 -1.645336672663688660e-02 -1.292109042406082153e-01 2.050438970327377319e-01 -1.069222092628479004e-01 3.035148084163665771e-01 4.157236516475677490e-01 7.102094590663909912e-02 -1.734631508588790894e-02 4.663452878594398499e-02 -2.332403808832168579e-01 2.433648854494094849e-01 1.825668811798095703e-01 5.980116873979568481e-02 1.347238570451736450e-01 -3.665468841791152954e-02 -4.980024322867393494e-02 -8.871825784444808960e-02 7.238020189106464386e-03 -1.013490259647369385e-01 7.417732477188110352e-02 -1.529326587915420532e-01 -2.954985015094280243e-02 8.801113814115524292e-02 3.597415983676910400e-01 1.301430910825729370e-01 -1.969929486513137817e-01 -2.422867417335510254e-01
-1.659675836563110352e-01 7.602701336145401001e-02 -1.160679385066032410e-01 -3.588533997535705566e-01 -5.881310254335403442e-02 1.293714791536331177e-01 2.839449942111968994e-01 1.703961789608001709e-01 1.050162944011390209e-03 -1.427878439426422119e-01 2.794806361198425293e-01 -1.655803769826889038e-01 3.978994488716125488e-02 -1.677528619766235352e-01 1.203683838248252869e-01 1.996795833110809326e-01 9.271460585296154022e-03 8.512234315276145935e-03 -1.874211728572845459e-01 -1.906099319458007812e-01 -2.160167135298252106e-02 -1.572391986846923828e-01 1.838323771953582764e-01 2.292760163545608521e-01 -1.700018495321273804e-01 -2.826675474643707275e-01 -2.893093824386596680e-01 9.318741410970687866e-02 -3.778838738799095154e-02 1.109063327312469482e-01 -8.296267688274383545e-02 -2.821433544158935547e-01
7.573135942220687866e-02 -1.205757111310958862e-01 -6.467613577842712402e-02 -2.618985772132873535e-01 1.233777031302452087e-01 -1.151268184185028076e-01 -1.153915598988533020e-01 1.147448569536209106e-01 2.919546663761138916e-01 -6.037564203143119812e-02 3.326328694820404053e-01 3.975202329456806183e-03 1.736437976360321045e-01 -1.271159499883651733e-01 9.196342527866363525e-02 -1.552887493744492531e-03 -1.246677264571189880e-01 -1.244816258549690247e-01 -2.373361140489578247e-01 -8.006011694669723511e-02 -1.389381438493728638e-01 -2.512657344341278076e-01 3.362436890602111816e-01 1.721947044134140015e-01 -1.246329396963119507e-01 -1.176528185606002808e-01 -3.253614604473114014e-01 6.122176721692085266e-02 2.897905409336090088e-01 1.346293836832046509e-01 -2.526914887130260468e-02 -1.924322843551635742e-01
-2.952813208103179932e-01 -4.917240235954523087e-03 -4.649139568209648132e-02 -1.776870191097259521e-01 9.922458231449127197e-02 1.667384803295135498e-02 -1.423480361700057983e-01 1.611399948596954346e-01 1.050367504358291626e-01 -2.383743375539779663e-01 5.227953791618347168e-01 -8.643548190593719482e-02 1.172111276537179947e-02 -1.513723731040954590e-01 1.124477609992027283e-01 1.163947954773902893e-01 -3.024965710937976837e-02 -1.787392795085906982e-01 -2.401111871004104614e-01 -2.052568644285202026e-01 7.393892109394073486e-02 -1.607429087162017822e-01 2.946668267250061035e-01 -4.712081328034400940e-02 -1.942930966615676880e-01 -2.225650846958160400e-01 -1.407019346952438354e-01 4.067983478307723999e-02 -1.240809634327888489e-01 1.499400585889816284e-01 1.567077040672302246e-01 -2.530903182923793793e-02
-1.014281623065471649e-02 4.291360080242156982e-02 2.378840446472167969e-01 -1.411652266979217529e-01 -2.700987085700035095e-02 1.151323691010475159e-01 -7.944639772176742554e-02 3.472964838147163391e-02 -2.232711315155029297e-01 -1.328344456851482391e-02 3.026118576526641846e-01 4.320914670825004578e-02 4.978240653872489929e-02 2.480268776416778564e-01 3.237283229827880859e-01 1.726976335048675537e-01 -2.034357190132141113e-01 -2.771325707435607910e-01 -6.340692937374114990e-02 -4.301791191101074219e-01 3.111234493553638458e-02 -4.382574558258056641e-02 6.616245210170745850e-02 8.925893902778625488e-02 -2.256808727979660034e-01 -4.417842626571655273e-02 -3.085166513919830322e-01 6.261029839515686035e-02 -3.955433610826730728e-03 -7.267876528203487396e-03 -2.682375013828277588e-01 -1.069877520203590393e-01
7.055956870317459106e-02 -9.769424051046371460e-02 3.693343400955200195e-01 -4.149120151996612549e-01 2.821574509143829346e-01 6.215004250407218933e-02 -2.770790271461009979e-02 1.327581852674484253e-01 -1.242752447724342346e-01 2.379798144102096558e-01 3.016881644725799561e-01 8.166056871414184570e-02 2.272040210664272308e-02 2.831253781914710999e-02 1.863601356744766235e-01 1.558932811021804810e-01 5.423962324857711792e-02 7.169936783611774445e-03 2.221745438873767853e-02 -2.783882804214954376e-02 8.615730702877044678e-02 1.429440677165985107e-01 -1.071936711668968201e-01 2.669661538675427437e-03 -1.836882233619689941e-01 1.107939556241035461e-01 -1.197668388485908508e-01 -2.426870763301849365e-01 2.302172183990478516e-01 2.604496777057647705e-01 1.003107503056526184e-01 -2.261995524168014526e-01
-1.915091462433338165e-02 -2.989741414785385132e-02 -2.152444794774055481e-02 5.917974933981895447e-02 -1.431271284818649292e-01 -3.763338550925254822e-02 1.137333214282989502e-01 1.580300182104110718e-01 1.516491472721099854e-01 1.862835437059402466e-01 4.921537339687347412e-01 -1.180168315768241882e-01 -1.280973553657531738e-01 -1.269376724958419800e-01 2.614323496818542480e-01 1.546002924442291260e-01 3.610727936029434204e-02 -2.149466276168823242e-01 -2.380101531744003296e-01 -1.831268370151519775e-01 1.554153114557266235e-01 -2.937276363372802734e-01 -7.563307136297225952e-02 1.309586167335510254e-01 -1.026116088032722473e-01 8.755611488595604897e-04 -3.089949190616607666e-01 1.027342453598976135e-01 9.707280248403549194e-02 -2.105019092559814453e-01 -2.328335046768188477e-01 -2.920272760093212128e-02
-1.245680376887321472e-01 1.003344133496284485e-01 1.335464864969253540e-01 -1.470049470663070679e-01 -7.910723984241485596e-02 2.951094135642051697e-02 -7.553879171609878540e-02 2.499991655349731445e-01 -8.097873628139495850e-02 -2.596314847469329834e-01 3.714868724346160889e-01 1.511781662702560425e-01 4.320015758275985718e-02 -1.306991279125213623e-01 -8.700259029865264893e-02 2.251940369606018066e-01 -1.393483132123947144e-01 1.208584904670715332e-01 -6.621372699737548828e-02 -2.374562770128250122e-01 -1.556920558214187622e-01 -1.791814565658569336e-01 2.738425135612487793e-01 1.719797551631927490e-01 -3.133410215377807617e-01 -1.996387690305709839e-01 -1.377285718917846680e-01 8.833675831556320190e-02 1.341592669486999512e-01 1.774946600198745728e-01 -1.627661585807800293e-01 -2.259837538003921509e-01
2.555900253355503082e-03 -1.473769247531890869e-01 -9.416959434747695923e-02 -2.934784293174743652e-01 -2.534399926662445068e-01 -1.186516061425209045e-01 2.419589161872863770e-01 1.974528133869171143e-01 1.893198937177658081e-01 7.858711481094360352e-02 3.207376599311828613e-01 -6.724374368786811829e-03 -1.213826835155487061e-01 1.639405041933059692e-01 3.957957774400711060e-02 1.950008273124694824e-01 1.054617390036582947e-01 -1.250142306089401245e-01 1.084584072232246399e-01 -1.771107912063598633e-01 1.892142593860626221e-01 -1.287581026554107666e-01 -6.134066730737686157e-02 -1.687159091234207153e-01 -2.687641978263854980e-02 -2.557663023471832275e-01 -1.413685828447341919e-01 -1.565778255462646484e-01 -3.198272734880447388e-02 4.129873216152191162e-01 7.517499476671218872e-02 -1.973133087158203125e-01
2.779650688171386719e-01 1.737587749958038330e-01 3.714211983606219292e-03 -9.516122937202453613e-02 -2.652817219495773315e-02 1.684355139732360840e-01 5.142010003328323364e-02 2.724099457263946533e-01 4.530368000268936157e-02 9.941659122705459595e-02 5.089904665946960449e-01 2.557706029620021582e-04 -1.986078731715679169e-02 -1.746755279600620270e-02 4.185745716094970703e-01 2.177590131759643555e-02 -1.606245785951614380e-01 1.122225541621446609e-02 -2.902082167565822601e-02 1.354614645242691040e-02 2.716086246073246002e-02 -2.977292537689208984e-01 -7.645947486162185669e-02 9.605193883180618286e-02 -1.678351163864135742e-01 7.564927637577056885e-02 -1.787046939134597778e-01 -1.707637459039688110e-01 1.866885721683502197e-01 4.793358221650123596e-02 -2.353666871786117554e-01 1.059405505657196045e-01
-5.452572926878929138e-02 7.327920198440551758e-02 -9.091670066118240356e-02 -2.794585227966308594e-01 3.213314116001129150e-01 2.611050568521022797e-02 1.719345301389694214e-01 1.600741595029830933e-01 2.316835671663284302e-01 -1.082510780543088913e-02 2.489069104194641113e-01 -8.563239127397537231e-02 -8.667526394128799438e-02 -4.851126298308372498e-02 1.092897504568099976e-01 3.260634541511535645e-01 1.840743869543075562e-01 -1.478599905967712402e-01 -2.638704478740692139e-01 -2.743954658508300781e-01 1.575768738985061646e-01 -7.908914238214492798e-02 -1.351356599479913712e-02 4.398197308182716370e-02 5.694214627146720886e-02 -2.982218563556671143e-01 -1.299737393856048584e-01 3.402889147400856018e-02 3.563555330038070679e-02 -1.798115223646163940e-01 1.047438904643058777e-01 -3.260238766670227051e-01
-3.289248347282409668e-01 8.112503215670585632e-03 1.244689524173736572e-01 7.073238492012023926e-02 -2.617336511611938477e-01 1.218065172433853149e-01 3.498775884509086609e-02 3.009392321109771729e-01 3.363440558314323425e-02 -7.202988117933273315e-02 4.136513173580169678e-01 1.805928498506546021e-01 2.920872271060943604e-01 2.422002404928207397e-01 1.331640183925628662e-01 6.110350787639617920e-02 5.922568589448928833e-02 -1.424380689859390259e-01 1.709833145141601562e-01 -6.853991001844406128e-02 9.445171058177947998e-02 1.687441617250442505e-01 3.068226214963942766e-04 -8.987925201654434204e-02 -1.386922746896743774e-01 -2.496843934059143066e-01 8.574571693316102028e-04 -1.960505247116088867e-01 1.841334998607635498e-01 2.060542255640029907e-01 1.290154308080673218e-01 -6.639302521944046021e-02
-6.979189068078994751e-02 -5.354549363255500793e-02 -7.313117384910583496e-02 -2.552877664566040039e-01 9.540746361017227173e-02 -9.162580221891403198e-02 -1.615007966756820679e-01 5.230252444744110107e-02 1.723481863737106323e-01 -5.752665549516677856e-02 4.822707176208496094e-01 7.355188578367233276e-02 -7.870428264141082764e-02 -1.057461276650428772e-01 1.753784865140914917e-01 2.190979272127151489e-01 -1.525859832763671875e-01 -2.248921804130077362e-02 2.621385641396045685e-02 -7.615560293197631836e-02 -5.965157598257064819e-02 -3.014352917671203613e-01 -2.729542739689350128e-02 -1.130437329411506653e-01 -3.103884495794773102e-02 1.301310211420059204e-01 -3.344394862651824951e-01 -3.877261579036712646e-01 1.625755429267883301e-01 -1.425493508577346802e-01 -1.289115548133850098e-01 -1.631285846233367920e-01
-2.396790310740470886e-02 7.312745600938796997e-02 2.170301675796508789e-01 -1.787077039480209351e-01 -7.215617597103118896e-02 -3.565049543976783752e-02 8.101401478052139282e-02 1.608368903398513794e-01 9.276907145977020264e-02 7.862957566976547241e-02 2.764416933059692383e-01 -1.490007787942886353e-01 -8.495505154132843018e-02 -2.506752610206604004e-01 1.517324745655059814e-01 1.011723428964614868e-01 8.313199132680892944e-02 -2.548547927290201187e-03 -4.132288098335266113e-01 -2.363569661974906921e-02 -1.447270065546035767e-01 1.552423387765884399e-01 -2.839539647102355957e-01 -1.829808056354522705e-01 -3.294388949871063232e-01 -1.307422518730163574e-01 -7.372396439313888550e-02 -1.468184031546115875e-02 6.702316552400588989e-02 1.726023554801940918e-01 -4.680399224162101746e-02 -3.927665054798126221e-01
3.137509226799011230e-01 -3.057490102946758270e-02 -3.365289792418479919e-02 -1.389877218753099442e-02 -1.175530999898910522e-01 1.057412661612033844e-02 -2.894590795040130615e-02 3.391320817172527313e-03 6.743638962507247925e-02 -1.002272367477416992e-01 2.024262845516204834e-01 2.171759754419326782e-01 2.855150997638702393e-01 1.627100855112075806e-01 5.768172815442085266e-02 3.791356980800628662e-01 4.246120154857635498e-01 -1.757151484489440918e-01 -3.784445673227310181e-02 1.791484840214252472e-02 6.951194256544113159e-02 -1.129155158996582031e-01 -1.947632879018783569e-01 -5.934867262840270996e-02 3.755602985620498657e-02 -4.663547873497009277e-02 -3.518174886703491211e-01 -2.303466647863388062e-01 1.974171400070190430e-01 7.826994359493255615e-02 -1.708158403635025024e-01 7.808952592313289642e-03
1.411043852567672729e-01 2.691197395324707031e-01 1.590708345174789429e-01 -1.779102683067321777e-01 2.257954478263854980e-01 2.024478763341903687e-01 -1.257043480873107910e-01 1.948079913854598999e-01 -1.163437068462371826e-01 -1.124601587653160095e-01 3.271564543247222900e-01 -8.505557477474212646e-02 -7.501047104597091675e-02 2.620342671871185303e-01 2.031887024641036987e-01 2.761156260967254639e-01 1.700973212718963623e-01 -1.839977055788040161e-01 8.288332261145114899e-03 -2.524949908256530762e-01 -8.833266794681549072e-03 2.921434640884399414e-01 9.060075879096984863e-02 -9.615488350391387939e-02 -2.662562727928161621e-01 4.757573083043098450e-02 -2.043381035327911377e-01 -9.011344611644744873e-02 8.264578878879547119e-02 9.913180768489837646e-02 -4.740431904792785645e-02 3.604776039719581604e-02
-1.413685269653797150e-02 -8.609402924776077271e-03 1.846876293420791626e-01 -2.995699346065521240e-01 3.555428981781005859e-01 2.493450194597244263e-01 -7.340173423290252686e-02 1.504485607147216797e-01 -2.469878494739532471e-01 7.484127581119537354e-02 3.265935778617858887e-01 -1.455553770065307617e-01 1.166045814752578735e-01 -1.187950894236564636e-01 -2.521904185414314270e-02 9.771852195262908936e-02 9.858903288841247559e-02 -3.459440171718597412e-02 7.121370732784271240e-02 1.247821897268295288e-01 1.427628844976425171e-01 -3.370321393013000488e-01 -1.539946198463439941e-01 5.341214314103126526e-02 9.044174849987030029e-02 -1.932463943958282471e-01 -2.686596512794494629e-01 -2.382548600435256958e-01 6.984162330627441406e-02 1.486353725194931030e-01 -3.326274082064628601e-02 -1.796625703573226929e-01
-3.208825364708900452e-02 -8.511359989643096924e-02 1.038380712270736694e-01 -6.052030995488166809e-02 1.127213910222053528e-01 2.014090865850448608e-02 6.184732913970947266e-02 7.973954826593399048e-02 -1.521062403917312622e-01 1.212955731898546219e-02 3.307408392429351807e-01 -1.798424273729324341e-01 4.352226480841636658e-02 -1.211592853069305420e-01 1.570476591587066650e-01 -1.508082300424575806e-01 1.837585270404815674e-01 -2.932332828640937805e-02 -2.868578433990478516e-01 2.065240032970905304e-02 5.812480580061674118e-03 -2.363359928131103516e-02 -7.282979786396026611e-02 -8.373643457889556885e-02 -4.239647686481475830e-01 1.012749690562486649e-02 -2.347608357667922974e-01 -1.764345765113830566e-01 -2.321759052574634552e-02 1.947662532329559326e-01 -1.329440623521804810e-01 -5.220170617103576660e-01
1.915970891714096069e-01 -2.623478770256042480e-01 -9.849976003170013428e-02 -5.381863564252853394e-02 9.383437782526016235e-02 -4.520509019494056702e-02 2.691825330257415771e-01 3.426321446895599365e-01 1.508041769266128540e-01 -1.658961474895477295e-01 3.777471184730529785e-01 1.784356497228145599e-02 5.794106982648372650e-03 1.257191151380538940e-01 1.368110924959182739e-01 8.761164546012878418e-02 9.431311488151550293e-02 -3.750360012054443359e-02 -9.678424894809722900e-02 -2.248081415891647339e-01 8.757590502500534058e-02 -1.731202304363250732e-01 -1.901319622993469238e-01 4.009827226400375366e-02 -2.984076738357543945e-03 -2.482549846172332764e-01 -1.304097473621368408e-01 -1.212149672210216522e-02 -2.251244038343429565e-01 2.943096756935119629e-01 2.067483067512512207e-01 -2.030068486928939819e-01
-1.328927278518676758e-01 1.020637303590774536e-01 1.417453587055206299e-01 -5.188764333724975586e-01 -1.984378546476364136e-01 -2.153765261173248291e-01 -4.460847377777099609e-02 2.020242959260940552e-01 -3.800204396247863770e-02 -1.920935511589050293e-02 3.115934133529663086e-01 -3.095453605055809021e-02 1.849495917558670044e-01 -8.686258643865585327e-02 4.268746450543403625e-02 2.699080705642700195e-01 2.129927724599838257e-01 -9.337314218282699585e-02 -2.140439897775650024e-01 -6.348559260368347168e-02 -2.356335893273353577e-02 1.832422465085983276e-01 -2.379846721887588501e-01 -5.819126963615417480e-03 -1.494789868593215942e-01 1.513451803475618362e-02 -9.782074391841888428e-02 1.836303770542144775e-01 8.871254324913024902e-02 -8.302275836467742920e-02 -2.331176698207855225e-01 -8.967767655849456787e-02
-1.370568126440048218e-01 2.050687074661254883e-01 -4.974420741200447083e-02 -1.666783988475799561e-01 -4.524890333414077759e-02 3.253757953643798828e-01 -3.545447811484336853e-02 3.492969870567321777e-01 1.208343356847763062e-01 1.408138033002614975e-02 1.673621237277984619e-01 -1.143254935741424561e-01 1.072500422596931458e-01 -6.581395119428634644e-02 2.245663404464721680e-01 1.258522272109985352e-01 1.914311200380325317e-03 1.443684548139572144e-01 -2.700585424900054932e-01 -4.223839566111564636e-02 9.259589016437530518e-02 -1.941083371639251709e-01 -4.175699781626462936e-03 -2.203714698553085327e-01 -1.962779760360717773e-01 -4.789018929004669189e-01 -1.036103293299674988e-01 3.108016960322856903e-02 1.012420430779457092e-01 9.978353232145309448e-02 -1.368730366230010986e-01 -1.755924671888351440e-01
4.291570931673049927e-02 -3.250724449753761292e-02 2.788421511650085449e-01 -1.924879103899002075e-01 2.302713096141815186e-01 2.124974429607391357e-01 -1.259330660104751587e-01 -1.317626535892486572e-01 -1.156822815537452698e-01 -2.265298515558242798e-01 3.513934016227722168e-01 -1.927740313112735748e-02 -5.182123556733131409e-02 -4.041063040494918823e-02 8.513905107975006104e-03 3.061100542545318604e-01 2.093353122472763062e-01 -1.242635175585746765e-01 1.902993619441986084e-01 -1.231796946376562119e-02 2.866290807723999023e-01 -2.490327507257461548e-01 4.056908935308456421e-02 5.742944404482841492e-02 -4.304654523730278015e-02 -2.054873108863830566e-01 -1.207528784871101379e-01 -2.425338178873062134e-01 1.896138489246368408e-01 2.064265608787536621e-01 4.096290096640586853e-02 1.475944221019744873e-01
-1.552805155515670776e-01 5.945228040218353271e-02 -3.795172786340117455e-03 6.566146761178970337e-02 -1.309020072221755981e-01 -9.729727357625961304e-02 -1.113686263561248779e-01 2.041554450988769531e-01 -2.755994796752929688e-01 -2.526228725910186768e-01 1.752002388238906860e-01 -1.065934374928474426e-01 1.934039145708084106e-01 1.957211941480636597e-01 3.183377981185913086e-01 2.981762886047363281e-01 1.722076535224914551e-01 -1.118116006255149841e-01 -2.720767259597778320e-01 -2.370728738605976105e-02 -3.622498810291290283e-01 -8.106253296136856079e-02 6.900403648614883423e-02 -4.269459843635559082e-02 -1.071264594793319702e-01 -2.029916644096374512e-01 -1.165492460131645203e-01 -1.022693291306495667e-01 1.723030358552932739e-01 2.301856875419616699e-01 -1.176806986331939697e-01 -7.197197526693344116e-02
-4.409101977944374084e-02 -5.690692365169525146e-02 6.619734317064285278e-02 -3.724568709731101990e-02 3.272715210914611816e-01 -2.480352520942687988e-01 -1.651767790317535400e-01 1.376060247421264648e-01 1.966488659381866455e-01 -2.394952028989791870e-01 2.034941613674163818e-01 8.793205767869949341e-02 1.799499094486236572e-01 -9.291502088308334351e-02 1.582367420196533203e-01 3.597499430179595947e-01 2.014703452587127686e-01 -3.715447336435317993e-02 -1.368660628795623779e-01 1.022953689098358154e-01 -9.727866947650909424e-02 -1.424082666635513306e-01 -1.000158488750457764e-01 1.763946115970611572e-01 -3.415145212784409523e-03 2.415435202419757843e-02 -1.741035729646682739e-01 -1.412220597267150879e-01 4.158737957477569580e-01 1.475097388029098511e-01 -1.235246211290359497e-01 -1.752383261919021606e-01
-1.630229204893112183e-01 7.920829206705093384e-02 -1.066944524645805359e-01 -2.896255254745483398e-01 1.750854402780532837e-01 4.155414178967475891e-02 5.326090380549430847e-02 2.533465027809143066e-01 -4.354902077466249466e-03 -1.582362800836563110e-01 5.212872028350830078e-01 1.604714244604110718e-01 -2.783782221376895905e-02 -1.546673774719238281e-01 5.198676511645317078e-02 -6.089241430163383484e-02 -3.878225758671760559e-02 -8.910822868347167969e-02 -3.017059266567230225e-01 -1.597425341606140137e-01 -1.644304245710372925e-01 -3.136522695422172546e-02 1.184746623039245605e-01 1.241268813610076904e-01 -1.677520126104354858e-01 -3.385941982269287109e-01 -2.173486500978469849e-01 6.615705788135528564e-02 -1.746638864278793335e-02 6.944309920072555542e-02 1.290706079453229904e-02 -1.888707727193832397e-01
-2.476680129766464233e-01 -7.796003669500350952e-02 3.858280554413795471e-02 1.156873553991317749e-01 3.873194381594657898e-02 3.523381426930427551e-02 -2.099835574626922607e-01 3.464672267436981201e-01 -2.279828488826751709e-01 4.334555268287658691e-01 2.118740081787109375e-01 -1.078226864337921143e-01 1.675197333097457886e-01 -2.573412656784057617e-01 1.629860401153564453e-01 7.912972010672092438e-03 2.772613763809204102e-01 -1.683800667524337769e-01 -1.154213119298219681e-02 -4.951941594481468201e-02 2.562182256951928139e-03 1.677203923463821411e-03 8.436411619186401367e-02 1.580901443958282471e-01 -1.826568096876144409e-01 -1.073925010859966278e-02 -3.231547176837921143e-01 -4.710675776004791260e-02 8.854158967733383179e-02 1.802410185337066650e-01 5.350236967206001282e-02 1.014873608946800232e-01
-2.305725365877151489e-01 -1.049048975110054016e-01 -6.056835129857063293e-02 -2.261578738689422607e-01 2.738337032496929169e-02 6.500733643770217896e-02 -1.109500303864479065e-01 1.680876761674880981e-01 4.822108149528503418e-02 -3.601918220520019531e-01 4.548535645008087158e-01 4.020936042070388794e-02 5.976479966193437576e-03 -1.194216683506965637e-01 1.776751130819320679e-01 1.058226600289344788e-01 -8.674643933773040771e-02 -5.286897346377372742e-02 -1.589824706315994263e-01 -2.483448982238769531e-01 -2.605011221021413803e-03 -1.127141714096069336e-01 2.061291038990020752e-01 5.586650967597961426e-02 -2.750384211540222168e-01 -2.030355185270309448e-01 -5.576437711715698242e-02 -1.924378797411918640e-02 -5.821406468749046326e-02 2.591463625431060791e-01 2.155810743570327759e-01 -2.118429690599441528e-01
-3.876465186476707458e-02 -2.962551079690456390e-02 -1.578352227807044983e-02 9.897803515195846558e-02 1.755726784467697144e-01 8.409553021192550659e-02 -9.862532466650009155e-02 2.648923993110656738e-01 -2.534751221537590027e-02 -7.960138469934463501e-02 1.038231700658798218e-01 -8.279857784509658813e-02 4.637008607387542725e-01 6.599623244255781174e-03 2.138544470071792603e-01 2.973499000072479248e-01 -5.310785770416259766e-02 2.995087951421737671e-02 6.096236035227775574e-02 -1.153685450553894043e-01 1.908669620752334595e-01 -2.410616129636764526e-01 5.203563719987869263e-02 -4.598143044859170914e-03 -1.487895548343658447e-01 -4.198215156793594360e-02 -3.258184790611267090e-01 -2.009057998657226562e-01 3.299488425254821777e-01 -2.079744338989257812e-01 1.264117509126663208e-01 -1.985440999269485474e-01
1.893898844718933105e-01 -3.563391044735908508e-02 4.879789054393768311e-02 -2.255827337503433228e-01 1.153727844357490540e-01 8.302324265241622925e-02 9.214980155229568481e-02 1.758227348327636719e-01 -8.098438382148742676e-02 -3.433563280850648880e-03 5.684069991111755371e-01 6.213754415512084961e-02 -2.465683966875076294e-01 3.047564327716827393e-01 2.226620912551879883e-01 3.947176411747932434e-02 -7.570809125900268555e-02 -1.697905510663986206e-01 3.239684551954269409e-02 -3.074925243854522705e-01 1.209013164043426514e-01 3.958604484796524048e-02 5.628611519932746887e-02 1.731424182653427124e-01 -1.915846318006515503e-01 -8.482438325881958008e-02 -8.506491780281066895e-02 -2.011572942137718201e-02 1.308757066726684570e-01 1.956741213798522949e-01 3.394966199994087219e-02 -1.550970822572708130e-01
-6.600421667098999023e-02 1.462753117084503174e-01 -8.432295173406600952e-02 -3.044538497924804688e-01 -1.840928383171558380e-02 3.090778887271881104e-01 -1.571771651506423950e-01 1.339145656675100327e-02 1.657760888338088989e-01 2.411630153656005859e-01 2.057208120822906494e-01 -3.622702062129974365e-01 6.595520675182342529e-02 -4.383831098675727844e-02 4.277508705854415894e-02 2.232028245925903320e-01 3.218367099761962891e-01 1.112177371978759766e-01 -2.213844470679759979e-02 -8.494199067354202271e-02 5.898897349834442139e-02 -2.113909423351287842e-01 -3.872487321496009827e-02 1.578915566205978394e-01 1.188644543290138245e-01 -1.191023513674736023e-01 -3.598103821277618408e-01 1.518534421920776367e-01 8.232761174440383911e-03 2.200276106595993042e-01 -5.197348818182945251e-02 7.938693463802337646e-02
-1.069113835692405701e-01 -6.621435284614562988e-02 -4.858805984258651733e-02 -2.175907641649246216e-01 -1.907875575125217438e-02 -2.982842922210693359e-02 -3.755992278456687927e-02 4.229153320193290710e-02 1.615065964870154858e-03 9.292852133512496948e-02 3.421365618705749512e-01 -5.710517615079879761e-02 1.179755702614784241e-01 -2.498526312410831451e-02 1.200106926262378693e-02 1.399674564599990845e-01 3.545389771461486816e-01 -2.520688772201538086e-01 -6.639766693115234375e-02 1.527469605207443237e-01 -7.633281499147415161e-02 1.151592358946800232e-01 -1.208853200078010559e-01 1.694464683532714844e-01 2.811372578144073486e-01 -3.418264091014862061e-01 -3.430959284305572510e-01 4.035993665456771851e-02 1.809500306844711304e-01 1.451939046382904053e-01 -2.720239460468292236e-01 -2.106015235185623169e-01
1.215249393135309219e-02 -2.754963338375091553e-01 -5.516809597611427307e-02 -1.170701384544372559e-01 -4.315634071826934814e-02 3.467199578881263733e-02 -1.978903114795684814e-01 1.948735564947128296e-01 1.689090579748153687e-01 -1.012830510735511780e-01 3.528846204280853271e-01 -7.629700470715761185e-03 -1.490590274333953857e-01 -1.666792184114456177e-01 2.143153250217437744e-01 -1.887935549020767212e-01 2.253176271915435791e-02 -1.565615683794021606e-01 1.368139088153839111e-01 -1.896883845329284668e-01 2.475033998489379883e-01 -9.296298027038574219e-02 -6.419682758860290051e-04 9.818102419376373291e-02 -2.653023004531860352e-01 -1.819672733545303345e-01 -3.741665184497833252e-01 -5.521123111248016357e-02 6.173584237694740295e-02 -2.118941210210323334e-02 2.498821020126342773e-01 -2.440259009599685669e-01
2.110034674406051636e-01 -4.857528209686279297e-02 2.111510485410690308e-01 -7.276423275470733643e-02 1.873119324445724487e-01 1.447593271732330322e-01 -1.221170946955680847e-01 2.604373097419738770e-01 -5.475649982690811157e-02 -1.389940977096557617e-01 2.957171201705932617e-01 -1.069565862417221069e-01 -1.945570111274719238e-01 -2.728490531444549561e-01 -8.906128350645303726e-04 1.683733910322189331e-01 2.348482310771942139e-01 1.912294700741767883e-02 2.052369415760040283e-01 -3.325412571430206299e-01 6.813796609640121460e-02 -2.529456615447998047e-01 -2.599718868732452393e-01 7.566348463296890259e-02 -6.339740008115768433e-02 1.745358705520629883e-01 -2.176792770624160767e-01 -7.840530574321746826e-02 9.604787081480026245e-02 1.756004989147186279e-01 5.800585821270942688e-02 -1.449245363473892212e-01
-4.517067596316337585e-02 -1.461965143680572510e-01 9.894225746393203735e-02 -1.200655326247215271e-01 -1.309908479452133179e-01 5.556038767099380493e-02 -1.524179428815841675e-01 -8.428236842155456543e-02 2.123100124299526215e-02 -8.975361287593841553e-02 2.360266447067260742e-01 3.404055908322334290e-02 1.114751622080802917e-01 4.468753561377525330e-02 1.364275217056274414e-01 -2.160856872797012329e-02 3.116992115974426270e-01 -4.085606932640075684e-01 -1.543987076729536057e-03 -2.576723396778106689e-01 2.055062800645828247e-01 9.126167744398117065e-02 -1.450410038232803345e-01 -1.240440532565116882e-01 -5.806006863713264465e-02 -1.974466741085052490e-01 -2.157281488180160522e-01 -1.494363099336624146e-01 3.744305372238159180e-01 3.144134283065795898e-01 -1.618005186319351196e-01 9.488603472709655762e-02
-8.652275055646896362e-02 1.496652960777282715e-01 -2.691490352153778076e-01 -4.332773089408874512e-01 1.223509758710861206e-01 1.218130812048912048e-01 1.782683283090591431e-01 3.049145936965942383e-01 -2.591758780181407928e-02 2.952073328197002411e-02 2.892616987228393555e-01 -5.745615437626838684e-02 6.989206373691558838e-02 1.664629727602005005e-01 -8.193094283342361450e-02 3.855661153793334961e-01 8.277972042560577393e-02 4.727896768599748611e-03 -2.231779992580413818e-01 -2.059788554906845093e-01 -1.255332976579666138e-01 -5.841930210590362549e-02 8.587123453617095947e-02 6.403877586126327515e-02 -6.112834811210632324e-02 -2.526620626449584961e-01 -1.845335587859153748e-02 -9.442936629056930542e-03 1.148114129900932312e-01 3.533992543816566467e-02 -3.760848566889762878e-02 -2.555217146873474121e-01
-2.241372317075729370e-02 2.443772107362747192e-01 -1.235191524028778076e-01 -4.241241812705993652e-01 1.280471868813037872e-02 -1.372667681425809860e-02 -1.348492205142974854e-01 1.829723268747329712e-01 5.872675403952598572e-02 -8.643010258674621582e-02 4.234598875045776367e-01 9.451011568307876587e-02 -1.867147684097290039e-01 -2.008782774209976196e-01 2.979278936982154846e-02 1.282991766929626465e-01 2.753016054630279541e-01 -6.439472734928131104e-02 -2.737275660037994385e-01 -6.986623257398605347e-02 -1.782427579164505005e-01 -4.059749469161033630e-02 1.792040765285491943e-01 6.151179596781730652e-02 9.433841705322265625e-02 -3.293441236019134521e-01 -1.034500077366828918e-01 -1.038566417992115021e-02 1.044757962226867676e-01 1.400755196809768677e-01 1.379806362092494965e-02 -1.136902496218681335e-01
3.037137910723686218e-02 -9.820814430713653564e-02 4.010431468486785889e-02 -1.798295974731445312e-02 -7.732032984495162964e-02 1.138112470507621765e-01 4.428985342383384705e-02 2.213359624147415161e-01 1.877802312374114990e-01 -1.619207710027694702e-01 9.044235199689865112e-02 -2.066582590341567993e-01 9.845191612839698792e-03 8.199722319841384888e-02 -1.238179579377174377e-01 4.315502345561981201e-01 -1.581078954041004181e-02 -1.406669765710830688e-01 -3.662425577640533447e-01 1.927124150097370148e-02 6.300335377454757690e-02 6.804117560386657715e-02 -6.062750890851020813e-02 1.319337040185928345e-01 -2.466079145669937134e-01 -3.723828196525573730e-01 -2.348843812942504883e-01 -7.031859457492828369e-02 -1.825936734676361084e-01 2.502082288265228271e-01 -2.305030822753906250e-01 -6.296681612730026245e-02
7.818306237459182739e-02 -3.094027750194072723e-02 1.140325888991355896e-01 -2.529510855674743652e-01 1.222683563828468323e-01 -1.633878611028194427e-02 -1.443610340356826782e-01 -4.167623352259397507e-03 3.681156411767005920e-02 -5.923231318593025208e-02 3.965288698673248291e-01 -3.413461521267890930e-02 4.594685509800910950e-02 7.813687622547149658e-02 1.346488595008850098e-01 2.719934284687042236e-01 2.843869626522064209e-01 8.756677061319351196e-02 2.978596985340118408e-01 2.828466296195983887e-01 1.387970447540283203e-01 -2.748941071331501007e-02 -1.726255267858505249e-01 3.545984625816345215e-02 -8.896025270223617554e-02 -5.228790640830993652e-02 -4.216894507408142090e-01 -1.491572111845016479e-01 1.992828398942947388e-02 1.811775863170623779e-01 1.916472166776657104e-01 -1.651204526424407959e-01
-1.979260593652725220e-01 -9.265813976526260376e-02 1.400044858455657959e-01 -6.687350571155548096e-02 1.277307420969009399e-01 -1.650377362966537476e-01 -9.367161989212036133e-02 2.057714015245437622e-01 8.201263099908828735e-02 -2.737609148025512695e-01 2.416926622390747070e-02 -2.491303533315658569e-01 4.935622960329055786e-02 7.734665274620056152e-02 1.615248471498489380e-01 4.958079457283020020e-01 1.564525663852691650e-01 1.038828641176223755e-01 -1.727797985076904297e-01 3.279857710003852844e-02 -1.590924710035324097e-02 -1.619209051132202148e-01 -2.688270211219787598e-01 1.426883339881896973e-01 -1.490340828895568848e-01 -8.660535514354705811e-02 -3.139093816280364990e-01 5.508866533637046814e-02 1.926508098840713501e-01 -6.230345740914344788e-02 5.807976052165031433e-02 -2.188377976417541504e-01
-1.088549941778182983e-01 -1.891261935234069824e-01 1.502423882484436035e-01 -4.142522439360618591e-02 4.769188165664672852e-02 2.599701285362243652e-01 2.103158086538314819e-01 3.555929064750671387e-01 1.523326337337493896e-01 -1.108527034521102905e-01 1.482993066310882568e-01 -2.352832257747650146e-01 2.416103631258010864e-01 1.421048939228057861e-01 5.097782984375953674e-02 1.444194316864013672e-01 -1.010283827781677246e-01 -1.370220482349395752e-01 -1.855485737323760986e-01 -1.747993826866149902e-01 1.100210100412368774e-01 -1.558678597211837769e-01 -5.469536408782005310e-03 -6.620445102453231812e-02 -3.582699596881866455e-01 -5.185816809535026550e-02 -3.248901069164276123e-01 -1.449476331472396851e-01 1.174301281571388245e-01 -1.622283309698104858e-01 1.362853348255157471e-01 -1.470260769128799438e-01
-1.847835034132003784e-01 -9.869837015867233276e-02 5.778243765234947205e-02 -1.743210256099700928e-01 1.910218000411987305e-01 1.559283584356307983e-01 1.656316071748733521e-01 9.507041424512863159e-02 8.928592503070831299e-02 -1.177227944135665894e-01 4.116270840167999268e-01 -3.577234447002410889e-01 2.865732610225677490e-01 -1.971399933099746704e-01 1.292998194694519043e-01 3.465926051139831543e-01 6.162638589739799500e-02 -1.366502046585083008e-01 -9.866475313901901245e-02 9.485494345426559448e-02 4.778191074728965759e-02 7.428387552499771118e-02 1.713274419307708740e-01 8.744017779827117920e-02 1.711502969264984131e-01 5.222797859460115433e-03 -1.007579490542411804e-01 1.066142693161964417e-01 -1.471227314323186874e-02 2.352157384157180786e-01 1.588544845581054688e-01 -1.744294017553329468e-01
-9.334727376699447632e-02 1.232563406229019165e-01 -5.954811349511146545e-02 -2.556310594081878662e-01 1.162122711539268494e-01 7.818858721293509007e-04 -1.077673286199569702e-01 2.961373627185821533e-01 -2.081810981035232544e-01 -8.776825852692127228e-03 2.100794911384582520e-01 -7.343503832817077637e-02 8.419065177440643311e-02 -3.179223835468292236e-01 1.807563602924346924e-01 2.774301469326019287e-01 1.668902784585952759e-01 -8.303201943635940552e-02 -1.461036205291748047e-01 -1.407605260610580444e-01 5.412558838725090027e-02 -3.609449043869972229e-02 -1.056073904037475586e-01 -4.136042594909667969e-01 -2.937729060649871826e-01 -3.293526172637939453e-02 -7.520508766174316406e-02 2.156574130058288574e-01 1.530422121286392212e-01 8.622381091117858887e-02 -1.656737923622131348e-01 1.530449092388153076e-01
7.271683216094970703e-02 -5.813277140259742737e-02 -2.334886938333511353e-01 -8.595988899469375610e-02 2.348640263080596924e-01 3.425151407718658447e-01 -2.652858756482601166e-02 3.978065252304077148e-01 -7.699821144342422485e-02 -4.169273003935813904e-02 3.532768040895462036e-02 8.831030875444412231e-02 3.372338712215423584e-01 -1.430561393499374390e-01 2.022616267204284668e-01 2.968437075614929199e-01 -1.356873381882905960e-02 -2.205645851790904999e-02 -2.866736426949501038e-02 1.226756945252418518e-01 5.835288763046264648e-02 -2.950666248798370361e-01 -8.127129822969436646e-02 2.489284798502922058e-02 -2.335467934608459473e-02 -1.421638578176498413e-02 -2.410762906074523926e-01 -2.414581179618835449e-02 1.491952538490295410e-01 1.013865321874618530e-01 1.686687469482421875e-01 -2.887769043445587158e-01
-6.930353492498397827e-02 -8.294883370399475098e-02 4.195264726877212524e-02 2.766575515270233154e-01 1.688011884689331055e-01 -2.614038810133934021e-02 2.551538944244384766e-01 4.721509516239166260e-01 -6.030331924557685852e-02 -3.591041639447212219e-02 3.504674732685089111e-01 7.273758947849273682e-02 3.578097745776176453e-02 -1.491720043122768402e-02 2.244470715522766113e-01 1.266750246286392212e-01 -1.145043522119522095e-01 -9.687582403421401978e-02 1.814426630735397339e-01 -1.036103963851928711e-01 3.662818670272827148e-02 -8.860870450735092163e-02 -1.273808330297470093e-01 1.707991510629653931e-01 -3.368339240550994873e-01 -2.242353856563568115e-01 -4.430272430181503296e-02 -5.853088200092315674e-02 1.020187661051750183e-01 2.729315757751464844e-01 1.001089066267013550e-01 -8.394865691661834717e-02
-1.867187395691871643e-02 -1.954299956560134888e-01 1.577839553356170654e-01 -1.521337926387786865e-01 -1.475810259580612183e-01 -4.034783691167831421e-02 6.126463413238525391e-02 -5.142788961529731750e-02 -2.124959602952003479e-02 -4.959489777684211731e-02 2.207335531711578369e-01 -1.059410274028778076e-01 -6.133940070867538452e-02 -3.990219905972480774e-02 1.059961616992950439e-01 -6.656073778867721558e-02 2.281537652015686035e-01 -2.955774366855621338e-01 2.471951395273208618e-02 -2.545328736305236816e-01 5.672037228941917419e-02 -7.927173376083374023e-02 -4.338747635483741760e-02 -2.691481113433837891e-01 -2.166622728109359741e-01 -2.410689890384674072e-01 -3.004634678363800049e-01 -9.298871457576751709e-02 4.444727301597595215e-01 3.007085621356964111e-01 -1.342860758304595947e-01 -3.308330476284027100e-02
5.498726293444633484e-02 4.197775572538375854e-02 8.454423397779464722e-02 7.973902672529220581e-02 -5.290720611810684204e-02 1.693678498268127441e-01 -1.041344925761222839e-01 -2.339197695255279541e-02 1.303151696920394897e-01 7.888507097959518433e-02 4.458595812320709229e-01 2.677060663700103760e-01 9.661628305912017822e-02 1.333764102309942245e-02 -3.957893699407577515e-02 2.555334866046905518e-01 2.693985104560852051e-01 -1.419943058863282204e-03 1.091193258762359619e-01 1.936555653810501099e-02 -2.177930027246475220e-01 -1.998527646064758301e-01 1.326217595487833023e-02 -5.824591964483261108e-02 -4.761894792318344116e-02 -1.154628396034240723e-02 -1.676160842180252075e-01 -1.202311217784881592e-01 1.551347076892852783e-01 1.458662003278732300e-01 -1.044103130698204041e-01 -5.401795506477355957e-01
1.652057617902755737e-01 7.796895690262317657e-03 -1.112123876810073853e-01 2.100277990102767944e-01 -2.754470147192478180e-02 2.701129913330078125e-01 -1.793906241655349731e-01 3.447996973991394043e-01 -1.003349851816892624e-02 -1.163586415350437164e-02 5.176890492439270020e-01 -1.917632669210433960e-01 -1.623419076204299927e-01 -1.481087207794189453e-01 1.212146598845720291e-02 2.437400072813034058e-02 4.548153281211853027e-02 2.258739620447158813e-01 3.715900331735610962e-02 -1.319380998611450195e-01 1.179058291018009186e-02 1.212919205427169800e-01 -4.582385346293449402e-02 7.352749258279800415e-02 -3.222526609897613525e-01 -1.269807340577244759e-03 -1.409198939800262451e-01 3.674192354083061218e-02 1.447745263576507568e-01 1.081326827406883240e-01 -1.015294864773750305e-01 -2.740167975425720215e-01
-1.978128701448440552e-01 5.130666121840476990e-02 -3.407068550586700439e-01 -3.666559457778930664e-01 8.746475726366043091e-02 -1.059895679354667664e-01 1.359890848398208618e-01 2.823059856891632080e-01 -1.158478297293186188e-02 3.221948072314262390e-02 3.256787359714508057e-01 -1.358767300844192505e-01 1.390705555677413940e-01 1.642370522022247314e-01 -4.382885992527008057e-02 4.088388979434967041e-01 1.652706563472747803e-01 -3.546748682856559753e-02 -5.130745843052864075e-02 -2.506486773490905762e-01 -9.300836920738220215e-02 -8.841700106859207153e-02 6.797812134027481079e-02 2.565090060234069824e-01 -3.713948279619216919e-02 -1.900301575660705566e-01 8.259326219558715820e-03 -1.475329138338565826e-02 6.314218789339065552e-02 6.120131537318229675e-02 -3.436969593167304993e-02 -1.481694281101226807e-01
-6.263007223606109619e-02 -1.970721185207366943e-01 1.523114144802093506e-01 -1.860648244619369507e-01 8.220783434808254242e-03 -2.527017705142498016e-02 -3.432094305753707886e-02 1.629005223512649536e-01 -6.192456465214490891e-03 -2.731627523899078369e-01 2.421206533908843994e-01 -3.578520566225051880e-02 4.371926560997962952e-02 -1.097889915108680725e-01 1.399828195571899414e-01 3.289816677570343018e-01 2.715485692024230957e-01 9.313438087701797485e-02 -4.050871729850769043e-01 2.634679377079010010e-01 7.814242504537105560e-03 -4.795617982745170593e-02 -3.010354042053222656e-01 -2.984876371920108795e-02 -1.905708461999893188e-01 -1.612242124974727631e-02 -2.244749814271926880e-01 -3.593411669135093689e-02 -9.003942459821701050e-02 -1.388920992612838745e-01 -7.583680097013711929e-03 -2.629475891590118408e-01
1.670510321855545044e-01 2.782301902770996094e-01 1.592303812503814697e-01 -1.132398024201393127e-01 3.168388307094573975e-01 2.383089810609817505e-01 -1.828082650899887085e-01 1.294480413198471069e-01 8.675400912761688232e-02 -2.498823218047618866e-02 2.017358690500259399e-01 1.307901591062545776e-01 -1.499627809971570969e-02 1.601586937904357910e-01 2.044790685176849365e-01 3.449974358081817627e-01 5.084817297756671906e-03 -2.128989696502685547e-01 -8.653243631124496460e-02 -1.590504869818687439e-02 -1.779761910438537598e-02 6.635552272200584412e-03 8.262063562870025635e-02 8.990655839443206787e-02 -3.357622027397155762e-01 -1.002396643161773682e-01 -3.123033642768859863e-01 -2.575449943542480469e-01 1.084273159503936768e-01 1.642455458641052246e-01 5.234907567501068115e-02 1.614873646758496761e-03
-7.408574968576431274e-02 -1.896986216306686401e-01 3.331390768289566040e-02 -1.655066162347793579e-01 2.444105744361877441e-01 -1.239487901329994202e-02 -9.396859258413314819e-02 2.074009329080581665e-01 -3.524350374937057495e-02 2.503203153610229492e-01 3.401635587215423584e-01 2.342435568571090698e-01 -2.208979614078998566e-02 -1.419821530580520630e-01 3.538072109222412109e-02 1.200919374823570251e-01 1.612427979707717896e-01 -1.676714122295379639e-01 -3.244185745716094971e-01 -4.703481122851371765e-02 -1.385233178734779358e-02 1.765406876802444458e-01 -3.634205833077430725e-02 -1.346277147531509399e-01 -2.262505739927291870e-01 4.344769194722175598e-02 -1.271682828664779663e-01 2.174058556556701660e-01 2.037169486284255981e-01 3.680195808410644531e-01 -2.040628045797348022e-01 -3.547904081642627716e-03
-2.240417301654815674e-01 -1.136263310909271240e-01 -6.287281215190887451e-02 -2.486791163682937622e-01 1.717348396778106689e-01 -1.193811446428298950e-01 3.794211894273757935e-02 2.095716744661331177e-01 4.648515582084655762e-02 9.454842656850814819e-02 2.801980823278427124e-02 -1.053867563605308533e-01 3.330732882022857666e-01 1.233448013663291931e-01 2.669108510017395020e-01 3.123198449611663818e-01 1.994282938539981842e-02 -3.508666902780532837e-02 -1.416071355342864990e-01 -4.372151568531990051e-02 1.145365089178085327e-01 -3.795314729213714600e-01 -3.555477410554885864e-02 -1.584857404232025146e-01 -2.533159852027893066e-01 -1.474435925483703613e-01 -3.413680493831634521e-01 -1.606680601835250854e-01 -5.383648350834846497e-02 -1.473724562674760818e-02 7.439246028661727905e-02 -1.415083408355712891e-01
8.143384754657745361e-02 8.983529405668377876e-04 7.262472808361053467e-02 7.033219188451766968e-02 -1.401820778846740723e-01 1.310118883848190308e-01 5.286083742976188660e-02 3.502189517021179199e-01 2.408828288316726685e-01 -2.870988845825195312e-01 1.333847790956497192e-01 3.405685722827911377e-02 1.213812902569770813e-01 -1.673908904194831848e-02 8.099712431430816650e-02 2.025008797645568848e-01 5.440460052341222763e-03 -5.486330389976501465e-02 -2.094619125127792358e-01 1.303097903728485107e-01 1.008886173367500305e-01 -1.037470251321792603e-01 7.428715378046035767e-02 -8.597758412361145020e-02 -2.324738651514053345e-01 -1.259291730821132660e-02 -4.739173948764801025e-01 -2.657036781311035156e-01 1.138016209006309509e-01 1.846138685941696167e-01 -2.171076275408267975e-02 -3.228797018527984619e-01
-2.856867909431457520e-01 -1.935685798525810242e-02 9.503713250160217285e-02 -1.407582014799118042e-01 -2.175596915185451508e-02 1.871456950902938843e-01 -2.444808632135391235e-01 1.242528110742568970e-01 -4.810279980301856995e-02 -4.166055321693420410e-01 4.644379317760467529e-01 -1.646262966096401215e-02 1.033556759357452393e-01 -1.246420592069625854e-01 1.438212692737579346e-01 8.997745811939239502e-02 1.359071349725127220e-03 -1.706370860338211060e-01 -1.671791970729827881e-01 -1.599328219890594482e-01 -9.189261496067047119e-02 -5.081030353903770447e-02 8.721484243869781494e-02 7.875847816467285156e-02 -1.663093119859695435e-01 -1.256505250930786133e-01 2.449334226548671722e-02 4.470942541956901550e-02 1.900485903024673462e-01 1.778239905834197998e-01 5.307549610733985901e-02 -3.279124498367309570e-01
-1.253466755151748657e-01 -1.871808469295501709e-01 4.260342568159103394e-02 5.318604409694671631e-02 8.225341141223907471e-02 3.691100180149078369e-01 7.341533899307250977e-02 1.192358229309320450e-02 6.194373965263366699e-02 2.387537062168121338e-02 3.987538814544677734e-01 -2.656772732734680176e-01 2.787506282329559326e-01 2.471286989748477936e-02 -4.518949240446090698e-02 2.576677203178405762e-01 -1.781508699059486389e-02 3.113646991550922394e-02 3.028384782373905182e-02 -6.422840058803558350e-02 4.652189835906028748e-02 -6.875814497470855713e-02 -1.380636394023895264e-01 -1.559414416551589966e-01 -3.238639328628778458e-03 -3.495794236660003662e-01 -3.057485818862915039e-01 1.494593769311904907e-01 -5.913690105080604553e-02 8.374958485364913940e-02 -3.058261871337890625e-01 -1.290208399295806885e-01
-2.904238998889923096e-01 7.443576119840145111e-03 1.292268186807632446e-01 -2.276804894208908081e-01 4.674239829182624817e-02 -1.632579416036605835e-02 -8.626072853803634644e-02 1.928432434797286987e-01 8.196092396974563599e-02 -3.916154503822326660e-01 4.523987472057342529e-01 -1.561547368764877319e-01 -8.070643991231918335e-02 -7.367935776710510254e-02 3.126937448978424072e-01 3.343750834465026855e-01 2.990989387035369873e-02 1.182720810174942017e-01 -2.498075813055038452e-01 -4.914347454905509949e-02 -6.233126670122146606e-02 -8.142220973968505859e-02 2.023543417453765869e-01 -5.403321608901023865e-02 -3.055666573345661163e-02 -5.113354697823524475e-02 -1.662060171365737915e-01 7.799568027257919312e-02 3.993733972311019897e-02 -3.013868071138858795e-02 -7.922709733247756958e-02 9.594001621007919312e-02
3.014149144291877747e-02 2.576314844191074371e-02 2.823157310485839844e-01 -1.725734472274780273e-01 1.361285448074340820e-01 3.044710159301757812e-01 -1.242256723344326019e-03 1.368850022554397583e-01 -1.215834915637969971e-01 1.101799309253692627e-02 1.711153388023376465e-01 1.143631860613822937e-01 1.594966202974319458e-01 1.215891391038894653e-01 3.905504047870635986e-01 3.999570906162261963e-01 -4.263135045766830444e-02 -1.976330727338790894e-01 -8.663055486977100372e-03 -1.074765175580978394e-01 1.837542504072189331e-01 3.057766519486904144e-02 1.193656492978334427e-02 6.332045048475265503e-02 -3.791683912277221680e-01 -1.634190976619720459e-02 -2.267405204474925995e-02 2.683647349476814270e-02 2.572465538978576660e-01 -1.081826314330101013e-01 -1.729479134082794189e-01 -6.763518601655960083e-02
-2.516064941883087158e-01 4.495444893836975098e-02 -4.088334739208221436e-02 1.113433577120304108e-02 1.196188386529684067e-02 -9.353943169116973877e-03 -2.037863731384277344e-01 8.134663105010986328e-02 6.079785525798797607e-02 -1.247511282563209534e-01 3.648667633533477783e-01 8.945548534393310547e-02 -2.779025956988334656e-02 -3.139152191579341888e-03 -5.110506713390350342e-02 5.926153063774108887e-01 1.049322709441184998e-01 -3.531282544136047363e-01 -1.857403069734573364e-01 2.643828466534614563e-02 -2.203607410192489624e-01 -1.867918372154235840e-01 -1.544517464935779572e-02 -4.780525341629981995e-02 1.395411603152751923e-02 -2.205559015274047852e-01 -6.272843480110168457e-02 -1.469624787569046021e-01 1.057199612259864807e-01 1.383128166198730469e-01 6.697153300046920776e-02 5.897105112671852112e-02
3.493906930088996887e-02 -1.287912391126155853e-02 8.028164505958557129e-02 -3.409886360168457031e-01 1.332825869321823120e-01 1.678499877452850342e-01 8.781047165393829346e-02 8.954636007547378540e-02 -6.665412336587905884e-02 -1.003861427307128906e-01 2.502356767654418945e-01 -9.458950720727443695e-03 -8.844538033008575439e-02 -2.778051234781742096e-02 1.928365528583526611e-01 1.834025382995605469e-01 -1.558538377285003662e-01 -2.423319220542907715e-01 -1.809281669557094574e-02 -4.614387452602386475e-01 2.394887059926986694e-01 -1.867783516645431519e-01 2.066486626863479614e-01 -2.143743336200714111e-01 -1.638045907020568848e-01 -1.820556223392486572e-01 -2.714362442493438721e-01 9.110794402658939362e-03 1.331023126840591431e-01 2.574978396296501160e-02 -1.438968926668167114e-01 8.713122457265853882e-02
-1.198345348238945007e-01 -1.135677006095647812e-02 4.022323526442050934e-03 -1.860443651676177979e-01 1.043598055839538574e-01 2.642958797514438629e-02 -1.146095693111419678e-01 4.809561371803283691e-02 8.912049233913421631e-03 -4.035271704196929932e-01 5.070204138755798340e-01 3.690148144960403442e-02 -4.879084601998329163e-02 -7.930089533329010010e-02 1.730488985776901245e-01 1.730267703533172607e-01 1.839564368128776550e-02 -4.680856317281723022e-02 -1.298329085111618042e-01 -9.454914182424545288e-02 -1.198043152689933777e-01 -3.569747880101203918e-02 2.511006891727447510e-01 3.215686231851577759e-02 -3.041543960571289062e-01 -2.605403363704681396e-01 -1.551615726202726364e-02 -5.116355139762163162e-03 3.017967753112316132e-02 2.363657504320144653e-01 1.959369033575057983e-01 -2.647226750850677490e-01
3.953106701374053955e-02 -8.881977200508117676e-02 -5.961262434720993042e-02 -4.436082839965820312e-01 2.013511722907423973e-03 5.128217115998268127e-02 -2.520127892494201660e-01 -9.400090575218200684e-02 7.623521145433187485e-03 -1.879441440105438232e-01 4.575279057025909424e-01 -2.450619637966156006e-02 -1.814516074955463409e-02 -9.952827543020248413e-02 1.267808973789215088e-01 1.343766301870346069e-01 2.869726717472076416e-01 3.805505484342575073e-02 2.445929944515228271e-01 2.544435560703277588e-01 1.809398382902145386e-01 -7.977804541587829590e-02 1.061194688081741333e-01 -3.421421349048614502e-02 -1.672710990533232689e-03 9.330677986145019531e-02 -2.799775302410125732e-01 -1.486592292785644531e-01 2.135990262031555176e-01 4.775732383131980896e-02 7.958506047725677490e-02 -4.698121920228004456e-02
-2.215737402439117432e-01 -2.528445795178413391e-02 1.040234193205833435e-01 -1.306619048118591309e-01 6.674356758594512939e-02 1.994207501411437988e-01 -2.369902878999710083e-01 -8.020510897040367126e-03 5.522635951638221741e-02 -1.784483790397644043e-01 2.826410830020904541e-01 1.062310338020324707e-01 5.869483947753906250e-02 8.806985616683959961e-02 -1.003498286008834839e-01 4.674073159694671631e-01 3.334563970565795898e-02 -3.665461242198944092e-01 -4.828162118792533875e-02 -3.370403312146663666e-03 -8.385231345891952515e-02 -7.394544035196304321e-02 -2.994947135448455811e-01 -1.902887076139450073e-01 -1.322424262762069702e-01 -1.222035512328147888e-01 -4.671283811330795288e-02 -2.156471163034439087e-01 -7.804724574089050293e-02 2.761591076850891113e-01 3.681757673621177673e-02 1.227998360991477966e-01
1.339375041425228119e-02 7.661749422550201416e-02 8.532872051000595093e-02 -1.998777389526367188e-01 -8.827379345893859863e-02 -1.413488239049911499e-01 -3.466528952121734619e-01 4.711676239967346191e-01 -1.230777278542518616e-01 -9.705016762018203735e-02 2.263849824666976929e-01 -1.204084455966949463e-01 1.490938663482666016e-01 -2.294296920299530029e-01 2.316297888755798340e-01 3.220264315605163574e-01 1.527239829301834106e-01 -1.333654373884201050e-01 -1.924848407506942749e-01 -1.301630586385726929e-01 1.116042584180831909e-01 7.728068530559539795e-02 -7.227611541748046875e-02 -1.842502057552337646e-01 4.577060230076313019e-03 1.575030013918876648e-02 -7.548329979181289673e-02 9.040495753288269043e-02 -1.626470983028411865e-01 -3.021683357656002045e-02 -2.439852803945541382e-01 2.245886065065860748e-02
-9.866624325513839722e-02 -4.004085361957550049e-01 2.228470593690872192e-01 -7.430812716484069824e-02 2.921091951429843903e-02 -2.424130588769912720e-01 -5.298093333840370178e-02 2.208770960569381714e-01 2.246434800326824188e-02 -1.718528866767883301e-01 2.741352915763854980e-01 -1.279088854789733887e-01 1.084736585617065430e-01 -1.605763882398605347e-01 2.699090242385864258e-01 3.216507136821746826e-01 4.821091517806053162e-02 -1.910373717546463013e-01 -5.727995559573173523e-02 9.476303309202194214e-02 -1.592697575688362122e-02 -1.501376479864120483e-01 2.923530898988246918e-02 2.369320839643478394e-01 -3.323815017938613892e-02 -4.524319432675838470e-03 -2.040911763906478882e-01 -7.109387218952178955e-02 2.679125070571899414e-01 -1.310040503740310669e-01 -1.947422921657562256e-01 -1.502347886562347412e-01
-1.558050066232681274e-01 6.093573942780494690e-02 -6.572847068309783936e-02 9.138647466897964478e-02 3.714647318702191114e-04 2.316498756408691406e-01 -6.606208533048629761e-02 1.397183835506439209e-01 -9.374843537807464600e-02 -2.311563193798065186e-01 1.160432100296020508e-01 -3.328604996204376221e-02 2.590075433254241943e-01 1.662726998329162598e-01 3.654894828796386719e-01 4.770240932703018188e-02 1.764108687639236450e-01 -1.714381277561187744e-01 -3.170500993728637695e-01 2.551149204373359680e-02 -3.660424351692199707e-01 -8.967456966638565063e-02 -2.004023939371109009e-01 -1.465006619691848755e-01 -9.285334497690200806e-02 -1.877307593822479248e-01 -2.606126070022583008e-01 -1.281927525997161865e-01 1.130636408925056458e-01 1.879351288080215454e-01 2.565415576100349426e-02 -1.791465729475021362e-01
-1.284902095794677734e-01 1.240146234631538391e-01 -4.856586083769798279e-02 -2.501590736210346222e-02 -3.226872384548187256e-01 7.127848267555236816e-02 -1.361677795648574829e-01 9.856948256492614746e-02 -2.764409184455871582e-01 -9.206832945346832275e-02 3.057097494602203369e-01 -1.596854031085968018e-01 -3.764521703124046326e-02 -6.133456528186798096e-02 3.396794497966766357e-01 3.722250461578369141e-01 2.540025673806667328e-02 -1.883690357208251953e-01 -2.018715739250183105e-01 -1.309876292943954468e-01 -9.953416883945465088e-02 -1.571476757526397705e-01 1.540704816579818726e-01 2.916515991091728210e-02 1.848283968865871429e-02 -2.180779129266738892e-01 -9.648008644580841064e-02 4.929232969880104065e-02 3.064782321453094482e-01 8.922410756349563599e-02 6.894423067569732666e-02 -2.125669121742248535e-01
-4.087810814380645752e-01 -2.217868268489837646e-01 1.056768465787172318e-02 -2.172921001911163330e-01 -3.476589545607566833e-02 9.976944327354431152e-02 -1.463615000247955322e-01 1.282145231962203979e-01 1.143310517072677612e-01 3.154298663139343262e-01 1.061768829822540283e-01 -1.450919732451438904e-02 9.061701595783233643e-02 -2.159488350152969360e-01 2.574168741703033447e-01 6.441817432641983032e-02 7.367364317178726196e-02 2.189125865697860718e-02 -1.608328521251678467e-01 -1.917870789766311646e-01 -1.948567666113376617e-02 -2.075865678489208221e-02 -5.873379763215780258e-03 -1.113295182585716248e-01 -8.384848386049270630e-02 -8.048186451196670532e-02 -4.686216413974761963e-01 1.631355136632919312e-01 2.763499617576599121e-01 8.664841204881668091e-02 -1.322904322296380997e-02 -1.116789951920509338e-01
-4.447541385889053345e-02 -6.817205250263214111e-02 -1.591938287019729614e-01 -2.854555845260620117e-02 -5.690640211105346680e-02 2.020812183618545532e-01 -2.253870368003845215e-01 1.575350910425186157e-01 -5.701022222638130188e-03 -1.460155695676803589e-01 1.352462619543075562e-01 -8.220901340246200562e-02 -9.974793531000614166e-03 -1.104503422975540161e-01 2.925601005554199219e-01 4.957259595394134521e-01 5.742300674319267273e-02 -1.824948191642761230e-01 -3.738656938076019287e-01 -6.937064230442047119e-02 -2.801199257373809814e-01 1.199797447770833969e-02 8.093038573861122131e-03 6.511881202459335327e-02 -1.818370074033737183e-01 4.848457872867584229e-02 -2.837015390396118164e-01 -1.583936065435409546e-01 1.664042621850967407e-01 1.932853087782859802e-02 -1.559219062328338623e-01 3.870380111038684845e-03
9.111440181732177734e-02 -1.208749562501907349e-01 2.499893158674240112e-01 -3.666790202260017395e-02 1.678261207416653633e-03 -4.357591271400451660e-02 2.545191645622253418e-01 1.405180990695953369e-01 9.815756231546401978e-02 9.762277454137802124e-02 3.652047812938690186e-01 3.307011425495147705e-01 -4.186210781335830688e-02 8.752239495515823364e-02 2.768086194992065430e-01 2.204811573028564453e-01 3.237001299858093262e-01 -1.025458499789237976e-01 3.077717870473861694e-02 -3.726815432310104370e-02 3.455472886562347412e-01 -7.630641013383865356e-02 -8.485559374094009399e-03 1.929350793361663818e-01 -9.898234158754348755e-02 -3.903793916106224060e-02 -1.085630133748054504e-01 -1.568473279476165771e-01 2.523481249809265137e-01 1.244645342230796814e-01 -6.355532258749008179e-02 -1.385525465011596680e-01
2.207247316837310791e-01 8.597820997238159180e-02 2.740773558616638184e-01 -2.273205071687698364e-01 2.824158370494842529e-01 5.489050224423408508e-02 -2.429896146059036255e-01 3.800256177783012390e-02 -8.788583427667617798e-02 -8.654921501874923706e-02 2.910079061985015869e-01 1.389261242002248764e-02 -6.864033639430999756e-02 -7.742100208997726440e-02 3.884536027908325195e-02 2.605139613151550293e-01 9.221093356609344482e-02 5.090543255209922791e-02 4.900556802749633789e-02 -2.834369242191314697e-01 5.290642008185386658e-02 -1.845110654830932617e-01 -2.350008934736251831e-01 1.705410182476043701e-01 1.487397849559783936e-01 7.668093591928482056e-02 -2.844908237457275391e-01 1.105445623397827148e-01 8.221868425607681274e-02 2.856779098510742188e-01 8.297610282897949219e-02 -2.495188117027282715e-01
-1.551153659820556641e-01 -1.401772536337375641e-02 7.813953608274459839e-02 -1.752523034811019897e-01 2.102727741003036499e-01 1.768263131380081177e-01 2.410423159599304199e-01 2.441710531711578369e-01 -6.319991499185562134e-02 -3.206111490726470947e-01 1.179710775613784790e-01 -1.041455492377281189e-01 -1.782976388931274414e-01 -1.501695960760116577e-01 7.523935288190841675e-02 3.025930523872375488e-01 2.518982887268066406e-01 -1.175548732280731201e-01 -5.585913732647895813e-02 -2.701679468154907227e-01 9.373468905687332153e-02 -1.721997559070587158e-01 4.053244739770889282e-02 2.059740573167800903e-01 -2.722460962831974030e-02 -1.558373719453811646e-01 -2.606411874294281006e-01 1.219319477677345276e-01 -9.190338104963302612e-02 1.721250452101230621e-02 -2.736780345439910889e-01 -1.877416968345642090e-01
-2.622884511947631836e-01 3.698527440428733826e-02 2.565911971032619476e-02 -1.598331779241561890e-01 1.076714321970939636e-01 -9.338618256151676178e-03 -1.393976211547851562e-01 7.603878527879714966e-02 2.782300859689712524e-02 -3.805157840251922607e-01 5.411432981491088867e-01 1.294548809528350830e-01 7.902561873197555542e-02 -1.106004491448402405e-01 1.438935995101928711e-01 1.536230146884918213e-01 -9.083434194326400757e-02 -6.111719459295272827e-02 -1.180737167596817017e-01 -5.116507783532142639e-02 2.355693373829126358e-03 -1.515246480703353882e-01 1.461010277271270752e-01 4.167357087135314941e-02 -2.490567266941070557e-01 -2.688932418823242188e-01 -2.831153012812137604e-02 7.221872452646493912e-03 -4.339347779750823975e-02 2.228504419326782227e-01 1.440484374761581421e-01 -2.583004534244537354e-01
-3.032069839537143707e-02 -1.786565184593200684e-01 1.501225084066390991e-01 -3.696052730083465576e-02 2.328744381666183472e-01 9.867458790540695190e-02 -3.470212966203689575e-02 2.115152776241302490e-02 2.080855816602706909e-01 -1.556119024753570557e-01 6.428288668394088745e-02 -1.143622919917106628e-01 3.321247100830078125e-01 8.598361164331436157e-02 8.827165514230728149e-02 2.066891491413116455e-01 -6.725428253412246704e-02 5.120249092578887939e-02 -1.781005561351776123e-01 -1.818552166223526001e-01 3.887652233242988586e-02 -1.988055706024169922e-01 -6.992199271917343140e-02 -6.789349764585494995e-02 -4.335650503635406494e-01 4.110207036137580872e-02 -4.177305996417999268e-01 -5.358592793345451355e-02 2.190929949283599854e-01 7.746714353561401367e-02 -3.265331685543060303e-02 -2.830648422241210938e-01
-6.193535774946212769e-02 1.309103667736053467e-01 -1.584107428789138794e-01 -1.026264503598213196e-01 2.851954288780689240e-02 3.646358847618103027e-01 2.265685424208641052e-02 2.325489372014999390e-02 1.941033303737640381e-01 2.812681794166564941e-01 4.390486776828765869e-01 -3.461453691124916077e-02 2.113939374685287476e-01 -1.500430554151535034e-01 -8.659521490335464478e-02 1.308412849903106689e-01 1.450433880090713501e-01 -6.504607200622558594e-02 1.279738694429397583e-01 -1.500351130962371826e-01 5.749961733818054199e-02 -1.169156730175018311e-01 -1.625152826309204102e-01 2.568616569042205811e-01 -1.416798029094934464e-02 -6.046123430132865906e-02 -2.648988068103790283e-01 1.860199421644210815e-01 1.334360241889953613e-01 2.685271501541137695e-01 5.897149071097373962e-02 1.745377629995346069e-01
-4.892025515437126160e-02 9.895648062229156494e-02 2.223884873092174530e-02 -2.725104987621307373e-01 -3.103023627772927284e-03 5.282074213027954102e-02 -3.224458545446395874e-02 1.126423478126525879e-01 -2.107710242271423340e-01 -3.384915292263031006e-01 2.759497761726379395e-01 3.446171432733535767e-02 -1.912199258804321289e-01 -1.276467442512512207e-01 4.636362940073013306e-02 4.400840103626251221e-01 2.952253222465515137e-01 -1.944010406732559204e-01 -6.456571817398071289e-02 -2.312327623367309570e-01 -4.858956113457679749e-02 -2.840849384665489197e-02 2.206905037164688110e-01 1.438067555427551270e-01 8.525653928518295288e-02 -1.220708712935447693e-01 -1.352945119142532349e-01 7.050064206123352051e-02 9.891269356012344360e-02 -5.225284770131111145e-02 -1.361522674560546875e-01 -2.826215624809265137e-01
-2.390792369842529297e-01 6.926178187131881714e-02 9.463864564895629883e-02 -1.075680479407310486e-01 -1.402383446693420410e-01 4.793798550963401794e-02 -1.644114106893539429e-01 1.206391230225563049e-01 -1.695852428674697876e-01 -2.012329250574111938e-01 4.100347459316253662e-01 8.866177499294281006e-02 1.229428499937057495e-01 2.878926927223801613e-03 7.867481559514999390e-03 2.648313641548156738e-01 6.695062620565295219e-04 -2.709655165672302246e-01 -2.304654568433761597e-01 -1.270420551300048828e-01 -1.571897268295288086e-01 -1.538653671741485596e-01 -5.445459485054016113e-02 7.197969406843185425e-02 8.459477126598358154e-02 -2.362420707941055298e-01 4.565445706248283386e-02 -8.064172416925430298e-02 3.707273006439208984e-01 1.212403923273086548e-01 5.089605110697448254e-04 -3.170239925384521484e-01
1.017875596880912781e-01 -1.169825568795204163e-01 3.883384764194488525e-01 4.617700353264808655e-02 -2.432630062103271484e-01 2.253950536251068115e-01 -6.249984353780746460e-02 2.321315556764602661e-02 1.028820052742958069e-01 -1.289846003055572510e-01 2.800529599189758301e-01 -4.297356680035591125e-02 -2.188726067543029785e-01 -9.430485218763351440e-02 2.209832370281219482e-01 1.522827595472335815e-01 2.230590954422950745e-02 -2.882653772830963135e-01 -2.683699876070022583e-02 -1.985717415809631348e-01 8.335523307323455811e-02 -5.553016811609268188e-02 -1.033587828278541565e-01 -7.536831498146057129e-02 -1.332653462886810303e-01 -1.080152466893196106e-01 -1.133359149098396301e-01 -3.329361975193023682e-01 3.183428645133972168e-01 2.492743730545043945e-01 -6.786517053842544556e-02 3.041899017989635468e-02
1.477422118186950684e-01 1.319781094789505005e-01 3.093025386333465576e-01 4.352204129099845886e-02 3.110885322093963623e-01 -4.347257688641548157e-02 -8.931955695152282715e-02 3.073530197143554688e-01 6.741100549697875977e-02 -1.675298064947128296e-02 5.339830517768859863e-01 1.038546413183212280e-01 1.019535511732101440e-01 8.164531737565994263e-02 1.531552970409393311e-01 8.543562889099121094e-02 1.401275396347045898e-01 -3.621574491262435913e-03 2.185129076242446899e-01 1.305438131093978882e-01 5.948119238018989563e-02 -1.523047238588333130e-01 -2.930631861090660095e-02 1.374141685664653778e-02 -2.499656528234481812e-01 -1.296218037605285645e-01 -2.960516810417175293e-01 1.352416425943374634e-01 -1.994577609002590179e-02 7.131037861108779907e-02 9.637426584959030151e-02 3.610632196068763733e-02
-1.520657818764448166e-02 -1.162056475877761841e-01 -1.163842976093292236e-01 6.770361959934234619e-02 1.068053096532821655e-01 -2.363570779561996460e-01 -1.612493395805358887e-01 4.351438581943511963e-01 -2.138152718544006348e-01 -5.809817594126798213e-05 3.180157840251922607e-01 -1.924125850200653076e-01 1.380435675382614136e-01 -3.653760999441146851e-02 1.578983664512634277e-01 2.077336907386779785e-01 -1.683363690972328186e-02 -2.474244087934494019e-01 -3.359322249889373779e-01 -8.373754471540451050e-02 9.870483726263046265e-02 8.985231071710586548e-02 -1.093901991844177246e-01 -1.704303324222564697e-01 -2.851564884185791016e-01 -1.312356535345315933e-02 9.030920267105102539e-02 1.641066670417785645e-01 1.036073938012123108e-01 1.252865642309188843e-01 4.931393265724182129e-02 -1.659301370382308960e-01
-3.460641503334045410e-01 -4.958369582891464233e-02 8.882819861173629761e-02 1.586143374443054199e-01 1.257866919040679932e-01 3.054468706250190735e-02 -1.230116374790668488e-02 3.549311310052871704e-02 -1.693781018257141113e-01 2.702345848083496094e-01 5.388770699501037598e-01 -1.025256365537643433e-01 1.582018584012985229e-01 -1.084338575601577759e-01 1.493937969207763672e-01 5.017188191413879395e-02 3.088931739330291748e-01 -1.473690122365951538e-01 -6.886766850948333740e-02 -1.191434189677238464e-01 -9.792482852935791016e-02 1.681305319070816040e-01 8.051538467407226562e-02 1.844380199909210205e-01 -7.957150787115097046e-02 -2.079082839190959930e-02 -7.252673152834177017e-03 2.235282957553863525e-01 2.012239992618560791e-01 2.245841324329376221e-01 5.082961637526750565e-03 1.282770000398159027e-02
-1.855057626962661743e-01 1.913825869560241699e-01 -1.178841590881347656e-01 -1.883954107761383057e-01 9.855226427316665649e-02 2.406752854585647583e-01 -1.132306754589080811e-01 1.423576027154922485e-01 2.113425582647323608e-01 2.277191430330276489e-01 3.453509509563446045e-01 -2.569373846054077148e-01 2.571564540266990662e-02 8.563262969255447388e-02 1.452452130615711212e-02 1.454912275075912476e-01 2.424376755952835083e-01 1.772435009479522705e-01 -4.053459689021110535e-02 1.605269685387611389e-02 1.745838820934295654e-01 -1.518576145172119141e-01 1.522325724363327026e-02 1.451957523822784424e-01 2.802957296371459961e-01 -3.222399204969406128e-02 -3.430354893207550049e-01 5.511375144124031067e-02 1.396685093641281128e-01 2.695766389369964600e-01 8.136090636253356934e-02 4.011216387152671814e-02
-2.598570883274078369e-01 -1.866159737110137939e-01 -1.834519505500793457e-01 -2.401253730058670044e-01 1.152386516332626343e-01 6.692369282245635986e-02 2.269074320793151855e-02 2.493336945772171021e-01 -1.722561120986938477e-01 -2.501525878906250000e-01 3.800142705440521240e-01 8.882528543472290039e-02 -1.730872690677642822e-01 2.944987639784812927e-02 1.890222877264022827e-01 1.991173028945922852e-01 1.385865956544876099e-01 -1.284956187009811401e-01 -2.101703733205795288e-01 -1.279494464397430420e-01 -7.613782584667205811e-02 -2.576486170291900635e-01 7.823744416236877441e-02 1.890832781791687012e-01 -5.507968366146087646e-02 -4.959707707166671753e-02 -1.327076107263565063e-01 9.975817054510116577e-02 8.062807470560073853e-02 3.570770844817161560e-02 5.890060588717460632e-02 -3.471668362617492676e-01
-2.379310876131057739e-01 -9.303762577474117279e-03 -7.983560115098953247e-02 -1.636515706777572632e-01 1.050662398338317871e-01 -8.525808155536651611e-02 9.421288222074508667e-02 2.502656579017639160e-01 2.476246803998947144e-01 6.152015179395675659e-02 3.622761666774749756e-01 -1.112628877162933350e-01 5.615055561065673828e-02 6.773371994495391846e-02 2.143936902284622192e-01 3.241788744926452637e-01 -6.460703909397125244e-02 5.768279358744621277e-02 -1.300932317972183228e-01 1.790913194417953491e-01 -4.861209169030189514e-02 -2.416698336601257324e-01 -1.763203553855419159e-02 1.076337173581123352e-01 -1.546896100044250488e-01 -8.540926501154899597e-03 -2.104093581438064575e-01 -3.036135137081146240e-01 3.173711895942687988e-01 2.326998673379421234e-02 -2.370820939540863037e-01 -7.559515535831451416e-02
2.558115124702453613e-01 -3.694068407639861107e-03 2.690304629504680634e-02 4.021258652210235596e-02 -7.457963377237319946e-02 -2.057014107704162598e-01 -1.025217548012733459e-01 1.629302948713302612e-01 -2.958430163562297821e-02 2.222714275121688843e-01 1.095428019762039185e-01 6.646189093589782715e-02 -1.099986657500267029e-01 -6.582938879728317261e-02 1.732613742351531982e-01 2.629683017730712891e-01 3.616435080766677856e-02 -1.037679314613342285e-01 -2.678984601516276598e-04 -1.871680915355682373e-01 2.451665699481964111e-01 -1.662729531526565552e-01 -2.822493314743041992e-01 2.278291583061218262e-01 -2.677604556083679199e-01 -2.532399296760559082e-01 -1.655179262161254883e-01 1.309272944927215576e-01 2.668998539447784424e-01 3.365330398082733154e-01 -1.816768348217010498e-01 2.607313916087150574e-02
2.778130024671554565e-02 1.482252180576324463e-01 2.724315784871578217e-02 -3.928165137767791748e-02 1.857270449399948120e-01 2.865193784236907959e-01 1.652899086475372314e-01 7.785084890201687813e-04 1.656114161014556885e-01 8.007294684648513794e-02 4.208123683929443359e-01 -1.132618486881256104e-01 1.715644747018814087e-01 -5.557006224989891052e-02 3.606373816728591919e-02 1.617677658796310425e-01 -5.157434195280075073e-02 -5.716660618782043457e-02 -9.949862211942672729e-02 -1.527908593416213989e-01 -1.080037951469421387e-01 -1.297474950551986694e-01 7.392140477895736694e-02 -1.697574257850646973e-01 -1.529623270034790039e-01 -2.987090051174163818e-01 -2.112461179494857788e-01 1.378048360347747803e-01 3.583524748682975769e-02 -4.088767804205417633e-03 -3.975506424903869629e-01 -3.313301503658294678e-01
-2.212357968091964722e-01 -1.062291860580444336e-01 2.323421686887741089e-01 -2.470791637897491455e-01 1.867044121026992798e-01 -2.583304643630981445e-01 -3.073538541793823242e-01 8.628238737583160400e-02 -9.923898428678512573e-02 -9.632866084575653076e-02 1.353948414325714111e-01 -2.142328768968582153e-01 1.132149472832679749e-01 -2.222434850409626961e-03 8.612051606178283691e-02 3.445935845375061035e-01 1.772423088550567627e-01 1.208680272102355957e-01 -1.444626450538635254e-01 9.000910073518753052e-02 -7.887988537549972534e-02 -2.486966252326965332e-01 -9.796511381864547729e-02 2.685574591159820557e-01 -9.908445924520492554e-02 -9.732866287231445312e-02 -1.955910772085189819e-01 1.281708478927612305e-01 2.708532512187957764e-01 -1.641700789332389832e-02 -1.414749622344970703e-01 -8.054843544960021973e-02
-1.638862863183021545e-02 -2.615091204643249512e-02 -1.589495092630386353e-01 1.681715399026870728e-01 -2.426274567842483521e-01 6.491787731647491455e-02 -2.076802030205726624e-02 1.601894348859786987e-01 -2.395987696945667267e-02 -3.559143841266632080e-01 2.245834469795227051e-01 -2.873606793582439423e-02 1.031742393970489502e-01 5.306772887706756592e-02 2.572638094425201416e-01 2.519646883010864258e-01 1.130268275737762451e-01 -1.763763725757598877e-01 -8.309088647365570068e-02 1.010974645614624023e-01 -1.674381643533706665e-02 -1.079040244221687317e-01 1.368886679410934448e-01 3.683364763855934143e-02 -1.569099575281143188e-01 -1.760425604879856110e-02 -4.143514037132263184e-01 -2.790365815162658691e-01 1.346387416124343872e-01 9.831073880195617676e-02 1.334833204746246338e-01 -3.486618101596832275e-01
2.185996174812316895e-01 -5.910393083468079567e-04 2.089994996786117554e-01 -3.395679593086242676e-01 3.755171895027160645e-01 -3.315161168575286865e-02 -7.479409128427505493e-02 -2.221848815679550171e-01 -1.571965217590332031e-01 1.455219984054565430e-01 1.537788212299346924e-01 -3.955787047743797302e-02 2.212774604558944702e-01 4.747841134667396545e-02 2.456005960702896118e-01 3.056546747684478760e-01 7.897002249956130981e-02 6.952420622110366821e-02 -4.824236780405044556e-02 -3.113881051540374756e-01 8.189290761947631836e-02 -8.583716303110122681e-02 -5.630131810903549194e-02 2.180707454681396484e-01 -1.453730016946792603e-01 -3.477862849831581116e-02 -1.563515365123748779e-01 -3.969278186559677124e-02 1.865491569042205811e-01 9.414520859718322754e-02 8.644545078277587891e-02 -2.131478935480117798e-01
-2.014746963977813721e-01 -8.722722530364990234e-02 1.543174833059310913e-01 -7.329492270946502686e-02 1.006487682461738586e-01 1.643760353326797485e-01 -1.924298107624053955e-01 1.461368799209594727e-01 7.792805880308151245e-02 -5.990316346287727356e-02 3.973953127861022949e-01 -1.955600678920745850e-01 4.097545892000198364e-02 -3.781292960047721863e-02 6.502314936369657516e-03 1.084250435233116150e-01 -2.080435007810592651e-01 1.119068786501884460e-01 -4.257061332464218140e-02 1.080451384186744690e-01 2.366285473108291626e-01 -1.912312060594558716e-01 -1.398279964923858643e-01 1.325559429824352264e-02 4.598744213581085205e-02 -1.675647795200347900e-01 -5.303612947463989258e-01 2.184009402990341187e-01 -1.348550021648406982e-01 1.120149046182632446e-01 -4.567951336503028870e-02 -1.810179650783538818e-01
-4.118429869413375854e-02 2.649890072643756866e-02 -1.220374852418899536e-01 -1.529828906059265137e-01 6.796574592590332031e-02 2.648003958165645599e-02 -2.010767906904220581e-01 6.413225550204515457e-03 4.417060315608978271e-02 -9.918365627527236938e-02 5.097411870956420898e-01 -8.391515910625457764e-02 2.038893550634384155e-01 -1.986153870820999146e-01 1.222607865929603577e-01 2.653487026691436768e-01 4.874132946133613586e-02 8.549600839614868164e-02 -3.576092720031738281e-01 -8.345788717269897461e-02 -7.019142061471939087e-02 -3.273694589734077454e-02 -1.792267113924026489e-01 -1.531516462564468384e-01 9.735181182622909546e-02 2.998925931751728058e-02 -1.030079945921897888e-01 -1.183948442339897156e-01 2.485948652029037476e-01 5.819855630397796631e-02 -4.023418426513671875e-01 -1.694760471582412720e-02
-6.071991473436355591e-02 -2.355063855648040771e-01 -1.539475470781326294e-01 -1.040145903825759888e-01 3.705936670303344727e-02 3.362325951457023621e-02 -6.065685302019119263e-02 7.215867936611175537e-02 -7.227084785699844360e-02 -4.699453711509704590e-03 3.465458750724792480e-01 3.030335530638694763e-03 -1.859332621097564697e-01 -1.309134066104888916e-01 4.130472838878631592e-01 -4.393031075596809387e-02 -2.220329083502292633e-02 -1.321599334478378296e-01 8.454173803329467773e-02 -1.823413968086242676e-01 2.197270095348358154e-01 -1.099273711442947388e-01 2.067666947841644287e-01 9.434717148542404175e-02 -4.060219526290893555e-01 6.119212880730628967e-02 -3.936865329742431641e-01 6.743449717760086060e-02 1.212371513247489929e-01 4.125557094812393188e-02 1.232480034232139587e-01 -1.234788149595260620e-01
-1.074394732713699341e-01 1.112043559551239014e-01 2.083128243684768677e-01 3.326513245701789856e-02 1.068750470876693726e-01 4.521948751062154770e-03 6.688531488180160522e-02 3.944948017597198486e-01 -4.187272489070892334e-02 -1.080383211374282837e-01 2.696833312511444092e-01 -1.728382110595703125e-01 -1.039030551910400391e-01 -2.344083786010742188e-02 7.221197593025863171e-04 1.864279061555862427e-01 -4.845319781452417374e-03 -1.349672675132751465e-01 1.263082772493362427e-01 -3.220448791980743408e-01 -2.942788004875183105e-01 -1.189889609813690186e-01 -7.731601595878601074e-02 -3.602179512381553650e-02 1.047715172171592712e-01 2.563736140727996826e-01 -2.846391499042510986e-01 -6.449768692255020142e-02 2.232311367988586426e-01 2.240728735923767090e-01 1.619626581668853760e-02 -2.996514439582824707e-01
-8.091852068901062012e-02 -6.418808549642562866e-02 2.580766081809997559e-01 1.134710609912872314e-01 -1.477190759032964706e-02 3.397644683718681335e-02 -2.654870152473449707e-01 4.247781261801719666e-02 5.205130670219659805e-03 7.284490764141082764e-02 2.869730591773986816e-01 -1.311748027801513672e-01 -2.925131022930145264e-01 -5.122265592217445374e-02 1.120193377137184143e-01 1.350062042474746704e-01 1.803968697786331177e-01 -1.443233937025070190e-01 2.018265426158905029e-01 -1.950775533914566040e-01 1.087974682450294495e-01 2.995896153151988983e-02 -4.267922416329383850e-02 -6.913142651319503784e-02 -1.608416140079498291e-01 -2.677704691886901855e-01 -6.340076774358749390e-02 -1.215876936912536621e-01 3.645841777324676514e-01 3.140667974948883057e-01 4.628611356019973755e-02 -3.328109085559844971e-01
1.407497525215148926e-01 1.158073469996452332e-01 -1.093817651271820068e-01 -1.108704507350921631e-01 -2.782513573765754700e-02 2.115469425916671753e-01 -1.983734518289566040e-01 3.810856342315673828e-01 -1.290880292654037476e-01 -1.931589841842651367e-02 1.641367375850677490e-01 2.161906063556671143e-01 2.876408696174621582e-01 -1.739342957735061646e-01 1.214708900079131126e-03 3.074242770671844482e-01 -7.740601152181625366e-02 5.818387493491172791e-02 7.131319493055343628e-02 5.022443085908889771e-02 -5.047859996557235718e-02 -2.401949167251586914e-01 4.515561088919639587e-02 -3.527513518929481506e-02 -9.193786978721618652e-02 2.045340649783611298e-02 -4.287562072277069092e-01 -5.454761441797018051e-03 2.046068459749221802e-01 -1.428303569555282593e-01 1.201428771018981934e-01 -2.534911036491394043e-01
4.109137877821922302e-02 -1.776228696107864380e-01 1.610661894083023071e-01 5.859242007136344910e-02 -6.113573443144559860e-03 2.750539779663085938e-01 1.463720649480819702e-01 -8.810276538133621216e-02 -6.396394222974777222e-02 -6.008326262235641479e-02 4.047512114048004150e-01 -5.940119922161102295e-02 1.251105777919292450e-02 -3.034730851650238037e-01 -8.341073989868164062e-02 2.756372094154357910e-01 1.546046137809753418e-01 2.709002792835235596e-02 -4.348281770944595337e-02 3.701229766011238098e-02 7.731586694717407227e-02 -2.013334631919860840e-01 -8.003576844930648804e-02 1.183018460869789124e-01 -1.719217449426651001e-01 3.538375347852706909e-02 -2.214885801076889038e-01 2.741789259016513824e-02 1.964043676853179932e-01 4.719833433628082275e-01 -1.724495142698287964e-01 -1.255276352167129517e-01
-2.824031747877597809e-02 3.880358338356018066e-01 1.158592998981475830e-01 -5.121381953358650208e-02 4.585514310747385025e-03 3.228690624237060547e-01 -1.348330527544021606e-01 1.979348659515380859e-01 -3.080730140209197998e-02 -8.854159712791442871e-02 3.636415302753448486e-01 -2.076904326677322388e-01 2.053377479314804077e-01 -7.093729078769683838e-02 -9.635319560766220093e-02 3.825244903564453125e-01 2.314859628677368164e-01 2.690733671188354492e-01 7.419546693563461304e-02 8.348058909177780151e-03 1.100763231515884399e-01 -1.328163892030715942e-01 8.246526122093200684e-03 1.274317502975463867e-01 1.092825159430503845e-01 -2.247458696365356445e-01 -1.888121664524078369e-01 9.601465426385402679e-03 -7.182814925909042358e-02 -3.197231143712997437e-02 3.337348997592926025e-02 -2.969090640544891357e-02
-3.343767821788787842e-01 -4.270945861935615540e-02 -1.516478229314088821e-02 2.574219740927219391e-02 9.863842278718948364e-02 -8.973582088947296143e-02 -3.281237557530403137e-02 1.042106226086616516e-01 -2.201703190803527832e-01 3.672597706317901611e-01 4.382614195346832275e-01 -1.237989589571952820e-01 1.829237490892410278e-01 -1.353531926870346069e-01 3.082889914512634277e-01 7.973526604473590851e-03 3.127820789813995361e-01 2.411947026848793030e-02 -6.363791972398757935e-02 -2.320045530796051025e-01 -7.781834900379180908e-02 -4.676115512847900391e-02 4.866694658994674683e-02 1.652249991893768311e-01 -5.645950138568878174e-02 -1.387343741953372955e-02 -1.065356358885765076e-01 5.349152535200119019e-02 9.211253374814987183e-02 2.921621799468994141e-01 6.813765317201614380e-02 -8.853214979171752930e-02
2.280850559473037720e-01 -1.253163665533065796e-01 2.962317168712615967e-01 -2.147891074419021606e-01 2.134101539850234985e-01 -3.809139505028724670e-02 -1.560778915882110596e-01 -9.096220880746841431e-02 -2.514602243900299072e-01 6.309271603822708130e-02 4.795000255107879639e-01 1.640423834323883057e-01 1.100876331329345703e-01 -1.467677503824234009e-01 6.108497083187103271e-02 3.250601589679718018e-01 6.085787713527679443e-02 -7.206734735518693924e-03 5.988926067948341370e-02 9.396167844533920288e-02 1.655808091163635254e-02 -5.113718286156654358e-02 2.330285012722015381e-01 8.723810315132141113e-02 -1.571216434240341187e-02 -6.408010609447956085e-03 -2.475243806838989258e-01 -1.544419676065444946e-01 2.015118300914764404e-01 -9.016474708914756775e-03 -4.893432930111885071e-02 -2.054093927145004272e-01
-1.355383843183517456e-01 3.192964792251586914e-01 4.048344194889068604e-01 -8.840309083461761475e-02 9.229553863406181335e-03 4.042567312717437744e-01 -9.489274770021438599e-02 2.048230022192001343e-01 9.351438283920288086e-02 -3.770276904106140137e-02 2.385659813880920410e-01 6.765391677618026733e-02 1.630471795797348022e-01 -5.926607176661491394e-02 -8.980181813240051270e-02 2.241140753030776978e-01 -2.527508884668350220e-02 -4.232823103666305542e-02 -5.908983200788497925e-02 1.085374653339385986e-01 2.016546130180358887e-01 -1.875002682209014893e-01 -1.284141838550567627e-01 -2.043180167675018311e-02 -2.630189657211303711e-01 -1.188270524144172668e-01 2.349039306864142418e-03 2.413633018732070923e-01 2.517439723014831543e-01 1.264598816633224487e-01 -2.106310799717903137e-02 -4.073553159832954407e-02
3.121869231108576059e-04 -1.849104315042495728e-01 1.751039177179336548e-01 1.885078549385070801e-01 -1.314228679984807968e-02 -3.882553055882453918e-02 -8.318797498941421509e-02 4.213281869888305664e-01 -2.318923175334930420e-01 1.774113476276397705e-01 -9.175812825560569763e-03 5.889682099223136902e-02 -1.536757200956344604e-01 -1.332189142704010010e-01 1.522821038961410522e-01 1.283938288688659668e-01 1.566508412361145020e-01 -1.147912442684173584e-01 -1.228451952338218689e-01 -9.595413506031036377e-02 2.015147060155868530e-01 -2.503258287906646729e-01 6.132034584879875183e-03 -5.291516892611980438e-03 -5.810634419322013855e-02 -2.379901111125946045e-01 -4.103080630302429199e-01 1.527760624885559082e-01 2.627125084400177002e-01 1.905460208654403687e-01 -1.421369910240173340e-01 3.262619301676750183e-02
-3.198785781860351562e-01 -9.078640490770339966e-02 -3.447800874710083008e-02 -1.776575595140457153e-01 1.461628451943397522e-02 2.333579659461975098e-01 -1.766642332077026367e-01 1.147705838084220886e-01 1.600292772054672241e-01 3.266519904136657715e-01 3.268955647945404053e-01 -2.744199037551879883e-01 2.066925764083862305e-01 -2.540493607521057129e-01 1.537754684686660767e-01 -1.922043389640748501e-03 2.327069267630577087e-02 5.560823529958724976e-02 -3.610526444390416145e-03 -2.842637896537780762e-01 1.025101393461227417e-01 5.277327448129653931e-02 -8.592806756496429443e-02 -7.507992535829544067e-02 6.988370418548583984e-02 -1.331821382045745850e-01 -3.750423789024353027e-01 7.941648364067077637e-02 1.013897359371185303e-01 1.451854705810546875e-01 -2.166923880577087402e-02 -7.818830199539661407e-03
2.456720769405364990e-01 1.581944972276687622e-01 2.446242123842239380e-01 -1.495765056461095810e-02 -3.471828065812587738e-03 -9.151747822761535645e-02 -5.295659974217414856e-02 1.158183738589286804e-01 5.273663252592086792e-02 1.944223046302795410e-01 2.439152002334594727e-01 6.255533546209335327e-02 1.439293920993804932e-01 5.084991082549095154e-02 2.282790839672088623e-01 2.153757959604263306e-01 -6.574539095163345337e-02 -7.150085270404815674e-02 -4.388331249356269836e-02 -2.294120937585830688e-01 2.373382896184921265e-01 -2.114748358726501465e-01 -5.453371629118919373e-02 1.926312893629074097e-01 -1.279958188533782959e-01 -1.800366193056106567e-01 -2.772373557090759277e-01 -1.060021072626113892e-01 3.265431523323059082e-01 2.509270906448364258e-01 -7.658830285072326660e-02 2.944228649139404297e-01
-1.392514854669570923e-01 -5.577135831117630005e-02 2.886961698532104492e-01 -1.595872342586517334e-01 2.699103653430938721e-01 1.605763435363769531e-01 -7.617650926113128662e-02 9.819798916578292847e-02 -5.559456534683704376e-03 2.136804349720478058e-02 3.480204939842224121e-01 6.421607732772827148e-02 3.522852435708045959e-02 -1.362349987030029297e-01 -2.281070873141288757e-02 2.016012072563171387e-01 3.445887938141822815e-02 -4.965407401323318481e-02 2.167136818170547485e-01 5.654201656579971313e-02 2.735326290130615234e-01 -2.729992195963859558e-02 -2.954941987991333008e-01 1.829160153865814209e-01 1.103857811540365219e-02 -2.170953154563903809e-01 -3.591888248920440674e-01 -1.456472128629684448e-01 2.058410197496414185e-01 2.114332616329193115e-01 1.532198041677474976e-01 -9.859555214643478394e-02
-1.573499441146850586e-01 -5.820221081376075745e-02 -2.235895022749900818e-02 -2.163038700819015503e-01 3.604091331362724304e-02 -2.292123436927795410e-02 -3.408462181687355042e-02 2.267630249261856079e-01 1.266742348670959473e-01 -2.593114078044891357e-01 5.114014148712158203e-01 -2.277938574552536011e-01 7.425781339406967163e-02 -6.212704628705978394e-02 2.988429963588714600e-01 4.057617783546447754e-01 -5.859411135315895081e-02 -6.159448251128196716e-02 -2.470682561397552490e-01 5.079220235347747803e-02 -8.293953537940979004e-02 1.002746894955635071e-01 2.684821486473083496e-01 -3.279043734073638916e-02 -1.138082742691040039e-01 5.657992511987686157e-02 -3.251806646585464478e-02 1.018796041607856750e-01 -2.573408000171184540e-02 -1.090895533561706543e-01 9.046208113431930542e-02 -2.909097261726856232e-02
-1.674652546644210815e-01 -5.027107894420623779e-02 6.403694301843643188e-02 -2.976410388946533203e-01 1.934464573860168457e-01 1.500882953405380249e-02 -1.127969548106193542e-01 1.289355754852294922e-01 6.222692783921957016e-03 -3.280762732028961182e-01 4.602167308330535889e-01 -1.466780751943588257e-01 3.875288739800453186e-02 -1.543411016464233398e-01 8.201283961534500122e-02 7.656294107437133789e-02 1.432253122329711914e-01 -1.109786331653594971e-01 -2.936226129531860352e-01 -1.425511091947555542e-01 4.995738714933395386e-02 -1.407329589128494263e-01 2.203106582164764404e-01 1.258825417608022690e-02 -1.714638024568557739e-01 -2.498622089624404907e-01 -5.688323080539703369e-02 1.123542338609695435e-01 -9.192403405904769897e-02 1.293520331382751465e-01 1.616387516260147095e-01 -2.479611635208129883e-01
1.493908930569887161e-02 -1.705304980278015137e-01 2.499325424432754517e-01 3.697962313890457153e-02 -3.944790735840797424e-02 -2.059379406273365021e-02 2.219450473785400391e-01 -4.939250648021697998e-02 -1.264036148786544800e-01 2.829440683126449585e-02 3.073250353336334229e-01 -1.789228320121765137e-01 1.516739875078201294e-01 -3.433086276054382324e-01 -1.629877835512161255e-01 3.092033565044403076e-01 2.449661195278167725e-01 -1.220860481262207031e-01 -1.476462632417678833e-01 1.343959290534257889e-02 1.022267192602157593e-01 -3.875805810093879700e-02 -9.902901947498321533e-02 1.193300541490316391e-02 -5.418927222490310669e-02 3.176695900037884712e-04 -2.679334580898284912e-01 5.301478132605552673e-02 1.723184138536453247e-01 4.347611069679260254e-01 -5.515320971608161926e-02 -1.697693169116973877e-01
-3.345064520835876465e-01 1.057345513254404068e-02 1.846087127923965454e-01 -1.618024408817291260e-01 2.403296157717704773e-02 9.802944958209991455e-02 1.011349409818649292e-01 1.066903397440910339e-01 1.171244084835052490e-01 -2.468104958534240723e-01 3.634347617626190186e-01 -2.656448483467102051e-01 1.472013723105192184e-02 -5.576375126838684082e-02 2.759236395359039307e-01 2.692126631736755371e-01 5.152221396565437317e-02 -1.544682979583740234e-01 -1.661215722560882568e-01 -1.337537616491317749e-01 -8.521663397550582886e-02 -2.600792348384857178e-01 2.231105417013168335e-02 -2.502965554594993591e-02 1.504108607769012451e-01 -1.830706596374511719e-01 -3.126108273863792419e-02 -2.377832308411598206e-02 -3.395956754684448242e-02 2.704814672470092773e-01 7.311487942934036255e-02 -2.852101922035217285e-01
-1.922919601202011108e-02 2.384967505931854248e-01 3.418886959552764893e-01 -9.773399680852890015e-02 2.309774160385131836e-01 4.193662106990814209e-01 3.040242381393909454e-02 1.890087723731994629e-01 2.266367375850677490e-01 1.501356158405542374e-02 1.966506391763687134e-01 -1.666138321161270142e-01 1.028060391545295715e-01 -7.766888290643692017e-02 -6.120408698916435242e-02 3.019162416458129883e-01 9.812377393245697021e-02 1.653760820627212524e-01 -1.698531806468963623e-01 1.311562657356262207e-01 1.431888639926910400e-01 -8.862026780843734741e-02 -1.167005971074104309e-01 -2.420184947550296783e-02 -1.491553485393524170e-01 -1.096082702279090881e-01 -9.570552408695220947e-02 9.591238573193550110e-03 2.563311755657196045e-01 2.510225772857666016e-01 -7.368405908346176147e-02 1.329258382320404053e-01
-7.977103441953659058e-02 -5.512192100286483765e-02 1.612286418676376343e-01 -7.020678371191024780e-02 1.569666564464569092e-01 3.809168934822082520e-02 3.277102112770080566e-02 2.654789686203002930e-01 3.193204998970031738e-01 1.030773818492889404e-01 3.571087419986724854e-01 4.398937895894050598e-02 -4.681375995278358459e-02 -2.029498070478439331e-01 7.463794946670532227e-02 3.066449463367462158e-01 2.745375931262969971e-01 1.032788828015327454e-01 -7.164945825934410095e-03 -1.504761278629302979e-01 -1.060053408145904541e-01 -3.550789877772331238e-02 9.570561349391937256e-02 2.505274713039398193e-01 5.897235125303268433e-02 -3.806516826152801514e-01 -1.131125837564468384e-01 -1.543803215026855469e-01 -2.631395757198333740e-01 1.247834693640470505e-02 -8.409607410430908203e-02 -1.495752185583114624e-01
4.235417768359184265e-02 -5.843561887741088867e-02 2.154766023159027100e-01 -3.440139293670654297e-01 2.597689628601074219e-01 1.474599540233612061e-01 -1.332616657018661499e-01 8.127435296773910522e-02 -2.751301527023315430e-01 -1.329416483640670776e-01 2.031707763671875000e-01 -7.529368251562118530e-02 8.168365061283111572e-02 2.755835652351379395e-01 3.670844435691833496e-01 1.725760847330093384e-01 -1.355755031108856201e-01 -3.108158335089683533e-02 1.152542158961296082e-01 -1.966469138860702515e-01 8.848062157630920410e-02 -8.759419620037078857e-02 -1.384787559509277344e-01 -5.169667303562164307e-02 -2.313995510339736938e-01 -1.379281580448150635e-01 -3.360490798950195312e-01 5.297848954796791077e-03 1.259895861148834229e-01 -9.302565827965736389e-03 1.359270811080932617e-01 -1.853461563587188721e-02
1.762900352478027344e-01 2.028350681066513062e-01 2.527054548263549805e-01 -2.290012985467910767e-01 2.473688870668411255e-01 1.841033399105072021e-01 -1.138726100325584412e-01 1.313865333795547485e-01 -2.896120026707649231e-02 2.074819803237915039e-02 2.963963449001312256e-01 1.387265473604202271e-01 -1.176561936736106873e-01 8.467710018157958984e-02 2.756492793560028076e-01 4.209960401058197021e-01 7.429129630327224731e-02 4.585827235132455826e-03 -9.692738763988018036e-03 -3.114972496405243874e-03 -1.189842894673347473e-01 3.656504675745964050e-02 1.002282798290252686e-01 -2.902802824974060059e-02 -3.121435046195983887e-01 -1.712754368782043457e-01 -2.187010496854782104e-01 -1.131570041179656982e-01 3.866019658744335175e-03 9.096514433622360229e-02 2.538567781448364258e-01 1.067812219262123108e-01
-3.305438458919525146e-01 5.910052359104156494e-02 1.252728551626205444e-01 -3.932329714298248291e-01 7.458695024251937866e-02 1.858398504555225372e-02 6.782849133014678955e-02 4.057825729250907898e-02 2.304632365703582764e-01 -1.995668262243270874e-01 3.925310075283050537e-01 -1.826490610837936401e-01 2.113241851329803467e-01 -1.367760151624679565e-01 4.107013717293739319e-02 3.939268887042999268e-01 1.225760281085968018e-01 -5.651527270674705505e-02 -4.855776578187942505e-02 -2.166472934186458588e-02 1.375374477356672287e-02 8.633036166429519653e-02 1.391415148973464966e-01 1.225178875029087067e-02 1.442563831806182861e-01 5.904066935181617737e-02 -1.326573491096496582e-01 1.309918910264968872e-01 5.179878324270248413e-02 1.447964459657669067e-01 1.913728415966033936e-01 -1.913904696702957153e-01
-1.197980567812919617e-01 5.908447876572608948e-02 4.144085198640823364e-02 -3.354994058609008789e-01 3.527856171131134033e-01 -1.765715330839157104e-02 8.077559992671012878e-03 1.275797188282012939e-01 -2.784031070768833160e-02 -2.592884004116058350e-01 5.073141455650329590e-01 -9.330269694328308105e-02 5.649127811193466187e-02 -3.504944592714309692e-02 8.737742155790328979e-02 8.470723778009414673e-02 1.330403983592987061e-01 -1.733339130878448486e-01 -2.318564653396606445e-01 -7.225518673658370972e-02 -6.765080243349075317e-02 -6.711265444755554199e-02 2.505986392498016357e-01 1.405825465917587280e-01 -1.082381084561347961e-01 -2.484606802463531494e-01 -1.210930664092302322e-02 1.727310591377317905e-03 2.314841188490390778e-02 1.957717910408973694e-02 2.406710386276245117e-01 -2.065296024084091187e-01
1.485039740800857544e-01 1.384688466787338257e-01 2.961755096912384033e-01 -1.730998158454895020e-01 4.325033426284790039e-01 -2.083816938102245331e-02 -9.433596581220626831e-02 1.143704280257225037e-01 1.258396953344345093e-01 -2.330926991999149323e-02 4.263102412223815918e-01 1.484562177211046219e-02 8.120426535606384277e-02 -6.982464343309402466e-02 2.146625369787216187e-01 1.826792359352111816e-01 1.083346679806709290e-01 -1.062711104750633240e-01 9.431828558444976807e-02 1.818065196275711060e-01 1.903322637081146240e-01 -3.315548226237297058e-02 2.082297801971435547e-01 4.937318619340658188e-03 -2.635613679885864258e-01 -4.613438621163368225e-02 -1.661008000373840332e-01 3.893923759460449219e-02 -1.453048139810562134e-01 2.546570897102355957e-01 -3.320428729057312012e-02 9.434618055820465088e-02
3.891013562679290771e-02 2.996882796287536621e-01 2.746592462062835693e-01 -2.261518090963363647e-01 3.959580659866333008e-01 3.099493086338043213e-01 1.008411683142185211e-02 1.335384249687194824e-01 -4.144519194960594177e-02 -4.135222733020782471e-02 4.530635774135589600e-01 4.668935388326644897e-02 9.826778620481491089e-02 5.422205850481987000e-02 1.857122182846069336e-01 2.387678772211074829e-01 -8.392955362796783447e-02 -2.115649431943893433e-01 1.232770085334777832e-01 5.928805470466613770e-02 3.169163316488265991e-02 -3.917808644473552704e-03 -4.362877085804939270e-02 1.006336882710456848e-01 -1.314365267753601074e-01 -8.358395844697952271e-02 -2.015619724988937378e-01 -1.882063299417495728e-01 5.484508350491523743e-02 8.486780524253845215e-02 4.210677370429039001e-02 2.177469432353973389e-02
[truncated: 3,270,227 more chars]
