# Supplementary material for: The Language of Innovation
Source: PLoS One. 2020 Apr 30;15(4):e0230107. doi: 10.1371/journal.pone.0230107 (PMC7194493; doi:10.1371/journal.pone.0230107)
Supplement: S24 File — (GZ) [file pone.0230107.s024.tar.gz › 2002-2006/V2Run_4_VS_4500_embeddings2002-2006ED32.txt]

-1.944644153118133545e-01 -6.524440646171569824e-02 6.068257987499237061e-02 -1.852722652256488800e-02 2.826161682605743408e-02 -2.197515070438385010e-01 -1.149152684956789017e-02 1.513448660261929035e-03 -1.619132310152053833e-01 -1.976366043090820312e-01 1.630942374467849731e-01 2.701402604579925537e-01 8.414740115404129028e-02 1.204212456941604614e-01 3.063639104366302490e-01 -6.055312231183052063e-02 -2.248684018850326538e-01 -1.936205774545669556e-01 -1.124039590358734131e-01 4.710070788860321045e-02 8.462786674499511719e-02 -4.512791708111763000e-02 -1.203825250267982483e-01 3.923068046569824219e-01 1.016236767172813416e-01 1.886488050222396851e-01 -5.378928035497665405e-02 -1.430035978555679321e-01 4.856247007846832275e-01 -2.267554402351379395e-02 -3.999553993344306946e-02 -1.816896051168441772e-01
7.691277563571929932e-02 1.269254982471466064e-01 6.909380108118057251e-02 1.681659817695617676e-01 -1.362055242061614990e-01 -8.295397460460662842e-02 -1.962789893150329590e-01 -1.411644518375396729e-01 -1.450671851634979248e-01 -4.019364118576049805e-01 -8.015344291925430298e-02 4.314256608486175537e-01 6.083796545863151550e-02 -1.550104916095733643e-01 -1.411458197981119156e-02 -1.852818131446838379e-01 -2.672882974147796631e-01 -5.175686627626419067e-02 -1.665653288364410400e-02 -5.768667161464691162e-02 2.181063592433929443e-01 -2.971313297748565674e-01 -5.419724434614181519e-02 5.033703148365020752e-02 -2.564471960067749023e-01 -3.259636461734771729e-02 -1.183265745639801025e-01 1.523342430591583252e-01 1.754436790943145752e-01 -3.011797741055488586e-02 1.120316833257675171e-01 -2.372711747884750366e-01
-3.039923682808876038e-02 1.196388155221939087e-01 9.748100489377975464e-02 3.927526064217090607e-03 5.075094476342201233e-02 -2.000697255134582520e-01 -1.194479539990425110e-01 -1.233179196715354919e-01 -8.138582110404968262e-02 -3.147877752780914307e-01 1.104644220322370529e-02 3.849500715732574463e-01 -4.460707679390907288e-02 -9.256663918495178223e-02 -9.951731562614440918e-02 -2.368003278970718384e-01 -1.300194300711154938e-02 -7.802164554595947266e-02 -2.697216272354125977e-01 1.563596874475479126e-01 -1.413990706205368042e-01 2.159162908792495728e-01 8.415353298187255859e-02 1.822488456964492798e-01 4.085771366953849792e-02 1.564050167798995972e-01 2.012105286121368408e-01 5.567422136664390564e-02 -7.031831145286560059e-02 8.603624999523162842e-02 2.948099672794342041e-01 -4.396183192729949951e-01
-1.469905972480773926e-01 7.518336921930313110e-02 2.131031602621078491e-01 -1.819214075803756714e-01 1.672146171331405640e-01 -6.859960407018661499e-02 -1.262552291154861450e-01 -1.921626031398773193e-01 1.924377083778381348e-01 -4.578888416290283203e-01 2.206412851810455322e-01 1.617667973041534424e-01 -2.866606973111629486e-02 -7.616497576236724854e-02 3.643553256988525391e-01 -1.345976293087005615e-01 -6.452754139900207520e-03 -6.345000118017196655e-02 -1.118170320987701416e-01 6.044271588325500488e-02 -7.559952884912490845e-02 -1.555093228816986084e-01 -1.566798686981201172e-01 1.741169244050979614e-01 -4.535069316625595093e-02 2.805158197879791260e-01 2.915225028991699219e-01 5.095160007476806641e-02 1.579635143280029297e-01 -1.761008054018020630e-01 1.822638325393199921e-02 -6.977425422519445419e-03
-1.217339336872100830e-01 1.668860316276550293e-01 7.471119612455368042e-02 -2.079690806567668915e-02 1.311316341161727905e-01 -4.778712093830108643e-01 1.569933891296386719e-01 -1.495529860258102417e-01 -1.473984122276306152e-01 -2.434388399124145508e-01 1.937350723892450333e-03 1.725781559944152832e-01 3.119227886199951172e-01 9.702586382627487183e-02 -1.442084740847349167e-02 9.769083559513092041e-02 -1.767710149288177490e-01 -6.806612759828567505e-02 -1.207107827067375183e-01 3.171992003917694092e-01 1.724110394716262817e-01 2.511510439217090607e-02 -2.042600885033607483e-02 1.711891889572143555e-01 -9.859930723905563354e-02 1.842724382877349854e-01 7.029100786894559860e-03 -4.781117290258407593e-02 3.091955184936523438e-01 1.534120589494705200e-01 1.185713782906532288e-01 -2.028608471155166626e-01
1.798518933355808258e-02 2.830690741539001465e-01 1.391022056341171265e-01 -1.067913100123405457e-01 3.797327354550361633e-02 -4.594401419162750244e-01 -4.597768653184175491e-03 -1.832543313503265381e-01 -1.924066394567489624e-01 -2.801422178745269775e-01 -1.115174144506454468e-01 2.347827106714248657e-01 -6.062180921435356140e-02 -3.483704850077629089e-02 7.659361511468887329e-02 -1.244724094867706299e-01 7.044801115989685059e-02 -1.034718602895736694e-01 -1.290148124098777771e-02 2.354526221752166748e-01 -5.581977590918540955e-02 1.394913066178560257e-02 -1.183557361364364624e-01 -3.367899730801582336e-02 4.719096235930919647e-03 1.236510276794433594e-01 3.006975650787353516e-01 -1.060866713523864746e-01 3.933406770229339600e-01 -1.394526194781064987e-02 1.723339557647705078e-01 -2.050225138664245605e-01
-1.440856903791427612e-01 2.672977149486541748e-01 -1.085401326417922974e-01 -4.811525717377662659e-02 1.129497066140174866e-01 -3.476778864860534668e-01 1.294298656284809113e-02 -3.002813756465911865e-01 -1.080241426825523376e-01 -3.171611428260803223e-01 -8.128532767295837402e-02 1.999883055686950684e-01 1.160100325942039490e-01 -1.699896603822708130e-01 -1.450379937887191772e-01 -3.057247400283813477e-01 3.148717060685157776e-02 -1.749408990144729614e-01 -3.066457509994506836e-01 2.534263022243976593e-02 2.827226370573043823e-02 -8.932996541261672974e-02 -6.304406374692916870e-02 -8.322317898273468018e-02 9.257350862026214600e-02 2.013217061758041382e-01 3.675723448395729065e-02 -1.427374184131622314e-01 9.877864271402359009e-02 1.905486136674880981e-01 1.712328568100929260e-02 -3.014394640922546387e-01
-1.512520015239715576e-01 3.771314322948455811e-01 3.879843652248382568e-01 1.864168345928192139e-01 3.149857819080352783e-01 -1.594515889883041382e-01 -2.225690633058547974e-01 -1.358966976404190063e-01 -7.314939983189105988e-03 -1.428534388542175293e-01 -1.045117974281311035e-01 3.368590176105499268e-01 6.068466696888208389e-03 -1.295593231916427612e-01 1.364093869924545288e-01 -5.411595478653907776e-02 -8.665423840284347534e-02 -1.718702614307403564e-01 2.751658484339714050e-02 -2.052974887192249298e-02 -8.105043321847915649e-02 -7.996161282062530518e-02 5.251807160675525665e-03 4.836674779653549194e-02 -3.427077084779739380e-02 1.927338838577270508e-01 -1.727171242237091064e-01 -9.116055443882942200e-03 2.119395136833190918e-01 4.529859498143196106e-02 2.076252698898315430e-01 -2.487555146217346191e-01
-3.757413625717163086e-01 9.194228798151016235e-02 3.302348777651786804e-02 -9.481094032526016235e-02 2.268437854945659637e-02 -1.654430478811264038e-01 -4.959387704730033875e-02 -1.005723923444747925e-01 -7.764624897390604019e-03 -3.587211668491363525e-01 -2.325713485479354858e-01 3.761376738548278809e-01 -1.926831901073455811e-02 -3.583327233791351318e-01 1.732496321201324463e-01 -1.075718551874160767e-01 1.702570617198944092e-01 1.007819250226020813e-01 -1.165196225047111511e-01 -1.208405792713165283e-01 -1.465265266597270966e-02 -2.671514824032783508e-02 1.559620350599288940e-01 2.309701889753341675e-01 -1.175664272159337997e-02 7.939065992832183838e-02 -2.090010941028594971e-01 -1.184420883655548096e-01 1.882632225751876831e-01 7.685638964176177979e-02 1.716681122779846191e-01 -1.557549983263015747e-01
-5.460856854915618896e-02 2.021476179361343384e-01 1.259166747331619263e-02 1.835217773914337158e-01 2.021844685077667236e-01 -2.684272825717926025e-01 1.272074431180953979e-01 -1.611029803752899170e-01 -1.624253988265991211e-01 -1.724037975072860718e-01 -1.158333569765090942e-02 2.162191867828369141e-01 5.287652835249900818e-02 -3.067123703658580780e-03 8.295899629592895508e-02 -3.626783192157745361e-01 5.802983418107032776e-02 -5.993787571787834167e-02 -3.706483542919158936e-01 2.724686264991760254e-01 -8.486253768205642700e-02 -1.549067199230194092e-01 2.170401960611343384e-01 -3.119279257953166962e-02 -2.723689377307891846e-01 1.426738798618316650e-01 9.675478190183639526e-02 -5.867587774991989136e-02 3.943381458520889282e-02 7.573899626731872559e-02 1.365692615509033203e-01 -3.031346201896667480e-01
-2.952573075890541077e-02 7.139886915683746338e-02 9.550663828849792480e-02 9.060034155845642090e-02 8.254548907279968262e-02 -3.413304090499877930e-01 4.855943471193313599e-02 -7.976174354553222656e-02 -1.293384730815887451e-01 -2.349259555339813232e-01 -2.482931017875671387e-01 1.875669509172439575e-01 -7.527292519807815552e-02 -4.129528999328613281e-02 2.634054720401763916e-01 -2.126930058002471924e-01 -2.166568934917449951e-01 -2.388596385717391968e-01 -1.509428322315216064e-01 3.321927785873413086e-01 4.789171367883682251e-02 1.718086898326873779e-01 1.241610050201416016e-01 3.314723819494247437e-02 2.617192268371582031e-01 1.844538450241088867e-01 1.314164698123931885e-01 -3.308834880590438843e-02 8.752993494272232056e-02 6.329315155744552612e-02 1.978481747210025787e-02 -3.681273460388183594e-01
-2.263667136430740356e-01 8.293726295232772827e-02 -1.021878272294998169e-01 -1.178033277392387390e-02 4.697139561176300049e-02 -1.298667490482330322e-01 5.849150195717811584e-02 -6.582600623369216919e-02 5.151495710015296936e-02 -3.705379366874694824e-01 3.556339070200920105e-02 2.146824449300765991e-01 1.087010726332664490e-01 -5.457252636551856995e-02 4.642493128776550293e-01 8.003989607095718384e-02 -2.183619886636734009e-01 -8.673369884490966797e-02 -2.236216962337493896e-01 2.975692413747310638e-02 8.525361865758895874e-02 2.916598878800868988e-02 6.174410507082939148e-02 -5.958302319049835205e-02 -3.528571128845214844e-01 2.149583399295806885e-01 1.070434153079986572e-01 1.608108580112457275e-01 1.803439855575561523e-01 2.305226325988769531e-01 -1.224020570516586304e-01 -2.240096777677536011e-01
7.139922678470611572e-02 1.852046549320220947e-01 2.004127502441406250e-01 1.436017006635665894e-01 -7.219951599836349487e-02 -3.836906552314758301e-01 9.075409173965454102e-02 -2.524523138999938965e-01 -7.375693321228027344e-02 -3.504928648471832275e-01 1.550734043121337891e-01 2.084018737077713013e-01 9.052569419145584106e-02 -1.700054556131362915e-01 -1.094679348170757294e-03 -5.550052225589752197e-02 -3.929865080863237381e-03 -3.769785165786743164e-02 -3.298102617263793945e-01 2.188358008861541748e-01 1.129044145345687866e-01 -2.675060555338859558e-02 -3.517575189471244812e-02 9.182734042406082153e-02 1.158779719844460487e-03 -2.732823789119720459e-02 1.667918562889099121e-01 -9.289180487394332886e-02 2.476574778556823730e-01 1.707006245851516724e-01 -3.356806188821792603e-02 -3.597814738750457764e-01
-4.533458128571510315e-02 -1.862882822751998901e-01 2.076472789049148560e-01 -7.856579869985580444e-02 -4.914819449186325073e-02 -2.721920609474182129e-02 -6.322579085826873779e-02 -1.914543956518173218e-01 6.444120407104492188e-02 -3.177092373371124268e-01 8.095119893550872803e-02 2.417552769184112549e-01 2.179565429687500000e-01 -3.411046043038368225e-02 3.100428283214569092e-01 -7.133708894252777100e-02 -3.129024505615234375e-01 1.248925551772117615e-01 -2.555122971534729004e-01 2.763556838035583496e-01 1.061017811298370361e-01 -4.979957640171051025e-02 -1.096150204539299011e-01 5.137111619114875793e-02 -2.497597634792327881e-01 8.727948367595672607e-02 1.953555941581726074e-01 7.069943100214004517e-02 2.378306984901428223e-01 1.287702023983001709e-01 -8.129832334816455841e-03 -2.832662165164947510e-01
1.380622982978820801e-01 2.967548668384552002e-01 3.154483437538146973e-02 -1.224053725600242615e-01 1.254087686538696289e-01 -3.232323825359344482e-01 1.828501373529434204e-01 -2.095365673303604126e-01 2.004777081310749054e-02 -3.211527168750762939e-01 -6.819038838148117065e-02 2.250593155622482300e-01 3.311071172356605530e-02 -1.520417928695678711e-01 1.269458532333374023e-01 -2.327114157378673553e-02 -4.492305964231491089e-02 4.795270413160324097e-02 -2.600230574607849121e-01 3.041016161441802979e-01 -7.494169473648071289e-02 1.172010302543640137e-01 -1.051382906734943390e-02 -1.163640692830085754e-01 5.201629176735877991e-02 1.239648088812828064e-02 -1.391335669904947281e-02 -2.376431822776794434e-01 3.768570721149444580e-01 1.121645197272300720e-01 9.494589269161224365e-02 -2.430713921785354614e-01
-7.544770836830139160e-02 2.737489342689514160e-01 2.651423513889312744e-01 1.683154106140136719e-01 -9.786795824766159058e-02 -9.808930009603500366e-02 -1.271945983171463013e-01 -1.194086894392967224e-01 2.884868532419204712e-02 -1.598249226808547974e-01 -1.850838810205459595e-01 5.208342671394348145e-01 2.214878797531127930e-01 -1.853543668985366821e-01 4.146667569875717163e-02 -7.172988355159759521e-02 1.402542293071746826e-01 -4.944320023059844971e-02 -2.012308090925216675e-01 -5.444837361574172974e-02 -7.769492454826831818e-03 -3.131232261657714844e-01 -9.720067679882049561e-02 3.121275603771209717e-01 1.403653323650360107e-01 -2.848196960985660553e-02 2.714115940034389496e-02 -2.088325563818216324e-03 2.071168124675750732e-01 3.970399498939514160e-02 -6.496988236904144287e-02 -9.177032858133316040e-02
-1.002457141876220703e-01 3.484145402908325195e-01 2.579420246183872223e-02 -1.156484037637710571e-01 1.227800622582435608e-01 -3.181283771991729736e-01 1.823558509349822998e-01 -2.745892107486724854e-01 -3.064996600151062012e-01 -2.623580992221832275e-01 1.174286380410194397e-01 4.689781740307807922e-02 7.947080582380294800e-02 -8.984358608722686768e-02 4.831217601895332336e-02 1.760251671075820923e-01 -1.585432589054107666e-01 1.167710795998573303e-01 -1.648552119731903076e-01 5.361483991146087646e-02 -1.096273660659790039e-01 3.658005967736244202e-02 1.432516276836395264e-01 6.436711549758911133e-02 1.019198819994926453e-01 1.954849958419799805e-01 9.118871390819549561e-02 -1.529168486595153809e-01 1.422455906867980957e-01 -1.294022947549819946e-01 -3.829956054687500000e-02 -4.213374853134155273e-01
-6.604637950658798218e-02 5.101632699370384216e-02 5.330077558755874634e-02 -2.495808061212301254e-03 -4.180893767625093460e-03 -8.561106771230697632e-02 -1.683988869190216064e-01 3.477568551898002625e-02 8.222517371177673340e-02 -2.949149012565612793e-01 9.810111671686172485e-02 1.254448443651199341e-01 -8.656137436628341675e-02 8.466596901416778564e-02 4.054335355758666992e-01 -5.574757978320121765e-02 -2.462465614080429077e-01 -2.809565067291259766e-01 -2.105496972799301147e-01 3.193020448088645935e-02 -6.019262969493865967e-02 -1.387642472982406616e-01 8.854373358190059662e-03 -4.752014204859733582e-02 -1.382994502782821655e-01 4.210301637649536133e-01 2.724826037883758545e-01 1.145606935024261475e-01 5.753026902675628662e-02 -2.683660089969635010e-01 1.104768514633178711e-01 -2.656939923763275146e-01
-2.814299985766410828e-02 1.326142698526382446e-01 -9.139981865882873535e-02 2.035768330097198486e-01 -9.134963899850845337e-02 -2.782110273838043213e-01 1.003334149718284607e-01 -1.928359153680503368e-03 -1.058390140533447266e-01 -1.703782677650451660e-01 -1.552846282720565796e-01 3.983474373817443848e-01 1.935393065214157104e-01 -1.851144619286060333e-02 -8.795515634119510651e-03 -8.085048757493495941e-03 1.174510866403579712e-01 -8.009761571884155273e-03 -1.211036518216133118e-01 3.337186872959136963e-01 -9.777152538299560547e-02 2.636213302612304688e-01 -8.320052921772003174e-02 1.911401748657226562e-01 9.408587962388992310e-02 1.562000811100006104e-01 6.682421267032623291e-02 -2.600999474525451660e-01 2.312503010034561157e-01 -2.152860164642333984e-01 1.528038531541824341e-01 -2.899867594242095947e-01
-1.354788243770599365e-01 4.029353335499763489e-02 -7.985756546258926392e-02 6.388662010431289673e-02 2.874901331961154938e-02 -2.245098054409027100e-01 -6.256393343210220337e-02 -9.523932635784149170e-02 1.171027496457099915e-01 -2.602812051773071289e-01 1.348536014556884766e-01 4.898222088813781738e-01 3.884211182594299316e-02 -3.852480351924896240e-01 -8.165294677019119263e-02 -2.172496728599071503e-02 1.078932434320449829e-01 1.822597831487655640e-01 -2.266994416713714600e-01 1.047232523560523987e-01 -1.172985807061195374e-01 6.847311556339263916e-02 1.079946607351303101e-01 1.785886436700820923e-01 -1.261518150568008423e-01 1.332726329565048218e-01 -1.555869728326797485e-01 1.997023671865463257e-01 3.071603178977966309e-01 -3.628018498420715332e-02 1.741540729999542236e-01 -1.254262775182723999e-01
-1.484139636158943176e-02 2.417625635862350464e-01 8.234161883592605591e-02 8.049669861793518066e-02 -8.689181995578110218e-04 -3.636401295661926270e-01 -5.362345278263092041e-02 -3.034425675868988037e-01 -9.390285611152648926e-02 -3.603270947933197021e-01 -9.564992040395736694e-02 2.617174088954925537e-01 4.964597523212432861e-02 2.461604960262775421e-02 -3.530254960060119629e-02 -1.938304901123046875e-01 -8.519680798053741455e-02 4.790755454450845718e-03 -3.314926028251647949e-01 2.279634475708007812e-01 -7.172222435474395752e-02 1.676671802997589111e-01 -1.971239149570465088e-01 5.245090276002883911e-02 6.939190905541181564e-03 -8.992570638656616211e-02 1.358057092875242233e-02 -2.626892924308776855e-01 2.291505038738250732e-01 -1.751006767153739929e-02 -2.319727279245853424e-02 -2.608000338077545166e-01
7.082425802946090698e-02 3.392859995365142822e-01 1.391220558434724808e-02 9.662088006734848022e-02 -1.035713776946067810e-01 -2.631568312644958496e-01 5.627068877220153809e-02 -2.326373942196369171e-03 1.208332777023315430e-01 -2.063681185245513916e-01 5.588059127330780029e-02 3.565131127834320068e-01 8.367478847503662109e-02 4.808896407485008240e-02 2.156167775392532349e-01 -3.797056386247277260e-03 1.278376281261444092e-01 -2.311110049486160278e-01 -3.457747772336006165e-02 3.223602771759033203e-01 4.014222323894500732e-02 1.848908662796020508e-01 -2.256011590361595154e-02 5.617958679795265198e-02 2.324059456586837769e-01 6.023696810007095337e-02 9.949133545160293579e-02 -7.454529404640197754e-02 3.036701083183288574e-01 1.406960282474756241e-02 1.484398692846298218e-01 -3.769420981407165527e-01
3.944982308894395828e-03 7.114341109991073608e-02 -2.445794194936752319e-01 1.086061969399452209e-01 1.171827167272567749e-01 -1.530755013227462769e-01 -1.487130858004093170e-02 -2.001116052269935608e-02 5.508597195148468018e-02 -4.229846298694610596e-01 -2.103477343916893005e-02 2.178135663270950317e-01 8.587653189897537231e-02 -8.174555748701095581e-02 5.307364743202924728e-03 -3.012425601482391357e-01 -9.747613966464996338e-02 -1.993073523044586182e-01 -8.501172065734863281e-02 2.732942700386047363e-01 -1.924607157707214355e-01 6.254860758781433105e-02 -1.495028585195541382e-01 1.782755851745605469e-01 1.069303378462791443e-01 -8.760966360569000244e-02 3.064364492893218994e-01 -1.716655045747756958e-01 2.610567212104797363e-01 1.087747588753700256e-01 1.468268483877182007e-01 -2.839087843894958496e-01
-2.671447694301605225e-01 -4.537805914878845215e-02 4.870002344250679016e-02 1.833790540695190430e-02 7.415246218442916870e-02 -1.435962915420532227e-01 -1.407931596040725708e-01 -1.269869804382324219e-01 -6.369987875223159790e-02 -2.964078783988952637e-01 8.655647933483123779e-02 1.972315758466720581e-01 2.289441525936126709e-01 -1.824887692928314209e-01 3.945821523666381836e-01 6.021787971258163452e-02 -3.359654247760772705e-01 -9.185403585433959961e-02 -3.793013468384742737e-02 1.461416035890579224e-01 1.683001369237899780e-01 -4.801180958747863770e-02 -3.979474678635597229e-02 -4.434549808502197266e-02 -8.416425436735153198e-02 1.747242510318756104e-01 1.484305858612060547e-01 1.782534420490264893e-01 2.792241573333740234e-01 -6.851455569267272949e-02 -2.096752673387527466e-01 -2.865742146968841553e-01
-1.066077873110771179e-01 6.196201220154762268e-02 -1.216025277972221375e-01 1.468021571636199951e-01 1.509872376918792725e-01 -3.082667887210845947e-01 4.662511870265007019e-02 -3.938663303852081299e-01 -2.218670994043350220e-01 6.554395705461502075e-02 1.201018989086151123e-01 2.991848289966583252e-01 -5.568130686879158020e-02 -4.695694148540496826e-02 2.908534109592437744e-01 -1.445738971233367920e-01 -1.353655904531478882e-01 1.806211620569229126e-01 -2.238259315490722656e-01 1.219284534454345703e-01 5.627748370170593262e-02 -2.523902058601379395e-01 -1.978431344032287598e-01 6.300095468759536743e-02 1.299421638250350952e-01 -9.545221924781799316e-02 -2.680096775293350220e-03 -2.928876690566539764e-02 -1.195774003863334656e-01 2.118428349494934082e-01 2.831605076789855957e-01 -1.138373240828514099e-01
-1.708323359489440918e-01 -2.004269063472747803e-01 -2.266173250973224640e-02 -1.092137172818183899e-01 1.344699859619140625e-01 -9.252502769231796265e-02 5.978815257549285889e-03 -2.337275594472885132e-01 -1.415788568556308746e-02 -3.218573927879333496e-01 2.792868204414844513e-02 9.679637104272842407e-02 -1.337314210832118988e-02 8.239588141441345215e-02 4.418501257896423340e-01 -1.551596671342849731e-01 -1.420395672321319580e-01 6.920649856328964233e-02 -2.144241482019424438e-01 1.795273721218109131e-01 3.828600794076919556e-02 -2.300566621124744415e-02 -1.374816149473190308e-01 1.138193532824516296e-01 -2.187887728214263916e-01 3.252152204513549805e-01 2.456316798925399780e-01 6.730235368013381958e-02 1.980874985456466675e-01 -2.496283799409866333e-01 1.903179846704006195e-02 -1.981007158756256104e-01
-1.928639411926269531e-02 -3.651202470064163208e-02 -1.027701795101165771e-01 -2.550208866596221924e-01 1.048732474446296692e-01 -1.401111334562301636e-01 -1.299004405736923218e-01 -1.113682799041271210e-02 4.789578542113304138e-02 -2.871511280536651611e-01 1.152305081486701965e-01 1.953366845846176147e-01 5.931020528078079224e-02 4.069842398166656494e-02 5.365852713584899902e-01 -1.836096942424774170e-01 -1.181118860840797424e-01 1.431719809770584106e-01 -1.687645763158798218e-01 1.055893599987030029e-01 -1.472949683666229248e-01 -2.485471367835998535e-01 1.482436928199604154e-04 4.991514608263969421e-02 2.607246628031134605e-03 4.091760888695716858e-02 2.708166241645812988e-01 -1.050051003694534302e-01 3.659159643575549126e-03 -2.900450229644775391e-01 2.143835425376892090e-01 -1.894313991069793701e-01
-5.922466516494750977e-02 2.585621476173400879e-01 7.244402915239334106e-02 2.847710438072681427e-02 3.835942968726158142e-02 -3.557843267917633057e-01 1.808640658855438232e-01 -1.788491457700729370e-01 -1.432078778743743896e-01 -5.220766663551330566e-01 -7.966005802154541016e-02 2.093727141618728638e-01 5.196698755025863647e-02 -3.191468119621276855e-02 -2.257119677960872650e-02 -1.297444850206375122e-01 -1.418692171573638916e-01 5.060349777340888977e-02 -2.293640822172164917e-01 1.401661038398742676e-01 -8.722506463527679443e-02 4.685156792402267456e-02 6.861388683319091797e-02 6.881707161664962769e-02 -8.416821062564849854e-02 1.879667490720748901e-01 6.768188625574111938e-02 -9.604220092296600342e-02 3.696323037147521973e-01 2.075797319412231445e-01 -5.576112493872642517e-02 -1.152060627937316895e-01
-1.175610199570655823e-01 2.491287328302860260e-02 5.340575054287910461e-02 9.631203860044479370e-02 8.036912232637405396e-02 -2.874938249588012695e-01 6.993685662746429443e-02 -2.640811800956726074e-01 4.836833104491233826e-02 -2.949270606040954590e-01 -2.971221506595611572e-01 4.915033280849456787e-01 -3.757402673363685608e-02 -3.567570447921752930e-02 -1.109337434172630310e-01 1.163083612918853760e-01 -6.003932282328605652e-02 -1.418780162930488586e-02 -3.173441812396049500e-02 8.197180926799774170e-02 -1.506762802600860596e-01 6.412516534328460693e-02 -1.517790853977203369e-01 2.642265856266021729e-01 3.481692448258399963e-02 -4.077647998929023743e-02 9.052757173776626587e-02 -2.271850407123565674e-01 1.347537040710449219e-01 2.589943408966064453e-01 4.693599045276641846e-02 -2.840218842029571533e-01
1.583104021847248077e-02 1.660205721855163574e-01 1.295042932033538818e-01 -5.786636471748352051e-02 -1.491101980209350586e-01 -4.797951579093933105e-01 2.028504312038421631e-01 -1.937146633863449097e-01 7.877162843942642212e-02 -2.318453490734100342e-01 -1.633916795253753662e-01 2.519039511680603027e-01 -1.257010847330093384e-01 -5.671009793877601624e-02 -7.866143248975276947e-03 -2.294468432664871216e-01 -1.448189914226531982e-01 8.259166777133941650e-02 -2.003303915262222290e-01 1.543167829513549805e-01 3.903179615736007690e-02 -7.717732340097427368e-02 5.354212969541549683e-02 2.464720606803894043e-01 -5.469589307904243469e-02 -1.949446462094783783e-02 5.558839812874794006e-02 -5.041490495204925537e-02 3.238571286201477051e-01 1.251356452703475952e-01 1.005133315920829773e-01 -3.108661770820617676e-01
1.161940023303031921e-02 1.223279163241386414e-01 8.134736865758895874e-02 1.819323897361755371e-01 1.917397975921630859e-01 -2.551996111869812012e-01 5.427004396915435791e-02 -1.401228308677673340e-01 -8.093350380659103394e-02 -2.372223734855651855e-01 3.706160187721252441e-02 2.922374606132507324e-01 -2.869814038276672363e-01 -2.124121487140655518e-01 2.770456075668334961e-01 -3.210359811782836914e-01 -1.677600294351577759e-01 -1.131334006786346436e-01 -3.235080540180206299e-01 -1.487306132912635803e-02 -9.734399616718292236e-02 -1.342457979917526245e-01 -1.851929128170013428e-01 2.360862791538238525e-01 1.157041639089584351e-01 1.460683625191450119e-02 4.216938465833663940e-02 2.070737034082412720e-01 -7.169453054666519165e-02 1.009819358587265015e-01 -1.508531421422958374e-01 -6.412304937839508057e-02
-7.580973324365913868e-04 5.446749329566955566e-01 1.220154315233230591e-01 -2.674320340156555176e-02 9.992609173059463501e-02 -3.695544302463531494e-01 8.039037697017192841e-03 -4.932755231857299805e-02 -2.156540751457214355e-02 -3.590486049652099609e-01 2.684689313173294067e-02 1.377543956041336060e-01 3.635816648602485657e-02 8.778987824916839600e-02 4.473077505826950073e-02 9.393254667520523071e-02 -3.315192162990570068e-01 -6.179376319050788879e-02 -2.205422073602676392e-01 2.909152209758758545e-02 4.827686399221420288e-02 -5.534504354000091553e-02 9.579602628946304321e-02 3.591933287680149078e-03 6.944134831428527832e-02 1.699530482292175293e-01 8.114294707775115967e-02 -1.531422138214111328e-01 1.618672758340835571e-01 1.593566089868545532e-01 3.578500449657440186e-02 -2.744630873203277588e-01
1.222707107663154602e-01 1.712052226066589355e-01 -1.067773476243019104e-01 -1.121971979737281799e-01 -1.227273866534233093e-01 1.149786338210105896e-01 1.681800633668899536e-01 -7.955445349216461182e-02 1.186619475483894348e-01 -3.089635968208312988e-01 1.833754181861877441e-01 1.440834552049636841e-01 1.257451027631759644e-01 9.034163504838943481e-02 3.439125418663024902e-01 -2.377807945013046265e-01 -3.328656554222106934e-01 -7.520565390586853027e-02 1.568709686398506165e-02 1.705574393272399902e-01 -6.525595486164093018e-02 -3.709375262260437012e-01 5.789459217339754105e-03 -9.989837557077407837e-02 -2.369672507047653198e-01 2.066825628280639648e-01 9.719619154930114746e-02 3.045741468667984009e-02 2.070356011390686035e-01 -1.084200516343116760e-01 1.759266406297683716e-01 -1.169034764170646667e-01
-1.885101646184921265e-01 -2.200553752481937408e-02 7.807980477809906006e-02 -1.023551598191261292e-01 1.335982084274291992e-01 -9.247813373804092407e-02 -8.761949092149734497e-02 -6.766289472579956055e-02 2.773161530494689941e-01 -4.060998857021331787e-01 1.137608140707015991e-01 2.814053297042846680e-01 -8.357472717761993408e-02 2.976510860025882721e-02 3.886614441871643066e-01 8.955753408372402191e-03 -9.667087346315383911e-02 7.002597674727439880e-03 -1.932440996170043945e-01 1.468743383884429932e-01 -5.024733021855354309e-02 2.860686182975769043e-02 -1.178351193666458130e-01 2.704113163053989410e-02 -1.488783657550811768e-01 2.411506921052932739e-01 2.742059528827667236e-01 1.723822951316833496e-02 1.727276146411895752e-01 -2.947984337806701660e-01 -1.272449493408203125e-01 -2.019512206315994263e-01
-5.743839964270591736e-02 -7.064101099967956543e-02 -3.168593347072601318e-02 -6.551944464445114136e-02 1.218160018324851990e-01 -2.245191633701324463e-01 -5.346063151955604553e-02 -2.194769680500030518e-01 1.605139076709747314e-01 -2.932461798191070557e-01 1.601291447877883911e-01 1.100934520363807678e-01 -1.046647727489471436e-01 1.646470651030540466e-02 2.165032774209976196e-01 -1.805758662521839142e-02 -1.770975738763809204e-01 -1.385542899370193481e-01 -3.554641306400299072e-01 7.677544374018907547e-03 -1.551979035139083862e-01 -2.961849272251129150e-01 -9.690082818269729614e-02 -3.042468428611755371e-01 -1.682208478450775146e-01 -2.561387605965137482e-02 6.091141700744628906e-02 9.621128439903259277e-02 2.670036554336547852e-01 -3.377898037433624268e-01 1.303830295801162720e-01 -1.647308021783828735e-01
-6.466647237539291382e-02 2.270224392414093018e-01 1.091906204819679260e-01 -5.619331821799278259e-02 1.811530627310276031e-02 -3.659603893756866455e-01 2.923083901405334473e-01 1.691365428268909454e-02 -1.251388788223266602e-01 -3.408140540122985840e-01 -4.680717363953590393e-02 1.905291527509689331e-01 6.530769169330596924e-02 2.752210795879364014e-01 4.143189266324043274e-02 -1.168626621365547180e-01 -1.066685989499092102e-01 3.571584820747375488e-02 -3.375845253467559814e-01 -5.107858404517173767e-02 -2.803523093461990356e-02 6.251479685306549072e-02 5.847327038645744324e-02 -7.070983201265335083e-02 1.854688525199890137e-01 1.389731764793395996e-01 1.877502501010894775e-01 -1.845779567956924438e-01 2.253719866275787354e-01 4.057411476969718933e-02 -3.991931676864624023e-02 -3.523050248622894287e-01
-1.736234873533248901e-01 -2.376509644091129303e-02 3.920482099056243896e-02 -6.042063981294631958e-02 -4.287818446755409241e-03 -2.444015145301818848e-01 -2.563478425145149231e-02 -1.693252176046371460e-01 2.563531994819641113e-01 -3.425600230693817139e-01 1.571294516324996948e-01 1.340679526329040527e-01 -7.111433893442153931e-02 -1.215230301022529602e-01 3.678616583347320557e-01 -1.736758202314376831e-01 -6.952872127294540405e-02 2.364101260900497437e-02 -9.775580465793609619e-02 8.926329016685485840e-02 -5.094037577509880066e-02 2.163497032597661018e-03 -9.569402784109115601e-02 -4.943048581480979919e-02 -1.944962590932846069e-01 2.641578018665313721e-01 1.631741970777511597e-01 -4.162264987826347351e-03 3.418456315994262695e-01 -2.968475818634033203e-01 -2.528570778667926788e-02 -2.949567437171936035e-01
-9.011758118867874146e-02 -2.527763545513153076e-01 8.455663174390792847e-02 -2.740190029144287109e-01 6.892206519842147827e-02 -1.397915035486221313e-01 -1.874498724937438965e-01 -4.667336121201515198e-02 6.271042674779891968e-02 -4.636722505092620850e-01 5.386360455304384232e-03 1.057126224040985107e-01 2.197464928030967712e-02 -1.574625968933105469e-01 2.750239372253417969e-01 -2.184823621064424515e-03 -2.651171386241912842e-01 1.103117838501930237e-01 -6.769255548715591431e-02 1.762622892856597900e-01 4.224996641278266907e-02 -8.132518827915191650e-02 4.641654342412948608e-02 4.162033274769783020e-02 -1.827991008758544922e-01 3.052223324775695801e-01 1.521260887384414673e-01 2.954464964568614960e-02 3.642548322677612305e-01 -1.877610385417938232e-02 7.231675833463668823e-02 -1.839638501405715942e-01
-1.445715129375457764e-01 1.101437509059906006e-01 2.454605698585510254e-01 1.195733547210693359e-01 1.164126023650169373e-01 7.319256663322448730e-02 7.979460060596466064e-02 -1.868893653154373169e-01 -5.048068985342979431e-02 1.045165061950683594e-01 1.475147604942321777e-01 3.823563754558563232e-01 6.470181047916412354e-02 -2.541885077953338623e-01 6.821938604116439819e-02 -2.918793857097625732e-01 -1.207320913672447205e-01 -2.160867601633071899e-01 -2.185071259737014771e-02 3.836368769407272339e-02 -3.041447699069976807e-02 -6.642681360244750977e-02 -1.617422848939895630e-01 1.054185479879379272e-01 -9.625107049942016602e-03 2.889111638069152832e-01 -8.410435914993286133e-02 5.205636844038963318e-02 2.926746606826782227e-01 7.383944094181060791e-02 2.420900762081146240e-01 -3.784789741039276123e-01
-3.638667464256286621e-01 1.772557348012924194e-01 -4.190773889422416687e-02 -1.485830396413803101e-01 2.223790436983108521e-01 -2.271450124680995941e-02 1.412459313869476318e-01 -1.251500695943832397e-01 -2.473570406436920166e-01 -1.356897503137588501e-01 -1.387712061405181885e-01 1.380477249622344971e-01 2.171837687492370605e-01 -2.745666801929473877e-01 1.800520867109298706e-01 -1.327612847089767456e-01 -1.636358499526977539e-01 4.855076968669891357e-02 -3.023955225944519043e-01 6.679155863821506500e-03 1.952612400054931641e-01 -8.105118572711944580e-02 -2.377001792192459106e-01 3.088011639192700386e-03 -6.319800019264221191e-02 3.031806647777557373e-01 5.549381673336029053e-02 1.612245887517929077e-01 2.163704484701156616e-01 2.073777839541435242e-02 9.676052257418632507e-03 -2.051861137151718140e-01
-1.035417988896369934e-01 7.961497455835342407e-02 1.439788341522216797e-01 -5.937043577432632446e-02 2.267913371324539185e-01 -2.079244852066040039e-01 -1.260705292224884033e-01 2.218678891658782959e-01 -1.710347533226013184e-01 -1.816433519124984741e-01 -3.942983457818627357e-04 4.583498537540435791e-01 -1.370875537395477295e-01 -6.071980670094490051e-02 2.160241603851318359e-01 -2.601342499256134033e-01 1.474824249744415283e-01 1.066337339580059052e-02 -2.620945870876312256e-01 -8.341411501169204712e-02 2.296554110944271088e-02 -1.788768470287322998e-01 -2.057594656944274902e-01 9.385780245065689087e-02 -9.191172569990158081e-02 8.557081967592239380e-02 -4.468585178256034851e-02 1.937841922044754028e-01 2.130759209394454956e-01 1.721854507923126221e-02 3.038853406906127930e-01 -1.232943758368492126e-01
-1.689180880784988403e-01 7.171240448951721191e-02 1.830852963030338287e-02 2.870028279721736908e-02 2.694399356842041016e-01 5.305304750800132751e-02 1.273185908794403076e-01 -4.619297981262207031e-01 -9.223756939172744751e-02 -2.400180697441101074e-01 8.572226017713546753e-02 3.760981857776641846e-01 1.014563515782356262e-01 -2.348725646734237671e-01 -2.929708175361156464e-02 -1.788133084774017334e-01 -6.160109303891658783e-03 -2.474244236946105957e-01 -6.489929556846618652e-02 3.655087575316429138e-02 -7.420377433300018311e-02 3.108353354036808014e-02 8.448410034179687500e-02 1.432871073484420776e-01 -1.543746609240770340e-02 -6.763710826635360718e-02 -1.122568920254707336e-01 -7.643689960241317749e-02 3.286009430885314941e-01 1.300203800201416016e-01 1.105454266071319580e-01 -2.926612794399261475e-01
-9.014157950878143311e-02 3.411116823554039001e-02 2.849161624908447266e-02 1.029149144887924194e-01 -1.172660440206527710e-01 -2.335185557603836060e-01 6.612389534711837769e-02 -1.475819796323776245e-01 3.401464968919754028e-02 -1.914314329624176025e-01 -9.267748892307281494e-02 1.958841830492019653e-01 2.206289768218994141e-01 -1.078388318419456482e-01 2.267477661371231079e-01 2.126751653850078583e-02 -3.180690705776214600e-01 -5.162598192691802979e-02 -3.085272908210754395e-01 -6.376503407955169678e-02 2.367798984050750732e-01 1.840496808290481567e-01 -8.480262756347656250e-02 3.066460490226745605e-01 2.733417227864265442e-02 3.712203353643417358e-02 4.160442054271697998e-01 4.691021516919136047e-02 4.259604215621948242e-02 -1.295852214097976685e-01 1.625612974166870117e-01 -2.668983936309814453e-01
-5.418150871992111206e-02 2.379144877195358276e-01 -6.663636863231658936e-02 -5.131392925977706909e-02 1.637094765901565552e-01 -3.707604408264160156e-01 5.367335677146911621e-02 -5.662065465003252029e-03 -1.562327295541763306e-01 -1.963858008384704590e-01 -2.175593562424182892e-02 2.286188751459121704e-01 1.207556724548339844e-01 -1.295798718929290771e-01 2.601271569728851318e-01 -1.545907109975814819e-01 -3.298494219779968262e-02 -2.246845979243516922e-03 -3.211903572082519531e-01 -6.376923527568578720e-03 2.197408080101013184e-01 1.217485070228576660e-01 7.867470383644104004e-02 7.123145461082458496e-02 -1.135083660483360291e-02 2.466688156127929688e-01 -7.552704215049743652e-02 -1.638839095830917358e-01 -3.893337771296501160e-02 1.674928069114685059e-01 2.917698919773101807e-01 -3.750357925891876221e-01
-2.544857263565063477e-01 5.874047055840492249e-02 -5.391786620020866394e-02 1.091631315648555756e-02 1.432752758264541626e-01 -4.863616824150085449e-02 -9.058941900730133057e-02 -7.550235837697982788e-02 3.039490282535552979e-01 -3.774762749671936035e-01 1.419955044984817505e-01 1.212339773774147034e-01 7.476104050874710083e-02 -1.536827348172664642e-02 2.910447716712951660e-01 -1.124690026044845581e-01 -1.364739686250686646e-01 1.613447964191436768e-01 -1.000348106026649475e-01 1.681825816631317139e-01 -5.815577879548072815e-02 -5.725499615073204041e-02 -9.561050683259963989e-02 -1.387579552829265594e-02 -1.130010262131690979e-01 3.183061182498931885e-01 2.935554385185241699e-01 -1.200303956866264343e-01 2.729858458042144775e-01 -2.730169892311096191e-01 -8.558007329702377319e-02 -2.214660197496414185e-01
3.958610817790031433e-02 2.492505162954330444e-01 3.919173404574394226e-02 3.005890548229217529e-01 1.388815194368362427e-01 -3.765011578798294067e-02 -1.371297538280487061e-01 7.582999765872955322e-02 4.729238525032997131e-02 -3.467549085617065430e-01 -5.370756611227989197e-02 5.605632066726684570e-01 6.819270551204681396e-02 -1.128036677837371826e-01 1.082744002342224121e-01 6.726892292499542236e-02 -3.085064515471458435e-02 5.614396184682846069e-02 -4.811282455921173096e-02 -4.996818955987691879e-03 1.132694259285926819e-01 -1.982226967811584473e-01 -2.893823683261871338e-01 2.427602857351303101e-01 -9.370047599077224731e-02 -6.511127203702926636e-02 -1.923874169588088989e-01 -1.938229352235794067e-01 1.460121423006057739e-01 -3.685742244124412537e-02 8.344994485378265381e-02 -8.637637645006179810e-02
-1.491485834121704102e-01 -1.743699461221694946e-01 -1.085205674171447754e-01 -9.679716080427169800e-02 5.617857724428176880e-02 -1.096782684326171875e-01 -2.103078179061412811e-02 -1.313362568616867065e-01 2.984660863876342773e-01 -3.464635908603668213e-01 1.664688140153884888e-01 2.259684950113296509e-01 4.129576683044433594e-02 -7.830607891082763672e-02 3.222769200801849365e-01 -1.671469062566757202e-01 -3.474674373865127563e-02 -3.417700761929154396e-03 -1.056705564260482788e-01 -2.032107114791870117e-02 5.154431238770484924e-02 -6.951047480106353760e-02 -1.261710524559020996e-01 -1.586228162050247192e-01 -1.943668723106384277e-01 3.551727533340454102e-01 3.353837430477142334e-01 -5.315857753157615662e-02 2.219565957784652710e-01 -1.478540301322937012e-01 5.513425916433334351e-02 -2.258977890014648438e-01
-9.815750643610954285e-03 -3.086489066481590271e-02 4.835433140397071838e-02 1.796438992023468018e-01 1.287683844566345215e-01 -2.256623469293117523e-02 5.589578300714492798e-02 5.799787864089012146e-02 1.868846714496612549e-01 -2.089373469352722168e-01 -9.717147797346115112e-03 2.981224656105041504e-01 4.656025394797325134e-02 7.439565658569335938e-02 9.453783184289932251e-02 4.833107069134712219e-02 -2.049677819013595581e-01 -2.423941344022750854e-01 -3.449427783489227295e-01 -4.326215758919715881e-02 -2.897757887840270996e-01 -2.972222864627838135e-01 -1.704782098531723022e-01 5.866319313645362854e-02 -7.214657030999660492e-03 1.454230546951293945e-01 -1.880718916654586792e-01 -7.690472155809402466e-02 1.783753037452697754e-01 1.250188797712326050e-01 3.334059119224548340e-01 -3.266541659832000732e-01
-1.194369271397590637e-01 3.746266365051269531e-01 1.119607593864202499e-02 3.935464657843112946e-03 -3.313515782356262207e-01 -3.184837996959686279e-01 1.639040857553482056e-01 -2.275959849357604980e-01 -6.119243428111076355e-02 -1.480742841958999634e-01 -6.428989022970199585e-02 2.822073698043823242e-01 -2.092711068689823151e-02 -6.312863528728485107e-02 4.426985606551170349e-02 -4.916150122880935669e-02 -2.009003609418869019e-01 -1.776778101921081543e-01 -3.266882598400115967e-01 2.256243228912353516e-01 -8.984179794788360596e-02 1.309709101915359497e-01 2.912161685526371002e-02 4.121714085340499878e-02 -1.300783008337020874e-01 1.214765831828117371e-01 1.067003905773162842e-01 -1.758089512586593628e-01 2.090783864259719849e-01 1.027838215231895447e-01 -4.285529628396034241e-02 -2.229233533143997192e-01
-1.558977514505386353e-01 6.787445396184921265e-02 -1.458404492586851120e-02 1.946360804140567780e-02 1.037582848221063614e-02 -1.409468799829483032e-01 -3.553877398371696472e-02 -9.532760828733444214e-02 3.220147490501403809e-01 -3.731625378131866455e-01 2.082870602607727051e-01 2.309103906154632568e-01 -3.463948669377714396e-04 -1.003461256623268127e-01 3.775618374347686768e-01 -2.054345160722732544e-01 -7.256411015987396240e-02 5.800712853670120239e-02 -1.632325351238250732e-02 1.452079117298126221e-01 -4.503893107175827026e-02 8.636447787284851074e-02 -1.671767830848693848e-01 -8.716608583927154541e-02 -1.020758226513862610e-01 2.548365294933319092e-01 2.287429571151733398e-01 -1.432487927377223969e-02 2.107546478509902954e-01 -3.361982107162475586e-01 1.571492105722427368e-02 -2.123718559741973877e-01
6.631910800933837891e-02 3.371718525886535645e-01 -2.115922793745994568e-02 2.056840062141418457e-01 1.140777543187141418e-01 -3.821529448032379150e-01 7.240215688943862915e-02 -1.688540726900100708e-01 -1.364269554615020752e-01 -1.034956723451614380e-01 1.242675334215164185e-01 1.678740531206130981e-01 -7.295270264148712158e-02 -2.613357268273830414e-03 1.997220963239669800e-01 -2.076175361871719360e-01 -7.259126752614974976e-02 -1.077556889504194260e-02 -2.226385325193405151e-01 4.004366695880889893e-02 -8.821583539247512817e-02 -2.085967212915420532e-01 -6.976746022701263428e-02 3.289211690425872803e-01 -1.025211215019226074e-01 8.909738808870315552e-02 1.069585159420967102e-01 -2.437662482261657715e-01 1.484403461217880249e-01 2.721842527389526367e-01 1.950435340404510498e-01 -2.017526775598526001e-01
-1.430406570434570312e-01 3.026170134544372559e-01 3.395715728402137756e-02 -4.717379063367843628e-02 -2.011673301458358765e-01 -4.676598608493804932e-01 3.811803087592124939e-02 -1.588873416185379028e-01 1.059791445732116699e-02 -3.460046648979187012e-01 -1.141880527138710022e-01 1.165412813425064087e-01 6.936354935169219971e-02 -5.464066937565803528e-02 2.948331413790583611e-03 -6.299720704555511475e-02 -1.784776449203491211e-01 5.101017653942108154e-02 -2.899179756641387939e-01 3.819702267646789551e-01 2.035061456263065338e-02 -2.025720663368701935e-02 1.025208085775375366e-02 1.256133466958999634e-01 2.782120928168296814e-02 1.714819669723510742e-01 1.896351873874664307e-01 -2.383115887641906738e-01 8.927491307258605957e-02 3.064625523984432220e-02 1.162605136632919312e-01 -1.183515936136245728e-01
1.949680969119071960e-02 3.805346414446830750e-02 2.319495379924774170e-02 1.434632688760757446e-01 1.550590246915817261e-01 -1.969742923974990845e-01 2.004431933164596558e-01 -3.784822523593902588e-01 -1.793569177389144897e-01 -2.036370933055877686e-01 1.622720360755920410e-01 3.843654692173004150e-01 3.034722618758678436e-02 5.307410657405853271e-02 1.609664708375930786e-01 -9.512872993946075439e-02 5.828696861863136292e-02 1.136224940419197083e-01 -2.360330820083618164e-01 1.720282286405563354e-01 7.403851300477981567e-02 -5.963629856705665588e-02 -3.280756175518035889e-01 3.069675564765930176e-01 -5.213421210646629333e-02 5.544088780879974365e-02 5.611374229192733765e-02 -1.054116412997245789e-01 -1.923427283763885498e-01 1.607556045055389404e-01 -4.595563560724258423e-02 -2.164820432662963867e-01
-5.901287496089935303e-02 2.257798165082931519e-01 2.009264528751373291e-01 -2.093251496553421021e-01 1.592890918254852295e-01 -3.667684197425842285e-01 2.118869572877883911e-01 -9.836307168006896973e-02 -1.242144256830215454e-01 -4.374605417251586914e-01 -4.605675861239433289e-02 1.167826429009437561e-01 1.531259864568710327e-01 -2.741310559213161469e-02 1.499713659286499023e-01 2.914263866841793060e-02 -7.677993923425674438e-02 1.449807435274124146e-01 -1.291186362504959106e-01 -1.965135568752884865e-03 2.853178381919860840e-01 1.368500441312789917e-01 -1.311573088169097900e-01 1.929888129234313965e-01 -3.250372782349586487e-02 2.924305200576782227e-01 5.049249157309532166e-03 -2.329560928046703339e-03 1.883373707532882690e-01 6.898251827806234360e-03 -1.572077162563800812e-02 -2.371685802936553955e-01
-6.336963269859552383e-03 2.144580483436584473e-01 1.526186466217041016e-01 -3.873706161975860596e-01 -1.580784916877746582e-01 5.664420127868652344e-02 -1.251866966485977173e-01 -1.270748078823089600e-01 -1.962434053421020508e-01 -1.792783290147781372e-01 1.205674409866333008e-01 2.479661703109741211e-01 2.742357552051544189e-01 -3.770376089960336685e-03 1.733238995075225830e-01 1.850548014044761658e-02 -5.783044919371604919e-02 -3.727186098694801331e-02 -2.806948721408843994e-01 -1.721515506505966187e-01 -1.019335314631462097e-01 -2.438872605562210083e-01 -1.141136810183525085e-01 3.245889768004417419e-02 2.137319445610046387e-01 3.550391197204589844e-01 1.781832873821258545e-01 2.014780789613723755e-01 4.099964350461959839e-02 -1.104109212756156921e-01 6.213159114122390747e-02 -9.699548035860061646e-02
-1.026909127831459045e-01 2.611210346221923828e-01 6.921641528606414795e-02 -4.923227056860923767e-02 7.136872410774230957e-02 -3.047765791416168213e-01 1.948160678148269653e-01 -2.494621649384498596e-02 -1.660217158496379852e-02 -2.253354489803314209e-01 4.299931228160858154e-02 2.030676007270812988e-01 8.861740678548812866e-02 -2.289263308048248291e-01 1.587352156639099121e-01 -1.924325674772262573e-01 -1.029644533991813660e-01 -8.349885465577244759e-04 -3.044871985912322998e-01 1.279592961072921753e-01 2.503674626350402832e-01 1.665530800819396973e-01 1.489834934473037720e-01 1.826043725013732910e-01 -1.434886604547500610e-01 2.882948219776153564e-01 -2.817612327635288239e-02 -1.212568208575248718e-01 1.146074309945106506e-01 1.515565216541290283e-01 1.748539060354232788e-01 -3.306698799133300781e-01
1.928099081851541996e-03 2.577213048934936523e-01 -1.261153668165206909e-01 1.452661305665969849e-01 9.204423427581787109e-02 -2.347398847341537476e-01 -7.604023814201354980e-02 9.081672132015228271e-02 1.071426365524530411e-02 -3.969593346118927002e-01 -2.409154623746871948e-01 3.212292492389678955e-01 6.686016172170639038e-02 -8.829243481159210205e-02 -3.753628954291343689e-02 1.685872301459312439e-02 -5.721650645136833191e-02 4.249003250151872635e-03 -2.566024065017700195e-01 5.799869075417518616e-02 -4.495372995734214783e-02 1.253886520862579346e-01 -8.471660315990447998e-02 1.064438596367835999e-01 1.227323934435844421e-01 -7.276194542646408081e-02 -3.773348638787865639e-03 2.416364550590515137e-01 4.832077026367187500e-01 1.861291825771331787e-01 1.378787606954574585e-01 -1.069100648164749146e-01
1.214508786797523499e-01 1.914715617895126343e-01 1.598748117685317993e-01 -5.810569040477275848e-03 2.903591468930244446e-02 -4.584668874740600586e-01 1.436971426010131836e-01 -3.671215772628784180e-01 1.869655912742018700e-03 -4.137968719005584717e-01 -1.927842646837234497e-01 2.912986278533935547e-01 6.054313853383064270e-02 -1.261021941900253296e-01 6.812394410371780396e-02 5.409915745258331299e-02 -1.131260301917791367e-02 -5.635759234428405762e-02 -3.036000728607177734e-01 2.017644047737121582e-01 7.672214508056640625e-02 2.685618354007601738e-03 -3.417658805847167969e-02 1.672494858503341675e-01 -6.639163941144943237e-02 -7.501320540904998779e-02 4.100402444601058960e-02 -6.391383241862058640e-03 2.172256708145141602e-01 1.384001970291137695e-02 7.147444784641265869e-02 -2.610565349459648132e-02
-1.600218862295150757e-01 7.117886096239089966e-02 4.232121631503105164e-02 -1.301977634429931641e-01 4.525908734649419785e-03 -1.599664688110351562e-01 -5.707366764545440674e-02 -5.822046101093292236e-02 2.422865331172943115e-01 -3.410754203796386719e-01 1.623362600803375244e-01 5.847762897610664368e-02 4.093743488192558289e-02 2.296364679932594299e-02 3.356795012950897217e-01 -1.802082061767578125e-01 -1.030950546264648438e-01 2.632695809006690979e-02 -2.419628202915191650e-01 1.688661128282546997e-01 -1.240361481904983521e-01 -1.377337276935577393e-01 -7.877581566572189331e-02 -1.061907131224870682e-02 -3.559914603829383850e-02 3.676999211311340332e-01 1.933537423610687256e-01 -1.184413433074951172e-01 2.259090840816497803e-01 -3.608183860778808594e-01 -5.873715505003929138e-02 -2.335454225540161133e-01
-1.537211835384368896e-01 3.042939305305480957e-01 9.140968322753906250e-02 1.241871342062950134e-01 1.248613223433494568e-01 -1.145576760172843933e-01 -2.746872790157794952e-02 -1.871826499700546265e-01 -7.835915684700012207e-02 -2.490126192569732666e-01 1.189316958189010620e-01 2.696559727191925049e-01 1.385979820042848587e-02 -1.729831695556640625e-01 2.063681557774543762e-02 -1.056829988956451416e-01 2.032414823770523071e-01 2.124011749401688576e-03 -9.950592368841171265e-02 -1.549219191074371338e-01 -3.105503022670745850e-01 -8.998790383338928223e-02 -5.792755633592605591e-03 4.229150712490081787e-02 -1.007557883858680725e-01 2.127589136362075806e-01 -2.102415263652801514e-01 1.603983044624328613e-01 2.599138021469116211e-01 -2.744876444339752197e-01 3.163585066795349121e-02 -3.846460878849029541e-01
-6.562406569719314575e-02 -2.322391867637634277e-01 2.111647874116897583e-01 -1.211859807372093201e-01 6.144069135189056396e-02 8.379388600587844849e-03 -1.107426011003553867e-03 -1.370076090097427368e-01 -4.240786656737327576e-02 -3.392215669155120850e-01 -2.386708743870258331e-02 2.008775770664215088e-01 1.613102853298187256e-01 -9.794841706752777100e-02 3.754742145538330078e-01 9.510388225317001343e-02 -1.571114920079708099e-02 1.495636720210313797e-02 -1.264728456735610962e-01 2.397503852844238281e-01 1.426717638969421387e-01 -2.002319693565368652e-01 -2.973978221416473389e-02 1.499848440289497375e-02 -3.038101792335510254e-01 3.464753925800323486e-01 1.065237224102020264e-01 -1.084964126348495483e-01 2.171066701412200928e-01 -9.096987545490264893e-02 -7.781501859426498413e-02 -2.898250520229339600e-01
3.013026155531406403e-02 2.523073554039001465e-01 -5.335194244980812073e-02 1.717554479837417603e-01 2.503191232681274414e-01 -2.580962777137756348e-01 1.703003305010497570e-03 -2.066299468278884888e-01 -5.232177302241325378e-02 -3.156121373176574707e-01 1.208321005105972290e-01 2.168814837932586670e-01 1.469986885786056519e-01 -2.195731848478317261e-01 -1.108454912900924683e-01 -3.469056189060211182e-01 -1.859679371118545532e-01 -1.071505248546600342e-02 -1.942644268274307251e-01 1.260903626680374146e-01 -8.418391644954681396e-02 9.144485741853713989e-02 6.769509613513946533e-02 1.005911454558372498e-01 1.468010693788528442e-01 6.259481608867645264e-02 -2.992046996951103210e-02 -1.440280824899673462e-01 2.705635726451873779e-01 -3.469696268439292908e-02 1.955229043960571289e-01 -2.940143346786499023e-01
-1.592400223016738892e-01 -1.126021221280097961e-01 1.035006195306777954e-01 -2.177860029041767120e-02 1.925404965877532959e-01 -2.112319022417068481e-01 7.901181466877460480e-03 -1.774920672178268433e-01 2.254075855016708374e-01 -2.121272832155227661e-01 6.009297445416450500e-02 1.424455046653747559e-01 1.209895033389329910e-02 7.666917890310287476e-02 5.676250457763671875e-01 -8.705987781286239624e-02 -2.888262271881103516e-01 3.272114694118499756e-02 -1.807927340269088745e-01 -4.614200070500373840e-02 -1.152833774685859680e-01 -1.890800893306732178e-01 -3.265367820858955383e-02 -2.290959097445011139e-02 -1.746515482664108276e-01 2.510913610458374023e-01 1.818383336067199707e-01 -1.191360130906105042e-01 1.562676727771759033e-01 -1.367183923721313477e-01 2.278029732406139374e-02 -1.662263721227645874e-01
-6.550379842519760132e-02 7.448735088109970093e-02 1.846617832779884338e-02 1.027102619409561157e-01 1.763578653335571289e-01 -9.643541276454925537e-02 -2.438795864582061768e-01 -2.398265302181243896e-01 1.522435992956161499e-01 2.690330147743225098e-03 -1.556005775928497314e-01 4.199221134185791016e-01 1.351250559091567993e-01 -3.901559710502624512e-01 9.396409243345260620e-02 -1.011933460831642151e-01 -1.207101941108703613e-01 -8.177326619625091553e-02 -1.364810019731521606e-01 1.706493049860000610e-01 9.443549066781997681e-02 -3.825624659657478333e-02 -2.268015742301940918e-01 -2.118698209524154663e-01 6.375961750745773315e-02 -8.510264754295349121e-02 -7.045468688011169434e-02 9.046250954270362854e-03 2.004140168428421021e-01 -1.232115365564823151e-02 3.121691048145294189e-01 -2.806370258331298828e-01
-2.726206369698047638e-02 1.897095143795013428e-01 -7.506792992353439331e-02 2.530975341796875000e-01 2.692374214529991150e-02 4.546355456113815308e-02 -1.068205013871192932e-01 -3.420003950595855713e-01 1.260545700788497925e-01 -2.385289072990417480e-01 -2.958410978317260742e-01 2.653281986713409424e-01 -3.582288697361946106e-02 -2.139953970909118652e-01 -1.428348273038864136e-01 2.069244161248207092e-02 -2.613511681556701660e-01 -8.496438711881637573e-02 -1.089559867978096008e-01 1.992664039134979248e-01 -7.739166915416717529e-02 -1.480956673622131348e-01 -1.135385781526565552e-01 3.545720279216766357e-01 -2.985398098826408386e-02 3.025439977645874023e-01 8.826874196529388428e-02 -1.212678849697113037e-01 1.208360344171524048e-01 1.899399012327194214e-01 4.564765840768814087e-02 -4.972730576992034912e-02
-1.497724950313568115e-01 1.264782547950744629e-01 7.232664525508880615e-02 -5.921460222452878952e-03 -9.276833385229110718e-02 -1.354857087135314941e-01 -1.177879720926284790e-01 -5.825600028038024902e-02 3.097854256629943848e-01 -4.372531771659851074e-01 5.076203495264053345e-02 2.398437857627868652e-01 -1.427321508526802063e-02 5.201841145753860474e-02 4.441023170948028564e-01 -1.025113835930824280e-01 -1.662766188383102417e-02 7.098218798637390137e-02 -9.065661579370498657e-02 1.579109430313110352e-01 5.197890475392341614e-02 -7.684653252363204956e-02 -1.704881638288497925e-01 -7.907139509916305542e-02 -1.010862365365028381e-01 1.631390899419784546e-01 2.389056533575057983e-01 -1.200257763266563416e-01 1.868176758289337158e-01 -3.009341955184936523e-01 1.483938656747341156e-02 -1.943668723106384277e-01
4.323391988873481750e-02 -6.749864667654037476e-02 2.870948612689971924e-01 3.519558534026145935e-02 -1.885289996862411499e-01 -2.315163910388946533e-01 1.369836181402206421e-01 -3.853938728570938110e-02 -2.898029386997222900e-01 -3.310921192169189453e-01 -1.269319355487823486e-01 1.318291127681732178e-01 4.727361351251602173e-02 -1.100587751716375351e-02 1.601239889860153198e-01 -1.369984149932861328e-01 -1.876467615365982056e-01 -1.808924078941345215e-01 -1.858641356229782104e-01 9.428467601537704468e-02 -1.077497750520706177e-01 8.589121699333190918e-02 9.910403750836849213e-03 1.525457650423049927e-01 7.212862372398376465e-02 -1.430142438039183617e-03 -6.319605745375156403e-03 -3.103554546833038330e-01 3.557697534561157227e-01 1.124733611941337585e-01 2.940437197685241699e-01 -2.137382328510284424e-01
-5.796360224485397339e-02 2.119829207658767700e-01 1.548531949520111084e-01 -1.084823757410049438e-01 -2.268046699464321136e-02 -4.925756454467773438e-01 -3.532547876238822937e-02 -1.798958182334899902e-01 -3.454398363828659058e-02 -4.551511406898498535e-01 -1.250674426555633545e-01 2.475394755601882935e-01 -1.120511218905448914e-01 -1.703294068574905396e-01 2.856327779591083527e-02 -3.175969049334526062e-02 -1.092144250869750977e-01 3.736896067857742310e-02 -1.882404834032058716e-01 1.044958159327507019e-01 1.862938553094863892e-01 5.146825313568115234e-02 1.219024807214736938e-01 1.117084547877311707e-01 -1.081403717398643494e-01 1.061925143003463745e-01 4.434211179614067078e-02 -2.223542332649230957e-01 2.246486097574234009e-01 5.960411392152309418e-03 -1.343376487493515015e-01 -2.079302072525024414e-01
-9.406784176826477051e-02 2.489148378372192383e-01 -7.826501131057739258e-02 2.086953669786453247e-01 3.778463602066040039e-01 9.239286184310913086e-03 9.668150916695594788e-03 -1.036331504583358765e-01 -9.808522462844848633e-02 -1.164421290159225464e-01 -1.126766204833984375e-01 4.424036145210266113e-01 1.926534920930862427e-01 3.305074572563171387e-02 -2.439367398619651794e-02 -1.521372944116592407e-01 -1.978119313716888428e-01 -2.232695817947387695e-01 -1.974652111530303955e-01 -9.435569494962692261e-02 -2.057166397571563721e-01 -2.156184520572423935e-03 8.299656212329864502e-02 1.027856320142745972e-01 6.195297464728355408e-02 -1.296428143978118896e-01 -1.152635440230369568e-01 -1.194471865892410278e-01 3.161658346652984619e-01 -2.078174799680709839e-02 6.446486711502075195e-02 -2.878947556018829346e-01
-4.308555722236633301e-01 -2.772433869540691376e-02 5.415015295147895813e-02 1.222260594367980957e-01 1.487081684172153473e-02 -2.403613328933715820e-01 -2.278898842632770538e-02 -2.015624791383743286e-01 3.252691328525543213e-01 -1.819010674953460693e-01 1.602216660976409912e-01 3.073197305202484131e-01 -1.189792528748512268e-02 6.299705803394317627e-02 -2.226565591990947723e-02 5.978299677371978760e-02 -1.420037448406219482e-01 4.662699252367019653e-02 -2.877527177333831787e-01 -4.551698639988899231e-02 -7.887595146894454956e-02 -2.907583117485046387e-01 -2.515993416309356689e-01 -2.049870602786540985e-02 3.376784920692443848e-02 2.368577271699905396e-01 -4.479214176535606384e-02 3.854290023446083069e-02 9.799686819314956665e-02 -1.293568760156631470e-01 2.421174645423889160e-01 -1.483568996191024780e-01
-1.245564967393875122e-01 1.538760811090469360e-01 -1.518015265464782715e-01 -9.219357371330261230e-02 2.277288436889648438e-01 -3.295050859451293945e-01 4.044347256422042847e-02 -1.165465265512466431e-01 2.204515505582094193e-03 -2.231844514608383179e-01 -5.527998134493827820e-02 1.149174347519874573e-01 -1.883807778358459473e-01 1.555679738521575928e-01 -7.579576224088668823e-02 -1.365315765142440796e-01 -1.364237070083618164e-01 -1.051005348563194275e-01 -1.901391893625259399e-02 2.359559834003448486e-01 2.747649848461151123e-01 3.233988210558891296e-02 -8.160877227783203125e-02 3.576078265905380249e-02 -1.685459166765213013e-02 2.099369168281555176e-01 1.461822092533111572e-01 1.728392243385314941e-01 2.445645481348037720e-01 -1.754288822412490845e-01 1.577016264200210571e-01 -4.714095294475555420e-01
-3.191078305244445801e-01 -1.915714889764785767e-02 -1.173410844057798386e-02 1.650905162096023560e-01 -3.648412600159645081e-02 -9.477638453245162964e-02 -3.434932976961135864e-02 -2.624490857124328613e-01 2.016181200742721558e-01 -2.363848984241485596e-01 -3.755412623286247253e-02 3.890361189842224121e-01 -2.984357066452503204e-02 2.075134962797164917e-01 6.928701698780059814e-02 -1.196796447038650513e-02 -1.173588037490844727e-01 3.854145854711532593e-02 -2.763515114784240723e-01 -2.347236871719360352e-01 -4.472434893250465393e-02 -3.194182813167572021e-01 -1.744743287563323975e-01 5.323264002799987793e-02 -2.801247499883174896e-02 2.818028032779693604e-01 -3.403676301240921021e-02 4.493100568652153015e-03 -1.364668011665344238e-01 -6.459060125052928925e-03 2.851946353912353516e-01 -1.626336127519607544e-01
2.222383767366409302e-01 5.634745582938194275e-02 -1.263538599014282227e-01 -3.345744609832763672e-01 -2.615498006343841553e-01 -1.156161352992057800e-01 -5.250260978937149048e-02 -2.406226843595504761e-01 -2.681072428822517395e-02 -1.280003637075424194e-01 1.157657429575920105e-01 2.896941304206848145e-01 2.544203400611877441e-02 1.108814626932144165e-01 9.551082551479339600e-02 -2.969095483422279358e-02 -1.432265192270278931e-01 -1.722402754239737988e-03 -3.835318982601165771e-01 -8.535049110651016235e-02 -2.201982438564300537e-01 -2.117696963250637054e-02 6.834432482719421387e-02 1.032995730638504028e-01 -1.561440080404281616e-01 3.655768930912017822e-01 -4.745469614863395691e-02 2.333155721426010132e-01 2.917762398719787598e-01 1.742269960232079029e-03 -1.677827723324298859e-02 -2.039978094398975372e-02
2.026538401842117310e-01 2.978179752826690674e-01 -8.779264055192470551e-03 -1.204131543636322021e-01 -2.957056090235710144e-02 -2.510114014148712158e-01 -6.618952006101608276e-02 -1.195286139845848083e-01 -4.402005672454833984e-02 -2.664612829685211182e-01 -5.113947018980979919e-02 2.080198377370834351e-01 1.843283772468566895e-01 1.233538892120122910e-02 1.079659983515739441e-01 -1.523954272270202637e-01 -1.588760130107402802e-02 8.605111390352249146e-02 -3.296637162566184998e-02 3.689460158348083496e-01 -1.860654540359973907e-02 1.422184519469738007e-03 -1.882468909025192261e-01 -8.800687640905380249e-02 -6.602307409048080444e-02 2.424902170896530151e-01 1.645436733961105347e-01 -1.629390269517898560e-01 2.094370275735855103e-01 8.340808004140853882e-02 1.220765113830566406e-01 -4.630011320114135742e-01
1.949588395655155182e-02 1.574518233537673950e-01 -1.812256872653961182e-01 8.255994319915771484e-02 1.260989010334014893e-01 -7.394444942474365234e-02 1.893016993999481201e-01 -1.970486342906951904e-01 2.385030686855316162e-01 -1.222586333751678467e-01 -4.304439201951026917e-02 2.464112490415573120e-01 1.820261031389236450e-01 8.578376471996307373e-02 2.795872688293457031e-01 -5.675835162401199341e-02 2.240244895219802856e-01 1.290608197450637817e-01 1.252195388078689575e-01 1.794351823627948761e-02 -6.204917654395103455e-02 -1.264571547508239746e-01 -1.818383634090423584e-01 3.383153080940246582e-01 -1.517673879861831665e-01 1.295526474714279175e-01 -7.538345456123352051e-02 -2.209311351180076599e-02 4.812884926795959473e-01 7.318216562271118164e-02 1.917289011180400848e-02 -2.220210283994674683e-01
-2.767041921615600586e-01 1.735026985406875610e-01 5.435810610651969910e-02 8.312234282493591309e-02 -1.477623879909515381e-01 3.954498562961816788e-03 -1.428415477275848389e-01 -1.671997010707855225e-01 1.667021890170872211e-03 5.772629287093877792e-03 -4.280502498149871826e-01 4.807918369770050049e-01 3.784808516502380371e-02 -5.237632617354393005e-02 2.076150476932525635e-01 -1.007606610655784607e-01 -2.573164179921150208e-02 -4.358778148889541626e-02 -2.835929989814758301e-01 -1.598316617310047150e-02 -1.325517147779464722e-01 1.178820058703422546e-01 6.950957328081130981e-02 2.694724500179290771e-01 -1.934893578290939331e-01 2.791840210556983948e-02 -6.119094043970108032e-02 1.704593934118747711e-02 2.453162372112274170e-01 4.390677437186241150e-02 5.909641087055206299e-02 -2.034551948308944702e-01
1.070728749036788940e-01 2.629787921905517578e-01 -2.334123291075229645e-02 -6.849492341279983521e-02 6.870734691619873047e-02 -2.292668819427490234e-01 1.972590684890747070e-01 -2.745296657085418701e-01 -2.006132900714874268e-01 -1.682496964931488037e-01 -1.079417858272790909e-02 1.923195123672485352e-01 4.006513953208923340e-02 2.655531279742717743e-02 1.439016014337539673e-01 -5.917534977197647095e-02 -4.327159002423286438e-02 -6.756573915481567383e-02 -7.687430083751678467e-02 3.146730363368988037e-01 -3.165597096085548401e-02 1.642621606588363647e-01 -2.132409811019897461e-01 1.999150589108467102e-02 2.452897876501083374e-01 2.672648429870605469e-01 2.852320671081542969e-01 -1.527149975299835205e-01 2.026075124740600586e-01 1.242060512304306030e-01 1.538121253252029419e-01 -3.298015594482421875e-01
-1.283219307661056519e-01 4.650643095374107361e-02 -1.088980957865715027e-02 -2.262540459632873535e-01 1.713727712631225586e-01 -2.235607206821441650e-01 -1.277073472738265991e-01 -1.194425858557224274e-02 2.990545034408569336e-01 -2.707373797893524170e-01 2.570162713527679443e-01 2.227833271026611328e-01 2.351771108806133270e-03 9.870278090238571167e-02 3.746065795421600342e-01 -1.246552243828773499e-01 -1.150765120983123779e-01 -8.494494110345840454e-02 -2.530000507831573486e-01 1.525293737649917603e-01 3.144414350390434265e-02 -8.993103355169296265e-02 -3.308468312025070190e-02 6.142829358577728271e-02 -2.303626984357833862e-01 1.596332788467407227e-01 1.468553096055984497e-01 -1.734561473131179810e-02 1.779345870018005371e-01 -3.399064838886260986e-01 7.950920611619949341e-03 -1.444587260484695435e-01
-1.896414458751678467e-01 -3.036194480955600739e-03 -1.390079595148563385e-02 4.177732020616531372e-02 -4.418681561946868896e-02 -1.306641250848770142e-01 -1.143392771482467651e-01 -1.700313836336135864e-01 2.129339575767517090e-01 -2.979938387870788574e-01 2.525708079338073730e-01 1.936485022306442261e-01 -1.457726769149303436e-02 -1.024083048105239868e-01 4.016501009464263916e-01 -1.222616285085678101e-01 5.073040723800659180e-03 2.846296131610870361e-02 -2.009372413158416748e-01 1.505488157272338867e-01 -3.503118874505162239e-03 -1.253256201744079590e-01 1.847927831113338470e-02 -3.013977548107504845e-03 -1.987555027008056641e-01 2.473697662353515625e-01 3.429450094699859619e-01 -8.662734925746917725e-02 2.026520222425460815e-01 -3.234717249870300293e-01 -2.288337424397468567e-02 -1.633782833814620972e-01
-3.024940192699432373e-01 2.085007727146148682e-01 -2.520990744233131409e-02 2.037063837051391602e-01 2.716424763202667236e-01 -1.475143134593963623e-01 -1.907589435577392578e-01 -2.022516876459121704e-01 -3.068580105900764465e-02 -1.130834147334098816e-01 1.658153831958770752e-01 3.431257903575897217e-01 2.164299832656979561e-03 -2.166185081005096436e-01 6.780568510293960571e-02 -7.112112641334533691e-02 -1.357417404651641846e-01 -3.194829821586608887e-02 2.004200592637062073e-02 1.204145997762680054e-01 -3.719119727611541748e-01 -8.759325742721557617e-02 5.099010095000267029e-02 2.235243916511535645e-01 -5.460932850837707520e-02 1.672315448522567749e-01 -1.364912390708923340e-01 1.324548274278640747e-01 2.239265590906143188e-01 -7.501359283924102783e-02 -9.009762108325958252e-02 -2.656911015510559082e-01
-9.571864455938339233e-02 2.141352184116840363e-02 1.282743960618972778e-01 -4.258057475090026855e-01 4.481206834316253662e-02 6.316374242305755615e-02 -1.047239005565643311e-01 -2.216986268758773804e-01 -3.655654564499855042e-02 -2.040910571813583374e-01 2.032424360513687134e-01 2.208814620971679688e-01 -7.081746309995651245e-02 6.714343279600143433e-02 5.037075281143188477e-01 1.400882750749588013e-02 -2.101984024047851562e-01 5.631788074970245361e-02 -7.743097841739654541e-02 1.692344248294830322e-01 1.883894801139831543e-01 -1.111012697219848633e-01 -1.149749234318733215e-01 -6.691015511751174927e-02 -1.698599755764007568e-01 2.396695762872695923e-01 6.553933024406433105e-02 -1.087429746985435486e-02 1.398576050996780396e-01 1.031998395919799805e-01 -2.841941639780998230e-02 -2.464269548654556274e-01
8.548923581838607788e-02 3.883413970470428467e-01 -1.293828487396240234e-01 1.536907553672790527e-01 3.112155711278319359e-03 3.188224136829376221e-02 1.162764653563499451e-01 -1.703006476163864136e-01 1.949644982814788818e-01 -2.460604608058929443e-01 -2.832509577274322510e-01 3.844075500965118408e-01 1.437489539384841919e-01 1.269787847995758057e-01 1.249982789158821106e-01 -5.691691115498542786e-02 1.345850378274917603e-01 1.898974031209945679e-01 -1.619973778724670410e-01 2.155113816261291504e-01 7.729429751634597778e-02 -1.574347317218780518e-01 1.157762110233306885e-02 1.457958966493606567e-01 6.100402399897575378e-02 4.033691436052322388e-02 6.169321131892502308e-04 -3.954381495714187622e-02 7.115278393030166626e-02 8.670139312744140625e-02 4.110729694366455078e-01 -9.098259359598159790e-02
-1.531607508659362793e-01 1.996037960052490234e-01 -5.028998106718063354e-02 9.902666509151458740e-02 3.510560095310211182e-02 -1.586989611387252808e-01 8.287819474935531616e-02 -3.375072404742240906e-02 1.324582993984222412e-01 -2.176576256752014160e-01 -2.745768129825592041e-01 4.647206664085388184e-01 1.554703414440155029e-01 -7.201733440160751343e-02 -1.102750003337860107e-02 -1.984028816223144531e-01 8.154644072055816650e-02 -1.524580568075180054e-01 3.813780471682548523e-02 6.068041548132896423e-02 6.261445581912994385e-02 -3.785419166088104248e-01 -1.844782531261444092e-01 2.929737865924835205e-01 6.668000668287277222e-02 2.514227926731109619e-01 -1.280291676521301270e-01 -2.903238497674465179e-02 1.615225225687026978e-01 8.226346224546432495e-02 2.067220807075500488e-01 -4.715291410684585571e-02
-2.207352221012115479e-01 -4.434783011674880981e-02 1.571795046329498291e-01 -1.048463657498359680e-01 2.897630818188190460e-02 -1.637213528156280518e-01 3.603531047701835632e-02 -4.785383492708206177e-02 1.479805111885070801e-01 -4.143185615539550781e-01 1.828740388154983521e-01 1.121473535895347595e-01 1.012095734477043152e-01 -7.246015593409538269e-03 3.837863206863403320e-01 -8.995947986841201782e-02 -1.090355068445205688e-01 5.210335180163383484e-02 -2.124924957752227783e-01 1.099178865551948547e-01 -1.550387125462293625e-02 -5.927112698554992676e-02 -6.208216771483421326e-02 -7.291071861982345581e-02 -1.349060535430908203e-01 3.345727920532226562e-01 2.481703907251358032e-01 3.207824775017797947e-04 2.182458490133285522e-01 -2.717037200927734375e-01 1.422317326068878174e-01 -2.427890449762344360e-01
-7.856732606887817383e-02 -4.752120375633239746e-02 3.111683726310729980e-01 1.403304785490036011e-01 -2.263839095830917358e-01 -7.427284866571426392e-02 6.117145344614982605e-02 -2.884678542613983154e-01 -5.154933780431747437e-02 -3.347427248954772949e-01 -1.484597176313400269e-01 2.366145998239517212e-01 -1.097678616642951965e-01 -1.540528386831283569e-01 1.547300964593887329e-01 -2.171510905027389526e-01 -1.608406454324722290e-01 -1.352262496948242188e-01 -3.547876477241516113e-01 2.053591609001159668e-01 9.838987607508897781e-04 -2.189432829618453979e-02 -2.071793377399444580e-01 8.979931473731994629e-02 -1.249680370092391968e-01 -2.250852994620800018e-02 -1.600070148706436157e-01 -4.718750715255737305e-02 -8.974800258874893188e-02 6.595737487077713013e-02 2.744597494602203369e-01 -1.906798779964447021e-01
-1.862062364816665649e-01 -3.090888261795043945e-02 8.642994612455368042e-02 -2.752040028572082520e-01 1.194129139184951782e-02 5.930102616548538208e-02 -2.464926615357398987e-02 -1.909409612417221069e-01 2.967546582221984863e-01 -2.503316700458526611e-01 1.764401793479919434e-03 8.033532649278640747e-02 -3.034069202840328217e-02 -5.816571786999702454e-02 4.861063063144683838e-01 -3.638136014342308044e-02 -1.944648921489715576e-01 5.680776201188564301e-03 -3.879120945930480957e-01 1.385218501091003418e-01 2.309601753950119019e-02 -1.076380759477615356e-01 -1.339638605713844299e-03 3.792352275922894478e-03 -1.619112119078636169e-02 2.084365338087081909e-01 2.773394286632537842e-01 6.125901360064744949e-03 2.394262254238128662e-01 -1.677584648132324219e-01 1.177752614021301270e-01 -4.094338044524192810e-02
6.605768203735351562e-02 8.095613867044448853e-02 -6.934655830264091492e-03 1.572200357913970947e-01 -9.584009647369384766e-03 -1.037348136305809021e-01 -5.562318838201463223e-04 -2.663596570491790771e-01 9.705674648284912109e-02 -1.920589432120323181e-02 1.291502919048070908e-02 1.260842531919479370e-01 2.305204123258590698e-01 1.262323111295700073e-01 1.223277524113655090e-01 1.546741276979446411e-01 1.251995414495468140e-01 -1.390160471200942993e-01 -4.111626185476779938e-03 -5.477131158113479614e-02 -8.556699007749557495e-02 -1.428003758192062378e-01 -2.759174406528472900e-01 2.390635013580322266e-01 -9.765312075614929199e-02 3.609492182731628418e-01 -1.131543144583702087e-01 3.923711180686950684e-02 6.102859377861022949e-01 7.898080348968505859e-02 -3.750172629952430725e-02 -1.242205500602722168e-01
-7.724129408597946167e-02 -2.271067798137664795e-01 1.695093326270580292e-02 -1.700704358518123627e-02 8.372958004474639893e-02 -9.865238517522811890e-02 -1.869590431451797485e-01 -1.424008756875991821e-01 2.441855613142251968e-03 -3.988226950168609619e-01 1.973674595355987549e-01 3.194741439074277878e-03 3.532728552818298340e-02 -1.067249104380607605e-01 4.578076004981994629e-01 2.015483751893043518e-02 -1.371357440948486328e-01 -7.218533009290695190e-02 -1.996074765920639038e-01 1.311379522085189819e-01 -1.069457828998565674e-01 -2.124456316232681274e-02 -1.328243166208267212e-01 7.021877169609069824e-02 -1.781226247549057007e-01 1.820850968360900879e-01 2.389706373214721680e-01 -3.192244097590446472e-02 3.326564431190490723e-01 -1.709683053195476532e-02 3.902211412787437439e-02 -3.134329915046691895e-01
3.856220096349716187e-02 -3.619409352540969849e-02 1.082917004823684692e-01 -1.381134092807769775e-01 6.260039657354354858e-02 -2.488699704408645630e-01 1.563301384449005127e-01 -1.127106919884681702e-01 1.980206966400146484e-01 -3.264265134930610657e-02 -9.489335864782333374e-02 8.092197030782699585e-02 3.531589731574058533e-02 -2.701555490493774414e-01 2.838763892650604248e-01 1.975828707218170166e-01 5.095900502055883408e-03 -1.290692985057830811e-01 -2.337346971035003662e-01 1.254021972417831421e-01 4.488393664360046387e-02 -4.709779843688011169e-02 1.793349534273147583e-01 1.540079712867736816e-01 -1.604837477207183838e-01 3.725759387016296387e-01 1.091380789875984192e-01 5.451666191220283508e-02 2.160955816507339478e-01 -3.179363012313842773e-01 2.811879217624664307e-01 -2.454844564199447632e-01
2.524720318615436554e-02 2.966862916946411133e-01 2.180277556180953979e-02 -5.403156951069831848e-02 2.480067163705825806e-01 -2.355177700519561768e-01 6.654365360736846924e-02 -6.351607292890548706e-02 2.113690041005611420e-02 -1.820105314254760742e-01 -6.564446538686752319e-02 2.769808769226074219e-01 1.203284189105033875e-01 9.674344956874847412e-02 -2.255121059715747833e-02 -2.416225895285606384e-02 -8.905496448278427124e-02 -1.704737991094589233e-01 -1.138302236795425415e-01 4.461868405342102051e-01 -2.239171601831912994e-02 3.828677162528038025e-02 -2.560107223689556122e-02 -6.984348595142364502e-02 1.102903708815574646e-01 1.909871846437454224e-01 3.102466166019439697e-01 -1.407027989625930786e-01 3.692317605018615723e-01 2.142783999443054199e-02 -2.228986658155918121e-02 -2.906247973442077637e-01
8.162324130535125732e-02 2.802400588989257812e-01 2.560137584805488586e-02 1.246433183550834656e-01 1.047169119119644165e-01 -2.587065994739532471e-01 1.731132715940475464e-01 -1.661058366298675537e-01 3.757220506668090820e-02 -3.929274976253509521e-01 -6.603303551673889160e-02 4.216806292533874512e-01 9.722866863012313843e-02 -1.306525990366935730e-02 3.455268219113349915e-02 -7.971791923046112061e-02 -1.195490453392267227e-02 -1.238335371017456055e-01 -3.973878547549247742e-02 3.097440302371978760e-01 -1.082420255988836288e-02 1.802220344543457031e-01 -1.048252433538436890e-01 -3.849014267325401306e-02 7.654724270105361938e-02 1.610835939645767212e-01 2.681460976600646973e-01 -1.652691364288330078e-01 1.787981837987899780e-01 4.868870228528976440e-02 8.322164416313171387e-02 -2.786611914634704590e-01
-2.264818102121353149e-01 -7.025562226772308350e-02 8.504901826381683350e-02 -1.321814805269241333e-01 1.047330573201179504e-01 -1.694035977125167847e-01 -1.541356295347213745e-01 -1.509424597024917603e-01 2.374310344457626343e-01 -3.669711947441101074e-01 1.295227557420730591e-01 1.225262284278869629e-01 3.612269088625907898e-02 3.911796212196350098e-02 4.160042703151702881e-01 -1.943769752979278564e-01 -1.047428250312805176e-01 -8.352984674274921417e-03 -1.305697858333587646e-01 1.862316429615020752e-01 -4.682804644107818604e-02 -9.138036519289016724e-02 -8.357510715723037720e-02 -8.279065042734146118e-02 -1.866157352924346924e-02 2.984739243984222412e-01 3.007670640945434570e-01 2.941496903076767921e-03 2.362363338470458984e-01 -1.229052990674972534e-01 -1.141186710447072983e-02 -2.413458973169326782e-01
3.203909378498792648e-03 -7.014785706996917725e-02 -1.252263486385345459e-01 4.367810674011707306e-03 -1.138055473566055298e-01 -8.715500682592391968e-02 -3.577331006526947021e-01 -1.415409594774246216e-01 2.173622101545333862e-01 -2.411463409662246704e-01 -1.517521142959594727e-01 3.348402678966522217e-01 -3.090249840170145035e-03 1.324796378612518311e-01 1.685112416744232178e-01 8.060201257467269897e-02 -3.209678530693054199e-01 -2.404924780130386353e-01 -3.100998103618621826e-01 1.710791885852813721e-01 -4.824649170041084290e-02 -1.350981295108795166e-01 3.130242228507995605e-02 1.671203672885894775e-01 1.886040568351745605e-01 -8.512102998793125153e-03 -2.269615828990936279e-01 -2.238347381353378296e-02 -1.051633954048156738e-01 -7.585442066192626953e-02 -8.940380066633224487e-02 -2.637761831283569336e-01
-2.053552269935607910e-01 3.336993753910064697e-01 -8.051627874374389648e-02 1.267704665660858154e-01 -7.193576544523239136e-02 -3.001545667648315430e-01 2.562534809112548828e-01 1.522476971149444580e-01 -4.894090443849563599e-02 -4.045994579792022705e-01 -1.092356294393539429e-01 4.538116455078125000e-01 9.907836467027664185e-02 -8.278407901525497437e-02 -6.643201410770416260e-02 7.782243937253952026e-02 -1.884422302246093750e-01 -8.804766088724136353e-02 -1.612673997879028320e-01 8.999345451593399048e-02 -5.321330949664115906e-02 -1.103517338633537292e-01 1.238809246569871902e-02 1.282595396041870117e-01 -1.519773062318563461e-02 5.834694951772689819e-02 9.454981237649917603e-02 -1.160370260477066040e-01 -1.889343373477458954e-02 2.866738848388195038e-02 1.912354975938796997e-01 -2.364817559719085693e-01
-2.055275887250900269e-01 -1.495999842882156372e-02 1.131677851080894470e-01 2.396759092807769775e-01 3.177363052964210510e-02 -9.653221070766448975e-02 -5.997627228498458862e-02 -1.455465704202651978e-01 2.552980780601501465e-01 -2.298113256692886353e-01 1.007747650146484375e-01 2.344298064708709717e-01 1.951783522963523865e-02 6.523775309324264526e-02 7.254812121391296387e-02 -9.012658149003982544e-03 -1.027452349662780762e-01 -7.550436537712812424e-03 -3.997930288314819336e-01 -1.241298243403434753e-01 -1.183736696839332581e-01 -2.062176316976547241e-01 -2.966066300868988037e-01 9.169127792119979858e-02 1.699932068586349487e-01 6.115733087062835693e-02 -1.490300893783569336e-01 2.108005136251449585e-01 2.570689022541046143e-01 1.094880253076553345e-01 2.779178023338317871e-01 -2.563539147377014160e-01
-2.533752238377928734e-03 1.034691482782363892e-01 -2.527152299880981445e-01 3.070405125617980957e-01 1.178701967000961304e-01 -1.569810658693313599e-01 -1.505260467529296875e-01 -1.008848845958709717e-02 2.101073972880840302e-02 -5.441998131573200226e-03 7.024798542261123657e-02 2.749956250190734863e-01 1.931561827659606934e-01 2.966679334640502930e-01 3.697180151939392090e-01 -3.834175318479537964e-02 9.506656229496002197e-02 8.226080238819122314e-02 -1.965416669845581055e-01 -4.072223231196403503e-02 -3.034676909446716309e-01 -2.504934370517730713e-01 5.551229789853096008e-02 2.008804678916931152e-01 -9.612745791673660278e-02 7.525330781936645508e-02 -2.086204709485173225e-03 4.515768215060234070e-02 3.242163062095642090e-01 6.017210427671670914e-03 4.788654670119285583e-02 -2.158313542604446411e-01
-2.994847297668457031e-01 -1.600252538919448853e-01 1.161475032567977905e-01 -1.413976401090621948e-01 -7.588159292936325073e-02 -1.311956495046615601e-01 -3.201818559318780899e-03 -1.784215867519378662e-01 -2.606070600450038910e-02 -3.822193145751953125e-01 3.630677983164787292e-02 1.837804615497589111e-01 9.658566862344741821e-02 -1.695045619271695614e-03 3.340178430080413818e-01 8.504386991262435913e-02 -1.482688337564468384e-01 1.083603799343109131e-01 -1.272076368331909180e-01 2.647103071212768555e-01 2.647067792713642120e-02 -1.507510989904403687e-01 -4.367234185338020325e-02 -1.482812315225601196e-01 -1.373424530029296875e-01 1.217525675892829895e-01 2.469914704561233521e-01 1.879423260688781738e-01 2.359820753335952759e-01 9.080355614423751831e-02 4.987470060586929321e-02 -3.502458631992340088e-01
-1.134535763412714005e-02 1.043873727321624756e-01 8.027567714452743530e-02 -2.585630118846893311e-01 -5.648683756589889526e-02 -3.152811154723167419e-02 1.498909592628479004e-01 1.383293718099594116e-01 1.178866848349571228e-01 -4.238739907741546631e-01 -1.111811846494674683e-01 2.460749298334121704e-01 -2.225114405155181885e-01 -1.600403040647506714e-01 1.989983767271041870e-01 8.601635694503784180e-02 -5.661533772945404053e-02 4.047797620296478271e-02 -2.691104114055633545e-01 -1.515154689550399780e-01 -9.379917383193969727e-02 -3.164436221122741699e-01 -8.390811830759048462e-02 2.725791037082672119e-01 1.755731999874114990e-01 1.516259042546153069e-03 9.743691235780715942e-02 1.016702782362699509e-02 7.613439857959747314e-02 1.360102742910385132e-01 3.009219169616699219e-01 -1.884506493806838989e-01
5.450716707855463028e-03 3.151399642229080200e-02 -2.756609320640563965e-01 -1.208021398633718491e-02 6.238342449069023132e-02 -5.157364010810852051e-01 -8.902209997177124023e-02 -3.234786689281463623e-01 9.194834530353546143e-02 -1.248622834682464600e-01 1.912127062678337097e-02 3.061342239379882812e-01 7.438005506992340088e-02 9.750369004905223846e-03 1.705104410648345947e-01 -1.627005189657211304e-01 1.784749701619148254e-02 4.936287552118301392e-02 7.292718440294265747e-02 -9.665418416261672974e-02 2.794912159442901611e-01 -8.198674023151397705e-02 1.048994287848472595e-01 -2.273127883672714233e-01 1.738470047712326050e-01 1.828548759222030640e-01 1.254628319293260574e-02 5.896807461977005005e-02 3.306808769702911377e-01 5.656899884343147278e-02 -1.259826272726058960e-01 -2.142410911619663239e-02
6.586632877588272095e-02 3.026455044746398926e-01 -3.083115443587303162e-02 -1.702573266811668873e-03 1.095024570822715759e-01 -2.788622975349426270e-01 1.842243038117885590e-02 -1.240705400705337524e-01 2.984192222356796265e-02 -2.833719253540039062e-01 1.388885267078876495e-02 3.042231798171997070e-01 1.237624064087867737e-01 -4.535026103258132935e-02 1.356457769870758057e-01 1.844378188252449036e-02 9.190255403518676758e-02 -1.530367732048034668e-01 -7.984048873186111450e-02 2.874088883399963379e-01 -9.934529662132263184e-02 1.117310449481010437e-01 -1.171585768461227417e-01 -1.280742585659027100e-01 1.257990747690200806e-01 1.152211204171180725e-01 2.357416898012161255e-01 -2.551338970661163330e-01 3.009929955005645752e-01 -1.542105432599782944e-02 -1.078456193208694458e-01 -4.025126099586486816e-01
-1.034160628914833069e-01 -1.184765174984931946e-01 -4.121677204966545105e-02 -1.310486048460006714e-01 9.814368188381195068e-02 -2.529724240303039551e-01 6.090344861149787903e-02 5.963885411620140076e-02 1.260387301445007324e-01 -2.133541852235794067e-01 7.812011241912841797e-02 2.517604827880859375e-01 6.868235766887664795e-02 1.184019744396209717e-01 2.081535607576370239e-01 -1.898001283407211304e-01 -1.223720312118530273e-01 -2.790026962757110596e-01 -2.818771302700042725e-01 1.804586797952651978e-01 6.101799197494983673e-03 -3.474104404449462891e-01 -2.215313613414764404e-01 -1.408040225505828857e-01 -1.020673587918281555e-01 1.011598035693168640e-01 2.925032973289489746e-01 1.137247160077095032e-01 2.559912800788879395e-01 -1.990185827016830444e-01 1.630812138319015503e-01 3.426099941134452820e-02
-1.969559304416179657e-02 6.559072434902191162e-02 -3.091109991073608398e-01 1.143347099423408508e-01 1.291984319686889648e-01 -5.326427146792411804e-02 -2.077492624521255493e-01 3.358872234821319580e-02 -1.660198867321014404e-01 3.795750439167022705e-02 6.239459291100502014e-02 1.076241359114646912e-01 -1.360238790512084961e-01 7.078734785318374634e-02 -9.315241128206253052e-02 -9.636927396059036255e-02 -1.601615399122238159e-01 -1.638965904712677002e-01 -3.808432817459106445e-01 1.863798499107360840e-02 3.278401494026184082e-01 1.651832014322280884e-01 -7.424907386302947998e-02 2.118665426969528198e-01 3.011547960340976715e-02 1.144599318504333496e-01 1.771951913833618164e-01 -6.445781886577606201e-02 3.768954575061798096e-01 2.854578942060470581e-02 1.669581681489944458e-01 -3.654376566410064697e-01
4.527880344539880753e-03 -1.238943785429000854e-01 2.367091327905654907e-01 6.731884926557540894e-02 2.143799513578414917e-01 -1.426996439695358276e-01 1.640120893716812134e-01 1.173242460936307907e-02 2.723281383514404297e-01 -2.284423559904098511e-01 -1.340535730123519897e-01 2.040228247642517090e-01 2.301835566759109497e-01 1.725063100457191467e-02 4.135044813156127930e-01 1.140180379152297974e-01 -1.456094682216644287e-01 5.178892239928245544e-02 -2.206235677003860474e-01 9.444404393434524536e-02 6.313079595565795898e-02 1.629788801074028015e-02 -4.045836254954338074e-02 1.512997299432754517e-01 2.127961069345474243e-02 4.628812968730926514e-01 2.149112522602081299e-03 -2.310460992157459259e-02 4.954579472541809082e-02 -1.264779716730117798e-01 2.418248206377029419e-01 -7.110279053449630737e-02
-1.220753639936447144e-01 5.109674111008644104e-02 -4.515424370765686035e-02 -1.388092339038848877e-01 1.431704759597778320e-01 -8.225025981664657593e-02 -3.184188157320022583e-02 -2.270054258406162262e-02 3.133184015750885010e-01 -2.783845961093902588e-01 1.159144043922424316e-01 1.699312031269073486e-01 -1.498740911483764648e-02 -4.065714776515960693e-02 4.570912420749664307e-01 -1.548109799623489380e-01 -4.328479617834091187e-02 3.508444502949714661e-02 -1.683857440948486328e-01 2.471372634172439575e-01 -1.325430274009704590e-01 -3.028648532927036285e-02 -1.740448772907257080e-01 -1.772320829331874847e-02 -5.991997569799423218e-02 3.333408236503601074e-01 2.128983736038208008e-01 -1.376575790345668793e-02 2.988638281822204590e-01 -2.254722267389297485e-01 3.505297377705574036e-02 -1.907844692468643188e-01
7.965236902236938477e-03 1.645117066800594330e-02 -2.285443432629108429e-02 -1.641134731471538544e-02 5.934745818376541138e-02 -1.044469326734542847e-01 -6.554581969976425171e-02 1.322714537382125854e-01 -2.344426512718200684e-01 -1.484123319387435913e-01 -1.213287934660911560e-01 4.971320331096649170e-01 8.329891413450241089e-02 -2.750393450260162354e-01 2.036078125238418579e-01 1.067664995789527893e-01 -1.269789189100265503e-01 6.745396554470062256e-02 -9.823098778724670410e-02 -1.167987212538719177e-01 -2.366839945316314697e-01 -1.148411259055137634e-01 1.362658888101577759e-01 3.737111401278525591e-04 -1.405208557844161987e-01 2.677796781063079834e-01 -1.778152585029602051e-01 1.001256331801414490e-01 3.653884530067443848e-01 -1.621589437127113342e-02 2.895229756832122803e-01 -7.699348777532577515e-02
-1.384370625019073486e-01 4.633555933833122253e-02 -2.290826439857482910e-01 -7.925137132406234741e-02 1.771060228347778320e-01 -1.980143338441848755e-01 -3.113771229982376099e-02 -2.951561706140637398e-03 -2.236448824405670166e-01 -4.178723692893981934e-01 -1.182432174682617188e-01 2.217983007431030273e-01 2.445231825113296509e-01 -7.079333811998367310e-02 3.877579271793365479e-01 7.565889507532119751e-02 -1.341549158096313477e-01 1.843077838420867920e-01 -1.490065902471542358e-01 -1.485570669174194336e-01 1.149762794375419617e-01 7.338496297597885132e-02 -2.931627333164215088e-01 4.140006750822067261e-02 -4.397526755928993225e-02 1.853501200675964355e-01 3.854173049330711365e-02 2.029422521591186523e-01 1.592192947864532471e-01 1.042856797575950623e-01 1.129868254065513611e-01 -9.605238586664199829e-02
-1.556758433580398560e-01 -1.810231953859329224e-01 3.769311308860778809e-02 -2.183306962251663208e-01 7.387561351060867310e-02 -8.355760574340820312e-02 -7.262604683637619019e-02 -1.427125930786132812e-01 1.911357641220092773e-01 -4.992337226867675781e-01 2.034583985805511475e-01 2.141518890857696533e-01 1.203216686844825745e-01 3.441062988713383675e-03 3.414554297924041748e-01 1.124190762639045715e-01 -1.276868283748626709e-01 7.945097237825393677e-02 -1.460160613059997559e-01 1.211360096931457520e-01 2.089206129312515259e-01 -2.220933884382247925e-01 -4.607385769486427307e-02 -1.537430733442306519e-01 -1.837714165449142456e-01 1.444978117942810059e-01 1.165213584899902344e-01 -2.175370464101433754e-04 2.152539491653442383e-01 2.273760735988616943e-02 4.686262458562850952e-02 -2.108621299266815186e-01
-9.654310345649719238e-02 8.758319169282913208e-02 -4.089506110176444054e-04 -3.960014134645462036e-02 1.048068702220916748e-02 -7.022803276777267456e-02 -1.029591932892799377e-01 -1.687301248311996460e-01 2.554866075515747070e-01 -2.877396345138549805e-01 2.181564122438430786e-01 1.248257309198379517e-01 -5.367970094084739685e-02 -1.034375578165054321e-01 4.233186841011047363e-01 -1.940376311540603638e-01 -1.794925928115844727e-01 4.271698743104934692e-02 -1.556887477636337280e-01 1.644579619169235229e-01 -1.116501912474632263e-01 9.440255351364612579e-03 -1.219407767057418823e-01 7.215504068881273270e-03 -1.464413702487945557e-01 2.427166253328323364e-01 3.082226216793060303e-01 -8.791726827621459961e-02 3.067525029182434082e-01 -2.481081038713455200e-01 3.719532117247581482e-02 -2.067056447267532349e-01
-8.719649165868759155e-02 -1.202013418078422546e-01 4.040319845080375671e-02 -1.571160107851028442e-01 1.455028206110000610e-01 1.471000257879495621e-02 -1.235702186822891235e-01 -2.604843080043792725e-01 7.481408864259719849e-02 -4.305246174335479736e-01 1.650219559669494629e-01 6.714103370904922485e-02 1.390569210052490234e-01 6.808633357286453247e-02 3.758673369884490967e-01 -6.368797272443771362e-02 -3.028250634670257568e-01 1.079623997211456299e-01 -1.532721519470214844e-01 1.871948093175888062e-01 3.060334362089633942e-02 4.213022813200950623e-02 2.275736304000020027e-03 -7.103636860847473145e-02 -1.216769069433212280e-01 2.597946524620056152e-01 3.736501932144165039e-02 9.367597103118896484e-02 3.689839243888854980e-01 -5.659105628728866577e-02 3.233948955312371254e-03 -2.316024154424667358e-01
-1.737705618143081665e-01 2.945569455623626709e-01 1.002229899168014526e-01 8.334223926067352295e-02 1.597525924444198608e-01 -2.073654346168041229e-02 3.333996608853340149e-02 -2.745915353298187256e-01 1.447476446628570557e-01 2.418959513306617737e-03 -9.617675095796585083e-02 6.299105882644653320e-01 7.354322075843811035e-02 -1.960391104221343994e-01 2.036918997764587402e-01 -3.449203213676810265e-03 1.347778644412755966e-02 7.147875428199768066e-02 8.690416812896728516e-03 6.176681490615010262e-04 -1.020960286259651184e-01 -9.470622055232524872e-03 8.312498033046722412e-02 1.600188463926315308e-01 -1.781510561704635620e-01 1.574431508779525757e-01 -2.057780027389526367e-01 -4.486595746129751205e-03 7.913001812994480133e-03 -1.391216218471527100e-01 1.560666263103485107e-01 -2.453329116106033325e-01
1.487667672336101532e-02 1.766806244850158691e-01 -1.475173234939575195e-01 5.989843606948852539e-02 1.966794580221176147e-01 -2.963711321353912354e-01 1.057440415024757385e-01 1.611239463090896606e-02 -8.469567447900772095e-02 -2.459672987461090088e-01 1.089700162410736084e-01 3.276841938495635986e-01 -3.963611647486686707e-02 1.922733038663864136e-01 -5.023319274187088013e-02 -1.549150049686431885e-01 -9.366303682327270508e-02 -1.589661687612533569e-01 -1.377254277467727661e-01 -2.931232331320643425e-03 7.296849787235260010e-02 2.729154825210571289e-01 6.627973169088363647e-02 1.037178412079811096e-01 -1.557110529392957687e-02 2.273603677749633789e-01 1.675250828266143799e-01 -4.138715192675590515e-02 2.927634418010711670e-01 -9.904678910970687866e-02 -1.498977690935134888e-01 -4.534164071083068848e-01
-2.401214092969894409e-01 4.036007225513458252e-01 -6.260658800601959229e-02 3.553444147109985352e-02 6.006801035255193710e-03 -2.618837356567382812e-01 2.201090753078460693e-01 -1.286040246486663818e-01 -1.370574235916137695e-01 -3.894298970699310303e-01 -1.557836085557937622e-01 2.487278878688812256e-01 8.675655350089073181e-03 -5.624629184603691101e-02 7.735514640808105469e-02 3.921657055616378784e-02 -9.480248391628265381e-02 -2.988524734973907471e-01 -1.323582381010055542e-01 1.106648147106170654e-01 1.010170951485633850e-01 -1.522251069545745850e-01 -1.471156775951385498e-01 5.790432170033454895e-02 2.074072360992431641e-01 -7.087479531764984131e-02 1.640697568655014038e-01 -2.236387282609939575e-01 2.328209020197391510e-02 -1.119381412863731384e-01 1.414768248796463013e-01 -1.697760820388793945e-01
-1.711729913949966431e-01 -2.372501343488693237e-01 6.454137712717056274e-02 -1.092097237706184387e-01 -1.244510784745216370e-01 -9.877607226371765137e-02 -6.963396817445755005e-02 -6.107021868228912354e-02 6.254371255636215210e-02 -2.930793166160583496e-01 1.524603962898254395e-01 1.733304411172866821e-01 -2.846851712092757225e-04 -1.223262995481491089e-01 3.935292363166809082e-01 -9.727813303470611572e-02 -1.720246523618698120e-01 1.365097463130950928e-01 -1.086576506495475769e-01 2.162459194660186768e-01 1.403784900903701782e-01 1.641552895307540894e-02 -2.889349684119224548e-02 8.289360255002975464e-02 -7.004172354936599731e-02 4.030628204345703125e-01 3.396546244621276855e-01 9.809841215610504150e-02 2.661272287368774414e-01 9.099322557449340820e-02 -2.637819945812225342e-02 -1.883566975593566895e-01
-2.237852662801742554e-01 8.510746061801910400e-02 5.389160942286252975e-03 2.637377679347991943e-01 2.566231191158294678e-01 -1.608445346355438232e-01 5.172412097454071045e-02 1.725373119115829468e-01 -1.858048439025878906e-01 -1.020007357001304626e-01 3.002353198826313019e-02 3.745084404945373535e-01 9.677305817604064941e-02 -2.711150050163269043e-01 3.784259408712387085e-02 -4.332505911588668823e-02 -2.313405424356460571e-01 6.507124751806259155e-02 -2.032873630523681641e-01 1.862833201885223389e-01 3.274980485439300537e-01 1.253939233720302582e-02 1.682815700769424438e-01 6.669582426548004150e-02 -6.838066875934600830e-02 1.288095861673355103e-01 1.012685075402259827e-01 -5.821013823151588440e-02 2.738766372203826904e-01 1.048300415277481079e-01 1.943692862987518311e-01 -2.097815275192260742e-01
-9.765453636646270752e-02 1.013052687048912048e-01 -1.815014146268367767e-02 -1.263177692890167236e-01 1.991341561079025269e-01 -1.978096663951873779e-01 1.915824264287948608e-01 -5.832054466009140015e-02 -2.656354010105133057e-01 -2.067727595567703247e-01 5.504440516233444214e-02 2.785007953643798828e-01 1.283900290727615356e-01 -1.348078548908233643e-01 2.182398438453674316e-01 -1.441294550895690918e-01 -1.105951964855194092e-01 -9.700966626405715942e-02 -3.756212592124938965e-01 6.740708649158477783e-02 2.203533649444580078e-01 2.342339605093002319e-01 1.949455887079238892e-01 1.659548878669738770e-01 -7.774952054023742676e-02 9.473010897636413574e-02 1.128749772906303406e-01 -1.894172877073287964e-01 8.450704067945480347e-02 -2.493620477616786957e-02 1.108850538730621338e-01 -3.579354882240295410e-01
-4.523584991693496704e-02 1.728998571634292603e-01 3.132932260632514954e-02 1.248358711600303650e-01 -2.406700886785984039e-02 -2.308713644742965698e-01 1.313583254814147949e-01 -3.392489627003669739e-02 -1.100309863686561584e-01 -7.261335849761962891e-02 1.341549158096313477e-01 2.707713544368743896e-01 -2.317395210266113281e-01 -4.440387338399887085e-02 3.819160535931587219e-02 -3.252955973148345947e-01 -6.673200428485870361e-02 5.531467124819755554e-02 -1.510147899389266968e-01 -2.103703022003173828e-01 -1.800467371940612793e-01 -1.252176165580749512e-01 -2.734511792659759521e-01 2.322526415809988976e-03 -1.634749025106430054e-01 3.839911818504333496e-01 -1.363571435213088989e-01 -2.615075409412384033e-01 1.123305335640907288e-01 -2.062146812677383423e-01 1.413189172744750977e-01 -2.717437744140625000e-01
-7.882265001535415649e-02 -1.274498179554939270e-02 1.068292334675788879e-01 -6.406553834676742554e-02 1.309997886419296265e-01 -2.072657048702239990e-01 -1.025952622294425964e-01 -1.775400936603546143e-01 -1.038721278309822083e-01 -1.695339530706405640e-01 -1.524978131055831909e-01 2.942498922348022461e-01 1.491190940141677856e-01 -5.617220327258110046e-02 8.506542071700096130e-04 -3.967299163341522217e-01 -5.041395127773284912e-02 -1.645978540182113647e-01 -3.908037841320037842e-01 2.266993820667266846e-01 -3.865643218159675598e-02 1.968745887279510498e-01 5.199700221419334412e-02 2.164131402969360352e-01 1.624466665089130402e-02 1.860235482454299927e-01 -7.617341727018356323e-02 2.042945474386215210e-03 1.276781111955642700e-01 3.188855946063995361e-02 9.662558883428573608e-02 -3.910341262817382812e-01
1.077440679073333740e-01 3.279399871826171875e-01 2.405003905296325684e-01 5.563871562480926514e-02 1.424680948257446289e-01 -1.960618048906326294e-01 -4.819164518266916275e-03 -1.317951735109090805e-02 -2.870157361030578613e-01 -3.239460587501525879e-01 -1.403595209121704102e-01 2.800367474555969238e-01 7.801012694835662842e-02 1.590919941663742065e-01 7.443458586931228638e-02 -6.389342248439788818e-02 -1.508517265319824219e-01 1.178616806864738464e-01 -2.935631871223449707e-01 1.894717216491699219e-01 3.160362541675567627e-01 -4.640129953622817993e-02 -5.477790161967277527e-02 1.744594126939773560e-01 1.700718998908996582e-01 -5.758018791675567627e-02 -3.856211155652999878e-02 6.264960020780563354e-02 2.477360665798187256e-01 1.407151203602552414e-02 -1.163264662027359009e-01 -1.660332381725311279e-01
8.386112749576568604e-02 9.798943996429443359e-02 9.119060635566711426e-02 4.190375655889511108e-02 -1.315437406301498413e-01 -2.104989737272262573e-01 1.205267291516065598e-02 -1.119932830333709717e-01 -9.438211470842361450e-02 -3.709829747676849365e-01 -1.795585602521896362e-01 2.305659502744674683e-01 -1.661055088043212891e-01 -1.113125234842300415e-01 1.808260232210159302e-01 4.691036790609359741e-02 1.117474287748336792e-01 1.300643291324377060e-02 -6.500435620546340942e-02 5.441863536834716797e-01 -7.351411879062652588e-02 1.353777348995208740e-01 -1.663414947688579559e-02 9.455105173401534557e-04 -1.019148752093315125e-01 1.886870563030242920e-01 7.086875289678573608e-02 -2.588946744799613953e-02 3.614384531974792480e-01 6.627973169088363647e-02 1.670668274164199829e-01 -2.012946754693984985e-01
-1.514479517936706543e-01 -7.683766633272171021e-02 1.365330070257186890e-01 3.352616727352142334e-02 -1.771397292613983154e-01 -2.265054285526275635e-01 2.314465343952178955e-01 -3.747269809246063232e-01 -2.120895087718963623e-01 -3.613817095756530762e-01 -1.235356330871582031e-01 1.621909737586975098e-01 -5.195497721433639526e-02 -7.169366627931594849e-02 -2.705962210893630981e-02 -2.104612439870834351e-01 -1.947279870510101318e-01 -1.341089308261871338e-01 -1.912351399660110474e-01 4.028577730059623718e-02 7.845714688301086426e-02 2.106796503067016602e-01 9.127657115459442139e-02 -1.609732769429683685e-02 2.393483184278011322e-02 2.195211052894592285e-01 2.086549997329711914e-02 -2.910406589508056641e-01 2.021460384130477905e-01 1.894388534128665924e-02 1.693798154592514038e-01 -2.183308452367782593e-01
-3.143199682235717773e-01 -1.398424953222274780e-01 4.354877397418022156e-02 1.768660396337509155e-01 -1.906695961952209473e-02 -2.759911864995956421e-02 -1.676899380981922150e-02 -1.890168339014053345e-01 2.157513499259948730e-01 -2.579015791416168213e-01 1.834987699985504150e-01 2.968868613243103027e-01 6.612922996282577515e-02 1.021163389086723328e-01 7.193356007337570190e-02 3.358472138643264771e-02 -1.678932607173919678e-01 -1.012614965438842773e-01 -3.221797645092010498e-01 -1.742657721042633057e-01 -4.855432733893394470e-02 -3.141233921051025391e-01 -2.668966054916381836e-01 1.259506940841674805e-01 1.226444914937019348e-02 1.683071851730346680e-01 -7.100152224302291870e-02 9.245838155038654804e-04 1.729649007320404053e-01 4.675269871950149536e-02 2.269134819507598877e-01 -2.783978283405303955e-01
-1.240655034780502319e-01 7.835159078240394592e-03 2.877359986305236816e-01 6.622933596372604370e-02 4.068231582641601562e-01 -1.271145194768905640e-01 -3.530279174447059631e-02 -5.336758494377136230e-02 2.552723512053489685e-02 -1.061926856637001038e-01 -1.100689843297004700e-01 3.895141482353210449e-01 6.295605748891830444e-02 -2.771784961223602295e-01 3.633824735879898071e-02 -3.659567832946777344e-01 -1.014631092548370361e-01 4.355206340551376343e-02 -1.720121651887893677e-01 8.168924599885940552e-02 7.790109515190124512e-02 5.582038685679435730e-02 3.588202968239784241e-02 -2.965697832405567169e-02 8.706837147474288940e-02 1.649220585823059082e-01 -6.673528999090194702e-02 -9.856218844652175903e-02 2.164562642574310303e-01 8.206370472908020020e-02 1.951966732740402222e-01 -3.454953134059906006e-01
-2.019417285919189453e-01 -1.310386806726455688e-01 9.179043769836425781e-02 4.934582486748695374e-02 1.788480281829833984e-01 -3.001848757266998291e-01 1.202621608972549438e-01 -1.539159119129180908e-01 -3.601300716400146484e-02 -1.559067517518997192e-01 -5.715836584568023682e-02 3.693426251411437988e-01 -2.902153506875038147e-02 2.994977533817291260e-01 1.080819293856620789e-01 5.262958258390426636e-02 -7.943342626094818115e-02 -7.513889670372009277e-02 -1.056602150201797485e-01 2.171351015567779541e-02 -2.878234684467315674e-01 -2.373138219118118286e-01 -1.808234453201293945e-01 4.850032739341259003e-03 -5.550443753600120544e-02 2.190636694431304932e-01 -3.542876243591308594e-01 -2.902896516025066376e-02 1.563898324966430664e-01 -2.281011492013931274e-01 1.097135394811630249e-01 -1.980672478675842285e-01
5.643001198768615723e-02 6.629839539527893066e-02 -1.080467477440834045e-01 -1.556501239538192749e-01 9.045294672250747681e-02 -7.360283285379409790e-02 3.079903721809387207e-01 -7.275239378213882446e-02 2.569092810153961182e-01 -3.045563995838165283e-01 -1.282608956098556519e-01 2.382426410913467407e-01 7.811572402715682983e-03 -2.083690166473388672e-01 1.337179094552993774e-01 3.391123190522193909e-02 -3.460334539413452148e-01 -3.243776969611644745e-03 -2.195173949003219604e-01 -1.785775721073150635e-01 -5.624976381659507751e-02 -3.561632633209228516e-01 -1.964499205350875854e-01 3.449622541666030884e-02 2.104226946830749512e-01 1.178829371929168701e-01 4.563849046826362610e-02 -1.170618925243616104e-02 2.848755121231079102e-01 1.658565178513526917e-02 1.251279413700103760e-01 -1.455540806055068970e-01
-1.679305732250213623e-02 2.462582848966121674e-02 3.480712175369262695e-01 1.273557841777801514e-01 -2.966111302375793457e-01 -2.373913675546646118e-01 8.447284996509552002e-02 -2.534145712852478027e-01 -2.910502552986145020e-01 -2.973814904689788818e-01 -4.389669746160507202e-03 2.218716144561767578e-01 1.617036312818527222e-01 -1.460996083915233612e-02 1.152844801545143127e-01 -1.965412497520446777e-02 -9.865672886371612549e-02 5.795572418719530106e-03 -5.541617795825004578e-02 5.225499346852302551e-02 8.811025321483612061e-02 -1.417468190193176270e-01 -5.591459572315216064e-02 1.511921733617782593e-01 2.638837508857250214e-02 2.316112518310546875e-01 -2.475628852844238281e-01 5.415625497698783875e-02 -6.037411093711853027e-02 1.058923173695802689e-02 4.193295240402221680e-01 -1.267133504152297974e-01
-7.547035068273544312e-02 -1.964830309152603149e-01 1.279706656932830811e-01 -1.199195086956024170e-01 1.101925149559974670e-01 -4.294111207127571106e-02 -5.974958185106515884e-03 -1.298302412033081055e-01 7.349237054586410522e-02 -3.450631499290466309e-01 2.731719911098480225e-01 1.684841066598892212e-01 6.312739849090576172e-02 -5.349092930555343628e-02 4.378822445869445801e-01 3.895433992147445679e-02 -2.021203637123107910e-01 3.565491363406181335e-02 -4.415765777230262756e-02 1.107641384005546570e-01 3.040944784879684448e-02 3.272192552685737610e-02 -6.541434675455093384e-02 4.935491457581520081e-02 -1.285012066364288330e-01 4.237378835678100586e-01 1.344695389270782471e-01 -3.421143814921379089e-02 2.055900096893310547e-01 -5.496463179588317871e-02 3.820174559950828552e-02 -3.733092844486236572e-01
-1.592498719692230225e-01 6.570871919393539429e-02 1.710676848888397217e-01 2.543249428272247314e-01 1.572157740592956543e-01 4.321470484137535095e-02 -5.623085796833038330e-02 -2.421383112668991089e-01 -1.718449294567108154e-01 -3.061068616807460785e-02 -4.638716578483581543e-02 4.091822504997253418e-01 3.325215354561805725e-02 -1.884278096258640289e-02 1.068667098879814148e-01 -4.243654012680053711e-01 -8.620931208133697510e-02 -2.083898633718490601e-01 -1.864765584468841553e-01 1.458878368139266968e-01 -3.544094413518905640e-02 3.561114892363548279e-02 1.167814880609512329e-01 -2.743660844862461090e-02 2.610324621200561523e-01 -4.872449114918708801e-02 -8.455909788608551025e-02 -2.464638091623783112e-02 1.137173473834991455e-01 3.594733029603958130e-02 1.646314859390258789e-01 -3.893011510372161865e-01
-3.979066759347915649e-02 -3.483475744724273682e-02 -3.232643380761146545e-02 1.468029469251632690e-01 9.727019816637039185e-02 -8.729026652872562408e-03 6.169987842440605164e-02 9.777623414993286133e-02 -7.684826850891113281e-02 -2.540331184864044189e-01 -1.338857412338256836e-01 3.251083493232727051e-01 8.703467249870300293e-02 -1.687861382961273193e-01 2.531211674213409424e-01 -1.438953876495361328e-01 -9.507207572460174561e-02 -7.911255210638046265e-02 -2.148846983909606934e-01 -2.647433280944824219e-01 -1.827461719512939453e-01 -1.350872218608856201e-01 2.718979120254516602e-01 2.628789469599723816e-02 -1.332394033670425415e-01 2.198985069990158081e-01 -2.008443176746368408e-01 -7.014766801148653030e-03 3.671280145645141602e-01 6.374628841876983643e-02 3.580292165279388428e-01 7.382132858037948608e-02
5.297508835792541504e-02 4.361857771873474121e-01 -2.037712372839450836e-02 1.148326322436332703e-01 -9.117595106363296509e-02 6.081699207425117493e-02 -2.610036358237266541e-02 8.723522722721099854e-02 1.480318754911422729e-01 -2.694160640239715576e-01 -1.117791756987571716e-01 3.710071742534637451e-01 3.135716542601585388e-04 3.615936264395713806e-02 9.494223631918430328e-03 -1.220204681158065796e-02 1.466078460216522217e-01 -2.337653189897537231e-01 -1.441161185503005981e-01 2.074883133172988892e-01 1.167417243123054504e-01 3.052670508623123169e-02 -1.506377458572387695e-01 2.746545374393463135e-01 -4.061738774180412292e-02 3.422202765941619873e-01 8.820656687021255493e-02 -1.903794705867767334e-01 -1.553612574934959412e-02 -2.409932911396026611e-01 6.930296868085861206e-02 -2.197389304637908936e-01
7.387363165616989136e-02 1.916760057210922241e-01 1.682249642908573151e-02 6.275153905153274536e-02 -6.600656360387802124e-02 -2.726109027862548828e-01 1.225637048482894897e-01 -3.226926028728485107e-01 -2.238372899591922760e-02 -2.551753520965576172e-01 -6.764255464076995850e-02 1.258834749460220337e-01 -6.925637274980545044e-02 -1.258594393730163574e-01 1.578824967145919800e-01 -9.628860652446746826e-02 9.675363451242446899e-02 -1.086936667561531067e-01 -1.907386332750320435e-01 4.365320503711700439e-01 -1.242880299687385559e-01 1.954393535852432251e-01 -1.358752101659774780e-01 -8.321698009967803955e-02 -8.277491480112075806e-02 1.561369746923446655e-01 7.730629760771989822e-03 8.599252253770828247e-02 4.368041753768920898e-01 -4.100851714611053467e-02 8.349732309579849243e-02 -2.227076143026351929e-01
2.691005729138851166e-02 -8.731625974178314209e-03 8.615335077047348022e-02 3.130943179130554199e-01 3.896322473883628845e-02 7.608987390995025635e-02 2.588658928871154785e-01 -8.346607536077499390e-02 1.502285599708557129e-01 -2.376449257135391235e-01 5.475945305079221725e-03 3.311223089694976807e-01 -7.609873265027999878e-02 2.957887249067425728e-03 8.112633228302001953e-02 1.484481096267700195e-01 -6.029380857944488525e-02 1.688768118619918823e-01 -3.493098318576812744e-01 -1.543354541063308716e-01 2.090626358985900879e-01 -1.571549661457538605e-02 -6.728756427764892578e-02 6.634428352117538452e-02 1.830711364746093750e-01 2.912922203540802002e-01 -2.326008528470993042e-01 -5.902749951928853989e-03 1.702817827463150024e-01 1.714970618486404419e-01 2.846347093582153320e-01 -2.156995385885238647e-01
-1.054109409451484680e-01 -1.939360238611698151e-02 2.234315425157546997e-01 1.500341892242431641e-01 2.273166477680206299e-01 -4.950684309005737305e-02 -1.355038434267044067e-01 8.185155689716339111e-02 -1.556380540132522583e-01 -6.481806933879852295e-02 -2.276432365179061890e-01 3.268707096576690674e-01 -4.061953350901603699e-02 -1.504897624254226685e-01 1.540718376636505127e-01 -3.072876930236816406e-01 8.566130697727203369e-02 -7.542483508586883545e-02 -9.411749988794326782e-02 5.103829782456159592e-03 1.251380145549774170e-01 -1.763663068413734436e-02 6.576108187437057495e-02 2.893893420696258545e-01 5.843356624245643616e-02 3.751313686370849609e-01 1.753336191177368164e-01 -1.291592270135879517e-01 2.149781286716461182e-01 8.574125170707702637e-02 9.960367530584335327e-02 -3.554461896419525146e-01
1.873450130224227905e-01 1.050573140382766724e-01 -1.679345518350601196e-01 -1.007733717560768127e-01 -2.571961283683776855e-01 -2.698011696338653564e-01 -3.156616985797882080e-01 -2.260897494852542877e-02 6.833561509847640991e-02 -5.442120507359504700e-02 1.994952186942100525e-02 3.600748479366302490e-01 -6.026242673397064209e-02 -7.636115420609712601e-03 1.888580173254013062e-01 -2.306560575962066650e-01 2.337534353137016296e-02 -7.027440518140792847e-02 -1.651418209075927734e-01 -2.751478552818298340e-01 5.689409375190734863e-02 -2.078415751457214355e-01 1.614327281713485718e-01 9.020101279020309448e-02 -6.252491474151611328e-02 2.404383420944213867e-01 1.569851860404014587e-02 -1.835235357284545898e-01 3.476599156856536865e-01 1.758231818675994873e-01 -6.613435596227645874e-02 7.260669022798538208e-02
-1.455851495265960693e-01 -9.280215948820114136e-02 -8.772019296884536743e-02 1.639399975538253784e-01 -3.859807550907135010e-02 -2.416423857212066650e-01 -6.122996658086776733e-02 -1.843574643135070801e-01 -2.131401151418685913e-01 -1.247647777199745178e-01 -8.098889887332916260e-02 2.870491445064544678e-01 6.257572025060653687e-02 -1.591634154319763184e-01 1.915127784013748169e-01 -4.377624392509460449e-01 3.869807720184326172e-02 2.136887051165103912e-02 -1.233783811330795288e-01 2.162996232509613037e-01 -9.640303999185562134e-02 1.557246875017881393e-02 6.621545553207397461e-02 2.079296708106994629e-01 6.167224422097206116e-02 7.692174613475799561e-02 2.411708086729049683e-01 -1.372057050466537476e-01 4.711542278528213501e-02 -8.905479311943054199e-02 1.322366148233413696e-01 -4.416188001632690430e-01
-7.647081464529037476e-02 9.265115857124328613e-02 1.704717278480529785e-01 1.334870308637619019e-01 7.241661846637725830e-02 1.950418204069137573e-02 -1.224028412252664566e-02 -1.632317006587982178e-01 -2.077089622616767883e-02 -2.775306403636932373e-01 -1.429349333047866821e-01 5.385857224464416504e-01 1.819097399711608887e-01 -1.650772541761398315e-01 7.118108123540878296e-02 -1.667423695325851440e-01 -2.291126549243927002e-02 8.709654957056045532e-02 -1.820581555366516113e-01 3.062790632247924805e-01 -4.697721824049949646e-02 2.754143476486206055e-01 -1.702366173267364502e-01 -2.716091573238372803e-01 1.676766127347946167e-01 -1.488451100885868073e-02 8.120580017566680908e-02 7.941775768995285034e-02 1.376691460609436035e-01 7.226461917161941528e-02 1.517668664455413818e-01 -1.441426575183868408e-01
2.274403721094131470e-02 3.314166516065597534e-02 -2.506593167781829834e-01 3.274735212326049805e-01 6.488846149295568466e-03 -1.066837534308433533e-01 6.546688079833984375e-02 7.422940339893102646e-03 1.220101043581962585e-01 -2.005251348018646240e-01 -2.196930497884750366e-01 1.696092635393142700e-01 1.961673200130462646e-01 2.277738153934478760e-01 1.877527832984924316e-01 -1.327485442161560059e-01 -8.714816719293594360e-02 7.792112231254577637e-02 -1.375430449843406677e-02 -4.323805868625640869e-02 -1.512102782726287842e-01 -7.512065768241882324e-02 -1.742819398641586304e-01 2.972687780857086182e-01 2.175308763980865479e-01 2.639496326446533203e-01 4.833237454295158386e-02 8.689218014478683472e-02 4.336062669754028320e-01 2.951209433376789093e-02 1.851634308695793152e-02 -2.410531342029571533e-01
-1.046624928712844849e-01 1.892866790294647217e-01 2.418340183794498444e-02 -7.400065660476684570e-02 3.693264126777648926e-01 1.282988339662551880e-01 4.962142929434776306e-02 -2.212130129337310791e-01 1.928794234991073608e-01 -1.380020678043365479e-01 -2.795793116092681885e-02 4.402796030044555664e-01 8.524177595973014832e-03 -4.285148903727531433e-02 -8.939118124544620514e-03 -3.165026009082794189e-01 -1.744149923324584961e-01 1.072750762104988098e-01 -1.753267496824264526e-01 2.573347091674804688e-01 -1.541494429111480713e-01 -1.613843068480491638e-02 3.730891644954681396e-02 1.184678003191947937e-01 1.893971711397171021e-01 2.649495303630828857e-01 -1.825272664427757263e-02 2.341867685317993164e-01 4.313807561993598938e-02 -6.310442090034484863e-02 1.327165067195892334e-01 -1.637581586837768555e-01
-2.910948358476161957e-02 2.011058330535888672e-01 1.311914473772048950e-01 4.696231707930564880e-02 -2.072307169437408447e-01 -1.192860528826713562e-01 2.852540463209152222e-02 -1.301998347043991089e-01 -3.067856887355446815e-03 -4.162906706333160400e-01 -7.137202657759189606e-03 2.746450006961822510e-01 -6.946109980344772339e-02 -1.109603047370910645e-01 1.874116063117980957e-02 -8.475874364376068115e-02 -5.281948298215866089e-02 -2.152350097894668579e-01 -2.593310177326202393e-02 4.972618818283081055e-01 -2.801644615828990936e-02 2.278709858655929565e-01 -1.405018568038940430e-02 -1.255680155009031296e-02 1.036126613616943359e-01 1.147599071264266968e-01 -3.655175119638442993e-02 -1.256080865859985352e-01 3.520678877830505371e-01 -2.336292117834091187e-01 1.426229178905487061e-01 -2.957669086754322052e-02
-2.936211526393890381e-01 -9.729988873004913330e-02 -2.508824504911899567e-02 9.852426499128341675e-02 6.062266230583190918e-02 -1.661771684885025024e-01 -2.124724537134170532e-01 -2.112612575292587280e-01 -1.336921844631433487e-02 -4.957950115203857422e-02 -9.385719150304794312e-02 2.407008409500122070e-01 8.964788168668746948e-02 -1.227679625153541565e-01 5.861986428499221802e-02 -2.740332186222076416e-01 1.122356504201889038e-01 -8.701703697443008423e-02 -1.569119840860366821e-01 1.469778269529342651e-01 1.084647327661514282e-01 -1.064444780349731445e-01 3.280385956168174744e-02 2.191321551799774170e-01 1.139966249465942383e-01 1.022770442068576813e-02 1.897310912609100342e-01 -3.096870183944702148e-01 2.500882931053638458e-02 -8.138434030115604401e-03 2.916172742843627930e-01 -4.822614789009094238e-01
6.996089965105056763e-02 5.093123018741607666e-02 -3.825219273567199707e-01 -5.407676473259925842e-02 -4.583337530493736267e-02 -4.040729701519012451e-01 4.348378628492355347e-02 -1.658119410276412964e-01 -1.201260685920715332e-01 -2.300934940576553345e-01 -1.544915139675140381e-01 3.003622591495513916e-01 4.226567223668098450e-02 2.312110811471939087e-01 1.908204406499862671e-01 -4.948202893137931824e-02 1.153746470808982849e-01 1.322085261344909668e-01 -2.208439446985721588e-02 -6.812431663274765015e-02 1.739012151956558228e-01 7.008026540279388428e-02 1.503985375165939331e-01 -1.693916171789169312e-01 3.852980211377143860e-02 2.677548825740814209e-01 -9.089193306863307953e-03 -1.302072554826736450e-01 3.788613975048065186e-01 8.624939620494842529e-02 -7.151915878057479858e-02 -6.519884616136550903e-02
-2.212557196617126465e-02 1.152173802256584167e-01 -8.680499345064163208e-02 -1.055665239691734314e-01 -9.664139151573181152e-02 -1.333380024880170822e-02 -8.583971858024597168e-02 -1.591782569885253906e-01 -6.765610724687576294e-02 4.311437532305717468e-02 -9.638854861259460449e-02 3.949488997459411621e-01 9.810227155685424805e-02 -6.880473345518112183e-02 2.886534333229064941e-01 1.682152040302753448e-03 -3.993934988975524902e-01 2.601901292800903320e-01 -2.557370662689208984e-01 -1.178698167204856873e-01 3.698153188452124596e-03 -6.638208776712417603e-02 -1.929012387990951538e-01 -5.581590905785560608e-02 -1.048077419400215149e-01 1.187843456864356995e-01 -4.099745303392410278e-02 3.106038868427276611e-01 4.086666405200958252e-01 -6.480166316032409668e-02 -3.972540050745010376e-02 -9.299521893262863159e-02
-8.578463643789291382e-02 -1.522641032934188843e-01 7.891820371150970459e-02 5.298405289649963379e-01 -3.232684731483459473e-02 -8.613175153732299805e-02 1.874099858105182648e-02 -3.002474606037139893e-01 -1.823682487010955811e-01 -1.219427809119224548e-01 2.641699276864528656e-02 3.679822385311126709e-01 1.589508540928363800e-02 1.357603967189788818e-01 3.475135564804077148e-02 -9.981495887041091919e-02 -1.364313364028930664e-01 3.848292306065559387e-02 -4.051963388919830322e-01 -1.771346852183341980e-02 8.588899672031402588e-02 -1.357689201831817627e-01 1.437698900699615479e-01 5.241593718528747559e-02 1.292822659015655518e-01 4.131135344505310059e-02 1.462038457393646240e-01 -1.960378438234329224e-01 1.509802639484405518e-01 -1.106039062142372131e-01 5.922633688896894455e-03 1.494417339563369751e-01
-2.677367329597473145e-01 -9.509380906820297241e-02 -1.081104427576065063e-01 -6.238174065947532654e-02 -1.097360625863075256e-01 -3.873469829559326172e-01 8.251198381185531616e-02 -2.075852453708648682e-01 -2.280243784189224243e-01 -3.122733235359191895e-01 -8.547966182231903076e-02 4.314917922019958496e-01 2.050316333770751953e-01 -1.720354855060577393e-01 3.017782978713512421e-02 -1.624416559934616089e-02 3.371747583150863647e-02 -3.275057673454284668e-02 -8.474314957857131958e-02 1.530654430389404297e-01 -9.198078513145446777e-02 -1.767149120569229126e-01 1.802068203687667847e-01 8.611460030078887939e-02 6.889890879392623901e-02 -1.339678764343261719e-01 -9.143935889005661011e-02 1.523353457450866699e-01 2.879331111907958984e-01 2.601039409637451172e-02 1.484163403511047363e-01 -6.029040366411209106e-02
-1.628967672586441040e-01 -4.347126185894012451e-02 -1.947881281375885010e-02 1.413289010524749756e-01 -3.026883304119110107e-01 -1.302831619977951050e-01 -4.097413644194602966e-02 -4.840252175927162170e-02 5.361559242010116577e-02 -2.771738469600677490e-01 -3.472889307886362076e-03 4.240577220916748047e-01 1.264237165451049805e-01 -3.100376389920711517e-02 1.979400068521499634e-01 -3.115166351199150085e-02 -8.987464755773544312e-02 8.069487661123275757e-02 -3.007066249847412109e-01 9.644541144371032715e-02 -1.845645755529403687e-01 -5.056358501315116882e-02 3.804832696914672852e-02 1.593853384256362915e-01 1.041479781270027161e-01 4.089769124984741211e-01 -1.507064253091812134e-01 2.285527586936950684e-01 -8.782891184091567993e-02 7.550379633903503418e-02 1.899678409099578857e-01 2.040259987115859985e-01
8.906129747629165649e-02 2.303963750600814819e-01 -3.330741524696350098e-01 1.811900734901428223e-01 1.784572899341583252e-01 -2.259310185909271240e-01 3.682451695203781128e-02 -3.872391879558563232e-01 -1.574223279021680355e-03 -2.574061751365661621e-01 -2.884295880794525146e-01 2.175926119089126587e-01 2.897980809211730957e-02 1.218329295516014099e-01 1.677021533250808716e-01 -3.907878696918487549e-02 1.680117994546890259e-01 -5.519140884280204773e-02 2.122612437233328819e-03 1.108602359890937805e-01 -1.818176954984664917e-01 2.800951339304447174e-02 8.164140582084655762e-02 2.749472260475158691e-01 -5.406478792428970337e-02 1.873770356178283691e-01 1.320335119962692261e-01 5.581298843026161194e-02 2.378193289041519165e-01 -1.406873613595962524e-01 -4.405715316534042358e-02 -1.494569480419158936e-01
-1.213633194565773010e-01 1.022269055247306824e-01 9.416735917329788208e-02 1.848615705966949463e-01 1.781352907419204712e-01 -2.090934365987777710e-01 -9.415297955274581909e-02 -1.380653083324432373e-01 -6.507505476474761963e-02 -1.157920341938734055e-02 7.122018933296203613e-02 4.501448273658752441e-01 4.636723175644874573e-02 -3.650972545146942139e-01 4.707437753677368164e-02 -2.747255563735961914e-01 1.263387501239776611e-01 1.708880439400672913e-02 -2.165968716144561768e-01 3.336605057120323181e-02 8.563350886106491089e-02 1.370566189289093018e-01 -2.054026424884796143e-01 -2.988202311098575592e-02 5.997886881232261658e-02 4.398925304412841797e-01 -6.488671153783798218e-02 -1.188326850533485413e-01 1.010029017925262451e-02 3.759923204779624939e-02 1.540042906999588013e-01 -1.704212874174118042e-01
6.415323168039321899e-02 2.032608389854431152e-01 -3.642639219760894775e-01 2.048849612474441528e-01 6.079830601811408997e-02 -3.142971694469451904e-01 -4.347808286547660828e-02 -3.677186071872711182e-01 7.951773703098297119e-02 -1.401002109050750732e-01 -1.878572106361389160e-01 2.350783050060272217e-01 -8.899260312318801880e-02 1.895814985036849976e-01 -1.205944344401359558e-01 3.649137914180755615e-02 -5.720155313611030579e-02 -9.368423372507095337e-02 -1.688420474529266357e-01 2.834697254002094269e-02 1.684420853853225708e-01 9.617334604263305664e-02 -5.078444257378578186e-02 8.718797564506530762e-02 8.959341794252395630e-02 -2.882149443030357361e-02 5.244118161499500275e-03 -1.172412186861038208e-02 3.052076399326324463e-01 7.464874535799026489e-02 3.107720017433166504e-01 -2.656862437725067139e-01
-2.603556513786315918e-01 2.428513020277023315e-03 1.256268769502639771e-01 -1.342070400714874268e-01 -3.348113968968391418e-02 -2.057090550661087036e-01 -6.625269353389739990e-02 -1.829900443553924561e-01 1.249372884631156921e-01 -1.575025916099548340e-01 1.409948021173477173e-01 4.037683308124542236e-01 -7.255187630653381348e-02 1.430250853300094604e-01 2.387654185295104980e-01 -1.249057129025459290e-01 1.869832165539264679e-02 1.289739906787872314e-01 -3.077918663620948792e-02 -9.050482511520385742e-02 -2.148828804492950439e-01 3.159473463892936707e-02 -6.002972647547721863e-02 -1.696440428495407104e-01 -1.074001789093017578e-01 1.292200088500976562e-01 1.828109920024871826e-01 2.252791970968246460e-01 4.696992337703704834e-01 -1.915133297443389893e-01 6.175395473837852478e-02 -1.275100260972976685e-01
-4.277169331908226013e-02 -1.173394843935966492e-01 -2.205130904912948608e-01 3.551061078906059265e-02 -5.255826190114021301e-02 -6.077481433749198914e-02 3.026182949542999268e-02 -2.632289566099643707e-02 7.751268893480300903e-02 -1.744478791952133179e-01 1.157490629702806473e-02 2.580121755599975586e-01 7.594594359397888184e-02 -8.678170852363109589e-03 1.484562754631042480e-01 1.164707615971565247e-01 -2.383264750242233276e-01 -3.217155933380126953e-01 -4.754231274127960205e-01 -1.770447492599487305e-01 -5.515978485345840454e-02 -4.524831473827362061e-02 -1.777509897947311401e-01 1.432640403509140015e-01 1.234587877988815308e-01 1.906859129667282104e-01 -3.047803044319152832e-01 -2.254013530910015106e-02 1.681654304265975952e-01 -2.365370467305183411e-02 2.677187323570251465e-01 -2.479131966829299927e-01
2.335075987502932549e-03 -6.855779886245727539e-02 6.385767459869384766e-02 3.240911066532135010e-01 5.759597942233085632e-02 -4.403517022728919983e-02 -3.858629986643791199e-02 1.574441418051719666e-02 1.861806027591228485e-02 -2.269571721553802490e-01 -8.294233679771423340e-02 3.395341932773590088e-01 1.652058959007263184e-01 2.257409878075122833e-02 1.341914832592010498e-01 1.130616739392280579e-01 -2.396754324436187744e-01 -1.701593995094299316e-01 -1.866933107376098633e-01 6.052400171756744385e-02 -2.745190858840942383e-01 -3.714236021041870117e-01 -1.787645667791366577e-01 1.824534982442855835e-01 1.879661083221435547e-01 1.743588894605636597e-01 -2.726538479328155518e-01 -9.851302206516265869e-02 1.646461933851242065e-01 -7.566184550523757935e-02 2.114756852388381958e-01 -1.255625188350677490e-01
-2.160987704992294312e-01 -5.615982040762901306e-02 -7.776672486215829849e-03 -1.797483265399932861e-01 -9.344525635242462158e-03 8.773329108953475952e-02 4.071409627795219421e-02 -1.988878101110458374e-01 -1.351105868816375732e-01 -1.780146211385726929e-01 5.689908936619758606e-02 2.228961884975433350e-01 1.514457613229751587e-01 -1.693850159645080566e-01 3.271676003932952881e-01 1.517438888549804688e-01 -2.011332809925079346e-01 1.996753662824630737e-01 -2.719152867794036865e-01 -7.414896041154861450e-02 9.973586350679397583e-02 -1.263204514980316162e-01 -8.125746995210647583e-02 -2.912911958992481232e-02 -1.112991049885749817e-01 2.273464649915695190e-01 7.791916280984878540e-02 2.072403877973556519e-01 2.578031420707702637e-01 1.023205518722534180e-01 2.662445046007633209e-02 -4.476293325424194336e-01
-3.508653342723846436e-01 -6.812191009521484375e-02 1.420633867383003235e-02 2.336301952600479126e-01 -5.071516335010528564e-02 -1.533757150173187256e-01 4.714262858033180237e-02 -1.760516613721847534e-01 1.324985921382904053e-01 -1.820397078990936279e-01 1.131182834506034851e-01 1.734064072370529175e-01 -1.794219017028808594e-01 1.453302204608917236e-01 1.812929958105087280e-01 1.127564385533332825e-01 2.206798829138278961e-02 -2.518384456634521484e-01 -1.661463379859924316e-01 -1.612915545701980591e-01 -5.862123798578977585e-03 -3.733354508876800537e-01 -1.865135431289672852e-01 2.923394925892353058e-02 2.550933361053466797e-01 1.575998812913894653e-01 1.514307782053947449e-02 7.184699177742004395e-02 2.215837985277175903e-01 1.290519684553146362e-01 2.702089250087738037e-01 -1.976058930158615112e-01
-1.182215586304664612e-01 6.620173156261444092e-02 1.389734894037246704e-01 -2.789422869682312012e-02 8.342839032411575317e-02 -8.923149108886718750e-02 2.522483700886368752e-03 -4.984373971819877625e-02 2.158200740814208984e-01 -2.828721702098846436e-01 1.872024387121200562e-01 1.915293335914611816e-01 -6.884496659040451050e-02 -7.677074521780014038e-02 5.450451970100402832e-01 -8.799948543310165405e-02 -9.570981375873088837e-03 5.861704051494598389e-02 -1.291635930538177490e-01 1.659094989299774170e-01 -3.858826681971549988e-02 -5.291016027331352234e-02 -1.454347074031829834e-01 -1.161550953984260559e-01 -1.072027832269668579e-01 3.523484766483306885e-01 1.876943856477737427e-01 -4.789642244577407837e-02 2.735977470874786377e-01 -2.345040589570999146e-01 1.781917549669742584e-02 -2.009033262729644775e-01
-9.389339387416839600e-02 6.230501830577850342e-02 6.669836491346359253e-02 -1.814862899482250214e-02 1.073184460401535034e-01 -3.416742896661162376e-03 -1.742397099733352661e-01 -1.498364955186843872e-01 2.784029245376586914e-01 -3.731294274330139160e-01 1.175490617752075195e-01 1.571837514638900757e-01 9.449448436498641968e-03 3.402940556406974792e-02 4.330867230892181396e-01 -1.566760390996932983e-01 -4.144370183348655701e-02 5.216313898563385010e-02 -1.050793975591659546e-01 1.535845547914505005e-01 -7.314913719892501831e-02 -1.800738740712404251e-03 -9.215635061264038086e-02 -2.393249236047267914e-02 -1.942557692527770996e-01 2.563633024692535400e-01 2.524662315845489502e-01 -1.250923424959182739e-01 2.628944218158721924e-01 -3.293119966983795166e-01 7.361843436956405640e-02 -1.739407479763031006e-01
-1.497645378112792969e-01 7.334437686949968338e-03 -1.466878503561019897e-01 -1.146053299307823181e-01 -2.355065196752548218e-01 8.277816814370453358e-04 1.120238304138183594e-01 -1.521688103675842285e-01 -1.142575368285179138e-01 -8.908814936876296997e-02 3.473865091800689697e-01 4.904091060161590576e-01 2.492639273405075073e-01 1.853992491960525513e-01 1.358931809663772583e-01 1.370479613542556763e-01 -1.421132534742355347e-01 1.100605800747871399e-01 -2.622219622135162354e-01 4.580890759825706482e-03 -2.062400430440902710e-02 -8.923397213220596313e-02 -6.919150799512863159e-02 -1.498738229274749756e-01 1.114445552229881287e-01 2.058615386486053467e-01 -1.157819479703903198e-01 -3.668651729822158813e-02 7.731282711029052734e-02 -8.956083655357360840e-02 -2.253034263849258423e-01 -2.544269263744354248e-01
-3.059325516223907471e-01 -8.897595107555389404e-02 1.356761157512664795e-01 1.724655553698539734e-02 -9.524725377559661865e-02 -9.944418072700500488e-02 7.901624776422977448e-04 -1.137717738747596741e-01 -3.604884818196296692e-02 -2.451698184013366699e-01 6.070322170853614807e-02 4.441448748111724854e-01 -1.076203677803277969e-02 1.883189380168914795e-01 -4.825139418244361877e-03 1.634661108255386353e-01 -1.790942847728729248e-01 -1.843796372413635254e-01 -3.634213507175445557e-01 -9.030093252658843994e-02 -3.634788841009140015e-02 -2.663915753364562988e-01 -1.912349760532379150e-01 1.122018918395042419e-01 -8.905574679374694824e-02 1.639960110187530518e-01 -1.572955250740051270e-01 1.984911113977432251e-01 1.859845370054244995e-01 -2.103001624345779419e-01 1.153070926666259766e-01 -6.611872464418411255e-02
7.485402375459671021e-02 -1.292558610439300537e-01 -1.045993193984031677e-01 2.299064099788665771e-01 3.314749598503112793e-01 -2.255847454071044922e-01 1.423788070678710938e-01 -1.177657693624496460e-01 -1.718281358480453491e-01 -1.177880838513374329e-01 1.051638871431350708e-01 3.407804071903228760e-01 3.095438936725258827e-03 -4.887797683477401733e-02 1.240181326866149902e-01 5.471427738666534424e-02 -3.123109340667724609e-01 -3.297742456197738647e-02 -3.386908471584320068e-01 -2.935055084526538849e-02 -2.403645068407058716e-01 -1.568647772073745728e-01 -9.941227734088897705e-02 8.962654322385787964e-02 -7.069789618253707886e-02 2.044954001903533936e-01 -2.682584524154663086e-01 1.400066018104553223e-01 1.445316672325134277e-01 -1.031789630651473999e-01 1.216924190521240234e-01 -1.685333698987960815e-01
8.522309362888336182e-02 -1.267883479595184326e-01 5.882279947400093079e-02 1.694048196077346802e-01 1.868889778852462769e-01 -2.571350634098052979e-01 1.087354868650436401e-01 -1.184945628046989441e-01 -1.454014927148818970e-01 -1.152466237545013428e-01 -1.207695435732603073e-02 4.015481173992156982e-01 -3.749952092766761780e-02 1.100781559944152832e-01 2.763772904872894287e-01 1.149849295616149902e-01 -2.740377783775329590e-01 -1.126701161265373230e-01 -1.901172399520874023e-01 -4.857780411839485168e-02 -2.845332920551300049e-01 -2.468120008707046509e-01 -1.223147660493850708e-01 6.696078926324844360e-02 -5.101884156465530396e-02 2.763801515102386475e-01 -2.894757688045501709e-01 1.179407536983489990e-01 6.939911097288131714e-02 -9.465590864419937134e-02 1.457735300064086914e-01 -1.389867067337036133e-01
-3.832562267780303955e-01 1.194915845990180969e-01 3.989748656749725342e-02 1.337205767631530762e-01 3.930291905999183655e-02 -1.172889862209558487e-02 -2.340962737798690796e-02 -2.161387167870998383e-02 8.500777930021286011e-02 -2.919473946094512939e-01 1.738289892673492432e-01 3.480491936206817627e-01 -1.898552775382995605e-01 -7.391165196895599365e-02 3.610101640224456787e-01 -1.701403707265853882e-01 -1.248493045568466187e-01 -1.185916587710380554e-01 -2.828338742256164551e-02 1.671366691589355469e-01 -1.793041378259658813e-01 5.013305693864822388e-02 -1.618731766939163208e-02 4.957728087902069092e-02 -2.391148358583450317e-01 2.440121620893478394e-01 2.650855779647827148e-01 -1.354666501283645630e-01 1.377570331096649170e-01 -1.747875809669494629e-01 1.126936972141265869e-01 -9.344249218702316284e-02
-4.794453084468841553e-02 7.662556320428848267e-02 -1.087247803807258606e-01 -7.112044841051101685e-02 -2.019013836979866028e-02 -6.840951740741729736e-02 2.032086066901683807e-02 1.409085988998413086e-01 -2.321451604366302490e-01 -1.820762753486633301e-01 3.395146131515502930e-02 1.588851213455200195e-01 2.733126282691955566e-01 -2.256933897733688354e-01 3.027571737766265869e-01 1.046411767601966858e-01 -2.474976181983947754e-01 2.182338535785675049e-01 -4.185153543949127197e-01 -2.443531341850757599e-02 7.775152474641799927e-02 2.039178647100925446e-02 -6.435217708349227905e-02 -1.516145020723342896e-01 -4.679111018776893616e-02 3.561328649520874023e-01 4.598587378859519958e-02 1.307330876588821411e-01 2.692689299583435059e-01 4.756441339850425720e-02 1.037077698856592178e-02 -2.580338716506958008e-01
2.621552348136901855e-01 -2.894283644855022430e-02 1.735495626926422119e-01 -2.243272215127944946e-02 7.083828747272491455e-02 -1.796894334256649017e-02 -1.785813868045806885e-01 -1.570751518011093140e-01 -7.040134817361831665e-02 -1.462824046611785889e-01 -2.356880009174346924e-01 3.547421395778656006e-01 1.415211707353591919e-01 1.597126722335815430e-01 -2.358590811491012573e-01 -2.024190723896026611e-01 -1.627542674541473389e-01 1.936970204114913940e-01 -3.145093619823455811e-01 1.408266276121139526e-01 -8.469992876052856445e-02 -2.814632058143615723e-01 5.040021613240242004e-02 3.403021395206451416e-02 1.910567432641983032e-01 3.445529937744140625e-01 1.690656989812850952e-01 -9.560065716505050659e-02 1.262552142143249512e-01 -6.552608311176300049e-02 1.846692292019724846e-03 4.466828331351280212e-02
3.721870947629213333e-03 1.146809086203575134e-01 1.025861725211143494e-01 -2.311361767351627350e-02 2.599370777606964111e-01 -8.690886944532394409e-02 6.077274680137634277e-02 -1.482219398021697998e-01 7.410062849521636963e-02 -2.207056432962417603e-01 -6.030529737472534180e-02 3.287554532289505005e-02 1.250120103359222412e-01 -2.656884789466857910e-01 1.221321523189544678e-01 1.101168766617774963e-01 -3.415789306163787842e-01 -1.689814776182174683e-01 -4.938101172447204590e-01 -9.995389729738235474e-02 3.110256604850292206e-02 2.209985977970063686e-04 3.425878286361694336e-02 2.559399008750915527e-01 1.273838877677917480e-01 2.826575636863708496e-01 2.322947382926940918e-01 -1.163783483207225800e-02 1.082342490553855896e-01 -1.299883723258972168e-01 1.526145040988922119e-01 -1.843242943286895752e-01
-1.200823262333869934e-01 -4.499486833810806274e-02 -1.306213140487670898e-01 -1.445535421371459961e-01 -2.114908546209335327e-01 -2.060454040765762329e-01 -1.075718328356742859e-01 -1.985524743795394897e-01 1.615454256534576416e-01 1.235835719853639603e-02 -1.045253686606884003e-02 5.410570502281188965e-01 7.571510225534439087e-02 6.880772113800048828e-02 3.897937536239624023e-01 -6.286728382110595703e-02 -1.371108293533325195e-01 7.894510030746459961e-02 4.967604763805866241e-04 -6.978151202201843262e-02 -2.524454593658447266e-01 -3.391280770301818848e-02 -5.777016654610633850e-02 -9.330978244543075562e-02 6.965462584048509598e-03 4.711039073299616575e-04 2.479597367346286774e-02 1.545688807964324951e-01 3.750882148742675781e-01 -8.770408481359481812e-02 1.747989356517791748e-01 1.079014018177986145e-01
-1.463582515716552734e-01 1.038503423333168030e-01 3.522016853094100952e-02 -7.997508347034454346e-02 -7.353450637310743332e-03 -7.887640595436096191e-02 -1.173580810427665710e-01 -6.676845997571945190e-02 3.072494566440582275e-01 -2.085586786270141602e-01 6.943707913160324097e-02 1.656607985496520996e-01 1.518277544528245926e-02 -7.699988782405853271e-02 4.542098939418792725e-01 -1.913504153490066528e-01 -4.999150335788726807e-02 1.192314084619283676e-02 -9.747830778360366821e-02 2.013964653015136719e-01 -8.317113667726516724e-02 -5.942171439528465271e-02 -1.100228279829025269e-01 6.037985906004905701e-02 -1.906257867813110352e-01 3.199626207351684570e-01 2.634047269821166992e-01 -2.143135666847229004e-01 3.039100766181945801e-01 -2.581784427165985107e-01 4.684560000896453857e-02 -1.492138952016830444e-01
-3.270608782768249512e-01 3.519123420119285583e-02 1.757477372884750366e-01 1.282982081174850464e-01 2.549630589783191681e-02 -1.493752151727676392e-01 -2.659662440419197083e-02 -1.301456540822982788e-01 -5.902645178139209747e-03 1.344876885414123535e-01 3.219448029994964600e-02 2.810100615024566650e-01 -1.833832412958145142e-01 8.655429631471633911e-02 9.014064073562622070e-02 -5.855445191264152527e-02 -3.104318976402282715e-01 -3.071246296167373657e-02 -2.344624251127243042e-01 3.848913684487342834e-02 -4.617895931005477905e-02 -3.262945711612701416e-01 -2.437708228826522827e-01 8.761233091354370117e-02 -1.575229316949844360e-01 2.206863760948181152e-01 2.190743759274482727e-02 2.355747967958450317e-01 2.927586734294891357e-01 -6.894607096910476685e-02 1.596945077180862427e-01 -2.794919312000274658e-01
2.121818065643310547e-01 7.104041427373886108e-02 1.022559404373168945e-01 1.014956459403038025e-02 2.561787962913513184e-01 -1.497894376516342163e-01 -1.020297482609748840e-01 -1.385259628295898438e-01 -2.597537823021411896e-02 -2.046806216239929199e-01 -3.158456832170486450e-02 3.969193994998931885e-01 -6.168675050139427185e-02 1.833288520574569702e-01 4.150275588035583496e-01 2.556440606713294983e-02 1.936567276716232300e-01 1.138068549335002899e-02 -2.288248240947723389e-01 -1.852401047945022583e-01 1.748498231172561646e-01 1.196790710091590881e-01 -5.946566164493560791e-02 -6.241187080740928650e-02 3.154000043869018555e-01 1.186562627553939819e-01 1.118787005543708801e-01 1.093209534883499146e-01 1.613341122865676880e-01 2.443467527627944946e-01 9.873860329389572144e-02 -1.180396880954504013e-02
-1.466404646635055542e-01 8.440660685300827026e-02 2.175956219434738159e-01 2.408762089908123016e-02 -1.687259227037429810e-02 -2.056497186422348022e-01 -6.980481743812561035e-02 -5.191630497574806213e-02 1.717498060315847397e-03 -8.941492438316345215e-02 -2.222698777914047241e-01 5.676280856132507324e-01 1.581141501665115356e-01 -3.654277622699737549e-01 -9.294704534113407135e-03 -2.623414099216461182e-01 8.032073266804218292e-03 1.112496703863143921e-01 -1.263146102428436279e-01 -6.870172917842864990e-02 -1.191843450069427490e-01 2.311099134385585785e-02 1.577793247997760773e-02 -1.206657141447067261e-01 3.138032555580139160e-02 3.790917694568634033e-01 3.093386534601449966e-03 2.393956668674945831e-02 2.013213038444519043e-01 2.863361500203609467e-02 9.797470271587371826e-02 -8.577623218297958374e-02
-7.095535844564437866e-02 2.532745003700256348e-01 -4.454841092228889465e-02 -4.029721394181251526e-02 8.721493929624557495e-02 -4.595336690545082092e-02 9.379149973392486572e-02 5.357583519071340561e-03 5.844786390662193298e-02 -2.758250534534454346e-01 1.771317049860954285e-02 9.656277298927307129e-02 3.245981037616729736e-01 -1.761652082204818726e-01 3.419016003608703613e-01 -1.937085837125778198e-01 -2.581167519092559814e-01 -2.146324813365936279e-01 -4.116695523262023926e-01 8.060173713602125645e-04 7.981245964765548706e-02 1.805263310670852661e-01 2.033949345350265503e-01 2.811120152473449707e-01 4.301034845411777496e-03 1.964026689529418945e-02 6.630373001098632812e-02 7.788038998842239380e-02 1.400629729032516479e-01 -8.459874987602233887e-02 2.019650489091873169e-01 -9.362959116697311401e-02
-1.703279316425323486e-01 8.410262875258922577e-03 1.124843358993530273e-01 -6.688052415847778320e-02 7.930008322000503540e-02 -1.253232955932617188e-01 4.139593988656997681e-02 -4.594348371028900146e-03 2.443693131208419800e-01 -2.839456498622894287e-01 2.168853729963302612e-01 2.278454750776290894e-01 -1.162116527557373047e-01 -1.518215239048004150e-01 4.266692101955413818e-01 -1.260426193475723267e-01 1.906961761415004730e-02 4.567075893282890320e-02 -2.127464264631271362e-01 1.682919114828109741e-01 -3.606641665101051331e-02 -6.145572662353515625e-02 -1.004124879837036133e-01 -8.137943223118782043e-03 -1.392301768064498901e-01 3.272701799869537354e-01 2.396380603313446045e-01 -4.204186797142028809e-02 2.062222063541412354e-01 -2.901691794395446777e-01 1.363405771553516388e-02 -2.289640307426452637e-01
-2.744094431400299072e-01 3.246470987796783447e-01 -1.347243785858154297e-01 1.487268880009651184e-02 -1.251279264688491821e-01 -2.900232970714569092e-01 3.263944983482360840e-01 6.426906585693359375e-02 1.146049201488494873e-01 -3.144934177398681641e-01 -3.975087776780128479e-02 2.696075737476348877e-01 9.205490350723266602e-02 -6.701128557324409485e-03 6.423661112785339355e-02 -1.710475385189056396e-01 -1.422758698463439941e-01 -3.745528310537338257e-02 -2.972378432750701904e-01 -2.734703011810779572e-03 -2.804572694003582001e-02 -1.073319390416145325e-01 -4.764403030276298523e-02 8.011025190353393555e-02 5.118117108941078186e-02 1.046339124441146851e-01 -1.857891827821731567e-01 -1.819410026073455811e-01 -6.968104839324951172e-02 -8.177874982357025146e-02 1.116593182086944580e-01 -3.550913035869598389e-01
-1.040638536214828491e-01 -7.082217186689376831e-02 2.544730901718139648e-01 1.099252700805664062e-01 8.524208515882492065e-02 3.234504908323287964e-02 -1.676212847232818604e-01 -1.278495788574218750e-01 9.119964204728603363e-03 -1.069087311625480652e-01 3.030805103480815887e-02 3.338062763214111328e-01 -5.922832712531089783e-02 -2.028425931930541992e-01 2.056659907102584839e-01 -1.715073734521865845e-01 -1.054671481251716614e-01 -2.261987626552581787e-01 -1.346949040889739990e-01 3.274475783109664917e-02 -1.661387383937835693e-01 -8.164477348327636719e-02 -2.608065903186798096e-01 1.531493067741394043e-01 4.617030918598175049e-02 3.343895375728607178e-01 -2.279209047555923462e-01 1.865064501762390137e-01 1.591602116823196411e-01 -2.886723168194293976e-02 2.821590006351470947e-01 -3.172209262847900391e-01
-6.174701452255249023e-02 3.488785326480865479e-01 -5.791087448596954346e-02 -9.829159826040267944e-04 2.217479348182678223e-01 1.257329136133193970e-01 -3.634163737297058105e-02 -3.815024793148040771e-01 2.541558444499969482e-01 -1.394485309720039368e-02 -1.673661321401596069e-01 3.240788280963897705e-01 -1.845829635858535767e-01 4.131355136632919312e-02 8.352851867675781250e-02 -3.265648484230041504e-01 -1.903421729803085327e-01 -1.610812991857528687e-01 -1.572234630584716797e-01 2.537945806980133057e-01 8.901945315301418304e-03 -8.674097061157226562e-02 1.281675398349761963e-01 1.190264597535133362e-01 7.374186813831329346e-02 9.841883182525634766e-02 -5.457720533013343811e-02 1.173638030886650085e-01 1.725681126117706299e-01 -8.518617600202560425e-02 9.842750430107116699e-02 -2.096088677644729614e-01
3.801164776086807251e-02 2.113885730504989624e-01 -2.005831748247146606e-01 1.983754783868789673e-01 1.220946460962295532e-01 5.854691378772258759e-03 -4.371578991413116455e-02 -2.865865528583526611e-01 -3.148463740944862366e-02 -2.396803796291351318e-01 -3.385405540466308594e-01 2.834157645702362061e-01 1.048582047224044800e-02 -8.137816190719604492e-02 -1.126881837844848633e-01 -3.128112852573394775e-02 1.383793423883616924e-04 -1.430666893720626831e-01 -2.020700424909591675e-01 1.400934159755706787e-01 -1.274227797985076904e-01 -2.597866356372833252e-01 -1.107939854264259338e-01 2.323877960443496704e-01 1.346575170755386353e-01 2.347722649574279785e-01 6.791537255048751831e-02 -2.404245436191558838e-01 8.537293970584869385e-02 1.600025892257690430e-01 1.780411154031753540e-01 -2.651994228363037109e-01
-3.188013434410095215e-01 1.422560364007949829e-01 1.373707950115203857e-01 1.618877053260803223e-01 2.227042801678180695e-02 -1.883399784564971924e-01 -3.072769194841384888e-02 -3.081677258014678955e-01 1.142890676856040955e-01 -6.026203557848930359e-02 1.586043685674667358e-01 2.174294888973236084e-01 3.295269608497619629e-02 1.801965385675430298e-01 2.214163094758987427e-01 -1.861096546053886414e-02 -1.743411272764205933e-01 -6.657679378986358643e-02 -3.142617642879486084e-01 -5.480834841728210449e-02 1.012212410569190979e-02 -3.709937632083892822e-01 -3.253428041934967041e-01 3.621366247534751892e-02 -1.879296079277992249e-02 2.073510140180587769e-01 -9.665496647357940674e-02 1.299036592245101929e-01 1.224749758839607239e-01 2.900643041357398033e-03 1.627576649188995361e-01 -1.912206858396530151e-01
-2.192080616950988770e-01 2.079707980155944824e-01 -5.127642676234245300e-02 2.054359018802642822e-01 9.068782627582550049e-02 -1.182160824537277222e-01 1.423381417989730835e-01 -2.008459270000457764e-01 5.325997993350028992e-02 5.994578823447227478e-03 4.829493537545204163e-02 2.899018228054046631e-01 -3.558628857135772705e-01 1.317248959094285965e-02 7.661274820566177368e-02 -2.819939143955707550e-02 -9.145271033048629761e-02 1.396091189235448837e-02 -3.162302374839782715e-01 -1.167991384863853455e-02 -2.532460391521453857e-01 -1.293440014123916626e-01 -2.761141657829284668e-01 2.129139378666877747e-02 -3.239959180355072021e-01 2.317635565996170044e-01 -1.128765568137168884e-01 -2.047423124313354492e-01 1.493218243122100830e-01 -2.054323852062225342e-01 4.482329264283180237e-02 -1.105916276574134827e-01
8.757619187235832214e-03 1.976010575890541077e-02 -4.937601089477539062e-02 -5.547051876783370972e-02 -3.996172454208135605e-03 -1.877732872962951660e-01 1.374399811029434204e-01 2.193234860897064209e-02 3.370880484580993652e-01 1.082589030265808105e-01 8.261989057064056396e-02 1.563266217708587646e-01 6.568289548158645630e-02 -1.363961547613143921e-01 5.024939775466918945e-01 5.733473971486091614e-02 -2.626314759254455566e-01 -2.101573944091796875e-01 -2.326507121324539185e-01 5.828437581658363342e-02 2.533359639346599579e-02 -1.676236093044281006e-01 -1.576819121837615967e-01 1.183991283178329468e-01 -1.322300881147384644e-01 2.345589846372604370e-01 6.481803208589553833e-02 -1.897978782653808594e-01 1.702143847942352295e-01 7.089521735906600952e-02 3.105873465538024902e-01 -1.502574384212493896e-01
-9.297662973403930664e-02 2.888545766472816467e-02 1.487655937671661377e-01 -1.911720335483551025e-01 1.373006552457809448e-01 -3.445095121860504150e-01 1.299886591732501984e-02 4.577380139380693436e-03 9.377115219831466675e-02 -1.189133599400520325e-01 3.195015192031860352e-01 3.496269583702087402e-01 -1.262708194553852081e-02 1.072641164064407349e-01 1.102190613746643066e-01 -1.741254180669784546e-01 -1.314712166786193848e-01 -1.475638151168823242e-01 -2.092624902725219727e-01 1.708550900220870972e-01 6.915355473756790161e-02 -3.712523281574249268e-01 -1.589470654726028442e-01 -2.037696838378906250e-01 4.068099893629550934e-03 1.506066173315048218e-01 1.899254173040390015e-01 1.195405274629592896e-01 1.516606658697128296e-01 -2.708644568920135498e-01 2.988962829113006592e-02 3.109738416969776154e-02
-4.675132930278778076e-01 -1.199459359049797058e-01 9.824510663747787476e-02 -1.902444362640380859e-01 -9.890042990446090698e-02 -6.239316612482070923e-02 1.280886828899383545e-01 -2.085008472204208374e-01 1.563575863838195801e-01 -3.443925380706787109e-01 1.716393530368804932e-01 2.849774658679962158e-01 -1.132704913616180420e-01 -1.132906600832939148e-01 3.162318468093872070e-01 2.294837869703769684e-02 -1.182235926389694214e-01 -1.354949772357940674e-01 -6.596112996339797974e-02 1.344027966260910034e-01 -8.001587539911270142e-02 -3.898936882615089417e-02 -1.700820922851562500e-01 -6.660201400518417358e-02 -9.559597820043563843e-02 2.566946744918823242e-01 1.357144415378570557e-01 -1.980099976062774658e-01 8.796992897987365723e-02 -1.406497061252593994e-01 4.831162746995687485e-03 -1.071757152676582336e-01
-5.081970617175102234e-02 -1.662128791213035583e-02 -2.015550434589385986e-01 3.023011088371276855e-01 9.379452466964721680e-02 -4.852380976080894470e-02 -1.595513969659805298e-01 -1.434005945920944214e-01 -1.600403040647506714e-01 -1.770307123661041260e-01 1.368449032306671143e-01 3.880562484264373779e-01 8.303766697645187378e-02 -8.137755095958709717e-02 3.851251304149627686e-01 -2.095470391213893890e-02 -8.470799028873443604e-02 2.076631039381027222e-02 -1.478673666715621948e-01 7.761270552873611450e-02 -2.290898412466049194e-01 -1.381578147411346436e-01 2.501486837863922119e-01 1.309489645063877106e-02 2.241747230291366577e-01 -7.597393356263637543e-03 -4.504093155264854431e-02 -1.582137644290924072e-01 2.024039775133132935e-01 -9.469655342400074005e-03 2.360660731792449951e-01 2.746743559837341309e-01
-3.529020026326179504e-02 -1.246596965938806534e-02 -6.818538904190063477e-02 1.337875872850418091e-01 1.421853154897689819e-01 -2.555244415998458862e-02 3.735626116394996643e-02 1.319871693849563599e-01 1.152225360274314880e-01 -2.422839403152465820e-01 -4.912909120321273804e-02 3.578883409500122070e-01 1.030273735523223877e-01 -6.530345999635756016e-04 1.177800670266151428e-01 -3.174073994159698486e-02 -1.407330036163330078e-01 -2.436323612928390503e-01 -2.973882853984832764e-01 -1.010935008525848389e-01 -1.760337948799133301e-01 -1.700324863195419312e-01 -1.069109439849853516e-01 3.581782430410385132e-02 5.171942710876464844e-02 9.976909309625625610e-02 -3.077920675277709961e-01 -1.548577249050140381e-01 1.563337743282318115e-01 9.605591185390949249e-03 3.862922787666320801e-01 -3.909747004508972168e-01
4.890767484903335571e-02 3.034523725509643555e-01 6.347568333148956299e-02 6.970144063234329224e-02 5.436825007200241089e-02 -2.664008438587188721e-01 1.442656964063644409e-01 -1.246005594730377197e-01 9.641378372907638550e-02 -2.066003978252410889e-01 -2.546698413789272308e-02 2.409040778875350952e-01 -1.331948190927505493e-01 -1.933366547746118158e-05 1.604911088943481445e-01 7.278702408075332642e-02 -3.676036745309829712e-02 -6.643370538949966431e-02 -1.296091675758361816e-01 4.583928287029266357e-01 2.637603878974914551e-02 8.737038820981979370e-02 -1.766440719366073608e-01 -2.890538237988948822e-02 1.221114322543144226e-01 1.288123875856399536e-01 3.066827952861785889e-01 -2.177568823099136353e-01 3.086037635803222656e-01 -4.506328701972961426e-02 9.457705542445182800e-03 -2.890113294124603271e-01
-1.690841615200042725e-01 2.158888876438140869e-01 -2.236843667924404144e-02 6.452227383852005005e-02 2.623364701867103577e-02 -2.959759235382080078e-01 -1.277865562587976456e-02 -1.986242271959781647e-02 -1.699775010347366333e-01 -9.477681666612625122e-02 1.126481890678405762e-01 2.805638611316680908e-01 1.508832126855850220e-01 -1.454697996377944946e-01 1.887026280164718628e-01 -3.154787421226501465e-01 -5.057756975293159485e-02 -2.654911875724792480e-01 -2.983101606369018555e-01 2.279708534479141235e-02 2.015181183815002441e-01 1.338704079389572144e-01 1.168860569596290588e-01 1.793476194143295288e-01 -1.016982272267341614e-01 3.396761417388916016e-01 9.494537860155105591e-02 -1.793804615736007690e-01 4.952375590801239014e-02 4.616444930434226990e-02 2.192128300666809082e-01 -1.910087019205093384e-01
-3.083655796945095062e-02 -5.413276329636573792e-02 2.120046690106391907e-02 -4.506596177816390991e-02 -3.337723016738891602e-02 -8.357673138380050659e-02 -5.522074177861213684e-02 -1.752237677574157715e-01 1.558452695608139038e-01 -1.900520771741867065e-01 6.984346080571413040e-03 1.499519348144531250e-01 6.831264495849609375e-02 -7.279903441667556763e-02 4.733829498291015625e-01 -1.551668792963027954e-01 -2.842648029327392578e-01 -2.102264165878295898e-01 -2.640498280525207520e-01 7.427956908941268921e-02 -2.248829454183578491e-01 -2.137218564748764038e-01 -9.716100990772247314e-02 -3.196217492222785950e-02 -8.508412539958953857e-02 2.446762472391128540e-01 2.923475801944732666e-01 -7.763434201478958130e-02 1.058316752314567566e-01 -3.105708658695220947e-01 -4.427424073219299316e-02 -1.885281950235366821e-01
8.432711474597454071e-03 2.708186395466327667e-02 -3.492397367954254150e-01 -4.470657184720039368e-02 1.368817985057830811e-01 2.091489285230636597e-01 1.491135507822036743e-01 -1.889117807149887085e-01 7.200953084975481033e-03 -3.004910647869110107e-01 9.308654814958572388e-02 1.971763819456100464e-01 -2.884691953659057617e-01 6.185667961835861206e-02 1.390687525272369385e-01 7.358070928603410721e-03 5.902506411075592041e-02 -9.659873694181442261e-02 -1.921784132719039917e-01 -6.022335588932037354e-02 2.398467808961868286e-01 7.825259119272232056e-02 9.274803102016448975e-02 1.134253963828086853e-01 -1.001729723066091537e-02 3.118125200271606445e-01 1.569914072751998901e-01 -2.666547000408172607e-01 1.398935262113809586e-02 1.582602560520172119e-01 3.059259653091430664e-01 -2.451475709676742554e-01
6.632054597139358521e-02 -4.347884282469749451e-02 1.035907305777072906e-02 2.004954069852828979e-01 2.330411076545715332e-01 -1.271917223930358887e-01 2.814104408025741577e-02 -1.050182431936264038e-02 -1.326750963926315308e-01 -1.946028470993041992e-01 2.653014659881591797e-02 4.333505630493164062e-01 2.560318820178508759e-02 -8.779265917837619781e-03 2.874991297721862793e-01 5.246138200163841248e-02 -3.614006340503692627e-01 -7.000555843114852905e-02 -2.869032025337219238e-01 -1.022544652223587036e-01 -2.123041301965713501e-01 -1.931340098381042480e-01 -1.139616817235946655e-01 1.239646822214126587e-01 -1.639106869697570801e-01 2.230388820171356201e-01 -2.513306140899658203e-01 1.158116534352302551e-01 1.050964891910552979e-01 -5.799456848762929440e-04 2.101964056491851807e-01 -6.691540777683258057e-02
1.414397265762090683e-02 1.238463073968887329e-01 2.262112796306610107e-01 2.003186792135238647e-01 2.146152853965759277e-01 1.045837551355361938e-01 1.554693430662155151e-01 -1.519666016101837158e-01 -4.998897667974233627e-03 -1.204396113753318787e-01 -1.274760812520980835e-01 1.577396094799041748e-01 1.831914782524108887e-01 -1.835648864507675171e-01 1.726019680500030518e-01 2.149003557860851288e-02 -3.053292930126190186e-01 1.171341718873009086e-04 -2.843146622180938721e-01 6.809809803962707520e-02 1.335327047854661942e-02 2.003804892301559448e-01 9.998348355293273926e-02 1.573082208633422852e-01 -1.944417357444763184e-01 2.472054064273834229e-01 2.524814307689666748e-01 -1.372305899858474731e-01 1.677026599645614624e-01 -1.780681908130645752e-01 2.437006980180740356e-01 -2.850240468978881836e-01
2.146994322538375854e-02 -5.105080455541610718e-02 6.626984477043151855e-02 9.019383788108825684e-02 1.131687387824058533e-01 -9.499340504407882690e-02 -1.675111427903175354e-02 -2.610993385314941406e-01 -3.533249348402023315e-02 -2.992822825908660889e-01 -8.697726577520370483e-02 4.006008505821228027e-01 -1.625265181064605713e-01 2.994048893451690674e-01 -9.299459867179393768e-03 -2.603530883789062500e-01 6.908618658781051636e-02 7.959651760756969452e-03 -2.248164117336273193e-01 1.802227199077606201e-01 3.369730338454246521e-02 3.670840337872505188e-02 5.652722343802452087e-02 2.398376017808914185e-01 1.293584853410720825e-01 2.094036638736724854e-01 3.134784698486328125e-01 -6.272722035646438599e-02 1.654176265001296997e-01 5.273938924074172974e-02 2.700721621513366699e-01 1.854709982872009277e-01
-2.754273712635040283e-01 2.254479527473449707e-01 1.170964613556861877e-01 1.605178788304328918e-02 1.130980327725410461e-01 6.587716285139322281e-03 -1.848589479923248291e-01 -3.162084221839904785e-01 1.117814183235168457e-01 -3.040516078472137451e-01 1.666729748249053955e-01 2.879003584384918213e-01 1.399983651936054230e-03 -1.962052732706069946e-01 1.163216084241867065e-01 -2.795093655586242676e-01 -1.543190032243728638e-01 -2.632832899689674377e-02 -2.525237202644348145e-01 -1.641674935817718506e-01 -3.368184864521026611e-01 -3.994086012244224548e-02 8.634278178215026855e-02 3.198165446519851685e-02 -1.856772750616073608e-01 1.296199113130569458e-01 -4.924185574054718018e-02 1.216070726513862610e-01 2.053332924842834473e-01 7.174891233444213867e-02 9.037153422832489014e-02 -6.221861019730567932e-02
-2.146984934806823730e-01 4.000823199748992920e-01 7.501961290836334229e-02 1.648009419441223145e-01 -8.171676844358444214e-02 -1.726798266172409058e-01 1.856602728366851807e-01 -1.146384030580520630e-01 -7.964575290679931641e-02 -3.488241136074066162e-01 -1.047659739851951599e-01 3.306808471679687500e-01 3.601595014333724976e-02 -1.628726571798324585e-01 4.747480154037475586e-02 -1.352811306715011597e-01 -1.041196584701538086e-01 -5.495630949735641479e-02 -1.763933748006820679e-01 1.205755099654197693e-01 1.841053515672683716e-01 -1.385931819677352905e-01 -9.869357198476791382e-02 1.651831269264221191e-01 9.754728525876998901e-02 -3.880636068060994148e-03 1.674979478120803833e-01 -7.776360958814620972e-02 -9.411036968231201172e-02 -5.045443773269653320e-02 1.209052875638008118e-01 -4.011484384536743164e-01
-9.807501733303070068e-02 1.415512245148420334e-02 3.039684891700744629e-02 -1.416307240724563599e-01 -1.888237446546554565e-01 -3.165393173694610596e-01 -5.690241977572441101e-02 -2.385442703962326050e-01 -8.700594305992126465e-02 -3.926337361335754395e-01 -5.353468284010887146e-02 3.229514062404632568e-01 1.037633642554283142e-01 -2.938334345817565918e-01 -1.603503823280334473e-01 2.739784121513366699e-02 -1.085671186447143555e-01 2.445925027132034302e-02 -1.398693919181823730e-01 1.481512486934661865e-01 -1.258288770914077759e-01 -4.226134717464447021e-02 1.205050125718116760e-01 1.994790136814117432e-01 3.090925700962543488e-02 -9.795498102903366089e-02 -2.202375233173370361e-02 -9.483999758958816528e-02 3.881415426731109619e-01 8.253406733274459839e-02 2.229462563991546631e-01 -1.664682477712631226e-01
-3.689715638756752014e-02 9.134137630462646484e-02 -2.695690691471099854e-01 -5.079357698559761047e-02 6.713517010211944580e-02 -3.365775346755981445e-01 1.431466639041900635e-01 -3.452343344688415527e-01 -5.209319293498992920e-02 -8.082290738821029663e-02 3.550449013710021973e-02 1.942577362060546875e-01 -1.693050265312194824e-01 2.130957990884780884e-01 -1.707939244806766510e-02 -2.879648096859455109e-02 -4.267501085996627808e-02 1.237246692180633545e-01 -2.003450095653533936e-01 5.296541005373001099e-02 2.158038467168807983e-01 1.388951390981674194e-01 1.007525399327278137e-01 2.684317231178283691e-01 1.256185350939631462e-03 2.815797030925750732e-01 -1.360214501619338989e-01 4.842259362339973450e-02 4.605934321880340576e-01 -6.597778201103210449e-02 -8.141221106052398682e-02 -5.230780318379402161e-02
-2.671751379966735840e-01 -2.814930081367492676e-01 -7.783033698797225952e-02 1.916402205824851990e-02 2.099784612655639648e-01 -1.357398629188537598e-01 -1.409400403499603271e-01 -1.918758302927017212e-01 -3.354106843471527100e-02 -2.767226696014404297e-01 -7.427804917097091675e-02 4.080407321453094482e-01 -9.226575493812561035e-02 1.493007242679595947e-01 -1.835557222366333008e-01 4.937777295708656311e-02 -6.593440473079681396e-02 -1.164543703198432922e-01 -3.861439228057861328e-01 -1.063805893063545227e-01 2.337346673011779785e-01 -1.056556478142738342e-01 4.613047838211059570e-02 5.752224847674369812e-02 2.990826368331909180e-01 1.813869625329971313e-01 -3.345902264118194580e-02 -1.576632708311080933e-01 3.895497322082519531e-02 6.585435569286346436e-02 -5.436304584145545959e-02 -2.012808807194232941e-02
1.712014153599739075e-02 1.317207515239715576e-01 -1.032183170318603516e-01 -3.893043100833892822e-01 -2.479629218578338623e-02 -1.940237879753112793e-01 -1.131816506385803223e-01 -7.136644423007965088e-02 1.850084960460662842e-01 -1.056585833430290222e-01 -3.419792652130126953e-02 3.546356856822967529e-01 5.654628574848175049e-02 1.250849757343530655e-02 -1.863774470984935760e-02 4.112173337489366531e-03 -4.210960268974304199e-01 -1.369151175022125244e-01 -6.785184144973754883e-02 -1.160666272044181824e-01 -2.409388422966003418e-01 -1.838668882846832275e-01 -9.661541879177093506e-02 4.954412207007408142e-02 -2.153693884611129761e-01 3.768446445465087891e-01 2.112338244915008545e-01 -9.402147680521011353e-02 5.991032719612121582e-02 1.136532351374626160e-01 2.953338995575904846e-02 -1.044536232948303223e-01
-1.411779075860977173e-01 4.173845052719116211e-01 1.589717864990234375e-01 -2.100751362740993500e-02 -1.457178443670272827e-01 -3.139090240001678467e-01 1.568928807973861694e-01 -1.129003018140792847e-01 -1.152082681655883789e-01 -1.973675340414047241e-01 -1.876240968704223633e-02 1.975770890712738037e-01 8.723843842744827271e-02 1.722255647182464600e-01 1.130510121583938599e-01 2.449147030711174011e-02 -2.219839543104171753e-01 4.400047007948160172e-03 -1.220343261957168579e-01 1.731965541839599609e-01 1.093814149498939514e-01 -1.375776976346969604e-01 7.165054231882095337e-02 -1.494889408349990845e-01 -6.051841378211975098e-02 1.470414251089096069e-01 2.298316061496734619e-01 -3.741460144519805908e-01 1.005170717835426331e-01 8.709642104804515839e-03 9.591066837310791016e-02 -3.011889159679412842e-01
3.096381127834320068e-01 1.065914705395698547e-01 -9.748155623674392700e-02 -4.349944356363266706e-05 -1.643052399158477783e-01 6.363590806722640991e-02 -1.234382018446922302e-01 -2.657269239425659180e-01 -2.212910167872905731e-02 -1.633451692759990692e-02 -1.441518217325210571e-01 4.740993082523345947e-01 -1.094386354088783264e-01 1.441708654165267944e-01 -1.197594180703163147e-01 5.646302551031112671e-02 -2.358365803956985474e-01 1.707621961832046509e-01 -3.051159679889678955e-01 1.274863630533218384e-01 -1.393178850412368774e-01 8.540696464478969574e-03 4.028522595763206482e-02 -7.366969436407089233e-02 -4.891094937920570374e-02 3.432531952857971191e-01 4.038162901997566223e-02 -2.242789417505264282e-02 9.973952174186706543e-02 1.785746961832046509e-01 1.246372088789939880e-01 -2.634156644344329834e-01
-9.848426282405853271e-02 -1.946135982871055603e-02 -1.504623144865036011e-01 -1.941061615943908691e-01 -8.842644840478897095e-02 -2.283506393432617188e-01 -2.108246237039566040e-01 -8.917254209518432617e-02 5.646915361285209656e-02 -1.177240610122680664e-01 2.051182687282562256e-01 3.566592037677764893e-01 1.586648076772689819e-01 -7.570477202534675598e-03 3.853100836277008057e-01 6.152271479368209839e-02 -5.304310470819473267e-02 -6.679499149322509766e-02 -2.244087159633636475e-01 -2.575633525848388672e-01 -1.766408383846282959e-01 -9.731254726648330688e-02 -1.921436786651611328e-01 -1.659115403890609741e-01 -8.095143735408782959e-02 1.922730207443237305e-01 -2.568637952208518982e-02 1.176863014698028564e-01 2.484997957944869995e-01 1.744121909141540527e-01 4.630205035209655762e-02 -2.683242857456207275e-01
2.701755166053771973e-01 6.530395895242691040e-02 -1.064162626862525940e-01 -1.350395847111940384e-02 1.965288966894149780e-01 -2.109137475490570068e-01 3.056143522262573242e-01 1.376633532345294952e-02 4.032085090875625610e-02 -2.362489253282546997e-01 1.526385396718978882e-01 2.911159396171569824e-01 -8.066916465759277344e-02 -6.291022896766662598e-02 6.379181146621704102e-02 1.713874638080596924e-01 -7.490548491477966309e-02 -1.826045364141464233e-01 -2.586477398872375488e-01 2.988558821380138397e-02 -1.687495708465576172e-01 -3.803656399250030518e-01 -1.312630325555801392e-01 9.666512906551361084e-02 -6.416893005371093750e-02 2.641577720642089844e-01 3.025863468647003174e-01 -1.664216630160808563e-02 8.005193620920181274e-02 -5.754780396819114685e-02 -5.381055176258087158e-02 -2.007926553487777710e-01
1.773429363965988159e-01 5.908678844571113586e-02 -7.448604702949523926e-02 3.018696233630180359e-02 4.394077509641647339e-02 -2.588766627013683319e-02 3.047286570072174072e-01 -4.889343678951263428e-02 1.058380398899316788e-02 -3.579469323158264160e-01 1.634201966226100922e-02 2.211733162403106689e-01 -1.183256953954696655e-01 -1.791883707046508789e-01 3.399309143424034119e-02 1.491162925958633423e-01 -1.419268846511840820e-01 6.080524623394012451e-02 -3.244414627552032471e-01 -9.038344025611877441e-02 -1.819954067468643188e-01 -4.157154560089111328e-01 -1.348504424095153809e-01 4.724501073360443115e-02 1.946614384651184082e-01 3.864872828125953674e-02 7.667907327413558960e-02 -4.561722453217953444e-04 1.462981551885604858e-01 -1.281076818704605103e-01 1.795357614755630493e-01 -3.672594726085662842e-01
-2.350467257201671600e-02 1.968833506107330322e-01 -8.021114766597747803e-02 -2.009827047586441040e-01 5.427386984229087830e-02 -2.495826631784439087e-01 5.660103633999824524e-02 -2.234950959682464600e-01 9.615410864353179932e-02 -2.496212571859359741e-01 -5.630658566951751709e-02 4.397602751851081848e-02 -3.194466829299926758e-01 1.074709370732307434e-01 6.345129013061523438e-02 -6.407894939184188843e-02 1.288707647472620010e-02 2.820407152175903320e-01 -3.638754487037658691e-01 5.722326785326004028e-02 1.854728311300277710e-01 -3.386780992150306702e-02 5.490161478519439697e-02 1.780082136392593384e-01 -1.565779745578765869e-02 4.167648553848266602e-01 1.055950224399566650e-01 1.148410793393850327e-02 3.079529702663421631e-01 1.062336042523384094e-01 7.457636296749114990e-02 1.205528303980827332e-01
-1.795363575220108032e-01 1.559823453426361084e-01 -7.303827255964279175e-02 1.044183522462844849e-01 2.599072270095348358e-02 -1.357295811176300049e-01 -5.788276717066764832e-02 -2.247176915407180786e-01 1.206084415316581726e-01 -2.504330575466156006e-01 -3.561885952949523926e-01 6.341921091079711914e-01 3.350073099136352539e-02 -8.614996075630187988e-02 -7.436610758304595947e-02 -7.110682129859924316e-02 7.100730389356613159e-02 3.124494478106498718e-02 -1.694991886615753174e-01 1.408249288797378540e-01 6.331486254930496216e-02 -1.755045913159847260e-02 1.305061727762222290e-01 2.741335630416870117e-01 -1.163034364581108093e-01 1.437503397464752197e-01 -1.647197604179382324e-01 2.987344563007354736e-02 7.585996389389038086e-02 -2.437205053865909576e-02 9.222567826509475708e-02 -2.530654706060886383e-02
-7.945956289768218994e-02 -1.087368428707122803e-01 -1.408856064081192017e-01 2.455943822860717773e-01 1.927852183580398560e-01 -1.734315454959869385e-01 1.109573766589164734e-01 -1.337372958660125732e-01 -7.328995317220687866e-02 -1.511118113994598389e-01 -1.022336333990097046e-01 3.705263137817382812e-01 6.385195255279541016e-02 1.241107378154993057e-02 2.311538308858871460e-01 1.430776622146368027e-02 -3.070929646492004395e-01 -1.321979165077209473e-01 -2.939144372940063477e-01 -1.316132694482803345e-01 -2.800027132034301758e-01 -6.484005600214004517e-02 -1.638567596673965454e-01 1.787384748458862305e-01 -9.543507546186447144e-02 1.642063558101654053e-01 -2.935574948787689209e-01 1.250292658805847168e-01 1.780560016632080078e-01 -9.630870819091796875e-02 1.446091234683990479e-01 -1.173738688230514526e-01
-4.450230672955513000e-02 2.456288635730743408e-01 -5.626413226127624512e-02 -1.778827421367168427e-02 3.521841168403625488e-01 1.457324624061584473e-01 -1.716246157884597778e-01 -2.328030169010162354e-01 -9.935974329710006714e-02 -2.587760686874389648e-01 1.080212146043777466e-01 3.418262302875518799e-01 1.509381681680679321e-01 -1.058348491787910461e-01 6.910502910614013672e-02 -1.345149129629135132e-01 -2.061565071344375610e-01 -1.905733197927474976e-01 -1.687375754117965698e-01 -1.989729329943656921e-02 -1.278439462184906006e-01 2.206735080108046532e-03 4.856489598751068115e-02 6.917279213666915894e-02 -1.706264764070510864e-01 2.202722430229187012e-01 -3.849329352378845215e-01 -4.477101191878318787e-02 2.190631628036499023e-01 -1.085701137781143188e-01 1.548367142677307129e-01 1.829712651669979095e-02
1.499082893133163452e-01 -1.213227957487106323e-01 -4.589041471481323242e-01 1.752463877201080322e-01 -5.368259549140930176e-02 8.165165781974792480e-02 -1.043118983507156372e-01 -2.181104421615600586e-01 -7.093041390180587769e-02 -2.675867080688476562e-01 2.944738417863845825e-02 2.535847723484039307e-01 -3.746537566184997559e-01 9.878461062908172607e-02 1.067378595471382141e-01 -1.500402987003326416e-01 -1.031675562262535095e-01 -8.334010094404220581e-02 -1.481599360704421997e-01 1.059506013989448547e-01 2.897032499313354492e-01 -9.080293774604797363e-02 -3.843455016613006592e-02 4.570566117763519287e-02 1.195879653096199036e-01 1.263705044984817505e-01 -1.179427281022071838e-01 6.117937341332435608e-02 1.892407387495040894e-01 8.694210648536682129e-02 1.729178614914417267e-02 -2.992781102657318115e-01
-1.947127431631088257e-01 4.016691446304321289e-01 -3.528959304094314575e-02 -9.489517658948898315e-02 -6.040211021900177002e-02 9.211853146553039551e-02 4.843153059482574463e-02 -8.924318850040435791e-02 -2.306759059429168701e-01 -2.225977331399917603e-01 -9.727203845977783203e-02 2.318681329488754272e-01 -7.186088711023330688e-02 -1.607139110565185547e-01 -5.373264197260141373e-03 5.639019981026649475e-02 -1.542381942272186279e-01 8.825910277664661407e-03 -1.869275569915771484e-01 1.890565901994705200e-01 8.058419823646545410e-02 8.367035537958145142e-02 -1.153315827250480652e-01 2.054093629121780396e-01 2.036697417497634888e-01 4.009838402271270752e-02 2.691320180892944336e-01 -1.102040633559226990e-01 1.117592081427574158e-01 -2.574819512665271759e-02 2.604725360870361328e-01 -4.423356056213378906e-01
-8.510783314704895020e-02 2.298304885625839233e-01 -1.332887262105941772e-01 1.025600656867027283e-01 2.551108598709106445e-01 -2.860621213912963867e-01 -8.386229723691940308e-02 1.077832933515310287e-02 6.593573093414306641e-02 -3.477828502655029297e-01 2.581623494625091553e-01 1.236417368054389954e-01 -6.280843168497085571e-02 5.119919031858444214e-02 -2.239291220903396606e-01 -1.033581793308258057e-01 -2.901346981525421143e-01 -1.051481887698173523e-01 -2.340278625488281250e-01 9.186904132366180420e-02 1.035905107855796814e-01 1.800568401813507080e-01 4.462593421339988708e-02 -9.417844563722610474e-02 1.938494592905044556e-01 3.038121163845062256e-01 1.565389782190322876e-01 -1.193900480866432190e-01 1.135911047458648682e-01 -4.836191236972808838e-02 7.996424287557601929e-02 -2.832479476928710938e-01
-2.694728076457977295e-01 4.298855960369110107e-01 2.232160866260528564e-01 -1.492236256599426270e-01 -4.258519411087036133e-02 -1.941392868757247925e-01 2.289593219757080078e-01 -2.719415128231048584e-01 2.748782932758331299e-02 -3.211285769939422607e-01 1.498669832944869995e-01 1.559371501207351685e-01 -2.645470760762691498e-02 8.019337803125381470e-02 -1.828196272253990173e-02 2.312538959085941315e-02 -2.325138002634048462e-01 -5.864803679287433624e-03 -2.349272370338439941e-01 1.119827553629875183e-01 1.417908817529678345e-01 -9.802173823118209839e-03 -3.676400333642959595e-02 3.134427219629287720e-02 4.157793149352073669e-02 1.350749284029006958e-01 2.226592302322387695e-01 -2.952311635017395020e-01 1.932976245880126953e-01 5.953029170632362366e-02 -1.986802183091640472e-02 -5.981747061014175415e-02
2.332279980182647705e-01 -2.434969507157802582e-02 6.335631757974624634e-02 1.658743172883987427e-01 1.883495748043060303e-01 2.660002373158931732e-02 4.550634697079658508e-02 -2.536403238773345947e-01 -8.915190584957599640e-03 -3.838527202606201172e-01 2.541211545467376709e-01 3.666584789752960205e-01 6.850894540548324585e-02 6.359505653381347656e-02 6.592360883951187134e-02 -2.376046478748321533e-01 -2.763930521905422211e-02 5.189168080687522888e-02 -2.315832860767841339e-02 1.042651534080505371e-01 -7.957299798727035522e-02 9.742031106725335121e-04 -4.189606383442878723e-02 8.798176795244216919e-02 2.002103626728057861e-01 9.028639644384384155e-02 2.134972512722015381e-01 -4.261897131800651550e-02 2.186037898063659668e-01 1.113531216979026794e-01 3.771346509456634521e-01 2.572431266307830811e-01
-9.744392335414886475e-02 -1.443573832511901855e-01 -4.816079512238502502e-02 -1.193416044116020203e-01 -4.704389348626136780e-02 -1.126407831907272339e-01 -6.103486940264701843e-02 -7.083486020565032959e-02 -1.082078143954277039e-01 -3.208124637603759766e-01 2.160124331712722778e-01 3.975587785243988037e-01 -1.064166352152824402e-01 -3.766749054193496704e-02 -4.208318889141082764e-02 6.080907955765724182e-02 -1.982323676347732544e-01 -1.541706472635269165e-01 -3.186036050319671631e-01 1.387083232402801514e-01 -3.783942386507987976e-02 -3.375677168369293213e-01 -3.012427389621734619e-01 -4.219129309058189392e-02 -2.665210962295532227e-01 7.874612510204315186e-02 1.960423886775970459e-01 9.118817746639251709e-02 1.569721400737762451e-01 -2.030279338359832764e-01 1.014846116304397583e-01 -6.142131052911281586e-03
1.079540178179740906e-01 -4.545227065682411194e-02 -6.349495053291320801e-02 -1.743444055318832397e-01 1.130058318376541138e-01 1.304346621036529541e-01 4.034330695867538452e-02 6.207020953297615051e-02 -2.361453026533126831e-01 -5.906853452324867249e-02 1.568346768617630005e-01 6.191575527191162109e-01 2.026699483394622803e-03 -1.522816270589828491e-01 -1.225006883032619953e-03 -3.977530077099800110e-02 -1.539633572101593018e-01 -1.340369582176208496e-01 -4.417597949504852295e-01 -1.061894595623016357e-01 5.900254100561141968e-02 -2.263898700475692749e-01 5.673978850245475769e-02 3.397117927670478821e-02 -3.354465961456298828e-02 1.335852686315774918e-02 1.719338893890380859e-01 2.117584496736526489e-01 1.902140974998474121e-01 -2.608361653983592987e-02 5.093299970030784607e-02 4.728817194700241089e-02
-1.105450242757797241e-01 3.087253570556640625e-01 -1.949071139097213745e-01 8.086099475622177124e-02 -7.165830116719007492e-03 -1.440413743257522583e-01 -1.311410814523696899e-01 -3.086876273155212402e-01 -2.088189870119094849e-01 -2.650657296180725098e-01 -2.191325277090072632e-02 5.565929412841796875e-01 8.885370939970016479e-02 -1.167979389429092407e-01 -5.591160804033279419e-02 1.015145680867135525e-03 6.103999912738800049e-02 -1.465075761079788208e-01 -6.906488910317420959e-03 9.945193678140640259e-02 9.686936438083648682e-02 9.791041165590286255e-02 2.053607255220413208e-01 1.475176662206649780e-01 -2.043611183762550354e-02 -1.593770273029804230e-02 1.890027709305286407e-02 -1.267496496438980103e-02 2.336529195308685303e-01 1.848281174898147583e-01 2.121732980012893677e-01 -1.133807599544525146e-01
-8.869375288486480713e-02 2.612610720098018646e-02 1.351351886987686157e-01 7.497484236955642700e-02 1.151530668139457703e-01 -1.753478497266769409e-01 1.843580156564712524e-01 -7.601312547922134399e-02 -9.074453264474868774e-02 -4.711717069149017334e-01 1.820762902498245239e-01 3.551567494869232178e-01 1.902986019849777222e-01 1.031052172183990479e-01 -8.051194250583648682e-02 -1.799648106098175049e-01 -2.495821416378021240e-01 -7.290624082088470459e-02 7.616844773292541504e-02 6.324631161987781525e-03 1.680331081151962280e-01 6.309881061315536499e-02 1.732093542814254761e-01 -2.202433347702026367e-02 1.661245375871658325e-01 4.417633265256881714e-02 2.101830989122390747e-01 -1.777957081794738770e-01 8.150874823331832886e-02 2.078885287046432495e-01 1.256503760814666748e-01 -3.184621334075927734e-01
2.946134284138679504e-02 -5.618948116898536682e-02 -1.713661849498748779e-01 3.272646963596343994e-01 4.195618629455566406e-02 -9.300506114959716797e-02 5.153001472353935242e-02 -2.716730833053588867e-01 -9.235443174839019775e-02 -2.112151235342025757e-01 -2.272985503077507019e-02 5.113559365272521973e-01 1.625700145959854126e-01 -1.406705379486083984e-01 -1.901199854910373688e-02 -3.374947234988212585e-02 2.312536239624023438e-01 -2.822835743427276611e-01 -2.255554050207138062e-01 -2.302280217409133911e-01 9.792383760213851929e-02 -3.116397745907306671e-02 7.213250547647476196e-02 6.261979788541793823e-02 -1.484108567237854004e-01 2.422395944595336914e-01 2.228475548326969147e-02 -1.003695428371429443e-01 8.135806024074554443e-02 -2.345126867294311523e-01 1.242890954017639160e-02 7.063919329084455967e-04
4.675655625760555267e-03 -9.302047640085220337e-02 -1.017575860023498535e-01 1.079786643385887146e-01 -1.235292851924896240e-01 -1.019290313124656677e-01 9.361883252859115601e-02 1.367391794919967651e-01 7.458745036274194717e-03 -1.358227878808975220e-01 -1.578955948352813721e-01 3.518454134464263916e-01 1.796110160648822784e-02 -6.488399207592010498e-02 6.985298544168472290e-02 1.893695257604122162e-02 -1.884311288595199585e-01 -2.812873125076293945e-01 -4.266011416912078857e-01 -1.297848671674728394e-01 -1.429466009140014648e-01 -6.705463677644729614e-02 -9.338925033807754517e-02 1.265943795442581177e-01 9.913074970245361328e-02 3.288950622081756592e-01 -3.088906109333038330e-01 -5.417840182781219482e-02 1.917382776737213135e-01 9.739589691162109375e-02 2.252909392118453979e-01 -2.504147589206695557e-01
-2.019908726215362549e-01 -2.389965355396270752e-01 1.189666688442230225e-01 1.458633095026016235e-01 6.576683372259140015e-02 -9.571768343448638916e-02 1.315329819917678833e-01 -4.743973538279533386e-02 8.204209059476852417e-02 -7.096218317747116089e-02 1.970147937536239624e-01 4.565860331058502197e-01 -1.764042526483535767e-01 1.785339713096618652e-01 1.597713828086853027e-01 1.430450826883316040e-01 5.526299774646759033e-02 -2.057560682296752930e-01 -2.257333695888519287e-01 8.470150828361511230e-02 -4.132970049977302551e-02 -3.968343883752822876e-02 -4.070070087909698486e-01 1.031564101576805115e-01 1.334866695106029510e-02 2.065089344978332520e-01 -3.245480731129646301e-02 2.078169882297515869e-01 1.866722702980041504e-01 -9.863367676734924316e-02 2.811020985245704651e-02 -2.237182557582855225e-01
-7.658111304044723511e-02 1.747958660125732422e-01 -1.667688935995101929e-01 9.582436829805374146e-02 -3.083267807960510254e-02 -1.425854712724685669e-01 -1.019375249743461609e-01 -2.855251133441925049e-01 -1.475562006235122681e-01 -3.165944516658782959e-01 -4.616419598460197449e-02 3.541775643825531006e-01 -4.829268902540206909e-02 -6.304653733968734741e-02 6.337668746709823608e-02 -2.356984466314315796e-01 1.559242010116577148e-01 -2.077197097241878510e-02 -5.468450859189033508e-02 1.291817426681518555e-01 -6.994217634201049805e-02 1.069343090057373047e-02 9.392723441123962402e-02 3.967611491680145264e-01 2.916422784328460693e-01 1.189006641507148743e-01 -6.689824163913726807e-02 2.473246008157730103e-01 3.060300350189208984e-01 1.367868334054946899e-01 6.237627472728490829e-03 -7.087919116020202637e-02
4.556229710578918457e-02 -1.437123417854309082e-01 -2.117174677550792694e-02 -1.235201656818389893e-01 1.910579800605773926e-01 -1.694973856210708618e-01 4.246543347835540771e-02 -4.525149241089820862e-02 2.345769703388214111e-01 -1.506428122520446777e-01 1.311756670475006104e-01 2.388315461575984955e-02 -1.080863922834396362e-02 -6.130980700254440308e-02 2.690293788909912109e-01 6.762325018644332886e-02 -1.374566107988357544e-01 -2.580130100250244141e-01 -4.831160604953765869e-01 -2.205538749694824219e-01 -3.507285937666893005e-02 4.183031152933835983e-03 9.053999930620193481e-02 3.443925380706787109e-01 3.851755708456039429e-02 1.049792021512985229e-01 1.331370770931243896e-01 -1.297922730445861816e-01 1.750907599925994873e-01 5.521679669618606567e-02 2.866668105125427246e-01 -2.400805652141571045e-01
8.065488189458847046e-02 8.972159773111343384e-02 1.148617044091224670e-01 3.516705036163330078e-01 2.448938786983489990e-01 -1.545016616582870483e-01 -2.111207842826843262e-01 1.252168565988540649e-01 -9.817420504987239838e-04 -1.213191822171211243e-01 -1.725572794675827026e-01 4.077399373054504395e-01 1.838234439492225647e-02 -3.575634956359863281e-01 1.589216291904449463e-01 -1.211533173918724060e-01 -1.463679075241088867e-01 -1.747678816318511963e-01 -3.381525874137878418e-01 5.968136340379714966e-02 8.460078388452529907e-02 -1.196098402142524719e-01 7.242070883512496948e-02 -1.839693449437618256e-02 9.120693057775497437e-02 1.675947904586791992e-01 -1.611199676990509033e-01 -7.598886638879776001e-02 2.341200411319732666e-01 -5.577339604496955872e-02 2.328278496861457825e-02 4.565719515085220337e-02
-5.761347129009664059e-04 2.607370018959045410e-01 -8.112613111734390259e-02 -3.271101415157318115e-02 1.303931418806314468e-02 -2.872548699378967285e-01 5.615907534956932068e-02 -2.026653885841369629e-01 4.730068147182464600e-02 -1.804566532373428345e-01 -3.293842449784278870e-02 2.505662143230438232e-01 -6.774713844060897827e-02 -2.196879498660564423e-02 1.502952426671981812e-01 5.852210149168968201e-02 -1.175635680556297302e-01 -1.258513033390045166e-01 2.785954438149929047e-02 3.167988955974578857e-01 -1.163559854030609131e-01 5.972177162766456604e-02 -1.805177330970764160e-01 -1.528150439262390137e-01 9.435150027275085449e-02 7.851172238588333130e-02 2.917247116565704346e-01 -2.250334322452545166e-01 3.593440055847167969e-01 7.234239578247070312e-02 2.139360271394252777e-02 -4.221670031547546387e-01
1.463029831647872925e-01 1.830213069915771484e-01 -2.131920307874679565e-01 -1.105470284819602966e-01 1.298324614763259888e-01 -3.726393729448318481e-02 -5.337989330291748047e-02 -2.736855745315551758e-01 -7.211821526288986206e-02 -3.419275581836700439e-01 -9.079515933990478516e-02 2.980863451957702637e-01 -3.294482082128524780e-02 -1.570567488670349121e-01 1.568304598331451416e-01 -1.191554069519042969e-01 -6.205894798040390015e-02 1.003990322351455688e-01 3.509275987744331360e-02 3.197306394577026367e-02 -1.404656171798706055e-01 -2.883970504626631737e-03 3.450449556112289429e-02 5.324128866195678711e-01 2.290146946907043457e-01 2.027363032102584839e-01 -2.668419107794761658e-02 1.092127785086631775e-01 2.502394318580627441e-01 9.472478181123733521e-02 9.601932764053344727e-02 9.409682825207710266e-03
1.736607961356639862e-02 9.658926725387573242e-02 1.002168878912925720e-01 3.377519547939300537e-01 -8.090556599199771881e-03 4.888976737856864929e-02 -7.852297276258468628e-02 -2.089622020721435547e-01 2.024023830890655518e-01 -2.057840228080749512e-01 1.242202371358871460e-01 1.204242184758186340e-01 -7.005821447819471359e-03 3.790748864412307739e-02 2.437488734722137451e-01 -6.920284777879714966e-02 -2.153833210468292236e-01 -1.804411858320236206e-01 -4.063744544982910156e-01 -2.028639614582061768e-02 4.764563590288162231e-02 -3.738485574722290039e-01 -1.509619504213333130e-01 -2.008396759629249573e-02 1.185243427753448486e-01 2.090491950511932373e-01 -1.508030146360397339e-01 4.486639425158500671e-02 1.272589415311813354e-01 1.966981291770935059e-01 1.685829758644104004e-01 -2.439090907573699951e-01
-1.425045728683471680e-01 -1.500783115625381470e-01 7.766243070363998413e-02 -5.319128930568695068e-02 9.336346387863159180e-02 -2.645829021930694580e-01 2.188830226659774780e-01 -2.063852250576019287e-01 -1.154359709471464157e-02 -1.488129496574401855e-01 -1.168620679527521133e-02 4.687611162662506104e-01 -6.005313247442245483e-02 3.144074082374572754e-01 1.465388536453247070e-01 -1.207451075315475464e-01 -1.720927804708480835e-01 -1.047718599438667297e-01 -7.601305842399597168e-02 -5.265830084681510925e-02 -1.721138954162597656e-01 -2.426235675811767578e-01 -2.049577683210372925e-01 -1.569967903196811676e-02 -8.037120103836059570e-02 2.348050177097320557e-01 -3.096275925636291504e-01 9.237812459468841553e-02 1.007888317108154297e-01 -1.087692975997924805e-01 1.389009952545166016e-01 -1.060796454548835754e-01
6.806182861328125000e-02 8.224176242947578430e-03 -6.648956239223480225e-02 -9.727618843317031860e-02 -3.085005283355712891e-01 -1.024395003914833069e-01 -2.585826814174652100e-01 -1.138099506497383118e-01 9.726096689701080322e-02 -1.058283448219299316e-01 -3.707455843687057495e-02 5.132137537002563477e-01 1.050382107496261597e-01 1.194863393902778625e-01 1.877614408731460571e-01 3.968930616974830627e-02 -3.060617744922637939e-01 -1.391109824180603027e-01 -1.331307142972946167e-01 -2.179817855358123779e-02 -3.158846199512481689e-01 -5.837775021791458130e-02 -2.754157036542892456e-02 -1.107450500130653381e-01 -2.237858250737190247e-02 1.917125582695007324e-01 -8.505017310380935669e-02 1.710929870605468750e-01 3.101695775985717773e-01 -2.080735564231872559e-02 1.678379327058792114e-01 4.861372336745262146e-02
-3.165538236498832703e-02 1.370222866535186768e-01 1.526861935853958130e-01 1.080815419554710388e-01 4.815417900681495667e-02 -1.920451968908309937e-02 9.639646112918853760e-02 -1.102139577269554138e-01 1.222996637225151062e-01 -6.908713839948177338e-03 -1.130614504218101501e-01 5.322844982147216797e-01 8.715870976448059082e-02 -4.651817679405212402e-01 1.709139943122863770e-01 -2.737032771110534668e-01 -1.089246273040771484e-01 -6.490377709269523621e-03 -1.481919437646865845e-01 5.062062665820121765e-02 6.132338196039199829e-02 1.873880773782730103e-01 -1.583140343427658081e-01 -3.759561479091644287e-02 -4.647871106863021851e-02 1.955920606851577759e-01 -1.168334260582923889e-01 -6.434075534343719482e-02 2.954395711421966553e-01 -4.797906428575515747e-02 1.767530739307403564e-01 -3.247448429465293884e-02
-9.964621067047119141e-02 -6.876254826784133911e-02 1.899433434009552002e-01 8.497267216444015503e-02 1.405700147151947021e-01 -1.063105240464210510e-01 -3.727775439620018005e-02 -2.677042186260223389e-01 2.603140771389007568e-01 -2.537172734737396240e-01 2.216562479734420776e-01 2.070839703083038330e-01 -6.066111102700233459e-02 7.155972719192504883e-02 1.244991645216941833e-01 -4.634746536612510681e-02 1.698067411780357361e-02 -9.101870656013488770e-02 -1.742520779371261597e-01 -1.509038358926773071e-01 -3.072736784815788269e-02 -3.576332628726959229e-01 -3.906035423278808594e-01 8.412231504917144775e-02 1.992858946323394775e-01 2.139614075422286987e-01 -1.529262363910675049e-01 -1.777068898081779480e-02 1.852946728467941284e-01 -4.241844639182090759e-03 1.863773018121719360e-01 -2.425687164068222046e-01
6.584500893950462341e-03 1.937950402498245239e-01 -4.327818751335144043e-02 2.891244180500507355e-02 1.599403023719787598e-01 -1.824887692928314209e-01 -2.789002098143100739e-02 -1.225125119090080261e-01 5.011148750782012939e-02 -1.959467381238937378e-01 -1.452991217374801636e-01 -5.312861502170562744e-02 1.113223731517791748e-01 -6.094292923808097839e-02 3.125537335872650146e-01 2.634283900260925293e-01 -3.089216351509094238e-01 -4.017481580376625061e-02 -2.099671661853790283e-01 -1.243413686752319336e-01 -8.001330494880676270e-02 -8.583005517721176147e-02 5.207477137446403503e-02 1.539667397737503052e-01 1.100996285676956177e-01 4.153790175914764404e-01 3.785057067871093750e-01 2.594209462404251099e-02 1.654617190361022949e-01 -1.655988842248916626e-01 1.535309702157974243e-01 -1.823064535856246948e-01
-3.666031733155250549e-02 -1.620597206056118011e-02 -4.531635344028472900e-02 -1.457951068878173828e-01 2.481855824589729309e-02 -2.211934626102447510e-01 1.305119544267654419e-01 3.138530999422073364e-02 1.954862922430038452e-01 -1.054030433297157288e-01 8.246532827615737915e-02 1.724046617746353149e-01 5.406468361616134644e-02 -1.294990777969360352e-01 1.567352861166000366e-01 -1.079272851347923279e-01 -1.739823967218399048e-01 -2.853297628462314606e-02 -1.605414748191833496e-01 -1.628896594047546387e-01 -5.024889484047889709e-02 -4.995300173759460449e-01 -2.227403670549392700e-01 7.236824184656143188e-02 2.771846055984497070e-01 1.607755869626998901e-01 -1.180622130632400513e-01 -1.350421085953712463e-02 2.521570622920989990e-01 5.860500037670135498e-03 2.597500383853912354e-01 -3.571859598159790039e-01
-2.215934395790100098e-01 2.323848009109497070e-01 -1.642940789461135864e-01 6.332709640264511108e-02 -6.742113083600997925e-02 -2.297241389751434326e-01 1.024804413318634033e-01 -2.641130089759826660e-01 -8.115544170141220093e-02 -3.660249412059783936e-01 9.920869767665863037e-02 1.312364190816879272e-01 1.687031537294387817e-01 -3.296795189380645752e-01 4.037659987807273865e-02 1.619351208209991455e-01 -2.237149924039840698e-01 -9.867031872272491455e-02 -9.914564341306686401e-02 -1.130328625440597534e-01 1.599475741386413574e-01 1.492832452058792114e-01 -3.454177826642990112e-02 1.334122717380523682e-01 5.930253118276596069e-02 2.154455184936523438e-01 1.823450997471809387e-02 1.119201406836509705e-01 1.646522730588912964e-01 -1.080103293061256409e-01 3.767130970954895020e-01 5.434354767203330994e-02
2.130440771579742432e-01 2.392313256859779358e-02 -1.462796479463577271e-01 1.429499834775924683e-01 -2.838704921305179596e-02 1.664340309798717499e-02 -2.366956025362014771e-01 -5.197659730911254883e-01 1.879012770950794220e-02 -1.355088651180267334e-01 -9.606038033962249756e-02 2.841822803020477295e-01 -1.700290441513061523e-01 2.065762430429458618e-01 -1.068220660090446472e-02 -1.125290021300315857e-01 -1.988523006439208984e-01 -5.808046460151672363e-02 -1.165810748934745789e-01 -6.475169956684112549e-02 1.540158838033676147e-01 8.794215507805347443e-03 -1.496600061655044556e-01 9.118625521659851074e-02 5.399002227932214737e-03 1.823566406965255737e-01 1.501259952783584595e-01 -3.750473633408546448e-02 2.498034685850143433e-01 3.347499370574951172e-01 6.798641383647918701e-02 -2.008983194828033447e-01
-1.324291378259658813e-01 2.005656659603118896e-01 2.765998058021068573e-02 -9.292356669902801514e-02 2.426732629537582397e-01 3.003344126045703888e-02 1.972094923257827759e-02 -3.248633146286010742e-01 1.041677072644233704e-01 -4.234649532008916140e-04 -1.343213915824890137e-01 4.706726968288421631e-01 -8.438552916049957275e-02 -9.946472942829132080e-02 5.842200666666030884e-02 -4.133054316043853760e-01 -6.939110904932022095e-02 3.524466231465339661e-02 -3.862673416733741760e-02 3.528426587581634521e-02 -4.891494289040565491e-02 -1.663491688668727875e-02 1.131272464990615845e-01 -6.030121445655822754e-02 2.767190337181091309e-01 2.622931897640228271e-01 -1.608617454767227173e-01 8.536827564239501953e-02 7.843407243490219116e-02 -1.756220906972885132e-01 1.338267624378204346e-01 -2.531921863555908203e-01
-2.610330879688262939e-01 -1.644969880580902100e-01 7.925381511449813843e-02 -2.182520180940628052e-01 -6.669286638498306274e-02 2.667574584484100342e-02 7.621260732412338257e-02 -3.531778752803802490e-01 9.366108477115631104e-02 -2.662105858325958252e-01 1.688289642333984375e-01 3.211092650890350342e-01 -2.976362127810716629e-03 1.350228488445281982e-02 9.278945624828338623e-02 -7.978537678718566895e-02 -2.764794230461120605e-01 -2.287103831768035889e-01 -1.526638567447662354e-01 -1.110113561153411865e-01 -3.215311840176582336e-02 -1.364213079214096069e-01 -2.436204850673675537e-01 -1.681635156273841858e-02 -2.149577289819717407e-01 2.248854488134384155e-01 9.501895308494567871e-02 -2.206748127937316895e-01 6.540060788393020630e-02 -2.195783704519271851e-01 1.737233065068721771e-02 -1.944373100996017456e-01
1.089875251054763794e-01 -8.693885803222656250e-02 -1.055467352271080017e-01 5.713403970003128052e-02 1.136623248457908630e-01 -5.001148581504821777e-02 2.584391832351684570e-02 -2.913002669811248779e-01 -5.379569903016090393e-02 -3.516156077384948730e-01 -2.595348060131072998e-01 2.166067808866500854e-01 2.368811964988708496e-01 5.983144789934158325e-02 1.617292314767837524e-02 -1.879139095544815063e-01 9.379526600241661072e-03 -3.902314305305480957e-01 -1.821882277727127075e-02 1.140496581792831421e-01 6.757335364818572998e-02 2.515009045600891113e-02 -2.162343412637710571e-01 1.071067154407501221e-01 1.456830091774463654e-02 2.884239256381988525e-01 1.860179007053375244e-01 -1.458928287029266357e-01 5.789601057767868042e-02 -1.084168478846549988e-01 1.868276000022888184e-01 -3.327323198318481445e-01
-3.030124902725219727e-01 1.008660048246383667e-01 -1.797852069139480591e-01 2.714239060878753662e-01 8.624191582202911377e-02 -5.263998731970787048e-02 -1.501355171203613281e-01 -1.326888799667358398e-01 4.131472110748291016e-02 -1.147251948714256287e-01 4.393494129180908203e-02 3.837584853172302246e-01 1.468302309513092041e-01 1.874673515558242798e-01 1.411460638046264648e-01 -1.032351925969123840e-01 5.750423762947320938e-03 8.042673766613006592e-02 -1.985811442136764526e-01 -1.682950407266616821e-01 -2.295046448707580566e-01 -2.688615322113037109e-01 -2.867662310600280762e-01 2.297403514385223389e-01 -3.049212321639060974e-02 2.407724261283874512e-01 -1.480008289217948914e-02 7.463610917329788208e-02 1.884874850511550903e-01 -4.969562217593193054e-02 2.196596860885620117e-01 -7.166381180286407471e-02
2.837035953998565674e-01 1.878811269998550415e-01 2.610194087028503418e-01 -2.033333182334899902e-01 -2.066323161125183105e-01 6.993651390075683594e-02 -1.140420660376548767e-01 -3.486681282520294189e-01 1.483118981122970581e-01 -2.086016237735748291e-01 -1.111856102943420410e-01 5.129857659339904785e-01 -1.003111228346824646e-01 2.153590470552444458e-01 2.398352511227130890e-02 -8.796797133982181549e-03 -1.537939012050628662e-01 -8.250712603330612183e-02 -7.729873061180114746e-02 4.779685288667678833e-02 -5.553100723773241043e-03 -3.245918080210685730e-02 -2.023056298494338989e-01 7.155465334653854370e-02 -7.275243848562240601e-02 1.708439737558364868e-01 6.324617192149162292e-03 -7.593475282192230225e-02 1.700052767992019653e-01 1.904291063547134399e-01 -3.213835135102272034e-02 -4.599681869149208069e-02
-1.678019315004348755e-01 2.183189243078231812e-01 -1.768829673528671265e-02 -3.902338072657585144e-02 -3.157250955700874329e-02 7.622361183166503906e-02 -3.151780962944030762e-01 -2.387705631554126740e-02 -3.483020067214965820e-01 -2.174399346113204956e-01 -1.122894138097763062e-01 2.743245959281921387e-01 2.398771321168169379e-04 -2.224811613559722900e-01 2.301903367042541504e-01 1.298009697347879410e-02 -3.325225114822387695e-01 -3.936132788658142090e-02 -2.769132852554321289e-01 5.116474255919456482e-02 3.601060062646865845e-02 9.705542027950286865e-02 -2.873810008168220520e-02 3.009765744209289551e-01 -1.756760925054550171e-01 2.278884649276733398e-01 -1.926188617944717407e-01 -4.729766398668289185e-02 1.606503129005432129e-01 -5.329848080873489380e-02 8.218334615230560303e-02 7.370003312826156616e-02
-1.101059615612030029e-01 -1.677768826484680176e-01 -3.508132323622703552e-02 1.963850408792495728e-01 1.683613806962966919e-01 -6.836654245853424072e-02 -1.177657470107078552e-01 -1.334263533353805542e-01 -1.431220620870590210e-01 -1.900132000446319580e-01 -2.041318565607070923e-01 3.068987429141998291e-01 -6.397183239459991455e-02 2.062070816755294800e-01 3.015241958200931549e-02 2.867213785648345947e-01 3.173165023326873779e-02 1.308876574039459229e-01 -3.547990024089813232e-01 -2.496944069862365723e-01 6.273312121629714966e-02 -2.785630822181701660e-01 4.855508357286453247e-02 -1.042504683136940002e-01 2.215847373008728027e-01 2.494457811117172241e-01 3.451113030314445496e-02 -1.989967226982116699e-01 2.098915278911590576e-01 1.449890136718750000e-01 1.165235042572021484e-01 -3.416072577238082886e-02
-1.480755060911178589e-01 3.145920336246490479e-01 -4.452152550220489502e-02 2.176955193281173706e-01 7.503772526979446411e-02 -1.958985775709152222e-01 -1.436870396137237549e-01 1.204731059260666370e-03 1.228786632418632507e-01 -2.633334398269653320e-01 -2.631011903285980225e-01 3.287783861160278320e-01 5.696768313646316528e-02 1.473380997776985168e-02 4.678685963153839111e-02 1.516495645046234131e-02 3.083574026823043823e-02 1.573678553104400635e-01 -1.728330701589584351e-01 2.534301877021789551e-01 4.713371023535728455e-02 -2.752622961997985840e-01 -1.515594124794006348e-01 2.592414021492004395e-01 2.698671817779541016e-01 3.482528729364275932e-03 1.986848562955856323e-01 1.837131008505821228e-02 6.402935087680816650e-02 -8.910550922155380249e-02 2.754785120487213135e-01 -9.419484436511993408e-02
-8.001997321844100952e-02 2.455623596906661987e-01 -2.709549963474273682e-01 6.297380477190017700e-02 1.406740546226501465e-01 -2.532198280096054077e-02 -2.007052153348922729e-01 -6.523583084344863892e-02 1.539537310600280762e-01 -2.025224268436431885e-01 -4.165551662445068359e-01 2.683703303337097168e-01 -1.385505944490432739e-01 6.170892715454101562e-02 -1.212664134800434113e-02 -3.816152364015579224e-02 1.481332927942276001e-01 5.119336768984794617e-03 -1.956909745931625366e-01 1.857882142066955566e-01 -5.222627148032188416e-02 -2.316508889198303223e-01 -1.779286265373229980e-01 -9.733941406011581421e-02 2.974544465541839600e-01 3.062401115894317627e-01 6.339536607265472412e-02 -2.283798996359109879e-03 1.011342406272888184e-01 1.782083511352539062e-01 1.232892647385597229e-01 -1.424825936555862427e-01
8.889929391443729401e-03 9.848437458276748657e-02 -1.585036516189575195e-01 -8.316635340452194214e-02 -5.358544643968343735e-03 1.930595189332962036e-01 1.921863108873367310e-01 -1.810976266860961914e-01 -1.390086114406585693e-01 -4.517641291022300720e-02 -1.996788755059242249e-02 3.562316894531250000e-01 1.000128239393234253e-01 -1.049177497625350952e-01 1.496163755655288696e-01 2.092412300407886505e-02 -5.581341311335563660e-02 -1.879898309707641602e-01 -3.237650394439697266e-01 1.760636717081069946e-01 -1.175375580787658691e-01 -2.012564428150653839e-02 -2.831681072711944580e-01 2.734116017818450928e-01 2.186377299949526787e-03 2.438158541917800903e-01 8.405506610870361328e-02 6.714836508035659790e-02 1.632631421089172363e-01 3.653734028339385986e-01 2.792995870113372803e-01 7.765530794858932495e-02
3.407728299498558044e-02 6.557948142290115356e-02 -4.263709187507629395e-01 -4.873890429735183716e-03 1.654132306575775146e-01 -1.297851949930191040e-01 -3.856636583805084229e-02 -3.506795167922973633e-01 1.161215826869010925e-01 -1.234602257609367371e-01 -8.667510002851486206e-02 2.443007677793502808e-01 -4.905335977673530579e-02 1.658450514078140259e-01 3.008423373103141785e-02 -1.557039320468902588e-01 -5.544580519199371338e-02 1.013831198215484619e-01 -2.765353024005889893e-01 -1.411361843347549438e-01 -1.901663094758987427e-02 9.391390718519687653e-03 -6.715612858533859253e-02 3.148210346698760986e-01 6.353109329938888550e-02 9.278947860002517700e-02 1.460194736719131470e-01 1.426376402378082275e-01 4.672342836856842041e-01 -6.970554590225219727e-03 -8.016142249107360840e-02 -1.264194305986166000e-02
-8.517760038375854492e-02 -2.313784062862396240e-01 -5.488498881459236145e-02 -3.627263903617858887e-01 -1.184530109167098999e-01 1.339824348688125610e-01 -1.956055313348770142e-02 -2.501754462718963623e-01 -2.620085142552852631e-02 -3.892895281314849854e-01 2.177414149045944214e-01 1.864330023527145386e-01 7.109249383211135864e-02 1.096176803112030029e-01 3.949963748455047607e-01 -1.158873550593852997e-02 -1.406777799129486084e-01 1.323592662811279297e-01 -7.229869812726974487e-02 7.572487741708755493e-02 2.148445323109626770e-02 -1.763024777173995972e-01 -1.165395043790340424e-02 -5.045353993773460388e-02 -5.071469396352767944e-02 1.565384566783905029e-01 1.647375822067260742e-01 1.063173785805702209e-01 1.494408398866653442e-01 -1.589618250727653503e-02 1.072371304035186768e-01 -3.463319838047027588e-01
-3.329075500369071960e-02 -1.180119141936302185e-01 5.712257325649261475e-02 2.231214046478271484e-01 4.187619313597679138e-03 1.667188256978988647e-01 5.027366429567337036e-02 -1.153915971517562866e-01 6.746717542409896851e-02 -2.456457167863845825e-01 1.807842403650283813e-01 2.607412338256835938e-01 1.043343450874090195e-02 -9.835355728864669800e-02 3.488082066178321838e-02 -4.833018779754638672e-02 -1.224049832671880722e-02 1.018995419144630432e-01 -5.074461102485656738e-01 7.507573068141937256e-02 2.804364562034606934e-01 -1.672634631395339966e-01 1.291112415492534637e-02 7.437258493155241013e-03 1.016892343759536743e-01 3.602340519428253174e-01 -2.313953042030334473e-01 1.250770837068557739e-01 5.832531303167343140e-02 5.295431986451148987e-02 2.608955502510070801e-01 -2.127944380044937134e-01
5.573762953281402588e-02 1.414830088615417480e-01 -3.757383227348327637e-01 -2.261874824762344360e-02 3.828722611069679260e-02 -3.885187506675720215e-01 5.046549066901206970e-02 -2.624121904373168945e-01 4.827559459954500198e-03 -7.170782238245010376e-02 -2.436885377392172813e-03 2.301260381937026978e-01 -8.416438847780227661e-02 1.654873490333557129e-01 4.848086088895797729e-02 -4.595134407281875610e-02 -5.924813449382781982e-03 1.063589900732040405e-01 -1.989502161741256714e-01 -5.081691592931747437e-02 1.795811504125595093e-01 7.764730602502822876e-02 2.479156851768493652e-01 4.654167965054512024e-02 8.800677210092544556e-02 2.937166690826416016e-01 -5.673686042428016663e-02 -1.518683582544326782e-01 4.649592936038970947e-01 7.053525745868682861e-02 -9.966601431369781494e-02 -8.656419068574905396e-02
1.025170311331748962e-01 1.494690626859664917e-01 -6.311564706265926361e-03 2.046584337949752808e-02 -1.625311672687530518e-01 -1.927387267351150513e-01 8.004620671272277832e-02 -1.881527751684188843e-01 -7.601858675479888916e-02 -3.784811794757843018e-01 -1.143689528107643127e-01 3.846563696861267090e-01 2.478190325200557709e-02 -2.575049102306365967e-01 1.536425016820430756e-02 -3.819272294640541077e-02 1.639714688062667847e-01 -1.200708299875259399e-01 9.588032960891723633e-03 4.377554953098297119e-01 3.167653048876672983e-04 8.841086924076080322e-02 6.575374305248260498e-02 -1.283574104309082031e-01 -9.043933823704719543e-03 1.702419668436050415e-01 -1.174779459834098816e-01 -8.682154119014739990e-02 3.702249228954315186e-01 -6.026511080563068390e-03 1.228928789496421814e-01 -1.355796158313751221e-01
-6.224244087934494019e-02 6.556746363639831543e-02 -2.336192131042480469e-01 -8.905746042728424072e-02 1.975996345281600952e-01 1.719163507223129272e-01 -2.198979109525680542e-01 2.794691734015941620e-02 -1.332179605960845947e-01 -1.263975501060485840e-01 2.475951053202152252e-02 2.947301566600799561e-01 -1.790501028299331665e-01 1.166720874607563019e-02 1.420024931430816650e-01 1.899979561567306519e-01 -1.636006981134414673e-01 -8.717752993106842041e-02 1.299051381647586823e-02 4.307434260845184326e-01 -2.127997577190399170e-01 -2.126503288745880127e-01 -4.281976073980331421e-02 1.395398080348968506e-01 8.065617643296718597e-03 1.769548505544662476e-01 -1.817088574171066284e-01 -7.003238797187805176e-02 1.835194528102874756e-01 1.946642100811004639e-01 1.245794296264648438e-01 -3.371089696884155273e-01
4.751826170831918716e-03 1.744769513607025146e-01 -7.985444366931915283e-02 -8.279239386320114136e-02 2.212954014539718628e-01 -2.419456392526626587e-01 -2.439322881400585175e-02 -1.381750702857971191e-01 1.770880669355392456e-01 -2.374111413955688477e-01 -5.609061196446418762e-02 6.780549883842468262e-02 3.103042542934417725e-01 -1.287526935338973999e-01 3.388140797615051270e-01 2.093601077795028687e-01 -6.814908981323242188e-02 -2.444836497306823730e-01 -5.568148568272590637e-02 1.415423676371574402e-02 -1.305771321058273315e-01 5.783325061202049255e-02 -1.543055325746536255e-01 2.823329567909240723e-01 -1.150923296809196472e-01 2.326323539018630981e-01 2.179794162511825562e-01 -2.523665130138397217e-02 1.485720127820968628e-01 -1.143362894654273987e-01 3.125521540641784668e-01 -1.488648802042007446e-01
-7.832892239093780518e-02 -2.675802111625671387e-01 6.498792022466659546e-02 2.835869230329990387e-02 2.198269218206405640e-01 -1.376304328441619873e-01 -1.682650595903396606e-01 -1.748450100421905518e-01 2.828302979469299316e-01 -5.977996066212654114e-02 7.939373701810836792e-02 1.186416670680046082e-01 1.403944045305252075e-01 -1.056046932935714722e-01 4.862753450870513916e-01 9.499771893024444580e-02 -2.323368191719055176e-01 -2.385135181248188019e-02 -1.575871109962463379e-01 6.611044704914093018e-02 -2.202048199251294136e-03 -2.638214826583862305e-01 1.265086233615875244e-01 2.812424898147583008e-01 -7.145867496728897095e-02 2.657933831214904785e-01 -6.495751440525054932e-02 4.252053797245025635e-02 1.025795638561248779e-01 -9.712298214435577393e-02 6.754885613918304443e-02 -2.367078810930252075e-01
-2.892138957977294922e-01 4.084524512290954590e-02 1.031965166330337524e-01 1.395613998174667358e-01 -4.389514774084091187e-02 -6.608249247074127197e-02 5.357577279210090637e-02 -2.652171067893505096e-02 1.821782439947128296e-01 -4.786140024662017822e-01 2.970711588859558105e-01 3.760251998901367188e-01 -7.913889735937118530e-02 -5.553960055112838745e-02 3.356553018093109131e-01 -1.510659158229827881e-01 -1.128551438450813293e-01 -7.224629819393157959e-02 -1.121815666556358337e-01 8.747787028551101685e-02 -1.972390562295913696e-01 1.216862574219703674e-01 3.559238743036985397e-03 6.107600871473550797e-03 -1.483016610145568848e-01 1.425021439790725708e-01 1.940317153930664062e-01 -1.154118627309799194e-01 8.075724542140960693e-02 -1.361586898565292358e-01 1.503680944442749023e-01 -7.112941145896911621e-02
5.816701054573059082e-02 -8.726038783788681030e-02 -9.486871957778930664e-02 7.965949922800064087e-02 -3.229184076189994812e-02 -3.082207217812538147e-02 2.718839943408966064e-01 -1.129390820860862732e-01 1.471431553363800049e-01 -2.207123786211013794e-01 6.282801181077957153e-02 2.009619921445846558e-01 -6.732942163944244385e-02 -1.751224249601364136e-01 1.196619197726249695e-01 6.714493781328201294e-02 -2.166417539119720459e-01 1.380953341722488403e-01 -1.028421148657798767e-01 -1.271482855081558228e-01 -9.236943908035755157e-03 -5.300539731979370117e-01 -1.152772530913352966e-01 1.754446141421794891e-02 1.056648790836334229e-01 2.207524925470352173e-01 4.707647953182458878e-03 2.349108643829822540e-02 2.650428712368011475e-01 1.210694462060928345e-01 2.532761991024017334e-01 -3.454700112342834473e-01
-3.499650210142135620e-02 3.076721131801605225e-01 1.185530237853527069e-02 -5.922525003552436829e-02 8.353805541992187500e-02 7.144082803279161453e-03 1.072795391082763672e-01 -3.344837725162506104e-01 -3.313337564468383789e-01 -2.685984969139099121e-01 -2.747370004653930664e-01 6.872976571321487427e-02 -1.038593519479036331e-02 1.146659478545188904e-01 2.618834376335144043e-01 -1.577121913433074951e-01 -1.858480088412761688e-02 -4.540195688605308533e-02 -8.959850668907165527e-02 2.250960171222686768e-01 -1.602755300700664520e-02 1.481622010469436646e-01 3.129437565803527832e-02 1.090176030993461609e-01 1.198087930679321289e-01 1.294622421264648438e-01 1.872912198305130005e-01 -1.363854706287384033e-01 3.069706857204437256e-01 1.447346508502960205e-01 7.166156917810440063e-02 -3.161005079746246338e-01
-1.096142232418060303e-01 3.067244291305541992e-01 -2.080858796834945679e-01 -1.156091596931219101e-02 2.834267318248748779e-01 7.131838798522949219e-02 -1.118483170866966248e-01 -1.853872537612915039e-01 1.978272013366222382e-02 -4.797634482383728027e-02 -1.386259198188781738e-01 2.802125513553619385e-01 -2.463991641998291016e-01 5.967632308602333069e-02 -1.381177157163619995e-01 -1.899775862693786621e-01 -8.798954635858535767e-02 -1.439071446657180786e-02 -1.433685719966888428e-01 2.162652611732482910e-01 1.867287755012512207e-01 1.133497357368469238e-01 1.538146585226058960e-01 1.137026995420455933e-01 -2.395896799862384796e-02 3.056170344352722168e-01 -2.860862016677856445e-02 6.553702801465988159e-02 2.729678452014923096e-01 -1.091732904314994812e-01 2.154237627983093262e-01 -3.268032670021057129e-01
-1.255019009113311768e-01 1.665523052215576172e-01 -2.629232704639434814e-01 -1.228119656443595886e-01 1.522680371999740601e-02 -2.792074717581272125e-02 -1.878490447998046875e-01 -2.742400467395782471e-01 -2.379840165376663208e-01 -2.406735718250274658e-01 -1.204353198409080505e-01 1.818919479846954346e-01 -3.378665447235107422e-01 1.277249958366155624e-02 8.069206774234771729e-02 1.103069037199020386e-01 -1.551347523927688599e-01 6.936620175838470459e-02 -2.026987820863723755e-01 1.674643009901046753e-01 2.057993598282337189e-02 -1.162621229887008667e-01 -1.683329604566097260e-02 -6.384304910898208618e-02 9.746704995632171631e-02 -3.600616380572319031e-02 1.124345064163208008e-01 -4.609673619270324707e-01 4.160339385271072388e-02 8.718270808458328247e-02 2.373653650283813477e-01 -2.184828668832778931e-01
-9.716872125864028931e-02 1.049035191535949707e-01 1.821654289960861206e-01 -3.177503347396850586e-01 -1.053662076592445374e-01 -1.399965584278106689e-02 1.270586811006069183e-02 -1.790299117565155029e-01 -9.082410484552383423e-03 -2.114560306072235107e-01 7.978605479001998901e-02 2.133961617946624756e-01 2.591530680656433105e-01 -6.236512679606676102e-03 1.970709562301635742e-01 2.494346648454666138e-01 -1.260728687047958374e-01 -1.174067631363868713e-01 -3.694929182529449463e-01 2.671129442751407623e-02 -1.412751376628875732e-01 -2.207665890455245972e-01 -6.107820942997932434e-02 -2.113723605871200562e-01 6.716081500053405762e-02 9.300966560840606689e-02 -6.058985739946365356e-02 -7.251479662954807281e-03 4.038573801517486572e-01 8.416029810905456543e-02 -2.216074466705322266e-01 -1.293748170137405396e-01
2.873197197914123535e-02 8.176254481077194214e-02 -1.033738553524017334e-01 -3.779784440994262695e-01 -6.833197921514511108e-02 1.563843106850981712e-03 2.920873649418354034e-02 -2.466665394604206085e-02 -1.116332113742828369e-01 -2.610273361206054688e-01 -8.330197632312774658e-02 3.766022920608520508e-01 -2.062489837408065796e-02 -2.196059823036193848e-01 1.928194612264633179e-01 1.244288086891174316e-01 -3.411765694618225098e-01 -2.370998859405517578e-01 -2.948875725269317627e-01 -2.418324500322341919e-01 -1.121298596262931824e-01 -2.080660872161388397e-02 -1.308887749910354614e-01 1.250651106238365173e-02 -6.552635878324508667e-02 1.977559775114059448e-01 1.961783319711685181e-01 7.583330571651458740e-02 5.319057404994964600e-02 -2.033637464046478271e-01 4.599764477461576462e-03 -1.480662524700164795e-01
-3.593197464942932129e-02 1.492703985422849655e-02 -9.551010280847549438e-02 -2.322838306427001953e-01 2.917410433292388916e-02 1.483121812343597412e-01 -1.105489581823348999e-02 8.303444832563400269e-03 2.498043328523635864e-02 -3.839169144630432129e-01 -9.917336702346801758e-02 3.118734657764434814e-01 -2.963408641517162323e-02 1.562207788228988647e-01 3.552736639976501465e-01 -1.731785982847213745e-01 -4.427640736103057861e-01 -7.460868358612060547e-02 -8.216127753257751465e-02 -2.584687471389770508e-01 -3.747911378741264343e-02 -2.341389060020446777e-01 -1.900132596492767334e-01 1.528176218271255493e-01 6.742469966411590576e-02 6.734842807054519653e-02 1.164672821760177612e-01 -9.308758378028869629e-02 1.601080447435379028e-01 -4.628911614418029785e-02 -8.559642732143402100e-02 -1.360016465187072754e-01
-3.722934797406196594e-02 3.893101513385772705e-01 -2.034051418304443359e-01 -1.033699437975883484e-01 4.483573511242866516e-02 6.318461615592241287e-03 1.236579120159149170e-01 -4.634959995746612549e-02 -2.448817193508148193e-01 -1.851306706666946411e-01 -2.312317043542861938e-01 1.488777101039886475e-01 -6.371145695447921753e-02 9.710735827684402466e-02 1.092286556959152222e-01 -4.430659115314483643e-02 -1.482922583818435669e-01 7.665267214179039001e-03 -1.608804613351821899e-01 1.881143450736999512e-01 -1.655864901840686798e-02 1.545965224504470825e-01 1.601957827806472778e-01 7.770733535289764404e-02 3.367098793387413025e-02 2.333902120590209961e-01 4.064024388790130615e-01 1.267759944312274456e-03 2.277724146842956543e-01 -6.101892143487930298e-02 1.727970540523529053e-01 -3.644459545612335205e-01
-6.054277345538139343e-02 9.632066637277603149e-02 7.053223997354507446e-02 -1.710184067487716675e-01 -1.605774164199829102e-01 -1.675457507371902466e-01 -1.484431028366088867e-01 -7.845215499401092529e-02 -4.029357433319091797e-02 -3.458730280399322510e-01 -1.534539908170700073e-01 4.095996916294097900e-01 1.152385920286178589e-01 -1.457055658102035522e-01 6.569661945104598999e-02 -7.337735593318939209e-02 8.327092975378036499e-02 -2.426695078611373901e-01 2.538880109786987305e-01 1.612250804901123047e-01 1.740662567317485809e-02 1.573736816644668579e-01 1.565171331167221069e-01 2.366119325160980225e-01 4.215362295508384705e-02 2.701773941516876221e-01 6.705538369715213776e-03 3.178657218813896179e-02 3.094142973423004150e-01 -6.388741731643676758e-02 2.370311915874481201e-01 -1.426455974578857422e-01
8.363049477338790894e-02 1.192666068673133850e-01 5.850381031632423401e-02 -1.361715346574783325e-01 1.561169028282165527e-01 -5.156188458204269409e-02 -4.632675275206565857e-02 -6.134565174579620361e-02 1.729049384593963623e-01 -1.559829264879226685e-01 -5.907845869660377502e-02 5.474158003926277161e-02 2.473830282688140869e-01 -9.632319211959838867e-02 3.426294624805450439e-01 2.661018073558807373e-01 -1.369853764772415161e-01 3.638736158609390259e-02 -3.470084667205810547e-01 -1.925344206392765045e-02 -1.968405097723007202e-01 -6.999322026968002319e-02 3.712915256619453430e-02 1.842636764049530029e-01 -5.375067889690399170e-02 4.190919697284698486e-01 3.577921092510223389e-01 3.659051656723022461e-02 1.893797665834426880e-01 4.965849220752716064e-02 1.245343238115310669e-01 -1.513541489839553833e-01
1.477958709001541138e-01 1.027431190013885498e-01 -2.832468785345554352e-02 2.809367477893829346e-01 9.289319626986980438e-03 -6.737184524536132812e-02 1.323922425508499146e-01 7.282867282629013062e-02 1.492056846618652344e-01 -1.402121931314468384e-01 -7.621449232101440430e-02 3.302249610424041748e-01 4.340357333421707153e-02 -8.740229904651641846e-02 1.231583654880523682e-01 -2.698966860771179199e-02 -2.292191684246063232e-01 -1.792999505996704102e-01 -3.511793613433837891e-01 -9.179262816905975342e-02 2.546350657939910889e-01 -2.403449416160583496e-01 -7.809781283140182495e-02 7.812445610761642456e-02 2.677257061004638672e-01 3.822784721851348877e-01 -1.919050067663192749e-01 -7.503728382289409637e-03 9.401176124811172485e-02 2.119711227715015411e-02 1.240958049893379211e-01 -2.181328833103179932e-01
1.749869734048843384e-01 -5.174513533711433411e-02 -2.244100421667098999e-01 -1.081702858209609985e-01 -1.388049721717834473e-01 -1.351066231727600098e-01 -1.071854159235954285e-01 -1.091206222772598267e-01 -1.193775385618209839e-01 1.140331700444221497e-01 1.021113693714141846e-01 2.941064238548278809e-01 2.263008207082748413e-01 1.486772894859313965e-01 2.876468896865844727e-01 -7.453711330890655518e-02 3.008376434445381165e-02 2.610036432743072510e-01 -1.908522397279739380e-01 -4.684066027402877808e-02 -2.316909879446029663e-01 -8.202471584081649780e-02 -6.890654563903808594e-02 1.970700472593307495e-01 8.461547084152698517e-03 2.953038513660430908e-01 1.308925896883010864e-01 1.293324828147888184e-01 4.444493353366851807e-01 -3.647889196872711182e-02 1.248611956834793091e-01 -1.034368947148323059e-01
5.484117195010185242e-02 -1.230761259794235229e-01 -4.364520683884620667e-02 1.172128394246101379e-01 -8.477565646171569824e-02 -1.181093975901603699e-01 1.979243755340576172e-01 -2.802399694919586182e-01 -1.377028524875640869e-01 -2.587141394615173340e-01 -2.712647020816802979e-01 2.766468226909637451e-01 -7.240901468321681023e-04 -1.134765073657035828e-01 -1.973052024841308594e-01 -1.282208412885665894e-01 -3.702333569526672363e-01 -5.938937142491340637e-02 -2.637220919132232666e-01 8.276613056659698486e-02 -7.344901561737060547e-02 -1.144208163022994995e-01 -1.093535795807838440e-01 2.509531974792480469e-01 1.885509788990020752e-01 7.063256949186325073e-02 4.556467384099960327e-02 -3.014858067035675049e-01 6.084740534424781799e-02 -7.931064069271087646e-02 2.336655259132385254e-01 -1.207094639539718628e-01
-2.194483578205108643e-01 3.041221015155315399e-02 1.176964938640594482e-01 9.231342375278472900e-02 -4.024229943752288818e-02 1.021374464035034180e-01 -5.198610946536064148e-02 5.557691678404808044e-02 9.757471084594726562e-02 -3.940084576606750488e-01 2.599506080150604248e-01 3.179343044757843018e-01 -4.702413827180862427e-02 -1.588000357151031494e-02 2.748398780822753906e-01 -1.746948957443237305e-01 -1.121773011982440948e-02 -8.873991668224334717e-02 -1.082745492458343506e-01 1.938298493623733521e-01 -2.607754468917846680e-01 6.124396249651908875e-02 -3.635973855853080750e-02 -1.035678386688232422e-01 -1.820937246084213257e-01 2.862317562103271484e-01 1.887039840221405029e-01 -1.233836114406585693e-01 2.371102422475814819e-01 -1.958038508892059326e-01 1.718064546585083008e-01 -1.940806657075881958e-01
1.994321644306182861e-01 2.495371550321578979e-01 -4.568373842630535364e-04 -9.746252745389938354e-02 1.144053339958190918e-01 3.356499224901199341e-02 -2.174544632434844971e-01 -3.920023739337921143e-01 -1.725370734930038452e-01 -1.513687968254089355e-01 -5.579389631748199463e-02 4.429001212120056152e-01 1.076804846525192261e-01 1.989636272192001343e-01 -1.143901050090789795e-01 7.072484586387872696e-03 -1.732105016708374023e-01 7.180165499448776245e-02 -3.503262251615524292e-02 4.460300877690315247e-02 -2.435159310698509216e-02 5.679244920611381531e-02 -6.922830641269683838e-02 3.654187172651290894e-02 -3.689448162913322449e-02 2.212299853563308716e-01 2.040502578020095825e-01 1.008268147706985474e-01 2.216241061687469482e-01 2.295135706663131714e-01 -8.483802527189254761e-02 -3.124125599861145020e-01
-6.868360936641693115e-02 1.455967873334884644e-01 -5.382513999938964844e-02 -2.028394043445587158e-01 -2.506318390369415283e-01 2.046252228319644928e-02 -1.187202408909797668e-01 -1.152954921126365662e-01 -1.701034307479858398e-01 -5.626255646347999573e-02 3.013260066509246826e-01 4.115245938301086426e-01 7.741839438676834106e-02 5.857444833964109421e-03 2.082055062055587769e-01 2.457313090562820435e-01 -1.335364878177642822e-01 9.474784880876541138e-02 -2.398427277803421021e-01 2.181318998336791992e-01 -1.212365031242370605e-01 -1.706837862730026245e-01 -1.394676417112350464e-01 -8.254828304052352905e-02 1.254777461290359497e-01 1.937264949083328247e-01 -5.113717168569564819e-02 3.210308568668551743e-05 1.627181321382522583e-01 -1.574851274490356445e-01 -2.871825098991394043e-01 -2.139034420251846313e-01
-1.012868359684944153e-01 -5.596564337611198425e-02 -2.019027769565582275e-01 -2.225133217871189117e-02 -2.799290791153907776e-02 -1.250005662441253662e-01 -1.598460078239440918e-01 -1.036444678902626038e-02 1.113918703049421310e-02 -2.034339755773544312e-01 -1.572757363319396973e-01 3.848170638084411621e-01 3.938671201467514038e-02 2.789397239685058594e-01 9.389645606279373169e-02 1.797992587089538574e-01 -2.491966784000396729e-01 -2.325240075588226318e-01 -1.487072110176086426e-01 2.538087069988250732e-01 -2.190682739019393921e-01 -4.404655098915100098e-02 2.591547071933746338e-01 -3.183848783373832703e-02 2.069161534309387207e-01 1.678450703620910645e-01 -1.626469492912292480e-01 4.842203482985496521e-02 5.033447220921516418e-02 1.009291261434555054e-01 7.647828012704849243e-02 -3.595701456069946289e-01
-8.109937608242034912e-02 1.651981323957443237e-01 2.103389799594879150e-02 -6.812301278114318848e-02 1.887357831001281738e-01 -2.429527193307876587e-01 -3.253992646932601929e-03 -1.683727055788040161e-01 -1.821920722723007202e-01 -1.233451068401336670e-01 1.651545464992523193e-01 1.278978139162063599e-01 1.276177465915679932e-01 -1.021478995680809021e-01 1.251754313707351685e-01 -3.369039297103881836e-01 -5.667592212557792664e-02 -1.956120580434799194e-01 -3.881540596485137939e-01 2.572376281023025513e-02 1.993496119976043701e-01 7.419266551733016968e-02 1.432037949562072754e-01 2.041422575712203979e-01 -2.051010727882385254e-02 2.300013750791549683e-01 6.624428182840347290e-02 -1.700978875160217285e-01 1.361854225397109985e-01 1.571396142244338989e-01 2.072937637567520142e-01 -3.420907557010650635e-01
1.125619634985923767e-01 1.163314878940582275e-01 1.281445622444152832e-01 6.452037394046783447e-02 1.951356232166290283e-01 -4.783082753419876099e-02 1.312634497880935669e-01 -3.310972750186920166e-01 1.272397935390472412e-01 -8.347833901643753052e-02 -4.312825947999954224e-02 -5.756704602390527725e-03 7.225853204727172852e-02 -8.987170457839965820e-02 4.050346314907073975e-01 1.231576129794120789e-01 -3.605585172772407532e-02 -2.973112091422080994e-02 -3.442860245704650879e-01 -1.198828443884849548e-01 8.883937261998653412e-03 8.999936399050056934e-04 2.603386156260967255e-02 1.675720065832138062e-01 3.506326349452137947e-03 3.998478651046752930e-01 8.873219043016433716e-02 2.422663010656833649e-02 8.943307399749755859e-02 -2.626649439334869385e-01 2.224465161561965942e-01 -3.311644792556762695e-01
-9.264367073774337769e-02 5.713470280170440674e-02 -5.921669304370880127e-02 1.585391759872436523e-01 2.050517648458480835e-01 -1.107581555843353271e-01 1.821790784597396851e-01 -1.101199090480804443e-01 -2.529632449150085449e-01 -2.706696987152099609e-01 -5.212591961026191711e-02 4.319455325603485107e-01 -4.022667557001113892e-02 -3.162622079253196716e-02 6.970679759979248047e-02 -1.849211305379867554e-01 5.317419767379760742e-02 2.015423476696014404e-01 -1.296753138303756714e-01 -5.206292867660522461e-02 2.805922031402587891e-01 2.011538147926330566e-01 4.635750874876976013e-02 -1.032877340912818909e-01 1.073138862848281860e-01 9.880217164754867554e-02 1.434772312641143799e-01 6.735945492982864380e-02 2.341758310794830322e-01 1.105594635009765625e-02 4.375343322753906250e-01 6.228434294462203979e-02
-1.155606508255004883e-01 4.001854062080383301e-01 -1.138274595141410828e-01 -1.291223615407943726e-01 1.541191786527633667e-01 4.421645030379295349e-02 -2.841146849095821381e-02 -4.016708433628082275e-01 -6.573445349931716919e-02 -2.423628419637680054e-01 -1.211830899119377136e-01 3.461451530456542969e-01 -7.674103230237960815e-02 -1.072348207235336304e-01 -2.416397258639335632e-02 -3.036565780639648438e-01 -1.019311770796775818e-01 6.812581326812505722e-03 -1.474132109433412552e-02 -1.734913140535354614e-02 -1.566577851772308350e-01 1.449363529682159424e-01 7.710916548967361450e-02 1.029341369867324829e-01 1.671780943870544434e-01 8.523012697696685791e-02 8.899997174739837646e-02 2.187981009483337402e-01 2.023336738348007202e-01 -1.354725211858749390e-01 1.085168123245239258e-01 -2.572030127048492432e-01
1.395771503448486328e-01 -1.038320288062095642e-01 -3.453702330589294434e-01 2.531862631440162659e-02 2.118790596723556519e-01 2.302079349756240845e-01 1.959142647683620453e-02 -1.869377046823501587e-01 1.076007261872291565e-02 -1.431838423013687134e-01 1.954217851161956787e-01 2.253874391317367554e-01 9.007976390421390533e-03 7.044465839862823486e-02 2.193843722343444824e-01 1.486868411302566528e-01 -7.159532606601715088e-02 -5.981706827878952026e-02 -5.579140409827232361e-02 1.602025777101516724e-01 -2.143424376845359802e-02 2.054877877235412598e-01 8.672086149454116821e-02 1.884576305747032166e-02 -5.070383846759796143e-02 2.375474870204925537e-01 9.193240106105804443e-02 -2.969885766506195068e-01 1.581691652536392212e-01 6.811577826738357544e-02 3.986911177635192871e-01 -3.152825534343719482e-01
-1.940410882234573364e-01 -1.895227879285812378e-01 2.251964434981346130e-02 3.261049985885620117e-01 4.096135497093200684e-02 -1.140411123633384705e-01 -5.976299941539764404e-02 -6.550195068120956421e-02 -1.481609642505645752e-01 -2.133572697639465332e-01 -1.312209963798522949e-01 3.098445534706115723e-01 -5.675549805164337158e-02 6.217332184314727783e-02 1.497836112976074219e-01 -8.045269548892974854e-02 2.565828338265419006e-02 7.154083251953125000e-02 -3.193137645721435547e-01 8.631868660449981689e-02 1.685273498296737671e-01 -3.106375597417354584e-02 8.752874098718166351e-03 -1.195365041494369507e-01 1.391350924968719482e-01 6.078753247857093811e-02 3.137970566749572754e-01 -3.470556735992431641e-01 3.646845519542694092e-01 2.442525513470172882e-02 6.487412750720977783e-02 2.040871679782867432e-01
1.720211803913116455e-01 5.258776247501373291e-02 -1.122146397829055786e-01 -1.362164914608001709e-01 6.576136499643325806e-02 -1.626486778259277344e-01 1.822693347930908203e-01 1.231801658868789673e-01 1.042264625430107117e-01 -2.794511914253234863e-01 -2.349670790135860443e-02 1.735064983367919922e-01 -4.107386991381645203e-02 -1.642944961786270142e-01 9.253906458616256714e-02 6.173760816454887390e-02 -2.290593087673187256e-01 2.762971818447113037e-02 -2.342690229415893555e-01 -1.121110543608665466e-01 -2.424688450992107391e-02 -4.704858660697937012e-01 -2.304095476865768433e-01 5.026707425713539124e-02 2.456486374139785767e-01 1.651283204555511475e-01 8.617785573005676270e-02 -8.871202170848846436e-02 2.376946508884429932e-01 -8.765033632516860962e-02 1.164907664060592651e-01 -3.431516885757446289e-01
1.713170558214187622e-01 -9.514318406581878662e-02 -1.304404288530349731e-01 -1.105026304721832275e-01 -4.657981172204017639e-02 -2.226383090019226074e-01 2.793460786342620850e-01 8.558315783739089966e-02 5.030609667301177979e-02 -2.884461581707000732e-01 5.076744034886360168e-02 2.729205489158630371e-01 -9.587970376014709473e-02 -7.731316238641738892e-02 1.941051334142684937e-02 3.906639665365219116e-02 -2.358817607164382935e-01 -5.841892585158348083e-02 -2.244412340223789215e-02 -4.874530062079429626e-02 -1.146978363394737244e-01 -4.832379817962646484e-01 3.638612851500511169e-02 1.328229457139968872e-01 1.652829796075820923e-01 1.321046352386474609e-01 6.188722327351570129e-02 -2.553130388259887695e-01 1.779511272907257080e-01 -7.770440727472305298e-02 2.127175480127334595e-01 -3.018230795860290527e-01
-2.448319084942340851e-02 -9.090654551982879639e-03 -1.517778038978576660e-01 -1.077749207615852356e-01 -2.208376377820968628e-01 -1.785391867160797119e-01 -2.301227301359176636e-01 -1.227525174617767334e-01 8.443969488143920898e-02 -6.448175013065338135e-02 -2.149403095245361328e-02 4.372470378875732422e-01 4.373729228973388672e-02 1.248760521411895752e-01 3.318305909633636475e-01 -7.392483949661254883e-02 -1.190384775400161743e-01 2.131583914160728455e-02 9.091673418879508972e-03 -9.516957402229309082e-02 -3.085807561874389648e-01 -2.079598158597946167e-01 7.652752846479415894e-02 -1.136631146073341370e-01 -4.254976660013198853e-02 1.989586651325225830e-01 -5.428956821560859680e-02 1.655923277139663696e-01 4.169335067272186279e-01 -3.991328179836273193e-02 2.273966819047927856e-01 -8.290964178740978241e-03
-1.782504916191101074e-01 1.146469861268997192e-01 1.468240320682525635e-01 -2.884986437857151031e-02 2.420183867216110229e-01 -2.542768418788909912e-01 -1.270962059497833252e-01 2.677174657583236694e-02 -2.023248821496963501e-01 3.441237658262252808e-02 1.041463539004325867e-01 4.227496683597564697e-01 6.140650715678930283e-03 -1.013497486710548401e-01 -1.063373126089572906e-02 -2.571433186531066895e-01 -1.314611136913299561e-01 8.689464628696441650e-02 -3.066498935222625732e-01 2.888001799583435059e-01 1.511565595865249634e-01 -1.443735212087631226e-01 -1.627532243728637695e-01 3.226362466812133789e-01 -2.613667771220207214e-02 1.917677670717239380e-01 -1.291155535727739334e-02 -5.740296468138694763e-02 6.957772374153137207e-02 1.910941600799560547e-01 7.902041077613830566e-02 -1.389081329107284546e-01
-1.513041704893112183e-01 8.975572884082794189e-02 2.054831758141517639e-02 -8.898735046386718750e-03 -2.816316485404968262e-02 -1.859789788722991943e-01 6.394974421709775925e-03 1.920756250619888306e-01 3.841845318675041199e-03 -1.135326027870178223e-01 8.820052444934844971e-02 4.580618143081665039e-01 -1.034089829772710800e-03 -1.243371423333883286e-02 -4.144416749477386475e-02 1.582915633916854858e-01 4.537027329206466675e-03 -2.632090747356414795e-01 -9.498898684978485107e-02 4.786601290106773376e-02 -6.737013161182403564e-02 -2.825552225112915039e-01 -1.784628331661224365e-01 4.584644734859466553e-02 3.307045623660087585e-02 2.146640866994857788e-01 -9.939108043909072876e-02 -1.777589507400989532e-02 7.537869364023208618e-02 -1.808994561433792114e-01 4.548110365867614746e-01 -3.704473376274108887e-01
1.214130148291587830e-01 1.044187396764755249e-01 4.885801300406455994e-02 -1.257059276103973389e-01 8.901979774236679077e-02 -3.881137818098068237e-02 -1.036909818649291992e-01 3.287834301590919495e-02 -1.698890179395675659e-01 -1.963035017251968384e-02 -8.225930482149124146e-02 4.556833207607269287e-01 -1.474639028310775757e-01 1.542145013809204102e-01 2.876174151897430420e-01 2.194661051034927368e-01 1.034822538495063782e-01 -1.321383863687515259e-01 -3.076606392860412598e-01 9.570356458425521851e-02 -2.420034557580947876e-01 -1.057247146964073181e-01 1.555411983281373978e-02 -2.136611789464950562e-01 3.329560756683349609e-01 2.223076671361923218e-01 2.163124382495880127e-01 7.319993525743484497e-02 7.376883924007415771e-02 1.566697955131530762e-01 1.181094646453857422e-01 -1.041050627827644348e-01
-3.256589174270629883e-01 -1.167954225093126297e-02 1.251892149448394775e-01 6.634981930255889893e-02 1.079962998628616333e-01 -2.114032767713069916e-02 -1.895325630903244019e-02 -4.410460591316223145e-02 1.419370174407958984e-01 -3.842155933380126953e-01 1.097349077463150024e-01 4.365625977516174316e-01 -8.726780116558074951e-02 -3.520020097494125366e-02 3.862590789794921875e-01 -1.270740628242492676e-01 -3.388381749391555786e-02 -1.092421635985374451e-02 -1.876600235700607300e-01 2.029997408390045166e-01 -2.524834275245666504e-01 8.773390203714370728e-02 -4.067777469754219055e-02 -8.379986882209777832e-02 -1.087894663214683533e-01 6.208898872137069702e-02 1.408900469541549683e-01 -1.204984560608863831e-01 1.769606769084930420e-01 -2.345004975795745850e-01 -4.550608340650796890e-03 -1.432628482580184937e-01
-1.957270801067352295e-01 -2.452946268022060394e-02 1.198259815573692322e-01 -2.086451649665832520e-01 7.694198936223983765e-02 9.699668735265731812e-02 1.587650030851364136e-01 -9.904871135950088501e-02 1.102289929986000061e-02 -4.811371862888336182e-01 2.088851034641265869e-01 1.369207948446273804e-01 1.695265807211399078e-02 1.156886667013168335e-01 3.064943850040435791e-01 5.357045447453856468e-04 -1.478257328271865845e-01 1.045448482036590576e-01 -1.686550825834274292e-01 7.316392380744218826e-03 1.860035955905914307e-01 -1.470054686069488525e-01 -8.145397156476974487e-02 1.656815223395824432e-02 -1.724929511547088623e-01 2.308573424816131592e-01 3.512052446603775024e-02 2.046972066164016724e-01 3.749141097068786621e-01 7.514842599630355835e-02 -1.177869830280542374e-02 -2.330671697854995728e-01
-4.832420498132705688e-02 6.655387114733457565e-03 -2.278985530138015747e-01 1.219445746392011642e-02 7.961238175630569458e-02 1.276241056621074677e-02 6.156741455197334290e-02 -2.044646888971328735e-01 -9.194000065326690674e-02 -3.009895086288452148e-01 -1.077775210142135620e-01 1.582530140876770020e-01 -1.388976424932479858e-01 1.321883201599121094e-01 -2.374287545680999756e-01 -2.157586663961410522e-01 -6.249026395380496979e-03 -2.392835319042205811e-01 -2.098902612924575806e-01 6.486751139163970947e-02 1.114124208688735962e-01 1.205107420682907104e-01 -1.016725301742553711e-01 1.333724260330200195e-01 1.424542218446731567e-01 2.647095620632171631e-01 6.605905294418334961e-02 -1.457903683185577393e-01 1.977226734161376953e-01 -3.160238638520240784e-02 1.451249569654464722e-01 -5.294175148010253906e-01
-2.253194898366928101e-01 -4.179972689598798752e-03 -1.538172960281372070e-01 1.260975450277328491e-01 -2.032815068960189819e-01 -1.239132136106491089e-01 -3.379943966865539551e-01 -2.797580659389495850e-01 -5.374800786375999451e-02 -6.677928566932678223e-02 -1.771477423608303070e-02 2.429567426443099976e-01 1.950446665287017822e-01 -1.427403185516595840e-02 2.029310166835784912e-01 -2.249903511255979538e-03 -2.372371107339859009e-01 2.995098568499088287e-02 -2.631494104862213135e-01 -7.760417461395263672e-02 -2.031597942113876343e-01 -5.586581304669380188e-02 -1.014305204153060913e-01 1.175488680601119995e-01 -2.540171742439270020e-01 1.839726418256759644e-01 -2.411033809185028076e-01 -1.884823106229305267e-02 3.502336740493774414e-01 -1.039302945137023926e-01 8.606892824172973633e-02 -1.251771301031112671e-01
-2.669356018304824829e-02 -6.674038618803024292e-02 -4.733335599303245544e-02 1.166300103068351746e-02 2.869898676872253418e-01 -2.246001064777374268e-01 -6.986522674560546875e-02 -6.608469039201736450e-02 -8.974035084247589111e-02 -2.647900879383087158e-01 8.554845303297042847e-02 2.284954041242599487e-01 -3.515759706497192383e-01 3.778703510761260986e-02 7.725876569747924805e-02 1.194197162985801697e-01 2.272217422723770142e-01 1.782064884901046753e-01 -5.762571841478347778e-02 -3.822013968601822853e-03 2.716136574745178223e-01 -1.134059131145477295e-01 5.403821170330047607e-02 3.533162176609039307e-01 1.837011277675628662e-01 1.632517725229263306e-01 2.442006170749664307e-01 -1.793327927589416504e-01 2.357354611158370972e-01 -3.377231955528259277e-02 2.220930159091949463e-01 -9.001243114471435547e-02
2.166203111410140991e-01 2.827467918395996094e-01 8.943016082048416138e-02 -2.356241270899772644e-02 -2.758760191500186920e-02 -2.373103797435760498e-01 7.752393186092376709e-02 -5.517235770821571350e-02 3.694990277290344238e-02 -2.678885161876678467e-01 -2.369169332087039948e-02 3.024815618991851807e-01 -1.424198746681213379e-01 -4.978490993380546570e-02 9.851378947496414185e-02 9.132219105958938599e-02 1.146310567855834961e-02 -9.613453596830368042e-02 -1.881081312894821167e-01 4.345291852951049805e-01 -1.110423728823661804e-01 6.595961749553680420e-02 -2.129044979810714722e-01 -9.301371872425079346e-02 1.337359547615051270e-01 9.747294336557388306e-02 2.417267262935638428e-01 6.712632253766059875e-03 3.329324126243591309e-01 -2.730629593133926392e-02 6.169734895229339600e-02 -2.948887646198272705e-01
-2.037727534770965576e-01 2.293005734682083130e-01 1.063062101602554321e-01 1.240994334220886230e-01 2.063227891921997070e-01 2.154645472764968872e-01 9.723153710365295410e-02 -2.208149880170822144e-01 1.130597516894340515e-01 -8.605076372623443604e-02 -6.740242242813110352e-02 5.014204382896423340e-01 -5.520192161202430725e-02 -1.100904569029808044e-01 5.022460222244262695e-02 -3.230843842029571533e-01 -2.326618731021881104e-01 6.975966691970825195e-02 -5.789295304566621780e-03 1.019396912306547165e-02 5.649685859680175781e-02 -2.796106226742267609e-02 4.632994532585144043e-02 -1.516868323087692261e-01 2.534628510475158691e-01 2.364252656698226929e-01 -7.410679757595062256e-02 -1.645998656749725342e-02 1.148415207862854004e-01 2.673142589628696442e-02 1.692001074552536011e-01 -2.776031196117401123e-01
1.432712823152542114e-01 1.162639004178345203e-03 -2.190529406070709229e-01 1.184870824217796326e-01 1.100396085530519485e-02 1.359717398881912231e-01 -2.036617137491703033e-02 -3.534758388996124268e-01 -1.884927898645401001e-01 -3.671368360519409180e-01 -1.587719917297363281e-01 3.461062014102935791e-01 -7.681223005056381226e-02 7.425453513860702515e-02 5.313452705740928650e-02 2.794407680630683899e-02 -3.496893942356109619e-01 -4.248599335551261902e-02 -1.025904621928930283e-02 -2.195076830685138702e-02 -1.986595243215560913e-01 -1.732248514890670776e-01 -1.265880763530731201e-01 -1.753948926925659180e-01 9.183762967586517334e-02 -1.102756187319755554e-01 4.652803391218185425e-02 -1.670143194496631622e-02 1.692530810832977295e-01 9.428210556507110596e-02 -8.314120024442672729e-02 -3.670452535152435303e-01
9.884763509035110474e-02 2.265457995235919952e-02 6.396459043025970459e-02 2.409507185220718384e-01 1.088562086224555969e-01 4.227109719067811966e-03 1.416617184877395630e-01 -1.905480772256851196e-01 8.543875813484191895e-02 -3.064382970333099365e-01 -6.015855818986892700e-02 4.543541073799133301e-01 -1.055125240236520767e-02 2.116799503564834595e-01 -1.964271962642669678e-01 -1.424852907657623291e-01 -3.127302229404449463e-02 5.131701752543449402e-02 -2.601433992385864258e-01 7.497180253267288208e-02 5.487171467393636703e-03 2.637390233576297760e-02 -7.752107828855514526e-02 4.450824484229087830e-02 1.682253330945968628e-01 1.647535860538482666e-01 3.020428717136383057e-01 -7.378967851400375366e-02 2.699020802974700928e-01 -2.509819716215133667e-02 2.679396867752075195e-01 2.474808394908905029e-01
2.972067892551422119e-02 -9.406470507383346558e-02 -7.164997607469558716e-02 -1.061608791351318359e-01 8.558699488639831543e-02 -8.880165964365005493e-02 1.323281787335872650e-02 -5.227146297693252563e-02 7.263668626546859741e-02 5.246557667851448059e-02 -9.356046468019485474e-02 4.133448004722595215e-01 4.499621689319610596e-02 2.221103012561798096e-01 9.372100979089736938e-02 4.456556215882301331e-02 -3.032307922840118408e-01 -1.390851885080337524e-01 -2.842436432838439941e-01 2.819506227970123291e-01 -1.734688580036163330e-01 -2.188410013914108276e-01 5.866179242730140686e-02 1.832696795463562012e-01 1.122738793492317200e-01 2.384372502565383911e-01 -3.359481096267700195e-01 1.979821175336837769e-02 8.509369939565658569e-02 1.102065574377775192e-02 2.971589937806129456e-02 -3.583723306655883789e-01
1.236746534705162048e-01 2.790036611258983612e-02 1.148859113454818726e-01 1.119171008467674255e-01 -4.142047464847564697e-02 2.207185626029968262e-01 -1.136627048254013062e-01 -3.526951372623443604e-01 -3.533761203289031982e-01 -1.889249533414840698e-01 -2.261215895414352417e-01 2.851209044456481934e-01 -9.821806102991104126e-02 2.396507710218429565e-01 1.025826260447502136e-01 -1.384032368659973145e-01 -2.687315940856933594e-01 5.135629326105117798e-02 -2.090699411928653717e-02 -7.372758537530899048e-02 -5.336546339094638824e-03 1.862799003720283508e-02 -6.026090681552886963e-02 1.163027901202440262e-02 6.166605278849601746e-02 3.016117513179779053e-01 1.516076922416687012e-01 -1.450337171554565430e-01 3.412285447120666504e-01 1.402590572834014893e-01 -3.810244426131248474e-02 -1.395843923091888428e-01
1.389976441860198975e-01 -1.100595593452453613e-01 -9.682300686836242676e-02 -3.165399283170700073e-02 -1.013573482632637024e-01 -9.245692193508148193e-02 -5.734181031584739685e-02 -4.562608301639556885e-01 -2.010727375745773315e-01 2.924278844147920609e-03 -1.355622243136167526e-02 3.222827911376953125e-01 8.139702677726745605e-02 7.459913939237594604e-02 2.304171919822692871e-01 -1.581501364707946777e-01 -2.630046308040618896e-01 -2.571642026305198669e-02 -1.744361668825149536e-01 4.261825978755950928e-02 -1.709885895252227783e-01 7.159510254859924316e-02 -1.134026125073432922e-01 5.203211680054664612e-02 3.853164613246917725e-01 2.477036416530609131e-02 3.330357074737548828e-01 1.071124821901321411e-01 6.996673345565795898e-02 1.822749078273773193e-01 -2.108833007514476776e-02 -1.763050854206085205e-01
-1.724850945174694061e-02 3.894186019897460938e-01 -1.574930548667907715e-01 3.578439354896545410e-03 1.714455485343933105e-01 4.388774558901786804e-02 7.042691111564636230e-02 -2.005235403776168823e-01 -2.935431525111198425e-02 -1.481717973947525024e-01 -7.790274173021316528e-02 1.761808991432189941e-01 -5.435785651206970215e-02 -5.131965875625610352e-02 1.639888435602188110e-01 2.017964422702789307e-01 -1.269008517265319824e-01 -1.757566258311271667e-02 -1.532915681600570679e-01 5.552100762724876404e-02 1.924963444471359253e-01 2.116632759571075439e-01 -4.714560136198997498e-02 2.883551716804504395e-01 4.698616266250610352e-02 1.517465263605117798e-01 3.887749910354614258e-01 5.538025498390197754e-02 1.693687587976455688e-01 2.870321273803710938e-02 6.532821804285049438e-02 -4.360911846160888672e-01
-1.104354336857795715e-01 -1.814684830605983734e-02 -3.284028545022010803e-02 -1.661890000104904175e-01 -4.142127931118011475e-02 -3.617973625659942627e-01 -5.045269057154655457e-02 -2.877273559570312500e-01 -2.692231237888336182e-01 -3.286857903003692627e-01 -1.712346822023391724e-01 3.245636224746704102e-01 1.378450244665145874e-01 -1.060013622045516968e-01 -8.593892306089401245e-02 1.159604936838150024e-01 6.835372745990753174e-02 5.885965749621391296e-02 -2.212832719087600708e-01 2.986507117748260498e-02 -2.261746078729629517e-01 -1.105707138776779175e-01 1.314755380153656006e-01 1.498953551054000854e-01 -1.412704288959503174e-01 -8.578275889158248901e-02 -4.271303862333297729e-02 -5.892713740468025208e-02 3.094660937786102295e-01 -1.208375990390777588e-01 9.616073220968246460e-02 -2.474330663681030273e-01
-2.139995247125625610e-01 -1.455949991941452026e-01 1.004428938031196594e-01 2.024403540417551994e-03 -7.186494767665863037e-02 -1.810739040374755859e-01 -7.249850034713745117e-02 -9.418336302042007446e-02 1.144584417343139648e-01 -2.600122801959514618e-02 1.453687995672225952e-01 3.501714766025543213e-01 -1.164639741182327271e-02 2.330887913703918457e-01 1.366529315710067749e-01 1.673714369535446167e-01 -2.244877368211746216e-01 4.289728403091430664e-02 -1.709021031856536865e-01 1.094442903995513916e-01 -1.819759756326675415e-01 -1.970046907663345337e-01 2.676637172698974609e-01 9.699515998363494873e-02 -1.360974013805389404e-01 3.985689580440521240e-01 -1.894714683294296265e-01 -2.578162252902984619e-01 9.279078990221023560e-02 1.051446571946144104e-01 -8.920828253030776978e-02 -2.416230738162994385e-01
-1.184067968279123306e-02 1.978700011968612671e-01 -2.837339341640472412e-01 -1.127770543098449707e-01 3.941223025321960449e-02 -1.097666621208190918e-01 -9.205070883035659790e-02 -3.908013105392456055e-01 -1.238526254892349243e-01 -2.750159502029418945e-01 -7.765421271324157715e-02 3.809187710285186768e-01 5.975459888577461243e-02 -2.811900675296783447e-01 6.280480325222015381e-02 -1.342254877090454102e-01 9.059137105941772461e-02 -7.820838131010532379e-03 -9.367274492979049683e-02 8.418097347021102905e-02 -1.545128524303436279e-01 6.526250392198562622e-02 8.807276189327239990e-02 3.241022825241088867e-01 1.705061942338943481e-01 8.297956734895706177e-02 -1.311835497617721558e-01 7.110776007175445557e-02 3.292437791824340820e-01 8.183474093675613403e-02 5.003230180591344833e-03 -8.701884746551513672e-02
1.586675792932510376e-01 -1.511150691658258438e-02 1.319993585348129272e-01 -8.933063596487045288e-02 -1.781646758317947388e-01 -2.326326072216033936e-01 -4.121815785765647888e-02 -8.602397143840789795e-02 -1.700984388589859009e-01 -2.511371970176696777e-01 7.088367640972137451e-02 2.605759203433990479e-01 -3.994013741612434387e-02 -2.509386539459228516e-01 4.457759484648704529e-02 -1.086667999625205994e-01 -4.492481052875518799e-02 -1.977671682834625244e-01 -2.726514637470245361e-01 2.782189548015594482e-01 1.855882704257965088e-01 3.170278668403625488e-01 2.237264253199100494e-02 2.011245489120483398e-01 -1.082802712917327881e-01 2.214870005846023560e-01 3.737533465027809143e-02 -2.362945526838302612e-01 2.419343888759613037e-01 1.285944283008575439e-01 1.858210116624832153e-01 -1.206509172916412354e-01
-3.083939552307128906e-01 1.038046181201934814e-01 2.535443380475044250e-02 1.863568425178527832e-01 7.731816172599792480e-02 -3.561769798398017883e-02 -1.148587837815284729e-01 -1.822314970195293427e-02 5.026065185666084290e-02 -4.241691529750823975e-01 3.147402107715606689e-01 3.040167093276977539e-01 -7.570434361696243286e-02 -1.487749256193637848e-02 3.310693502426147461e-01 -9.650611132383346558e-02 -9.061596542596817017e-02 -3.986582532525062561e-02 -7.717343396507203579e-04 1.103845611214637756e-01 -2.406177371740341187e-01 1.415274012833833694e-02 -5.742506124079227448e-03 1.922024646773934364e-03 -1.863964945077896118e-01 8.218368142843246460e-02 1.417010575532913208e-01 -2.311163246631622314e-01 1.004508435726165771e-01 -2.864306271076202393e-01 2.786240354180335999e-02 -2.261598110198974609e-01
1.877493709325790405e-01 1.713798046112060547e-01 -1.367839574813842773e-01 -2.767780721187591553e-01 -2.888831496238708496e-01 -8.948479592800140381e-02 -1.319315284490585327e-01 -2.211375534534454346e-01 6.189255416393280029e-02 -1.432173848152160645e-01 2.885664068162441254e-02 4.027965068817138672e-01 1.271900385618209839e-01 8.006065338850021362e-02 -1.002272441983222961e-01 -3.087621554732322693e-02 -7.065283507108688354e-02 -5.613783374428749084e-02 -4.129987955093383789e-01 -8.729207515716552734e-02 3.355851024389266968e-02 -1.528792232275009155e-01 -6.665223836898803711e-02 -1.066129580140113831e-01 -1.691503636538982391e-02 4.457494616508483887e-01 -7.245074212551116943e-02 5.440850183367729187e-02 9.428519010543823242e-02 1.257167756557464600e-01 -4.824864864349365234e-02 2.098608203232288361e-02
-2.321652509272098541e-02 1.184844747185707092e-01 1.386575549840927124e-01 -7.783298194408416748e-02 1.515218764543533325e-01 -8.952809870243072510e-02 -6.106366217136383057e-02 -1.165132224559783936e-01 8.777503669261932373e-02 -4.242330789566040039e-03 5.953352898359298706e-02 2.553597986698150635e-01 2.754637598991394043e-01 -1.495666801929473877e-01 3.256894350051879883e-01 -7.970257103443145752e-02 -3.119397759437561035e-01 -2.863256037235260010e-01 -2.542906105518341064e-01 1.439380645751953125e-01 -1.110430900007486343e-02 1.023174747824668884e-01 2.376230619847774506e-02 6.222568079829216003e-02 -1.383414715528488159e-01 2.083511948585510254e-01 2.637422680854797363e-01 1.786803156137466431e-01 1.016879901289939880e-01 -1.050804853439331055e-01 3.959794044494628906e-01 5.283646658062934875e-02
-1.008426398038864136e-01 1.293954700231552124e-01 -2.927000448107719421e-02 -9.674432687461376190e-03 4.311731085181236267e-02 -1.717253923416137695e-01 -3.125345706939697266e-02 -2.205208130180835724e-02 -2.757304608821868896e-01 -1.827170252799987793e-01 -1.557578891515731812e-01 2.602016329765319824e-01 1.461009383201599121e-01 -2.277185469865798950e-01 3.251082301139831543e-01 1.472800821065902710e-01 -3.137286007404327393e-01 1.818399727344512939e-01 -2.134633213281631470e-01 -1.157343853265047073e-02 1.622873544692993164e-01 -1.346109509468078613e-01 -1.715406328439712524e-01 -5.488087609410285950e-02 -1.260129828006029129e-02 2.574740350246429443e-01 1.689010113477706909e-01 1.993057429790496826e-01 1.855796277523040771e-01 1.651948690414428711e-01 -2.567214705049991608e-02 -2.935671210289001465e-01
-4.301469027996063232e-02 -4.039481654763221741e-02 -1.606011879630386829e-03 8.262866735458374023e-02 6.721997167915105820e-03 -3.112873435020446777e-02 -6.461953371763229370e-02 6.409756839275360107e-02 1.031710579991340637e-01 -2.839997708797454834e-01 -9.007558226585388184e-02 3.185746967792510986e-01 1.286446750164031982e-01 -8.392152935266494751e-02 1.697699278593063354e-01 3.350959345698356628e-02 -2.905362546443939209e-01 -1.920312047004699707e-01 -2.461126446723937988e-01 -1.616493165493011475e-01 -3.320385515689849854e-01 -2.505828440189361572e-01 5.440821405500173569e-03 5.070362240076065063e-02 -3.186987712979316711e-02 1.630527526140213013e-01 -3.168981373310089111e-01 -6.624187529087066650e-02 2.351255416870117188e-01 -2.108291536569595337e-02 3.448081612586975098e-01 -1.878366917371749878e-01
2.082235179841518402e-02 2.076823115348815918e-01 -2.660970948636531830e-02 -4.474236071109771729e-02 -7.216031849384307861e-02 -2.718015313148498535e-01 -2.892185933887958527e-02 -1.362318396568298340e-01 -2.470121383666992188e-01 -3.751609027385711670e-01 -6.005559861660003662e-02 4.132315218448638916e-01 8.427841216325759888e-02 -2.352797389030456543e-01 -1.183352172374725342e-01 4.681574553251266479e-02 -1.470908969640731812e-01 1.512764394283294678e-01 -3.955766186118125916e-02 2.644658088684082031e-01 -2.489738911390304565e-02 7.366598397493362427e-02 2.526374459266662598e-01 1.567855030298233032e-01 1.070490628480911255e-01 5.219350010156631470e-02 -1.510057896375656128e-01 6.394756585359573364e-02 3.444923758506774902e-01 -2.277334220707416534e-02 9.099931269884109497e-02 -1.463973969221115112e-01
1.351951211690902710e-01 3.683986142277717590e-02 -2.589305937290191650e-01 -2.590366452932357788e-02 9.646891802549362183e-02 -2.198778986930847168e-01 -5.041217431426048279e-02 -2.341225296258926392e-01 6.821563094854354858e-02 -1.854587942361831665e-01 -5.284412950277328491e-02 2.164588421583175659e-01 -9.109605103731155396e-02 2.942716181278228760e-01 1.032335013151168823e-01 -2.023847103118896484e-01 -6.203845143318176270e-03 5.619740113615989685e-02 -2.837478816509246826e-01 1.434667557477951050e-01 1.375426054000854492e-01 -1.013240069150924683e-01 7.802399247884750366e-02 3.286234140396118164e-01 1.243249475955963135e-01 1.953832805156707764e-01 5.483381822705268860e-02 8.858042955398559570e-02 4.643899202346801758e-01 9.902743250131607056e-02 -1.283197849988937378e-01 9.199374914169311523e-02
-7.422857731580734253e-02 -1.883755996823310852e-02 4.420800507068634033e-02 8.288369327783584595e-02 1.920998245477676392e-01 -1.016299277544021606e-01 -4.468009248375892639e-02 -8.170028775930404663e-02 1.852239295840263367e-02 -1.780957430601119995e-01 7.314686477184295654e-02 2.082523256540298462e-01 5.998230352997779846e-02 -5.976672098040580750e-02 1.180567666888237000e-01 -1.210673432797193527e-02 -3.240550756454467773e-01 -5.937463417649269104e-02 -3.096431493759155273e-01 -1.113433316349983215e-01 -1.878809928894042969e-01 -2.845984399318695068e-01 -3.219281136989593506e-01 1.167875528335571289e-01 7.620808482170104980e-02 3.228717148303985596e-01 -2.371720373630523682e-01 1.986163556575775146e-01 2.128167152404785156e-01 -1.207408402115106583e-02 2.597621083259582520e-01 -2.415011823177337646e-01
2.953951060771942139e-02 -4.437992349267005920e-02 3.134101927280426025e-01 1.444927304983139038e-01 9.351405501365661621e-02 -3.122517839074134827e-02 2.311380207538604736e-02 -1.702243238687515259e-01 4.836380854249000549e-02 -1.080835983157157898e-02 1.686115190386772156e-02 3.384468853473663330e-01 -1.668724603950977325e-02 -1.580365747213363647e-01 1.550856828689575195e-01 -3.423524796962738037e-01 -4.566327109932899475e-02 -6.852257251739501953e-02 -1.419936269521713257e-01 8.577215671539306641e-02 1.627350747585296631e-01 9.080464392900466919e-02 -3.236238285899162292e-02 2.141791582107543945e-01 -4.000981897115707397e-02 3.405510783195495605e-01 -2.408489733934402466e-01 1.330097466707229614e-01 1.462927907705307007e-01 -2.622237056493759155e-02 3.226922750473022461e-01 -3.458078503608703613e-01
-9.567001461982727051e-02 1.366100907325744629e-01 -1.682751923799514771e-01 1.908694654703140259e-01 8.974391967058181763e-02 -4.157306849956512451e-01 8.068495988845825195e-02 -2.680521011352539062e-01 -1.563283503055572510e-01 -2.396863549947738647e-01 1.831473857164382935e-01 3.119291365146636963e-01 -1.070019677281379700e-01 -3.176138922572135925e-02 7.586468756198883057e-02 -2.855376005172729492e-01 -7.585554569959640503e-02 -2.095652557909488678e-02 -2.887907922267913818e-01 1.450881063938140869e-01 7.675462402403354645e-03 -8.906785398721694946e-02 3.731829673051834106e-02 1.565930694341659546e-01 -2.164993248879909515e-02 -1.706653647124767303e-02 6.633119285106658936e-02 -2.867186963558197021e-01 1.789773930795490742e-03 1.175606623291969299e-01 5.859659984707832336e-02 -2.941741645336151123e-01
-4.934867471456527710e-02 2.179170101881027222e-01 -3.773986594751477242e-03 -5.842833593487739563e-02 1.801610887050628662e-01 -8.198019117116928101e-02 2.720181047916412354e-01 -2.148425430059432983e-01 -2.639883756637573242e-01 5.121647194027900696e-02 2.047338038682937622e-01 3.441421985626220703e-01 -2.549510598182678223e-01 -6.256414204835891724e-02 2.487879991531372070e-01 -2.097957581281661987e-01 5.379565060138702393e-02 -5.785267055034637451e-02 -2.305315136909484863e-01 1.943610608577728271e-01 1.718121916055679321e-01 -2.699236571788787842e-01 -3.009155765175819397e-02 1.464413553476333618e-01 -7.762800902128219604e-02 2.464677542448043823e-01 2.723815152421593666e-03 -1.685350537300109863e-01 6.088893488049507141e-02 2.195816785097122192e-01 5.673975870013237000e-02 -8.726060390472412109e-02
3.016014099121093750e-01 5.662580952048301697e-02 6.035215687006711960e-03 2.627532370388507843e-02 1.337624341249465942e-01 -1.887482851743698120e-01 7.200127094984054565e-02 -2.918607592582702637e-01 -1.422874331474304199e-01 -4.410026669502258301e-01 -1.963369548320770264e-02 7.027062773704528809e-02 1.161149665713310242e-01 -7.676362246274948120e-02 -3.297354653477668762e-02 -1.816961020231246948e-01 -2.836426198482513428e-01 -1.968069374561309814e-01 -1.217058748006820679e-01 1.051619723439216614e-01 1.549883782863616943e-01 8.500741422176361084e-02 1.070801541209220886e-01 -1.903915032744407654e-02 -5.789831280708312988e-02 2.357428818941116333e-01 1.584224253892898560e-01 -2.423671931028366089e-01 1.675013899803161621e-01 -1.128355413675308228e-01 1.579487323760986328e-01 -3.017499744892120361e-01
-2.531045675277709961e-01 3.966095447540283203e-01 -1.307088583707809448e-01 5.911144241690635681e-02 4.854660853743553162e-02 -9.746994823217391968e-02 2.399814128875732422e-01 9.445200115442276001e-02 3.869168087840080261e-02 -1.993371844291687012e-01 -4.565227031707763672e-02 1.488171666860580444e-01 -9.471743553876876831e-02 -1.504471153020858765e-01 1.007396057248115540e-01 7.160383462905883789e-02 -2.188868522644042969e-01 -1.129759773612022400e-01 -2.797872126102447510e-01 -6.056128069758415222e-02 -1.039612069725990295e-01 -1.699122786521911621e-01 -2.145580500364303589e-01 4.961317032575607300e-02 1.104760095477104187e-01 1.264410316944122314e-01 -1.057531163096427917e-01 -2.524459362030029297e-01 6.021786481142044067e-02 7.705538067966699600e-03 1.747201830148696899e-01 -4.463523328304290771e-01
-3.579322248697280884e-02 1.954790204763412476e-01 -2.752213478088378906e-01 1.560840308666229248e-01 1.466626226902008057e-01 -1.471845805644989014e-01 -1.595249176025390625e-01 -1.277807503938674927e-01 1.793942600488662720e-01 -1.478164792060852051e-01 -2.751209735870361328e-01 3.964307606220245361e-01 1.904780417680740356e-01 1.972741214558482170e-03 1.539816707372665405e-01 3.071419894695281982e-02 4.791760444641113281e-02 1.030314527451992035e-02 -2.299776114523410797e-02 2.617662549018859863e-01 1.474296152591705322e-01 -2.091655582189559937e-01 -2.457260042428970337e-01 9.357868880033493042e-02 2.465192228555679321e-01 7.002740353345870972e-02 1.339136809110641479e-01 -1.631319336593151093e-02 1.271875500679016113e-01 -1.842076308093965054e-03 3.482153713703155518e-01 -1.557465922087430954e-02
-1.551080197095870972e-01 9.043910354375839233e-02 7.870889455080032349e-02 -1.127517372369766235e-01 2.333922535181045532e-01 -2.522207796573638916e-01 -1.050501093268394470e-01 2.389009892940521240e-01 -1.821843683719635010e-01 -3.278752863407135010e-01 8.392303436994552612e-02 4.518661201000213623e-01 3.758681938052177429e-02 -2.437626123428344727e-01 -5.850312858819961548e-02 -9.911402314901351929e-02 -2.402342259883880615e-01 1.359396129846572876e-01 -2.328996658325195312e-01 3.871941938996315002e-02 9.770358353853225708e-02 -1.228191554546356201e-01 -1.117490902543067932e-01 2.725983224809169769e-02 -1.760739535093307495e-01 1.090043857693672180e-01 -2.226446717977523804e-01 -3.863938152790069580e-02 1.619506925344467163e-01 -5.171187222003936768e-02 6.661596149206161499e-02 -1.989387571811676025e-01
-5.845862627029418945e-02 -1.620392799377441406e-01 2.131873369216918945e-02 -3.425923287868499756e-01 -8.874125778675079346e-02 1.685602664947509766e-01 -1.563032716512680054e-02 -2.080195248126983643e-01 1.180824637413024902e-01 -4.595010280609130859e-01 -1.049376428127288818e-01 2.989365756511688232e-01 -2.625071071088314056e-02 9.709908813238143921e-02 4.264302551746368408e-01 -1.798601076006889343e-02 -3.004504442214965820e-01 -3.703625872731208801e-02 -1.071740686893463135e-01 8.377839811146259308e-03 2.173982113599777222e-01 -1.728938966989517212e-01 -2.718550339341163635e-02 -6.423671543598175049e-02 1.162347421050071716e-01 8.794868737459182739e-02 -3.937748074531555176e-02 7.392875105142593384e-02 1.132145076990127563e-01 -1.358748972415924072e-01 -4.406318441033363342e-02 -9.084948152303695679e-02
-1.824572086334228516e-01 2.100826948881149292e-01 -1.211246922612190247e-01 -1.190157048404216766e-02 2.609450817108154297e-01 2.251956146210432053e-03 -2.215240299701690674e-01 -2.752814590930938721e-01 -1.366196572780609131e-01 -1.801594793796539307e-01 6.208666786551475525e-02 2.989390492439270020e-01 1.254799664020538330e-01 -1.274807602167129517e-01 1.442816406488418579e-01 -2.264007180929183960e-01 1.453855633735656738e-02 -1.669009625911712646e-01 -1.786194890737533569e-01 3.282006946392357349e-04 -3.381109237670898438e-01 -2.746321819722652435e-02 1.591353416442871094e-01 -2.898865379393100739e-03 -2.194295823574066162e-01 1.388524025678634644e-01 -1.789825409650802612e-01 8.729482442140579224e-02 2.812109589576721191e-01 -1.260721236467361450e-01 2.398429065942764282e-01 -8.023760467767715454e-02
5.243593826889991760e-02 2.312168926000595093e-01 -4.626497998833656311e-02 1.183369606733322144e-01 1.164656355977058411e-01 -2.214582264423370361e-01 2.605507336556911469e-02 -2.452849037945270538e-02 4.469742625951766968e-02 -3.380850255489349365e-01 1.713421195745468140e-02 3.785734474658966064e-01 -1.124835461378097534e-01 -3.239483758807182312e-02 1.513368338346481323e-01 1.420952081680297852e-01 1.143653541803359985e-01 -1.253373771905899048e-01 -8.303429186344146729e-02 4.392444491386413574e-01 -6.986102461814880371e-02 1.036441698670387268e-01 -1.201985478401184082e-01 -2.488283365964889526e-01 4.396730288863182068e-02 1.012883409857749939e-01 1.342258602380752563e-01 -8.312505483627319336e-02 2.878442108631134033e-01 1.757609099149703979e-02 1.557388156652450562e-01 -2.861961424350738525e-01
-8.112442493438720703e-02 3.170070052146911621e-01 -3.107818663120269775e-01 -1.249085515737533569e-01 1.430278867483139038e-01 -7.924500852823257446e-02 4.786220565438270569e-02 1.460898369550704956e-01 -1.861494593322277069e-02 -2.985422909259796143e-01 -5.282641947269439697e-02 3.635270595550537109e-01 7.483752071857452393e-02 -2.031834423542022705e-01 5.364684388041496277e-02 -1.203854084014892578e-01 -2.059619873762130737e-02 -1.670417040586471558e-01 -1.518266201019287109e-01 1.858914941549301147e-01 3.020952045917510986e-01 2.072358727455139160e-01 2.388566546142101288e-02 -1.615319214761257172e-02 1.433136314153671265e-01 3.284022808074951172e-01 1.196961998939514160e-01 -7.223879545927047729e-02 1.716145426034927368e-01 -9.025844186544418335e-02 2.959980070590972900e-02 -1.852460056543350220e-01
-3.043814599514007568e-01 1.006552726030349731e-01 1.609541624784469604e-01 7.030320912599563599e-02 -5.211694911122322083e-02 3.283336758613586426e-03 1.670163474045693874e-03 -1.030120328068733215e-01 1.618312299251556396e-01 -3.389230966567993164e-01 2.727134823799133301e-01 3.660276532173156738e-01 7.382918894290924072e-02 5.893705412745475769e-02 2.830485999584197998e-01 -2.409306615591049194e-01 -1.690597683191299438e-01 -2.471565268933773041e-02 -1.112360060214996338e-01 4.480711370706558228e-02 -2.785081863403320312e-01 -4.338784143328666687e-02 4.278071597218513489e-02 -7.272672373801469803e-03 -2.094991803169250488e-01 1.216643676161766052e-01 2.156303226947784424e-01 -3.436197630435344763e-06 2.295093089342117310e-01 -1.422245055437088013e-01 1.261846870183944702e-01 -1.939480900764465332e-01
1.021363735198974609e-01 8.516786992549896240e-02 3.442909568548202515e-02 2.002980113029479980e-01 -1.160885170102119446e-01 -3.141773939132690430e-01 6.192792952060699463e-02 -1.346678286790847778e-01 -1.236811280250549316e-01 -3.402309417724609375e-01 -1.098877862095832825e-01 3.454330265522003174e-01 -7.624164223670959473e-02 -2.851689159870147705e-01 -5.371770262718200684e-02 -2.553663775324821472e-02 -3.611577302217483521e-02 -1.376718580722808838e-01 -8.440665155649185181e-02 3.782647252082824707e-01 -1.666032820940017700e-01 1.627187430858612061e-01 1.007392928004264832e-01 -2.811864763498306274e-02 1.592559069395065308e-01 2.197959125041961670e-01 -5.137634463608264923e-03 -2.217677794396877289e-02 3.026986420154571533e-01 7.271606475114822388e-02 8.199322223663330078e-02 -2.006555050611495972e-01
-1.006019115447998047e-01 -1.032998692244291306e-02 -2.878662347793579102e-01 -3.573430702090263367e-02 7.272333838045597076e-03 -1.716413944959640503e-01 -3.706017014337703586e-05 -2.092303037643432617e-01 1.202845349907875061e-01 -2.199751287698745728e-01 -4.580629616975784302e-02 1.721878051757812500e-01 -2.898989319801330566e-01 2.583703696727752686e-01 1.065283790230751038e-01 -6.412254273891448975e-02 -1.866849064826965332e-01 8.988556265830993652e-02 -2.910459637641906738e-01 1.775365769863128662e-01 9.721380472183227539e-02 -1.998329348862171173e-02 1.737996190786361694e-01 2.378523498773574829e-01 1.179917454719543457e-01 1.778112053871154785e-01 1.124616414308547974e-01 2.501340396702289581e-02 4.628545939922332764e-01 6.938416510820388794e-02 1.282745413482189178e-02 1.940720081329345703e-01
-1.065297704190015793e-02 2.850165069103240967e-01 8.774045109748840332e-02 1.802391372621059418e-02 1.242605298757553101e-01 -4.426590204238891602e-01 1.047923043370246887e-01 -2.394544035196304321e-01 -9.041735902428627014e-03 -1.805314868688583374e-01 1.782691180706024170e-01 2.256489396095275879e-01 1.073401495814323425e-01 -6.065522879362106323e-02 1.115214079618453979e-01 -2.979897558689117432e-01 -1.985723972320556641e-01 -5.184277892112731934e-02 -2.452363669872283936e-01 -1.520450785756111145e-02 1.927160769701004028e-01 1.561625301837921143e-01 1.226745843887329102e-01 1.969056874513626099e-01 -1.370347663760185242e-02 2.642790377140045166e-01 5.001624114811420441e-03 1.434923801571130753e-02 1.112423241138458252e-01 -4.304225090891122818e-03 6.687462795525789261e-03 -3.139693737030029297e-01
-2.343833595514297485e-01 -1.843038015067577362e-02 2.621749639511108398e-01 -9.611547738313674927e-02 -2.362811937928199768e-02 -4.852182790637016296e-02 8.824560791254043579e-05 -1.437525600194931030e-01 4.958783462643623352e-02 -7.503589242696762085e-02 1.982759535312652588e-01 3.454078435897827148e-01 -8.776479214429855347e-02 2.275841385126113892e-01 2.880194485187530518e-01 -1.849201470613479614e-01 -1.068447381258010864e-01 1.975567936897277832e-01 -6.927098333835601807e-02 -9.550095349550247192e-02 -7.564794272184371948e-02 -4.133580625057220459e-02 -1.985396742820739746e-01 7.925350964069366455e-02 -8.517666161060333252e-02 -4.396074265241622925e-02 5.970757454633712769e-02 1.217160448431968689e-01 4.082940816879272461e-01 -2.822735309600830078e-01 2.263312786817550659e-01 -2.390541881322860718e-01
-1.774281263351440430e-01 -1.321281045675277710e-01 -4.007102549076080322e-02 3.837900608777999878e-02 -3.451271448284387589e-03 -1.547799557447433472e-01 -2.339668571949005127e-01 -7.239008694887161255e-02 4.734563641250133514e-03 -4.073295891284942627e-01 6.160429865121841431e-02 1.187635585665702820e-01 1.379612088203430176e-01 5.770375952124595642e-02 2.808041572570800781e-01 4.598951712250709534e-02 -2.003354132175445557e-01 9.670937061309814453e-02 -1.863741576671600342e-01 1.834478825330734253e-01 2.401537075638771057e-02 -1.126702800393104553e-01 -1.416550427675247192e-01 -1.481277942657470703e-01 -2.257713079452514648e-01 3.625906705856323242e-01 2.287982851266860962e-01 1.698875576257705688e-01 2.997242808341979980e-01 1.254610568284988403e-01 -1.266834437847137451e-01 -1.357603818178176880e-01
-6.207488849759101868e-02 2.070702761411666870e-01 2.161088138818740845e-01 3.451447188854217529e-02 -6.609363853931427002e-02 -4.907308146357536316e-02 1.200692951679229736e-01 -2.258463501930236816e-01 5.393144860863685608e-02 7.205981761217117310e-02 6.824459135532379150e-02 2.072148025035858154e-01 1.612902879714965820e-01 1.192229166626930237e-01 1.623210906982421875e-01 3.641197457909584045e-02 4.427547752857208252e-02 -1.678172051906585693e-01 -1.535916924476623535e-01 1.682277172803878784e-01 7.921669632196426392e-02 -2.320164442062377930e-01 2.023603469133377075e-01 -7.759205996990203857e-02 1.225615385919809341e-03 5.079250931739807129e-01 2.381480187177658081e-01 1.666653528809547424e-02 4.005984663963317871e-01 1.898148357868194580e-01 4.177068546414375305e-02 8.514244854450225830e-02
-3.887135684490203857e-01 9.798291325569152832e-02 -1.626204140484333038e-02 1.518758386373519897e-01 3.885984048247337341e-02 3.895859792828559875e-02 -7.981755770742893219e-03 6.407611072063446045e-03 8.096842467784881592e-02 -3.238162994384765625e-01 1.017620712518692017e-01 3.276362717151641846e-01 -8.751080185174942017e-02 -1.351429224014282227e-01 3.772425651550292969e-01 -2.543260455131530762e-01 -8.477430790662765503e-02 -2.582656964659690857e-02 -1.069770902395248413e-01 4.571716114878654480e-02 -2.018397152423858643e-01 3.275011479854583740e-02 5.342804640531539917e-02 8.302948623895645142e-02 -2.062764018774032593e-01 8.702061325311660767e-02 2.353312522172927856e-01 -1.324140131473541260e-01 2.523123621940612793e-01 -2.189925611019134521e-01 -3.771483525633811951e-02 -2.044063061475753784e-01
-1.817663162946701050e-01 6.831407546997070312e-02 7.609388977289199829e-02 7.157466560602188110e-02 3.364437073469161987e-02 -1.742945462465286255e-01 3.739877836778759956e-03 -1.606130450963973999e-01 -2.911555767059326172e-01 -2.652514874935150146e-01 -8.677139133214950562e-02 1.907029747962951660e-01 1.151359602808952332e-01 -2.133471518754959106e-01 3.819420933723449707e-01 1.915216147899627686e-01 -1.760701388120651245e-01 1.149237528443336487e-01 -1.003692299127578735e-01 3.211147710680961609e-02 6.317009776830673218e-02 -1.648888438940048218e-01 -1.985298842191696167e-01 -1.167267858982086182e-01 -1.448073983192443848e-01 3.327193558216094971e-01 1.320189088582992554e-01 2.333576381206512451e-01 2.262777239084243774e-01 9.715039283037185669e-02 -5.583838373422622681e-02 -2.164587527513504028e-01
-2.157620340585708618e-01 2.802588045597076416e-01 7.487448304891586304e-02 -1.225901916623115540e-01 -2.972494438290596008e-02 -9.921949356794357300e-02 -1.816220730543136597e-01 -1.141995862126350403e-01 -2.300897389650344849e-01 -2.290252447128295898e-01 2.266929112374782562e-02 1.928280442953109741e-01 3.133158981800079346e-01 -2.074962109327316284e-01 2.731773257255554199e-01 -5.036931112408638000e-02 -2.680293917655944824e-01 -5.258006229996681213e-02 -3.714396953582763672e-01 1.424274444580078125e-01 2.029616534709930420e-01 5.850919988006353378e-03 1.127367392182350159e-01 7.780089974403381348e-02 -1.541839390993118286e-01 1.801782995462417603e-01 4.629063606262207031e-02 2.043711952865123749e-02 1.015410795807838440e-01 8.444951474666595459e-02 2.572758495807647705e-01 2.753321640193462372e-02
9.886429458856582642e-02 1.371363550424575806e-01 2.482236828655004501e-03 1.045177429914474487e-01 1.870327256619930267e-02 -1.474751383066177368e-01 4.461803287267684937e-02 -1.712544821202754974e-02 1.395123451948165894e-02 -2.798450887203216553e-01 1.548605225980281830e-02 3.660828471183776855e-01 -7.364913821220397949e-02 -9.010174125432968140e-02 2.054270058870315552e-01 1.581770777702331543e-01 -1.260423362255096436e-01 -1.533518284559249878e-01 -1.013009846210479736e-01 4.843232035636901855e-01 -1.347381025552749634e-01 1.266910284757614136e-01 -2.422616183757781982e-01 -7.532531768083572388e-02 1.186369732022285461e-02 6.222540140151977539e-02 2.494712173938751221e-01 -1.649537831544876099e-01 3.248258829116821289e-01 4.395896196365356445e-02 -4.651303403079509735e-03 -2.425929754972457886e-01
-2.734842151403427124e-02 2.016100287437438965e-01 -1.868992447853088379e-01 -2.819162011146545410e-01 -3.410344361327588558e-04 1.029448211193084717e-01 1.821172074414789677e-03 1.244594827294349670e-01 1.052232608199119568e-01 -3.446373939514160156e-01 2.839839644730091095e-02 1.266967356204986572e-01 -1.063468754291534424e-01 1.740489900112152100e-01 3.387055695056915283e-01 -1.162103414535522461e-01 -2.675907611846923828e-01 2.443077974021434784e-02 -1.396454125642776489e-01 5.160759761929512024e-02 -1.469932794570922852e-01 -3.025989830493927002e-01 -1.306837648153305054e-01 -8.884954266250133514e-03 -8.394519984722137451e-02 1.884918510913848877e-01 1.796081662178039551e-01 -5.460914224386215210e-02 3.192488849163055420e-01 -1.912329196929931641e-01 -1.647047232836484909e-03 -2.461010962724685669e-01
5.174489691853523254e-02 3.542126119136810303e-01 -4.290532767772674561e-01 2.190076000988483429e-02 6.001286953687667847e-02 -1.572967618703842163e-01 4.024525638669729233e-03 -2.001662999391555786e-01 -1.474169492721557617e-01 -1.644016802310943604e-01 -1.721999347209930420e-01 3.339986503124237061e-01 -2.227507978677749634e-01 1.631537377834320068e-01 1.338790953159332275e-01 -6.468744575977325439e-02 -1.175006851553916931e-01 -2.770083025097846985e-02 -9.269180148839950562e-02 2.229903489351272583e-01 2.231247872114181519e-01 1.481336057186126709e-01 6.690705567598342896e-02 9.534686803817749023e-02 6.861479580402374268e-02 -1.983346231281757355e-02 1.526102870702743530e-01 -2.360040694475173950e-01 1.591978520154953003e-01 -6.311419606208801270e-02 1.063999310135841370e-01 -2.182357758283615112e-01
-1.060235425829887390e-01 9.354649111628532410e-03 -2.005328238010406494e-01 2.576145529747009277e-02 1.094853505492210388e-01 -8.863831870257854462e-03 1.606468707323074341e-01 2.941854670643806458e-02 4.224323108792304993e-02 -2.128407657146453857e-01 -3.672494087368249893e-03 4.094358086585998535e-01 1.494677513837814331e-01 -3.141734600067138672e-01 1.505904495716094971e-01 -1.164526268839836121e-01 9.695848077535629272e-02 -3.766736388206481934e-01 -1.913271546363830566e-01 1.842902153730392456e-01 3.571071326732635498e-01 1.370468288660049438e-01 2.175180427730083466e-02 1.001710817217826843e-01 1.356716454029083252e-01 9.335727989673614502e-02 1.396799683570861816e-01 6.311637908220291138e-02 2.197723686695098877e-01 -8.618187904357910156e-02 -2.337573468685150146e-02 -2.268852442502975464e-01
1.320694983005523682e-01 1.973796486854553223e-01 -3.536902833729982376e-03 -3.772993981838226318e-01 -5.360625311732292175e-02 2.747573889791965485e-02 -1.371854841709136963e-01 -3.197636008262634277e-01 5.880966782569885254e-02 -1.942625194787979126e-01 -1.921351850032806396e-01 5.444222092628479004e-01 8.607534691691398621e-03 1.154197156429290771e-01 -1.400486826896667480e-01 1.595751792192459106e-01 -1.134640499949455261e-01 -2.521535567939281464e-02 -2.025160491466522217e-01 1.448308527469635010e-01 -1.088141724467277527e-01 -6.580188870429992676e-02 -1.191237121820449829e-01 -1.140926906373351812e-04 -9.307425469160079956e-02 2.110270708799362183e-01 -2.746953070163726807e-02 6.387938745319843292e-03 1.183602735400199890e-01 2.422581762075424194e-01 -1.987388823181390762e-03 -1.048834398388862610e-01
2.153535783290863037e-01 1.591499298810958862e-01 -2.193653285503387451e-01 -1.177426353096961975e-01 7.454026490449905396e-02 -3.490096926689147949e-01 -2.328595966100692749e-01 -3.191522061824798584e-01 -1.369259506464004517e-02 -2.169795930385589600e-01 -1.088647395372390747e-01 1.637368649244308472e-01 1.058691516518592834e-01 1.411814521998167038e-02 1.994707286357879639e-01 -3.658747673034667969e-02 -6.219801306724548340e-02 1.697210371494293213e-01 -1.829274147748947144e-01 -1.817009299993515015e-01 2.498415112495422363e-02 -9.292188286781311035e-02 -6.179298087954521179e-02 -2.303325533866882324e-01 8.440169692039489746e-02 3.605921566486358643e-01 -6.546425074338912964e-02 -2.500688135623931885e-01 2.578491568565368652e-01 6.447109580039978027e-02 4.707254841923713684e-02 4.784871637821197510e-02
1.802682690322399139e-02 1.017958447337150574e-01 -9.382942318916320801e-02 2.062871009111404419e-01 -1.921202056109905243e-02 -2.890829183161258698e-02 7.380411028861999512e-02 1.706844866275787354e-01 8.671952039003372192e-02 -1.903410442173480988e-02 -4.709699004888534546e-02 3.127540647983551025e-01 1.117693725973367691e-02 -4.525869339704513550e-02 1.561208665370941162e-01 -1.900555007159709930e-02 -1.534500867128372192e-01 -2.241967916488647461e-01 -3.312927484512329102e-01 2.244217693805694580e-02 -2.709283493459224701e-03 -2.300724983215332031e-01 -5.454805120825767517e-02 2.443788647651672363e-01 4.523168876767158508e-02 3.370780050754547119e-01 -3.152159154415130615e-01 -3.484973311424255371e-02 1.823837906122207642e-01 6.691563874483108521e-02 3.527099788188934326e-01 -2.987464666366577148e-01
-3.890528082847595215e-01 -5.102775245904922485e-02 7.275550812482833862e-02 1.448293030261993408e-02 4.966127499938011169e-02 -9.461981803178787231e-02 8.167283982038497925e-02 8.890234678983688354e-02 7.763957977294921875e-02 -2.250491976737976074e-01 1.376394033432006836e-01 3.171881139278411865e-01 -9.923500940203666687e-03 -1.094320714473724365e-01 3.617296814918518066e-01 -2.219835221767425537e-01 -2.262012101709842682e-02 -1.041796207427978516e-01 -1.419364660978317261e-01 1.232881098985671997e-01 -2.830474972724914551e-01 -2.909384109079837799e-02 7.223859429359436035e-02 4.620441794395446777e-02 -2.461266517639160156e-01 3.175185322761535645e-01 1.671457588672637939e-01 -2.624635212123394012e-02 3.115724027156829834e-01 -7.550644129514694214e-02 7.075510174036026001e-02 -1.152242198586463928e-01
-9.796680882573127747e-03 3.031457066535949707e-01 -9.735035896301269531e-02 7.770521193742752075e-02 -1.186987757682800293e-02 -1.439065337181091309e-01 6.553806364536285400e-02 -1.687540560960769653e-01 -1.575941964983940125e-02 -3.507961332798004150e-01 -1.276665329933166504e-01 3.155733644962310791e-01 1.377131044864654541e-02 -3.000712096691131592e-01 1.385031491518020630e-01 6.283829361200332642e-02 3.812646120786666870e-02 -2.250791192054748535e-01 -5.068445950746536255e-02 3.699913322925567627e-01 -6.875500828027725220e-02 1.952139437198638916e-01 -7.676699012517929077e-02 -5.946869030594825745e-02 4.196857288479804993e-02 1.430977433919906616e-01 1.587525606155395508e-01 3.230714425444602966e-02 3.006974160671234131e-01 -1.245507076382637024e-01 1.807802468538284302e-01 -2.353138476610183716e-01
1.888143015094101429e-03 -4.257446154952049255e-02 -8.842608891427516937e-03 2.488556206226348877e-01 -9.530351310968399048e-02 1.906499415636062622e-01 1.127730086445808411e-01 -2.629251480102539062e-01 2.153713554143905640e-01 -1.497120261192321777e-01 2.193966060876846313e-01 1.790653914213180542e-01 2.427364327013492584e-02 6.928348541259765625e-02 1.238292306661605835e-01 4.479440394788980484e-03 -7.638677954673767090e-02 -1.369235962629318237e-01 -4.577298164367675781e-01 1.026582717895507812e-01 1.918268650770187378e-01 -2.456884384155273438e-01 -1.658657491207122803e-01 4.970049858093261719e-02 1.728020161390304565e-01 1.562457680702209473e-01 -2.070989161729812622e-01 7.856930047273635864e-02 5.895659700036048889e-02 8.514596521854400635e-02 2.865810394287109375e-01 -2.668089568614959717e-01
-5.011035874485969543e-02 2.176070958375930786e-02 -1.247470304369926453e-01 -1.506664976477622986e-02 -7.916835695505142212e-02 1.284843981266021729e-01 2.987427413463592529e-01 -1.716529875993728638e-01 -3.294770419597625732e-01 -2.815731763839721680e-01 -9.524489752948284149e-03 3.717907369136810303e-01 1.545529067516326904e-01 -5.093383044004440308e-02 2.200163006782531738e-01 -4.666555672883987427e-02 2.879283390939235687e-02 -1.839078217744827271e-01 -9.342602640390396118e-02 1.921745389699935913e-01 1.203375170007348061e-03 -1.540938615798950195e-01 -2.966717779636383057e-01 9.296850115060806274e-02 5.978060886263847351e-02 2.625687718391418457e-01 -8.972261101007461548e-02 -9.718209912534803152e-05 1.697106659412384033e-01 3.504889309406280518e-01 -1.897036097943782806e-02 5.684091895818710327e-02
-9.361530095338821411e-02 -6.636069715023040771e-02 -2.008607536554336548e-01 1.911218464374542236e-01 -3.517744690179824829e-02 1.172139346599578857e-01 -8.113506436347961426e-02 -1.536269336938858032e-01 -3.026687800884246826e-01 -1.379538178443908691e-01 3.289069980382919312e-02 3.307100236415863037e-01 5.452256277203559875e-02 -1.219673380255699158e-01 3.090200126171112061e-01 -9.648976475000381470e-02 -2.883523106575012207e-01 -2.438656985759735107e-02 -8.057014644145965576e-02 2.090603709220886230e-01 3.200897201895713806e-02 -2.758953273296356201e-01 1.790432035923004150e-01 6.640669703483581543e-02 1.849868893623352051e-02 1.713814139366149902e-01 2.326891012489795685e-02 -3.124244511127471924e-01 1.957579702138900757e-01 -1.082571782171726227e-02 1.623734831809997559e-01 2.843232452869415283e-01
9.467545151710510254e-02 6.762385368347167969e-02 5.783414095640182495e-02 6.728138029575347900e-02 -8.591349422931671143e-02 -1.924838125705718994e-01 1.954497098922729492e-01 -8.133850991725921631e-02 -5.874139815568923950e-02 -3.354350328445434570e-01 5.546990036964416504e-02 2.469587922096252441e-01 -1.004398688673973083e-01 -1.943261325359344482e-01 1.023149490356445312e-01 -1.989484392106533051e-02 1.640278249979019165e-01 -1.665707081556320190e-01 -2.375053707510232925e-03 5.132628679275512695e-01 -1.346084028482437134e-01 4.572161659598350525e-02 7.582006603479385376e-02 -7.182456087321043015e-03 -4.463535733520984650e-03 1.740754991769790649e-01 2.091094153001904488e-03 -2.961281314492225647e-02 3.915485441684722900e-01 -1.418977826833724976e-01 1.431030929088592529e-01 -2.852434217929840088e-01
-5.591065436601638794e-02 2.224748283624649048e-01 7.262597233057022095e-02 2.877996675670146942e-02 2.635326683521270752e-01 1.102821901440620422e-01 8.500903844833374023e-02 -3.320006430149078369e-01 1.465765088796615601e-01 -6.585615873336791992e-02 -1.511491537094116211e-01 4.102260172367095947e-01 2.292492613196372986e-02 -2.538088709115982056e-02 1.632584631443023682e-02 -3.343426287174224854e-01 -1.612059473991394043e-01 1.811309903860092163e-02 -1.970351785421371460e-01 9.923583269119262695e-02 4.244992509484291077e-02 -3.540539368987083435e-02 2.956710569560527802e-02 -6.959340069442987442e-03 1.174207702279090881e-01 2.491045892238616943e-01 -2.234683781862258911e-01 9.126613289117813110e-02 1.168603897094726562e-01 -2.580949366092681885e-01 1.653342843055725098e-01 -3.022614121437072754e-01
-2.657083272933959961e-01 -1.369539089500904083e-02 -1.254163831472396851e-01 1.653218455612659454e-02 -7.616137154400348663e-03 -4.245897755026817322e-02 1.478965729475021362e-01 -1.728684604167938232e-01 -9.068492799997329712e-02 -6.810374092310667038e-03 3.108406960964202881e-01 2.640196681022644043e-01 -8.128474652767181396e-02 -9.359284304082393646e-03 1.960628926753997803e-01 -2.310919463634490967e-01 1.815399229526519775e-01 -2.034396864473819733e-03 -4.150412976741790771e-01 1.391192674636840820e-01 -2.986266613006591797e-01 -3.118091523647308350e-01 -1.486404091119766235e-01 4.907483607530593872e-02 -7.804511487483978271e-02 1.828155666589736938e-01 7.384584099054336548e-02 9.450279921293258667e-02 2.875843271613121033e-02 1.514579504728317261e-01 1.647362262010574341e-01 -2.148798704147338867e-01
-1.404560506343841553e-01 5.056573823094367981e-02 -9.742669761180877686e-02 -5.502697452902793884e-02 2.016400098800659180e-01 -3.133500218391418457e-01 -9.258540719747543335e-02 -2.614466547966003418e-01 -4.229161515831947327e-02 -9.634862095117568970e-02 -2.184312492609024048e-01 2.017668336629867554e-01 -2.325011789798736572e-01 1.630738526582717896e-01 5.009493976831436157e-02 1.103004589676856995e-01 1.556658465415239334e-02 -1.457198113203048706e-01 -1.882670521736145020e-01 -5.827926844358444214e-02 3.634715378284454346e-01 7.969018816947937012e-02 1.757009774446487427e-01 -5.667597986757755280e-03 -5.504654720425605774e-03 2.362308353185653687e-01 1.913188248872756958e-01 -5.943959206342697144e-02 4.232966005802154541e-01 5.895050242543220520e-02 1.949164420366287231e-01 -9.111116826534271240e-02
2.624659799039363861e-03 4.441574960947036743e-02 1.247250735759735107e-01 -1.107124313712120056e-01 6.586217880249023438e-02 -2.490219771862030029e-01 2.559041976928710938e-01 -9.469234943389892578e-02 -6.383614242076873779e-02 -4.165816009044647217e-01 1.334750205278396606e-01 4.330384731292724609e-01 2.024392336606979370e-01 3.601291403174400330e-02 -7.009962946176528931e-02 -1.234481260180473328e-01 -3.904820084571838379e-01 3.740025684237480164e-02 1.494351923465728760e-01 1.441297978162765503e-01 2.017043083906173706e-01 -2.697774022817611694e-02 1.297659724950790405e-01 2.353485487401485443e-02 1.553011685609817505e-01 1.441274583339691162e-01 9.023118019104003906e-02 -1.852075904607772827e-01 -3.917773067951202393e-02 -8.828797191381454468e-02 -7.359730452299118042e-02 -1.617173403501510620e-01
1.008893474936485291e-01 1.320711523294448853e-01 -4.556780755519866943e-01 2.064086347818374634e-01 8.860921114683151245e-02 1.227353289723396301e-01 -9.102500230073928833e-02 -3.348329663276672363e-02 -1.920406669378280640e-01 -2.935629189014434814e-01 1.510928012430667877e-02 2.516439557075500488e-01 -3.182210028171539307e-01 1.413078904151916504e-01 4.085707291960716248e-02 6.694068759679794312e-02 -1.578042358160018921e-01 -7.436078786849975586e-02 -3.949173539876937866e-02 3.211286365985870361e-01 1.805467754602432251e-01 -1.478369534015655518e-01 -3.289982303977012634e-02 -2.362443320453166962e-02 -1.911685429513454437e-02 1.903240978717803955e-01 -4.045446962118148804e-02 -6.608263403177261353e-02 1.660750955343246460e-01 9.123008698225021362e-02 2.279811352491378784e-01 -2.326693236827850342e-01
-1.562712937593460083e-01 2.630535662174224854e-01 -1.987561210989952087e-02 -5.842854443471878767e-05 -2.024834454059600830e-01 -1.492857486009597778e-01 -3.156924620270729065e-02 -1.163476184010505676e-01 -2.863334864377975464e-02 -1.977277696132659912e-01 -3.142722696065902710e-02 1.901797950267791748e-01 3.472406268119812012e-01 -2.138446271419525146e-01 3.617375791072845459e-01 -2.566354572772979736e-01 -1.446631252765655518e-01 -1.934300921857357025e-02 -2.518430948257446289e-01 1.042722761631011963e-01 3.141301451250910759e-03 1.825737953186035156e-01 1.668027788400650024e-01 2.123078554868698120e-01 -3.968948498368263245e-02 2.469142228364944458e-01 -1.865541934967041016e-01 1.574005782604217529e-01 4.764434322714805603e-02 -1.573543995618820190e-01 9.709116816520690918e-02 -1.663063317537307739e-01
-2.545190602540969849e-02 1.785782724618911743e-01 1.297431439161300659e-01 -6.241338560357689857e-04 -1.143951490521430969e-01 6.691683083772659302e-02 -1.005834415555000305e-01 -1.609265357255935669e-01 -6.316973268985748291e-02 -2.721041738986968994e-01 -1.675673015415668488e-02 5.714527368545532227e-01 1.331118494272232056e-01 -1.978482306003570557e-01 2.087230384349822998e-01 -8.730401098728179932e-02 1.306381672620773315e-01 1.563169807195663452e-01 -2.737793326377868652e-01 -7.610613852739334106e-02 -1.378758549690246582e-01 1.145132258534431458e-02 -1.628554309718310833e-03 2.072261413559317589e-03 -2.115135043859481812e-01 3.310988247394561768e-01 -4.873794317245483398e-02 1.531595140695571899e-01 -2.233760990202426910e-02 -1.164607033133506775e-01 2.113841027021408081e-01 6.156585365533828735e-02
-3.615463674068450928e-01 -2.506052888929843903e-02 1.010749787092208862e-01 6.362003087997436523e-02 1.334190964698791504e-01 -4.458070173859596252e-02 -1.200444847345352173e-01 -2.552745342254638672e-01 1.211881861090660095e-01 7.042704150080680847e-03 8.970046043395996094e-02 3.518742620944976807e-01 -1.158371120691299438e-01 3.564562648534774780e-02 8.948720246553421021e-02 -1.761732064187526703e-02 -1.674986481666564941e-01 -8.109828829765319824e-02 -2.634609937667846680e-01 -1.286167055368423462e-01 -7.202254142612218857e-03 -3.518390655517578125e-01 -2.845579683780670166e-01 1.053824946284294128e-01 -6.812966428697109222e-03 2.901318669319152832e-01 -7.728108763694763184e-02 -1.602383516728878021e-02 1.182015538215637207e-01 -1.835834980010986328e-01 2.088984251022338867e-01 -2.591346800327301025e-01
-3.863046318292617798e-02 4.285890609025955200e-02 -1.072666980326175690e-02 -2.795869484543800354e-02 9.552092850208282471e-02 4.543988499790430069e-03 1.437438745051622391e-02 -7.364067435264587402e-02 -1.762651503086090088e-01 -1.336348205804824829e-01 -1.399272829294204712e-01 1.784224212169647217e-01 1.483211219310760498e-01 -2.574032247066497803e-01 3.722636401653289795e-01 2.185841947793960571e-01 -2.781055271625518799e-01 2.819608151912689209e-01 -1.850375682115554810e-01 -1.939093135297298431e-02 5.392205715179443359e-02 -1.763963997364044189e-01 -1.517954617738723755e-01 -1.996823027729988098e-02 -4.592356830835342407e-02 3.956383764743804932e-01 1.368011087179183960e-01 1.501374244689941406e-01 2.184278219938278198e-01 2.035637646913528442e-01 7.634141296148300171e-02 -2.494957745075225830e-01
1.430802792310714722e-01 2.962885238230228424e-02 -1.763731241226196289e-01 3.011721968650817871e-01 3.436629474163055420e-01 -1.380612850189208984e-01 1.255292594432830811e-01 -1.393659412860870361e-01 -2.399180531501770020e-01 -3.861132636666297913e-02 2.327227219939231873e-02 4.250615239143371582e-01 -1.627939939498901367e-01 -1.636887490749359131e-01 1.639905571937561035e-01 7.454093545675277710e-02 -2.704072296619415283e-01 -1.837954670190811157e-01 -2.525838613510131836e-01 -1.517300605773925781e-01 -8.996920287609100342e-02 -1.334577798843383789e-01 -6.932915002107620239e-02 6.452876329421997070e-02 -1.432977020740509033e-01 9.195017814636230469e-02 -2.291162498295307159e-02 1.375931799411773682e-01 9.846486896276473999e-02 -1.785275638103485107e-01 1.168366521596908569e-01 -1.619115024805068970e-01
-1.249658465385437012e-01 -1.994640976190567017e-01 1.591686010360717773e-01 9.900347888469696045e-02 4.890244081616401672e-02 -2.728683650493621826e-01 -6.333276629447937012e-02 -1.254415065050125122e-01 2.119097858667373657e-01 -1.503624171018600464e-01 1.326638609170913696e-01 3.371495306491851807e-01 1.343280076980590820e-01 1.827832013368606567e-01 -6.524506211280822754e-02 -9.374302625656127930e-02 -8.178289979696273804e-02 -1.948647499084472656e-01 -3.328421711921691895e-01 5.761738494038581848e-02 -7.600642740726470947e-02 -4.490637183189392090e-01 -1.366547197103500366e-01 1.292580664157867432e-01 -6.771339476108551025e-02 8.689446747303009033e-02 5.908108875155448914e-02 1.357801407575607300e-01 1.484545469284057617e-01 -2.176350057125091553e-01 1.823253184556961060e-01 -1.062690839171409607e-01
8.137887716293334961e-02 -2.708131819963455200e-02 -3.049418926239013672e-01 1.320612616837024689e-02 2.808364927768707275e-01 6.455704569816589355e-02 -2.491236850619316101e-02 -6.340894848108291626e-02 1.971749588847160339e-02 -1.763992905616760254e-01 -5.482939630746841431e-02 2.220927178859710693e-01 -1.337318122386932373e-01 2.329615503549575806e-01 4.558426141738891602e-02 -8.331412076950073242e-02 -7.103268802165985107e-02 -1.068082228302955627e-01 -3.362494111061096191e-01 8.055026084184646606e-02 1.980998367071151733e-01 -5.198098346590995789e-02 -2.621826529502868652e-01 4.571469500660896301e-02 1.813194304704666138e-01 1.732247322797775269e-01 -3.413107097148895264e-01 -1.441582888364791870e-01 1.928276270627975464e-01 8.873083442449569702e-02 1.138812601566314697e-01 -3.739344477653503418e-01
-5.081385374069213867e-02 2.757274508476257324e-01 -2.178012393414974213e-02 -1.331199258565902710e-01 1.043827682733535767e-01 6.319644302129745483e-02 1.354107111692428589e-01 1.361006945371627808e-01 -2.388637214899063110e-01 -2.019694894552230835e-01 -7.646333426237106323e-02 1.176531910896301270e-01 2.410502545535564423e-02 2.782701514661312103e-02 2.359118759632110596e-01 -7.146086543798446655e-02 -1.013342738151550293e-01 1.462339758872985840e-01 -2.429580241441726685e-01 1.093447133898735046e-01 1.761620044708251953e-01 -4.684687554836273193e-01 2.774502635002136230e-01 1.269691139459609985e-01 -8.360401540994644165e-02 1.494371891021728516e-01 -8.525820076465606689e-02 -1.392161846160888672e-01 3.056567013263702393e-01 8.761262893676757812e-02 1.476746350526809692e-01 -2.160566300153732300e-01
-1.462772637605667114e-01 -6.488637626171112061e-02 -4.817525297403335571e-02 -5.309683084487915039e-02 -9.134436026215553284e-03 -4.181053861975669861e-02 -8.939017355442047119e-02 -1.396044939756393433e-01 2.219911664724349976e-01 -4.191942512989044189e-01 1.555004715919494629e-01 2.518344521522521973e-01 -1.392694264650344849e-01 -1.056464314460754395e-01 3.720794916152954102e-01 2.944722957909107208e-02 -2.527838051319122314e-01 1.269519478082656860e-01 -1.092394441366195679e-01 1.990639716386795044e-01 -9.206857532262802124e-02 3.777570649981498718e-02 -1.410700678825378418e-01 -4.807070270180702209e-02 -1.309874355792999268e-01 2.686430513858795166e-01 2.796290814876556396e-01 -5.773498117923736572e-02 9.789346158504486084e-02 -3.240867257118225098e-01 6.536956131458282471e-02 -6.353350728750228882e-02
-5.019406974315643311e-02 3.389058411121368408e-01 -7.880952209234237671e-02 2.328682243824005127e-01 4.758713766932487488e-02 -7.467485964298248291e-02 1.108605563640594482e-01 -2.363591641187667847e-01 -7.344581186771392822e-02 -3.920922577381134033e-01 -1.924546658992767334e-01 3.000674247741699219e-01 -8.113988488912582397e-02 1.328602340072393417e-02 2.312114536762237549e-01 6.634586956351995468e-03 5.692199245095252991e-02 -1.124960370361804962e-03 -1.394710093736648560e-01 4.935465008020401001e-02 1.602264493703842163e-01 3.326427340507507324e-01 1.856525428593158722e-02 1.462733093649148941e-02 1.458241343498229980e-01 2.927360683679580688e-02 3.670155107975006104e-01 -8.516076952219009399e-02 1.413647383451461792e-01 -1.032783016562461853e-01 5.817184969782829285e-02 -1.989851742982864380e-01
8.867312967777252197e-02 6.394146382808685303e-02 -3.994418308138847351e-02 3.647579252719879150e-02 2.676147222518920898e-01 -8.804331719875335693e-02 2.129892632365226746e-02 1.877671456895768642e-03 -4.047710448503494263e-02 -3.795668184757232666e-01 4.239166900515556335e-02 1.070278733968734741e-01 3.328517675399780273e-01 -1.629541963338851929e-01 9.575738012790679932e-02 -9.708688408136367798e-02 -1.440329849720001221e-01 -2.130683213472366333e-01 -2.531146407127380371e-01 3.657049313187599182e-02 1.246663331985473633e-01 5.471473559737205505e-02 1.775571703910827637e-01 2.711515426635742188e-01 -5.779838934540748596e-02 3.404640257358551025e-01 3.719564378261566162e-01 1.716718971729278564e-01 8.603264391422271729e-02 -1.340739876031875610e-01 1.305610835552215576e-01 -7.588856667280197144e-02
-1.466489583253860474e-01 2.155182957649230957e-01 -3.328496217727661133e-02 1.719714105129241943e-01 -2.049658820033073425e-02 -6.499129813164472580e-04 -3.247574716806411743e-02 -2.372558116912841797e-01 1.594374887645244598e-02 -2.053177058696746826e-01 -1.250683963298797607e-01 3.385958075523376465e-01 2.305870205163955688e-01 -1.459136456251144409e-01 -4.732469469308853149e-02 1.407174170017242432e-01 6.021106615662574768e-02 -3.175818324089050293e-01 -4.328182712197303772e-02 1.388855278491973877e-01 -1.352029144763946533e-01 -1.781384646892547607e-01 -1.629632562398910522e-01 2.592778801918029785e-01 1.474871337413787842e-01 2.381075173616409302e-01 -1.565986871719360352e-01 -2.059417217969894409e-01 3.526781126856803894e-02 4.338918998837471008e-02 3.508754074573516846e-01 -1.825738996267318726e-01
-1.990978717803955078e-01 6.694767624139785767e-02 -2.216576635837554932e-01 1.640325039625167847e-01 5.561403185129165649e-02 6.064995005726814270e-02 -8.607534319162368774e-02 -1.882880330085754395e-01 3.252946138381958008e-01 -6.133820489048957825e-02 1.791846901178359985e-01 2.733247876167297363e-01 -1.045830994844436646e-01 8.631535619497299194e-02 2.100244611501693726e-01 2.692590653896331787e-01 3.129655122756958008e-02 -8.288656175136566162e-02 -3.390417993068695068e-01 -5.572692304849624634e-02 -6.034155935049057007e-02 -2.280840873718261719e-01 -2.247537821531295776e-01 1.543643325567245483e-01 -7.276988029479980469e-02 2.349863052368164062e-01 -6.971751898527145386e-02 1.322731375694274902e-01 1.097046062350273132e-01 4.257942736148834229e-02 1.708234995603561401e-01 -3.114564716815948486e-01
-2.934754490852355957e-01 2.432589530944824219e-01 1.528737694025039673e-01 1.050002798438072205e-01 -1.620948910713195801e-01 -2.481053173542022705e-01 -1.905640363693237305e-01 -5.398871377110481262e-02 2.086808532476425171e-01 8.317127823829650879e-02 1.704692281782627106e-02 3.146673440933227539e-01 -3.634104728698730469e-01 4.933324083685874939e-02 2.629984915256500244e-01 3.319853916764259338e-02 -1.177132725715637207e-01 -4.438717290759086609e-02 -1.591595448553562164e-02 -1.053037419915199280e-01 -5.032267048954963684e-02 -2.610320150852203369e-01 1.455289311707019806e-02 1.303094774484634399e-01 -6.251107156276702881e-02 1.395891308784484863e-01 8.426671475172042847e-02 1.766679584980010986e-01 2.859382033348083496e-01 -3.190273046493530273e-02 1.982563287019729614e-01 -1.996956169605255127e-01
7.379655539989471436e-02 -1.520183831453323364e-01 -6.378971785306930542e-02 -8.680614084005355835e-02 5.628997832536697388e-02 -9.214162826538085938e-02 -1.931264847517013550e-01 2.598933875560760498e-02 1.768405586481094360e-01 -1.324584335088729858e-01 -5.381475761532783508e-02 4.212172925472259521e-01 -3.737792372703552246e-02 1.604917496442794800e-01 1.082056015729904175e-01 1.316110789775848389e-01 -1.056968271732330322e-01 -1.072706505656242371e-01 -2.628661692142486572e-01 2.218505442142486572e-01 -1.639581471681594849e-01 -1.576476842164993286e-01 1.297685056924819946e-01 8.631008863449096680e-02 1.672531366348266602e-01 2.311534732580184937e-01 -3.406453430652618408e-01 -6.774242222309112549e-02 1.450330317020416260e-01 2.386903613805770874e-01 7.185532897710800171e-02 -3.502304852008819580e-01
-6.022879853844642639e-02 2.368753105401992798e-01 1.970227509737014771e-01 1.006091386079788208e-02 -1.499017030000686646e-01 -3.226052224636077881e-01 1.815357059240341187e-01 4.269867669790983200e-03 -2.461309731006622314e-01 -2.903782725334167480e-01 -3.673721477389335632e-02 4.582063853740692139e-01 -1.957464776933193207e-02 -1.387970000505447388e-01 1.650190651416778564e-01 6.084198132157325745e-02 -1.731193214654922485e-01 -3.837722167372703552e-02 -1.406573802232742310e-01 3.506493270397186279e-01 3.719247132539749146e-02 1.787980049848556519e-01 1.325742900371551514e-01 -1.201551873236894608e-02 1.392084509134292603e-01 2.983188442885875702e-02 9.954745322465896606e-02 -2.115904539823532104e-01 8.227589726448059082e-02 -2.888266369700431824e-02 4.385581612586975098e-02 -1.590933948755264282e-01
-6.779595464468002319e-02 3.678210079669952393e-01 -9.473884105682373047e-02 1.411746591329574585e-01 -2.650657892227172852e-01 4.149643331766128540e-02 -1.519601345062255859e-01 -1.863454878330230713e-01 1.858473755419254303e-02 -3.322091698646545410e-01 1.587787121534347534e-01 3.997774422168731689e-01 3.187925787642598152e-03 -1.823211759328842163e-01 -5.001528188586235046e-02 -4.576027393341064453e-02 1.446204781532287598e-01 -2.547260606661438942e-03 7.140110433101654053e-02 -1.287566721439361572e-01 -1.504527288489043713e-03 -2.003002911806106567e-01 -9.941411763429641724e-02 1.610307991504669189e-01 3.038754761219024658e-01 2.177320867776870728e-01 3.722008317708969116e-02 4.366001114249229431e-02 2.132111638784408569e-01 -6.490867584943771362e-02 2.232531309127807617e-01 8.204799145460128784e-02
-5.258765071630477905e-02 1.007547527551651001e-01 2.899498678743839264e-02 -1.327046658843755722e-02 -2.105491310358047485e-01 -3.166362047195434570e-01 7.998400181531906128e-02 -3.050554394721984863e-01 -8.018036186695098877e-02 -4.193664491176605225e-01 -1.896298825740814209e-01 2.699581384658813477e-01 2.449405379593372345e-02 -1.575040519237518311e-01 1.334095448255538940e-01 6.895843148231506348e-02 8.426467329263687134e-02 2.008610814809799194e-01 -2.617736160755157471e-01 2.619892358779907227e-01 -4.463904723525047302e-02 -4.826753959059715271e-02 6.165384501218795776e-02 1.248846128582954407e-01 -8.127210289239883423e-02 -1.126477941870689392e-01 -1.305205225944519043e-01 1.570827066898345947e-01 2.314803153276443481e-01 -7.248338311910629272e-02 2.485934048891067505e-01 -1.138222664594650269e-01
1.763190478086471558e-01 9.793923795223236084e-02 -3.657438978552818298e-02 3.691384196281433105e-02 1.834036782383918762e-02 -6.481619179248809814e-02 1.330504268407821655e-01 1.577888876199722290e-01 2.451124936342239380e-01 -2.408482283353805542e-01 2.592797875404357910e-01 2.044342607259750366e-01 1.229916661977767944e-01 -1.729129552841186523e-01 8.418009430170059204e-02 2.590121701359748840e-02 -2.426944822072982788e-01 -8.997488766908645630e-02 -2.512550055980682373e-01 -9.570629149675369263e-02 -1.351921409368515015e-01 -3.362134397029876709e-01 1.045756042003631592e-01 9.412962943315505981e-02 3.189444243907928467e-01 1.262846142053604126e-01 1.672736704349517822e-01 -1.526517271995544434e-01 2.449429333209991455e-01 -1.507024839520454407e-02 -1.840250939130783081e-02 -3.311716616153717041e-01
-1.481566727161407471e-01 1.861808747053146362e-01 -1.977088451385498047e-01 2.337424755096435547e-01 1.540602892637252808e-01 -1.089252531528472900e-01 -1.491468846797943115e-01 -1.555357873439788818e-01 1.002844050526618958e-01 -2.417970895767211914e-01 -1.447555571794509888e-01 1.943918019533157349e-01 2.958256900310516357e-01 4.781007394194602966e-02 7.198999077081680298e-02 2.860922738909721375e-02 -2.021481245756149292e-01 6.478983163833618164e-02 -9.767416864633560181e-02 3.941920772194862366e-02 -1.509271115064620972e-01 -2.968034744262695312e-01 -1.618827283382415771e-01 -9.894465655088424683e-02 -5.868913605809211731e-02 6.123695895075798035e-02 -1.513656973838806152e-01 9.922735393047332764e-02 3.182703852653503418e-01 1.670103520154953003e-01 4.146770536899566650e-01 2.100102789700031281e-02
3.180359676480293274e-02 -1.353453993797302246e-01 1.997342100366950035e-03 -1.428473293781280518e-01 2.545618638396263123e-02 -1.515181213617324829e-01 -1.610722392797470093e-01 4.720806702971458435e-02 1.017345488071441650e-01 1.412926800549030304e-02 3.278927411884069443e-03 5.356339216232299805e-01 -2.842416241765022278e-02 2.298588454723358154e-01 9.793569892644882202e-02 -4.640912637114524841e-03 -2.157901823520660400e-01 -1.285510510206222534e-01 -2.233269661664962769e-01 2.094127386808395386e-01 -6.339839100837707520e-02 4.185929894447326660e-02 -7.080774754285812378e-02 1.541779935359954834e-02 3.729583919048309326e-01 1.759686768054962158e-01 -2.725966870784759521e-01 2.163269557058811188e-02 2.426580339670181274e-02 1.281270533800125122e-01 1.045992895960807800e-01 -3.273127377033233643e-01
-1.766068488359451294e-01 2.100195437669754028e-01 -2.862244248390197754e-01 1.235597673803567886e-02 9.701465070247650146e-02 -2.988089621067047119e-01 -4.347179830074310303e-02 -9.831633418798446655e-02 1.045220810920000076e-02 -2.269609719514846802e-01 3.427901864051818848e-02 1.491882950067520142e-01 -1.520400792360305786e-01 1.909656673669815063e-01 1.705576479434967041e-01 -9.323919564485549927e-02 -1.507103145122528076e-01 3.245477378368377686e-01 -2.083530128002166748e-01 1.110170558094978333e-01 2.092581689357757568e-01 7.794742286205291748e-02 2.173481285572052002e-01 2.322629243135452271e-01 4.903317242860794067e-02 3.342696726322174072e-01 -1.154002547264099121e-02 -7.850657403469085693e-02 2.608771324157714844e-01 1.885620057582855225e-01 -3.069680556654930115e-02 1.125083584338426590e-02
-1.350063085556030273e-01 1.805272251367568970e-01 -5.353354662656784058e-02 -9.136756509542465210e-02 2.662337720394134521e-01 1.054686382412910461e-01 2.971829846501350403e-02 -3.666673898696899414e-01 3.543849289417266846e-01 -1.785046458244323730e-01 -2.112834900617599487e-01 3.627812266349792480e-01 4.007449373602867126e-02 -5.409990437328815460e-03 -1.308802962303161621e-01 -3.932609781622886658e-02 -1.895779520273208618e-01 -3.131910040974617004e-02 -8.430384844541549683e-02 2.009699344635009766e-01 -4.084315523505210876e-02 -1.218934636563062668e-02 1.564955413341522217e-01 9.056706726551055908e-02 1.809875369071960449e-01 1.143790408968925476e-01 9.240802377462387085e-03 1.534132212400436401e-01 2.316369414329528809e-01 -1.928917467594146729e-01 1.954774707555770874e-01 -2.217230349779129028e-01
-5.563340615481138229e-03 1.523045748472213745e-01 -1.361677944660186768e-01 -1.253279447555541992e-01 -6.260581314563751221e-02 -1.287548691034317017e-01 -2.376355826854705811e-01 1.432877033948898315e-02 -2.882989943027496338e-01 -2.322902232408523560e-01 -2.697341889142990112e-02 3.066654503345489502e-01 4.102115333080291748e-02 -3.316982090473175049e-01 1.028568819165229797e-01 1.066025197505950928e-01 -2.544108629226684570e-01 6.688200868666172028e-03 -1.988415122032165527e-01 5.653449334204196930e-03 -2.058099806308746338e-01 -9.635402262210845947e-02 -5.834024399518966675e-02 3.500830754637718201e-02 -3.356198593974113464e-02 2.979619204998016357e-01 -1.807038933038711548e-01 1.165792346000671387e-01 3.389523923397064209e-01 1.180364936590194702e-01 2.303477823734283447e-01 1.456354260444641113e-01
-7.643648236989974976e-02 -2.199596613645553589e-01 1.943669021129608154e-01 5.519881099462509155e-02 3.361112996935844421e-02 -2.116549164056777954e-01 1.201119795441627502e-01 -2.993749976158142090e-01 -2.433082163333892822e-01 -3.783499002456665039e-01 -1.276504546403884888e-01 1.595385670661926270e-01 -5.602073296904563904e-02 -3.540231660008430481e-02 -2.129166871309280396e-01 -2.377435863018035889e-01 -1.937817335128784180e-01 -7.809771597385406494e-02 -9.862698614597320557e-02 1.022872850298881531e-01 -7.765905559062957764e-02 5.737835541367530823e-02 -6.127695366740226746e-02 1.254223585128784180e-01 1.410473436117172241e-01 3.638328909873962402e-01 8.264861255884170532e-02 -2.318034768104553223e-01 2.013381421566009521e-01 8.129369467496871948e-02 2.199803143739700317e-01 6.007668375968933105e-02
-2.883348762989044189e-01 -3.770329430699348450e-02 5.136867985129356384e-02 1.350595206022262573e-01 1.041193753480911255e-01 -8.437924832105636597e-02 -1.064011007547378540e-01 -4.255170375108718872e-02 1.259563714265823364e-01 -3.890864849090576172e-01 2.734643816947937012e-01 2.806864678859710693e-01 4.425039142370223999e-02 1.563323289155960083e-02 2.451347410678863525e-01 -2.424873411655426025e-01 1.076682731509208679e-01 -5.159696936607360840e-02 -1.438479032367467880e-02 1.386085599660873413e-01 -3.143178224563598633e-01 3.894133120775222778e-02 3.876622766256332397e-02 -7.085275650024414062e-02 -1.379957050085067749e-01 2.487300187349319458e-01 1.410198658704757690e-01 -1.056756600737571716e-01 2.016925215721130371e-01 -1.838429868221282959e-01 1.503216922283172607e-01 -2.683416903018951416e-01
3.366450369358062744e-01 1.096689552068710327e-01 -3.567676991224288940e-02 2.720166184008121490e-02 1.886900663375854492e-01 -2.780075371265411377e-01 -1.904078871011734009e-01 -2.062140405178070068e-01 -2.155989557504653931e-01 2.191069908440113068e-02 3.023267388343811035e-01 5.066666603088378906e-01 -7.925666868686676025e-02 -1.138039231300354004e-01 1.607626378536224365e-01 2.417780458927154541e-01 -2.107885479927062988e-01 -1.540086418390274048e-01 -1.523199379444122314e-01 -3.534246608614921570e-02 1.448371261358261108e-02 -1.644183844327926636e-01 -2.168072201311588287e-02 8.195148780941963196e-03 7.324456423521041870e-02 1.581729799509048462e-01 6.765014678239822388e-02 1.051319465041160583e-01 -9.011508896946907043e-03 -1.062853634357452393e-01 1.820932328701019287e-02 -6.515603512525558472e-02
-2.185185998678207397e-01 4.457385241985321045e-01 3.208351135253906250e-02 -2.661950327455997467e-02 -1.472914814949035645e-01 -1.751523762941360474e-01 2.421562224626541138e-01 -1.656509041786193848e-01 -2.085669487714767456e-01 -3.116261363029479980e-01 4.284145310521125793e-02 3.083902001380920410e-01 3.347048535943031311e-02 1.538274902850389481e-02 5.519085749983787537e-02 7.803618162870407104e-02 -2.246455401182174683e-01 5.668860301375389099e-02 -8.669988065958023071e-02 1.159150302410125732e-01 3.667792677879333496e-02 -7.239884138107299805e-02 1.648981124162673950e-02 -5.877780541777610779e-02 2.970517799258232117e-02 3.511065989732742310e-02 1.570823937654495239e-01 -4.114115238189697266e-01 1.176679655909538269e-01 1.135576590895652771e-01 1.073060631752014160e-01 -2.146656960248947144e-01
-1.173341795802116394e-01 4.329453706741333008e-01 -1.923790574073791504e-01 1.744348704814910889e-01 2.562317252159118652e-02 -3.029919601976871490e-02 -2.796543538570404053e-01 -3.539229035377502441e-01 3.001937456429004669e-02 -2.523511052131652832e-01 -5.178993195295333862e-02 2.726192474365234375e-01 -6.867718696594238281e-02 1.077213436365127563e-01 -1.084397658705711365e-01 -1.658453345298767090e-01 -5.187014862895011902e-02 2.005202025175094604e-01 -1.894853264093399048e-02 -4.627493675798177719e-03 7.827233523130416870e-02 4.098040983080863953e-02 -1.324679255485534668e-01 1.626551747322082520e-01 7.175383507274091244e-05 3.983221575617790222e-02 6.993418931961059570e-02 -2.566873431205749512e-01 1.665101349353790283e-01 -7.796680927276611328e-02 2.530547976493835449e-01 -2.526748478412628174e-01
-1.867502927780151367e-01 1.279160082340240479e-01 -4.897545650601387024e-02 2.552647888660430908e-01 1.112629622220993042e-01 -1.322966516017913818e-01 -1.979403570294380188e-02 -2.445052415132522583e-01 -1.789310872554779053e-01 -2.572580277919769287e-01 2.046778984367847443e-02 2.284118831157684326e-01 8.139158040285110474e-02 -2.186846137046813965e-01 2.537640556693077087e-02 7.824542373418807983e-02 -6.678967922925949097e-02 5.861577019095420837e-02 -2.661299407482147217e-01 1.390331145375967026e-02 4.313037693500518799e-01 9.057480841875076294e-02 9.255247563123703003e-02 1.447092592716217041e-01 -5.719742272049188614e-03 9.345828741788864136e-02 1.678935736417770386e-01 -5.469604209065437317e-02 2.949266731739044189e-01 4.832334071397781372e-02 3.833853006362915039e-01 -1.571684889495372772e-02
-3.030592501163482666e-01 -1.452754139900207520e-01 1.043199747800827026e-01 1.009690389037132263e-01 6.163616105914115906e-02 -1.521890163421630859e-01 -1.178752481937408447e-01 -1.527015957981348038e-02 2.555828094482421875e-01 -1.540205627679824829e-01 -8.757226914167404175e-02 6.124148368835449219e-01 -5.865342170000076294e-02 2.479681745171546936e-02 -2.339689247310161591e-02 -1.009095832705497742e-01 -5.284069478511810303e-02 8.331026881933212280e-02 -5.676409602165222168e-02 -6.626311689615249634e-02 5.965816974639892578e-02 -2.469072788953781128e-01 -2.678092420101165771e-01 2.295244485139846802e-01 1.351751573383808136e-02 1.954394131898880005e-01 -8.357370644807815552e-02 2.744421735405921936e-02 1.158711612224578857e-01 -1.658215224742889404e-01 1.691301614046096802e-01 -1.281303018331527710e-01
-3.775714039802551270e-01 1.388660520315170288e-01 1.588199585676193237e-01 1.427390277385711670e-01 7.639945298433303833e-02 -2.445557564496994019e-01 -1.687508225440979004e-01 -1.204528734087944031e-01 4.651131480932235718e-02 7.726031821221113205e-03 5.963868275284767151e-02 2.029799968004226685e-01 -1.496656537055969238e-01 1.216322407126426697e-01 1.114849075675010681e-01 4.958963394165039062e-02 -1.772187948226928711e-01 -5.908198282122612000e-02 -1.361404061317443848e-01 6.765151768922805786e-02 -7.125239819288253784e-02 -3.507019281387329102e-01 -2.197638899087905884e-01 1.384400874376296997e-01 -1.028300970792770386e-01 1.751574277877807617e-01 -2.353631518781185150e-02 1.200412660837173462e-01 3.428984582424163818e-01 5.672768875956535339e-02 2.711790204048156738e-01 -2.842054963111877441e-01
2.309825122356414795e-01 -5.302014946937561035e-02 -1.194833889603614807e-01 -9.594441205263137817e-02 -2.620660960674285889e-01 -1.001775190234184265e-01 -2.053614556789398193e-01 -3.599883988499641418e-02 2.202315777540206909e-01 -1.388329267501831055e-01 5.653184652328491211e-02 4.370212852954864502e-01 1.667745709419250488e-01 -5.452814046293497086e-03 2.264064848423004150e-01 2.688041143119335175e-02 -8.260625600814819336e-02 -1.087727583944797516e-02 -4.882552027702331543e-01 -5.322374776005744934e-02 -8.908250182867050171e-02 -1.536302268505096436e-01 -1.550327986478805542e-01 -1.088728904724121094e-01 -2.151578292250633240e-02 3.301746845245361328e-01 -5.887050181627273560e-02 -3.405898809432983398e-02 1.210717558860778809e-01 9.185937792062759399e-02 -1.335757318884134293e-03 -5.990174412727355957e-02
6.132431700825691223e-02 8.520024828612804413e-03 1.065460816025733948e-01 -9.134906344115734100e-03 1.745806485414505005e-01 -9.871715307235717773e-02 -3.923300188034772873e-03 -1.695197820663452148e-01 2.550470232963562012e-01 -1.197700873017311096e-01 -1.623158901929855347e-01 2.680009901523590088e-01 3.775818645954132080e-01 -2.643316686153411865e-01 3.130117952823638916e-01 3.448411077260971069e-02 -1.150878295302391052e-01 -1.949886679649353027e-01 -3.323448002338409424e-01 9.992540627717971802e-02 5.825418233871459961e-02 8.198752254247665405e-02 2.422139421105384827e-02 7.721702754497528076e-02 -1.923586428165435791e-02 2.833017408847808838e-01 2.142740339040756226e-01 -1.992432400584220886e-02 1.638224162161350250e-02 -1.644823551177978516e-01 2.890260219573974609e-01 -2.044345252215862274e-02
2.544781863689422607e-01 -1.572588235139846802e-01 1.655419319868087769e-01 6.527508050203323364e-02 4.863388463854789734e-02 -6.177217513322830200e-02 -1.618820875883102417e-01 -3.808017671108245850e-01 -3.702931851148605347e-02 -2.521861195564270020e-01 -7.466481998562812805e-03 2.532481551170349121e-01 1.524338573217391968e-01 4.154429584741592407e-02 6.979689002037048340e-02 8.860410749912261963e-02 8.430001139640808105e-02 1.940319240093231201e-01 -4.170963764190673828e-01 7.919671386480331421e-02 -8.907112479209899902e-02 -1.917699575424194336e-01 -5.299494415521621704e-02 1.732908487319946289e-01 1.820546984672546387e-01 1.639553010463714600e-01 -1.732540577650070190e-01 -1.119770295917987823e-02 3.133005797863006592e-01 -1.270555257797241211e-01 -1.419651359319686890e-01 8.624928444623947144e-02
-2.220706194639205933e-01 1.134288012981414795e-01 9.684254229068756104e-02 -1.032154634594917297e-01 -1.532310843467712402e-01 -2.414220198988914490e-02 4.801854863762855530e-02 -6.428839173167943954e-03 -1.456792950630187988e-01 -1.663029193878173828e-01 -7.778690010309219360e-02 5.792422890663146973e-01 -1.101928651332855225e-01 1.233240738511085510e-01 1.624616533517837524e-01 1.082379519939422607e-01 3.829366760328412056e-03 -2.283063530921936035e-01 -2.575641572475433350e-01 -1.160133853554725647e-01 2.948652803897857666e-01 -3.207364678382873535e-02 -7.103936374187469482e-02 1.410794854164123535e-01 1.013916078954935074e-02 6.105093657970428467e-02 -1.324078887701034546e-01 2.069429457187652588e-01 4.938602820038795471e-02 -3.024461269378662109e-01 1.478935629129409790e-01 1.031078025698661804e-01
1.448028832674026489e-01 3.290005624294281006e-01 -9.600993245840072632e-02 1.264524310827255249e-01 -5.337482690811157227e-02 -1.483509540557861328e-01 3.570725023746490479e-02 -2.389672547578811646e-01 -1.850222051143646240e-01 -3.736628890037536621e-01 -1.961332112550735474e-01 2.935230731964111328e-01 1.976876258850097656e-01 5.047819390892982483e-02 4.748861864209175110e-02 1.264626346528530121e-02 4.542447626590728760e-02 -1.200278997421264648e-01 -8.722703903913497925e-02 3.363079428672790527e-01 -8.299755305051803589e-02 2.083506882190704346e-01 -9.884123504161834717e-02 -4.419399425387382507e-02 9.906761348247528076e-02 1.620075106620788574e-01 3.046453464776277542e-03 -4.727249965071678162e-02 2.666607797145843506e-01 -7.096173614263534546e-02 2.432177364826202393e-01 -2.168283611536026001e-01
4.020041599869728088e-02 7.916899025440216064e-02 9.199619293212890625e-03 1.157658547163009644e-01 5.369497463107109070e-02 -1.065171733498573303e-01 -1.234932057559490204e-02 -1.024772599339485168e-01 5.821406468749046326e-02 -1.101276576519012451e-01 -1.911167800426483154e-01 4.657190144062042236e-01 -5.743867531418800354e-02 -2.862862944602966309e-01 9.915011376142501831e-02 -1.551858931779861450e-01 -8.926444500684738159e-02 -8.969094604253768921e-02 -1.480242162942886353e-01 2.587601244449615479e-01 6.957768648862838745e-02 2.172106653451919556e-01 -2.172697186470031738e-01 -3.767487704753875732e-01 1.055519133806228638e-01 1.583490967750549316e-01 -6.503535062074661255e-02 2.540992759168148041e-02 2.673262059688568115e-01 1.601907163858413696e-01 1.996881365776062012e-01 -2.037130147218704224e-01
1.331298351287841797e-01 2.826353907585144043e-01 8.889244496822357178e-02 2.051878534257411957e-02 9.014580398797988892e-02 -1.302399784326553345e-01 1.808021962642669678e-01 -1.096225678920745850e-01 -3.199233207851648331e-03 -1.768255233764648438e-01 9.451742470264434814e-02 3.688778877258300781e-01 -6.663488689810037613e-03 1.042481139302253723e-02 1.215744018554687500e-01 1.026096474379301071e-02 2.361501194536685944e-02 -1.176991760730743408e-01 -3.504408150911331177e-02 4.805147945880889893e-01 8.608461357653141022e-03 9.953319281339645386e-02 -1.413519978523254395e-01 -3.486059233546257019e-02 7.162155210971832275e-02 8.076628297567367554e-02 2.335426956415176392e-01 -6.857690960168838501e-02 4.616563618183135986e-01 1.492007914930582047e-02 -1.926810853183269501e-02 -2.657569050788879395e-01
-2.057659327983856201e-01 -1.287063304334878922e-02 -2.245520800352096558e-02 -1.465131342411041260e-01 -2.521345764398574829e-02 8.035092055797576904e-02 -1.061844900250434875e-01 -3.089657425880432129e-01 7.416692562401294708e-03 -3.881640136241912842e-01 1.436397433280944824e-01 -5.777747556567192078e-02 -6.708274129778146744e-03 -2.185522913932800293e-01 2.410514652729034424e-01 1.776707470417022705e-01 -3.023307621479034424e-01 1.109739616513252258e-01 -1.095536500215530396e-01 1.489391028881072998e-01 -1.354872621595859528e-02 -5.135474726557731628e-02 -1.315466463565826416e-01 -1.164097245782613754e-02 -1.429298967123031616e-01 1.701465547084808350e-01 2.639049887657165527e-01 -1.507901251316070557e-01 1.984707713127136230e-01 -1.712283678352832794e-02 7.430282980203628540e-02 -4.054450094699859619e-01
-1.240243390202522278e-01 -8.853643387556076050e-02 -2.899408526718616486e-02 -1.499235033988952637e-01 2.298751175403594971e-01 -2.742878198623657227e-01 -3.869368927553296089e-03 -1.678952127695083618e-01 2.044607698917388916e-01 -1.132410988211631775e-01 1.312632262706756592e-01 3.554763793945312500e-01 -1.871656067669391632e-02 1.150899156928062439e-01 1.522930562496185303e-01 -2.235309183597564697e-01 -3.056355714797973633e-01 -2.364294081926345825e-01 -2.046303004026412964e-01 7.594384998083114624e-02 -1.113801542669534683e-02 -4.544773697853088379e-01 5.389199126511812210e-03 -1.641810387372970581e-01 -1.687004715204238892e-01 5.718221515417098999e-02 1.401877254247665405e-01 4.916433617472648621e-02 7.579354941844940186e-02 -1.411415934562683105e-01 7.183538749814033508e-03 4.557432979345321655e-02
2.213206291198730469e-01 1.523578464984893799e-01 -1.588202118873596191e-01 -6.337822973728179932e-02 3.430064395070075989e-02 -5.489582195878028870e-02 9.747794270515441895e-02 -1.702862977981567383e-01 -1.789934933185577393e-01 -2.348593324422836304e-01 -4.906720295548439026e-02 2.982453703880310059e-01 8.050243556499481201e-02 -1.955820620059967041e-01 4.764958322048187256e-01 -3.700994327664375305e-02 8.723410964012145996e-02 -6.903395056724548340e-02 -2.434908449649810791e-01 -1.531121879816055298e-01 1.700552403926849365e-01 1.075026467442512512e-01 1.161898896098136902e-01 -8.230294287204742432e-02 5.763363465666770935e-02 7.498119771480560303e-02 2.464036494493484497e-01 2.480429857969284058e-01 2.603313028812408447e-01 1.950290054082870483e-01 6.344770640134811401e-02 -8.540164679288864136e-02
9.959552437067031860e-02 2.985836863517761230e-01 -1.004688665270805359e-01 1.702686846256256104e-01 -2.880550920963287354e-02 -2.707344889640808105e-01 1.400734633207321167e-01 -2.521989047527313232e-01 -9.791598469018936157e-02 -5.078202486038208008e-02 -8.615358173847198486e-02 2.475098669528961182e-01 2.245329767465591431e-01 -9.411311149597167969e-02 2.142870873212814331e-01 -1.900687366724014282e-01 -5.985734239220619202e-02 -3.267367929220199585e-02 -1.343602091073989868e-01 3.400359153747558594e-01 -2.554190531373023987e-02 4.317326843738555908e-02 -1.210955604910850525e-01 -2.585488557815551758e-01 1.374314129352569580e-01 1.651185750961303711e-01 2.431024163961410522e-01 3.077564761042594910e-02 3.220205307006835938e-01 6.210573390126228333e-02 1.321989744901657104e-01 -1.695288121700286865e-01
7.056283205747604370e-02 2.795931696891784668e-02 -4.665257036685943604e-02 -8.100650273263454437e-03 -1.218062192201614380e-01 1.479868292808532715e-01 1.828794181346893311e-01 -3.220397233963012695e-02 -1.434191763401031494e-01 -3.623958528041839600e-01 -4.746366664767265320e-02 3.298502564430236816e-01 1.456405818462371826e-01 1.206110790371894836e-01 2.103590667247772217e-01 -9.262862801551818848e-02 -2.427370697259902954e-01 -7.022583857178688049e-03 -1.180607154965400696e-01 4.664542153477668762e-02 -6.338901584967970848e-05 -2.329219877719879150e-01 -4.273473322391510010e-01 4.626207053661346436e-02 3.643947541713714600e-01 -9.226455539464950562e-02 1.691056191921234131e-01 -6.949233263731002808e-02 2.191235870122909546e-01 1.691332012414932251e-01 5.431492999196052551e-02 2.895513735711574554e-02
-3.076776266098022461e-01 3.095036447048187256e-01 -9.994374215602874756e-02 -2.653150260448455811e-02 -1.355236023664474487e-01 -1.689981520175933838e-01 -1.853089928627014160e-01 -2.150709740817546844e-02 6.278873421251773834e-03 -1.103435754776000977e-01 -1.360781788825988770e-01 1.315707117319107056e-01 1.691855341196060181e-01 -1.559018492698669434e-01 4.257436096668243408e-01 -4.042671993374824524e-02 -2.366600930690765381e-01 4.699002951383590698e-02 -2.634960412979125977e-01 3.055024892091751099e-02 9.002125263214111328e-02 -1.293227374553680420e-01 -1.683247238397598267e-01 -1.664596945047378540e-01 -1.241503730416297913e-01 2.513929009437561035e-01 2.358212769031524658e-01 1.049291566014289856e-01 2.399728745222091675e-01 9.561963379383087158e-02 1.071667000651359558e-01 1.892332918941974640e-02
2.933678030967712402e-02 6.296239048242568970e-02 -3.143967315554618835e-02 -1.731383949518203735e-01 -1.020121499896049500e-01 -7.509317249059677124e-02 -5.777382850646972656e-02 -9.649990499019622803e-02 -2.693122029304504395e-01 -4.630014598369598389e-01 -8.792430162429809570e-02 4.576243162155151367e-01 8.426903933286666870e-02 -1.125734969973564148e-01 1.415805816650390625e-01 -7.813970744609832764e-02 1.255536377429962158e-01 -2.447860538959503174e-01 1.100090593099594116e-01 2.043013125658035278e-01 2.536737360060214996e-02 1.996913850307464600e-01 -4.338342696428298950e-02 1.600549221038818359e-01 -1.483120582997798920e-02 2.047975808382034302e-01 -1.785214096307754517e-01 5.277594923973083496e-02 2.092868834733963013e-01 -4.047086089849472046e-02 1.780152320861816406e-01 -1.845235526561737061e-01
2.618962526321411133e-02 -4.050449281930923462e-02 -1.109265834093093872e-01 2.264877408742904663e-02 5.697094276547431946e-02 -6.872313097119331360e-03 5.227425321936607361e-02 -1.737406551837921143e-01 -9.994278848171234131e-02 -2.950151264667510986e-01 -2.108087837696075439e-01 3.784145116806030273e-01 -2.474853694438934326e-01 1.448744237422943115e-01 9.591910243034362793e-02 -1.459511518478393555e-01 -2.984420657157897949e-01 5.372414365410804749e-02 1.478909403085708618e-01 -1.447948813438415527e-01 -1.501000225543975830e-01 -1.441551297903060913e-01 -1.940256729722023010e-02 -1.234895661473274231e-01 1.173599362373352051e-01 4.430886730551719666e-02 2.375925779342651367e-01 -1.630306593142449856e-03 3.554102480411529541e-01 2.274510860443115234e-01 -1.558076441287994385e-01 -2.880976796150207520e-01
-2.469479143619537354e-01 7.210662215948104858e-02 3.926005214452743530e-02 1.534711867570877075e-01 1.254738718271255493e-01 -2.215601503849029541e-01 5.164622515439987183e-02 -1.099742799997329712e-01 -2.807274162769317627e-01 -4.471284896135330200e-02 8.935051411390304565e-02 4.072890579700469971e-01 1.316109895706176758e-01 -3.892346620559692383e-01 2.789464294910430908e-01 -1.984888128936290741e-02 -3.855865001678466797e-01 5.686121061444282532e-02 -1.059328764677047729e-01 8.599251508712768555e-02 -6.145260483026504517e-02 1.300900876522064209e-01 -1.211926490068435669e-01 -1.740652024745941162e-01 7.550000399351119995e-02 1.190643683075904846e-01 -1.964780874550342560e-02 -9.194322861731052399e-03 -7.816802710294723511e-02 -6.811126321554183960e-02 5.710283666849136353e-02 -2.384392768144607544e-01
-5.747556686401367188e-02 1.418001055717468262e-01 -1.837645918130874634e-01 -4.026655480265617371e-02 3.736499249935150146e-01 -6.018473580479621887e-02 -2.923117876052856445e-01 -1.838683634996414185e-01 -3.380967080593109131e-01 -2.878080308437347412e-01 -1.888374425470829010e-02 2.760388851165771484e-01 -2.093713581562042236e-01 1.643760800361633301e-01 2.319133654236793518e-02 1.863361597061157227e-01 -6.788890063762664795e-02 -4.322272539138793945e-02 -2.891521528363227844e-02 3.165867030620574951e-01 4.696850478649139404e-02 -1.771022938191890717e-02 1.248844619840383530e-02 8.644276112318038940e-02 -3.220757236704230309e-03 1.064209863543510437e-01 -1.384883001446723938e-02 -1.018810197710990906e-01 1.167945340275764465e-01 2.290589809417724609e-01 2.486259490251541138e-01 -1.771355271339416504e-01
1.648407131433486938e-01 6.506213545799255371e-02 -9.956479072570800781e-02 2.160138040781021118e-01 3.003915548324584961e-01 -1.583702415227890015e-01 8.835021406412124634e-02 -1.540711820125579834e-01 -2.592012584209442139e-01 -5.914876610040664673e-02 1.329918503761291504e-01 3.405077159404754639e-01 -1.760869324207305908e-01 -2.015219330787658691e-01 6.622139364480972290e-02 1.146748289465904236e-01 -2.983452379703521729e-01 -3.076323866844177246e-02 -3.217239677906036377e-01 -4.239692911505699158e-02 -7.118079066276550293e-02 -1.407572776079177856e-01 -9.132293611764907837e-02 6.690388172864913940e-02 -1.636556237936019897e-01 2.235643714666366577e-01 -1.519066989421844482e-01 2.150050699710845947e-01 1.860162466764450073e-01 -1.329380124807357788e-01 1.650844663381576538e-01 -1.146303117275238037e-01
-1.437980979681015015e-01 4.464960843324661255e-02 1.339181512594223022e-01 6.093098782002925873e-03 9.236493706703186035e-02 -8.967048674821853638e-02 -2.422899752855300903e-02 -7.751089334487915039e-02 1.692620366811752319e-01 -3.565148413181304932e-01 1.145441308617591858e-01 1.340536177158355713e-01 -1.064433529973030090e-01 -1.320944353938102722e-02 5.164379477500915527e-01 -2.165764383971691132e-02 5.122520029544830322e-02 1.171210035681724548e-02 -1.158449798822402954e-01 2.273459434509277344e-01 -1.849485486745834351e-01 -1.791862249374389648e-01 1.009378116577863693e-02 -1.320157796144485474e-01 -1.159345433115959167e-01 3.081999123096466064e-01 2.703673541545867920e-01 -3.622614219784736633e-02 2.336095720529556274e-01 -1.596952229738235474e-01 1.245265174657106400e-02 -2.363977134227752686e-01
-2.347870022058486938e-01 -1.845723390579223633e-02 1.656821370124816895e-01 1.630160361528396606e-01 5.657564476132392883e-02 -2.315720319747924805e-01 -6.839741021394729614e-02 -9.830782562494277954e-02 3.254174590110778809e-01 -1.651638448238372803e-01 -2.782266959547996521e-02 5.946003198623657227e-01 3.552915528416633606e-02 7.269559055566787720e-02 1.761383935809135437e-02 7.130216807126998901e-03 2.059366181492805481e-02 4.000101983547210693e-02 -4.927232488989830017e-02 -1.645583212375640869e-01 6.689643114805221558e-02 -3.409497737884521484e-01 -1.837814897298812866e-01 7.622177153825759888e-02 1.456814911216497421e-02 2.189719378948211670e-01 -1.522841006517410278e-01 -7.849259674549102783e-02 6.097736209630966187e-02 7.659485191106796265e-02 1.656760424375534058e-01 -1.361940950155258179e-01
-1.576750073581933975e-03 9.427849948406219482e-02 -1.696340888738632202e-01 -5.307792872190475464e-02 2.413800060749053955e-01 -1.062086131423711777e-02 -3.409413993358612061e-01 -5.477849021553993225e-02 -2.446886301040649414e-01 -9.365469962358474731e-02 7.640972733497619629e-02 3.754713833332061768e-01 -1.647567152976989746e-01 1.683483719825744629e-01 1.524164825677871704e-01 8.999019116163253784e-02 -2.324570566415786743e-01 -1.452696323394775391e-01 2.970555983483791351e-02 2.316626012325286865e-01 -7.354270666837692261e-02 -7.115066051483154297e-02 4.793755337595939636e-02 2.302203029394149780e-01 1.273563206195831299e-01 1.129004172980785370e-02 -3.276789933443069458e-02 -1.270492672920227051e-01 8.080676943063735962e-02 2.314020693302154541e-01 1.330733299255371094e-01 -4.157091677188873291e-01
1.550506055355072021e-02 -1.332137733697891235e-01 -9.714139252901077271e-02 -1.462951749563217163e-01 -2.200170606374740601e-01 4.036525636911392212e-02 -3.017916344106197357e-02 -1.067671328783035278e-01 -2.288272529840469360e-01 -2.709216773509979248e-01 -5.954644456505775452e-02 5.928645730018615723e-01 8.126159757375717163e-02 1.793353855609893799e-01 -6.240356247872114182e-03 -8.246646821498870850e-02 -1.603200733661651611e-01 6.780087947845458984e-02 3.052732534706592560e-02 2.861150205135345459e-01 2.340413630008697510e-02 -9.550354629755020142e-02 -2.175825983285903931e-01 -1.706099510192871094e-01 1.106816455721855164e-01 6.005275994539260864e-03 1.000148132443428040e-01 -9.736263006925582886e-02 1.163408309221267700e-01 3.177236914634704590e-01 1.274255365133285522e-01 -2.697353996336460114e-02
-5.041521787643432617e-02 -8.057503961026668549e-03 -9.974031895399093628e-02 -4.212542250752449036e-02 3.826874494552612305e-01 -2.136368155479431152e-01 1.991235651075839996e-02 -2.053032815456390381e-01 -5.894493684172630310e-02 -1.811621338129043579e-01 2.035377621650695801e-01 3.424390554428100586e-01 -2.168466448783874512e-01 1.737192571163177490e-01 -2.629886940121650696e-02 1.623543947935104370e-01 1.414553225040435791e-01 2.209606617689132690e-01 -3.802194818854331970e-02 1.477045714855194092e-01 2.969006597995758057e-01 -1.189789269119501114e-02 3.739484027028083801e-02 1.552678644657135010e-01 -2.016537077724933624e-02 1.101849973201751709e-01 7.772012054920196533e-02 -7.083590328693389893e-02 3.785823583602905273e-01 -3.913147002458572388e-02 1.004838049411773682e-01 -2.595088183879852295e-01
5.591125786304473877e-02 2.883094549179077148e-01 -1.653637290000915527e-01 -4.494555667042732239e-02 -1.332335639744997025e-03 -2.470422387123107910e-01 -2.041930407285690308e-01 -3.031789064407348633e-01 -2.058556824922561646e-01 -3.753378391265869141e-01 -7.262908667325973511e-02 2.985775172710418701e-01 1.041053161025047302e-01 -1.829019561409950256e-02 -2.622581459581851959e-02 1.086684763431549072e-01 9.727933257818222046e-02 1.180173605680465698e-01 -8.477263152599334717e-02 2.025694213807582855e-02 5.986275896430015564e-02 1.018828433007001877e-02 -3.183846473693847656e-01 2.070548832416534424e-01 2.311499267816543579e-01 6.075670477002859116e-03 -4.246093705296516418e-02 1.231933757662773132e-01 2.823698520660400391e-01 4.434982780367136002e-03 1.116820201277732849e-01 -2.163490355014801025e-01
-1.122711449861526489e-01 -9.785972535610198975e-02 2.986936569213867188e-01 1.021289825439453125e-01 1.288062632083892822e-01 -5.992581602185964584e-03 -1.596013158559799194e-01 -1.167020946741104126e-01 1.470694392919540405e-01 -1.600960642099380493e-01 3.281154930591583252e-01 2.603391408920288086e-01 -4.882210865616798401e-02 -2.119100280106067657e-02 2.526092231273651123e-01 2.791148237884044647e-02 -1.266978681087493896e-01 1.896682977676391602e-01 -1.083955317735671997e-01 -2.043331563472747803e-01 -7.569018006324768066e-02 -2.369388341903686523e-01 -3.304117619991302490e-01 -1.339866034686565399e-02 -9.018615819513797760e-03 3.204014897346496582e-01 -1.679407991468906403e-02 -2.116158232092857361e-02 1.589939892292022705e-01 -4.994054511189460754e-02 1.142977178096771240e-01 -3.335833251476287842e-01
-1.775890886783599854e-01 1.969013512134552002e-01 9.089118987321853638e-02 -1.785176843404769897e-01 -8.169224858283996582e-02 -2.199864685535430908e-01 2.534898221492767334e-01 -1.842133253812789917e-01 -1.826077997684478760e-01 -3.551069796085357666e-01 1.144723501056432724e-02 2.911395132541656494e-01 -6.005867384374141693e-03 1.337318420410156250e-01 1.612167209386825562e-01 -3.173426091670989990e-01 -2.696666121482849121e-01 3.717761859297752380e-02 1.190565153956413269e-01 8.840392529964447021e-02 1.279996931552886963e-01 -6.668537855148315430e-02 1.499438136816024780e-01 3.078876994550228119e-02 1.039463132619857788e-01 1.806560717523097992e-02 1.171316653490066528e-01 -1.196583583950996399e-01 -2.596712298691272736e-02 6.924691796302795410e-02 1.132088601589202881e-01 -3.867001831531524658e-01
-1.961255259811878204e-02 -1.622892618179321289e-01 2.087393701076507568e-01 -1.905141025781631470e-02 2.113007456064224243e-01 -1.488384157419204712e-01 -1.884613633155822754e-01 -3.051778860390186310e-02 -2.486374229192733765e-01 5.155410617589950562e-02 -1.597351282835006714e-01 2.780913412570953369e-01 -1.305586248636245728e-01 -2.375570684671401978e-01 6.399634480476379395e-02 -2.489388585090637207e-01 1.707785995677113533e-03 -6.910920888185501099e-02 -2.411036342382431030e-01 1.462337523698806763e-01 5.854748887941241264e-04 -3.884033858776092529e-02 -6.627255678176879883e-02 1.000753194093704224e-01 -7.057620584964752197e-02 3.364429771900177002e-01 4.683250095695257187e-03 -6.154936924576759338e-02 2.125392854213714600e-01 -6.198053807020187378e-02 2.663828134536743164e-01 -4.207724332809448242e-01
6.976302713155746460e-02 3.023086190223693848e-01 1.474950164556503296e-01 1.468668580055236816e-01 3.020477015525102615e-03 -1.852429509162902832e-01 1.003204882144927979e-01 -1.073650047183036804e-01 3.091373480856418610e-03 -3.597699403762817383e-01 -1.749492585659027100e-01 2.386758923530578613e-01 -4.230230674147605896e-02 -6.654460728168487549e-02 1.941399574279785156e-01 1.677910238504409790e-01 -3.485927730798721313e-02 -2.866099216043949127e-02 1.755014061927795410e-02 4.390450417995452881e-01 -1.051502823829650879e-01 1.224496141076087952e-01 3.854880854487419128e-02 -1.002822890877723694e-01 8.927048183977603912e-03 1.478691846132278442e-01 7.487305998802185059e-02 1.862091012299060822e-02 4.177109003067016602e-01 6.365440785884857178e-02 2.521748244762420654e-01 -1.126987189054489136e-01
1.211246401071548462e-01 -1.276563256978988647e-01 8.127996698021888733e-03 2.386829107999801636e-01 9.092734754085540771e-02 5.811285227537155151e-02 -1.030360087752342224e-01 -1.614033877849578857e-01 -2.936646528542041779e-02 -1.061457023024559021e-01 -1.985462754964828491e-01 4.609352946281433105e-01 5.250428617000579834e-02 3.484611809253692627e-01 7.647344470024108887e-02 -4.248077049851417542e-02 -2.259248644113540649e-01 -9.738197922706604004e-02 -1.886974461376667023e-02 -1.768103837966918945e-01 1.036769673228263855e-01 -1.738854795694351196e-01 1.777313202619552612e-01 8.195844292640686035e-02 6.860748678445816040e-02 1.283325850963592529e-01 3.088954389095306396e-01 -9.307373315095901489e-02 4.068160653114318848e-01 6.865534465759992599e-03 6.830757856369018555e-02 3.061271645128726959e-02
1.498860120773315430e-01 1.829012632369995117e-01 1.650480553507804871e-02 8.799265325069427490e-02 1.426723450422286987e-01 -1.877826601266860962e-01 2.964786067605018616e-02 1.520931720733642578e-02 6.390776485204696655e-02 -1.953166276216506958e-01 -9.419085830450057983e-02 2.930995821952819824e-01 -1.238831132650375366e-01 9.119173139333724976e-02 1.622565984725952148e-01 -5.383680388331413269e-02 3.592553362250328064e-02 -1.466697156429290771e-01 -1.622997075319290161e-01 3.841745257377624512e-01 -7.582371681928634644e-02 3.719339892268180847e-02 -1.623194962739944458e-01 -8.506651222705841064e-02 6.999099999666213989e-02 1.449429243803024292e-01 3.712865114212036133e-01 -1.801738440990447998e-01 3.065725564956665039e-01 8.985657989978790283e-02 4.902163520455360413e-02 -3.889726400375366211e-01
-1.821772158145904541e-01 2.060354799032211304e-01 -1.226213574409484863e-01 -2.028638571500778198e-01 2.507096827030181885e-01 1.161559373140335083e-01 -6.637819111347198486e-02 -2.232579737901687622e-01 -4.717634618282318115e-02 -2.649060636758804321e-02 -1.572471708059310913e-01 3.615178167819976807e-01 1.693768054246902466e-01 1.176158897578716278e-02 7.002701610326766968e-02 -2.994166016578674316e-01 -1.685304641723632812e-01 -1.513636708259582520e-01 -7.973673939704895020e-02 -8.328312076628208160e-03 -1.404586583375930786e-01 2.553507126867771149e-02 3.421638906002044678e-02 1.688917428255081177e-01 1.007288023829460144e-01 2.658542096614837646e-01 -1.787834614515304565e-01 1.317542325705289841e-02 2.328497469425201416e-01 -3.543045222759246826e-01 2.297767251729965210e-01 -5.016751214861869812e-02
-1.145247742533683777e-01 -2.500781975686550140e-02 8.579788729548454285e-03 -2.466674000024795532e-01 -1.531351208686828613e-01 1.117999479174613953e-01 -3.342838585376739502e-02 -3.099061921238899231e-02 9.818731248378753662e-02 -3.504818677902221680e-01 2.092534452676773071e-01 1.751909554004669189e-01 1.123941615223884583e-01 9.738551080226898193e-02 2.519811689853668213e-01 -2.272841930389404297e-01 -2.815867066383361816e-01 9.846869111061096191e-02 -2.180696427822113037e-01 -4.183279350399971008e-02 7.409062981605529785e-02 -3.276833295822143555e-01 6.066235154867172241e-02 -6.302233040332794189e-02 -3.812023997306823730e-02 2.766282558441162109e-01 1.024304181337356567e-01 -1.081724241375923157e-01 1.439258307218551636e-01 -1.568473428487777710e-01 -1.171185895800590515e-01 -3.536601364612579346e-01
-1.112944073975086212e-02 2.281098216772079468e-01 -6.654616445302963257e-02 2.401054799556732178e-01 -2.123007327318191528e-01 -4.812487959861755371e-02 5.501341819763183594e-02 -1.143172085285186768e-01 -1.381011586636304855e-02 -4.541317820549011230e-01 2.605516016483306885e-01 2.611759603023529053e-01 1.929700672626495361e-01 -9.934639185667037964e-02 3.443755581974983215e-02 -7.646507769823074341e-02 -4.857145994901657104e-02 -8.069590479135513306e-02 -8.635959029197692871e-02 -6.273391097784042358e-02 4.771164804697036743e-02 -1.858505010604858398e-01 1.887686736881732941e-02 2.598922550678253174e-01 4.104014113545417786e-02 1.264464408159255981e-01 -1.443754732608795166e-01 2.685150690376758575e-02 2.629970312118530273e-01 4.198807105422019958e-02 3.752169013023376465e-01 2.228807210922241211e-01
-1.235759705305099487e-01 -1.416665762662887573e-01 3.795824712142348289e-03 1.971180364489555359e-02 2.799219510052353144e-05 -2.195275872945785522e-01 2.482508122920989990e-01 -1.937306523323059082e-01 -3.079063296318054199e-01 -3.897736072540283203e-01 -2.622443139553070068e-01 1.330637633800506592e-01 2.749457955360412598e-02 3.348538279533386230e-02 1.233633235096931458e-02 -2.128979414701461792e-01 -2.333544194698333740e-01 -6.524451822042465210e-02 -2.625900804996490479e-01 3.736857697367668152e-02 -1.383050084114074707e-01 5.251350626349449158e-02 -8.481242507696151733e-02 1.376148909330368042e-01 1.796285808086395264e-01 2.675068378448486328e-01 -5.302287638187408447e-02 6.564169377088546753e-02 1.878088563680648804e-01 -5.916133522987365723e-02 3.237880468368530273e-01 6.860014796257019043e-02
-1.816193461418151855e-01 2.233275026082992554e-01 -7.549348473548889160e-02 -1.356159895658493042e-01 -1.568424701690673828e-01 1.884597986936569214e-01 -6.915049254894256592e-02 -3.066365122795104980e-01 1.873989850282669067e-01 -3.225020319223403931e-02 3.804937005043029785e-02 2.721414566040039062e-01 1.832687295973300934e-02 -4.167574271559715271e-02 1.338764876127243042e-01 2.425027787685394287e-01 -2.477325201034545898e-01 -9.955071657896041870e-02 -2.761052176356315613e-02 -4.000180959701538086e-02 4.780628532171249390e-02 -2.190107703208923340e-01 2.636335417628288269e-02 1.530694067478179932e-01 8.956334739923477173e-02 4.536764696240425110e-02 -1.622396558523178101e-01 -2.323224246501922607e-01 1.404594480991363525e-01 -8.064785040915012360e-03 4.897787794470787048e-02 -5.320382714271545410e-01
1.314001083374023438e-01 -4.219442233443260193e-02 -7.699669897556304932e-02 -5.702470615506172180e-02 -7.980165630578994751e-02 -1.992518827319145203e-02 -1.719840168952941895e-01 5.786675587296485901e-02 2.953221797943115234e-01 -1.352731436491012573e-01 1.612003594636917114e-01 3.145851194858551025e-01 5.206484720110893250e-02 6.839517503976821899e-02 1.822502464056015015e-01 1.963758319616317749e-01 -1.391725391149520874e-01 -2.515043616294860840e-01 -4.173091351985931396e-01 -2.167336083948612213e-02 1.782618812285363674e-03 -4.569837357848882675e-03 -2.553039193153381348e-01 7.233154028654098511e-02 -4.128866642713546753e-02 2.572934627532958984e-01 -1.719041466712951660e-01 -2.418650686740875244e-01 1.859255582094192505e-01 -7.690785825252532959e-02 2.680988609790802002e-01 -1.626640409231185913e-01
2.602545917034149170e-01 -6.882452219724655151e-02 3.131867945194244385e-02 4.365395009517669678e-02 2.125952579081058502e-02 -1.725109368562698364e-01 3.212524652481079102e-01 -1.161940172314643860e-01 1.249569728970527649e-01 -2.306972444057464600e-01 1.620551794767379761e-01 2.579373121261596680e-01 -1.540140658617019653e-01 -1.548592746257781982e-01 -3.448215126991271973e-02 2.631708383560180664e-01 -2.048517912626266479e-01 1.681420505046844482e-01 -1.821798384189605713e-01 8.443270623683929443e-02 -1.179224252700805664e-02 -3.062570095062255859e-01 -1.403343975543975830e-01 -4.549781233072280884e-02 1.378731876611709595e-01 2.972438931465148926e-01 3.114568889141082764e-01 3.481386974453926086e-02 1.695090532302856445e-01 1.778383739292621613e-02 6.385753303766250610e-02 -1.816339641809463501e-01
1.214146241545677185e-01 1.885487586259841919e-01 -6.434339284896850586e-02 8.846791833639144897e-02 -1.261926144361495972e-01 -2.228224277496337891e-01 3.025159053504467010e-02 -1.510950177907943726e-01 -1.716062873601913452e-01 -3.412397205829620361e-01 -1.146288588643074036e-01 4.042046666145324707e-01 2.359225042164325714e-02 -3.102838099002838135e-01 5.596220865845680237e-02 1.332837902009487152e-02 -5.941924080252647400e-02 -1.483905315399169922e-01 -3.789862245321273804e-02 2.140229642391204834e-01 -1.009311527013778687e-01 1.192334070801734924e-01 2.543641030788421631e-01 1.973631680011749268e-01 6.094650924205780029e-02 2.234870009124279022e-02 -1.282178461551666260e-01 -1.016276329755783081e-01 4.286015629768371582e-01 -2.735497243702411652e-02 9.230032563209533691e-02 -3.266756609082221985e-02
1.778251491487026215e-02 1.273147910833358765e-01 1.334162503480911255e-01 -7.847830653190612793e-03 -2.253845334053039551e-01 -2.385267019271850586e-01 2.207385003566741943e-01 -5.039139837026596069e-02 -1.397452801465988159e-01 -4.352045357227325439e-01 -1.333133280277252197e-01 2.885059714317321777e-01 -2.506052553653717041e-01 2.434295043349266052e-02 -5.885595455765724182e-02 -8.992942422628402710e-02 -5.029533058404922485e-03 -5.504884198307991028e-02 -2.248461842536926270e-01 2.993020415306091309e-01 -2.824713848531246185e-02 1.187887117266654968e-01 4.095337539911270142e-02 -1.243454739451408386e-01 3.262054175138473511e-02 7.055588811635971069e-02 -1.281504780054092407e-01 1.137140169739723206e-01 3.472902476787567139e-01 -2.264512516558170319e-02 2.627030611038208008e-01 -1.448995620012283325e-01
-1.488544046878814697e-01 2.816568315029144287e-01 -1.666634827852249146e-01 2.246585190296173096e-01 2.451919615268707275e-01 -3.862306475639343262e-02 -1.053286641836166382e-01 -3.971016407012939453e-01 4.348946735262870789e-02 -3.883459866046905518e-01 5.536593496799468994e-02 1.828155666589736938e-01 4.217447340488433838e-02 1.512553840875625610e-01 4.704699385911226273e-03 -2.170795798301696777e-01 -5.606552120298147202e-03 1.144377812743186951e-01 2.716953307390213013e-02 6.126717478036880493e-02 5.986673757433891296e-03 1.561563275754451752e-02 -7.180383801460266113e-02 2.212744764983654022e-02 -8.884135633707046509e-03 4.551418870687484741e-02 8.739577978849411011e-02 -3.394517898559570312e-01 5.738529935479164124e-02 1.470071375370025635e-01 3.175661861896514893e-01 -2.335860282182693481e-01
-2.127199321985244751e-01 -3.843538463115692139e-02 7.363882660865783691e-02 -6.402683211490511894e-04 1.084335818886756897e-01 -1.919834017753601074e-01 1.030292883515357971e-01 -1.939172595739364624e-01 -8.327407389879226685e-02 -9.378743916749954224e-02 -4.431975260376930237e-02 3.931792974472045898e-01 -3.481974452733993530e-02 2.898861765861511230e-01 1.922235488891601562e-01 1.860439963638782501e-02 -9.454311430454254150e-02 -2.075481265783309937e-01 -1.446262896060943604e-01 1.180481864139437675e-03 -2.849622368812561035e-01 -2.032330483198165894e-01 -3.159405589103698730e-01 -1.509062293916940689e-02 -1.233625877648591995e-02 3.063490986824035645e-01 -2.842972874641418457e-01 -1.668610982596874237e-02 1.469883322715759277e-01 -2.264715284109115601e-01 3.256279230117797852e-02 -1.078955456614494324e-01
-1.072186827659606934e-01 1.629027724266052246e-01 -4.960448667407035828e-02 4.505068436264991760e-02 1.401587277650833130e-01 -7.173132617026567459e-03 -1.099772676825523376e-01 -1.247538849711418152e-01 -1.227122470736503601e-01 -4.792781546711921692e-02 -1.637886017560958862e-01 2.694762945175170898e-01 -4.580569919198751450e-03 -9.510814398527145386e-02 1.770883053541183472e-01 -3.333327770233154297e-01 -2.559446729719638824e-02 2.963313646614551544e-02 -3.493093699216842651e-02 2.645865082740783691e-01 1.256507039070129395e-01 -4.228874575346708298e-03 2.675811052322387695e-01 2.836276888847351074e-01 2.824101783335208893e-02 2.779320776462554932e-01 8.341561257839202881e-02 -7.402850687503814697e-02 6.023486331105232239e-02 -2.519653178751468658e-02 3.236307501792907715e-01 -4.491027891635894775e-01
-1.429280936717987061e-01 2.741571068763732910e-01 -1.763909012079238892e-01 -1.014110818505287170e-02 2.740952968597412109e-01 -3.697543963789939880e-02 3.653550893068313599e-02 -3.961660563945770264e-01 8.390452712774276733e-02 -4.754719138145446777e-02 -6.436768174171447754e-02 4.455595314502716064e-01 -1.543161575682461262e-03 -7.047452963888645172e-03 -9.948440827429294586e-03 -1.474979519844055176e-01 -9.728767722845077515e-02 9.050229191780090332e-02 1.561463773250579834e-01 2.819309830665588379e-01 -1.525584906339645386e-01 -6.940936297178268433e-02 1.410983502864837646e-01 -8.231852203607559204e-03 1.217044517397880554e-01 1.579901725053787231e-01 -3.467487543821334839e-02 1.938064247369766235e-01 2.135181128978729248e-01 -1.694276332855224609e-01 2.290686368942260742e-01 -1.721812039613723755e-01
-1.743209809064865112e-01 2.294375151395797729e-01 -2.122909575700759888e-01 9.805135428905487061e-02 -1.217809319496154785e-01 1.545185595750808716e-01 1.256588399410247803e-01 9.127549082040786743e-02 2.120058424770832062e-02 -2.097463309764862061e-01 -6.657267361879348755e-02 5.597487092018127441e-01 1.773259937763214111e-01 -4.449843987822532654e-02 1.082049235701560974e-01 -2.584679797291755676e-02 9.121618419885635376e-02 -2.162037640810012817e-01 6.983897089958190918e-02 3.114463686943054199e-01 1.472145169973373413e-01 -9.237640351057052612e-02 -1.231637671589851379e-01 1.200708299875259399e-01 -1.453571859747171402e-02 1.537558138370513916e-01 1.092172265052795410e-01 -2.416127771139144897e-01 1.097438335418701172e-01 -1.249511986970901489e-01 -4.734400287270545959e-02 -2.251196801662445068e-01
-3.256455063819885254e-02 1.119152829051017761e-01 -3.532416820526123047e-01 -9.169651567935943604e-02 1.244991794228553772e-01 -2.342130243778228760e-01 2.625370630994439125e-03 -4.036237001419067383e-01 8.312440663576126099e-02 -1.575441658496856689e-01 1.793609373271465302e-02 1.233542189002037048e-01 1.783877797424793243e-02 1.758569329977035522e-01 4.440674185752868652e-02 -1.266350150108337402e-01 -2.330424264073371887e-02 -2.697223611176013947e-02 -2.089142501354217529e-01 -1.451967284083366394e-02 1.193092241883277893e-01 8.411809056997299194e-02 8.978386968374252319e-02 2.945355474948883057e-01 1.529956236481666565e-02 3.296316862106323242e-01 -9.310927242040634155e-03 3.536131605505943298e-02 4.978824853897094727e-01 4.201069101691246033e-02 -2.395920082926750183e-02 4.157052934169769287e-02
-2.087037861347198486e-01 2.053396701812744141e-01 -8.558508753776550293e-02 2.556915627792477608e-03 1.983844339847564697e-01 -1.138812974095344543e-01 -2.924995720386505127e-01 -1.941821575164794922e-01 -1.026610005646944046e-02 -2.439164668321609497e-01 7.449998985975980759e-03 2.038234323263168335e-01 4.747959971427917480e-02 -8.359107375144958496e-02 -7.324459403753280640e-02 -2.502768635749816895e-01 -2.856471575796604156e-02 -3.445953428745269775e-01 -1.680636592209339142e-02 -1.270322967320680618e-02 -1.662553399801254272e-01 -1.006148569285869598e-02 9.719736874103546143e-03 9.883975982666015625e-02 1.068101227283477783e-01 3.651312291622161865e-01 -2.534791231155395508e-01 -1.025594025850296021e-01 2.393673956394195557e-01 -1.971882581710815430e-01 2.807298600673675537e-01 -2.852569893002510071e-02
2.015150785446166992e-01 1.017465367913246155e-01 2.958945184946060181e-02 -2.604308128356933594e-01 -2.422771751880645752e-01 7.684957236051559448e-03 -9.773632884025573730e-02 -3.561240136623382568e-01 -5.116118118166923523e-02 -8.780964463949203491e-02 -1.201665699481964111e-01 5.675100088119506836e-01 5.001529678702354431e-02 1.602835506200790405e-01 -1.675460115075111389e-02 4.626002162694931030e-03 -1.225663498044013977e-01 -4.653109610080718994e-02 -5.181327462196350098e-02 -8.599902689456939697e-02 -6.364366412162780762e-02 -6.507658213376998901e-02 -2.300065308809280396e-01 1.124955341219902039e-02 -1.248046830296516418e-01 3.202923238277435303e-01 1.226415634155273438e-01 -1.312534064054489136e-01 5.685612186789512634e-02 8.710826188325881958e-02 -5.955838039517402649e-02 -2.376819550991058350e-01
1.492974907159805298e-01 -2.829403057694435120e-02 -1.316540688276290894e-01 4.566583316773176193e-03 -1.425933688879013062e-01 -8.333906531333923340e-02 3.100172877311706543e-01 -7.426489144563674927e-02 9.658186137676239014e-02 -3.000082075595855713e-01 4.817267507314682007e-02 2.593879103660583496e-01 -8.914357423782348633e-02 -1.705784201622009277e-01 5.142430961132049561e-02 1.191359385848045349e-01 -3.822412714362144470e-02 1.169304847717285156e-01 -2.169270068407058716e-01 -1.359580606222152710e-01 9.117586910724639893e-02 -3.686778247356414795e-01 -1.942654997110366821e-01 1.296053677797317505e-01 2.709183990955352783e-01 2.645266354084014893e-01 2.959256470203399658e-01 8.128210902214050293e-02 1.185861006379127502e-01 -4.934144392609596252e-02 1.271767821162939072e-02 -2.723545432090759277e-01
-3.590686246752738953e-02 7.698319852352142334e-02 -1.538151875138282776e-02 6.258302927017211914e-02 -5.120073258876800537e-02 -1.691195964813232422e-01 7.031347602605819702e-02 2.573925852775573730e-01 -3.810182213783264160e-02 -1.486523598432540894e-01 9.986646473407745361e-02 5.078106522560119629e-01 -1.421233266592025757e-01 -1.740674823522567749e-01 -5.591986700892448425e-02 -5.416535958647727966e-02 -4.033904671669006348e-01 -1.417553871870040894e-01 -2.798029482364654541e-01 1.013502925634384155e-01 -5.874177813529968262e-02 -1.165132820606231689e-01 -1.022648159414529800e-02 1.241410672664642334e-01 8.209939301013946533e-02 2.669368684291839600e-01 -3.268126249313354492e-01 3.239008411765098572e-02 8.330660313367843628e-02 -2.492366358637809753e-02 1.308351308107376099e-01 -1.542975157499313354e-01
1.686101220548152924e-02 3.142748773097991943e-02 -1.740104854106903076e-01 -1.848372071981430054e-02 1.783291064202785492e-02 -1.215946376323699951e-01 -1.583645939826965332e-01 -9.143614210188388824e-03 1.671295911073684692e-01 -1.973413079977035522e-01 7.775601930916309357e-03 3.591659665107727051e-01 1.697765141725540161e-01 2.915953099727630615e-01 6.823997944593429565e-02 1.079144403338432312e-01 -1.573987454175949097e-01 -2.743678092956542969e-01 -1.787507981061935425e-01 2.316351234912872314e-01 -1.817679703235626221e-01 -1.956638544797897339e-01 2.828389406204223633e-01 1.814871728420257568e-01 2.388306558132171631e-01 1.373789906501770020e-01 -1.006269305944442749e-01 1.918303966522216797e-01 1.110415458679199219e-01 1.402274668216705322e-01 -8.468545973300933838e-02 -2.642506062984466553e-01
-1.580898277461528778e-02 8.849516510963439941e-02 3.267454449087381363e-03 1.352101117372512817e-01 -2.057056277990341187e-01 -1.713353395462036133e-01 -1.054272353649139404e-01 -3.410717546939849854e-01 -3.626428171992301941e-02 -3.328653573989868164e-01 -1.143898069858551025e-01 2.851046323776245117e-01 -1.549458801746368408e-01 -3.616648912429809570e-01 -5.126994475722312927e-02 -4.940714687108993530e-02 -5.020125582814216614e-02 -2.508489489555358887e-01 -1.982039809226989746e-01 1.971272230148315430e-01 -9.525332599878311157e-02 1.944188773632049561e-01 6.558949500322341919e-02 2.234421074390411377e-01 1.317291408777236938e-01 3.375978395342826843e-02 3.191654011607170105e-02 -5.278193205595016479e-02 3.200395703315734863e-01 -1.521445214748382568e-01 -6.786248087882995605e-02 -1.047954782843589783e-01
-2.164505124092102051e-01 2.856216765940189362e-02 -1.845768839120864868e-01 1.053603589534759521e-01 1.842435151338577271e-01 -4.324631020426750183e-02 4.650120437145233154e-02 -6.639081984758377075e-02 -5.181710049510002136e-02 -1.481414884328842163e-01 1.382007356733083725e-02 2.008742988109588623e-01 -1.755967438220977783e-01 1.249198541045188904e-01 -7.602202147245407104e-02 -2.187839597463607788e-01 -8.344017900526523590e-03 -1.712349615991115570e-02 -3.202210068702697754e-01 1.838788837194442749e-01 2.168233692646026611e-01 2.697020471096038818e-01 5.453022196888923645e-02 2.333824187517166138e-01 7.346055656671524048e-02 1.457768827676773071e-01 2.604857087135314941e-03 -1.161197945475578308e-02 1.940577924251556396e-01 -1.545986086130142212e-01 3.086615502834320068e-01 -4.494355320930480957e-01
-4.102780222892761230e-01 2.785489708185195923e-02 1.536324471235275269e-01 1.277479678392410278e-01 6.094096973538398743e-02 -9.881235659122467041e-03 -4.840742796659469604e-02 7.407263666391372681e-02 3.550524637103080750e-02 -4.017758965492248535e-01 2.246873676776885986e-01 3.553694486618041992e-01 -5.159277468919754028e-02 -1.385171990841627121e-02 3.079781234264373779e-01 -1.442804038524627686e-01 -5.091467872262001038e-02 3.436555713415145874e-02 -1.831552237272262573e-01 2.089563012123107910e-02 -2.454137355089187622e-01 6.028942391276359558e-02 -5.229054763913154602e-02 1.033881653711432591e-05 -1.372077167034149170e-01 1.015817597508430481e-01 8.013223111629486084e-02 6.464191526174545288e-02 2.469259649515151978e-01 -3.049485981464385986e-01 4.966185986995697021e-02 -1.443086564540863037e-01
-6.139026954770088196e-02 -5.145630240440368652e-02 -1.061504036188125610e-01 1.132102757692337036e-01 1.919609457254409790e-01 -1.234861463308334351e-01 -9.143561124801635742e-02 -3.179457783699035645e-01 -7.673013955354690552e-02 -1.894746720790863037e-01 7.404329627752304077e-02 2.304391115903854370e-01 -1.286229938268661499e-01 2.825308144092559814e-01 8.022443205118179321e-02 -1.858677528798580170e-02 -5.514015629887580872e-02 2.909990549087524414e-01 -3.384433686733245850e-01 2.321711331605911255e-01 -1.192179508507251740e-03 -1.150375381112098694e-01 1.587477773427963257e-01 5.384792760014533997e-02 5.549737811088562012e-02 3.307794332504272461e-01 2.447220683097839355e-01 -1.348933130502700806e-01 2.302737236022949219e-01 6.345154345035552979e-02 -3.880413249135017395e-03 2.434718161821365356e-01
-1.883635371923446655e-01 2.529017329216003418e-01 -9.102119505405426025e-02 -8.624166250228881836e-03 5.023068189620971680e-02 5.292628332972526550e-02 2.629472315311431885e-02 -3.369844853878021240e-01 -1.029179804027080536e-02 -6.464533507823944092e-02 4.041704535484313965e-02 3.963528573513031006e-01 -4.492620751261711121e-02 -1.802463680505752563e-01 1.193036586046218872e-01 -3.511460423469543457e-01 1.131567358970642090e-01 -8.349825441837310791e-02 3.968842700123786926e-02 5.634094122797250748e-03 -4.532097280025482178e-02 1.005616039037704468e-01 2.528947219252586365e-02 3.314023911952972412e-01 3.642173111438751221e-01 2.033926695585250854e-01 -3.915406763553619385e-02 1.685104370117187500e-01 1.883847117424011230e-01 -1.934371888637542725e-01 7.358193397521972656e-02 -1.062006950378417969e-01
-2.689448297023773193e-01 3.598960638046264648e-01 -6.082525476813316345e-02 1.266845017671585083e-01 3.138202726840972900e-01 4.941713064908981323e-02 6.362648308277130127e-02 -2.588189840316772461e-01 -3.975859377533197403e-03 -7.473947852849960327e-02 3.817320242524147034e-02 2.608909010887145996e-01 -1.428911834955215454e-01 3.968769311904907227e-02 -1.164627522230148315e-01 -1.484625190496444702e-01 -2.026061415672302246e-01 -4.417154006659984589e-03 -1.860935539007186890e-01 -1.308844052255153656e-02 -2.159994989633560181e-01 -1.492956373840570450e-02 5.892255157232284546e-02 -3.834167122840881348e-02 3.469273746013641357e-01 1.825116723775863647e-01 -7.260651886463165283e-02 3.910464420914649963e-02 1.274926513433456421e-01 -5.689012631773948669e-02 1.274995207786560059e-01 -3.870462775230407715e-01
-7.419152557849884033e-02 2.170273959636688232e-01 -6.297969073057174683e-02 6.074750330299139023e-03 -8.405906707048416138e-02 -3.196343183517456055e-01 7.359594851732254028e-02 -1.665907502174377441e-01 6.334090977907180786e-02 -1.793191730976104736e-01 3.663729643449187279e-03 3.913938403129577637e-01 5.031782016158103943e-02 -1.479294244199991226e-02 1.109373345971107483e-01 1.588423997163772583e-01 -3.624501824378967285e-02 -8.950666338205337524e-02 -1.361256837844848633e-01 3.865994811058044434e-01 -2.854106761515140533e-02 5.505412817001342773e-02 7.346396334469318390e-03 -1.231767237186431885e-01 -1.520396326668560505e-03 -2.964855916798114777e-02 3.410708904266357422e-01 -3.252460062503814697e-01 1.601624935865402222e-01 2.421703748404979706e-02 8.247555792331695557e-02 -3.448314964771270752e-01
5.944601818919181824e-02 2.200348377227783203e-01 -7.600118219852447510e-02 1.954996436834335327e-01 9.622695297002792358e-02 -6.919479463249444962e-03 -2.492901496589183807e-02 -1.354052722454071045e-01 1.219915747642517090e-01 -2.006876468658447266e-01 -2.813999950885772705e-01 3.443655371665954590e-01 9.177024662494659424e-02 -3.107194788753986359e-02 7.794980704784393311e-02 -1.490191463381052017e-02 6.094355508685112000e-02 3.399069607257843018e-02 -1.615716069936752319e-01 2.019316256046295166e-01 2.227145582437515259e-01 -3.067404925823211670e-01 -3.482162058353424072e-01 8.981302380561828613e-02 5.731976404786109924e-02 -5.743264773627743125e-05 5.065234377980232239e-03 -6.879519671201705933e-02 2.345681786537170410e-01 -2.149556428194046021e-01 3.860039114952087402e-01 6.433987617492675781e-02
-1.188794299960136414e-01 1.508593708276748657e-01 -1.661320030689239502e-01 -6.174888089299201965e-02 1.374244093894958496e-01 -1.803221255540847778e-01 -1.320723816752433777e-02 -7.456716895103454590e-02 1.807485334575176239e-02 -2.734360992908477783e-01 8.216817677021026611e-02 3.194121122360229492e-01 1.040068790316581726e-01 -2.066802084445953369e-01 -8.536906540393829346e-02 -5.527810379862785339e-02 -8.112673461437225342e-02 -1.681241244077682495e-01 -9.410794824361801147e-02 3.273279368877410889e-01 2.363838553428649902e-01 2.390622496604919434e-01 -8.135670423507690430e-02 -9.038172662258148193e-02 2.146700173616409302e-01 1.336589753627777100e-01 2.198665887117385864e-01 -4.453667625784873962e-02 2.512615919113159180e-01 -1.942063868045806885e-01 -4.797665774822235107e-02 -3.615613877773284912e-01
-3.877511247992515564e-02 -1.202929913997650146e-01 1.121171414852142334e-01 -6.917438656091690063e-02 9.151457250118255615e-02 -2.123234272003173828e-01 -1.480683386325836182e-01 -5.299061164259910583e-02 -5.254427436739206314e-03 -3.269585371017456055e-01 2.597884833812713623e-01 1.352094262838363647e-01 -1.465048920363187790e-02 -1.929726079106330872e-02 4.227543175220489502e-01 -4.331655800342559814e-02 -2.789357602596282959e-01 1.312395930290222168e-01 -1.180101484060287476e-01 3.052147626876831055e-01 -2.159219235181808472e-02 1.645711017772555351e-03 -1.349019408226013184e-01 -8.490186929702758789e-02 -1.474222689867019653e-01 4.352664649486541748e-01 1.172453463077545166e-01 -3.926556091755628586e-03 2.449968457221984863e-01 -2.363742701709270477e-02 -1.558952778577804565e-02 -2.884634025394916534e-02
-1.143575534224510193e-01 3.120697438716888428e-01 -1.560033997520804405e-03 9.414292126893997192e-02 1.540624052286148071e-01 -4.566839337348937988e-01 1.667925864458084106e-01 -1.885922402143478394e-01 -1.784677803516387939e-01 -2.871971428394317627e-01 8.777149021625518799e-02 3.170782327651977539e-01 -5.250843614339828491e-02 -8.710043877363204956e-02 9.482298046350479126e-02 -2.563743591308593750e-01 -1.291240006685256958e-01 -6.835190206766128540e-02 -1.961287260055541992e-01 1.083590462803840637e-01 9.518636763095855713e-02 -3.448747843503952026e-02 -4.717019572854042053e-02 1.389813125133514404e-01 -1.638513952493667603e-01 2.122591882944107056e-01 2.743647620081901550e-02 -2.097837626934051514e-01 -3.366936370730400085e-02 1.604348421096801758e-01 9.694582223892211914e-02 -1.451565921306610107e-01
-2.251939624547958374e-01 -8.619067072868347168e-02 1.271460652351379395e-01 -2.391344457864761353e-01 -6.006994843482971191e-02 -9.420911781489849091e-03 1.884574443101882935e-02 -2.470895051956176758e-01 1.944488883018493652e-01 -2.348978668451309204e-01 8.055070787668228149e-02 6.639993190765380859e-02 -2.050006203353404999e-02 1.362375766038894653e-01 3.078388571739196777e-01 9.880746901035308838e-02 -4.125787690281867981e-02 6.254819780588150024e-02 5.793975666165351868e-02 3.042292594909667969e-01 2.372822910547256470e-01 -4.234529566019773483e-03 -1.919062733650207520e-01 9.808570146560668945e-02 -2.444843761622905731e-02 2.502822875976562500e-01 -6.407788395881652832e-02 7.906694896519184113e-03 3.502246141433715820e-01 4.027605056762695312e-02 4.111979529261589050e-02 -4.222964346408843994e-01
5.463596433401107788e-02 3.225497305393218994e-01 3.540999442338943481e-02 9.656812250614166260e-02 4.773882403969764709e-02 -1.501384228467941284e-01 5.596854537725448608e-02 -5.495388433337211609e-02 5.030261818319559097e-03 -2.531845867633819580e-01 6.717671453952789307e-02 2.204935848712921143e-01 -9.258942306041717529e-02 -2.661669254302978516e-02 1.481792628765106201e-01 4.720639903098344803e-03 -2.161329612135887146e-02 -1.594860702753067017e-01 -1.023413166403770447e-01 3.598487079143524170e-01 -1.133855059742927551e-01 2.908349037170410156e-02 -1.760642826557159424e-01 -1.610804498195648193e-01 8.941031992435455322e-02 1.408765017986297607e-01 3.442495167255401611e-01 -2.440207749605178833e-01 3.977886140346527100e-01 7.296153157949447632e-02 5.064209178090095520e-02 -3.072008490562438965e-01
-1.711406260728836060e-01 -2.207205891609191895e-01 1.416320446878671646e-02 -7.997591793537139893e-02 1.745244264602661133e-01 -2.989184558391571045e-01 1.828680634498596191e-01 -2.675990164279937744e-01 -8.309753239154815674e-02 1.005335450172424316e-01 -1.710875779390335083e-01 3.845758438110351562e-01 -1.964835375547409058e-01 1.588111817836761475e-01 8.883370459079742432e-02 -2.762678638100624084e-02 -7.933129370212554932e-02 -2.166712731122970581e-01 -1.354121416807174683e-01 1.077198013663291931e-01 -1.422628015279769897e-01 -2.024355232715606689e-01 -1.846346110105514526e-01 -1.636671423912048340e-01 -1.275476366281509399e-01 2.826817631721496582e-01 -1.440808326005935669e-01 1.273745000362396240e-01 1.650635004043579102e-01 -6.781536340713500977e-02 8.538237214088439941e-02 -2.151763886213302612e-01
4.229062702506780624e-03 2.977981269359588623e-01 -1.532273441553115845e-01 1.836254894733428955e-01 2.037527561187744141e-01 -2.031550407409667969e-01 7.431166619062423706e-02 -2.183250188827514648e-01 -1.492135673761367798e-01 -1.367195844650268555e-01 6.785526871681213379e-02 2.681368887424468994e-01 -1.904266923666000366e-01 -1.124788597226142883e-01 2.365934252738952637e-01 -2.809152305126190186e-01 -2.011012434959411621e-01 -1.047806739807128906e-01 -1.548635810613632202e-01 1.027471050620079041e-01 1.207943409681320190e-01 -3.083510696887969971e-01 -1.304191350936889648e-01 1.230869740247726440e-01 -1.584252268075942993e-01 2.057577967643737793e-01 1.404551975429058075e-02 -2.969960570335388184e-01 -1.344209760427474976e-01 5.612081661820411682e-02 -6.051824986934661865e-02 -9.139294922351837158e-02
-1.390726119279861450e-01 5.432095378637313843e-02 -2.036134600639343262e-01 -7.010611146688461304e-02 1.903344541788101196e-01 -3.371564745903015137e-01 2.887729741632938385e-02 -1.968565583229064941e-01 -6.873988313600420952e-04 -9.599642455577850342e-02 -1.736953109502792358e-02 1.146050319075584412e-01 -3.229698240756988525e-01 1.825160533189773560e-01 9.656099975109100342e-02 -6.551557779312133789e-02 -4.369677230715751648e-02 -2.284266352653503418e-01 -2.267912179231643677e-01 -9.768984280526638031e-03 3.469411730766296387e-01 1.379804909229278564e-01 2.507080137729644775e-01 -2.368677221238613129e-02 1.293693631887435913e-01 1.791344881057739258e-01 1.003838051110506058e-02 -1.210501044988632202e-01 3.863948285579681396e-01 6.114686280488967896e-02 1.897879540920257568e-01 -8.293387293815612793e-02
-3.054177761077880859e-02 -2.368327975273132324e-02 4.751961305737495422e-02 1.220387890934944153e-01 9.292991459369659424e-02 -3.461882844567298889e-02 -2.327995747327804565e-02 -4.402600973844528198e-02 -3.951788321137428284e-02 -1.131206844002008438e-02 -1.402070224285125732e-01 1.923555880784988403e-01 4.245607927441596985e-02 -2.290126681327819824e-01 1.721663773059844971e-01 -1.140296757221221924e-01 3.083117306232452393e-03 -8.867880702018737793e-02 -4.343951344490051270e-01 -3.823952749371528625e-03 -1.378052681684494019e-02 2.460895776748657227e-01 1.586579978466033936e-01 -1.073570176959037781e-02 1.590875536203384399e-01 2.396954149007797241e-01 1.423609703779220581e-01 1.025244966149330139e-01 1.408001482486724854e-01 -2.427023947238922119e-01 1.737568229436874390e-01 -5.556187629699707031e-01
-1.809217929840087891e-01 2.610775530338287354e-01 -6.152658909559249878e-02 -1.781054288148880005e-01 9.591707587242126465e-02 -1.396816521883010864e-01 3.044605851173400879e-01 -1.296172738075256348e-01 -8.629325032234191895e-02 -2.862607240676879883e-01 9.916529059410095215e-03 4.979517459869384766e-01 2.169711887836456299e-01 1.876348406076431274e-01 8.714845031499862671e-02 -2.146099358797073364e-01 -2.075574100017547607e-01 -7.467103190720081329e-03 2.160577662289142609e-02 2.009984701871871948e-01 9.687851369380950928e-02 -1.348497420549392700e-01 1.469422876834869385e-01 4.476045072078704834e-02 1.203701794147491455e-01 -1.023099571466445923e-01 -3.105891495943069458e-02 -8.733753859996795654e-02 -1.286190301179885864e-01 1.790786720812320709e-02 1.423141956329345703e-01 -2.148840576410293579e-01
-1.662064939737319946e-01 3.419081866741180420e-01 1.875550001859664917e-01 -7.817395031452178955e-02 -1.051071435213088989e-01 -3.670393824577331543e-01 9.743379801511764526e-02 -2.681369483470916748e-01 -2.216956112533807755e-03 -3.788408935070037842e-01 -1.627910882234573364e-02 1.714331656694412231e-01 4.456377401947975159e-02 -5.369944497942924500e-02 6.436699628829956055e-02 1.472352743148803711e-01 -2.661206722259521484e-01 -1.319544576108455658e-02 -6.981857866048812866e-02 3.169081732630729675e-02 1.395724415779113770e-01 6.558272987604141235e-02 1.098266616463661194e-01 -1.883491128683090210e-02 1.601560041308403015e-02 3.574837744235992432e-02 1.543704718351364136e-01 -3.350082039833068848e-01 2.298455834388732910e-01 -5.872943252325057983e-02 -4.477728530764579773e-02 -2.724143862724304199e-01
8.227091282606124878e-02 2.673780545592308044e-02 1.066622808575630188e-01 1.053567007184028625e-01 1.143698766827583313e-01 7.021049968898296356e-03 7.166764885187149048e-02 -2.929936647415161133e-01 9.053322672843933105e-02 -2.314690649509429932e-01 6.119789928197860718e-02 4.295037090778350830e-01 -1.783533096313476562e-01 7.343039661645889282e-02 1.146758440881967545e-02 -3.071560263633728027e-01 1.788030005991458893e-02 -6.693036109209060669e-02 -5.973283573985099792e-02 -3.871120885014533997e-02 -9.678063914179801941e-03 -2.982445433735847473e-02 2.334107831120491028e-02 2.170242816209793091e-01 1.229004040360450745e-01 8.639858663082122803e-02 2.962553501129150391e-01 -2.345819175243377686e-01 3.341932594776153564e-01 8.567215502262115479e-02 3.065868020057678223e-01 2.176657170057296753e-01
-1.373230516910552979e-01 1.394020617008209229e-01 7.353383302688598633e-02 -5.933777987957000732e-02 2.113714665174484253e-01 -2.892947494983673096e-01 9.648197144269943237e-02 -2.493423670530319214e-01 3.452795557677745819e-03 -2.493337243795394897e-01 1.064940094947814941e-01 2.995339035987854004e-01 3.300902247428894043e-01 -5.908171460032463074e-02 3.760866448283195496e-02 -2.614146471023559570e-01 -2.340225726366043091e-01 -1.784774959087371826e-01 -1.822087913751602173e-01 8.282247930765151978e-02 2.599479556083679199e-01 1.210009232163429260e-01 3.102189004421234131e-01 5.794728919863700867e-02 -2.569625340402126312e-02 2.232020646333694458e-01 4.530879855155944824e-02 -6.521629542112350464e-02 7.256805896759033203e-02 7.048308104276657104e-02 1.225008741021156311e-01 -1.302857398986816406e-01
7.548642158508300781e-02 2.072739601135253906e-01 1.162742450833320618e-02 -1.560824960470199585e-01 -7.800614088773727417e-02 5.012412555515766144e-03 2.953323349356651306e-02 -3.215063214302062988e-01 -2.433248460292816162e-01 1.689351499080657959e-01 -1.472861785441637039e-02 2.291800081729888916e-01 4.520745947957038879e-02 1.240306347608566284e-01 3.362732827663421631e-01 7.819496095180511475e-02 -2.270012348890304565e-01 1.006963700056076050e-01 -3.661065101623535156e-01 5.081292241811752319e-02 -9.580421447753906250e-02 -3.681970834732055664e-01 -1.847327202558517456e-01 -8.296728134155273438e-02 -1.329732388257980347e-01 2.273094207048416138e-01 5.061464384198188782e-02 6.320860981941223145e-02 1.247433051466941833e-01 -2.026984542608261108e-01 -1.656966656446456909e-02 -1.500421911478042603e-01
-4.442759230732917786e-02 -1.556560844182968140e-01 1.083348318934440613e-01 -5.190730839967727661e-02 1.538798492401838303e-02 -2.321299165487289429e-01 -1.638717204332351685e-01 -6.324815563857555389e-03 8.338687568902969360e-02 -3.063532710075378418e-02 3.031617403030395508e-02 3.438979387283325195e-01 -8.813937008380889893e-02 1.391916275024414062e-01 1.340784132480621338e-01 7.516516000032424927e-02 -2.214586138725280762e-01 -8.013787120580673218e-02 -5.058611035346984863e-01 1.198888123035430908e-01 3.775489050894975662e-03 -1.634618192911148071e-01 -4.178294539451599121e-01 -3.286632150411605835e-02 -5.042600259184837341e-02 4.046377912163734436e-02 -1.088633090257644653e-01 -1.734758466482162476e-01 2.403406649827957153e-01 2.280247583985328674e-02 2.514141798019409180e-01 -6.896862387657165527e-02
2.661765515804290771e-01 -1.054717823863029480e-01 -2.486981824040412903e-02 8.268868923187255859e-02 -4.894840344786643982e-02 -9.621474891901016235e-02 -8.285975456237792969e-02 -2.880935668945312500e-01 -1.663155704736709595e-01 -4.283722043037414551e-01 -4.536578059196472168e-02 2.506254911422729492e-01 2.417512238025665283e-01 -2.746140025556087494e-02 2.949202805757522583e-02 -1.569493412971496582e-01 -1.079542040824890137e-01 -2.297337502241134644e-01 4.198984429240226746e-02 1.493429094552993774e-01 1.379756182432174683e-01 1.479005664587020874e-01 -1.552734673023223877e-01 1.364853978157043457e-01 8.431654423475265503e-02 1.325112879276275635e-01 9.731520712375640869e-02 -1.386257559061050415e-01 6.526948511600494385e-02 -2.424802482128143311e-01 1.419899612665176392e-01 -3.736246824264526367e-01
1.048351451754570007e-01 2.657896578311920166e-01 -5.071153119206428528e-02 4.491084069013595581e-02 1.707118749618530273e-02 -2.011989653110504150e-01 7.815086841583251953e-02 -6.912609934806823730e-02 -2.561775594949722290e-02 -1.311085075139999390e-01 -2.039302699267864227e-02 2.790600061416625977e-01 -1.186289340257644653e-01 -6.472386419773101807e-02 1.660363078117370605e-01 -1.623217016458511353e-02 -1.898357830941677094e-02 -1.588153243064880371e-01 -1.264036893844604492e-01 4.426451325416564941e-01 -8.894804120063781738e-02 3.063993994146585464e-03 -9.897876530885696411e-02 -1.624345928430557251e-01 4.015187174081802368e-02 1.655696630477905273e-01 3.232906460762023926e-01 -1.612451076507568359e-01 2.779071033000946045e-01 6.954791396856307983e-02 7.749255001544952393e-02 -4.366620779037475586e-01
-4.444113001227378845e-02 2.104630023241043091e-01 -1.832064054906368256e-02 9.747026115655899048e-02 2.984037697315216064e-01 1.844829320907592773e-01 8.319190889596939087e-02 -1.994853019714355469e-01 1.725894212722778320e-01 -1.197063028812408447e-01 -8.256036788225173950e-02 4.244677722454071045e-01 -1.804478652775287628e-02 -8.123068511486053467e-02 2.084564864635467529e-01 -2.727567851543426514e-01 -1.468969732522964478e-01 -1.646716296672821045e-01 -6.563839316368103027e-02 1.812315136194229126e-01 -1.761654913425445557e-01 -5.852158740162849426e-02 6.976464646868407726e-04 -1.024482771754264832e-03 2.961172461509704590e-01 2.204414904117584229e-01 -5.451908707618713379e-02 1.571210324764251709e-01 6.815809756517410278e-02 -1.887851208448410034e-01 2.021268010139465332e-01 -2.298496663570404053e-01
-1.014040224254131317e-02 1.261684298515319824e-01 6.337568163871765137e-02 4.407426714897155762e-01 -1.682177484035491943e-01 -3.932324796915054321e-02 -1.061582043766975403e-01 -2.259945422410964966e-01 -1.422015484422445297e-02 -2.010590583086013794e-01 1.817977875471115112e-01 2.236912399530410767e-01 1.200110092759132385e-01 -1.126223951578140259e-01 2.206490188837051392e-01 4.467364773154258728e-02 2.323462860658764839e-03 1.763938069343566895e-01 -1.280453354120254517e-01 1.325744111090898514e-02 -9.934145957231521606e-02 -2.241052985191345215e-01 1.475021541118621826e-01 9.410529583692550659e-02 4.212551191449165344e-02 3.775930702686309814e-01 -2.143522351980209351e-01 -1.277630329132080078e-01 2.479945570230484009e-01 4.183271434158086777e-03 2.595721781253814697e-01 1.346259713172912598e-01
2.740463018417358398e-01 -1.461168471723794937e-02 4.919271543622016907e-02 3.252918645739555359e-02 -1.224414855241775513e-01 -3.374031782150268555e-01 -4.656355362385511398e-03 -1.651913821697235107e-01 -8.036813139915466309e-02 -3.461345732212066650e-01 -5.639920756220817566e-02 2.085040956735610962e-01 4.334503784775733948e-02 -9.786560386419296265e-02 -9.407430887222290039e-03 -1.660055816173553467e-01 -2.683065235614776611e-01 -3.136295974254608154e-01 -1.280258446931838989e-01 2.288676798343658447e-01 5.119195953011512756e-02 8.101965487003326416e-02 1.121409535408020020e-01 -4.580168053507804871e-02 -7.484159618616104126e-02 8.898288756608963013e-02 1.154319718480110168e-01 -1.570281535387039185e-01 1.867954581975936890e-01 -7.552287727594375610e-02 2.889770865440368652e-01 -3.383075892925262451e-01
-1.184565126895904541e-01 1.763487905263900757e-01 1.012628525495529175e-01 -1.003235131502151489e-01 -1.583946496248245239e-01 -3.657396435737609863e-01 2.235846072435379028e-01 -9.480529278516769409e-02 -1.145205423235893250e-01 -1.589434742927551270e-01 -1.178573071956634521e-01 3.830630183219909668e-01 -1.130096986889839172e-02 -4.655052348971366882e-02 1.033141165971755981e-01 6.624464690685272217e-02 -2.670254707336425781e-01 -4.831890016794204712e-02 -3.159613311290740967e-01 3.688131868839263916e-01 2.428938448429107666e-02 7.334662973880767822e-02 7.282461225986480713e-02 9.796669334173202515e-02 1.398049890995025635e-01 -3.762268275022506714e-02 1.284347623586654663e-01 -2.463053762912750244e-01 1.129309013485908508e-01 1.346810162067413330e-01 5.230264738202095032e-02 -1.955556273460388184e-01
9.253745526075363159e-02 2.105908244848251343e-01 1.013513952493667603e-01 -1.093556056730449200e-03 6.612155586481094360e-02 -1.624737977981567383e-01 2.193329334259033203e-01 4.658663645386695862e-02 1.867312341928482056e-01 -2.667398750782012939e-01 1.214512512087821960e-01 1.073822081089019775e-01 1.254228875041007996e-02 -1.377083212137222290e-01 2.333950847387313843e-01 2.121817022562026978e-01 -1.551701724529266357e-01 -2.562373690307140350e-02 -2.256660908460617065e-01 -1.777924001216888428e-01 -1.001209095120429993e-01 -2.591702640056610107e-01 -1.094311401247978210e-01 8.967417478561401367e-02 7.315619383007287979e-03 3.926623463630676270e-01 2.645797133445739746e-01 2.870237221941351891e-04 5.401940643787384033e-02 -1.421456187963485718e-01 1.999892108142375946e-02 -3.906527757644653320e-01
-6.132667511701583862e-02 -2.469830773770809174e-02 -1.282033771276473999e-01 -6.268835067749023438e-02 -3.230938017368316650e-01 -8.897858113050460815e-02 -1.635303497314453125e-01 -2.261420935392379761e-01 6.972287595272064209e-02 2.489958656951785088e-03 4.335414990782737732e-02 3.966940939426422119e-01 5.162870883941650391e-02 9.592168778181076050e-02 2.929885089397430420e-01 1.240161154419183731e-02 -1.160183995962142944e-01 -9.918917715549468994e-02 -9.283049404621124268e-02 -1.681140251457691193e-02 -3.959114551544189453e-01 -1.896675527095794678e-01 4.709214344620704651e-02 -2.850322611629962921e-02 -1.316895931959152222e-01 1.231461614370346069e-01 -2.187221543863415718e-03 8.862885832786560059e-02 3.991139233112335205e-01 -1.185121247544884682e-03 3.086405098438262939e-01 -1.516756042838096619e-02
5.468074604868888855e-02 1.722324490547180176e-01 -7.051410526037216187e-02 7.462347391992807388e-03 -1.443199664354324341e-01 -6.984801590442657471e-02 -3.004590272903442383e-01 -4.165647625923156738e-01 -1.985277682542800903e-01 -1.888072192668914795e-01 9.065459598787128925e-04 -1.735501736402511597e-02 -3.011237680912017822e-01 2.061439156532287598e-01 -8.260049857199192047e-03 -6.381869781762361526e-03 -2.283909916877746582e-01 8.309700340032577515e-02 -6.571745872497558594e-02 1.523084640502929688e-01 3.306592404842376709e-01 -5.625681206583976746e-02 -4.404647334013134241e-04 6.472555547952651978e-02 2.247229963541030884e-01 2.737972438335418701e-01 1.080575510859489441e-01 -4.915424436330795288e-02 2.725732922554016113e-01 -8.371052145957946777e-02 1.204601898789405823e-01 -1.597483903169631958e-01
1.877978295087814331e-01 -2.320589721202850342e-01 1.016343832015991211e-01 6.880582869052886963e-02 1.010793745517730713e-01 1.494701653718948364e-01 -1.460664421319961548e-01 -2.301633805036544800e-01 -2.074881941080093384e-01 -2.607036828994750977e-01 5.934477597475051880e-02 3.644098937511444092e-01 1.500912904739379883e-01 3.512161672115325928e-01 1.492413729429244995e-01 -1.844561994075775146e-01 -1.817409321665763855e-02 1.067252233624458313e-01 4.306625574827194214e-02 -4.176798835396766663e-02 4.611457511782646179e-02 -1.597896814346313477e-01 2.783327996730804443e-01 6.311752647161483765e-02 -5.750008299946784973e-02 1.417967677116394043e-01 2.094233185052871704e-01 -8.733445405960083008e-02 2.893849015235900879e-01 -1.097023263573646545e-01 1.424179822206497192e-01 -1.550654917955398560e-01
-2.307551950216293335e-01 1.808452755212783813e-01 -4.781591892242431641e-02 2.136137038469314575e-01 -9.081105887889862061e-02 -4.259723797440528870e-02 -4.040380939841270447e-02 -1.978005617856979370e-01 -1.299950331449508667e-01 -3.759461045265197754e-01 2.638575434684753418e-01 2.810271382331848145e-01 2.799583673477172852e-01 -7.953137904405593872e-02 1.520558148622512817e-01 -8.424012921750545502e-03 -7.101023942232131958e-02 -2.209956943988800049e-01 3.939338400959968567e-02 -2.022681832313537598e-01 -4.034294933080673218e-02 -2.226219028234481812e-01 -4.941852297633886337e-03 2.231891602277755737e-01 1.001552268862724304e-01 1.626240462064743042e-01 1.492747943848371506e-02 -1.210372000932693481e-01 1.596374958753585815e-01 -4.519075527787208557e-02 2.266027480363845825e-01 2.701640129089355469e-01
-1.443421244621276855e-01 1.024696752429008484e-01 2.034574747085571289e-01 -5.656794458627700806e-02 4.777816310524940491e-02 -1.525951325893402100e-01 6.469079852104187012e-02 -1.501462459564208984e-01 -1.684969961643218994e-01 -3.548110127449035645e-01 -1.101569533348083496e-01 1.132615581154823303e-01 -4.414291307330131531e-02 1.189406067132949829e-01 2.239688783884048462e-01 -2.954765781760215759e-02 1.020405739545822144e-01 -3.337292373180389404e-01 -1.765884608030319214e-01 2.907019555568695068e-01 -6.895158439874649048e-02 2.334327995777130127e-01 -6.115172524005174637e-03 -1.055742800235748291e-01 9.768588840961456299e-02 1.645001024007797241e-01 6.681494414806365967e-02 -2.588367462158203125e-01 2.121941745281219482e-01 1.891058869659900665e-02 1.801981329917907715e-01 -3.627287447452545166e-01
-2.452023625373840332e-01 1.718643307685852051e-01 -9.909922629594802856e-02 7.557748258113861084e-02 6.307436525821685791e-02 -3.887564316391944885e-02 3.648018836975097656e-02 -1.473875790834426880e-01 -2.788120210170745850e-01 -8.185382187366485596e-02 -1.158429011702537537e-01 5.202719569206237793e-01 2.166400998830795288e-01 -2.882761359214782715e-01 1.561687588691711426e-01 -1.748330742120742798e-01 -1.371683329343795776e-01 1.669777333736419678e-01 -7.312225550413131714e-02 1.916866004467010498e-02 4.610282555222511292e-02 2.524530887603759766e-01 2.148957364261150360e-02 3.079292736947536469e-02 -5.588975735008716583e-03 2.198426425457000732e-01 9.261415340006351471e-03 2.540058828890323639e-02 1.040229201316833496e-01 3.521361947059631348e-02 1.136355400085449219e-01 -3.449441194534301758e-01
1.730480343103408813e-01 1.428639739751815796e-01 -2.973524853587150574e-02 -1.159585118293762207e-01 -2.793652936816215515e-03 -3.715850040316581726e-02 -2.950376570224761963e-01 -1.937877833843231201e-01 -5.812291055917739868e-02 -2.597237229347229004e-01 1.406164616346359253e-01 3.094260096549987793e-01 6.713344156742095947e-02 -1.147377938032150269e-01 1.781517267227172852e-01 1.832236647605895996e-01 9.235262125730514526e-02 6.095623224973678589e-02 -4.299701154232025146e-01 -9.425640851259231567e-02 2.632122486829757690e-03 -1.942891329526901245e-01 -2.174229174852371216e-01 -1.953050196170806885e-01 2.255016118288040161e-01 1.063223555684089661e-01 1.911027729511260986e-01 -4.739683493971824646e-02 2.160456180572509766e-01 6.122644618153572083e-02 -2.401976734399795532e-01 -4.212907329201698303e-02
-9.981627576053142548e-03 2.089221030473709106e-01 -1.377285867929458618e-01 -2.285078167915344238e-02 1.946462988853454590e-01 -1.402816921472549438e-01 -2.604096755385398865e-02 -1.243987306952476501e-01 -6.065677106380462646e-02 -1.965952813625335693e-01 -2.748283743858337402e-01 3.492075502872467041e-01 5.583262071013450623e-02 -2.775997221469879150e-01 2.525553703308105469e-01 1.760616600513458252e-01 1.450998932123184204e-01 1.062866486608982086e-02 -7.314539700746536255e-02 1.038455516099929810e-01 1.535195410251617432e-01 -1.733058989048004150e-01 -1.487479358911514282e-01 1.628810763359069824e-01 2.898929268121719360e-02 -1.186588406562805176e-01 -2.627079561352729797e-02 9.243556857109069824e-02 2.958002686500549316e-01 -4.024175181984901428e-02 4.303298890590667725e-01 -1.012851148843765259e-01
-1.747472733259201050e-01 -7.768786698579788208e-02 -4.931527376174926758e-02 2.017124593257904053e-01 1.843621395528316498e-02 -1.177030652761459351e-01 -2.301568686962127686e-01 -1.039475053548812866e-01 -8.338492363691329956e-02 -2.917051687836647034e-02 -1.118598431348800659e-01 2.316986322402954102e-01 5.258413031697273254e-02 -3.368261456489562988e-02 1.285887211561203003e-01 -3.538494706153869629e-01 6.805564463138580322e-02 -6.891926378011703491e-02 -1.378009617328643799e-01 2.442207187414169312e-01 1.724794358015060425e-01 -2.736860141158103943e-02 5.913212150335311890e-02 2.170935869216918945e-01 -6.224066391587257385e-02 1.674853116273880005e-01 2.438018321990966797e-01 -5.208243802189826965e-02 1.321092844009399414e-01 -1.267311871051788330e-01 3.107616603374481201e-01 -4.789463281631469727e-01
-1.457401663064956665e-01 3.292031288146972656e-01 1.587434411048889160e-01 -7.357425987720489502e-02 3.728681802749633789e-01 -1.555663496255874634e-01 2.248744107782840729e-02 -9.663483127951622009e-03 7.868433743715286255e-02 -2.844327390193939209e-01 -2.664389461278915405e-02 2.142927050590515137e-01 6.515172868967056274e-02 1.501292139291763306e-01 -8.108845353126525879e-02 -1.058412566781044006e-01 -2.854518592357635498e-01 2.663061395287513733e-02 -1.585355103015899658e-01 1.458315551280975342e-01 -1.788212954998016357e-01 -5.402043834328651428e-02 -1.752873510122299194e-02 -1.398240874550538138e-05 2.448213547468185425e-01 1.396141648292541504e-01 -1.209157630801200867e-01 -8.104729652404785156e-02 3.014265187084674835e-02 3.827167674899101257e-02 -4.072937741875648499e-02 -4.787591397762298584e-01
-1.189494505524635315e-01 -1.549494862556457520e-01 1.271439687116071582e-04 -1.713231950998306274e-01 -7.130018621683120728e-02 -1.661810129880905151e-01 -6.507549434900283813e-02 -5.192278698086738586e-02 -6.661563366651535034e-02 -1.553510576486587524e-01 1.413273811340332031e-01 3.979593813419342041e-01 -1.824434399604797363e-01 -5.625020246952772141e-03 8.660614490509033203e-02 4.241899400949478149e-02 -1.998682618141174316e-01 6.278568506240844727e-02 -3.524834811687469482e-01 5.079263076186180115e-02 -1.019114162772893906e-02 -3.969835042953491211e-01 -9.482741355895996094e-02 7.207595556974411011e-02 -2.757128179073333740e-01 -1.024238914251327515e-01 2.259447425603866577e-01 -4.576862230896949768e-02 1.990499496459960938e-01 -1.977492123842239380e-01 2.705496251583099365e-01 9.564389288425445557e-02
-1.372302472591400146e-01 2.218642085790634155e-01 -1.289900988340377808e-01 2.467743456363677979e-01 -7.696091383695602417e-02 -1.657707840204238892e-01 -1.765953935682773590e-02 -3.125961720943450928e-01 2.467637658119201660e-01 -2.475063353776931763e-01 -1.612965762615203857e-01 2.370596081018447876e-01 4.656721279025077820e-02 1.248348653316497803e-01 -8.507519215345382690e-02 1.535663288086652756e-02 2.775300666689872742e-02 -2.290963977575302124e-01 -8.141231536865234375e-02 1.615896224975585938e-01 -5.978015251457691193e-03 -1.431243866682052612e-01 -3.618443608283996582e-01 -9.514717012643814087e-02 -5.998732522130012512e-03 2.730973362922668457e-01 -4.062405601143836975e-02 2.976536005735397339e-02 1.542888432741165161e-01 6.774871051311492920e-02 3.718000352382659912e-01 5.569196119904518127e-02
-9.420506656169891357e-02 5.655861273407936096e-02 -4.908141563646495342e-04 2.561438083648681641e-01 1.460971683263778687e-01 -1.068466454744338989e-01 7.589216530323028564e-02 -5.433171242475509644e-02 -3.952768743038177490e-01 -1.646165847778320312e-01 4.842345789074897766e-02 2.474549114704132080e-01 1.337725669145584106e-02 -8.466178178787231445e-02 1.061973795294761658e-01 5.056760832667350769e-02 -7.965244352817535400e-02 2.056579142808914185e-01 -3.377138674259185791e-01 8.547087758779525757e-02 4.999459981918334961e-01 7.783231884241104126e-02 1.415525190532207489e-02 1.547498162835836411e-02 -1.338767819106578827e-02 1.738665848970413208e-01 -2.308811992406845093e-03 -4.877739772200584412e-02 1.964167356491088867e-01 -7.900519669055938721e-02 2.941040694713592529e-01 -1.489646136760711670e-01
-2.030384540557861328e-01 7.280001044273376465e-02 1.517416685819625854e-01 -2.428052127361297607e-01 -2.661865353584289551e-01 1.047215983271598816e-01 -1.305690221488475800e-02 -2.213418185710906982e-01 1.448263525962829590e-01 -1.485791504383087158e-01 1.500883698463439941e-01 1.895133703947067261e-01 2.510430514812469482e-01 1.820685714483261108e-01 2.324842214584350586e-01 8.894903212785720825e-02 -1.793661415576934814e-01 -7.699502632021903992e-03 2.040458098053932190e-02 5.035412684082984924e-02 1.405786424875259399e-01 -1.375879943370819092e-01 -1.414310839027166367e-02 2.023371607065200806e-01 9.029660373926162720e-02 8.692824840545654297e-02 -1.642900258302688599e-01 -2.010120451450347900e-01 1.670488268136978149e-01 9.322613477706909180e-03 1.348831341601908207e-03 -5.047462582588195801e-01
3.134923428297042847e-02 -7.591945677995681763e-02 1.325601618736982346e-02 -1.310952752828598022e-01 -4.512043669819831848e-03 -1.776799410581588745e-01 1.566281616687774658e-01 6.873663049191236496e-03 1.016084402799606323e-01 1.422678530216217041e-01 1.183540895581245422e-01 2.034745067358016968e-01 7.514383643865585327e-02 -7.137858867645263672e-02 1.420755982398986816e-01 -3.667430207133293152e-02 -3.255081772804260254e-01 -1.463636159896850586e-01 -3.392811417579650879e-01 9.376902133226394653e-03 -3.340094536542892456e-02 1.826280355453491211e-01 -1.056737750768661499e-01 1.760368607938289642e-02 2.561060190200805664e-01 2.076593339443206787e-01 1.803313940763473511e-01 -2.759680151939392090e-01 3.129224777221679688e-01 5.666863918304443359e-02 4.233841300010681152e-01 -1.231918036937713623e-01
9.347580373287200928e-02 8.103714883327484131e-02 -5.153803620487451553e-03 -1.447123736143112183e-01 -8.159083127975463867e-02 -1.523932516574859619e-01 5.230777710676193237e-02 1.271579563617706299e-01 2.337884306907653809e-01 -2.799795866012573242e-01 8.689165860414505005e-02 1.507956385612487793e-01 1.152826473116874695e-01 -2.002706378698348999e-01 1.763968020677566528e-01 2.164160311222076416e-01 -2.321293652057647705e-01 -3.860238939523696899e-02 -1.571076214313507080e-01 -4.642582684755325317e-02 -2.085389383137226105e-02 -4.663150310516357422e-01 -3.835641592741012573e-02 -6.959462910890579224e-02 2.202840596437454224e-01 2.322974950075149536e-01 -5.879552662372589111e-02 -2.365785539150238037e-01 1.895668059587478638e-01 -8.244520425796508789e-02 2.201682031154632568e-01 -2.464224398136138916e-01
-2.024261802434921265e-01 2.262899130582809448e-01 -1.735069751739501953e-01 1.523975580930709839e-01 1.479552835226058960e-01 2.562503144145011902e-02 -1.532553434371948242e-01 -1.406221836805343628e-01 -2.748316526412963867e-01 -2.261078953742980957e-01 1.083688288927078247e-01 2.345370650291442871e-01 4.681921005249023438e-02 -9.262614184990525246e-04 9.245906956493854523e-03 -1.831593066453933716e-01 -6.191516295075416565e-02 -3.866207599639892578e-01 -3.270998969674110413e-02 -1.154150930233299732e-03 -4.391458630561828613e-02 -2.606278657913208008e-02 5.816275626420974731e-02 1.468978822231292725e-01 -5.526155233383178711e-02 3.720685839653015137e-01 -3.590911924839019775e-01 -2.652562595903873444e-02 1.551390737295150757e-01 -2.060242593288421631e-01 7.103273272514343262e-02 -1.865332126617431641e-01
-4.054370149970054626e-02 -1.024906635284423828e-01 5.375521630048751831e-02 3.090790212154388428e-01 -7.238254696130752563e-02 1.421231031417846680e-01 1.333816051483154297e-01 -3.645126894116401672e-02 1.960058063268661499e-01 -2.316779196262359619e-01 1.129008159041404724e-01 2.374506890773773193e-01 -4.443775862455368042e-02 6.385926157236099243e-03 2.573081254959106445e-01 -1.396433729678392410e-02 -1.048181354999542236e-01 -7.375925034284591675e-02 -4.539092183113098145e-01 3.136186162009835243e-03 1.547672748565673828e-01 -1.486724764108657837e-01 -6.139086931943893433e-02 8.303944021463394165e-02 1.190962418913841248e-01 2.036317437887191772e-01 -3.196760416030883789e-01 7.286625355482101440e-02 1.692600101232528687e-01 2.036866843700408936e-01 2.342429459095001221e-01 -2.188242673873901367e-01
-1.644867360591888428e-01 1.998466551303863525e-01 -2.458835840225219727e-01 3.486959040164947510e-01 -1.632455438375473022e-01 -2.768526901490986347e-04 3.210955485701560974e-02 -1.327670663595199585e-01 8.646230399608612061e-02 -3.133571147918701172e-01 2.085690572857856750e-02 4.068047702312469482e-01 1.852685809135437012e-01 -6.503268331289291382e-02 -1.006716047413647175e-03 1.610650569200515747e-01 1.922885328531265259e-01 -1.227034702897071838e-01 -1.598402708768844604e-01 1.170075982809066772e-01 -1.803977489471435547e-01 -2.213727682828903198e-01 2.332135848701000214e-02 2.495926767587661743e-01 -1.513496339321136475e-01 2.222654670476913452e-01 -8.080936223268508911e-02 1.230647042393684387e-01 1.759399771690368652e-01 -3.926000744104385376e-02 8.284429460763931274e-02 -2.360021695494651794e-02
2.168799936771392822e-01 -1.177444681525230408e-01 1.623124182224273682e-01 9.555666148662567139e-02 -6.475529819726943970e-02 9.420119971036911011e-02 -1.008381694555282593e-01 -2.706194519996643066e-01 -1.198240146040916443e-01 -2.675272226333618164e-01 -6.853792071342468262e-02 2.421582043170928955e-01 6.343554705381393433e-02 3.205457329750061035e-01 1.256655007600784302e-01 -2.799774892628192902e-02 -8.776644617319107056e-02 -1.879856688901782036e-03 1.257177740335464478e-01 2.921338006854057312e-02 4.930669069290161133e-02 -1.704808324575424194e-01 1.778443604707717896e-01 1.838166564702987671e-01 9.766873903572559357e-03 3.264243304729461670e-01 1.985192894935607910e-01 -7.920015603303909302e-02 3.987862169742584229e-01 -5.251524969935417175e-03 3.191725313663482666e-01 -4.169383464613929391e-05
-4.370108544826507568e-01 -2.936754748225212097e-02 1.412859261035919189e-01 -3.877446800470352173e-02 1.553296595811843872e-01 -9.594409912824630737e-02 -9.029532223939895630e-02 -5.943267606198787689e-03 2.016496285796165466e-02 1.038239374756813049e-01 -3.198908641934394836e-02 3.155145347118377686e-01 -1.312045007944107056e-01 -9.567477740347385406e-03 9.689359366893768311e-02 -2.735142782330513000e-02 -2.627485990524291992e-01 -5.771574750542640686e-02 -2.783609330654144287e-01 1.146033108234405518e-01 -1.058624126017093658e-02 -3.405544459819793701e-01 -2.727868258953094482e-01 3.936774283647537231e-02 -1.974473148584365845e-01 1.938567459583282471e-01 8.666205219924449921e-03 9.401281923055648804e-02 3.247922956943511963e-01 -5.946470424532890320e-02 6.454575061798095703e-02 -2.286068201065063477e-01
-1.076002120971679688e-01 1.148427277803421021e-01 -3.316506743431091309e-01 3.486211895942687988e-01 5.064178630709648132e-02 -1.560093760490417480e-01 1.432609856128692627e-01 -1.407631337642669678e-01 1.909089386463165283e-01 -2.090441882610321045e-01 -8.479822427034378052e-02 2.491440176963806152e-01 1.301723718643188477e-01 1.184069961309432983e-01 3.657622635364532471e-01 1.062497943639755249e-01 1.918653845787048340e-01 4.280984401702880859e-03 1.546219177544116974e-02 -9.700206667184829712e-02 -1.759845614433288574e-01 -8.072928339242935181e-02 -1.126487925648689270e-01 2.011741846799850464e-01 -4.822582006454467773e-02 1.798022091388702393e-01 -3.394680842757225037e-02 8.550007641315460205e-02 3.213887810707092285e-01 1.567481644451618195e-02 -1.038245782256126404e-01 -2.376061230897903442e-01
4.006829559803009033e-01 2.032513469457626343e-01 -1.074101626873016357e-01 6.000747904181480408e-02 8.345808833837509155e-02 -1.123426705598831177e-01 -4.134646430611610413e-02 -2.442846447229385376e-01 6.114873103797435760e-03 -1.099161133170127869e-01 2.429935783147811890e-01 2.047604024410247803e-01 1.421038061380386353e-01 1.895224303007125854e-01 1.737723201513290405e-01 -1.253228932619094849e-01 4.418478906154632568e-02 9.881237894296646118e-02 -3.719922304153442383e-01 -2.722106277942657471e-01 1.281997412443161011e-01 -1.924135386943817139e-01 7.499285787343978882e-02 -1.005809158086776733e-01 2.507360577583312988e-01 2.222032845020294189e-01 1.007665768265724182e-01 -1.972747966647148132e-02 2.555470764636993408e-01 1.658991212025284767e-03 4.877286404371261597e-02 -5.534849688410758972e-02
1.827567368745803833e-01 2.521078102290630341e-02 5.396663397550582886e-02 3.592564165592193604e-01 -3.097170405089855194e-02 8.816628903150558472e-02 -2.562835579738020897e-03 -2.557703852653503418e-01 -3.505101054906845093e-02 -3.985975682735443115e-01 1.450565904378890991e-01 3.544738888740539551e-01 -1.039240807294845581e-01 -1.007273048162460327e-01 -6.557262688875198364e-02 -1.297011226415634155e-01 -2.288293279707431793e-02 -4.968829080462455750e-02 1.564875990152359009e-02 8.389014005661010742e-02 1.194338724017143250e-01 -2.002909779548645020e-01 -3.182036057114601135e-02 6.512535363435745239e-02 6.438349187374114990e-02 1.799181997776031494e-01 2.314179986715316772e-01 -1.906398311257362366e-02 2.758988142013549805e-01 2.875897660851478577e-02 3.421796858310699463e-01 2.378689795732498169e-01
9.774899110198020935e-03 2.302382439374923706e-01 1.676936075091362000e-02 -1.263766884803771973e-01 6.488948315382003784e-02 3.468771278858184814e-02 -1.885009407997131348e-01 -9.173195809125900269e-02 3.402287513017654419e-02 -7.782050967216491699e-02 8.044782280921936035e-02 2.336697429418563843e-01 1.984348297119140625e-01 -4.513842612504959106e-02 3.849348127841949463e-01 6.227765604853630066e-02 2.761623263359069824e-02 -1.142558827996253967e-01 -4.007745385169982910e-01 -1.123005077242851257e-01 -2.005687355995178223e-01 -7.590140402317047119e-02 -2.505741417407989502e-01 -3.726794198155403137e-02 1.071817353367805481e-01 1.087107732892036438e-01 1.005072817206382751e-01 1.887330561876296997e-01 4.633635282516479492e-01 -2.188508026301860809e-02 -1.414394974708557129e-01 -1.345197558403015137e-01
-3.123429417610168457e-01 1.688949018716812134e-02 3.375172382220625877e-03 2.039469629526138306e-01 -9.523984789848327637e-02 -2.714046835899353027e-01 -7.637722790241241455e-02 -3.859736323356628418e-01 1.953631043434143066e-01 -6.262385100126266479e-02 1.063992008566856384e-01 3.082044720649719238e-01 3.430495783686637878e-02 1.345244050025939941e-01 1.777752339839935303e-01 -4.902787134051322937e-02 -1.161967590451240540e-01 -9.923321753740310669e-02 -3.186885416507720947e-01 -9.139446914196014404e-02 -1.065727025270462036e-01 -3.701519072055816650e-01 -1.836475729942321777e-01 4.438439384102821350e-02 -2.510129846632480621e-02 1.352126151323318481e-01 -1.204466968774795532e-01 -6.327201426029205322e-02 -2.773968316614627838e-02 -1.066891252994537354e-01 1.797993332147598267e-01 -1.486469209194183350e-01
-5.756873264908790588e-02 2.223828881978988647e-01 -1.264714300632476807e-01 -3.820428624749183655e-02 1.024053525179624557e-02 -2.169741094112396240e-01 9.483877569437026978e-02 4.101531952619552612e-02 1.111409515142440796e-01 -2.098758071660995483e-01 1.532513946294784546e-01 2.767423391342163086e-01 -7.891255617141723633e-02 -9.460645169019699097e-02 -1.487259864807128906e-01 -9.774461388587951660e-02 -1.712984442710876465e-01 -9.485853463411331177e-02 -1.223453134298324585e-02 3.079414963722229004e-01 2.387761324644088745e-01 2.420125454664230347e-01 -4.259321372956037521e-03 5.496558174490928650e-02 2.387422323226928711e-01 3.649984300136566162e-01 2.184186279773712158e-01 7.140434533357620239e-02 2.552814483642578125e-01 -1.070051640272140503e-01 -4.476131871342658997e-02 -3.082251846790313721e-01
5.281548574566841125e-02 2.757008969783782959e-01 4.289722070097923279e-02 2.732830680906772614e-02 1.095532849431037903e-01 -5.996037647128105164e-02 1.374274641275405884e-01 -1.803288757801055908e-01 2.052435465157032013e-02 -3.207388520240783691e-01 -4.000250250101089478e-02 3.280470967292785645e-01 -5.724636837840080261e-02 5.128180235624313354e-02 1.320357434451580048e-02 3.671573847532272339e-02 1.908161789178848267e-01 -2.418915778398513794e-01 -9.617023915052413940e-02 3.820026814937591553e-01 -2.028368860483169556e-01 4.570365697145462036e-02 -1.753884851932525635e-01 -1.329835802316665649e-01 8.572006225585937500e-02 1.714596301317214966e-01 1.739370971918106079e-01 5.704507697373628616e-03 2.839461266994476318e-01 -1.360109001398086548e-01 -1.820842549204826355e-02 -3.512948155403137207e-01
-3.879644721746444702e-02 -1.806436106562614441e-02 -6.732653081417083740e-02 2.848850190639495850e-01 -1.667357422411441803e-02 2.424171566963195801e-01 2.201715558767318726e-01 -1.592669785022735596e-01 7.649666815996170044e-02 -1.266660541296005249e-01 1.035504341125488281e-01 3.140991628170013428e-01 -7.980990409851074219e-02 4.918637685477733612e-03 1.240020245313644409e-02 1.282753497362136841e-01 -5.149328708648681641e-02 -9.396081790328025818e-03 -3.756373226642608643e-01 3.729629516601562500e-02 2.245538085699081421e-01 -1.429997384548187256e-01 -1.958783902227878571e-02 2.037960588932037354e-01 1.213798224925994873e-01 3.416375815868377686e-01 -1.399922966957092285e-01 5.220900848507881165e-02 6.223012879490852356e-02 7.958987355232238770e-02 4.065684080123901367e-01 -1.949597746133804321e-01
-1.163364350795745850e-01 4.290356934070587158e-01 -1.307138502597808838e-01 -8.281936869025230408e-03 -5.978118628263473511e-02 -4.734222963452339172e-02 3.003127574920654297e-01 -8.850865066051483154e-02 -1.000600233674049377e-01 -3.902574777603149414e-01 -1.007657125592231750e-01 3.433054089546203613e-01 9.807990491390228271e-02 -2.026327140629291534e-02 -1.640722900629043579e-02 3.460023552179336548e-02 1.451233625411987305e-01 -1.709109544754028320e-01 -5.830836668610572815e-02 3.129995763301849365e-01 4.797292873263359070e-02 -1.153335720300674438e-01 -3.449530899524688721e-02 1.161943227052688599e-01 1.691158302128314972e-02 1.052954643964767456e-01 8.405613899230957031e-02 -8.745244145393371582e-02 1.305685192346572876e-01 -1.109432876110076904e-01 1.292667984962463379e-01 -3.542510569095611572e-01
-8.887384831905364990e-02 1.174656227231025696e-01 -2.529998421669006348e-01 2.814313471317291260e-01 1.206093430519104004e-01 -6.865400820970535278e-02 2.283900789916515350e-02 -8.245738595724105835e-02 1.826752275228500366e-01 -3.000789284706115723e-01 1.172808557748794556e-02 3.643093705177307129e-01 2.847335636615753174e-01 2.068402059376239777e-02 3.479456305503845215e-01 -3.010849235579371452e-03 2.330766469240188599e-01 1.971168257296085358e-02 -8.244094252586364746e-02 -1.114312559366226196e-01 -2.007254809141159058e-01 -1.833920329809188843e-01 -6.823232769966125488e-02 2.118014395236968994e-01 1.826187409460544586e-02 5.920222029089927673e-02 -1.327423304319381714e-01 7.130933552980422974e-02 2.470827400684356689e-01 -7.190727442502975464e-02 -1.401552259922027588e-01 -1.997088342905044556e-01
1.464333664625883102e-02 -1.984821818768978119e-02 -1.459674090147018433e-01 1.684304624795913696e-01 1.756376400589942932e-02 -1.100231856107711792e-01 8.213535696268081665e-02 -7.033510506153106689e-02 8.513986319303512573e-02 -4.850592017173767090e-01 -1.176718920469284058e-01 5.662214756011962891e-01 1.000910624861717224e-01 -2.717210054397583008e-01 -3.510810807347297668e-02 8.047585934400558472e-02 1.794358789920806885e-01 -1.485434919595718384e-01 -1.521529108285903931e-01 -5.728364922106266022e-03 7.263427227735519409e-02 5.052667111158370972e-02 1.669812798500061035e-01 1.222798675298690796e-01 4.319302737712860107e-02 3.085547983646392822e-01 -1.191955152899026871e-02 8.303647488355636597e-02 -5.585059523582458496e-02 -1.456799656152725220e-01 -1.667143404483795166e-02 -1.507051195949316025e-02
-2.996841073036193848e-01 -1.623114347457885742e-01 1.879851669073104858e-01 -2.340920567512512207e-01 -7.635031640529632568e-02 -3.652606159448623657e-02 2.772299572825431824e-02 -2.487953305244445801e-01 -8.423656225204467773e-03 -3.828537762165069580e-01 1.103688031435012817e-01 2.677896320819854736e-01 -1.444145012646913528e-02 -6.331257522106170654e-02 1.835704594850540161e-01 3.223380446434020996e-02 -1.746123135089874268e-01 -1.425184756517410278e-01 -5.864216387271881104e-02 2.304870262742042542e-02 -1.115561574697494507e-01 -1.254935413599014282e-01 -1.898406296968460083e-01 -2.526831924915313721e-01 -1.829995214939117432e-01 3.252170383930206299e-01 1.777807176113128662e-01 -2.093925178050994873e-01 1.667587459087371826e-01 -1.032718345522880554e-01 1.078241690993309021e-01 -8.199221640825271606e-02
-3.950352966785430908e-01 -3.466670215129852295e-02 7.728303223848342896e-02 -5.589803308248519897e-02 -2.595784142613410950e-02 -2.601852454245090485e-02 -1.676011234521865845e-01 -1.038175448775291443e-02 1.296611875295639038e-01 -2.965985238552093506e-01 1.583478152751922607e-01 4.265149235725402832e-01 -5.909421667456626892e-02 1.055022478103637695e-01 3.317260146141052246e-01 -8.037508279085159302e-02 -1.990262232720851898e-02 1.322633475065231323e-01 -3.505900874733924866e-02 5.717559158802032471e-02 -2.147838324308395386e-01 -1.378678232431411743e-01 -7.291152328252792358e-02 1.334721129387617111e-02 -1.961383670568466187e-01 4.978661239147186279e-02 9.867849946022033691e-02 -9.067823737859725952e-02 3.339487910270690918e-01 -2.453875392675399780e-01 6.372148543596267700e-02 -1.829608231782913208e-01
-1.621117442846298218e-01 2.782052755355834961e-01 -2.240459173917770386e-01 1.376245319843292236e-01 -1.415082663297653198e-01 8.555944263935089111e-02 1.295816451311111450e-01 1.776186972856521606e-01 7.894384115934371948e-02 -3.080821633338928223e-01 -1.384646892547607422e-01 4.518336951732635498e-01 4.223042353987693787e-02 -9.528124332427978516e-02 1.152038723230361938e-01 -4.958789423108100891e-02 1.349021345376968384e-01 -2.317746169865131378e-02 -4.502672329545021057e-02 2.803760170936584473e-01 7.186837494373321533e-02 7.716484367847442627e-02 -6.312226504087448120e-02 1.080907881259918213e-01 7.854199409484863281e-02 3.393982648849487305e-01 2.005920410156250000e-01 -2.193340063095092773e-01 1.769443899393081665e-01 -1.347651779651641846e-01 -2.588782273232936859e-02 -1.201118826866149902e-01
1.184134855866432190e-01 1.687944233417510986e-01 -5.101719126105308533e-02 -3.951100632548332214e-02 -6.364142149686813354e-02 -1.150285303592681885e-01 1.018917486071586609e-01 -1.201134696602821350e-01 -6.834185123443603516e-02 -2.948290407657623291e-01 -7.133790105581283569e-02 4.258376061916351318e-01 -1.131659969687461853e-01 -2.043614983558654785e-01 1.541709899902343750e-01 8.283045142889022827e-02 -2.589323371648788452e-02 -2.466040998697280884e-01 -1.011886447668075562e-02 5.167897343635559082e-01 -5.810033529996871948e-02 1.290543079376220703e-01 1.897243969142436981e-02 -1.020277142524719238e-01 1.976113617420196533e-01 1.076731383800506592e-01 1.462937742471694946e-01 -9.977157413959503174e-02 2.913249731063842773e-01 -5.413709580898284912e-02 6.462667137384414673e-02 -1.207255646586418152e-01
-3.381033539772033691e-01 -8.458779752254486084e-02 2.277741208672523499e-02 -1.954139024019241333e-02 -1.382266581058502197e-01 -1.834687888622283936e-01 -5.817518010735511780e-02 -1.540761142969131470e-01 2.489358484745025635e-01 -8.171579241752624512e-02 -1.526517700403928757e-02 4.277424812316894531e-01 -1.648313254117965698e-01 1.055061966180801392e-01 2.782447040081024170e-01 -4.146718606352806091e-02 -6.069234013557434082e-02 -3.329240903258323669e-02 1.862826198339462280e-02 -2.499011456966400146e-01 -2.769936323165893555e-01 -1.152208447456359863e-01 4.655047133564949036e-02 -2.925428003072738647e-02 -1.469839736819267273e-02 1.328471004962921143e-01 1.041796058416366577e-01 1.962675005197525024e-01 4.227529466152191162e-01 -6.391454488039016724e-02 2.161106094717979431e-02 -1.316471248865127563e-01
-4.278702735900878906e-01 -3.570275008678436279e-02 1.996362954378128052e-01 1.313272416591644287e-01 -8.988463878631591797e-02 -1.587116122245788574e-01 -1.829388178884983063e-02 -6.401901692152023315e-02 1.283138841390609741e-01 -3.105580806732177734e-01 1.676705479621887207e-02 3.194611668586730957e-01 -5.656206235289573669e-02 1.487232446670532227e-01 3.461062610149383545e-01 -1.572644710540771484e-01 -1.699789911508560181e-01 8.742186427116394043e-02 -1.215036660432815552e-01 -1.636756211519241333e-01 -1.790007650852203369e-01 -1.146741583943367004e-01 -1.039128471165895462e-02 8.908195793628692627e-02 -1.227562576532363892e-01 1.638727933168411255e-01 2.126418054103851318e-01 1.541047096252441406e-01 2.392361462116241455e-01 -6.811152398586273193e-02 8.652725070714950562e-02 -1.555336415767669678e-01
[truncated: 3,271,556 more chars]
