# Supplementary material for: The Language of Innovation
Source: PLoS One. 2020 Apr 30;15(4):e0230107. doi: 10.1371/journal.pone.0230107 (PMC7194493; doi:10.1371/journal.pone.0230107)
Supplement: S24 File — (GZ) [file pone.0230107.s024.tar.gz › 2002-2006/V2Run_5_VS_4500_embeddings2002-2006ED32.txt]

-2.773335576057434082e-01 1.644637435674667358e-02 2.859031558036804199e-01 8.815909922122955322e-02 2.790820002555847168e-01 1.298907101154327393e-01 1.774939000606536865e-01 1.834826618432998657e-01 -1.472404897212982178e-01 -4.204591736197471619e-02 -8.266596496105194092e-02 -1.174983009696006775e-01 1.091633364558219910e-01 6.731987744569778442e-02 -1.375491917133331299e-01 1.111617460846900940e-01 1.664100885391235352e-01 8.382230252027511597e-02 -3.368625342845916748e-01 1.168746501207351685e-01 2.443686574697494507e-01 5.323591455817222595e-02 -1.119614318013191223e-01 2.735223770141601562e-01 -2.111084163188934326e-01 6.465476751327514648e-02 2.354594320058822632e-02 2.025565207004547119e-01 1.331610828638076782e-01 1.854936182498931885e-01 1.410020794719457626e-02 3.565649390220642090e-01
1.724205762147903442e-01 -1.051416322588920593e-01 1.652862578630447388e-01 -6.428870558738708496e-02 1.323332190513610840e-01 6.567085534334182739e-02 2.032335251569747925e-01 2.014493048191070557e-01 -7.845032215118408203e-02 2.539096474647521973e-01 -2.546283602714538574e-01 -2.112679332494735718e-01 7.920364290475845337e-02 -1.389110181480646133e-02 2.095142453908920288e-01 4.100467264652252197e-02 5.836288630962371826e-02 1.757339090108871460e-01 -2.582907974720001221e-01 2.521750032901763916e-01 2.049275189638137817e-01 1.961046606302261353e-01 -2.788496613502502441e-01 -1.522694155573844910e-02 -2.088280171155929565e-01 3.477748334407806396e-01 -1.087497919797897339e-02 -8.450415730476379395e-02 1.195493564009666443e-01 1.641799211502075195e-01 -7.424394041299819946e-02 2.242856919765472412e-01
-2.344770580530166626e-01 1.507697999477386475e-01 1.528037339448928833e-01 -2.608040533959865570e-02 2.288521528244018555e-01 1.058719083666801453e-01 2.885184586048126221e-01 -4.054775461554527283e-03 7.445806264877319336e-02 1.166960150003433228e-01 -1.703859418630599976e-01 -1.718272268772125244e-01 6.348639726638793945e-02 2.266643047332763672e-01 1.232307627797126770e-01 5.651949346065521240e-02 2.796896100044250488e-01 1.568872295320034027e-02 -3.637970387935638428e-01 -1.302999109029769897e-01 2.818827927112579346e-01 2.197727262973785400e-01 -2.074805051088333130e-01 1.521258503198623657e-01 -2.089186310768127441e-01 8.158681541681289673e-02 -1.257188618183135986e-01 -2.863038703799247742e-02 -2.565768361091613770e-01 2.443467080593109131e-02 2.109591215848922729e-01 1.746094785630702972e-02
-1.818798929452896118e-01 1.697949320077896118e-01 1.164754256606101990e-01 -8.720412850379943848e-02 1.418680995702743530e-01 4.244863986968994141e-01 2.743093073368072510e-01 2.094289511442184448e-01 1.184147447347640991e-01 -2.259488701820373535e-01 -6.014693900942802429e-02 1.347479373216629028e-01 -1.104186102747917175e-01 1.093474850058555603e-01 -1.922307759523391724e-01 7.689581066370010376e-02 1.346705108880996704e-01 1.230901330709457397e-01 -1.170266270637512207e-01 6.570482254028320312e-02 1.490140110254287720e-01 3.140632808208465576e-01 -2.629033057019114494e-03 3.111441433429718018e-01 -2.952647507190704346e-01 7.710608094930648804e-02 5.181322246789932251e-02 9.595707803964614868e-02 -8.152179419994354248e-02 1.356600672006607056e-01 2.108612656593322754e-01 -1.198119763284921646e-02
6.677063554525375366e-02 -1.555164456367492676e-01 2.525147199630737305e-01 5.741407349705696106e-02 3.330489099025726318e-01 2.279757410287857056e-01 1.414429694414138794e-01 -4.788797348737716675e-02 1.278361082077026367e-01 -1.545296013355255127e-01 -6.373620778322219849e-02 -2.293851226568222046e-01 -5.530485510826110840e-02 1.193281933665275574e-01 8.599424362182617188e-02 -2.552986145019531250e-01 6.554024294018745422e-03 9.974057227373123169e-02 -2.934495508670806885e-01 2.890205979347229004e-01 2.625551521778106689e-01 2.041378803551197052e-02 -7.354148477315902710e-02 1.167331635951995850e-01 -7.233339548110961914e-02 -1.007798984646797180e-01 -5.778675433248281479e-03 -6.527779996395111084e-02 -3.452675342559814453e-01 2.738070189952850342e-01 1.163516119122505188e-01 1.921100914478302002e-01
-1.056251078844070435e-01 1.085038781166076660e-01 1.105039939284324646e-01 1.452058702707290649e-01 4.246276021003723145e-01 1.211689934134483337e-01 4.579223394393920898e-01 3.424152359366416931e-02 3.677787780761718750e-01 -3.349405899643898010e-02 -2.613664865493774414e-01 -1.837903633713722229e-02 1.409030705690383911e-02 -1.433530300855636597e-01 4.385922849178314209e-02 3.161276131868362427e-02 -1.584835499525070190e-01 5.319406837224960327e-02 -2.828819453716278076e-01 2.161143869161605835e-01 1.606096923351287842e-01 1.661713868379592896e-01 -9.916032850742340088e-02 1.953484117984771729e-02 4.575756192207336426e-02 8.963268250226974487e-02 -1.575758308172225952e-01 -3.969522565603256226e-02 -7.348454743623733521e-02 1.625403016805648804e-01 9.187906980514526367e-02 1.188352182507514954e-01
3.249914571642875671e-02 -2.230628579854965210e-02 1.117139545385725796e-04 -6.616871803998947144e-02 2.261681705713272095e-01 2.719448180869221687e-03 3.925861418247222900e-01 6.673541665077209473e-02 3.335941433906555176e-01 1.095263957977294922e-01 -1.097985580563545227e-01 6.755277514457702637e-02 -2.956655025482177734e-01 1.548244953155517578e-01 1.745023392140865326e-02 -2.964850962162017822e-01 1.065997853875160217e-01 -7.699140813201665878e-03 -2.927766144275665283e-01 1.596304923295974731e-01 2.860565185546875000e-01 2.784450948238372803e-01 -9.646708518266677856e-02 1.081299185752868652e-01 -1.444151699542999268e-01 1.111450120806694031e-01 -3.883915394544601440e-02 -2.195698767900466919e-01 -2.172951400279998779e-01 6.381662189960479736e-02 8.341158926486968994e-02 2.603498660027980804e-02
-5.900167301297187805e-02 1.555550396442413330e-01 -6.225305423140525818e-02 -1.440699398517608643e-01 1.471343785524368286e-01 4.182678461074829102e-02 5.811895802617073059e-02 3.193071782588958740e-01 1.914254575967788696e-01 -1.275984477251768112e-02 -1.819463670253753662e-01 3.825534135103225708e-02 3.223785459995269775e-01 3.676624968647956848e-02 1.439811736345291138e-01 -1.412912905216217041e-01 1.939610391855239868e-01 2.047796845436096191e-01 -4.979743361473083496e-01 1.871410310268402100e-01 1.277800500392913818e-01 1.467595994472503662e-01 -3.163275867700576782e-02 1.109129264950752258e-01 6.397991627454757690e-02 1.750049740076065063e-01 -3.758690133690834045e-02 -1.966716051101684570e-01 -5.686017498373985291e-02 2.573520243167877197e-01 2.083612084388732910e-01 -1.395292952656745911e-02
-1.124473512172698975e-01 1.784187555313110352e-01 7.800525054335594177e-03 -2.263000905513763428e-01 1.342875063419342041e-01 -5.627591162919998169e-02 2.243526428937911987e-01 -2.745561301708221436e-02 -8.684689179062843323e-03 1.197009608149528503e-01 -9.265472181141376495e-03 -6.284189224243164062e-02 -3.220637515187263489e-02 1.526108831167221069e-01 2.661396265029907227e-01 -3.050908446311950684e-01 1.669151186943054199e-01 2.776049673557281494e-01 -1.370890736579895020e-01 3.109976053237915039e-01 2.260532081127166748e-01 1.771934144198894501e-02 -6.819656491279602051e-02 2.772573530673980713e-01 -9.826729446649551392e-02 3.841385841369628906e-01 1.769495159387588501e-01 -5.065146088600158691e-02 8.590255863964557648e-03 2.446666210889816284e-01 1.420282423496246338e-01 -2.659187838435173035e-02
2.140641659498214722e-01 3.033380396664142609e-02 8.787608146667480469e-02 -1.024130210280418396e-01 1.144563704729080200e-01 -4.951165989041328430e-02 2.669943869113922119e-01 -5.150494165718555450e-03 1.077985987067222595e-01 2.547597289085388184e-01 -7.323352247476577759e-02 -5.474546179175376892e-02 -1.587731242179870605e-01 -3.141205990687012672e-03 -1.919819414615631104e-02 1.973369717597961426e-02 -6.647537648677825928e-02 -1.590457931160926819e-02 -5.088360309600830078e-01 -6.019177380949258804e-03 3.323956429958343506e-01 1.543578058481216431e-01 -1.310445666313171387e-01 3.212663829326629639e-01 -1.586577147245407104e-01 -1.189310569316148758e-03 -1.966775655746459961e-01 -1.655846238136291504e-01 -5.389552563428878784e-02 1.795381009578704834e-01 3.028297424316406250e-01 2.971218712627887726e-02
-1.472571194171905518e-01 3.218099474906921387e-01 1.120221540331840515e-01 -1.375553291290998459e-02 1.951087564229965210e-01 2.183218486607074738e-03 6.556311249732971191e-02 2.025977149605751038e-02 3.230274617671966553e-01 -1.900758221745491028e-02 -8.411706984043121338e-02 -2.014078572392463684e-02 -3.503688424825668335e-02 1.434749960899353027e-01 6.082225963473320007e-02 -2.480035126209259033e-01 -2.606176398694515228e-02 7.132432609796524048e-02 -4.090370833873748779e-01 -4.119611531496047974e-02 4.210679233074188232e-01 1.365888714790344238e-01 4.746056720614433289e-02 8.119361102581024170e-02 -3.088912963867187500e-01 -2.700551599264144897e-02 -1.672535985708236694e-01 1.010268181562423706e-01 -1.447875350713729858e-01 2.109075486660003662e-01 2.587910182774066925e-02 2.000365257263183594e-01
5.903128162026405334e-02 1.013173013925552368e-01 2.385873645544052124e-01 6.086879223585128784e-02 -1.903369207866489887e-03 2.640753090381622314e-01 4.446256533265113831e-02 1.555459052324295044e-01 1.884106695652008057e-01 -1.537972986698150635e-01 -3.074795380234718323e-02 -4.834335297346115112e-02 -5.728193372488021851e-02 -8.897756040096282959e-02 -1.665953844785690308e-01 1.160260476171970367e-02 2.079804390668869019e-01 4.274643585085868835e-02 -3.361990749835968018e-01 2.760345637798309326e-01 1.450799703598022461e-01 -9.792388230562210083e-02 -2.134646624326705933e-01 2.369269579648971558e-01 -3.118567168712615967e-01 1.611160635948181152e-01 -5.862586200237274170e-02 4.803332965821027756e-03 2.131511569023132324e-01 4.262158572673797607e-01 -5.851342901587486267e-02 6.596885621547698975e-02
8.517110347747802734e-02 9.957691282033920288e-02 2.750913798809051514e-01 -5.801475048065185547e-02 2.685987949371337891e-01 -3.613870218396186829e-02 3.316379785537719727e-01 -7.003272324800491333e-02 2.333544492721557617e-01 -1.280609071254730225e-01 -2.471273690462112427e-01 1.262522488832473755e-01 -1.540606915950775146e-01 -1.666374690830707550e-02 4.973054677248001099e-02 -9.492813050746917725e-02 9.443295188248157501e-03 1.388587057590484619e-01 -2.330413907766342163e-01 1.420272886753082275e-01 3.168710172176361084e-01 2.867337167263031006e-01 -1.619009822607040405e-01 2.646468579769134521e-01 -1.066272482275962830e-01 -4.121876135468482971e-02 -4.116645548492670059e-03 -1.638266891241073608e-01 -1.889667659997940063e-01 2.883272767066955566e-01 2.292661741375923157e-02 -8.489548228681087494e-03
-4.149501025676727295e-02 -3.491078317165374756e-02 1.744062751531600952e-01 -1.010776683688163757e-01 5.991951376199722290e-02 2.017809301614761353e-01 1.955660805106163025e-02 3.051936924457550049e-01 3.503082096576690674e-01 -6.669768691062927246e-02 -1.176078394055366516e-01 3.672659397125244141e-02 5.626123771071434021e-02 -5.995072796940803528e-02 -1.215169057250022888e-01 -2.119750976562500000e-01 1.665214598178863525e-01 8.543588966131210327e-02 -1.678137630224227905e-01 2.292283326387405396e-01 3.616511225700378418e-01 1.258961018174886703e-02 7.669378072023391724e-02 3.282047808170318604e-01 -3.497736752033233643e-01 2.016113251447677612e-01 6.694640964269638062e-02 1.407562494277954102e-01 1.176297366619110107e-01 1.900876611471176147e-01 -7.663864642381668091e-02 7.985495775938034058e-02
-6.135378777980804443e-02 2.164530940353870392e-02 2.039144784212112427e-01 7.491189986467361450e-02 1.845713704824447632e-01 7.582656294107437134e-02 3.360864222049713135e-01 1.000167429447174072e-01 3.135622143745422363e-01 -1.759015023708343506e-02 -3.999885618686676025e-01 7.589270919561386108e-02 -6.329684704542160034e-02 6.080509722232818604e-02 3.638542443513870239e-02 5.395477265119552612e-02 -9.172935783863067627e-02 1.052773818373680115e-01 -2.940686345100402832e-01 1.728730648756027222e-01 3.838282227516174316e-01 -3.339903429150581360e-03 1.597785949707031250e-02 2.213625237345695496e-02 -1.773810684680938721e-01 1.457508746534585953e-02 -1.590675301849842072e-02 6.116982921957969666e-02 -2.093120068311691284e-01 3.504003286361694336e-01 1.005695164203643799e-01 -1.147323176264762878e-01
-1.009762063622474670e-01 -8.035562001168727875e-03 6.852956116199493408e-02 -1.167752370238304138e-01 -1.065120995044708252e-01 -9.240209311246871948e-02 5.013571307063102722e-02 2.287992984056472778e-01 -5.287160351872444153e-02 4.326656460762023926e-02 -3.599088191986083984e-01 9.774985909461975098e-02 9.628906846046447754e-03 9.952529519796371460e-02 1.649824976921081543e-01 -2.365278750658035278e-01 2.962989509105682373e-01 -1.087530404329299927e-01 -2.119081020355224609e-01 2.062949687242507935e-01 1.534123271703720093e-01 -9.350011497735977173e-02 -2.482568025588989258e-01 5.692946165800094604e-02 2.086804481223225594e-03 3.528002798557281494e-01 1.503257900476455688e-01 -2.308960817754268646e-02 -2.142110764980316162e-01 3.671102225780487061e-01 7.904357276856899261e-03 2.172242552042007446e-01
-1.739498376846313477e-01 -3.002127818763256073e-02 4.800832644104957581e-02 -2.342266088817268610e-04 2.374446541070938110e-01 1.673622429370880127e-01 1.360585838556289673e-01 -2.108512818813323975e-01 1.086743175983428955e-01 -8.041566610336303711e-02 -2.342726439237594604e-01 -4.644522070884704590e-02 -3.033227026462554932e-01 -5.918025970458984375e-02 -1.437172740697860718e-01 1.347872167825698853e-01 6.571864336729049683e-02 2.015005648136138916e-01 -3.332791924476623535e-01 2.186486721038818359e-01 1.366577148437500000e-01 1.795759983360767365e-02 -1.657934635877609253e-01 2.076599560678005219e-02 -2.856595218181610107e-01 1.183677185326814651e-02 -9.992548823356628418e-02 -1.526581794023513794e-01 -3.215934038162231445e-01 3.628439903259277344e-01 -7.946134358644485474e-02 4.883205145597457886e-02
1.200431734323501587e-01 9.096049517393112183e-02 3.655378147959709167e-02 2.336009778082370758e-02 1.653243005275726318e-01 1.188545003533363342e-01 3.228900730609893799e-01 4.801735579967498779e-01 1.125076040625572205e-01 -2.680076360702514648e-01 -1.142294779419898987e-01 -1.616606861352920532e-01 -1.407613754272460938e-01 -1.172018609941005707e-02 -1.243006438016891479e-01 -3.721191734075546265e-02 2.093248069286346436e-01 -9.559088200330734253e-02 -9.726423770189285278e-02 1.058651804924011230e-01 -4.013234376907348633e-02 1.773550063371658325e-01 -6.274793297052383423e-02 1.880360841751098633e-01 -3.805131018161773682e-01 1.079755648970603943e-01 -4.086103290319442749e-02 1.566164493560791016e-01 -1.607543230056762695e-01 9.974519908428192139e-02 1.962301135063171387e-02 2.718267738819122314e-01
2.936690114438533783e-02 2.473876327276229858e-01 1.777337342500686646e-01 9.179105050861835480e-03 1.840069890022277832e-01 -2.105044722557067871e-01 4.879910051822662354e-01 -1.164887025952339172e-01 2.693547010421752930e-01 1.495463848114013672e-01 -2.964070439338684082e-01 -1.019156202673912048e-01 1.614050120115280151e-01 8.387225121259689331e-02 -6.381821632385253906e-02 -1.116778999567031860e-01 -4.015221819281578064e-02 2.202113345265388489e-02 -1.252626180648803711e-01 6.331641972064971924e-02 1.212692409753799438e-01 -4.757471382617950439e-02 -7.279719412326812744e-02 9.838353097438812256e-02 -1.490655094385147095e-01 1.799086481332778931e-01 9.761023335158824921e-03 1.557315587997436523e-01 -1.864592283964157104e-01 2.623701989650726318e-01 2.638640701770782471e-01 1.663951575756072998e-01
-5.155184492468833923e-02 1.573312431573867798e-01 -8.502315729856491089e-02 -1.175652518868446350e-01 2.910836935043334961e-01 1.368100494146347046e-01 1.223217099905014038e-01 7.695354521274566650e-02 -3.654400631785392761e-02 7.291055470705032349e-02 -1.191092804074287415e-01 -1.039089560508728027e-01 -9.810518473386764526e-02 1.015597432851791382e-01 1.477807015180587769e-01 -2.207538336515426636e-01 1.942936778068542480e-01 3.489559749141335487e-03 -5.247793719172477722e-02 3.919427096843719482e-01 3.273121267557144165e-02 3.878597915172576904e-02 -3.478263914585113525e-01 8.816341310739517212e-02 -1.559198796749114990e-01 4.584530591964721680e-01 -1.004401817917823792e-01 -5.454709380865097046e-02 -1.685979813337326050e-01 2.589275240898132324e-01 1.838140785694122314e-01 5.276943370699882507e-02
6.495580822229385376e-02 3.555934817995876074e-04 2.046518027782440186e-01 -5.165383685380220413e-03 2.380710989236831665e-01 -2.194191068410873413e-01 3.671192526817321777e-01 7.540947943925857544e-02 1.969991326332092285e-01 -8.642823994159698486e-02 -2.456013560295104980e-01 -8.494475483894348145e-02 -1.085820347070693970e-01 6.760632246732711792e-02 1.812601238489151001e-01 -8.286138623952865601e-02 -9.594716131687164307e-02 3.464609012007713318e-02 -2.978096902370452881e-01 5.882106348872184753e-02 1.901539266109466553e-01 2.181255817413330078e-02 -2.311880737543106079e-01 1.073486288078129292e-03 -2.316512614488601685e-01 9.573379158973693848e-02 -9.703639149665832520e-02 -2.357417158782482147e-02 -3.517617583274841309e-01 3.513694107532501221e-01 6.205829605460166931e-02 1.490055322647094727e-01
6.632070988416671753e-02 7.952861487865447998e-02 1.556765139102935791e-01 1.659138500690460205e-01 1.961387395858764648e-01 1.490533053874969482e-01 4.361194074153900146e-01 -8.902706205844879150e-02 2.185591459274291992e-01 1.720679104328155518e-01 -3.141279518604278564e-01 8.079271018505096436e-02 1.663988977670669556e-01 1.442232076078653336e-02 -1.466216892004013062e-01 -2.835014462471008301e-01 -1.746483296155929565e-01 6.219722703099250793e-02 -2.600760459899902344e-01 -1.886178180575370789e-02 3.417686223983764648e-01 2.176216691732406616e-01 -1.254397357115522027e-04 9.647003374993801117e-03 -1.974296420812606812e-01 7.558885216712951660e-02 -4.888957366347312927e-02 1.404349505901336670e-01 -1.216787472367286682e-01 1.000209003686904907e-01 4.775770381093025208e-02 7.638869434595108032e-02
-1.889318525791168213e-01 6.685243546962738037e-02 2.132090926170349121e-01 -3.634770214557647705e-02 2.865465171635150909e-02 8.491212129592895508e-02 2.675594985485076904e-01 -3.974255174398422241e-02 2.146152406930923462e-01 6.788984686136245728e-02 -1.950404942035675049e-01 3.761387616395950317e-02 8.666397631168365479e-02 -1.190943121910095215e-01 -6.882584840059280396e-02 5.499795824289321899e-02 1.771737821400165558e-02 -3.261915147304534912e-01 -3.343981206417083740e-01 1.090432628989219666e-01 3.269012570381164551e-01 2.504786849021911621e-01 -1.377442479133605957e-01 -5.367607623338699341e-02 -6.591188907623291016e-02 1.282263249158859253e-01 -9.285292774438858032e-02 -3.594897687435150146e-03 -3.171026408672332764e-01 2.377453893423080444e-01 2.464583069086074829e-01 2.077303081750869751e-01
-9.783092886209487915e-02 7.134662568569183350e-02 2.350334525108337402e-01 -1.100791394710540771e-01 4.663260653614997864e-02 2.707940638065338135e-01 1.147114858031272888e-01 1.522777229547500610e-01 1.772072613239288330e-01 -1.674687564373016357e-01 1.726559735834598541e-02 -1.300421506166458130e-01 -3.341756016016006470e-02 6.665880233049392700e-02 -1.121468469500541687e-01 -1.181236207485198975e-01 4.905236139893531799e-02 1.321844607591629028e-01 -1.813824623823165894e-01 4.820128679275512695e-01 1.984371691942214966e-01 -1.207517981529235840e-01 -6.240354478359222412e-02 3.165745735168457031e-01 -2.377470284700393677e-01 2.034169733524322510e-01 -1.473711878061294556e-01 5.700546503067016602e-02 1.823515444993972778e-01 5.630004033446311951e-02 5.237767100334167480e-02 3.035785257816314697e-01
1.572723686695098877e-01 -6.944934278726577759e-02 3.613147884607315063e-03 -7.779244333505630493e-02 -4.321499541401863098e-02 -1.188511550426483154e-01 3.203942179679870605e-01 3.158782720565795898e-01 -2.790017239749431610e-02 4.792850464582443237e-02 -7.271961122751235962e-02 9.297351539134979248e-02 -1.127250641584396362e-01 7.020337879657745361e-02 4.254853352904319763e-02 -1.239318624138832092e-01 1.361643243581056595e-02 -1.434039026498794556e-01 -4.350588321685791016e-01 -3.800851404666900635e-01 3.016766905784606934e-01 5.065152421593666077e-02 -2.975934743881225586e-01 3.989891335368156433e-02 -2.305133789777755737e-01 1.252129226922988892e-01 1.442204117774963379e-01 4.703626036643981934e-02 9.928916580975055695e-03 1.509071141481399536e-01 1.506934873759746552e-02 2.024738341569900513e-01
-1.535466760396957397e-01 -3.129861084744334221e-03 2.519490197300910950e-02 -1.048361882567405701e-01 1.445369422435760498e-01 3.398741483688354492e-01 1.134406700730323792e-01 3.174487948417663574e-01 1.998042613267898560e-01 -2.020007371902465820e-01 5.584698542952537537e-02 -9.373521804809570312e-02 -3.885544091463088989e-02 8.270394802093505859e-02 -8.404942601919174194e-02 -1.282291263341903687e-01 2.545436322689056396e-01 -2.162034250795841217e-02 -4.465188086032867432e-02 2.198570966720581055e-01 1.058122590184211731e-01 1.580870151519775391e-01 -4.179164022207260132e-02 3.375096917152404785e-01 -3.435508310794830322e-01 7.422871887683868408e-02 -2.681992053985595703e-01 1.836949586868286133e-01 -2.282479219138622284e-02 2.995997667312622070e-01 5.756269022822380066e-02 2.860554028302431107e-03
-1.998383700847625732e-01 -6.922520697116851807e-02 1.151814609766006470e-01 -8.129128068685531616e-02 1.538022309541702271e-01 6.925795227289199829e-02 3.227855563163757324e-01 4.642800986766815186e-01 2.238989621400833130e-01 -2.686073184013366699e-01 -1.009442806243896484e-01 -7.096647471189498901e-02 -6.509231403470039368e-03 -1.311957240104675293e-01 -9.047554433345794678e-02 -4.981129989027976990e-02 -6.620321422815322876e-02 4.137249290943145752e-02 1.351906731724739075e-02 7.808473706245422363e-02 8.355486392974853516e-02 2.530270814895629883e-01 6.879687309265136719e-02 4.634056985378265381e-01 -2.423551529645919800e-01 -8.437493443489074707e-02 -5.847230181097984314e-02 3.554303944110870361e-02 -1.164013519883155823e-01 1.562606841325759888e-01 7.335565984249114990e-02 -7.091698050498962402e-02
-9.205335378646850586e-02 -1.648923009634017944e-02 1.325995624065399170e-01 1.845773905515670776e-01 2.868965268135070801e-01 -9.499879181385040283e-02 2.844861745834350586e-01 -3.522906824946403503e-02 1.244089752435684204e-01 -1.515579670667648315e-01 -1.343038678169250488e-01 -1.840852200984954834e-02 -2.918252050876617432e-01 5.889770388603210449e-02 5.956828594207763672e-02 -1.336662173271179199e-01 -1.447530928999185562e-02 3.769711032509803772e-02 -2.396628260612487793e-01 3.532801270484924316e-01 3.550120592117309570e-01 1.538344472646713257e-01 -2.377523183822631836e-01 1.366489678621292114e-01 -1.670714765787124634e-01 5.316660925745964050e-02 -7.547266036272048950e-02 -2.972218208014965057e-02 -1.369167268276214600e-01 3.340548872947692871e-01 1.433978825807571411e-01 4.723152518272399902e-02
-2.591342851519584656e-02 8.666113018989562988e-03 1.502651423215866089e-01 -4.468212649226188660e-02 1.724294126033782959e-01 9.262411296367645264e-02 3.101005852222442627e-01 -1.367587000131607056e-01 2.510617077350616455e-01 -3.882664069533348083e-02 -1.477178633213043213e-01 -1.408531237393617630e-02 -3.860029205679893494e-02 1.094298660755157471e-01 2.945790886878967285e-01 -7.097600400447845459e-02 1.414730995893478394e-01 3.041216544806957245e-02 -3.159235715866088867e-01 8.297270536422729492e-02 1.736773103475570679e-01 9.626986831426620483e-02 -3.975257575511932373e-01 1.088551804423332214e-01 2.876798808574676514e-02 6.166421994566917419e-02 -2.126396745443344116e-01 2.370109111070632935e-01 -1.409237980842590332e-01 3.063878417015075684e-01 2.153435647487640381e-01 1.630880981683731079e-01
-5.520815029740333557e-02 -1.450677961111068726e-02 1.921047121286392212e-01 -4.538226127624511719e-02 3.029281198978424072e-01 -1.243425756692886353e-01 7.437676191329956055e-02 4.106572270393371582e-02 3.710877895355224609e-01 4.179809615015983582e-02 -2.673591077327728271e-01 -5.845906212925910950e-02 -1.982554644346237183e-01 3.126075267791748047e-01 7.872147858142852783e-02 5.837945640087127686e-02 -3.507610782980918884e-02 1.969267427921295166e-01 -2.491545081138610840e-01 1.955074220895767212e-01 1.968671828508377075e-01 2.143206447362899780e-01 -1.480661779642105103e-01 2.802328169345855713e-01 -9.248648583889007568e-02 1.117873564362525940e-02 -4.856514185667037964e-02 -1.927950419485569000e-03 -8.656163513660430908e-02 3.229837417602539062e-01 6.704247742891311646e-02 1.718857586383819580e-01
-4.172837361693382263e-02 -9.020853787660598755e-02 -2.874555289745330811e-01 -8.629437536001205444e-02 1.863798350095748901e-01 -6.471559405326843262e-02 8.420676738023757935e-02 5.504953488707542419e-02 4.784455522894859314e-02 -2.526791952550411224e-02 -4.025078192353248596e-02 -1.869514435529708862e-01 -2.415574938058853149e-01 -2.716908976435661316e-02 3.270049113780260086e-03 -1.633475422859191895e-01 9.627714753150939941e-02 -1.870092004537582397e-01 -5.453271269798278809e-01 -1.797273196280002594e-02 1.036513447761535645e-01 2.343564778566360474e-01 -2.012972980737686157e-01 2.905755341053009033e-01 -1.444430351257324219e-01 1.795213371515274048e-01 1.276191323995590210e-01 -4.586260765790939331e-03 1.676298305392265320e-02 3.366113603115081787e-01 5.014158412814140320e-02 8.745037019252777100e-02
8.460365980863571167e-02 -1.262530218809843063e-02 2.494813054800033569e-01 -9.820638597011566162e-02 2.878809571266174316e-01 1.046177148818969727e-01 1.838466525077819824e-01 -2.308298498392105103e-01 2.754902839660644531e-01 -1.197504159063100815e-02 -6.796077638864517212e-02 1.564449444413185120e-02 -2.300461679697036743e-01 -8.073031157255172729e-02 -6.871084868907928467e-02 -6.300915032625198364e-02 -5.525159090757369995e-02 1.809307932853698730e-01 -2.564522922039031982e-01 1.923465430736541748e-01 2.296673059463500977e-01 7.327482104301452637e-02 -2.551567256450653076e-01 7.999186217784881592e-02 -3.560734689235687256e-01 9.242817014455795288e-02 -5.599354952573776245e-02 2.305962294340133667e-01 -2.569792568683624268e-01 1.975323110818862915e-01 -1.314892470836639404e-01 9.328428655862808228e-02
-1.901410818099975586e-01 -8.749008923768997192e-02 2.129809930920600891e-02 6.399291753768920898e-02 4.323166795074939728e-03 -1.553574800491333008e-01 1.029377058148384094e-01 4.108755886554718018e-01 1.197548769414424896e-02 -2.334315925836563110e-01 -1.331006884574890137e-01 2.190121263265609741e-01 -1.125260591506958008e-01 -2.964789234101772308e-02 -3.407138586044311523e-02 9.992202743887901306e-03 -1.220124121755361557e-02 -1.174326315522193909e-01 -9.652422368526458740e-02 8.753646165132522583e-02 1.190232485532760620e-01 7.750539481639862061e-02 -1.857882142066955566e-01 4.320130050182342529e-01 -4.542409181594848633e-01 1.899742484092712402e-01 9.056587517261505127e-02 1.951927095651626587e-01 -1.114313229918479919e-01 1.449413895606994629e-01 -1.190067082643508911e-01 6.630322337150573730e-02
-8.540321886539459229e-02 7.681863754987716675e-02 3.009629845619201660e-01 -1.487871706485748291e-01 1.264243572950363159e-01 1.895776540040969849e-01 2.915996909141540527e-01 2.543717622756958008e-01 1.700774952769279480e-02 -2.606530487537384033e-01 3.390377014875411987e-02 1.098068580031394958e-01 -7.948036491870880127e-02 7.184343785047531128e-02 -2.469980865716934204e-01 -9.637285768985748291e-02 2.566690742969512939e-01 6.533109396696090698e-02 -9.085053578019142151e-03 1.639780402183532715e-01 1.829080879688262939e-01 3.118917047977447510e-01 1.331006269901990891e-02 2.098657935857772827e-01 -2.878060042858123779e-01 2.381651103496551514e-01 -1.546114534139633179e-01 8.920413255691528320e-02 2.332400158047676086e-02 1.914611458778381348e-01 1.682343631982803345e-01 1.509245298802852631e-02
1.575580388307571411e-01 -1.249535474926233292e-02 6.792834401130676270e-02 -1.183460094034671783e-02 -4.864174127578735352e-02 1.936524808406829834e-01 2.611445188522338867e-01 4.016534090042114258e-01 2.785045281052589417e-02 -1.039151474833488464e-01 -6.523567438125610352e-02 1.514014601707458496e-01 2.213052213191986084e-01 -2.041549980640411377e-01 -1.280688494443893433e-01 -7.516703009605407715e-02 5.924720689654350281e-02 1.214113757014274597e-01 -1.632790863513946533e-01 -3.646826371550559998e-02 8.670218288898468018e-02 3.025620579719543457e-01 -5.813564360141754150e-02 1.053316667675971985e-01 -3.599568605422973633e-01 2.408354431390762329e-01 -2.233361601829528809e-01 2.305051386356353760e-01 -2.657979726791381836e-01 1.446073502302169800e-01 -1.205603778362274170e-02 -8.574815094470977783e-02
-1.968125998973846436e-01 -1.765125095844268799e-01 1.804536283016204834e-01 -1.271852552890777588e-01 4.077366590499877930e-01 -1.029482185840606689e-01 2.409632354974746704e-01 -1.233714297413825989e-01 2.651074230670928955e-01 -1.136426702141761780e-01 -2.258884757757186890e-01 -9.190721064805984497e-02 -2.230714857578277588e-01 2.295352146029472351e-02 -1.437796652317047119e-01 3.160972893238067627e-02 -5.668389797210693359e-02 -2.564606489613652229e-03 -2.603692710399627686e-01 2.158219069242477417e-01 1.746780574321746826e-01 1.059237495064735413e-01 -1.015467420220375061e-01 2.293085604906082153e-01 -2.629272341728210449e-01 1.793199591338634491e-02 -1.464167535305023193e-01 2.445570891723036766e-03 -2.905164957046508789e-01 9.938008338212966919e-02 9.118696674704551697e-03 9.558184444904327393e-02
-2.950689382851123810e-02 8.667434006929397583e-02 1.477149128913879395e-01 -2.106288522481918335e-01 6.315787136554718018e-02 1.711817085742950439e-01 2.797765731811523438e-01 3.785771727561950684e-01 9.541970491409301758e-02 -3.033068776130676270e-01 1.048851013183593750e-01 1.280331015586853027e-01 -9.042453020811080933e-02 1.145443227142095566e-02 -2.285832315683364868e-01 -1.301563829183578491e-01 2.294744253158569336e-01 5.356746912002563477e-02 -1.915923207998275757e-01 2.418014556169509888e-01 1.482443809509277344e-01 1.199019029736518860e-01 -1.992028392851352692e-02 2.022959887981414795e-01 -3.191238045692443848e-01 4.003050178289413452e-02 -2.434477210044860840e-02 2.065555155277252197e-01 4.408184066414833069e-02 1.708589643239974976e-01 2.414721697568893433e-01 5.556169897317886353e-03
-1.721097379922866821e-01 -9.667574614286422729e-02 2.652201056480407715e-01 -9.242205880582332611e-03 7.244039326906204224e-02 3.178857564926147461e-01 3.029276989400386810e-02 3.450197577476501465e-01 1.412955820560455322e-01 -2.304091602563858032e-01 -1.144104674458503723e-01 5.127078294754028320e-02 -9.232782572507858276e-02 6.724701076745986938e-02 -1.546251922845840454e-01 -2.229283601045608521e-01 2.456648051738739014e-01 9.110181778669357300e-02 -1.908393502235412598e-01 1.251596957445144653e-01 2.841336131095886230e-01 1.419068723917007446e-01 -1.888720542192459106e-01 1.913921982049942017e-01 -2.492583990097045898e-01 8.473502099514007568e-02 -1.359654366970062256e-01 2.416001111268997192e-01 7.315199077129364014e-02 4.751212894916534424e-02 3.889121487736701965e-02 1.993217617273330688e-01
-1.266906261444091797e-01 1.740870475769042969e-01 -2.666594982147216797e-01 -1.770532727241516113e-01 1.391667276620864868e-01 -9.981298819184303284e-03 1.117307096719741821e-01 2.336083799600601196e-01 -1.316746771335601807e-01 -1.964370347559452057e-02 -3.093675673007965088e-01 -5.196492420509457588e-04 6.837337464094161987e-02 1.393736004829406738e-01 7.849717885255813599e-02 -1.305791884660720825e-01 -1.976237259805202484e-02 7.126177847385406494e-02 -5.646609663963317871e-01 1.166542395949363708e-01 3.207230567932128906e-01 3.598033636808395386e-02 1.282446086406707764e-01 6.054075434803962708e-02 -1.857795119285583496e-01 2.278845608234405518e-01 5.447550863027572632e-02 -7.785604149103164673e-02 -7.530488073825836182e-02 -2.337609976530075073e-02 1.793369501829147339e-01 8.875224739313125610e-02
3.078257292509078979e-02 5.487179383635520935e-02 5.991622805595397949e-02 -1.387239992618560791e-01 1.190761700272560120e-01 3.286787569522857666e-01 2.536838650703430176e-01 1.104665994644165039e-01 -5.322213098406791687e-02 -6.690191477537155151e-02 -1.707280725240707397e-01 9.164271876215934753e-03 -1.075093522667884827e-01 1.684988141059875488e-01 -4.477894678711891174e-02 -1.392175853252410889e-01 3.425854742527008057e-01 -4.378229379653930664e-02 -4.697495102882385254e-01 2.317489981651306152e-01 2.864314317703247070e-01 -1.303949654102325439e-01 -8.107283711433410645e-02 1.650601029396057129e-01 -2.049566060304641724e-01 2.798557281494140625e-02 1.063206568360328674e-01 -2.870209813117980957e-01 5.608419422060251236e-03 -8.148233592510223389e-02 -7.775632292032241821e-02 2.920727245509624481e-02
1.654189825057983398e-01 1.258479803800582886e-01 -1.536609884351491928e-02 -2.900578081607818604e-01 3.985320217907428741e-03 1.117012873291969299e-01 1.766665279865264893e-01 1.581653952598571777e-01 -2.213879078626632690e-01 -6.376819312572479248e-02 -1.367114782333374023e-01 -2.307976037263870239e-01 -1.159067824482917786e-01 2.453260570764541626e-01 4.147638007998466492e-02 7.459937036037445068e-02 2.836126387119293213e-01 7.444627583026885986e-02 -4.916560947895050049e-01 2.662133574485778809e-01 1.049728393554687500e-01 1.299423873424530029e-01 -2.460931241512298584e-02 1.869044750928878784e-01 -2.058239653706550598e-02 1.220568045973777771e-01 1.125580221414566040e-01 1.855318248271942139e-01 -1.624664813280105591e-01 1.803368479013442993e-01 1.134983524680137634e-01 3.923434391617774963e-02
-1.211365610361099243e-01 -2.581387199461460114e-02 -2.913707308471202850e-02 -2.963524311780929565e-02 1.369929462671279907e-01 -1.714865565299987793e-01 3.337256312370300293e-01 3.299469500780105591e-02 -1.955693028867244720e-02 -3.446114808320999146e-02 2.899111062288284302e-02 2.831237763166427612e-02 9.471116214990615845e-02 2.481484413146972656e-01 1.237269490957260132e-01 -2.033232897520065308e-01 1.339180301874876022e-02 5.556324124336242676e-02 -3.983464837074279785e-01 3.025882542133331299e-01 1.584016382694244385e-01 -4.564604908227920532e-02 -1.143060848116874695e-01 9.319195896387100220e-02 -3.634610772132873535e-01 2.734304964542388916e-01 3.556856513023376465e-02 -2.121152356266975403e-02 -1.553308665752410889e-01 8.877058327198028564e-02 3.851915299892425537e-01 2.218434587121009827e-02
-1.957375556230545044e-03 3.231677785515785217e-02 1.690468043088912964e-01 -8.167222887277603149e-02 3.143878579139709473e-01 5.286057945340871811e-03 7.866650074720382690e-02 -1.010577008128166199e-01 1.249564513564109802e-01 -1.632052809000015259e-01 -1.434574425220489502e-01 1.169703807681798935e-02 -2.705239690840244293e-02 1.135921627283096313e-01 -1.229246780276298523e-01 -3.073819875717163086e-01 2.843445241451263428e-01 1.362744532525539398e-02 -2.087435722351074219e-01 -2.296917140483856201e-02 4.205463826656341553e-02 3.783120214939117432e-02 -1.168160066008567810e-01 3.343142271041870117e-01 -3.735944628715515137e-01 -6.774021685123443604e-02 -1.980776041746139526e-01 -1.904416233301162720e-01 2.180863320827484131e-01 1.580353528261184692e-01 3.462285920977592468e-02 3.392479121685028076e-01
8.616465330123901367e-02 1.877645254135131836e-01 2.031481713056564331e-01 -2.070026546716690063e-01 2.310425192117691040e-01 1.710571646690368652e-01 3.008745312690734863e-01 -1.118666827678680420e-01 2.011844515800476074e-01 1.100245788693428040e-01 1.197678446769714355e-01 -1.213973537087440491e-01 -4.897157847881317139e-02 2.300657331943511963e-01 -1.540153026580810547e-01 -3.967305272817611694e-02 1.585552841424942017e-01 1.451317220926284790e-01 -3.844999969005584717e-01 4.022594541311264038e-02 3.965874016284942627e-01 9.114795178174972534e-02 -1.848569363355636597e-01 -5.144935101270675659e-02 -2.692826986312866211e-01 6.711603701114654541e-02 4.255345091223716736e-02 -7.684101164340972900e-02 -1.151390522718429565e-01 9.514082223176956177e-02 -1.090545728802680969e-01 9.071834385395050049e-02
-1.604271531105041504e-01 7.188311964273452759e-02 1.456462293863296509e-01 -1.639114469289779663e-01 1.159413084387779236e-01 1.223597675561904907e-01 2.471906691789627075e-01 2.540334761142730713e-01 2.058968320488929749e-02 -3.158642947673797607e-01 -8.465109020471572876e-02 1.734418123960494995e-01 -7.780077308416366577e-02 5.655611306428909302e-02 -3.121816813945770264e-01 -3.656623512506484985e-02 8.105858415365219116e-02 6.894091516733169556e-02 -1.220891326665878296e-01 2.666208148002624512e-01 8.511339128017425537e-02 1.794090420007705688e-01 -2.718046866357326508e-02 2.539685666561126709e-01 -4.559648036956787109e-01 3.342976421117782593e-02 -1.653455942869186401e-01 1.455320119857788086e-01 1.999229006469249725e-02 1.127269864082336426e-01 1.899819523096084595e-01 -1.129199340939521790e-01
-4.390197247266769409e-02 -9.704418480396270752e-02 -1.064715459942817688e-01 -4.246266186237335205e-02 1.347780972719192505e-02 -1.296794563531875610e-01 3.547534048557281494e-01 2.140898108482360840e-01 -4.151790589094161987e-02 2.044312655925750732e-02 -3.169043660163879395e-01 -1.107663512229919434e-01 1.542959064245223999e-01 -3.168488666415214539e-02 1.635865122079849243e-01 -2.429420873522758484e-02 2.591236531734466553e-01 4.416845366358757019e-02 -3.484543561935424805e-01 2.982436120510101318e-01 2.676602900028228760e-01 6.395698525011539459e-03 -1.489080637693405151e-01 2.690220475196838379e-01 2.693602442741394043e-01 1.997553408145904541e-01 -7.375138252973556519e-02 -3.975071758031845093e-02 8.770434558391571045e-02 1.797272861003875732e-01 6.593431532382965088e-02 1.015823557972908020e-01
-8.587020635604858398e-02 -2.562366239726543427e-02 2.307381629943847656e-01 -1.911506652832031250e-01 -4.806995764374732971e-02 1.231381595134735107e-01 2.762502729892730713e-01 2.295473366975784302e-01 7.373473793268203735e-02 -2.342839539051055908e-01 -3.838052228093147278e-02 4.445336014032363892e-02 -1.359104067087173462e-01 -2.462060190737247467e-02 -1.858632266521453857e-01 -4.606182128190994263e-02 2.928169071674346924e-01 1.288872212171554565e-03 -1.739382445812225342e-01 1.896132528781890869e-01 1.084987744688987732e-01 7.114794105291366577e-02 -1.463528536260128021e-02 3.397876024246215820e-01 -3.750245273113250732e-01 1.320257484912872314e-01 -1.296889781951904297e-01 2.157518267631530762e-01 -1.683347523212432861e-01 1.028359010815620422e-01 3.018775880336761475e-01 -1.588638685643672943e-02
-1.863502264022827148e-01 -1.629426479339599609e-01 -2.640387117862701416e-01 -3.065121471881866455e-01 8.855342119932174683e-02 1.738510727882385254e-01 1.699353605508804321e-01 7.030730694532394409e-02 -5.681311711668968201e-02 1.358934789896011353e-01 -8.567581325769424438e-02 -8.131813257932662964e-02 3.557426929473876953e-01 -1.181696504354476929e-01 -2.078129351139068604e-01 -1.812593191862106323e-01 2.042779475450515747e-01 5.812514200806617737e-02 -1.986769139766693115e-01 1.332992501556873322e-02 2.005873620510101318e-01 1.632187068462371826e-01 -6.312312930822372437e-02 1.665283143520355225e-01 -1.224313527345657349e-01 2.272563129663467407e-01 -3.954915329813957214e-02 -3.684451058506965637e-02 -1.132969856262207031e-01 1.685180962085723877e-01 -3.023438155651092529e-02 3.948530852794647217e-01
3.886173292994499207e-02 1.583903133869171143e-01 1.825082302093505859e-01 -8.389399945735931396e-02 3.080726563930511475e-01 -2.782162651419639587e-02 4.276516437530517578e-01 -5.942360311746597290e-02 1.497013866901397705e-01 -1.402298063039779663e-01 -2.566048204898834229e-01 2.259948756545782089e-03 -2.523046135902404785e-01 3.015962541103363037e-01 -8.314981311559677124e-02 -6.845363974571228027e-02 -6.952198594808578491e-02 -3.959996253252029419e-02 -8.623137325048446655e-02 1.300500053912401199e-02 3.305893540382385254e-01 1.227215826511383057e-01 -2.745212113950401545e-04 9.482740610837936401e-02 -1.215709298849105835e-01 9.061109274625778198e-03 -2.377433031797409058e-01 -7.373688276857137680e-03 -1.753915548324584961e-01 3.163695037364959717e-01 4.946701973676681519e-02 1.572444289922714233e-01
-8.848802745342254639e-02 1.283937990665435791e-01 1.860279887914657593e-01 -1.996720433235168457e-01 8.621764928102493286e-02 1.099744364619255066e-01 2.897575497627258301e-01 3.100402355194091797e-01 6.912748515605926514e-02 -2.630540728569030762e-01 1.181381642818450928e-01 2.142092287540435791e-01 -1.083604022860527039e-01 -2.110246382653713226e-02 -2.292186319828033447e-01 -5.404183641076087952e-02 1.964414566755294800e-01 -9.060646407306194305e-03 -1.250532120466232300e-01 3.026953935623168945e-01 1.540908683091402054e-02 2.073058784008026123e-01 -6.378073990345001221e-02 3.303398787975311279e-01 -3.376892805099487305e-01 8.137690275907516479e-02 -2.502912841737270355e-02 1.045254617929458618e-01 3.378912433981895447e-02 1.284997910261154175e-01 2.189199328422546387e-01 -1.432794146239757538e-03
7.441382855176925659e-02 -1.204993873834609985e-01 7.123915851116180420e-02 -7.884145528078079224e-02 1.294748783111572266e-01 -9.720548987388610840e-03 2.842846810817718506e-01 -8.363212645053863525e-02 8.236701600253582001e-03 -1.178472395986318588e-02 1.069435551762580872e-01 1.431158632040023804e-01 -9.825380891561508179e-02 -6.546808779239654541e-02 -9.527634084224700928e-02 -7.858281582593917847e-02 -1.513163894414901733e-01 6.702473759651184082e-02 -4.948222637176513672e-01 1.789254508912563324e-02 4.721688032150268555e-01 2.265236079692840576e-01 -2.709956467151641846e-01 2.191996574401855469e-01 -1.096838898956775665e-02 8.769868314266204834e-02 9.028907120227813721e-02 2.337628789246082306e-02 -1.661146432161331177e-01 1.758367866277694702e-01 -2.477103611454367638e-03 2.435821890830993652e-01
8.749273419380187988e-02 -6.243856623768806458e-02 2.571342587471008301e-01 1.405683904886245728e-01 1.846949905157089233e-01 2.762683294713497162e-02 3.010053336620330811e-01 7.813907414674758911e-02 1.718616783618927002e-01 9.130094200372695923e-03 -1.970060914754867554e-01 9.873243421316146851e-02 -2.043989151716232300e-01 1.984750926494598389e-01 -6.592424213886260986e-02 3.431506454944610596e-02 -1.344780623912811279e-01 1.024573296308517456e-01 -2.005686759948730469e-01 3.118816576898097992e-02 4.407063126564025879e-01 6.322154402732849121e-02 -1.962318718433380127e-01 1.522052586078643799e-01 -1.975098997354507446e-01 9.383746981620788574e-02 -1.795997470617294312e-01 -1.360685825347900391e-01 -1.984633803367614746e-01 1.898072063922882080e-01 -1.225272193551063538e-02 3.198180496692657471e-01
1.975425630807876587e-01 -6.588502228260040283e-02 1.455323863774538040e-02 1.279134005308151245e-01 3.342904150485992432e-01 1.243627071380615234e-02 2.879453897476196289e-01 1.623660773038864136e-01 8.834934234619140625e-02 1.002857834100723267e-01 2.803112752735614777e-02 9.059751778841018677e-02 -1.567131131887435913e-01 2.611106075346469879e-02 6.626433879137039185e-02 2.421086654067039490e-02 2.313587516546249390e-01 -1.434302655979990959e-03 -4.437347054481506348e-01 -3.314873874187469482e-01 1.569833606481552124e-01 -4.266848787665367126e-03 -3.355929851531982422e-01 2.721668183803558350e-01 -4.969037324190139771e-02 1.122366413474082947e-01 6.030617654323577881e-02 -1.284151896834373474e-02 -4.891518130898475647e-02 2.400709390640258789e-01 5.703755188733339310e-03 1.058684885501861572e-01
-1.372816711664199829e-01 -1.761727184057235718e-01 3.553024828433990479e-01 5.136589333415031433e-02 3.624558746814727783e-01 2.302142381668090820e-01 1.103899478912353516e-01 -7.513041049242019653e-02 1.126167923212051392e-01 -1.234926730394363403e-01 -1.931176036596298218e-01 -6.481034308671951294e-02 -1.755106449127197266e-01 9.972162544727325439e-02 4.873537272214889526e-02 -4.171875864267349243e-02 2.589428722858428955e-01 -4.042829200625419617e-02 -2.271358966827392578e-01 2.806361317634582520e-01 2.533073127269744873e-01 1.613438129425048828e-01 -1.950023472309112549e-01 6.878180056810379028e-02 -2.930777370929718018e-01 -8.133681118488311768e-02 1.644007861614227295e-02 -8.007972687482833862e-02 -1.142400950193405151e-01 2.086618691682815552e-01 -1.175076663494110107e-01 5.625979229807853699e-02
2.753937616944313049e-02 1.306714266538619995e-01 8.448233455419540405e-02 -1.831587851047515869e-01 2.796331644058227539e-01 2.803367078304290771e-01 1.320888996124267578e-01 1.171521544456481934e-01 5.785041302442550659e-02 6.356279551982879639e-02 -3.267029225826263428e-01 1.163119077682495117e-01 3.450825810432434082e-02 -4.974859654903411865e-01 -2.272326201200485229e-01 -4.316370189189910889e-02 -4.123888537287712097e-02 7.140256464481353760e-02 -2.783062681555747986e-02 -5.840254202485084534e-02 1.687377840280532837e-01 -9.044108539819717407e-02 -8.844027668237686157e-02 4.786226153373718262e-01 -5.819660425186157227e-02 5.686466023325920105e-02 -1.049727723002433777e-01 7.708025723695755005e-02 6.324418634176254272e-02 3.427468240261077881e-02 -1.003979220986366272e-01 1.796173676848411560e-02
4.170283302664756775e-02 1.941013932228088379e-01 1.888210773468017578e-01 -6.338217854499816895e-02 2.190501391887664795e-01 -1.183939632028341293e-02 2.751881778240203857e-01 -1.184841990470886230e-01 2.077721655368804932e-01 -6.504819542169570923e-02 -2.147769555449485779e-02 -1.243867352604866028e-01 -6.898547708988189697e-02 2.486720979213714600e-01 -1.815448403358459473e-01 1.078424975275993347e-02 1.811101585626602173e-01 8.118189126253128052e-02 -3.939347565174102783e-01 2.373694777488708496e-01 4.404852390289306641e-01 -5.318287760019302368e-02 1.801643753424286842e-03 1.810043156147003174e-01 -2.594237327575683594e-01 4.059497267007827759e-02 4.577362909913063049e-02 -1.171703115105628967e-01 -1.035316810011863708e-01 1.786939501762390137e-01 2.240142785012722015e-02 1.074839755892753601e-01
5.346255749464035034e-02 1.131420582532882690e-01 1.266143620014190674e-01 -1.833810508251190186e-01 2.926229536533355713e-01 1.588794887065887451e-01 1.174808815121650696e-01 3.093993663787841797e-02 6.000085547566413879e-02 4.286176990717649460e-03 -5.252217650413513184e-01 6.339351646602153778e-03 -8.996127545833587646e-02 1.770596504211425781e-01 1.803176999092102051e-01 -2.201686501502990723e-01 9.010072052478790283e-02 -1.848708391189575195e-01 -2.316870838403701782e-01 2.054440081119537354e-01 1.507838815450668335e-01 1.582961529493331909e-01 -2.888327240943908691e-01 9.542223811149597168e-02 1.739769615232944489e-02 -2.395508624613285065e-02 -3.944596275687217712e-02 1.526374667882919312e-01 4.747977014631032944e-03 2.603901326656341553e-01 1.477772742509841919e-01 -1.233025118708610535e-01
2.130516804754734039e-02 -4.180762544274330139e-02 1.692455708980560303e-01 -7.106765359640121460e-02 4.532744288444519043e-01 5.514832586050033569e-02 1.442896425724029541e-01 1.344882547855377197e-01 3.810105919837951660e-01 -3.914549481123685837e-03 -3.390444815158843994e-01 9.477945417165756226e-02 -8.292888849973678589e-02 1.250371430069208145e-02 9.330356121063232422e-02 -1.393956691026687622e-01 -1.615590602159500122e-02 1.361853033304214478e-01 -1.913212686777114868e-01 1.204352602362632751e-01 3.110189437866210938e-01 5.392267182469367981e-02 -2.809855937957763672e-01 -8.373612910509109497e-02 -1.176003143191337585e-01 -9.264273941516876221e-02 7.139310706406831741e-03 -9.653732180595397949e-02 -5.352078750729560852e-02 3.137099742889404297e-01 1.143627762794494629e-01 1.036705896258354187e-01
-2.222069501876831055e-01 1.291725188493728638e-01 1.406563967466354370e-01 -4.238631203770637512e-02 1.039930954575538635e-01 1.663985997438430786e-01 3.431157767772674561e-01 4.236998558044433594e-01 8.376193791627883911e-02 -3.505918681621551514e-01 3.703180700540542603e-02 1.224762722849845886e-01 -1.192475333809852600e-01 -7.810607552528381348e-02 -1.470653414726257324e-01 -1.130072306841611862e-02 1.333851069211959839e-01 4.572963714599609375e-02 -1.562349796295166016e-01 2.353622466325759888e-01 6.177454441785812378e-02 1.613501459360122681e-01 -2.196049876511096954e-02 2.058887034654617310e-01 -3.307208418846130371e-01 -3.814509510993957520e-02 -1.156992539763450623e-01 1.308827698230743408e-01 2.915213443338871002e-02 1.295166462659835815e-01 2.382445335388183594e-01 9.114484302699565887e-03
5.520574003458023071e-02 -1.632247678935527802e-02 9.760951623320579529e-03 -3.059257864952087402e-01 7.186933606863021851e-02 1.013167947530746460e-01 -8.177194744348526001e-02 3.208583891391754150e-01 -7.086235098540782928e-03 3.206373751163482666e-02 2.955907490104436874e-03 2.678946852684020996e-01 8.881895989179611206e-02 6.660149246454238892e-02 5.836900696158409119e-02 -3.134086430072784424e-01 1.366288959980010986e-01 1.805793792009353638e-01 -2.765167355537414551e-01 1.150342449545860291e-01 1.488156914710998535e-01 1.707348674535751343e-01 -2.251253277063369751e-01 1.246242448687553406e-01 -1.482225507497787476e-01 3.523680865764617920e-01 -6.556838005781173706e-02 -1.497431993484497070e-01 -1.560821533203125000e-01 2.381191700696945190e-01 2.778668999671936035e-01 -3.891344740986824036e-02
-1.118042171001434326e-01 -1.849470436573028564e-01 1.141295507550239563e-01 -8.592587895691394806e-03 7.137720286846160889e-02 3.162732422351837158e-01 -9.314461052417755127e-02 4.118336737155914307e-01 7.645762711763381958e-02 -1.083969101309776306e-01 1.516749989241361618e-02 -7.993485778570175171e-03 -1.710496693849563599e-01 1.616678088903427124e-01 -2.287056297063827515e-02 -1.035667285323143005e-01 2.678879909217357635e-02 4.062791541218757629e-02 -1.859224438667297363e-01 2.421945631504058838e-01 3.386670649051666260e-01 6.204449571669101715e-03 6.358297914266586304e-02 2.734064459800720215e-01 -4.176543951034545898e-01 5.624611396342515945e-03 -8.056793361902236938e-02 5.953947082161903381e-02 -2.207857556641101837e-02 2.140441089868545532e-01 1.042309105396270752e-01 2.036289870738983154e-01
-1.399728208780288696e-01 -8.420938998460769653e-02 2.407698333263397217e-01 -1.375818699598312378e-01 2.727286219596862793e-01 -2.406807094812393188e-01 3.211982846260070801e-01 -5.932377651333808899e-02 4.576388001441955566e-02 3.432511165738105774e-02 -7.157380133867263794e-02 -6.548467278480529785e-02 7.584182918071746826e-02 1.282650828361511230e-01 -2.475828304886817932e-02 -2.265749573707580566e-01 -7.507862895727157593e-02 7.497222721576690674e-02 -4.493840932846069336e-01 8.943068236112594604e-02 2.080685645341873169e-01 2.233857214450836182e-01 -1.384636312723159790e-01 1.474462263286113739e-02 -1.507894098758697510e-01 1.827714890241622925e-01 -1.231925934553146362e-01 -2.485077977180480957e-01 -1.692062318325042725e-01 1.996506899595260620e-01 1.806834340095520020e-01 5.086435377597808838e-02
-1.683640778064727783e-01 -1.743849515914916992e-01 5.033860355615615845e-02 -8.440750837326049805e-02 5.871116742491722107e-02 2.179294973611831665e-01 2.967028617858886719e-01 2.755681574344635010e-01 1.089071109890937805e-01 -3.563249707221984863e-01 -5.623703449964523315e-02 -1.356773674488067627e-01 -3.720315918326377869e-02 -2.116749435663223267e-01 -2.021532058715820312e-01 4.034809302538633347e-03 1.435261815786361694e-01 1.159600093960762024e-01 -1.440972238779067993e-01 9.907035529613494873e-02 1.759962737560272217e-02 2.210939079523086548e-01 -1.662544906139373779e-01 1.900630891323089600e-01 -3.370076715946197510e-01 1.166952624917030334e-01 -1.907936781644821167e-01 6.545657664537429810e-02 1.609007944352924824e-03 3.060838580131530762e-01 1.655332744121551514e-01 5.148095265030860901e-02
-7.295197248458862305e-02 2.263703197240829468e-01 -8.486688882112503052e-02 -1.440626084804534912e-01 8.901107311248779297e-02 2.603213191032409668e-01 1.665458530187606812e-01 9.388750791549682617e-02 -3.173407539725303650e-02 4.225998371839523315e-02 -3.538454473018646240e-01 2.550002187490463257e-02 3.081761896610260010e-01 2.167336493730545044e-01 1.719467639923095703e-01 2.845383994281291962e-02 7.325671147555112839e-03 -2.141679227352142334e-01 -3.616579771041870117e-01 2.006108760833740234e-01 7.205426692962646484e-02 3.065373003482818604e-01 -8.611220866441726685e-02 1.725792884826660156e-01 -1.810720264911651611e-01 1.030525714159011841e-01 8.417624980211257935e-02 -3.366113454103469849e-02 -6.851739436388015747e-02 2.124543040990829468e-01 -1.838250905275344849e-01 1.170348003506660461e-01
-2.699658274650573730e-01 -6.692550331354141235e-02 1.902216486632823944e-02 -1.201231777667999268e-01 -6.910239160060882568e-02 5.113339051604270935e-02 5.932696461677551270e-01 -5.449684709310531616e-02 6.054075807332992554e-02 1.975217908620834351e-01 -2.070803344249725342e-01 1.166124194860458374e-01 2.803793735802173615e-02 6.305822730064392090e-02 1.347670257091522217e-01 -1.969595849514007568e-01 7.809443771839141846e-02 9.384032338857650757e-02 -1.728551387786865234e-01 1.564012318849563599e-01 3.442431613802909851e-02 1.926610320806503296e-01 -4.002477228641510010e-01 -5.386361107230186462e-02 7.968939840793609619e-02 8.260349929332733154e-02 -8.271488547325134277e-02 -1.472950577735900879e-01 -1.273617446422576904e-01 1.188598349690437317e-01 -4.104568064212799072e-02 2.006206661462783813e-01
-5.598580464720726013e-03 6.476806849241256714e-02 1.963591724634170532e-01 -2.471128553152084351e-01 5.737489089369773865e-02 1.502974033355712891e-01 3.277457952499389648e-01 3.119925260543823242e-01 -4.072305187582969666e-02 -2.906386852264404297e-01 6.108438596129417419e-02 2.540219724178314209e-01 -9.916333854198455811e-02 -2.577113453298807144e-03 -1.976541280746459961e-01 4.540544375777244568e-02 7.697287201881408691e-02 -1.287390943616628647e-03 -6.416849792003631592e-02 2.150187045335769653e-01 1.975255459547042847e-01 1.778093874454498291e-01 -3.427993878722190857e-02 3.569427728652954102e-01 -3.303540945053100586e-01 6.472006440162658691e-02 -2.995951473712921143e-02 1.774687469005584717e-01 7.220337539911270142e-02 1.383303105831146240e-01 1.843333691358566284e-01 2.494874596595764160e-02
9.632970392704010010e-02 3.099419474601745605e-01 1.066611185669898987e-01 -1.051330268383026123e-01 1.028272211551666260e-01 -2.061599344015121460e-01 2.375779002904891968e-01 4.063030704855918884e-02 2.286123484373092651e-01 -1.475146710872650146e-01 -1.585736125707626343e-01 -6.078756228089332581e-02 -9.374728798866271973e-02 1.193688884377479553e-01 -8.774959295988082886e-02 -3.318065777420997620e-02 2.067912183701992035e-02 3.950314819812774658e-01 -1.229641661047935486e-01 1.824954152107238770e-01 3.786228597164154053e-01 -1.852534711360931396e-02 -1.341339796781539917e-01 2.056227028369903564e-01 -1.101466361433267593e-02 -5.832577496767044067e-02 -1.852307096123695374e-02 8.091196417808532715e-02 -2.364279329776763916e-01 1.140982061624526978e-01 2.784905433654785156e-01 2.461593002080917358e-01
4.424586519598960876e-02 1.241649165749549866e-01 4.390443265438079834e-01 4.485427215695381165e-02 3.701308965682983398e-01 -4.752884060144424438e-02 1.286064684391021729e-01 4.196326434612274170e-02 2.052071839570999146e-01 -2.854154817759990692e-02 -2.013019323348999023e-01 1.431745737791061401e-01 -2.441467344760894775e-01 7.242568582296371460e-02 -4.345674533396959305e-03 2.548781456425786018e-03 1.553925126791000366e-01 1.196106225252151489e-01 -3.194883763790130615e-01 2.283418774604797363e-01 3.755330443382263184e-01 1.105621084570884705e-01 -1.160801500082015991e-01 -4.932790994644165039e-02 -7.134750485420227051e-02 6.924396753311157227e-02 -1.362669318914413452e-01 -7.525161840021610260e-03 -6.018485128879547119e-02 2.218200266361236572e-01 3.418998047709465027e-02 1.309336870908737183e-01
-1.092706397175788879e-01 -6.939925253391265869e-02 5.227728188037872314e-02 -2.951115369796752930e-01 -1.687028817832469940e-02 -1.119199618697166443e-01 1.328883171081542969e-01 -2.429504320025444031e-02 -2.917584776878356934e-02 1.148562207818031311e-01 -1.087091118097305298e-01 3.991879150271415710e-02 2.320794612169265747e-01 1.468249112367630005e-01 3.646268695592880249e-02 -1.491408050060272217e-01 4.715781658887863159e-02 -1.239246800541877747e-01 -4.331679046154022217e-01 3.358058035373687744e-01 7.344979792833328247e-02 1.677712351083755493e-01 -9.214935451745986938e-02 2.391607500612735748e-02 -2.049752175807952881e-01 1.923232972621917725e-01 -6.001247838139533997e-02 -8.569563925266265869e-02 -3.408878147602081299e-01 2.907177805900573730e-01 2.680673897266387939e-01 1.131278574466705322e-01
-2.441732883453369141e-01 -1.237738505005836487e-01 -1.134715303778648376e-01 -1.116187199950218201e-01 1.579222232103347778e-01 3.601926863193511963e-01 2.537797689437866211e-01 2.570195496082305908e-01 -1.953445672988891602e-01 -7.686062157154083252e-02 -1.646029204130172729e-01 3.085170872509479523e-03 1.093530282378196716e-01 -6.275599356740713120e-03 -2.037129700183868408e-01 3.022658079862594604e-02 9.402397274971008301e-02 1.146575063467025757e-01 -2.689665853977203369e-01 -6.377500295639038086e-02 -1.804377324879169464e-02 1.675212681293487549e-01 -1.137985065579414368e-01 1.385613232851028442e-01 4.502134397625923157e-02 3.371554315090179443e-01 -1.272929310798645020e-01 -1.011017244309186935e-02 -1.806459128856658936e-01 3.590524494647979736e-01 1.054708287119865417e-01 1.593271195888519287e-01
-5.923118069767951965e-02 1.824261397123336792e-01 3.875256478786468506e-01 -7.505290210247039795e-02 3.588762879371643066e-01 2.128873765468597412e-02 1.561103612184524536e-01 -1.876290440559387207e-01 1.013637408614158630e-01 -1.698423363268375397e-02 -1.352225691080093384e-01 1.061843857169151306e-01 -8.769884705543518066e-02 -2.331535890698432922e-02 -7.970179617404937744e-02 -1.407026350498199463e-01 2.990387678146362305e-01 -8.613997697830200195e-02 -4.326942265033721924e-01 -2.242296561598777771e-02 4.014052823185920715e-02 4.024016112089157104e-02 1.914992183446884155e-01 1.528084576129913330e-01 -1.155725643038749695e-01 5.291045177727937698e-03 -1.851206123828887939e-01 9.951242059469223022e-02 -2.924568653106689453e-01 1.684499979019165039e-01 1.246832087635993958e-01 9.613186866044998169e-02
-1.752690523862838745e-01 -1.078625619411468506e-01 -2.294735461473464966e-01 -6.137345731258392334e-02 1.072231084108352661e-01 3.248287141323089600e-01 3.141697347164154053e-01 1.864164173603057861e-01 -1.743799149990081787e-01 -2.592119947075843811e-02 -2.319756299257278442e-01 -4.473784193396568298e-02 6.503906846046447754e-02 1.131541356444358826e-01 -2.486440688371658325e-01 3.661833703517913818e-02 1.497574746608734131e-01 1.343520581722259521e-01 -1.743243336677551270e-01 -6.317949295043945312e-02 -1.523961275815963745e-01 8.221469074487686157e-02 -2.240881025791168213e-01 2.280991226434707642e-01 -2.645282819867134094e-02 2.717275023460388184e-01 -7.316234707832336426e-02 3.048402816057205200e-02 -1.214418560266494751e-01 3.989072144031524658e-01 -1.199031528085470200e-02 1.474478095769882202e-01
-5.795362219214439392e-02 2.704132199287414551e-01 2.398528307676315308e-01 -3.416473269462585449e-01 2.648972868919372559e-01 1.420841217041015625e-01 1.415307819843292236e-01 1.534010916948318481e-01 -5.887913703918457031e-02 1.719861030578613281e-01 -2.051969915628433228e-01 -1.911238878965377808e-01 -1.258397102355957031e-01 -2.847806215286254883e-01 -1.646465212106704712e-01 -1.368027478456497192e-01 2.451736629009246826e-01 -3.956042230129241943e-03 6.828407943248748779e-02 -2.395367994904518127e-02 -1.581673920154571533e-01 -6.613124907016754150e-02 -2.351961880922317505e-01 3.103049993515014648e-01 -5.063971132040023804e-02 1.198662072420120239e-01 -6.915450841188430786e-02 1.938946247100830078e-01 -1.260664761066436768e-01 9.019424021244049072e-02 -5.472659319639205933e-02 1.679690927267074585e-01
8.143899589776992798e-02 8.421495556831359863e-02 2.647956609725952148e-01 2.759424448013305664e-01 1.505969464778900146e-01 1.055098474025726318e-01 3.751824796199798584e-01 6.356377154588699341e-02 3.204620778560638428e-01 3.057241439819335938e-02 -2.696898877620697021e-01 1.816087961196899414e-01 -4.325701296329498291e-02 -1.462967246770858765e-01 -9.627673774957656860e-02 -1.136589050292968750e-01 -3.644488751888275146e-02 -6.677135825157165527e-02 -3.236243128776550293e-01 7.322807610034942627e-02 1.336578130722045898e-01 3.604397550225257874e-02 -1.833253167569637299e-02 2.708390057086944580e-01 -7.569429278373718262e-02 1.348011046648025513e-01 -6.318848580121994019e-02 -5.603997036814689636e-02 -3.640913665294647217e-01 1.396605819463729858e-01 1.214706450700759888e-01 1.472700154408812523e-03
-1.666911393404006958e-01 5.185753479599952698e-02 -1.283095777034759521e-02 -6.601888686418533325e-02 1.471809744834899902e-01 2.814149558544158936e-01 2.454778701066970825e-01 9.666232019662857056e-02 2.082835584878921509e-01 2.055965363979339600e-01 -2.632631361484527588e-01 1.998457312583923340e-01 -2.741338014602661133e-01 -1.926220767199993134e-02 -3.267654031515121460e-02 -4.809384420514106750e-02 5.275031179189682007e-02 5.714950338006019592e-02 -2.202608436346054077e-01 7.232186198234558105e-02 -3.956740722060203552e-02 -4.749666154384613037e-02 -1.885092556476593018e-01 1.007892638444900513e-01 9.498343616724014282e-02 2.215194851160049438e-01 3.336705863475799561e-01 1.280837059020996094e-01 -1.396091431379318237e-01 -3.523632884025573730e-02 3.705271780490875244e-01 2.599553763866424561e-01
-1.755057126283645630e-01 2.545550763607025146e-01 1.165800821036100388e-02 -2.016853094100952148e-01 2.400327026844024658e-01 2.185060083866119385e-01 -1.500252336263656616e-01 -1.480148881673812866e-01 -1.324046403169631958e-01 2.038106024265289307e-01 -1.864006668329238892e-01 1.588065475225448608e-01 1.533069908618927002e-01 4.970505088567733765e-02 -3.745243325829505920e-02 -6.765563786029815674e-02 7.496981322765350342e-02 3.162672519683837891e-01 -2.563571631908416748e-01 2.957249283790588379e-01 2.081939131021499634e-01 -1.496811676770448685e-02 -1.401263624429702759e-01 1.658408790826797485e-01 -9.465558826923370361e-02 1.767345368862152100e-01 2.563853189349174500e-02 -1.643299311399459839e-01 -9.474500268697738647e-02 3.044548332691192627e-01 1.461753696203231812e-01 1.496796309947967529e-01
-2.436958402395248413e-01 1.342828571796417236e-01 5.883254110813140869e-02 1.091040819883346558e-01 3.345683217048645020e-01 9.866153448820114136e-02 3.644964098930358887e-01 -9.329872578382492065e-02 3.950593173503875732e-01 6.662587821483612061e-02 -2.252725213766098022e-01 6.169569492340087891e-02 -2.623536437749862671e-02 1.961929351091384888e-02 -1.052976548671722412e-01 -6.611458957195281982e-02 -7.300734519958496094e-02 -7.390714716166257858e-03 -1.926078349351882935e-01 -3.862944990396499634e-02 1.981610953807830811e-01 1.804874837398529053e-02 -1.562457680702209473e-01 2.163067311048507690e-01 -2.412462830543518066e-01 -6.290858611464500427e-03 3.025660477578639984e-02 -5.173579603433609009e-02 -2.950350940227508545e-01 3.187204897403717041e-01 -8.386147022247314453e-02 -1.112613081932067871e-02
-1.666722297668457031e-01 -1.979483757168054581e-03 9.713168442249298096e-02 -7.028944045305252075e-02 6.701378524303436279e-02 2.130780071020126343e-01 3.570009171962738037e-01 4.072687923908233643e-01 3.784240037202835083e-02 -1.738875955343246460e-01 5.859334766864776611e-02 1.601188182830810547e-01 -1.829255074262619019e-01 -3.776350244879722595e-02 -2.380397319793701172e-01 -9.055139869451522827e-02 1.162108853459358215e-01 -3.283238038420677185e-02 2.148892544209957123e-02 8.280201256275177002e-02 1.385110020637512207e-01 2.897766232490539551e-01 3.320555388927459717e-02 2.185063958168029785e-01 -3.988472223281860352e-01 1.777030527591705322e-01 -1.155437901616096497e-01 2.028611153364181519e-01 -7.114052027463912964e-02 5.660754069685935974e-02 1.636493504047393799e-01 5.370627623051404953e-03
-9.834796190261840820e-02 1.719319969415664673e-01 2.120225429534912109e-01 -1.678375303745269775e-01 8.929999917745590210e-02 2.272788286209106445e-01 2.977612316608428955e-01 3.614203929901123047e-01 1.594639755785465240e-02 -2.408401221036911011e-01 8.049099892377853394e-02 5.919172987341880798e-02 -1.587010771036148071e-01 5.627338960766792297e-02 -2.999981343746185303e-01 -3.205578308552503586e-03 1.292526423931121826e-01 -7.720271591097116470e-03 -2.511109113693237305e-01 3.874644264578819275e-02 1.284411251544952393e-01 1.094947606325149536e-01 8.704833686351776123e-02 2.654459178447723389e-01 -3.572427034378051758e-01 5.074210092425346375e-02 -1.584847271442413330e-01 1.339114904403686523e-01 -7.425353862345218658e-03 1.553456336259841919e-01 1.826877295970916748e-01 -5.887956917285919189e-02
-3.552088979631662369e-03 8.173380792140960693e-02 8.416195213794708252e-02 -7.853507995605468750e-02 2.039923369884490967e-01 6.983858346939086914e-02 2.414163015782833099e-02 2.470485866069793701e-01 3.985573723912239075e-02 1.381524503231048584e-01 2.704292722046375275e-02 1.498841047286987305e-01 1.370108276605606079e-01 -1.507805436849594116e-01 7.558412104845046997e-02 -5.330007150769233704e-02 1.611318737268447876e-01 7.318175584077835083e-02 -3.658187687397003174e-01 3.141848146915435791e-01 6.409095972776412964e-02 1.785832792520523071e-01 -1.745689213275909424e-01 6.784618645906448364e-02 1.582668349146842957e-02 3.899259567260742188e-01 3.019583225250244141e-02 -1.668528318405151367e-01 -2.459639310836791992e-01 1.129574999213218689e-01 4.065062999725341797e-01 1.534185111522674561e-01
-2.633964121341705322e-01 -1.016128137707710266e-01 2.290264517068862915e-01 6.978794187307357788e-02 1.140333805233240128e-02 3.531878292560577393e-01 1.637166887521743774e-01 3.203803002834320068e-01 9.009470790624618530e-02 -2.500689327716827393e-01 -1.316343843936920166e-01 1.443972736597061157e-01 -8.856137096881866455e-02 -9.110816568136215210e-02 -1.011897176504135132e-01 -8.449862897396087646e-02 1.296637952327728271e-01 6.354916095733642578e-02 4.886298440396785736e-03 3.001286983489990234e-01 3.085548877716064453e-01 -1.274349540472030640e-01 1.331086643040180206e-02 1.999196112155914307e-01 -1.954934000968933105e-01 1.916663497686386108e-01 -6.026291288435459137e-03 -2.405461110174655914e-02 -1.088708043098449707e-01 3.147544562816619873e-01 -1.088189333677291870e-01 7.366123795509338379e-02
9.219735115766525269e-02 -4.199477657675743103e-02 3.633003681898117065e-02 -1.650888174772262573e-01 -4.011207073926925659e-02 2.260996215045452118e-02 3.703369796276092529e-01 -6.271344423294067383e-02 -9.808742441236972809e-03 3.949091136455535889e-01 -4.329888522624969482e-01 3.484964966773986816e-01 -4.509783908724784851e-02 1.943418532609939575e-01 -2.413024753332138062e-02 -3.877276554703712463e-02 5.734742153435945511e-03 3.480006381869316101e-02 -2.629663646221160889e-01 2.122904807329177856e-01 1.534416526556015015e-01 2.049922011792659760e-02 -6.584575772285461426e-02 6.378419697284698486e-02 3.332269936800003052e-02 -1.199142560362815857e-01 -1.134951114654541016e-01 2.124915644526481628e-02 -5.403499677777290344e-02 2.656332850456237793e-01 2.017868310213088989e-01 1.422678828239440918e-01
1.002372652292251587e-01 5.307590588927268982e-02 -2.987831644713878632e-02 -9.091918170452117920e-02 -6.109733879566192627e-02 7.867221534252166748e-02 4.003578424453735352e-01 3.271574527025222778e-02 -1.210876330733299255e-01 2.290084064006805420e-01 -3.986325562000274658e-01 1.286119967699050903e-01 1.154673993587493896e-01 1.134189143776893616e-01 2.567818388342857361e-02 -1.753911525011062622e-01 2.346090972423553467e-01 1.477058082818984985e-01 -2.420581132173538208e-01 8.257824927568435669e-02 2.069628536701202393e-01 -5.849455669522285461e-02 -2.189907878637313843e-01 9.497877955436706543e-02 1.298194825649261475e-01 2.268432974815368652e-01 1.091232076287269592e-01 5.978616327047348022e-02 -1.951924115419387817e-01 2.159557938575744629e-01 1.329175978899002075e-01 2.735384702682495117e-01
-1.832178682088851929e-01 -9.280914813280105591e-02 1.701495200395584106e-01 -1.665382236242294312e-01 1.311973035335540771e-01 2.018181979656219482e-01 1.896274834871292114e-01 4.001753032207489014e-01 1.461914777755737305e-01 -2.310733348131179810e-01 2.152532525360584259e-02 5.382477864623069763e-02 -4.620367288589477539e-02 5.477200075984001160e-02 -1.776352971792221069e-01 -6.252477318048477173e-02 3.285981118679046631e-01 -5.997186154127120972e-02 -1.977995932102203369e-01 1.468342542648315430e-01 4.679431021213531494e-02 1.692535579204559326e-01 -1.279257535934448242e-01 3.094727993011474609e-01 -4.097358584403991699e-01 4.966536164283752441e-02 -2.765190973877906799e-02 7.102857530117034912e-02 1.460240036249160767e-02 1.112020760774612427e-01 1.460139751434326172e-01 5.542383342981338501e-02
1.131178140640258789e-01 2.220632731914520264e-01 -1.589110195636749268e-01 1.421509534120559692e-01 3.240666687488555908e-01 2.716865390539169312e-02 9.467035531997680664e-03 1.595742553472518921e-01 5.193888396024703979e-02 -8.268070220947265625e-02 -4.559740051627159119e-02 -2.846911847591400146e-01 -1.093237251043319702e-01 1.842448413372039795e-01 4.255569726228713989e-02 -1.244594454765319824e-01 7.338327914476394653e-02 6.691002100706100464e-02 -2.264309078454971313e-01 6.353539228439331055e-02 1.674118638038635254e-01 2.528048753738403320e-01 -2.067651413381099701e-02 2.345540523529052734e-01 4.437413439154624939e-02 2.557228803634643555e-01 -8.392015844583511353e-02 7.814478129148483276e-02 -7.846691459417343140e-02 1.151320338249206543e-01 2.757578194141387939e-01 4.655573368072509766e-01
-5.641070008277893066e-02 -4.774187132716178894e-02 1.139395385980606079e-01 -3.283260017633438110e-02 3.553007263690233231e-03 2.509010136127471924e-01 3.352040350437164307e-01 3.906465172767639160e-01 2.050419300794601440e-01 -2.392490059137344360e-01 -1.313313394784927368e-01 1.148307621479034424e-01 -1.076058894395828247e-01 2.331350184977054596e-02 -1.747851520776748657e-01 1.515693124383687973e-02 2.077073752880096436e-01 2.133181691169738770e-01 -6.602677702903747559e-02 9.391525387763977051e-02 5.617484077811241150e-02 1.471897680312395096e-02 -1.179697662591934204e-01 3.394981920719146729e-01 -3.780176937580108643e-01 5.887473374605178833e-02 -2.882239222526550293e-01 3.825080022215843201e-02 2.740445733070373535e-02 1.163989529013633728e-01 -1.804894022643566132e-02 -5.440959241241216660e-03
-1.811520457267761230e-01 1.797028332948684692e-01 2.056948654353618622e-02 -9.123968333005905151e-02 1.068922281265258789e-01 2.495784163475036621e-01 -3.634204156696796417e-03 6.470174342393875122e-02 5.738237500190734863e-02 2.481974363327026367e-01 -2.712911665439605713e-01 8.950709551572799683e-02 -2.153884470462799072e-01 -1.437776982784271240e-01 -7.485380768775939941e-02 -3.337737172842025757e-02 -2.656118944287300110e-02 1.046776995062828064e-01 -3.212684094905853271e-01 9.212625026702880859e-02 -1.020003557205200195e-01 -1.932262480258941650e-01 -1.435980051755905151e-01 1.042656078934669495e-01 8.071738481521606445e-02 8.985453844070434570e-02 5.048724263906478882e-02 6.926487386226654053e-02 1.458757221698760986e-01 2.870658040046691895e-01 2.802159786224365234e-01 4.703220725059509277e-01
-8.249604701995849609e-02 -9.536302834749221802e-02 2.205623090267181396e-01 -2.857008390128612518e-02 3.620946779847145081e-02 4.017255902290344238e-01 2.064350098371505737e-01 3.523827195167541504e-01 3.070598244667053223e-01 -5.091324076056480408e-02 1.668333634734153748e-02 -4.665413498878479004e-02 -1.039458513259887695e-01 -8.456414192914962769e-02 -2.932783961296081543e-01 -2.572537027299404144e-02 2.368628680706024170e-01 -1.066913083195686340e-01 -1.231220066547393799e-01 1.824279725551605225e-01 2.551034390926361084e-01 1.269236803054809570e-01 3.952733427286148071e-02 1.836225539445877075e-01 -1.650394946336746216e-01 6.066823005676269531e-02 -1.717135608196258545e-01 1.267006695270538330e-01 3.177982941269874573e-02 1.989052742719650269e-01 1.839846521615982056e-01 1.338510662317276001e-01
-1.902079731225967407e-01 1.150289177894592285e-01 -5.011082440614700317e-02 3.423720225691795349e-02 6.831561028957366943e-02 3.536085039377212524e-02 1.197367310523986816e-01 2.339103519916534424e-01 1.072633918374776840e-02 6.061501055955886841e-02 2.933580242097377777e-02 -1.729244142770767212e-01 -1.817862130701541901e-02 1.621081382036209106e-01 -1.825476996600627899e-02 -1.555856019258499146e-01 1.895694285631179810e-01 1.635607481002807617e-01 -4.880368942394852638e-04 1.186877489089965820e-01 6.775732035748660564e-04 2.792044878005981445e-01 -8.192852139472961426e-02 -4.084797576069831848e-03 -6.738274097442626953e-01 -1.720609068870544434e-01 5.513955280184745789e-02 -5.733659490942955017e-02 -1.451543904840946198e-02 2.241320312023162842e-01 3.541634604334831238e-02 2.882683575153350830e-01
-1.828924268484115601e-01 1.663029938936233521e-01 1.159286126494407654e-01 1.699557900428771973e-01 2.756933271884918213e-01 9.425284713506698608e-02 3.662789463996887207e-01 -6.664371490478515625e-02 2.191985845565795898e-01 8.430054038763046265e-02 -2.769264578819274902e-01 -3.721533715724945068e-02 4.077198728919029236e-02 -9.304455667734146118e-02 2.197546651586890221e-03 -8.896393328905105591e-02 -1.738591492176055908e-01 -2.346848696470260620e-02 -2.163648903369903564e-01 8.615266531705856323e-02 2.168382555246353149e-01 1.832385212182998657e-01 1.457991451025009155e-01 1.946642100811004639e-01 -1.788887530565261841e-01 5.798530951142311096e-02 -1.021195575594902039e-01 1.592032611370086670e-01 -3.271749317646026611e-01 3.365654051303863525e-01 -7.161269336938858032e-02 1.625227369368076324e-02
-7.817460596561431885e-02 4.793161526322364807e-02 1.640171855688095093e-01 1.242172643542289734e-01 2.833311855792999268e-01 3.490603342652320862e-02 3.669650554656982422e-01 -1.211308762431144714e-01 3.073382675647735596e-01 1.444071978330612183e-01 -3.427587747573852539e-01 3.754442092031240463e-03 7.388446480035781860e-02 2.170689404010772705e-03 4.796749725937843323e-02 -1.298345029354095459e-01 2.385782077908515930e-02 -7.926294207572937012e-02 -2.832376658916473389e-01 2.567229419946670532e-02 2.578177452087402344e-01 2.006805986166000366e-01 -2.118955552577972412e-02 2.376639097929000854e-01 -1.616727560758590698e-01 -1.458766777068376541e-02 -1.251994818449020386e-01 9.719064831733703613e-02 -1.285500228404998779e-01 3.252358138561248779e-01 1.778454184532165527e-01 6.469174474477767944e-02
-1.458743959665298462e-01 7.512903958559036255e-02 2.088682651519775391e-01 -1.208056285977363586e-01 3.434246778488159180e-02 2.153183668851852417e-01 2.112405300140380859e-01 3.221594989299774170e-01 1.163669079542160034e-01 -3.013552129268646240e-01 -6.000071018934249878e-02 9.542577713727951050e-02 -1.545445173978805542e-01 -1.471781451255083084e-02 -1.793859302997589111e-01 4.045981448143720627e-03 2.502472102642059326e-01 8.588597923517227173e-02 -1.247681528329849243e-01 2.888452410697937012e-01 1.126064881682395935e-01 2.525234520435333252e-01 1.533000823110342026e-02 2.454143166542053223e-01 -3.118915259838104248e-01 1.260886490345001221e-01 -1.653463244438171387e-01 2.347445785999298096e-01 -8.100990206003189087e-02 1.324267387390136719e-01 1.407807022333145142e-01 -9.949226863682270050e-03
-1.755965054035186768e-01 -7.211369276046752930e-02 1.009744554758071899e-01 -8.111993223428726196e-02 -9.831041097640991211e-02 4.775151610374450684e-03 1.061679720878601074e-01 1.382938474416732788e-01 1.916730105876922607e-01 3.469279408454895020e-01 -6.952420622110366821e-02 -1.525152027606964111e-01 2.886379063129425049e-01 -2.379983216524124146e-01 2.217854745686054230e-02 -1.161659210920333862e-01 -1.467113196849822998e-02 2.739095091819763184e-01 -3.198868632316589355e-01 1.214522793889045715e-01 1.492170393466949463e-01 -5.936520174145698547e-02 1.727150939404964447e-02 2.251547724008560181e-01 -8.033382892608642578e-02 -3.555608168244361877e-02 -1.977048069238662720e-01 4.130253493785858154e-01 -1.806714236736297607e-01 1.286247670650482178e-01 7.320008426904678345e-02 1.640996932983398438e-01
4.262000694870948792e-02 -2.009720951318740845e-01 -3.909604623913764954e-02 -1.866807341575622559e-01 2.121042907238006592e-01 8.379761874675750732e-02 2.159166485071182251e-01 -3.167530596256256104e-01 6.219834089279174805e-02 2.302288450300693512e-02 -3.252865970134735107e-01 1.892553642392158508e-02 -5.593473464250564575e-02 7.985903322696685791e-02 2.998077310621738434e-02 -8.666547387838363647e-02 1.020923331379890442e-01 1.965710148215293884e-02 -2.048582583665847778e-01 1.995406597852706909e-01 4.703499078750610352e-01 9.395867586135864258e-02 -6.622020900249481201e-02 1.840403676033020020e-01 -1.615496426820755005e-01 9.326293319463729858e-02 -5.801180377602577209e-02 3.162414953112602234e-02 -1.951199471950531006e-01 2.256864160299301147e-01 6.623820215463638306e-02 3.170291781425476074e-01
-2.681505084037780762e-01 -2.080914676189422607e-01 -2.222339212894439697e-01 -2.295034676790237427e-01 1.831124126911163330e-01 2.434606403112411499e-01 1.735130548477172852e-01 2.704024016857147217e-01 -7.363341748714447021e-02 5.589684844017028809e-02 -2.228684425354003906e-01 -1.434515416622161865e-01 9.977179765701293945e-02 6.318039447069168091e-02 -2.772235572338104248e-01 2.089775726199150085e-02 1.793720871210098267e-01 -1.029367595911026001e-01 -2.656992077827453613e-01 4.528641700744628906e-02 -1.393618993461132050e-02 1.164630427956581116e-01 -2.371620386838912964e-01 2.850583940744400024e-02 -9.813631325960159302e-02 1.977182328701019287e-01 -9.280606359243392944e-02 2.946479362435638905e-04 -1.910796016454696655e-01 1.497468501329421997e-01 1.205057576298713684e-01 3.156712651252746582e-01
-1.360016912221908569e-01 4.088421165943145752e-02 -1.288267374038696289e-01 -5.154584720730781555e-02 2.359784841537475586e-01 8.732703328132629395e-02 -2.164487913250923157e-02 2.502726912498474121e-01 5.570459738373756409e-02 1.829707473516464233e-01 -4.925601780414581299e-01 3.668932616710662842e-02 -7.758343964815139771e-02 -2.609310448169708252e-01 -1.724949628114700317e-01 -1.260939836502075195e-01 -7.325598597526550293e-02 -8.123938925564289093e-03 -1.907347142696380615e-01 3.310164809226989746e-02 1.068260222673416138e-01 2.193946689367294312e-01 -2.652307748794555664e-01 6.250581145286560059e-02 -5.650005117058753967e-02 6.554216146469116211e-02 7.561014592647552490e-02 2.582858800888061523e-01 1.195169538259506226e-01 7.244543731212615967e-02 3.867114186286926270e-01 9.031948447227478027e-02
-2.747539877891540527e-01 -2.354163303971290588e-02 2.248999476432800293e-01 -7.000418752431869507e-02 3.912325575947761536e-02 2.094851136207580566e-01 7.696349918842315674e-02 3.303899466991424561e-01 1.868107616901397705e-01 -1.013477519154548645e-01 9.384476393461227417e-02 -6.216587126255035400e-02 2.246800437569618225e-02 -7.002635300159454346e-02 -2.218713909387588501e-01 -1.149098798632621765e-01 2.020713835954666138e-01 3.508263826370239258e-02 -1.765838414430618286e-01 2.442301660776138306e-01 4.121630489826202393e-01 3.456067666411399841e-02 -1.432817727327346802e-01 8.885947614908218384e-02 -3.690682649612426758e-01 2.497998923063278198e-01 8.936511725187301636e-02 3.434211760759353638e-02 -3.126704692840576172e-02 1.992229372262954712e-01 2.587291598320007324e-02 2.816361002624034882e-02
-3.006459772586822510e-02 1.388247609138488770e-01 -2.837287783622741699e-01 -8.010736107826232910e-02 2.678460180759429932e-01 6.674356758594512939e-02 2.987603247165679932e-01 4.010551795363426208e-02 5.657161772251129150e-02 -2.066432833671569824e-01 1.230711862444877625e-01 2.128648310899734497e-01 8.678503334522247314e-02 -3.591008484363555908e-02 -2.408532192930579185e-03 6.470388919115066528e-02 2.188154160976409912e-01 1.381284296512603760e-01 4.933404922485351562e-02 3.040193021297454834e-01 1.538247764110565186e-01 -1.635486260056495667e-02 -1.666689366102218628e-01 9.637626260519027710e-02 -4.842094145715236664e-03 1.441230028867721558e-01 8.255918510258197784e-03 4.655725136399269104e-02 -2.272555381059646606e-01 2.249350249767303467e-01 -1.112718954682350159e-01 4.959823191165924072e-01
-1.224531531333923340e-01 1.379140466451644897e-01 1.972638219594955444e-01 3.098909929394721985e-02 2.163683027029037476e-01 -6.274411827325820923e-02 9.701830148696899414e-02 1.494098603725433350e-01 -1.438028663396835327e-01 1.256123632192611694e-01 -7.461168617010116577e-02 1.305716186761856079e-01 -3.908007442951202393e-01 -7.795737683773040771e-02 1.272086799144744873e-01 -5.065729022026062012e-01 4.638448730111122131e-02 -7.028635591268539429e-02 -2.665502727031707764e-01 1.356168836355209351e-01 -1.001322194933891296e-01 1.899595558643341064e-02 8.368219435214996338e-02 1.181726828217506409e-01 -2.704428434371948242e-01 9.142430871725082397e-02 2.014074176549911499e-01 9.407880902290344238e-02 4.526456817984580994e-02 2.754237353801727295e-01 -1.230680197477340698e-01 3.310025855898857117e-02
-5.263047665357589722e-02 -2.359824441373348236e-02 1.562402993440628052e-01 6.612394750118255615e-02 2.340181320905685425e-01 4.786855727434158325e-02 5.082359910011291504e-01 -1.184321939945220947e-01 2.316167950630187988e-01 1.961251795291900635e-01 -2.872167527675628662e-01 2.324149757623672485e-02 4.184628836810588837e-03 -1.447324752807617188e-01 -6.376653164625167847e-02 -1.211539432406425476e-01 -1.591785848140716553e-01 2.653585514053702354e-03 -2.131211012601852417e-01 2.367278002202510834e-02 2.497709095478057861e-01 2.309647798538208008e-01 1.556897759437561035e-01 1.882268190383911133e-01 -1.224122866988182068e-01 -1.138503570109605789e-02 -5.818834900856018066e-02 -3.026439808309078217e-02 -2.081440389156341553e-01 2.993097305297851562e-01 1.446312069892883301e-01 6.066247448325157166e-02
-1.072164997458457947e-01 -7.341599464416503906e-02 4.667237773537635803e-02 1.346056461334228516e-01 -3.080221451818943024e-02 1.366904228925704956e-01 4.571402966976165771e-01 2.973485589027404785e-01 -3.160604462027549744e-02 -1.073656678199768066e-01 6.714594364166259766e-02 -7.907765358686447144e-02 9.664989262819290161e-02 -1.595626622438430786e-01 5.387862026691436768e-02 -9.256634861230850220e-02 -2.422570437192916870e-02 1.087816134095191956e-01 -1.495168656110763550e-01 1.388950049877166748e-01 1.579710654914379120e-02 2.274325191974639893e-01 -8.440002799034118652e-03 2.929327785968780518e-01 -3.914814591407775879e-01 2.733426392078399658e-01 -3.856886923313140869e-02 3.591167628765106201e-01 -6.649969518184661865e-02 3.131660446524620056e-02 1.424720883369445801e-01 1.338719297200441360e-02
-1.859781444072723389e-01 1.218011379241943359e-01 -1.117182150483131409e-01 1.443564146757125854e-01 2.274369895458221436e-01 -7.026271522045135498e-02 2.970625758171081543e-01 2.076368778944015503e-02 -5.002318322658538818e-02 1.952107101678848267e-01 -1.005195453763008118e-01 -1.161966919898986816e-01 -1.190980374813079834e-01 8.969955891370773315e-02 -1.994458734989166260e-01 -5.002551153302192688e-02 4.604716598987579346e-01 -8.767861127853393555e-02 -4.410964548587799072e-01 1.329612880945205688e-01 -5.097367614507675171e-02 -1.377200782299041748e-01 1.116299629211425781e-01 1.704706228338181973e-03 -8.364828675985336304e-02 -3.076493740081787109e-01 -2.133394218981266022e-02 1.205229535698890686e-01 -1.240456476807594299e-01 1.709114313125610352e-01 3.944298997521400452e-02 1.200520992279052734e-01
1.149888783693313599e-01 -4.878601431846618652e-02 9.989961981773376465e-02 -1.445244252681732178e-01 -1.652964949607849121e-01 2.075928747653961182e-01 1.821266561746597290e-01 3.350277841091156006e-01 -4.053432494401931763e-04 -9.129732847213745117e-02 -1.256584972143173218e-01 -3.794880583882331848e-02 -1.048808991909027100e-01 5.098180472850799561e-02 -1.794229298830032349e-01 -2.432604581117630005e-01 1.277363002300262451e-01 1.177864968776702881e-01 -1.662352979183197021e-01 1.194696724414825439e-01 -1.274402737617492676e-01 1.406132727861404419e-01 -1.381165385246276855e-01 3.723525255918502808e-02 -3.666636645793914795e-01 -1.027613282203674316e-01 -2.229192703962326050e-01 -2.053372710943222046e-01 -6.938246637582778931e-02 2.229053527116775513e-01 1.048201844096183777e-01 4.198167026042938232e-01
-1.375904679298400879e-01 2.828506939113140106e-02 1.695221215486526489e-01 -1.451328247785568237e-01 -2.066859230399131775e-02 1.225083395838737488e-01 3.171041607856750488e-01 3.468606770038604736e-01 5.199619755148887634e-02 -2.642483711242675781e-01 -6.220499798655509949e-02 1.571278125047683716e-01 -2.070587873458862305e-01 3.602879866957664490e-02 -1.232219040393829346e-01 -2.137852646410465240e-02 1.648790985345840454e-01 1.105258315801620483e-01 -5.496468767523765564e-02 3.628373742103576660e-01 4.370586574077606201e-02 2.228756844997406006e-01 1.747908629477024078e-02 2.458146065473556519e-01 -3.680830895900726318e-01 7.731946557760238647e-02 -1.119456253945827484e-02 1.470518559217453003e-01 -1.288799196481704712e-02 1.284544467926025391e-01 2.582839727401733398e-01 -1.690055429935455322e-02
5.084663163870573044e-03 1.324277818202972412e-01 -1.426530480384826660e-01 -2.430739551782608032e-01 1.991605609655380249e-01 1.531371325254440308e-01 -1.176787167787551880e-01 3.502213060855865479e-01 -2.205379456281661987e-01 2.168912589550018311e-01 -1.871043629944324493e-02 5.524630844593048096e-02 5.340162198990583420e-03 3.950300067663192749e-02 2.318083792924880981e-01 -2.907646894454956055e-01 2.552817165851593018e-01 1.862610727548599243e-01 -1.435960382223129272e-01 2.327207177877426147e-01 1.094698607921600342e-01 1.768067330121994019e-01 -2.001126706600189209e-01 2.183592468500137329e-01 -1.215883046388626099e-01 6.303974241018295288e-02 6.245400011539459229e-02 9.022188186645507812e-02 6.930132210254669189e-02 2.699431180953979492e-01 1.422829926013946533e-02 2.239429801702499390e-01
-1.181862652301788330e-01 -8.596782386302947998e-02 1.748436540365219116e-01 -1.058032736182212830e-01 2.651631832122802734e-01 3.874090015888214111e-01 1.017484441399574280e-01 3.621365129947662354e-02 5.356125161051750183e-02 1.741767078638076782e-01 -2.084035426378250122e-01 -1.077895835041999817e-01 -3.684493526816368103e-02 -1.156928688287734985e-01 -1.227674633264541626e-01 -8.333342522382736206e-02 2.537655532360076904e-01 -2.685503661632537842e-01 -2.220982164144515991e-01 2.621660530567169189e-01 1.536362469196319580e-01 -5.086455866694450378e-02 -3.483754098415374756e-01 2.182337939739227295e-01 -1.789746880531311035e-01 5.891432054340839386e-03 8.278844505548477173e-02 -1.378977596759796143e-01 2.303154915571212769e-01 1.069167926907539368e-01 -4.172561690211296082e-02 7.673542946577072144e-02
-8.702713996171951294e-02 -8.303990960121154785e-02 3.001797795295715332e-01 1.044391933828592300e-02 1.906679570674896240e-02 2.721263170242309570e-01 5.426440760493278503e-02 3.478256165981292725e-01 7.962772995233535767e-02 -1.120052263140678406e-01 -1.343896891921758652e-02 6.799124181270599365e-02 7.543337997049093246e-03 1.177917495369911194e-01 -2.608518898487091064e-01 -1.554369274526834488e-02 2.058095932006835938e-01 7.585678249597549438e-02 -8.494616299867630005e-02 2.856332659721374512e-01 3.995615839958190918e-01 3.883726894855499268e-02 -2.279071211814880371e-01 2.604418694972991943e-01 -2.997446656227111816e-01 1.491473466157913208e-01 5.764874070882797241e-02 1.461102217435836792e-01 2.896632300689816475e-03 1.535762995481491089e-01 1.294779218733310699e-02 1.126744225621223450e-01
-7.502142339944839478e-02 1.001936420798301697e-01 1.565840095281600952e-01 -1.507254987955093384e-01 1.154039576649665833e-01 1.746587157249450684e-01 3.599210977554321289e-01 3.259309232234954834e-01 1.085724607110023499e-01 -2.609829604625701904e-01 9.827181696891784668e-02 6.242858618497848511e-02 -2.890167236328125000e-01 -8.900921046733856201e-02 -2.648384273052215576e-01 1.158415572717785835e-03 1.499085128307342529e-01 1.056499108672142029e-01 -1.132415235042572021e-01 1.909371316432952881e-01 -9.822114370763301849e-03 1.359422206878662109e-01 -9.124401956796646118e-02 2.869647443294525146e-01 -3.447600007057189941e-01 4.347596690058708191e-02 -1.685262098908424377e-02 1.395689249038696289e-01 -8.397362194955348969e-03 1.674120724201202393e-01 2.009228616952896118e-01 -3.609818965196609497e-02
-2.722041308879852295e-01 -1.164328381419181824e-01 2.127261757850646973e-01 -6.061597168445587158e-02 4.316537082195281982e-02 2.342038452625274658e-01 1.219865232706069946e-01 1.925483494997024536e-01 2.645897865295410156e-01 -1.334091275930404663e-01 -8.963277935981750488e-02 -7.446341216564178467e-02 -1.086254194378852844e-01 1.065041497349739075e-01 -2.176100015640258789e-01 -3.695620223879814148e-02 2.351790070533752441e-01 -1.683159545063972473e-02 -5.888159945607185364e-02 2.210280895233154297e-01 2.767435312271118164e-01 1.194809563457965851e-02 -1.623485982418060303e-01 3.114904463291168213e-01 -2.104181498289108276e-01 1.501801908016204834e-01 3.025664761662483215e-02 3.095753788948059082e-01 6.280169636011123657e-02 2.794023752212524414e-01 -7.847384549677371979e-04 1.669894009828567505e-01
-4.557111766189336777e-03 2.424133867025375366e-01 -1.371977478265762329e-02 -1.144725158810615540e-01 1.499375998973846436e-01 2.069203555583953857e-01 2.231693714857101440e-01 1.685962677001953125e-01 -1.472530514001846313e-01 1.943431049585342407e-01 3.602440282702445984e-02 2.850815951824188232e-01 1.421976387500762939e-01 9.565944969654083252e-02 2.523510754108428955e-01 -5.187183991074562073e-02 1.555226594209671021e-01 1.163818612694740295e-01 -2.966764271259307861e-01 1.711550801992416382e-01 -2.538566850125789642e-02 3.332388401031494141e-02 -1.036434993147850037e-01 1.179151087999343872e-01 -7.435671985149383545e-02 3.613357841968536377e-01 1.085959076881408691e-01 -1.667063236236572266e-01 -2.383998632431030273e-01 3.617700040340423584e-01 4.224412143230438232e-02 -3.818643279373645782e-03
-1.449084728956222534e-01 1.056317463517189026e-01 2.706047594547271729e-01 1.799574792385101318e-01 3.223378360271453857e-01 1.116679161787033081e-01 1.700764745473861694e-01 -1.089940443634986877e-01 1.760132610797882080e-01 8.573081344366073608e-02 -1.095587313175201416e-01 -1.709499657154083252e-01 -3.817943111062049866e-02 1.947973072528839111e-01 -1.460304558277130127e-01 -7.038822770118713379e-02 1.879751533269882202e-01 -5.092945322394371033e-02 -3.675575554370880127e-01 2.307001203298568726e-01 -7.115818560123443604e-02 2.795501649379730225e-01 6.998058408498764038e-02 -3.224054723978042603e-02 -2.113378793001174927e-01 1.201746910810470581e-01 -3.059601644054055214e-03 1.038613393902778625e-01 -2.883425354957580566e-01 2.283654808998107910e-01 3.339610528200864792e-03 1.980168372392654419e-01
-4.443931579589843750e-02 -5.345143005251884460e-02 6.193670630455017090e-02 -8.938795886933803558e-03 3.196376264095306396e-01 3.750356286764144897e-02 2.382130324840545654e-01 -2.643378078937530518e-01 1.194126084446907043e-01 1.500160843133926392e-01 -2.429679483175277710e-01 7.652381807565689087e-02 1.609798707067966461e-02 5.001909565180540085e-03 -3.027260862290859222e-02 -3.655028343200683594e-02 1.292508393526077271e-01 -1.097454503178596497e-02 -1.070721298456192017e-01 1.188954859972000122e-01 4.738467335700988770e-01 7.990305125713348389e-02 -2.778195030987262726e-02 3.063035905361175537e-01 5.423968192189931870e-03 3.675686940550804138e-02 -2.027202546596527100e-01 -6.410012394189834595e-02 -2.974058687686920166e-01 2.523928284645080566e-01 -2.283218055963516235e-01 1.950988620519638062e-01
-8.883129805326461792e-02 3.035214729607105255e-02 3.103447258472442627e-01 -1.652600020170211792e-01 7.303421944379806519e-02 3.684587776660919189e-01 5.258825048804283142e-02 2.467473000288009644e-01 2.476669847965240479e-01 -1.842444241046905518e-01 4.006657004356384277e-02 -2.377531677484512329e-02 -8.180912584066390991e-02 3.042907826602458954e-02 -1.471661180257797241e-01 -1.947137564420700073e-01 2.986021935939788818e-01 1.096133068203926086e-01 -1.815470308065414429e-01 2.403388321399688721e-01 1.633461117744445801e-01 1.411208957433700562e-01 -1.519255511084338650e-05 3.572283089160919189e-01 -2.401932328939437866e-01 1.183422952890396118e-01 -4.836643114686012268e-02 1.553339958190917969e-01 -1.214232295751571655e-01 9.745637327432632446e-02 -8.837303146719932556e-03 9.786361455917358398e-02
1.160632167011499405e-02 2.094402611255645752e-01 6.824287585914134979e-03 -2.865622043609619141e-01 3.465077280998229980e-01 1.180756315588951111e-01 1.822993010282516479e-01 -5.809729173779487610e-02 -9.758838266134262085e-02 2.486842498183250427e-02 -9.810072183609008789e-02 -2.657414078712463379e-01 9.592537581920623779e-02 1.718844324350357056e-01 -5.666853860020637512e-02 -1.358753442764282227e-01 1.070259511470794678e-01 -6.500130891799926758e-02 -4.149074852466583252e-01 9.847440570592880249e-02 3.438313603401184082e-01 -1.528560556471347809e-02 -9.312110394239425659e-02 3.946337848901748657e-02 -1.640037447214126587e-01 -1.864768266677856445e-01 -3.647810593247413635e-02 -9.377453476190567017e-02 1.189888939261436462e-01 3.609067797660827637e-01 -9.968465566635131836e-02 7.892281748354434967e-03
-7.231333851814270020e-02 6.934115290641784668e-02 1.191235184669494629e-01 -2.458998262882232666e-01 2.635030150413513184e-01 3.374426439404487610e-02 2.968279421329498291e-01 -6.497305631637573242e-02 2.361039370298385620e-01 6.625193357467651367e-02 -3.033854626119136810e-02 -2.408834546804428101e-01 -4.827933758497238159e-02 1.574562937021255493e-01 -5.830925330519676208e-02 -9.120108187198638916e-02 3.616685867309570312e-01 5.758832767605781555e-02 -4.097080230712890625e-01 7.952751964330673218e-02 3.184841573238372803e-01 -8.805789053440093994e-02 9.675040841102600098e-03 -6.186006590723991394e-02 -2.672839164733886719e-01 -9.004610031843185425e-02 -3.813434764742851257e-02 -7.403144985437393188e-02 -1.904378086328506470e-02 2.512113153934478760e-01 -6.664654612541198730e-02 1.366598010063171387e-01
2.907477319240570068e-01 1.038116067647933960e-01 -2.691654562950134277e-01 -2.985098212957382202e-02 -1.380231603980064392e-02 1.030826866626739502e-01 3.424654528498649597e-02 1.206613928079605103e-01 -8.845142275094985962e-02 -1.032455414533615112e-01 -1.969712972640991211e-01 2.240346670150756836e-01 -9.872442483901977539e-02 -5.813764035701751709e-02 -3.079047799110412598e-01 -7.471826672554016113e-02 7.041164487600326538e-02 2.229041457176208496e-01 -4.054243266582489014e-01 1.682824045419692993e-01 2.530519068241119385e-01 2.650510966777801514e-01 -5.979311838746070862e-02 1.655684113502502441e-01 -4.066463187336921692e-02 2.532287538051605225e-01 -1.501766145229339600e-01 1.667182520031929016e-02 -2.169510722160339355e-01 1.808210015296936035e-01 3.666112944483757019e-02 3.856276348233222961e-02
-8.851015567779541016e-02 2.725978791713714600e-01 7.144637405872344971e-02 -9.775202721357345581e-02 1.800895035266876221e-01 -8.380354195833206177e-02 2.235069423913955688e-01 1.970757991075515747e-01 1.798088699579238892e-01 4.790728539228439331e-02 -6.555435061454772949e-02 -2.667342126369476318e-01 -2.935931645333766937e-02 2.421711385250091553e-01 1.263502389192581177e-01 -1.010248363018035889e-01 1.347560249269008636e-02 -6.170397996902465820e-02 -3.433389663696289062e-01 1.352633256465196609e-02 2.491230368614196777e-01 -1.637738570570945740e-02 -4.831400513648986816e-02 1.559771597385406494e-01 -3.000949323177337646e-01 2.112705111503601074e-01 -1.768751293420791626e-01 -1.807475239038467407e-01 -3.240161240100860596e-01 1.115438267588615417e-01 1.944118291139602661e-01 1.194927766919136047e-01
1.678937822580337524e-01 1.502149086445569992e-02 9.558754414319992065e-02 -5.090746656060218811e-02 4.533880949020385742e-01 -1.945931762456893921e-01 2.746277116239070892e-02 -4.728334024548530579e-02 -1.686377217993140221e-03 1.590281957760453224e-03 -2.703823745250701904e-01 1.197351738810539246e-01 -7.143905758857727051e-02 -9.683880954980850220e-03 4.690830409526824951e-02 -3.408491611480712891e-01 -4.584763944149017334e-02 -5.702561140060424805e-02 -2.664583027362823486e-01 2.674111127853393555e-01 2.871035635471343994e-01 9.231029450893402100e-02 -1.689708530902862549e-01 1.378429234027862549e-01 -1.309100389480590820e-01 -1.849999278783798218e-01 -1.145762205123901367e-01 -5.808864906430244446e-02 -2.228158563375473022e-01 1.460567116737365723e-01 -1.913871616125106812e-01 2.014425694942474365e-01
1.064950004220008850e-01 2.000399976968765259e-01 1.772270947694778442e-01 2.330050170421600342e-01 2.408125549554824829e-01 -1.939439028501510620e-02 3.464549481868743896e-01 2.271947562694549561e-01 2.075945138931274414e-01 8.304511755704879761e-02 -3.641608059406280518e-01 -5.830738320946693420e-02 9.344306588172912598e-02 2.038435265421867371e-02 1.113944202661514282e-01 -3.539073094725608826e-02 -1.230878680944442749e-01 1.329179387539625168e-03 -8.321049064397811890e-02 1.680137366056442261e-01 3.717075288295745850e-01 1.088389232754707336e-01 5.862737447023391724e-02 2.276765853166580200e-01 -1.468956768512725830e-01 -1.449313312768936157e-01 1.386917233467102051e-01 7.708770222961902618e-03 -8.943043649196624756e-02 1.509356200695037842e-01 5.625249817967414856e-02 2.696299850940704346e-01
-5.709352344274520874e-02 2.043029665946960449e-01 4.131847247481346130e-02 2.486990019679069519e-02 2.228771448135375977e-01 -2.279762029647827148e-01 2.644050419330596924e-01 5.329336225986480713e-02 1.490136682987213135e-01 4.232864081859588623e-02 -1.435292512178421021e-01 -2.990359663963317871e-01 -1.551113724708557129e-01 1.816915422677993774e-01 -1.243262961506843567e-01 -1.647417098283767700e-01 3.243669122457504272e-02 4.079763889312744141e-01 -1.413368135690689087e-01 7.448318600654602051e-02 2.676109373569488525e-01 1.245296820998191833e-01 -1.226183474063873291e-01 9.855525568127632141e-03 -1.060893535614013672e-01 -8.073970675468444824e-03 -2.655490934848785400e-01 -6.503892689943313599e-02 -1.586542725563049316e-01 2.124684303998947144e-01 1.954381018877029419e-01 2.339575290679931641e-01
-4.400277510285377502e-02 -6.471744179725646973e-02 -1.860592663288116455e-01 -1.317440811544656754e-02 1.997818350791931152e-01 3.663930594921112061e-01 2.063875496387481689e-01 3.137837946414947510e-01 -1.804331839084625244e-01 -4.147551208734512329e-02 -1.429495662450790405e-01 1.296496484428644180e-02 2.023558467626571655e-01 1.489281933754682541e-02 -2.435205727815628052e-01 -3.277961909770965576e-02 1.858113855123519897e-01 4.286208376288414001e-02 -1.924840807914733887e-01 -1.651487313210964203e-02 9.712529368698596954e-03 -1.838029362261295319e-02 -2.687927782535552979e-01 1.767948716878890991e-01 -1.020628437399864197e-01 3.170344531536102295e-01 -9.568282216787338257e-02 5.541698262095451355e-02 -1.731459498405456543e-01 2.291567772626876831e-01 1.579794883728027344e-01 2.814565002918243408e-01
-1.400192677974700928e-01 3.710477352142333984e-01 -2.262508720159530640e-01 -1.919740438461303711e-01 2.234517186880111694e-01 -5.864351242780685425e-02 2.812758982181549072e-01 8.412241004407405853e-03 -6.258926540613174438e-02 -3.755290061235427856e-02 -8.728515356779098511e-02 -1.609468013048171997e-01 1.033075377345085144e-01 2.151554375886917114e-01 5.651719495654106140e-02 -1.405169069766998291e-01 -2.597738429903984070e-02 1.640021800994873047e-01 -5.027600526809692383e-01 2.081382125616073608e-01 5.680284276604652405e-02 2.325785607099533081e-01 -9.301598183810710907e-03 1.047162935137748718e-01 -1.707460284233093262e-01 4.170877113938331604e-02 -1.150918379426002502e-01 -1.762264072895050049e-01 -3.802932426333427429e-02 1.831556558609008789e-01 3.274370357394218445e-02 -8.510340936481952667e-03
-7.640999555587768555e-02 -4.142864421010017395e-02 -1.321569979190826416e-01 -9.168947488069534302e-02 9.097146987915039062e-02 4.153483510017395020e-01 9.868086129426956177e-02 9.566061198711395264e-02 -1.365766227245330811e-01 9.585390239953994751e-02 -9.747124463319778442e-02 2.642467804253101349e-02 2.077297866344451904e-01 -1.360240429639816284e-01 -1.718458384275436401e-01 -2.550243139266967773e-01 2.035638093948364258e-01 4.104634523391723633e-01 -2.689195573329925537e-01 5.565070360898971558e-02 1.588267087936401367e-01 1.854279488325119019e-01 4.620349407196044922e-02 2.779095470905303955e-01 -2.917396137490868568e-03 1.725489646196365356e-01 -2.858298271894454956e-02 2.143768966197967529e-01 -4.736082255840301514e-02 2.033485025167465210e-01 1.677177399396896362e-01 6.408034358173608780e-03
-1.940716356039047241e-01 3.500326769426465034e-03 -3.191247284412384033e-01 -5.448974296450614929e-02 -1.024413667619228363e-02 1.249587312340736389e-01 3.422693312168121338e-01 3.124226331710815430e-01 7.512362301349639893e-02 -9.195069223642349243e-02 -6.561931688338518143e-03 2.050276696681976318e-01 -1.379097700119018555e-01 -1.596330553293228149e-01 4.045456275343894958e-02 -6.523083895444869995e-03 2.094630897045135498e-02 1.010929718613624573e-01 4.779802262783050537e-02 2.920843958854675293e-01 2.095477432012557983e-01 1.549164801836013794e-01 -1.083752810955047607e-01 1.193614527583122253e-01 -2.503302991390228271e-01 1.633463650941848755e-01 -7.725055515766143799e-02 -9.817872196435928345e-02 -2.057235836982727051e-01 3.396923467516899109e-02 -1.198098361492156982e-01 4.119914174079895020e-01
1.150959730148315430e-01 5.492999032139778137e-02 -2.043722569942474365e-01 1.953140199184417725e-01 2.579956352710723877e-01 -2.222297526895999908e-02 7.517871260643005371e-02 1.610203385353088379e-01 4.819482564926147461e-02 7.242047786712646484e-02 -1.130775660276412964e-01 -2.197745591402053833e-01 -1.586441844701766968e-01 2.196345627307891846e-01 -1.415605098009109497e-01 -7.510130852460861206e-02 6.621023267507553101e-02 2.340288758277893066e-01 -2.029773443937301636e-01 2.094686478376388550e-01 2.558999061584472656e-01 -3.274279087781906128e-02 -3.397082686424255371e-01 1.685105115175247192e-01 -5.971240997314453125e-02 1.195159927010536194e-01 1.179285869002342224e-01 6.929901242256164551e-02 -1.751214265823364258e-02 -2.424740232527256012e-02 2.928119599819183350e-01 3.995824456214904785e-01
-2.130836248397827148e-01 -1.250253617763519287e-01 3.854788541793823242e-01 -1.168416589498519897e-01 3.053453005850315094e-02 2.649555504322052002e-01 1.554115712642669678e-01 3.021370768547058105e-01 1.000031754374504089e-01 -1.352216303348541260e-01 -2.476718276739120483e-02 -8.037672191858291626e-02 -8.710260689258575439e-02 1.470510102808475494e-02 -6.574222445487976074e-02 3.917731717228889465e-02 3.128124773502349854e-01 1.740232482552528381e-02 -2.027044445276260376e-01 1.993651241064071655e-01 1.675266623497009277e-01 1.103981286287307739e-01 4.275579750537872314e-02 2.647146880626678467e-01 -3.396252095699310303e-01 1.137246191501617432e-02 1.460274308919906616e-02 1.580670773983001709e-01 -1.286639831960201263e-02 2.360737621784210205e-01 1.405420154333114624e-01 1.834641844034194946e-01
-8.857919275760650635e-02 2.733076810836791992e-01 3.683500736951828003e-02 -1.869040727615356445e-01 1.501618772745132446e-01 -9.548995643854141235e-02 2.630824148654937744e-01 2.780497632920742035e-02 -6.019653379917144775e-02 1.816236414015293121e-02 4.088078625500202179e-03 -3.560615330934524536e-02 1.663655601441860199e-02 2.770442664623260498e-01 7.317019999027252197e-02 7.354008965194225311e-03 -1.024543866515159607e-01 -2.792383776977658272e-03 -4.220140874385833740e-01 1.940934807062149048e-01 1.489160656929016113e-01 1.689161956310272217e-01 1.163416579365730286e-01 1.180546134710311890e-01 -7.887813448905944824e-02 1.889495998620986938e-01 -3.578093647956848145e-01 -1.128537431359291077e-01 -1.252174228429794312e-01 2.361722588539123535e-01 2.948255240917205811e-01 2.152165174484252930e-01
-1.240383759140968323e-01 5.593885853886604309e-02 -1.463916301727294922e-01 -4.423038959503173828e-01 1.944487690925598145e-01 -4.701619967818260193e-02 6.560202687978744507e-02 1.801973432302474976e-01 -2.112019360065460205e-01 2.695159614086151123e-01 -8.919052779674530029e-02 -1.548784971237182617e-01 6.261331588029861450e-02 1.031311005353927612e-01 -4.619326069951057434e-02 -3.281266093254089355e-01 2.202806919813156128e-01 2.349670231342315674e-01 -7.144232839345932007e-02 2.142169028520584106e-01 7.877457886934280396e-02 1.954410523176193237e-01 -1.560332328081130981e-01 1.385249644517898560e-01 -1.897017359733581543e-01 1.005954220890998840e-01 6.437249481678009033e-02 -2.669534273445606232e-02 1.925543248653411865e-01 1.005762964487075806e-01 2.123337984085083008e-01 1.678584218025207520e-01
-8.554289489984512329e-02 2.305094711482524872e-02 6.299014389514923096e-02 -4.916815087199211121e-02 4.081779345870018005e-02 1.351758390665054321e-01 4.267697036266326904e-01 -2.792778909206390381e-01 2.586452849209308624e-02 1.048715040087699890e-01 -1.980520337820053101e-01 -9.693655883893370628e-04 8.100371807813644409e-02 1.003286615014076233e-01 -2.244353061541914940e-03 -3.325488269329071045e-01 1.223981603980064392e-01 -9.113742411136627197e-02 -1.191574335098266602e-01 1.565147340297698975e-01 3.057121634483337402e-01 1.184644550085067749e-02 1.621261090040206909e-01 3.333085775375366211e-01 1.542304903268814087e-01 1.496498733758926392e-01 -1.388667374849319458e-01 2.480596005916595459e-01 -9.365178644657135010e-02 2.089034467935562134e-01 1.141603812575340271e-01 2.053750753402709961e-01
1.588229089975357056e-02 2.636862099170684814e-01 1.448623985052108765e-01 2.575179040431976318e-01 2.503634691238403320e-01 1.160726174712181091e-01 3.871566951274871826e-01 1.967141479253768921e-01 2.451764792203903198e-01 -2.508475631475448608e-02 -3.162716627120971680e-01 3.086274862289428711e-02 2.146581374108791351e-02 1.572425104677677155e-02 9.079784154891967773e-02 -1.730734109878540039e-02 -3.583512082695960999e-02 3.224255517125129700e-02 -2.838555276393890381e-01 6.116635352373123169e-02 2.762590646743774414e-01 8.283859491348266602e-02 -1.601687632501125336e-02 4.058658331632614136e-02 -1.574056595563888550e-01 -8.596476912498474121e-02 2.295083999633789062e-01 4.711253196001052856e-02 -1.367494463920593262e-01 2.787282466888427734e-01 2.011871933937072754e-01 1.074797064065933228e-01
-5.157515406608581543e-02 9.672495722770690918e-02 -2.599281370639801025e-01 -2.946671545505523682e-01 2.437083125114440918e-01 4.617880657315254211e-02 3.934065252542495728e-02 2.409477233886718750e-01 -3.542076423764228821e-02 1.287048161029815674e-01 -2.870140671730041504e-01 -6.766236852854490280e-03 -1.325937360525131226e-01 3.148211836814880371e-01 -1.000905483961105347e-01 -2.133456170558929443e-01 1.405737400054931641e-01 5.632196366786956787e-02 -1.888420581817626953e-01 -1.997651066631078720e-03 3.079066798090934753e-02 1.133587658405303955e-01 1.959288120269775391e-02 6.143130362033843994e-02 1.671043038368225098e-02 -3.172149509191513062e-02 -1.809549033641815186e-01 -1.145884487777948380e-02 -9.516423940658569336e-02 3.029850423336029053e-01 -1.871464252471923828e-01 4.397692680358886719e-01
-1.491335481405258179e-01 4.572252035140991211e-01 -1.667527854442596436e-01 -1.442787945270538330e-01 -8.961045183241367340e-03 1.955406516790390015e-01 2.204426378011703491e-01 1.659888327121734619e-01 -3.155291453003883362e-02 1.644462198019027710e-01 -1.320153027772903442e-01 -2.065712064504623413e-01 -1.423069387674331665e-01 2.268938273191452026e-01 -3.863988071680068970e-02 -2.006621509790420532e-01 -7.307466119527816772e-02 2.863620594143867493e-02 -4.101615548133850098e-01 1.071012690663337708e-01 1.804316788911819458e-01 5.547719076275825500e-02 -5.298998206853866577e-02 6.959015876054763794e-02 -1.368116438388824463e-01 -3.087290935218334198e-02 -7.014818489551544189e-02 -2.368485927581787109e-01 -2.451436072587966919e-01 1.827016323804855347e-01 5.512541159987449646e-03 2.545660361647605896e-02
-5.109206959605216980e-02 2.324361205101013184e-01 2.482103556394577026e-01 -6.631311029195785522e-03 1.197131797671318054e-01 9.101209044456481934e-02 2.111050039529800415e-01 3.838705420494079590e-01 -1.175711490213871002e-02 2.260922491550445557e-01 -2.287994623184204102e-01 -1.304105073213577271e-01 -2.082336544990539551e-01 -3.414448499679565430e-01 4.631048068404197693e-02 -3.093434572219848633e-01 8.291768841445446014e-03 7.543198764324188232e-02 -1.276887804269790649e-01 1.428759098052978516e-01 -2.409992069005966187e-01 2.690180763602256775e-02 -1.838802359998226166e-02 3.893888369202613831e-02 -2.632068470120429993e-02 8.596145547926425934e-03 1.530666649341583252e-01 -2.457169443368911743e-02 -2.698111236095428467e-01 2.133583575487136841e-01 -4.134293645620346069e-02 2.020249664783477783e-01
-2.755402028560638428e-01 1.840932667255401611e-01 3.225314989686012268e-02 -1.001328602433204651e-01 7.451425492763519287e-02 1.135779097676277161e-01 2.181820720434188843e-01 1.515213251113891602e-01 1.925429552793502808e-01 2.093622982501983643e-01 6.281753885559737682e-04 -1.355506181716918945e-01 -1.661964058876037598e-01 2.044572681188583374e-01 3.113449318334460258e-03 -3.639236837625503540e-02 2.118059806525707245e-02 2.383957058191299438e-02 -4.191099703311920166e-01 -5.233137402683496475e-03 4.036611914634704590e-01 8.216989785432815552e-02 4.625278711318969727e-02 -7.861943915486335754e-03 -8.045434206724166870e-02 3.539234399795532227e-02 -9.210796095430850983e-03 -1.183674186468124390e-01 -1.160038560628890991e-01 3.574732840061187744e-01 3.018028438091278076e-01 1.316242814064025879e-01
1.454466879367828369e-01 2.492676824331283569e-01 -1.580232977867126465e-01 7.229254394769668579e-02 3.784226775169372559e-01 1.860378682613372803e-01 2.345848530530929565e-01 -1.007811576128005981e-01 -3.690281137824058533e-02 -6.799864768981933594e-02 -3.599449098110198975e-01 1.203323602676391602e-01 1.765329241752624512e-01 1.683615148067474365e-01 -2.274701930582523346e-02 -1.065643504261970520e-01 -1.106454730033874512e-01 -1.105513498187065125e-01 -2.712231576442718506e-01 9.631919860839843750e-02 1.532989144325256348e-01 9.573850780725479126e-03 -5.408334359526634216e-02 2.558030486106872559e-01 -3.096576333045959473e-01 1.092065498232841492e-01 2.463101409375667572e-03 -5.062126740813255310e-02 -2.762728184461593628e-02 2.047621160745620728e-01 2.603346407413482666e-01 4.472921043634414673e-02
-3.353002369403839111e-01 -1.836056560277938843e-01 -8.280043490231037140e-03 -7.875181734561920166e-02 -2.278139069676399231e-02 2.284295707941055298e-01 1.322712153196334839e-01 4.840307310223579407e-02 3.537164628505706787e-02 3.702940344810485840e-01 -4.287599027156829834e-01 5.977909639477729797e-02 -1.595806181430816650e-01 -1.078529562801122665e-02 -6.173708289861679077e-02 -1.303549706935882568e-01 -1.433147788047790527e-01 -3.821828961372375488e-02 -2.875834405422210693e-01 3.658846393227577209e-02 1.114924922585487366e-01 1.454868614673614502e-01 -1.744845062494277954e-01 -3.094252943992614746e-02 -9.802453219890594482e-02 9.100376069545745850e-02 6.102591380476951599e-02 8.636014908552169800e-02 -1.216615140438079834e-01 2.322987653315067291e-02 1.885655820369720459e-01 3.897156119346618652e-01
-3.381314128637313843e-02 2.227108776569366455e-01 -3.704494610428810120e-02 -2.735977470874786377e-01 2.538803815841674805e-01 -4.973189532756805420e-02 2.160477042198181152e-01 1.115300878882408142e-01 -2.587483823299407959e-02 2.623275518417358398e-01 -1.578387022018432617e-01 2.863081097602844238e-01 6.880597025156021118e-02 2.755259573459625244e-01 -1.183426380157470703e-02 4.362789168953895569e-02 -1.009293198585510254e-01 1.339669376611709595e-01 -4.363334476947784424e-01 1.768480986356735229e-01 -1.488004773855209351e-01 1.751706702634692192e-03 -1.021674573421478271e-01 9.215267002582550049e-02 -2.990562319755554199e-01 1.960986107587814331e-01 -1.706276684999465942e-01 -1.558922678232192993e-01 -1.103107780218124390e-01 -1.302198693156242371e-02 -1.142969820648431778e-03 5.835979431867599487e-02
-8.227200806140899658e-02 2.476452589035034180e-01 6.782238185405731201e-02 1.837671399116516113e-01 3.155091106891632080e-01 -9.290865808725357056e-02 3.440228700637817383e-01 7.277693599462509155e-02 1.114753559231758118e-01 7.261235266923904419e-02 -3.267492353916168213e-01 3.207227587699890137e-02 3.532591462135314941e-02 2.771600708365440369e-02 -1.597365438938140869e-01 -7.104039192199707031e-02 -9.852902591228485107e-02 -2.104989252984523773e-02 -1.676185871474444866e-03 2.040772587060928345e-01 4.202134013175964355e-01 1.186556443572044373e-01 1.010364517569541931e-01 6.423229351639747620e-03 -1.786996126174926758e-01 9.408735483884811401e-02 9.388502687215805054e-02 3.032806329429149628e-02 5.989592522382736206e-02 1.784816384315490723e-01 3.674143552780151367e-01 1.731151193380355835e-01
-3.237927854061126709e-01 1.702669858932495117e-01 2.301093935966491699e-02 -5.622319877147674561e-02 -2.017665468156337738e-02 -1.288484968245029449e-02 4.178848564624786377e-01 7.809709757566452026e-02 1.250447183847427368e-01 3.098584115505218506e-01 -7.529889047145843506e-02 -1.390731036663055420e-01 -1.608867645263671875e-01 1.304097771644592285e-01 1.270127594470977783e-01 5.789564922451972961e-02 3.523402661085128784e-02 5.833470821380615234e-02 -4.876984655857086182e-01 -6.579180806875228882e-02 1.254017949104309082e-01 1.820758543908596039e-02 -8.547339588403701782e-02 -1.054326593875885010e-01 -1.046710014343261719e-01 1.328427195549011230e-01 -4.444583877921104431e-02 -9.258765727281570435e-02 -1.113357469439506531e-01 2.481510937213897705e-01 1.705384850502014160e-01 2.421389073133468628e-01
-7.339548319578170776e-02 -3.591715916991233826e-02 3.057715892791748047e-01 2.155438214540481567e-01 3.374247848987579346e-01 -5.266604200005531311e-02 1.128341406583786011e-01 1.657736003398895264e-01 -1.278120279312133789e-01 2.787955105304718018e-02 -2.465655058622360229e-01 1.633837521076202393e-01 -2.915066182613372803e-01 -1.152816265821456909e-01 -5.656414851546287537e-02 -4.402107596397399902e-01 1.181981638073921204e-01 -1.500577181577682495e-01 -2.425109446048736572e-01 1.258292794227600098e-02 -7.870276272296905518e-02 -9.858267754316329956e-02 1.097124628722667694e-02 1.071121245622634888e-01 -1.656437367200851440e-01 3.308387100696563721e-02 1.146401092410087585e-01 2.889008074998855591e-02 -3.066438622772693634e-02 3.180777132511138916e-01 -7.757629454135894775e-02 1.518807262182235718e-01
-5.667800828814506531e-02 3.009104728698730469e-01 4.475601390004158020e-02 -3.125352263450622559e-01 8.587273955345153809e-02 2.958086729049682617e-01 -2.766440389677882195e-03 3.011426031589508057e-01 -1.199700031429529190e-02 8.692944049835205078e-02 -2.466573566198348999e-01 -8.338686078786849976e-02 -2.044766843318939209e-01 -2.386058568954467773e-01 8.687137812376022339e-02 -1.561318039894104004e-01 2.137208282947540283e-01 3.712527453899383545e-02 -1.340458244085311890e-01 2.009150534868240356e-01 5.987572297453880310e-02 8.025674521923065186e-02 -2.306328266859054565e-01 2.528819441795349121e-01 -1.829968243837356567e-01 1.719356328248977661e-01 1.435184925794601440e-01 6.624986231327056885e-02 -3.208588436245918274e-02 4.341967403888702393e-02 -8.984968811273574829e-02 2.885233759880065918e-01
-9.839260578155517578e-02 2.218721359968185425e-01 -4.779220093041658401e-03 -5.226655304431915283e-02 1.230673789978027344e-01 1.222728863358497620e-01 1.838430911302566528e-01 1.761313825845718384e-01 -9.269575774669647217e-02 2.092528045177459717e-01 1.755068451166152954e-01 3.542680293321609497e-03 -1.914033293724060059e-01 2.717575430870056152e-01 -7.694501429796218872e-02 -1.136429831385612488e-01 -2.294583469629287720e-01 2.085719704627990723e-01 -1.101753488183021545e-01 4.934165161103010178e-03 1.166041195392608643e-01 2.072853893041610718e-01 -2.995706796646118164e-01 3.814113140106201172e-02 3.952125087380409241e-02 4.324313625693321228e-02 2.082058973610401154e-02 1.196750402450561523e-01 1.610895693302154541e-01 4.915490746498107910e-01 -1.173944398760795593e-02 2.982116937637329102e-01
2.704909443855285645e-02 5.196969024837017059e-03 -4.651116579771041870e-02 -3.672187030315399170e-02 2.525663077831268311e-01 1.589564681053161621e-01 4.968226328492164612e-02 1.513515710830688477e-01 1.796548068523406982e-01 8.863044530153274536e-02 -5.608515068888664246e-02 5.070387572050094604e-02 -1.198002621531486511e-01 1.549351662397384644e-01 1.841125190258026123e-01 -2.193499207496643066e-01 4.785094410181045532e-02 2.059001624584197998e-01 8.552097529172897339e-02 3.922710418701171875e-01 2.871501445770263672e-01 9.116511791944503784e-02 -2.385837882757186890e-01 -4.989059641957283020e-02 -1.292260438203811646e-01 1.636995971202850342e-01 1.664160937070846558e-02 1.996836066246032715e-02 -9.520321339368820190e-02 3.737433850765228271e-01 3.574876487255096436e-01 1.957302689552307129e-01
1.924548670649528503e-02 7.855758070945739746e-03 -9.784958511590957642e-02 3.614548593759536743e-02 7.328749448060989380e-02 1.278788745403289795e-01 3.327679038047790527e-01 3.171975016593933105e-01 -1.825596094131469727e-01 3.362103700637817383e-01 -3.278576433658599854e-01 -1.833740919828414917e-01 -1.303476393222808838e-01 8.706781268119812012e-02 -1.186293587088584900e-01 -4.163983166217803955e-01 2.374906539916992188e-01 1.379952281713485718e-01 9.769616276025772095e-02 1.527556627988815308e-01 -1.594247519969940186e-01 -3.280673548579216003e-02 -1.358509808778762817e-01 2.286676615476608276e-01 -1.164191737771034241e-01 1.432995647192001343e-01 -3.621512278914451599e-02 -3.078358061611652374e-02 4.961654171347618103e-02 -8.275490254163742065e-03 8.998405933380126953e-02 5.970754474401473999e-02
-2.661575973033905029e-01 -2.987526590004563332e-03 1.917893737554550171e-01 8.252348005771636963e-02 3.727928996086120605e-01 4.650995880365371704e-02 1.087140068411827087e-01 1.261001173406839371e-02 1.235492676496505737e-01 3.062779009342193604e-01 -3.432791531085968018e-01 2.069235593080520630e-01 2.746657840907573700e-02 8.259370177984237671e-02 -5.516225472092628479e-02 -2.758192420005798340e-01 -1.148346811532974243e-01 3.154585883021354675e-02 -3.318661451339721680e-01 -3.121780045330524445e-02 3.145656373817473650e-04 4.341302812099456787e-02 -2.992822825908660889e-01 2.173428833484649658e-01 -1.829006895422935486e-02 2.089829742908477783e-02 1.157765537500381470e-01 -7.915513217449188232e-02 -2.293867804110050201e-02 -1.159928273409605026e-02 1.218245401978492737e-01 2.758464217185974121e-01
-2.657119743525981903e-02 3.424682617187500000e-01 -2.017090469598770142e-01 -1.710972785949707031e-01 3.055617213249206543e-01 1.352077871561050415e-01 3.163198232650756836e-01 -1.130675151944160461e-02 2.224458195269107819e-02 1.577666848897933960e-01 -7.950360327959060669e-02 -3.643532469868659973e-02 -4.121153056621551514e-02 1.700159758329391479e-01 -1.627490669488906860e-01 -1.038251221179962158e-01 8.635076810605823994e-04 -1.600863761268556118e-03 -2.932331860065460205e-01 1.533950716257095337e-01 2.173819690942764282e-01 2.409081459045410156e-01 9.356105700135231018e-03 1.540877223014831543e-01 4.313238710165023804e-02 2.489757090806961060e-01 2.312733605504035950e-02 -3.992206752300262451e-01 -2.935766009613871574e-03 1.544181108474731445e-01 -1.067173257470130920e-01 -4.079672694206237793e-02
-1.716029793024063110e-01 -2.590769715607166290e-02 2.262488305568695068e-01 -2.246816642582416534e-02 2.195974886417388916e-01 8.860510773956775665e-03 3.074240386486053467e-01 -7.329709827899932861e-02 1.490482687950134277e-02 2.901026010513305664e-01 -1.078059375286102295e-01 1.098077818751335144e-01 2.133324369788169861e-02 9.451380372047424316e-02 1.330672353506088257e-01 -2.155325412750244141e-01 5.330596864223480225e-02 -1.619088500738143921e-01 -4.250359237194061279e-01 1.691177636384963989e-01 5.778572708368301392e-02 1.129411533474922180e-01 -1.511349231004714966e-01 -1.035814136266708374e-01 -2.286942303180694580e-02 -2.881141602993011475e-01 8.579879254102706909e-02 2.111057639122009277e-01 -2.727572917938232422e-01 2.664633691310882568e-01 7.887459546327590942e-02 1.154784932732582092e-01
-6.829115748405456543e-02 2.499198466539382935e-01 1.544146984815597534e-01 -3.963119089603424072e-01 6.011994183063507080e-02 1.883623749017715454e-01 2.130836993455886841e-01 1.397176980972290039e-01 -1.747840084135532379e-02 -1.132763326168060303e-01 -7.063598930835723877e-02 9.162880480289459229e-02 -5.494047701358795166e-02 -2.185912430286407471e-01 -2.883526682853698730e-01 -7.469234615564346313e-02 -9.231501072645187378e-02 -5.297676473855972290e-02 -1.480125915259122849e-02 1.946084350347518921e-01 9.357941895723342896e-02 1.593067348003387451e-01 -9.409221261739730835e-02 1.368707716464996338e-01 -2.428222745656967163e-01 3.516085743904113770e-01 1.725372672080993652e-01 2.246147543191909790e-01 1.944780349731445312e-02 2.226847261190414429e-01 2.393252253532409668e-01 2.648747339844703674e-02
-1.069316267967224121e-01 -1.399270147085189819e-01 -2.225339710712432861e-01 -9.669708460569381714e-02 -7.121942937374114990e-03 1.513945609331130981e-01 1.967400461435317993e-01 1.631162017583847046e-01 -8.980576694011688232e-02 2.822188436985015869e-01 -1.180591285228729248e-01 -4.776208847761154175e-02 2.113270610570907593e-01 -1.254318952560424805e-01 -3.060921132564544678e-01 -1.622380167245864868e-01 2.055100798606872559e-01 1.871324144303798676e-02 -2.039261162281036377e-01 1.406852006912231445e-01 -2.012502029538154602e-02 1.795672178268432617e-01 -6.606872379779815674e-02 3.286214172840118408e-01 -2.369330525398254395e-01 7.463532686233520508e-02 4.240451008081436157e-02 6.307078152894973755e-02 -2.501335740089416504e-01 -9.609776549041271210e-03 -4.868612159043550491e-03 3.979401886463165283e-01
-1.099077761173248291e-01 -2.780880033969879150e-01 -1.881117224693298340e-01 -2.274236679077148438e-01 -1.763997972011566162e-02 3.354259952902793884e-02 2.290715575218200684e-01 1.599565893411636353e-01 -2.584875561296939850e-02 1.979662626981735229e-01 -1.302721798419952393e-01 -1.111365482211112976e-02 1.968924850225448608e-01 -8.015345782041549683e-02 -1.100782454013824463e-01 -2.476653903722763062e-01 2.486891448497772217e-01 1.681724637746810913e-01 -1.770114898681640625e-01 1.760517954826354980e-01 1.613385081291198730e-01 1.667058318853378296e-01 -1.621372848749160767e-01 2.822272777557373047e-01 6.340384483337402344e-02 1.407522857189178467e-01 2.353203296661376953e-02 -3.718525916337966919e-02 3.033804520964622498e-02 1.824271678924560547e-01 1.558649390935897827e-01 4.146139919757843018e-01
-2.211910784244537354e-01 2.311119586229324341e-01 1.980298757553100586e-01 -1.389646679162979126e-01 -1.403673668392002583e-03 2.685625851154327393e-01 -4.951905831694602966e-02 3.212363421916961670e-01 1.271883100271224976e-01 -8.213832043111324310e-03 -9.863356500864028931e-02 6.443521380424499512e-02 -5.280968919396400452e-02 -2.834179811179637909e-02 -9.070821851491928101e-02 -2.450525201857089996e-02 2.739763557910919189e-01 -4.872259125113487244e-02 -1.992049664258956909e-01 2.000983208417892456e-01 3.660635054111480713e-01 -1.616074144840240479e-01 -1.714269667863845825e-01 3.160251677036285400e-01 -2.062680274248123169e-01 5.484392866492271423e-02 -8.153824508190155029e-02 -1.847102046012878418e-01 9.766249358654022217e-02 1.544828712940216064e-01 -2.833303064107894897e-02 2.274927347898483276e-01
-2.607531659305095673e-02 -1.269692927598953247e-01 -2.633195519447326660e-01 -1.009495705366134644e-01 3.147328495979309082e-01 2.565259039402008057e-01 2.224370837211608887e-01 3.116853535175323486e-01 -7.794140838086605072e-04 -2.666414529085159302e-02 -2.640745341777801514e-01 9.445898979902267456e-02 1.773137152194976807e-01 -7.665888220071792603e-02 -2.568686604499816895e-01 -4.554955754429101944e-03 -4.349023103713989258e-02 1.202230006456375122e-01 -1.563588678836822510e-01 -2.316335216164588928e-02 -7.504021376371383667e-02 6.356994062662124634e-02 -1.770403087139129639e-01 -1.549954116344451904e-01 -6.431863456964492798e-02 7.878562062978744507e-02 -1.255786716938018799e-01 2.196414917707443237e-01 -2.020703107118606567e-01 2.828214466571807861e-01 5.146176367998123169e-02 3.245004713535308838e-01
-7.303517311811447144e-02 8.960191160440444946e-02 2.031649351119995117e-01 -1.511461585760116577e-01 2.733972296118736267e-02 2.391120940446853638e-01 2.667407393455505371e-01 3.729650974273681641e-01 6.629461795091629028e-02 -2.790845036506652832e-01 -1.016873028129339218e-02 2.392253726720809937e-01 -8.265494555234909058e-02 4.014089331030845642e-02 -2.625269889831542969e-01 -8.129711449146270752e-02 2.017712891101837158e-01 -4.237375780940055847e-02 -6.912861764430999756e-02 2.093371301889419556e-01 -1.216992363333702087e-02 2.177964746952056885e-01 -4.273232072591781616e-02 3.511778116226196289e-01 -2.401182651519775391e-01 4.893835261464118958e-02 -7.951968908309936523e-02 9.586514532566070557e-02 3.323480859398841858e-02 2.315984815359115601e-01 1.686068177223205566e-01 9.040666371583938599e-02
-7.391824573278427124e-02 1.336365193128585815e-01 2.090847641229629517e-01 -1.827217340469360352e-01 1.136630252003669739e-01 2.000585496425628662e-01 2.960216403007507324e-01 2.839885354042053223e-01 1.848616637289524078e-02 -2.745484709739685059e-01 -3.875487018376588821e-03 2.000740617513656616e-01 -2.160039693117141724e-01 3.244237229228019714e-02 -2.133971154689788818e-01 -1.664009178057312965e-03 1.521304696798324585e-01 -4.863301001023501158e-04 -1.425940543413162231e-01 1.947214007377624512e-01 -2.861230447888374329e-02 2.050813436508178711e-01 3.317503631114959717e-02 3.663440048694610596e-01 -3.237099647521972656e-01 1.128450557589530945e-01 -1.782034933567047119e-01 4.501910135149955750e-02 -3.624446317553520203e-02 2.047211378812789917e-01 1.150438785552978516e-01 -4.465964436531066895e-02
-1.359654515981674194e-01 -1.103621535003185272e-02 1.742579489946365356e-01 -1.706836223602294922e-01 1.901051253080368042e-01 2.555933594703674316e-01 3.700018674135208130e-02 4.586302638053894043e-01 -6.618329882621765137e-02 1.340009570121765137e-01 -3.450825214385986328e-01 2.784954570233821869e-02 -9.370284527540206909e-02 -9.299088269472122192e-02 -7.853304594755172729e-02 3.873408585786819458e-02 1.812557503581047058e-02 3.522237837314605713e-01 6.919512897729873657e-02 3.458806499838829041e-02 2.668171525001525879e-01 -1.748711764812469482e-01 -2.278023660182952881e-01 1.048546805977821350e-01 -2.153253704309463501e-01 8.284569531679153442e-02 -2.590109407901763916e-01 -5.668072029948234558e-02 -1.201656311750411987e-01 6.617280840873718262e-02 -4.214086383581161499e-02 4.763029515743255615e-02
8.597216568887233734e-03 -3.426500782370567322e-02 -2.749270200729370117e-01 -1.433138400316238403e-01 1.981793940067291260e-01 3.506298065185546875e-01 2.467094361782073975e-01 3.528234064579010010e-01 -1.265052556991577148e-01 5.225662514567375183e-02 7.064291089773178101e-02 -2.150693833827972412e-01 2.297946810722351074e-02 7.111198455095291138e-02 -1.717480272054672241e-01 -6.152067333459854126e-02 1.547611653804779053e-01 1.025828719139099121e-01 -1.058332249522209167e-01 1.966325789690017700e-01 -8.011998236179351807e-02 4.349383339285850525e-02 -3.046582043170928955e-01 1.975159943103790283e-01 -8.416160196065902710e-02 2.545980215072631836e-01 1.487940698862075806e-01 2.247310131788253784e-01 -2.052062451839447021e-01 1.546798050403594971e-01 -1.043277606368064880e-01 1.640140451490879059e-02
6.318426225334405899e-03 -1.631460040807723999e-01 -1.876719743013381958e-01 -2.966489791870117188e-01 1.800189912319183350e-01 2.252651751041412354e-01 1.216763034462928772e-01 1.345733106136322021e-01 -2.956180274486541748e-01 1.205997392535209656e-01 -2.073875628411769867e-02 -1.431841254234313965e-01 1.875247806310653687e-02 -2.313344180583953857e-01 -8.911959081888198853e-02 -2.095798403024673462e-01 2.061511576175689697e-01 1.006304845213890076e-01 -2.514095008373260498e-01 1.709142774343490601e-01 2.811575531959533691e-01 2.227111905813217163e-01 -6.192996352910995483e-02 1.559344977140426636e-01 -1.386441588401794434e-01 5.087729077786207199e-03 -1.408398002386093140e-01 -7.545650750398635864e-02 2.112926170229911804e-02 1.304769963026046753e-01 3.469137847423553467e-01 1.449653655290603638e-01
-3.736223652958869934e-02 -1.273848861455917358e-01 -2.345258593559265137e-01 -2.996613979339599609e-01 9.475156664848327637e-02 2.623878121376037598e-01 1.370293647050857544e-01 1.640247702598571777e-01 -2.276563495397567749e-01 1.837419867515563965e-01 -1.440636906772851944e-02 -1.680501997470855713e-01 -1.818586327135562897e-02 -1.951234489679336548e-01 7.824846543371677399e-03 -2.838774621486663818e-01 1.850054860115051270e-01 2.191167473793029785e-01 -3.423905968666076660e-01 8.683552592992782593e-02 2.196181416511535645e-01 2.288936078548431396e-01 8.629312738776206970e-03 2.011406868696212769e-01 -1.445515751838684082e-01 3.204859420657157898e-02 -5.659369379281997681e-02 1.175774931907653809e-01 -1.127855386584997177e-02 1.103033646941184998e-01 2.081868499517440796e-01 1.955257058143615723e-01
-6.382492184638977051e-02 8.415050804615020752e-02 1.594720333814620972e-01 -1.241014972329139709e-01 2.455284148454666138e-01 2.047013305127620697e-02 1.578728705644607544e-01 3.582360744476318359e-01 3.806989267468452454e-02 -3.003275766968727112e-02 7.238269597291946411e-02 2.484634891152381897e-02 -8.111122250556945801e-02 -1.817092113196849823e-02 -3.900304734706878662e-01 4.008655995130538940e-02 1.178488954901695251e-01 1.367923617362976074e-01 -2.652416229248046875e-01 2.507828474044799805e-01 4.189227893948554993e-02 3.429471850395202637e-01 1.496679484844207764e-01 3.045211434364318848e-01 -1.962060779333114624e-01 2.776287794113159180e-01 8.842979371547698975e-02 6.049955729395151138e-03 5.768446996808052063e-02 -1.407433592248708010e-05 1.737275421619415283e-01 -8.898282051086425781e-02
-5.009280890226364136e-02 1.781504303216934204e-01 1.195439621806144714e-01 -2.224824875593185425e-01 1.330012828111648560e-01 2.936258316040039062e-01 1.432846635580062866e-01 2.220881432294845581e-01 1.966334432363510132e-01 1.085343733429908752e-01 -8.870930969715118408e-02 -1.864245384931564331e-01 -3.273344784975051880e-02 -8.650904148817062378e-02 -9.853404015302658081e-02 -1.233086958527565002e-01 2.647808194160461426e-01 1.370491459965705872e-02 -2.156694084405899048e-01 3.311525583267211914e-01 1.981483250856399536e-01 1.590353436768054962e-02 -1.074383705854415894e-01 3.381450772285461426e-01 -1.720828413963317871e-01 -7.364638615399599075e-03 1.595780439674854279e-02 -1.866464167833328247e-01 2.161708325147628784e-01 1.894323900341987610e-02 -2.805838286876678467e-01 1.386381685733795166e-01
-3.370509296655654907e-02 9.168764203786849976e-02 2.783183455467224121e-01 -1.214422658085823059e-01 -1.239434406161308289e-01 -2.627443894743919373e-02 4.304229915142059326e-01 6.890515238046646118e-02 -1.507125198841094971e-01 2.433073371648788452e-01 -7.281234860420227051e-02 1.073485091328620911e-01 -2.682198584079742432e-01 -1.215165201574563980e-02 -3.970173001289367676e-02 -1.261622756719589233e-01 -6.169271469116210938e-02 2.766827344894409180e-01 -3.729549050331115723e-02 3.733500093221664429e-02 -7.771299034357070923e-02 1.045635566115379333e-01 -2.018025815486907959e-01 2.290569692850112915e-01 8.695591986179351807e-02 5.539199803024530411e-03 -4.124892652034759521e-01 -1.484418362379074097e-01 -1.503240168094635010e-01 1.044243276119232178e-01 -1.524829417467117310e-01 2.324383705854415894e-01
5.945328157395124435e-04 9.951223433017730713e-02 7.312032580375671387e-02 -1.584363132715225220e-01 9.108275175094604492e-02 7.140961289405822754e-02 2.720133364200592041e-01 3.812551498413085938e-02 1.747404225170612335e-02 -1.067991256713867188e-01 -4.637624695897102356e-02 8.543361723423004150e-02 3.687779232859611511e-02 1.260330528020858765e-01 -9.705936908721923828e-02 -1.372028440237045288e-01 5.701581388711929321e-02 1.562042534351348877e-01 -2.475218623876571655e-01 3.553811088204383850e-02 1.044856831431388855e-01 8.092196285724639893e-02 -6.735050678253173828e-02 1.590566784143447876e-01 -5.766549110412597656e-01 -2.284057885408401489e-01 -4.168513417243957520e-02 -2.675399780273437500e-01 -5.771139264106750488e-02 1.116694211959838867e-01 -6.047190725803375244e-02 4.349749982357025146e-01
-2.582133412361145020e-01 1.791617721319198608e-01 1.394355148077011108e-01 -1.747275441884994507e-01 2.718646526336669922e-01 3.116907179355621338e-01 6.081261858344078064e-02 8.892551809549331665e-02 -2.661123573780059814e-01 1.540617048740386963e-01 -2.525521218776702881e-01 1.956599391996860504e-02 -7.004215568304061890e-02 -1.894602328538894653e-01 -1.175875142216682434e-01 -1.556423753499984741e-01 -4.603198170661926270e-02 1.054615601897239685e-01 1.514980047941207886e-01 2.991946637630462646e-01 -3.901530057191848755e-02 1.667784899473190308e-01 -1.728932932019233704e-02 4.915742203593254089e-02 -2.685656845569610596e-01 2.873626351356506348e-01 9.177335351705551147e-02 1.755476742982864380e-01 -4.721186310052871704e-02 1.468583196401596069e-01 7.437089085578918457e-02 2.235726416110992432e-01
-7.101238518953323364e-02 1.297943294048309326e-01 1.640471965074539185e-01 -9.301082789897918701e-02 4.290341958403587341e-02 8.403295278549194336e-02 3.225059509277343750e-01 2.724671959877014160e-01 2.125891298055648804e-02 -2.091024965047836304e-01 -3.754640370607376099e-02 1.466414034366607666e-01 -2.775705158710479736e-01 -5.718723684549331665e-02 -2.291159480810165405e-01 4.159074649214744568e-02 2.031696885824203491e-01 6.193115841597318649e-04 -7.181011885404586792e-02 1.779520958662033081e-01 8.912573754787445068e-02 2.015293836593627930e-01 -8.003544807434082031e-02 2.980760037899017334e-01 -3.594005405902862549e-01 1.389457844197750092e-02 -7.593005895614624023e-02 1.685179322957992554e-01 3.213670477271080017e-02 1.828403919935226440e-01 3.653915226459503174e-01 -1.882166229188442230e-02
2.240299619734287262e-02 1.471945196390151978e-01 -5.085321888327598572e-02 -1.647522598505020142e-01 -1.005054824054241180e-02 3.396450579166412354e-01 2.109572589397430420e-01 2.792513072490692139e-01 -1.768860518932342529e-01 -2.243292480707168579e-01 -1.060621067881584167e-01 -2.591134011745452881e-01 6.746483594179153442e-02 -1.753702908754348755e-01 -1.543686985969543457e-01 -1.452788263559341431e-01 -3.364852815866470337e-02 1.865790486335754395e-01 -3.217156529426574707e-01 1.799757182598114014e-01 8.236490935087203979e-02 5.051540955901145935e-02 -3.190691396594047546e-02 -8.599777705967426300e-03 -1.044059023261070251e-01 2.501203417778015137e-01 7.254560478031635284e-04 1.015452817082405090e-01 -1.435040980577468872e-01 2.228472530841827393e-01 1.311028897762298584e-01 3.412280678749084473e-01
-1.804063916206359863e-01 3.199834823608398438e-01 -1.696039140224456787e-01 -1.551276296377182007e-01 5.271782279014587402e-01 2.081776410341262817e-02 2.664636373519897461e-01 1.005163192749023438e-01 -6.821747869253158569e-02 1.608020812273025513e-02 5.137018114328384399e-02 1.357880048453807831e-02 -3.076993525028228760e-01 -1.806483119726181030e-01 -2.677531912922859192e-03 -2.369470745325088501e-01 -2.148251794278621674e-02 -1.950428932905197144e-01 -1.333265304565429688e-01 1.121135875582695007e-01 7.257294654846191406e-02 2.993056736886501312e-02 -8.084785193204879761e-02 2.270050793886184692e-01 7.217918336391448975e-02 -2.705062925815582275e-01 -1.152034401893615723e-01 4.985071346163749695e-02 8.516076952219009399e-02 1.604363769292831421e-01 2.979511581361293793e-02 2.187841944396495819e-02
3.218807280063629150e-02 4.086379110813140869e-01 -2.003405988216400146e-01 -2.117803394794464111e-01 2.538996040821075439e-01 4.998725373297929764e-03 2.930915951728820801e-01 4.481957852840423584e-02 1.885974220931529999e-02 1.202598735690116882e-01 -3.523183763027191162e-01 1.312990188598632812e-01 5.799856036901473999e-02 2.985760942101478577e-02 3.506740927696228027e-02 -1.136421109549701214e-03 2.439349591732025146e-01 1.156530305743217468e-01 -7.336378097534179688e-02 9.268435835838317871e-02 1.356216520071029663e-01 7.168161123991012573e-02 -1.603173166513442993e-01 2.457405030727386475e-01 -1.854547262191772461e-01 2.112501263618469238e-01 1.011119484901428223e-01 -3.339356780052185059e-01 -1.949825324118137360e-02 1.505441516637802124e-01 5.151550471782684326e-02 -9.994909167289733887e-02
6.413368135690689087e-02 -1.940969750285148621e-02 4.005421102046966553e-01 -1.716653406620025635e-01 8.746535331010818481e-02 8.087604492902755737e-02 2.715997397899627686e-01 1.321584433317184448e-01 2.141772769391536713e-02 1.475353240966796875e-01 1.860533356666564941e-01 -1.605242043733596802e-01 4.541547968983650208e-02 3.551027551293373108e-02 1.546084135770797729e-01 -1.469133347272872925e-01 2.125649526715278625e-02 -1.046520397067070007e-01 -3.234636187553405762e-01 2.633099444210529327e-02 1.467248797416687012e-01 2.447239123284816742e-03 -6.328222900629043579e-02 -1.914006099104881287e-02 -5.117934942245483398e-01 2.429408207535743713e-02 7.072294503450393677e-02 -1.551313251256942749e-01 -2.362138032913208008e-02 1.982341408729553223e-01 4.195120185613632202e-02 3.048403263092041016e-01
-5.801885947585105896e-02 7.770147919654846191e-02 1.509535908699035645e-01 -2.747127115726470947e-01 1.516744345426559448e-01 1.823931336402893066e-01 3.281733095645904541e-01 3.254759609699249268e-01 9.425784647464752197e-02 -3.238557279109954834e-01 -3.790601715445518494e-02 1.235687807202339172e-01 -6.187025085091590881e-02 7.329975068569183350e-02 -1.960079520940780640e-01 1.932032901095226407e-04 1.609432846307754517e-01 -1.135698426514863968e-02 -1.607139110565185547e-01 1.755100339651107788e-01 -6.844763178378343582e-03 2.957234382629394531e-01 5.119359493255615234e-02 2.049847841262817383e-01 -3.563294708728790283e-01 3.833831846714019775e-02 -1.079550087451934814e-01 1.887338906526565552e-01 -4.522507544606924057e-03 1.463428139686584473e-01 1.748989373445510864e-01 -4.242318496108055115e-02
2.104023247957229614e-01 -2.642421722412109375e-01 -5.746554210782051086e-02 6.619825959205627441e-02 1.371851414442062378e-01 -2.585680410265922546e-02 1.379476040601730347e-01 -1.143316105008125305e-01 6.930899620056152344e-02 8.575393259525299072e-02 -2.450264245271682739e-01 -3.979096561670303345e-02 1.324792299419641495e-02 1.439580768346786499e-01 -2.476952224969863892e-01 -3.054002299904823303e-02 1.386828422546386719e-01 6.604053080081939697e-02 -2.796979546546936035e-01 9.882237762212753296e-02 3.338546752929687500e-01 1.299979239702224731e-01 -2.452890202403068542e-02 2.813456654548645020e-01 -1.862720698118209839e-01 3.620003759860992432e-01 -1.315458565950393677e-01 -2.832504734396934509e-02 -1.560907810926437378e-01 9.755168110132217407e-02 -1.411501318216323853e-01 3.351276218891143799e-01
2.969882264733314514e-02 1.782355457544326782e-01 -2.703847885131835938e-01 -8.840576559305191040e-02 2.511966601014137268e-02 1.858405917882919312e-01 9.605346620082855225e-02 3.841736614704132080e-01 -8.569929003715515137e-02 2.826406061649322510e-02 -1.668660044670104980e-01 -6.643605232238769531e-02 8.348417282104492188e-02 1.690061241388320923e-01 3.961186483502388000e-02 -9.792240709066390991e-02 -6.083231046795845032e-02 1.914332211017608643e-01 -3.952527344226837158e-01 2.642538249492645264e-01 1.021199673414230347e-01 1.350624263286590576e-01 1.407604962587356567e-01 2.294051945209503174e-01 -1.813638210296630859e-01 2.068001478910446167e-01 -4.858853667974472046e-02 -1.229093000292778015e-01 -1.339254975318908691e-01 9.654495865106582642e-02 2.900758385658264160e-01 1.879125237464904785e-01
-7.937771826982498169e-02 3.749614953994750977e-01 6.608524173498153687e-02 -3.224954605102539062e-01 3.175788223743438721e-01 -9.908561408519744873e-02 2.288619726896286011e-01 1.040995959192514420e-02 -4.858036711812019348e-02 2.496248185634613037e-01 -1.342740654945373535e-01 2.553364038467407227e-01 1.637894064188003540e-01 1.231071278452873230e-01 5.407252162694931030e-02 1.209845542907714844e-01 2.569321542978286743e-02 1.192072033882141113e-01 -3.836013674736022949e-01 1.069992110133171082e-01 -2.090575993061065674e-01 5.455672368407249451e-02 2.828168682754039764e-02 2.054669409990310669e-01 -7.813820987939834595e-02 1.391005069017410278e-01 -1.129599139094352722e-01 7.954942435026168823e-02 -1.794246137142181396e-01 1.591251194477081299e-01 2.456151507794857025e-02 9.111820161342620850e-02
-1.972245424985885620e-01 2.065931260585784912e-02 -9.893728047609329224e-02 -1.268916279077529907e-01 -8.987434953451156616e-02 6.601686775684356689e-02 4.918885827064514160e-01 -2.155342139303684235e-02 1.321341097354888916e-01 9.772920608520507812e-02 -1.799815148115158081e-01 2.408888339996337891e-01 2.199710533022880554e-02 1.260283887386322021e-01 8.264365792274475098e-02 -2.544297277927398682e-01 1.778086423873901367e-01 -2.608640491962432861e-02 -2.274349927902221680e-01 1.478899084031581879e-02 1.667755097150802612e-01 2.406677789986133575e-02 -3.140201270580291748e-01 5.637624859809875488e-02 1.052493005990982056e-01 4.140562668908387423e-04 -2.071601450443267822e-01 -4.377373680472373962e-02 -2.776124179363250732e-01 2.516881823539733887e-01 1.096635311841964722e-01 2.275865823030471802e-01
-7.493630051612854004e-02 -7.816614955663681030e-02 -4.769667983055114746e-02 -9.106747806072235107e-03 8.970032632350921631e-02 2.687686979770660400e-01 2.404683977365493774e-01 3.538502454757690430e-01 -1.677019298076629639e-01 -1.625919640064239502e-01 -2.743165493011474609e-01 -1.319814473390579224e-01 6.131061911582946777e-02 -4.140236601233482361e-02 -2.631137371063232422e-01 -6.253779400140047073e-03 1.691460013389587402e-01 1.903164386749267578e-01 -2.827421128749847412e-01 -1.655052900314331055e-01 2.626299485564231873e-02 -4.724638164043426514e-02 -1.589202582836151123e-01 1.749788969755172729e-01 -1.035386100411415100e-01 2.094355374574661255e-01 -8.714102208614349365e-02 3.375120088458061218e-02 -1.629083901643753052e-01 3.136294782161712646e-01 5.518946424126625061e-02 2.800060808658599854e-01
8.702526986598968506e-02 1.664808765053749084e-02 -1.371381729841232300e-01 -5.056580528616905212e-02 6.336470134556293488e-03 1.338294148445129395e-01 2.762528061866760254e-01 1.331499069929122925e-01 -1.301681101322174072e-01 -5.068096797913312912e-03 2.369308099150657654e-02 -3.482709452509880066e-02 -1.425170898437500000e-01 1.054383628070354462e-02 -3.918377161026000977e-01 -1.800352334976196289e-01 1.314345449209213257e-01 -2.773752622306346893e-02 -3.461394011974334717e-01 8.850377053022384644e-02 2.865383923053741455e-01 1.110820025205612183e-01 5.950212851166725159e-02 1.059466451406478882e-01 6.789260357618331909e-02 5.541409850120544434e-01 -4.660011082887649536e-02 8.620360493659973145e-02 -1.190881943330168724e-03 1.792520731687545776e-01 1.468307673931121826e-01 6.164728850126266479e-02
-1.567022055387496948e-01 -9.636084735393524170e-02 -1.299184411764144897e-01 4.343871027231216431e-02 -3.651737049221992493e-02 6.633016467094421387e-02 3.599910140037536621e-01 3.332267999649047852e-01 1.519819945096969604e-01 -1.346834748983383179e-02 -1.285957843065261841e-01 -1.331844925880432129e-01 1.421963721513748169e-01 -1.808011680841445923e-01 -2.923542559146881104e-01 -9.470148384571075439e-02 1.427665948867797852e-01 -8.022892870940268040e-04 -2.620907425880432129e-01 -4.696751385927200317e-02 6.059686839580535889e-02 1.394886225461959839e-01 8.245929330587387085e-02 1.127846240997314453e-01 -5.048177242279052734e-01 -2.006094343960285187e-02 1.718609035015106201e-01 -1.088827028870582581e-01 -7.489938754588365555e-03 1.346134580671787262e-02 7.556260097771883011e-03 2.554688751697540283e-01
-1.322857141494750977e-01 -9.119451045989990234e-02 1.135865300893783569e-01 2.956146188080310822e-02 2.006974257528781891e-02 2.019201368093490601e-01 5.158864259719848633e-01 3.104100823402404785e-01 -2.016159594058990479e-01 -1.816199421882629395e-01 1.709924489259719849e-01 9.001521021127700806e-02 -2.157778711989521980e-03 -8.847638219594955444e-02 3.411507233977317810e-02 -1.648185104131698608e-01 6.584837287664413452e-02 6.593456119298934937e-02 -2.010165154933929443e-01 -9.284046292304992676e-02 8.780381083488464355e-02 2.430174052715301514e-01 -2.571701770648360252e-04 1.443894505500793457e-01 -1.907261461019515991e-01 3.524525761604309082e-01 -3.974920138716697693e-02 2.715502083301544189e-01 -1.187336146831512451e-01 1.154733896255493164e-01 3.041796758770942688e-02 1.215855358168482780e-03
4.863996058702468872e-02 -9.096162021160125732e-02 5.927985161542892456e-02 -2.737161330878734589e-02 3.560857474803924561e-01 1.985778957605361938e-01 2.123405933380126953e-01 3.089319169521331787e-01 3.245243430137634277e-02 -1.862975656986236572e-01 1.642578095197677612e-01 1.056321486830711365e-01 -2.248913422226905823e-02 -9.105055034160614014e-02 -3.380063176155090332e-01 -7.668611127883195877e-03 3.050981760025024414e-01 3.010446578264236450e-02 -3.085950948297977448e-02 2.252429425716400146e-01 5.337045714259147644e-02 -1.874280907213687897e-02 -2.839675173163414001e-02 2.777223885059356689e-01 -2.416463047266006470e-01 2.176027148962020874e-01 4.245959594845771790e-02 1.367954611778259277e-01 -1.381562799215316772e-01 1.331536918878555298e-01 2.991862595081329346e-01 -4.398318752646446228e-02
-2.389344722032546997e-01 -1.833564937114715576e-01 2.150418609380722046e-01 -1.010185852646827698e-01 1.006453707814216614e-01 -1.140237674117088318e-01 3.000667393207550049e-01 3.262292146682739258e-01 -5.121504887938499451e-02 1.358195245265960693e-01 -2.448483742773532867e-02 -2.378253936767578125e-01 2.096009626984596252e-02 6.544645130634307861e-02 -1.982595175504684448e-01 -3.037764132022857666e-01 3.665980696678161621e-02 1.051521822810173035e-01 -9.593645483255386353e-02 1.246191263198852539e-01 6.958100944757461548e-02 1.715424805879592896e-01 -1.668560653924942017e-01 2.608232498168945312e-01 1.199904680252075195e-01 -1.132495924830436707e-01 8.197759836912155151e-02 4.355472698807716370e-02 2.757286429405212402e-01 1.696584671735763550e-01 2.799781858921051025e-01 1.799876689910888672e-01
-9.370442479848861694e-02 -1.257121413946151733e-01 -2.603627145290374756e-01 -1.875674128532409668e-01 5.246899649500846863e-02 1.140593960881233215e-01 2.806946635246276855e-01 8.170767128467559814e-02 -7.208542525768280029e-02 1.531077027320861816e-01 8.523388532921671867e-05 -4.129733517765998840e-02 3.152553439140319824e-01 2.164726518094539642e-02 -2.102426439523696899e-01 -2.716074883937835693e-01 1.423332393169403076e-01 7.882420718669891357e-02 -2.632780969142913818e-01 1.628111004829406738e-01 1.353378146886825562e-01 2.744002044200897217e-01 -5.689416453242301941e-02 1.635866761207580566e-01 -1.091595068573951721e-01 1.138048768043518066e-01 -7.649116963148117065e-02 -5.732933059334754944e-02 -2.100993096828460693e-01 -5.371839273720979691e-03 6.184538453817367554e-02 4.417488276958465576e-01
3.704509884119033813e-02 -5.621625483036041260e-02 8.348036557435989380e-02 1.933120191097259521e-01 2.986817955970764160e-01 8.616430312395095825e-02 4.063778817653656006e-01 9.951841784641146660e-04 1.984835416078567505e-01 1.052275225520133972e-01 -4.437128305435180664e-01 6.359968334436416626e-02 3.530014678835868835e-02 -8.584643900394439697e-02 2.497026138007640839e-02 -1.979186013340950012e-02 -2.777821384370326996e-02 9.389907121658325195e-03 -1.670948117971420288e-01 -3.391540795564651489e-02 1.688713282346725464e-01 1.895820498466491699e-01 1.113747730851173401e-01 7.335411012172698975e-02 -2.433204203844070435e-01 4.530070722103118896e-02 -1.134463325142860413e-01 1.211062148213386536e-01 -2.512988150119781494e-01 3.882589042186737061e-01 4.477818310260772705e-02 1.070258319377899170e-01
5.311888828873634338e-02 1.620084643363952637e-01 2.162606418132781982e-01 -2.369196414947509766e-01 1.745057851076126099e-01 1.702359504997730255e-02 3.643366098403930664e-01 3.858066722750663757e-02 9.929362684488296509e-02 1.326478570699691772e-01 2.038930207490921021e-01 -1.190125942230224609e-01 2.147736586630344391e-02 9.778523445129394531e-02 -8.299146592617034912e-02 -1.047927066683769226e-01 1.981284171342849731e-01 3.422719612717628479e-02 -3.309410512447357178e-01 5.474390462040901184e-02 4.861189723014831543e-01 1.086841970682144165e-01 4.612649232149124146e-02 1.539618372917175293e-01 -1.351695805788040161e-01 6.636615097522735596e-02 4.302840097807347775e-04 -2.871039509773254395e-01 -1.141900643706321716e-01 1.723325103521347046e-01 -7.571189850568771362e-02 1.072451993823051453e-01
-1.230576727539300919e-02 1.403654515743255615e-01 1.378469169139862061e-01 9.810589998960494995e-02 9.440638124942779541e-02 1.915897876024246216e-01 2.626293301582336426e-01 3.654431104660034180e-01 -5.370644852519035339e-03 -2.591692805290222168e-01 -1.174642592668533325e-01 -4.425897449254989624e-02 -9.884152561426162720e-03 -2.106717079877853394e-01 -1.857020556926727295e-01 -9.639648348093032837e-02 2.160476446151733398e-01 1.622297465801239014e-01 -3.705230727791786194e-02 4.919426888227462769e-02 -5.402809008955955505e-02 1.793349236249923706e-01 4.226925969123840332e-02 3.236043751239776611e-01 -4.177616536617279053e-01 5.389364436268806458e-02 -1.594581454992294312e-01 9.379899501800537109e-02 -4.978074878454208374e-02 2.767142355442047119e-01 1.078000068664550781e-01 1.070823073387145996e-01
-1.004729270935058594e-01 1.689245402812957764e-01 4.156139492988586426e-02 -1.954551786184310913e-01 1.604715138673782349e-01 -9.672735631465911865e-02 1.418923586606979370e-01 1.226546391844749451e-01 1.881556212902069092e-01 3.242959082126617432e-01 -4.537542164325714111e-02 2.886264026165008545e-01 -7.752309739589691162e-02 1.048643514513969421e-01 -2.842054963111877441e-01 -1.984762400388717651e-01 4.849045276641845703e-01 -5.826096981763839722e-02 -1.232849135994911194e-01 -1.117697544395923615e-02 1.466330885887145996e-01 1.544263809919357300e-01 5.985512211918830872e-02 1.941755414009094238e-01 -3.620233014225959778e-02 -3.088409006595611572e-01 -1.516342610120773315e-01 1.178363487124443054e-01 -5.222619697451591492e-02 4.794472083449363708e-02 7.925570011138916016e-02 5.179205164313316345e-02
4.529294744133949280e-02 -1.752770841121673584e-01 -2.294452041387557983e-01 -3.177988827228546143e-01 6.235999986529350281e-02 2.911109328269958496e-01 9.414368867874145508e-02 1.472910791635513306e-01 -2.688859403133392334e-01 1.200938001275062561e-01 -8.325621485710144043e-02 -1.180272549390792847e-01 4.618943110108375549e-02 -1.893889158964157104e-01 -5.485211685299873352e-02 -1.852049678564071655e-01 2.237584143877029419e-01 1.563308835029602051e-01 -3.517738282680511475e-01 1.314378976821899414e-01 1.998346000909805298e-01 2.316556125879287720e-01 -9.139198064804077148e-02 2.451084256172180176e-01 -1.833578199148178101e-01 -3.478744626045227051e-02 -8.523676544427871704e-02 -3.978311643004417419e-02 5.623492598533630371e-02 9.148635715246200562e-02 2.612359225749969482e-01 1.024043411016464233e-01
-1.176181286573410034e-01 2.184447944164276123e-01 1.639503687620162964e-01 -2.008308321237564087e-01 1.210709363222122192e-01 7.840498536825180054e-02 3.558404743671417236e-01 1.553122699260711670e-01 6.021173298358917236e-02 -3.373382985591888428e-02 -2.658566832542419434e-02 -1.480044275522232056e-01 5.311932787299156189e-02 1.342641562223434448e-01 -6.362137198448181152e-02 -5.580601748079061508e-03 -1.027919948101043701e-01 -4.590998217463493347e-02 -2.033270150423049927e-01 8.158386498689651489e-02 7.432716339826583862e-02 6.566631048917770386e-02 -3.666448593139648438e-02 7.996707409620285034e-02 -4.470838308334350586e-01 -2.224048227071762085e-01 -1.752919107675552368e-01 -3.332971334457397461e-01 1.015873774886131287e-01 6.513235624879598618e-03 1.600451022386550903e-01 3.768237531185150146e-01
-9.056630730628967285e-02 1.690457612276077271e-01 2.452884614467620850e-01 1.315881013870239258e-01 1.804077625274658203e-01 3.689420595765113831e-02 2.427458167076110840e-01 1.054053604602813721e-01 -3.432572633028030396e-02 4.432616531848907471e-01 1.937695592641830444e-01 5.064316466450691223e-02 -2.177335768938064575e-01 2.027247548103332520e-01 -1.326854526996612549e-01 -1.569246873259544373e-03 4.017695900984108448e-04 4.292159900069236755e-02 -1.963376849889755249e-01 -1.078466046601533890e-02 1.143758650869131088e-02 3.218983411788940430e-01 -3.726062476634979248e-01 2.376071512699127197e-01 4.369232431054115295e-02 8.086030930280685425e-02 -1.885294467210769653e-01 1.247081831097602844e-01 -8.431780338287353516e-02 1.183291003108024597e-01 5.572090391069650650e-03 1.329555362462997437e-01
-1.310952603816986084e-01 1.523622572422027588e-01 3.946487978100776672e-02 -2.949697673320770264e-01 2.158259749412536621e-01 -6.449693441390991211e-02 -9.604475647211074829e-02 5.521036684513092041e-02 -3.228292614221572876e-02 4.988944530487060547e-02 -9.634096920490264893e-02 6.705185025930404663e-02 1.297103166580200195e-01 -4.774897918105125427e-02 -8.996316790580749512e-02 -1.468391567468643188e-01 1.686072498559951782e-01 1.105444654822349548e-01 -3.760315775871276855e-01 1.372706294059753418e-01 6.197996065020561218e-02 7.869540154933929443e-02 -1.802990287542343140e-01 3.057899177074432373e-01 -2.504890561103820801e-01 4.153971076011657715e-01 1.092147175222635269e-02 7.382650673389434814e-02 9.745142608880996704e-02 1.318220943212509155e-01 3.677344918251037598e-01 4.516981914639472961e-02
8.761090785264968872e-02 3.043478727340698242e-02 1.738365553319454193e-02 -2.083562687039375305e-02 2.334985435009002686e-01 1.920581050217151642e-02 6.426566094160079956e-02 -2.059400975704193115e-01 1.285253316164016724e-01 1.197558343410491943e-01 -2.979170680046081543e-01 5.369967222213745117e-02 -8.107784390449523926e-02 2.188865393400192261e-01 -1.076789200305938721e-01 6.779622752219438553e-03 1.444273293018341064e-01 -1.258714646100997925e-01 -3.351446986198425293e-01 1.168039217591285706e-01 3.996020257472991943e-01 1.423348933458328247e-01 -5.703755840659141541e-02 3.604333996772766113e-01 -1.095890179276466370e-01 1.274264305830001831e-01 -1.586896926164627075e-01 -5.485305562615394592e-02 -1.875492483377456665e-01 2.814412713050842285e-01 -1.159112527966499329e-01 2.014290839433670044e-01
-2.145036496222019196e-02 -1.867067068815231323e-02 -2.666781097650527954e-02 6.472002714872360229e-02 4.273142218589782715e-01 -5.613261088728904724e-02 9.522089362144470215e-02 -3.580970689654350281e-03 1.338063031435012817e-01 9.913326054811477661e-02 -2.109815627336502075e-01 8.524478226900100708e-02 -1.377237588167190552e-01 1.861161887645721436e-01 2.020159661769866943e-01 -1.285817921161651611e-01 9.841621667146682739e-02 2.443984299898147583e-01 -1.730383932590484619e-02 2.103748321533203125e-01 3.062121272087097168e-01 4.728638008236885071e-02 -1.958964914083480835e-01 2.854173183441162109e-01 -2.293159365653991699e-01 1.746603250503540039e-01 -5.466641485691070557e-02 -5.143604706972837448e-03 -9.331744164228439331e-02 3.269587755203247070e-01 2.698124349117279053e-01 6.834921985864639282e-02
-1.327186375856399536e-01 4.595123976469039917e-02 4.079075753688812256e-01 1.585886031389236450e-01 2.886604368686676025e-01 -3.073064843192696571e-03 2.371544390916824341e-01 1.068816408514976501e-01 -1.040124967694282532e-01 1.669326573610305786e-01 -4.426116496324539185e-02 4.084001109004020691e-02 -2.489962279796600342e-01 -1.915580593049526215e-02 -1.016245186328887939e-01 -2.985758185386657715e-01 7.433927804231643677e-02 1.591071933507919312e-01 -3.798221647739410400e-01 1.020857542753219604e-01 1.682239584624767303e-02 -6.283365190029144287e-02 -1.115180626511573792e-01 -4.653079435229301453e-02 -7.494668662548065186e-02 -1.462742835283279419e-01 1.485297381877899170e-01 2.551919817924499512e-01 -2.097975313663482666e-01 9.639485925436019897e-02 1.553643941879272461e-01 1.938544362783432007e-01
-9.774319082498550415e-02 1.424954831600189209e-01 7.227377593517303467e-02 1.181904450058937073e-01 9.962238371372222900e-02 1.382640283554792404e-02 2.686949074268341064e-01 2.777544558048248291e-01 -2.718069404363632202e-02 2.066830247640609741e-01 3.366760015487670898e-01 -2.059059441089630127e-01 1.046661660075187683e-01 5.582341924309730530e-02 -1.183851435780525208e-01 -1.552020907402038574e-01 -1.758345812559127808e-01 -8.263997733592987061e-03 -3.569082319736480713e-01 9.768280386924743652e-02 -7.875195890665054321e-02 -5.084880068898200989e-02 -1.977741271257400513e-01 1.800864338874816895e-01 1.367582082748413086e-01 -5.247393995523452759e-02 8.662066608667373657e-02 1.362259238958358765e-01 -2.480676174163818359e-01 3.143070042133331299e-01 -1.426778584718704224e-01 2.523190081119537354e-01
-1.451078057289123535e-01 1.874255090951919556e-01 1.734463572502136230e-01 -1.064484417438507080e-01 1.227536126971244812e-01 8.650370687246322632e-02 1.094259843230247498e-01 1.475429832935333252e-01 -4.640080407261848450e-02 -5.963768437504768372e-02 -4.987623915076255798e-02 1.948434412479400635e-01 1.723629087209701538e-01 -3.755896091461181641e-01 5.930700525641441345e-02 -2.586328089237213135e-01 2.022737264633178711e-01 2.244129031896591187e-01 -1.159216165542602539e-01 -3.646783530712127686e-03 -1.511139869689941406e-01 -1.903812959790229797e-02 -4.779560863971710205e-02 4.092468619346618652e-01 -3.840363621711730957e-01 1.398442983627319336e-01 -1.181608880870044231e-03 9.674599766731262207e-02 -1.728093475103378296e-01 -1.364878863096237183e-01 3.564782440662384033e-02 1.868252307176589966e-01
9.033344686031341553e-02 -1.002492979168891907e-01 1.606404334306716919e-01 1.601711474359035492e-02 2.822552323341369629e-01 2.328260429203510284e-02 4.318368136882781982e-01 -8.937709778547286987e-02 1.617369204759597778e-01 -1.310418844223022461e-01 -1.642038673162460327e-01 1.206665039062500000e-01 -3.333877325057983398e-01 -1.907045207917690277e-02 -2.095191478729248047e-01 1.918297260999679565e-02 -3.280726820230484009e-02 1.277237087488174438e-01 -2.671602666378021240e-01 4.216432943940162659e-02 2.860879004001617432e-01 -7.919680327177047729e-02 1.291447598487138748e-02 2.273611277341842651e-01 -6.648407131433486938e-02 9.625037759542465210e-02 -2.961333096027374268e-01 1.463958472013473511e-01 -2.326757609844207764e-01 9.283585846424102783e-02 -1.425052136182785034e-01 6.340275704860687256e-02
-2.436135709285736084e-01 2.681889235973358154e-01 7.583755254745483398e-02 -1.640420854091644287e-01 8.779756724834442139e-02 -1.509068608283996582e-01 2.869316339492797852e-01 1.953646838665008545e-01 1.366258263587951660e-01 1.653527319431304932e-01 -5.920117720961570740e-02 8.306438475847244263e-02 7.822192460298538208e-02 -2.718359827995300293e-01 -5.140186101198196411e-02 -1.796714067459106445e-01 6.936745345592498779e-02 2.879931405186653137e-02 -9.218835085630416870e-02 4.081424698233604431e-02 -1.916531473398208618e-01 -8.596941083669662476e-02 -3.519070148468017578e-01 3.579006791114807129e-01 8.534202934242784977e-04 -8.821008354425430298e-02 -2.734702527523040771e-01 1.728466339409351349e-02 -1.790977269411087036e-01 2.351983040571212769e-01 -1.495451778173446655e-01 9.619940072298049927e-02
-1.384072899818420410e-01 1.178298592567443848e-01 -9.415050968527793884e-03 3.722021728754043579e-02 1.122877076268196106e-01 4.249556064605712891e-01 1.262115538120269775e-01 2.691100835800170898e-01 -7.130164653062820435e-02 5.845376104116439819e-02 -3.018882870674133301e-01 -5.716887116432189941e-02 6.023570895195007324e-02 -1.586716771125793457e-01 -1.805506795644760132e-01 -4.688889905810356140e-02 8.835794031620025635e-02 -9.054172784090042114e-02 -2.668822184205055237e-02 3.304232060909271240e-01 -1.781075298786163330e-01 -1.266269236803054810e-01 -2.998431622982025146e-01 2.228652089834213257e-01 -2.741436362266540527e-01 2.230843752622604370e-01 -4.192464053630828857e-03 1.896472573280334473e-01 -4.072372615337371826e-02 1.260841190814971924e-01 -1.035648509860038757e-01 1.225485652685165405e-01
-5.283156409859657288e-02 -3.481106087565422058e-02 -2.395564019680023193e-01 -1.047116965055465698e-01 3.381437361240386963e-01 2.692990899085998535e-01 3.827575743198394775e-01 5.522165447473526001e-02 1.527748256921768188e-01 1.138085573911666870e-01 2.065282911062240601e-01 -1.073155365884304047e-02 -2.545799911022186279e-01 -2.542456686496734619e-01 1.149658672511577606e-02 2.198243737220764160e-01 1.170149743556976318e-01 4.401644691824913025e-02 -4.073489829897880554e-02 7.657516002655029297e-02 8.364617824554443359e-02 3.331502079963684082e-01 -5.455844104290008545e-02 2.343491166830062866e-01 -1.647914946079254150e-01 1.465362906455993652e-01 -7.499568909406661987e-02 -6.687946617603302002e-02 4.710867628455162048e-02 1.248607113957405090e-01 -6.471759825944900513e-02 2.334562093019485474e-01
-1.801434159278869629e-02 4.472559317946434021e-02 -3.349602222442626953e-01 -1.086566895246505737e-01 1.929094195365905762e-01 2.927892282605171204e-02 3.181111216545104980e-01 9.428858011960983276e-02 1.170552894473075867e-01 -2.353098429739475250e-02 -6.519432365894317627e-02 2.414893358945846558e-01 -1.896818578243255615e-01 -1.376653313636779785e-01 5.646675452589988708e-02 2.061798050999641418e-02 3.017588555812835693e-01 2.267595976591110229e-01 -7.946488261222839355e-02 1.621387004852294922e-01 1.526054888963699341e-01 6.613394618034362793e-02 -2.345783635973930359e-02 1.427261978387832642e-01 -1.210849061608314514e-01 1.930399090051651001e-01 -1.805559247732162476e-01 4.169706255197525024e-03 -1.271189153194427490e-01 9.944116324186325073e-02 -1.697673052549362183e-01 4.765176475048065186e-01
-1.030055209994316101e-01 8.313602302223443985e-04 2.563894391059875488e-01 1.817515343427658081e-01 2.755773663520812988e-01 -1.845940947532653809e-01 9.056632220745086670e-02 2.859467864036560059e-01 -8.930094540119171143e-02 1.062520444393157959e-01 -2.062434889376163483e-02 1.557700932025909424e-01 -4.750353991985321045e-01 4.841315001249313354e-02 -2.610710263252258301e-01 -1.464561372995376587e-01 3.544512763619422913e-02 2.127945125102996826e-01 -1.927305757999420166e-01 2.480823248624801636e-01 5.580817535519599915e-02 -5.477184057235717773e-02 -6.127601116895675659e-02 -8.873993158340454102e-02 -1.456806063652038574e-01 -1.343197524547576904e-01 -7.151590660214424133e-03 -2.477335743606090546e-02 -1.014150306582450867e-01 2.130629718303680420e-01 1.892620623111724854e-01 1.861950904130935669e-01
-2.882419340312480927e-02 1.043939068913459778e-01 5.367538332939147949e-02 -2.317309677600860596e-01 2.725865840911865234e-01 1.293805893510580063e-02 2.128526270389556885e-01 -1.302883327007293701e-01 -7.959814369678497314e-02 2.527666687965393066e-01 -2.070872187614440918e-01 3.073336184024810791e-02 1.424038559198379517e-01 1.577216237783432007e-01 2.710767686367034912e-01 -1.275262087583541870e-01 3.007805943489074707e-01 1.106665208935737610e-01 -2.003124058246612549e-01 2.407077848911285400e-01 -7.029504049569368362e-03 -8.368614129722118378e-03 -2.542887330055236816e-01 2.026912271976470947e-01 -2.920272760093212128e-02 2.123168706893920898e-01 -9.529469162225723267e-02 2.103036828339099884e-02 -5.841007456183433533e-02 3.954175114631652832e-01 4.815262556076049805e-02 1.476285010576248169e-01
4.833517223596572876e-02 -7.358314841985702515e-02 -2.209149003028869629e-01 -2.593321502208709717e-01 1.312715262174606323e-01 2.817193865776062012e-01 9.825052320957183838e-02 -3.008771687746047974e-03 -1.832359135150909424e-01 2.692756056785583496e-01 -8.658429235219955444e-02 -1.323081701993942261e-01 -5.508800968527793884e-03 -1.718806624412536621e-01 -1.209348514676094055e-01 -2.842395603656768799e-01 2.000333815813064575e-01 9.175243228673934937e-02 -2.916627824306488037e-01 1.255017518997192383e-01 1.922585517168045044e-01 2.643890976905822754e-01 -1.462741494178771973e-01 2.380013614892959595e-01 -1.017940938472747803e-01 1.180632114410400391e-01 -8.225440979003906250e-02 2.418207004666328430e-02 -5.312978476285934448e-02 -9.618572890758514404e-03 3.101965487003326416e-01 2.211574167013168335e-01
1.052712425589561462e-01 2.674355506896972656e-01 3.739155083894729614e-02 -1.843006163835525513e-01 6.921610981225967407e-02 -1.725497096776962280e-01 1.294792145490646362e-01 2.997529208660125732e-01 -1.379664689302444458e-01 2.190020978450775146e-01 -1.380572915077209473e-01 -8.421009778976440430e-02 1.164993792772293091e-01 3.504025936126708984e-02 -7.904497324489057064e-04 -1.270680129528045654e-01 1.529819816350936890e-01 6.616740673780441284e-02 -4.396420121192932129e-01 1.111816391348838806e-01 1.265072673559188843e-01 -4.978443682193756104e-02 -2.594382166862487793e-01 2.218898534774780273e-01 -1.727396994829177856e-01 1.647413074970245361e-01 -5.333997309207916260e-02 9.801729768514633179e-02 1.578159816563129425e-02 1.088181696832180023e-02 4.224129319190979004e-01 8.386689238250255585e-03
-6.159932911396026611e-02 1.937071233987808228e-01 -7.254067808389663696e-02 -2.560165524482727051e-02 1.234938763082027435e-02 6.851349025964736938e-02 8.563996106386184692e-02 1.304081827402114868e-01 -3.563868254423141479e-02 3.611862361431121826e-01 5.005464330315589905e-02 2.803986072540283203e-01 -6.173442676663398743e-02 -1.077321320772171021e-01 -1.200175955891609192e-01 -3.080963492393493652e-01 2.828287482261657715e-01 -1.460939198732376099e-01 -2.691410779953002930e-01 1.767539829015731812e-01 1.769548058509826660e-01 1.120289638638496399e-01 6.430903077125549316e-02 -1.646807044744491577e-02 9.989859163761138916e-02 -1.031671240925788879e-01 -3.423063457012176514e-02 3.459642827510833740e-01 -2.362397760152816772e-01 1.939207315444946289e-01 3.799740225076675415e-02 3.104023933410644531e-01
1.014673616737127304e-02 2.223936617374420166e-01 -3.604208352044224739e-03 1.872116327285766602e-01 3.082168698310852051e-01 9.684136509895324707e-02 3.130402565002441406e-01 -2.591947615146636963e-01 5.091058090329170227e-02 3.384859859943389893e-01 -5.902829766273498535e-02 9.742238372564315796e-02 -3.445586562156677246e-02 6.011266261339187622e-02 -5.719557777047157288e-02 8.203565329313278198e-02 1.870448440313339233e-01 -1.010592803359031677e-01 -1.957888603210449219e-01 1.840401142835617065e-01 2.952435016632080078e-01 -1.883953064680099487e-01 -2.132288366556167603e-02 2.255327403545379639e-01 -1.971456110477447510e-01 1.219388470053672791e-01 -1.195589825510978699e-01 -7.908248901367187500e-02 -1.904106587171554565e-01 1.692454069852828979e-01 -4.504277370870113373e-03 2.651312947273254395e-01
-1.984365135431289673e-01 6.453513354063034058e-02 1.065030843019485474e-01 2.717946097254753113e-02 3.696917295455932617e-01 -9.626711159944534302e-02 1.498093307018280029e-01 -1.649052500724792480e-01 1.042305156588554382e-01 1.051888242363929749e-01 -4.010571539402008057e-02 -1.000494882464408875e-01 -1.701868698000907898e-02 -1.348843425512313843e-01 -2.054076492786407471e-01 -2.676649987697601318e-01 1.013696119189262390e-01 6.033137068152427673e-02 -4.343485534191131592e-01 1.715909987688064575e-01 1.155694350600242615e-01 3.573237359523773193e-01 1.719123125076293945e-01 6.327420473098754883e-02 -3.149294257164001465e-01 1.596761867403984070e-02 -1.188735011965036392e-02 2.124500926584005356e-03 -2.455377280712127686e-01 1.039498075842857361e-01 -6.650213897228240967e-02 3.497473895549774170e-02
3.106612525880336761e-02 -2.459912933409214020e-02 1.682024747133255005e-01 -7.478325814008712769e-02 4.776051044464111328e-01 -1.286423206329345703e-02 3.663743287324905396e-02 -8.581949397921562195e-03 9.476660192012786865e-02 -1.326867192983627319e-01 -2.125694602727890015e-01 1.775208115577697754e-01 -2.291810214519500732e-01 7.106047868728637695e-02 -1.500949859619140625e-01 6.440263986587524414e-02 -7.928648591041564941e-02 1.643235534429550171e-01 -3.412020504474639893e-01 1.256267279386520386e-01 3.366015553474426270e-01 3.048299252986907959e-02 1.312512159347534180e-01 2.042195796966552734e-01 -1.985562592744827271e-01 1.155954897403717041e-01 -1.532688885927200317e-01 8.616753667593002319e-02 -2.708534300327301025e-01 1.829181909561157227e-01 -9.532123059034347534e-02 -9.518346190452575684e-02
-1.428561508655548096e-01 1.841118186712265015e-02 1.102110743522644043e-01 5.352813005447387695e-02 -3.331298707053065300e-03 1.487055867910385132e-01 2.261344641447067261e-01 1.310691535472869873e-01 -2.191618680953979492e-01 2.573931217193603516e-01 -1.063717436045408249e-02 7.164119929075241089e-02 -2.155145704746246338e-01 3.873865604400634766e-01 -2.261491566896438599e-01 -2.044999897480010986e-01 -1.608617156744003296e-01 6.396079901605844498e-03 -2.496581710875034332e-02 1.876648664474487305e-01 8.826894313097000122e-02 3.517539501190185547e-01 -2.775425612926483154e-01 3.405798375606536865e-01 1.456295512616634369e-02 6.592713296413421631e-02 -3.316824883222579956e-02 5.662668496370315552e-02 -1.989022940397262573e-01 8.635174483060836792e-03 -1.050192937254905701e-01 1.376857608556747437e-01
8.075519464910030365e-03 -1.600828915834426880e-01 7.049442827701568604e-02 -9.651197493076324463e-02 2.384316623210906982e-01 3.756280541419982910e-01 3.180725574493408203e-01 1.573634445667266846e-01 -2.700976729393005371e-01 -1.133737266063690186e-01 -1.173136681318283081e-01 -3.552417829632759094e-02 7.621861994266510010e-02 -9.220293164253234863e-02 1.388949453830718994e-01 -4.126729816198348999e-02 1.645227223634719849e-01 7.545410841703414917e-02 -1.592426896095275879e-01 1.335232555866241455e-01 1.096079647541046143e-01 2.182905524969100952e-01 -1.210397034883499146e-01 2.333229631185531616e-01 -2.233964949846267700e-01 1.522925943136215210e-01 1.697617210447788239e-02 3.646818697452545166e-01 -2.484901696443557739e-01 -1.100692301988601685e-01 -1.081538796424865723e-01 -5.801554769277572632e-02
3.660264983773231506e-02 -4.807296395301818848e-02 8.788661658763885498e-02 -2.755215764045715332e-01 2.811638116836547852e-01 2.396166026592254639e-01 1.400819569826126099e-01 3.821915388107299805e-02 -4.404850006103515625e-01 -2.083730325102806091e-02 -7.443454116582870483e-02 -6.781502068042755127e-02 -3.671661764383316040e-02 -2.502305507659912109e-01 1.981932967901229858e-01 1.559896674007177353e-02 9.485120326280593872e-02 3.331287577748298645e-02 -1.585234999656677246e-01 2.068956941366195679e-01 2.669642269611358643e-01 1.948861628770828247e-01 -8.053650148212909698e-03 3.461198210716247559e-01 -7.962409406900405884e-02 -1.161010488867759705e-01 -1.578788459300994873e-02 3.328350139781832695e-03 -2.900461256504058838e-01 1.245589032769203186e-01 -1.394690424203872681e-01 2.725400775671005249e-02
-8.614661544561386108e-02 6.649723649024963379e-02 6.227415427565574646e-02 3.038744069635868073e-02 3.671334385871887207e-01 -2.720834873616695404e-02 1.102847009897232056e-01 1.835370808839797974e-02 -3.500474244356155396e-02 1.127914935350418091e-01 -1.173520162701606750e-01 2.692875266075134277e-01 1.085674166679382324e-01 1.679793298244476318e-01 2.255981266498565674e-01 -3.629165887832641602e-01 7.464420050382614136e-02 -1.251287609338760376e-01 -1.379036158323287964e-01 2.207082509994506836e-01 3.460033833980560303e-01 7.323732227087020874e-02 -2.555115520954132080e-01 1.290969103574752808e-01 -1.653853356838226318e-01 1.157601997256278992e-01 -1.115863695740699768e-01 -1.299769133329391479e-01 -3.862862661480903625e-02 3.488122224807739258e-01 1.475853025913238525e-01 3.811078146100044250e-02
-8.629010617733001709e-02 -2.195607572793960571e-01 2.591035962104797363e-01 -7.236433681100606918e-03 2.241301387548446655e-01 -8.475844562053680420e-02 3.770278096199035645e-01 -1.785467416048049927e-01 2.017307281494140625e-01 6.589570082724094391e-03 -5.408934876322746277e-02 -9.262728504836559296e-03 4.249999299645423889e-02 1.089991033077239990e-01 -1.783034056425094604e-01 -2.396392524242401123e-01 4.745330289006233215e-02 4.110631048679351807e-01 -2.326329499483108521e-01 1.172711700201034546e-01 2.336213290691375732e-01 1.206393167376518250e-01 -1.295653581619262695e-01 -7.439779117703437805e-03 -3.230750560760498047e-01 6.711149215698242188e-02 -1.688396781682968140e-01 9.617343544960021973e-03 -7.087722420692443848e-02 1.237898245453834534e-01 2.049072459340095520e-02 -1.254514157772064209e-01
3.500102460384368896e-02 2.450804859399795532e-01 4.928009212017059326e-02 6.505565345287322998e-02 1.193530624732375145e-03 8.776339888572692871e-02 2.547297477722167969e-01 1.519797742366790771e-01 -1.890216916799545288e-01 2.482544928789138794e-01 -6.519912928342819214e-02 -1.765449643135070801e-01 -1.208031401038169861e-01 -1.455028802156448364e-01 -2.942757681012153625e-02 -1.845861971378326416e-01 1.255554854869842529e-01 -2.806654870510101318e-01 5.260223895311355591e-02 1.467551440000534058e-01 2.391552925109863281e-01 1.382436007261276245e-01 -1.768378466367721558e-01 1.153849139809608459e-01 6.197980418801307678e-02 1.383564919233322144e-01 -2.075908929109573364e-01 -2.331194132566452026e-01 -7.424355298280715942e-02 4.496797919273376465e-01 2.545774281024932861e-01 1.379190199077129364e-02
-9.588328003883361816e-02 -5.801954120397567749e-02 -2.261593341827392578e-01 -2.652771472930908203e-01 1.683201757259666920e-03 5.346633121371269226e-02 1.122420430183410645e-01 3.505727276206016541e-02 -1.066680476069450378e-01 2.634527981281280518e-01 -1.896646320819854736e-01 -1.114432886242866516e-01 1.573095917701721191e-01 -9.416116029024124146e-02 -3.234408497810363770e-01 -1.798388361930847168e-01 2.485926449298858643e-01 1.851779222488403320e-01 -1.153012812137603760e-01 2.387500852346420288e-01 1.398698240518569946e-01 1.479904949665069580e-01 -6.106983870267868042e-02 2.328466922044754028e-01 -1.568319797515869141e-01 3.881496936082839966e-02 -1.500988006591796875e-01 -5.643019452691078186e-02 -2.592275142669677734e-01 -4.011852294206619263e-02 2.862034551799297333e-02 4.027946889400482178e-01
3.516196087002754211e-02 -2.778758108615875244e-01 -1.238662973046302795e-01 -2.847676873207092285e-01 1.022488698363304138e-01 3.998235464096069336e-01 2.141066491603851318e-01 1.858617067337036133e-01 -1.863491721451282501e-02 6.885214895009994507e-02 -6.044322252273559570e-02 -2.338068634271621704e-01 9.458569809794425964e-03 1.077184006571769714e-01 -1.199024617671966553e-01 -1.176496222615242004e-01 -1.272203177213668823e-01 -6.354347616434097290e-02 -2.884214818477630615e-01 -5.150781944394111633e-02 -3.383196017239242792e-04 1.629654765129089355e-01 -1.014704164117574692e-02 2.063052952289581299e-01 -1.390415877103805542e-01 2.445947378873825073e-01 -1.707950048148632050e-02 2.799102962017059326e-01 -2.153708040714263916e-02 3.091765940189361572e-01 -1.076333504170179367e-02 2.045472711324691772e-01
-9.306675195693969727e-02 8.757119625806808472e-02 2.278497368097305298e-01 -2.064459770917892456e-01 3.229418396949768066e-01 2.518973499536514282e-02 1.191041618585586548e-01 7.017315179109573364e-02 -7.116143405437469482e-02 2.534899115562438965e-01 -1.246628388762474060e-01 1.986953914165496826e-01 -1.477085240185260773e-02 8.421840518712997437e-02 2.059032469987869263e-01 -4.804672598838806152e-01 -1.697378158569335938e-01 -4.888740368187427521e-03 -9.667688608169555664e-02 1.065646708011627197e-01 2.549249231815338135e-01 1.116095036268234253e-01 -2.424411922693252563e-01 1.818737983703613281e-01 6.659763865172863007e-03 7.258521765470504761e-02 -1.896263659000396729e-01 -5.164353922009468079e-02 -1.162752285599708557e-01 1.288382261991500854e-01 2.488260865211486816e-01 7.343453168869018555e-02
1.531248092651367188e-01 -8.795031905174255371e-02 -6.424009799957275391e-02 1.047425251454114914e-02 6.051239743828773499e-02 1.292219609022140503e-01 3.322243392467498779e-01 8.787900954484939575e-02 3.437475115060806274e-02 -1.308093778789043427e-02 -1.232167184352874756e-01 -6.273061037063598633e-02 4.517880454659461975e-02 -6.539046764373779297e-02 -3.183987140655517578e-01 -5.189489945769309998e-02 2.410973906517028809e-01 4.164821282029151917e-02 -7.082591205835342407e-02 1.092762220650911331e-02 4.935881122946739197e-02 4.248600080609321594e-02 1.877504289150238037e-01 5.947596207261085510e-02 -4.525184333324432373e-01 -3.277265429496765137e-01 -1.137257590889930725e-01 1.467701345682144165e-01 -4.975833743810653687e-02 3.739537596702575684e-01 5.455460771918296814e-02 3.086968362331390381e-01
1.169360056519508362e-01 -1.306682359427213669e-02 -1.117043942213058472e-01 7.749940268695354462e-03 2.740646004676818848e-01 -2.245577722787857056e-01 3.038915991783142090e-01 1.935239285230636597e-01 -3.116265833377838135e-01 6.699674576520919800e-02 -1.078709587454795837e-01 -1.337964534759521484e-01 -8.086421340703964233e-02 1.246578991413116455e-01 3.567536175251007080e-02 -1.527642309665679932e-01 3.246929645538330078e-01 1.537613421678543091e-01 -2.841436862945556641e-01 2.269418239593505859e-01 -5.479099974036216736e-02 6.480391323566436768e-02 -1.484640315175056458e-02 9.158709645271301270e-02 -2.537615969777107239e-02 -6.417288677766919136e-04 -3.161720233038067818e-04 -3.359947502613067627e-01 -1.870681345462799072e-02 3.404532670974731445e-01 8.946911990642547607e-02 1.597933471202850342e-01
-9.899955242872238159e-02 -5.618846509605646133e-03 2.102543264627456665e-01 6.874226033687591553e-02 2.009799182415008545e-01 2.326989620923995972e-01 4.681969881057739258e-01 4.525315389037132263e-02 3.422810435295104980e-01 3.602568060159683228e-02 -3.689858913421630859e-01 5.460400506854057312e-02 -8.101987838745117188e-02 -8.287043869495391846e-02 -2.224613167345523834e-02 -4.982123896479606628e-02 -1.301421672105789185e-01 -4.316039755940437317e-02 -1.820230931043624878e-01 -3.501995652914047241e-02 1.260039955377578735e-01 2.378551512956619263e-01 1.014369055628776550e-01 4.412778094410896301e-02 -1.673886030912399292e-01 2.638262882828712463e-02 -1.324296891689300537e-01 -1.912179216742515564e-02 -2.393536120653152466e-01 3.175399005413055420e-01 1.172836637124419212e-03 9.409257769584655762e-02
-3.060316294431686401e-02 5.836111679673194885e-02 3.381493687629699707e-01 5.802556499838829041e-02 1.882278472185134888e-01 9.281221032142639160e-02 2.218449413776397705e-01 4.150358587503433228e-02 -1.457825005054473877e-01 1.307510137557983398e-01 -1.148550435900688171e-01 2.176225483417510986e-01 5.889186635613441467e-02 1.281610224395990372e-02 1.902387142181396484e-01 -3.904459476470947266e-01 -6.731498241424560547e-02 -3.474951907992362976e-02 -1.922220885753631592e-01 1.894387751817703247e-01 6.756422668695449829e-02 5.036561191082000732e-02 -3.898059427738189697e-01 3.811018466949462891e-01 1.293452270328998566e-02 1.464687101542949677e-02 -1.042755767703056335e-01 2.028277888894081116e-02 -2.225886285305023193e-01 3.513263165950775146e-02 2.155632227659225464e-01 3.821926889941096306e-03
-1.366702616214752197e-01 -9.242501854896545410e-02 -1.767783612012863159e-01 -1.616562902927398682e-01 1.866172105073928833e-01 7.097920030355453491e-02 2.784114480018615723e-01 4.778745472431182861e-01 -5.786076933145523071e-02 3.875318169593811035e-02 -2.762240171432495117e-01 -1.667481809854507446e-01 1.247148513793945312e-01 6.727674510329961777e-03 -1.128846704959869385e-01 -5.791289359331130981e-02 2.067472934722900391e-01 -8.134130388498306274e-02 -1.722901761531829834e-01 -1.460149288177490234e-01 5.772064253687858582e-02 5.695618316531181335e-02 -7.888714224100112915e-02 2.281610667705535889e-01 -7.883456535637378693e-03 6.512693315744400024e-02 -3.222860693931579590e-01 -9.562291204929351807e-02 -1.766566187143325806e-01 1.434821784496307373e-01 -3.714801743626594543e-02 3.054381310939788818e-01
5.768191814422607422e-02 -5.350607633590698242e-02 -1.981140524148941040e-01 -9.382616728544235229e-02 3.636543452739715576e-02 4.012642800807952881e-01 2.096488028764724731e-01 1.869863569736480713e-01 -7.194802910089492798e-02 8.555053174495697021e-02 -8.522319793701171875e-02 1.145235896110534668e-01 7.836331613361835480e-03 -1.751827895641326904e-01 -1.251484751701354980e-01 -3.240837454795837402e-01 2.053129523992538452e-01 1.715234369039535522e-01 -3.336590528488159180e-01 5.096137896180152893e-02 4.539182782173156738e-02 6.258692592382431030e-02 5.863473936915397644e-02 2.968152463436126709e-01 -1.546381879597902298e-02 2.909288406372070312e-01 5.786220356822013855e-02 2.284696251153945923e-01 -1.366770267486572266e-01 1.894107460975646973e-01 2.053899317979812622e-01 2.709318650886416435e-03
-2.120451256632804871e-02 1.899225413799285889e-01 7.341243326663970947e-02 -1.326549500226974487e-01 1.489217430353164673e-01 2.551727890968322754e-01 -6.594074517488479614e-02 2.071000635623931885e-01 -1.441970467567443848e-01 2.677370905876159668e-01 -1.605143398046493530e-01 -3.163169696927070618e-02 3.321560332551598549e-03 -2.965879738330841064e-01 -3.838624805212020874e-02 -2.962691187858581543e-01 8.815588802099227905e-02 3.747226204723119736e-03 -2.803408540785312653e-02 2.685965597629547119e-01 -2.034096419811248779e-01 6.971699185669422150e-03 -7.642333954572677612e-02 2.767519950866699219e-01 -1.963336169719696045e-01 2.056559026241302490e-01 3.260734304785728455e-02 2.552047967910766602e-01 -2.109674066305160522e-01 1.609417051076889038e-01 6.235990673303604126e-02 2.891263365745544434e-01
1.196969151496887207e-01 4.556440114974975586e-01 -8.158830553293228149e-02 -1.749578714370727539e-01 1.671393662691116333e-01 2.030374258756637573e-01 3.981591463088989258e-01 9.116327017545700073e-02 -1.795542985200881958e-01 -4.035994410514831543e-02 -2.124990820884704590e-01 1.202032566070556641e-01 1.342191547155380249e-02 9.919547289609909058e-02 1.282273679971694946e-01 -9.566707164049148560e-02 1.264870259910821915e-02 7.177092880010604858e-02 -1.931958049535751343e-01 2.012459933757781982e-01 9.669163078069686890e-02 2.925555706024169922e-01 -5.011619627475738525e-02 9.552321396768093109e-03 -1.507918536663055420e-01 8.228059858083724976e-02 1.468758285045623779e-01 -2.842687964439392090e-01 -1.127138454467058182e-02 1.557230055332183838e-01 8.102129399776458740e-02 1.794386208057403564e-01
-1.950422376394271851e-01 -6.896664202213287354e-02 -2.460681796073913574e-01 -1.663266271352767944e-01 2.089045345783233643e-01 2.052823156118392944e-01 2.543966770172119141e-01 3.087574839591979980e-01 -8.833479136228561401e-03 -1.518772728741168976e-02 -2.541585266590118408e-01 7.908339798450469971e-02 2.041442990303039551e-01 1.858093217015266418e-02 -1.238694339990615845e-01 2.455427497625350952e-02 1.452947705984115601e-01 7.359978556632995605e-02 -2.710320353507995605e-01 -1.666956245899200439e-01 4.444187507033348083e-03 -4.249970242381095886e-02 -6.688093394041061401e-02 1.583411246538162231e-01 -1.289762705564498901e-01 3.001921474933624268e-01 -1.571106910705566406e-01 1.625038236379623413e-01 1.214356441050767899e-02 3.427311778068542480e-01 5.154178291559219360e-02 2.382787317037582397e-01
-2.102718055248260498e-01 -6.342012435197830200e-02 2.703543985262513161e-03 -2.850335240364074707e-01 8.777716755867004395e-02 2.362301796674728394e-01 2.081627249717712402e-01 9.492078423500061035e-02 2.057453989982604980e-02 -7.782698422670364380e-02 -1.227881312370300293e-01 2.209366997703909874e-03 -1.797503829002380371e-01 -7.355558127164840698e-02 -8.781136572360992432e-02 1.258618757128715515e-02 1.311139389872550964e-02 -1.862860471010208130e-01 -1.243798658251762390e-01 7.038715481758117676e-02 3.832567110657691956e-02 1.419512331485748291e-01 -8.061295747756958008e-02 -4.680634476244449615e-03 -5.027205944061279297e-01 -1.652037054300308228e-01 -1.780201941728591919e-01 -2.031652182340621948e-01 2.473858371376991272e-02 3.110988736152648926e-01 5.080831423401832581e-02 3.887248337268829346e-01
-1.988627463579177856e-01 -5.390900187194347382e-03 -3.908865451812744141e-01 1.371348276734352112e-02 1.378956884145736694e-01 7.598128914833068848e-02 1.362693607807159424e-01 3.040321469306945801e-01 -1.287389267235994339e-02 -7.277169078588485718e-02 -1.494211554527282715e-01 1.900935769081115723e-01 1.183000057935714722e-01 -7.545144110918045044e-02 -1.239478737115859985e-01 3.579166904091835022e-02 2.041898220777511597e-01 2.207091003656387329e-01 -1.931870728731155396e-01 1.560161858797073364e-01 2.039203494787216187e-01 2.422363162040710449e-01 -8.190739154815673828e-02 1.397069990634918213e-01 -1.140089780092239380e-01 1.171645671129226685e-01 2.582243457436561584e-02 1.227870061993598938e-01 -1.117809638381004333e-01 3.689741715788841248e-02 -3.968851268291473389e-02 4.847036302089691162e-01
1.582661867141723633e-01 7.108545303344726562e-02 1.524137705564498901e-01 -2.441927045583724976e-01 8.356808871030807495e-02 1.772896349430084229e-01 2.997831404209136963e-01 -2.342345267534255981e-01 5.688312463462352753e-03 2.429221421480178833e-01 -5.162287130951881409e-02 -5.427972879260778427e-03 -2.216998934745788574e-01 1.784560233354568481e-01 -1.892326623201370239e-01 -1.144296750426292419e-01 7.406490296125411987e-02 4.413826018571853638e-02 3.648997843265533447e-02 3.025731444358825684e-01 2.028644233942031860e-01 5.697974190115928650e-02 -2.275512665510177612e-01 2.432315349578857422e-01 -2.961337566375732422e-01 -1.945941150188446045e-01 6.779155135154724121e-02 -1.079149320721626282e-01 1.473038643598556519e-01 1.872364282608032227e-01 2.337922900915145874e-01 5.807969346642494202e-02
-2.470549345016479492e-01 8.383686095476150513e-02 -2.538962848484516144e-02 -1.454911381006240845e-01 1.022096499800682068e-01 -6.862188875675201416e-02 2.902307808399200439e-01 1.789922714233398438e-01 6.406293064355850220e-02 2.257210463285446167e-01 -1.434672176837921143e-01 1.460238993167877197e-01 -2.405205816030502319e-01 -1.196455210447311401e-01 2.555406838655471802e-02 -3.851525485515594482e-01 1.943373680114746094e-01 -1.890145475044846535e-03 -4.129868149757385254e-01 8.944462984800338745e-02 -1.773879826068878174e-01 2.345369569957256317e-02 -2.535254657268524170e-01 1.638415642082691193e-02 -3.585225716233253479e-02 -1.809604465961456299e-01 -2.198728471994400024e-01 1.645418405532836914e-01 -1.486966609954833984e-01 -1.129337251186370850e-01 -4.551532864570617676e-02 3.603830561041831970e-02
-4.073410853743553162e-02 2.145492136478424072e-01 1.003322750329971313e-01 -3.292111456394195557e-01 1.776035428047180176e-01 -7.529152929782867432e-02 3.745664656162261963e-01 1.498946398496627808e-01 2.491803281009197235e-02 5.368934199213981628e-02 -1.849450916051864624e-01 1.284937113523483276e-01 2.304619848728179932e-01 2.065067738294601440e-01 6.850401312112808228e-02 1.019898429512977600e-02 -5.136491730809211731e-02 5.474291741847991943e-03 -3.907763659954071045e-01 1.780732870101928711e-01 -1.300662606954574585e-01 -2.178396470844745636e-02 1.484168879687786102e-02 3.131795227527618408e-01 -9.108699858188629150e-02 2.927778363227844238e-01 -9.360005706548690796e-02 -4.971361532807350159e-02 -2.201707661151885986e-01 3.660919889807701111e-02 7.288290560245513916e-02 1.263163685798645020e-01
3.289702162146568298e-02 -9.794007241725921631e-02 4.027961567044258118e-02 1.265507936477661133e-01 2.812699079513549805e-01 3.527027368545532227e-01 2.976888716220855713e-01 3.776881396770477295e-01 2.591324970126152039e-02 -5.760353803634643555e-02 8.296771347522735596e-02 1.698994934558868408e-01 1.503018587827682495e-01 -2.738226056098937988e-01 -1.801264882087707520e-01 1.398096699267625809e-02 2.748049795627593994e-01 1.308818757534027100e-01 -1.191101148724555969e-01 2.062823176383972168e-01 3.373115509748458862e-02 -9.226581454277038574e-02 -2.581802755594253540e-02 1.918207108974456787e-01 -1.740031540393829346e-01 7.738563418388366699e-02 1.837153136730194092e-01 1.821792274713516235e-01 -1.049378961324691772e-01 4.965119808912277222e-02 2.223072201013565063e-01 6.599611788988113403e-02
-2.299688756465911865e-01 2.151377499103546143e-01 -3.912788629531860352e-02 2.201396971940994263e-02 -1.248628497123718262e-01 -1.122614443302154541e-01 2.329444140195846558e-01 2.052880078554153442e-02 2.878791391849517822e-01 5.732264369726181030e-02 -3.025867938995361328e-01 -8.249530196189880371e-02 7.930652052164077759e-02 8.897110819816589355e-02 -2.548563778400421143e-01 -3.787987828254699707e-01 1.821953803300857544e-01 -1.108457893133163452e-01 -1.454585939645767212e-01 1.500209569931030273e-01 1.332628130912780762e-01 1.161004900932312012e-01 -1.172166690230369568e-01 2.662314474582672119e-01 -1.303677409887313843e-01 -7.753843069076538086e-02 -7.776726782321929932e-02 -1.158365607261657715e-01 -2.974057495594024658e-01 2.397486865520477295e-01 7.737273722887039185e-02 9.681335836648941040e-02
-2.510075569152832031e-01 -1.499844193458557129e-01 -1.162904575467109680e-01 -9.395199269056320190e-02 1.434575021266937256e-01 3.041389584541320801e-01 2.083550542593002319e-01 2.745575308799743652e-01 -6.665309518575668335e-02 1.185940951108932495e-01 -3.659720718860626221e-01 -3.992125019431114197e-02 9.071209281682968140e-02 -1.106332521885633469e-02 -1.415285617113113403e-01 -2.059165090322494507e-01 1.612713485956192017e-01 -3.875420242547988892e-02 -2.596200406551361084e-01 6.509776413440704346e-02 5.926619470119476318e-02 1.967550814151763916e-01 -3.343054652214050293e-01 7.276262622326612473e-03 6.931600719690322876e-02 3.100754618644714355e-01 7.399471849203109741e-02 1.375937275588512421e-02 1.327645182609558105e-01 1.077549979090690613e-01 2.115458548069000244e-01 4.076574742794036865e-02
-3.039871752262115479e-01 1.976299434900283813e-01 1.042174175381660461e-01 -8.230427652597427368e-02 6.600001454353332520e-02 -8.090260624885559082e-02 3.006130456924438477e-01 5.066746473312377930e-02 -2.033319324254989624e-02 1.547015905380249023e-01 -1.815451681613922119e-01 1.901842206716537476e-01 2.010167390108108521e-01 -2.531672716140747070e-01 5.375188266043551266e-05 -2.609943747520446777e-01 1.179072260856628418e-01 2.571415007114410400e-01 -1.623495370149612427e-01 1.979518532752990723e-01 -6.328917294740676880e-02 -8.994245529174804688e-02 -3.449354171752929688e-01 1.416034251451492310e-01 -1.592907011508941650e-01 3.445591032505035400e-02 -2.786186039447784424e-01 1.813071370124816895e-01 3.856951836496591568e-03 -8.067199029028415680e-03 -1.726034134626388550e-01 1.316876113414764404e-01
2.249965816736221313e-01 1.899197697639465332e-01 2.134633213281631470e-01 -1.373592913150787354e-01 2.428625971078872681e-01 2.981509454548358917e-02 9.815652668476104736e-02 2.676171660423278809e-01 -2.452660053968429565e-01 1.033414006233215332e-01 2.006018999963998795e-03 -1.592836678028106689e-01 9.727020561695098877e-02 -1.365977674722671509e-01 1.050761640071868896e-01 -1.649931073188781738e-01 8.156177401542663574e-02 -8.665560185909271240e-02 -2.746743559837341309e-01 2.725067138671875000e-01 1.492681205272674561e-01 -3.760154917836189270e-02 -1.808882951736450195e-01 4.449620842933654785e-01 -6.379019469022750854e-02 -9.476125240325927734e-02 1.200167164206504822e-01 -1.982876807451248169e-01 -9.194931387901306152e-02 1.467817127704620361e-01 1.155852898955345154e-01 1.294177919626235962e-01
-1.844497025012969971e-01 8.593736588954925537e-02 -3.160337731242179871e-02 -3.365870937705039978e-02 8.138278871774673462e-02 1.853693723678588867e-01 2.876408100128173828e-01 3.983423113822937012e-01 -1.639600545167922974e-01 3.157506883144378662e-01 1.092535257339477539e-01 -7.696101907640695572e-03 7.511930016335099936e-05 -1.331469863653182983e-01 -1.498499698936939240e-02 -3.958081826567649841e-02 4.919836297631263733e-02 -7.358331233263015747e-02 -3.432748019695281982e-01 -4.146269336342811584e-02 9.773230552673339844e-02 2.168835885822772980e-02 -1.413120776414871216e-01 6.527312844991683960e-02 1.591516733169555664e-01 -8.462176471948623657e-02 -1.166791170835494995e-01 4.664591699838638306e-02 1.503630727529525757e-01 4.392020106315612793e-01 -2.549122273921966553e-01 1.598607003688812256e-01
9.754170663654804230e-03 -1.330235600471496582e-01 3.953094594180583954e-03 -1.844104081392288208e-01 1.322305351495742798e-01 -5.979636311531066895e-02 3.319150805473327637e-01 -8.127997862175107002e-04 9.587696939706802368e-02 3.073931336402893066e-01 -4.966901540756225586e-01 1.130036562681198120e-01 1.471062898635864258e-01 1.748847067356109619e-01 -1.384424269199371338e-01 1.985109411180019379e-02 2.394190281629562378e-01 -7.659319788217544556e-02 -2.155893146991729736e-01 2.693114578723907471e-01 1.071131750941276550e-01 1.096721738576889038e-01 -2.672240436077117920e-01 1.900509297847747803e-01 7.388138025999069214e-02 -7.168599963188171387e-02 -5.834201350808143616e-02 1.473832875490188599e-01 -1.122211143374443054e-01 1.361372470855712891e-01 2.472387440502643585e-02 3.651119396090507507e-02
-1.038496419787406921e-01 -1.153921335935592651e-01 -4.171198233962059021e-02 -1.361278742551803589e-01 6.758246570825576782e-02 1.595869213342666626e-01 3.540210127830505371e-01 1.008152440190315247e-01 1.289103478193283081e-01 1.700218617916107178e-01 -2.589298486709594727e-01 4.440749883651733398e-01 2.264120131731033325e-01 1.629608124494552612e-01 -1.327694952487945557e-01 -3.435616791248321533e-01 8.806444704532623291e-02 1.183919981122016907e-01 -1.297968775033950806e-01 1.697006672620773315e-01 1.498805880546569824e-01 -1.178304851055145264e-01 -1.236031353473663330e-01 -6.789381150156259537e-03 1.820690035820007324e-01 -1.259584873914718628e-01 -2.509420216083526611e-01 9.810721874237060547e-02 -7.734844833612442017e-02 1.216049790382385254e-01 -3.382436232641339302e-03 7.322937995195388794e-02
1.017721593379974365e-01 -1.508744508028030396e-01 -1.992158293724060059e-01 -2.615988850593566895e-01 3.307838439941406250e-01 1.376674026250839233e-01 2.004810571670532227e-01 1.046752035617828369e-01 -1.678541302680969238e-01 2.004318684339523315e-01 -8.212611079216003418e-02 1.632792949676513672e-01 -7.100209593772888184e-02 8.146779239177703857e-02 8.782991021871566772e-02 -9.267569333314895630e-02 2.565135657787322998e-01 -3.242763131856918335e-02 -9.182713180780410767e-02 6.490751355886459351e-02 -3.509830683469772339e-02 -7.197228819131851196e-02 -3.117333054542541504e-01 4.690722525119781494e-01 -1.699048578739166260e-01 -2.589175105094909668e-01 -1.470757275819778442e-01 -1.746947132050991058e-02 4.154594987630844116e-02 4.469566047191619873e-02 7.553940266370773315e-02 1.382683962583541870e-01
-3.371951878070831299e-01 5.758054181933403015e-02 1.982924789190292358e-01 1.461235061287879944e-02 2.636904716491699219e-01 3.899678960442543030e-02 2.214105278253555298e-01 1.356152743101119995e-01 7.120778411626815796e-02 2.665055096149444580e-01 -1.397198885679244995e-01 9.386503696441650391e-02 -2.312548458576202393e-01 7.278287410736083984e-02 -1.586656868457794189e-01 -3.421419858932495117e-01 -4.470366239547729492e-02 6.872024387121200562e-02 -2.494990676641464233e-01 6.381823122501373291e-02 -1.268364638090133667e-01 6.572296470403671265e-02 -3.326783776283264160e-01 -9.780909121036529541e-02 -1.814368516206741333e-01 2.008505724370479584e-02 1.568766236305236816e-01 2.427050471305847168e-01 -4.437968507409095764e-02 -1.382931619882583618e-01 1.952597945928573608e-01 9.894957393407821655e-02
-3.025704324245452881e-01 -4.904628172516822815e-02 1.467650085687637329e-01 1.153616905212402344e-01 4.541809856891632080e-02 2.570768892765045166e-01 -6.778092123568058014e-03 3.826358020305633545e-01 4.502950608730316162e-02 -1.029814481735229492e-01 -4.021456465125083923e-02 9.539461694657802582e-03 -9.369342029094696045e-02 1.543189305812120438e-02 -2.695870995521545410e-01 1.085599977523088455e-02 6.482873857021331787e-02 1.839814335107803345e-01 -2.715958654880523682e-02 2.109010517597198486e-01 4.227938354015350342e-01 -6.688104569911956787e-02 -5.626319348812103271e-02 3.343167304992675781e-01 -2.025589495897293091e-01 1.560029834508895874e-01 -5.822041071951389313e-03 1.909250319004058838e-01 -1.739717870950698853e-01 2.094801962375640869e-01 -4.363975673913955688e-02 3.319073468446731567e-02
5.901870876550674438e-02 -5.144587531685829163e-02 2.721676602959632874e-02 -3.031215369701385498e-01 2.464577704668045044e-01 -2.758198231458663940e-02 5.549000203609466553e-02 3.293515145778656006e-01 -2.335448265075683594e-01 1.494388878345489502e-01 -1.851869374513626099e-01 -1.099539622664451599e-01 2.426229044795036316e-02 1.817956268787384033e-01 -9.642852097749710083e-02 -8.744370937347412109e-02 2.442470788955688477e-01 -5.496058240532875061e-02 -1.385345011949539185e-01 -1.893667690455913544e-02 1.109850630164146423e-01 2.253296077251434326e-01 1.910242140293121338e-01 2.274576127529144287e-01 2.496928675100207329e-03 -7.136137783527374268e-02 -3.093304634094238281e-01 -1.867823153734207153e-01 -1.498137861490249634e-01 2.926542758941650391e-01 -2.064243517816066742e-02 2.767962813377380371e-01
-9.329930692911148071e-02 -1.386377122253179550e-02 3.406950235366821289e-01 5.806864425539970398e-02 2.665696144104003906e-01 4.120754450559616089e-02 1.973762214183807373e-01 1.293896883726119995e-01 -1.778207570314407349e-01 2.673539221286773682e-01 -1.160431876778602600e-01 1.301888227462768555e-01 -3.776653110980987549e-01 -2.219693362712860107e-02 -1.993843317031860352e-01 -2.166460454463958740e-01 8.702863007783889771e-02 -7.999189198017120361e-02 -4.667138755321502686e-01 9.734255075454711914e-02 -4.605522751808166504e-02 -5.864487588405609131e-02 -6.182806566357612610e-02 -2.179769799113273621e-02 -1.704014837741851807e-01 -4.025205969810485840e-03 1.281745731830596924e-01 9.123689681291580200e-02 -2.397893518209457397e-01 8.784700930118560791e-02 -3.531599417328834534e-02 9.207344800233840942e-02
5.750059150159358978e-03 1.462154239416122437e-01 1.324188262224197388e-01 7.243752479553222656e-02 3.650227785110473633e-01 -1.445942968130111694e-01 3.478551805019378662e-01 3.389208018779754639e-02 1.280185282230377197e-01 -4.049095883965492249e-02 -2.887282669544219971e-01 8.514944463968276978e-02 2.722088694572448730e-01 6.769261788576841354e-03 9.660574048757553101e-02 -1.454283893108367920e-01 7.222253829240798950e-02 5.945478379726409912e-02 -2.362611703574657440e-02 2.638855874538421631e-01 4.391953945159912109e-01 1.095366105437278748e-01 1.554951188154518604e-03 1.046281158924102783e-01 -1.530941426753997803e-01 5.416255071759223938e-02 -6.439923495054244995e-02 7.093786448240280151e-02 -7.353429682552814484e-03 1.819745302200317383e-01 2.992705106735229492e-01 1.147572174668312073e-01
-1.050224080681800842e-01 4.501212388277053833e-02 -3.224393427371978760e-01 -1.129688769578933716e-01 1.519810259342193604e-01 1.476358622312545776e-02 2.007163017988204956e-01 2.133439034223556519e-01 1.201905384659767151e-01 4.438343346118927002e-01 7.517572958022356033e-03 -9.305408224463462830e-03 2.027914822101593018e-01 -1.155693605542182922e-01 -7.351559121161699295e-03 -1.277956813573837280e-01 9.214237332344055176e-02 4.936951026320457458e-02 -3.090289048850536346e-02 7.061182707548141479e-02 2.336301952600479126e-01 3.239152580499649048e-02 -1.425061076879501343e-01 2.800218295305967331e-03 -2.058243602514266968e-01 6.093803420662879944e-02 -4.590003192424774170e-01 2.117826640605926514e-01 -1.573807299137115479e-01 1.841325312852859497e-01 1.583614945411682129e-01 -2.175184153020381927e-02
3.223718667868524790e-04 -1.405325233936309814e-01 1.387545466423034668e-01 -2.993781678378582001e-02 7.140407711267471313e-02 2.157258689403533936e-01 3.364549279212951660e-01 8.163809776306152344e-02 1.584522575139999390e-01 1.842787489295005798e-02 -2.618556916713714600e-01 -6.473565101623535156e-02 3.399586712475866079e-04 3.383909910917282104e-02 7.234755158424377441e-02 -6.075551360845565796e-02 1.965850144624710083e-01 -2.301806397736072540e-02 -9.557361155748367310e-02 1.079334020614624023e-01 -8.739753812551498413e-02 1.032147854566574097e-01 -1.557380259037017822e-01 1.424351632595062256e-01 -5.916423201560974121e-01 -1.647080779075622559e-01 5.153946205973625183e-02 -1.441522985696792603e-01 1.420320663601160049e-02 2.720761895179748535e-01 2.548523843288421631e-01 1.332148611545562744e-01
3.218576312065124512e-03 1.009534820914268494e-01 4.750520735979080200e-02 7.293677423149347305e-03 -1.540127247571945190e-01 3.460522294044494629e-01 1.377012282609939575e-01 3.647484779357910156e-01 -6.678102165460586548e-02 -9.785420447587966919e-02 -2.104049324989318848e-01 -9.056682884693145752e-02 2.236532866954803467e-01 2.855668589472770691e-02 -2.758364379405975342e-01 -2.082965821027755737e-01 1.680961251258850098e-01 1.938791871070861816e-01 -1.127937138080596924e-01 1.478139162063598633e-01 6.413385272026062012e-02 1.910566836595535278e-01 7.331251353025436401e-02 1.662492007017135620e-01 -3.134161531925201416e-01 -1.665746122598648071e-01 -3.809278085827827454e-02 2.507729642093181610e-02 1.550622284412384033e-02 3.065488934516906738e-01 1.167276203632354736e-01 2.127316743135452271e-01
-1.392803639173507690e-01 2.125765010714530945e-02 1.710963845252990723e-01 -1.759701818227767944e-01 3.595972359180450439e-01 8.185625821352005005e-02 1.738835126161575317e-01 2.230467200279235840e-01 4.791117459535598755e-02 -1.622242033481597900e-01 1.026389077305793762e-01 5.333913117647171021e-02 -8.227759599685668945e-02 1.191883981227874756e-01 -3.662567138671875000e-01 4.701774567365646362e-02 2.146271914243698120e-01 1.610282063484191895e-01 -1.923546195030212402e-01 1.691296100616455078e-01 -1.361400038003921509e-01 2.036525011062622070e-01 1.200762987136840820e-01 3.030691146850585938e-01 -1.159870997071266174e-01 3.560746908187866211e-01 -7.399676740169525146e-02 -4.572980478405952454e-02 3.452017158269882202e-02 1.706179231405258179e-01 1.285369396209716797e-01 7.798147201538085938e-02
-1.419848054647445679e-01 -6.545133888721466064e-02 -2.558498084545135498e-01 -9.676463156938552856e-02 1.398648917675018311e-01 3.403753787279129028e-02 2.562569379806518555e-01 2.901313304901123047e-01 2.781808003783226013e-02 -9.107317775487899780e-03 -9.373305737972259521e-02 9.993126988410949707e-02 -1.769962310791015625e-01 -7.099340856075286865e-02 6.559484452009201050e-02 4.767841100692749023e-02 1.340644955635070801e-01 1.552607268095016479e-01 -1.110380664467811584e-01 1.003598049283027649e-01 3.788195922970771790e-02 3.253819793462753296e-02 -5.143804010003805161e-03 1.577052623033523560e-01 -1.105778589844703674e-01 2.913259863853454590e-01 -5.621830746531486511e-02 2.219901978969573975e-02 -1.653674989938735962e-01 1.778806000947952271e-01 -1.805516481399536133e-01 6.191820502281188965e-01
-1.513348370790481567e-01 2.641065120697021484e-01 4.914545640349388123e-02 1.672281511127948761e-02 2.326972782611846924e-01 -7.380311191082000732e-02 1.875031292438507080e-01 -1.678353101015090942e-01 1.595501750707626343e-01 1.076660081744194031e-01 -1.828140616416931152e-01 2.445969432592391968e-01 -6.800674647092819214e-02 -1.199710369110107422e-01 -1.059232186526060104e-02 -1.582746952772140503e-01 -2.220950275659561157e-01 3.513140603899955750e-02 -2.927443683147430420e-01 2.071866691112518311e-01 2.600674629211425781e-01 -5.703243613243103027e-02 -1.579517722129821777e-01 1.639769673347473145e-01 -2.685163915157318115e-01 -2.373573035001754761e-01 -2.232939377427101135e-02 -8.997315913438796997e-02 -2.563667893409729004e-01 2.109264135360717773e-01 1.229859441518783569e-01 2.072871625423431396e-01
-1.219273880124092102e-01 2.416212707757949829e-01 1.244603469967842102e-01 -1.924609020352363586e-02 3.894163668155670166e-01 -1.362360119819641113e-01 3.069221079349517822e-01 -4.559705033898353577e-02 -2.509417571127414703e-02 2.814621329307556152e-01 -6.636753678321838379e-02 1.349336355924606323e-01 4.201835021376609802e-02 2.124455273151397705e-01 2.326924726366996765e-02 -1.020758897066116333e-01 2.509360313415527344e-01 -1.084537878632545471e-01 -5.109194517135620117e-01 1.633818149566650391e-01 -1.209278777241706848e-01 -6.538555771112442017e-02 1.321216523647308350e-01 7.422463595867156982e-02 -2.397806569933891296e-02 1.289460156112909317e-02 -1.404276788234710693e-01 9.452516213059425354e-03 -1.797159165143966675e-01 5.931135639548301697e-02 1.781279919669032097e-03 1.529293507337570190e-01
-3.180074393749237061e-01 -1.722482778131961823e-02 -1.059973835945129395e-01 3.557801991701126099e-02 1.985810250043869019e-01 -8.427578955888748169e-02 4.288462102413177490e-01 -1.263611018657684326e-01 -9.761510044336318970e-02 2.024388164281845093e-01 1.879396885633468628e-01 2.265076041221618652e-01 -1.066755875945091248e-01 8.090716600418090820e-02 3.752107918262481689e-02 -2.503662742674350739e-02 2.414289414882659912e-01 -1.657658666372299194e-01 -4.457268118858337402e-02 2.769900299608707428e-02 2.162684351205825806e-01 -1.032593175768852234e-01 -9.097085148096084595e-02 4.360215365886688232e-02 -2.572873532772064209e-01 3.284198045730590820e-02 -8.588740229606628418e-02 2.469460368156433105e-01 -3.071094751358032227e-01 3.013565838336944580e-01 3.105833008885383606e-02 6.855768710374832153e-02
-1.005168557167053223e-01 1.681794226169586182e-02 9.929096698760986328e-02 -1.553183794021606445e-01 1.317367553710937500e-01 1.061976328492164612e-01 1.154167130589485168e-01 3.236221373081207275e-01 8.615921437740325928e-02 1.511445343494415283e-01 -3.032409250736236572e-01 -3.607887402176856995e-02 -1.651955097913742065e-01 -2.671850621700286865e-01 -2.033205628395080566e-01 1.864182949066162109e-01 1.518467515707015991e-01 1.147690322250127792e-02 -5.526762083172798157e-02 1.401786804199218750e-01 1.422414481639862061e-01 -4.405966997146606445e-01 -7.381413015536963940e-04 3.447177708148956299e-01 -2.233015894889831543e-01 5.706105008721351624e-02 -8.067347109317779541e-02 1.771989315748214722e-01 -4.530109465122222900e-02 1.515452712774276733e-01 -1.146290525794029236e-01 4.883602261543273926e-02
-2.056237496435642242e-02 8.929258584976196289e-02 -2.562845684587955475e-02 -4.062627255916595459e-02 2.918165624141693115e-01 2.312788665294647217e-01 1.377768516540527344e-01 1.269260048866271973e-01 -1.886325329542160034e-01 -1.196889281272888184e-01 5.108300130814313889e-03 1.667833626270294189e-01 1.340991407632827759e-01 -2.241679131984710693e-01 6.292880326509475708e-02 5.266818031668663025e-02 2.220514118671417236e-01 1.757619827985763550e-01 -1.926837116479873657e-01 1.552827358245849609e-01 9.223362430930137634e-03 -5.707615613937377930e-02 -1.608575135469436646e-01 2.942449748516082764e-01 -5.614143013954162598e-01 -4.145653918385505676e-02 2.370548807084560394e-02 -1.849943958222866058e-02 -1.376286447048187256e-01 -2.410799823701381683e-02 -8.231912553310394287e-02 2.479796558618545532e-01
-1.135400980710983276e-01 -4.399972502142190933e-03 9.773858822882175446e-03 1.397995278239250183e-02 1.786411404609680176e-01 1.120361983776092529e-01 2.728345692157745361e-01 2.955918312072753906e-01 -6.958895176649093628e-02 -3.280315697193145752e-01 5.448122695088386536e-02 1.765393018722534180e-01 1.832351386547088623e-01 -2.628734707832336426e-01 -5.398111790418624878e-02 6.929811835289001465e-02 -4.993621259927749634e-02 8.725088089704513550e-02 -8.270980417728424072e-02 3.344094753265380859e-01 1.820896267890930176e-01 3.489487618207931519e-02 -3.351910114288330078e-01 3.333388864994049072e-01 -1.214663758873939514e-01 -2.112627588212490082e-02 -2.205248735845088959e-02 1.895217001438140869e-01 -9.236047416925430298e-02 -6.280022114515304565e-02 4.929389059543609619e-02 2.653610110282897949e-01
-1.008645519614219666e-01 1.335501968860626221e-01 8.274541050195693970e-02 2.016360610723495483e-01 1.738561689853668213e-01 1.039288491010665894e-01 3.000569939613342285e-01 -1.074417382478713989e-01 1.569943726062774658e-01 2.659590542316436768e-01 -2.365524917840957642e-01 8.871442824602127075e-02 -1.374135911464691162e-01 6.826316006481647491e-03 -7.434236258268356323e-02 -1.239110436290502548e-02 8.003626018762588501e-02 -1.730175465345382690e-01 -3.117872774600982666e-01 7.957716286182403564e-02 1.246009618043899536e-01 -2.676927447319030762e-01 6.347611080855131149e-03 6.958682090044021606e-02 -4.516098499298095703e-01 1.530274748802185059e-02 -1.991055011749267578e-01 9.075662493705749512e-02 -2.468365132808685303e-01 1.434727460145950317e-01 1.304753571748733521e-01 1.245375126600265503e-01
-9.294994175434112549e-02 3.079348802566528320e-01 1.077925190329551697e-01 -1.996404118835926056e-02 2.393709123134613037e-01 1.519494224339723587e-02 9.184141457080841064e-02 -4.711328074336051941e-02 6.903999298810958862e-02 1.022770032286643982e-01 -1.932545602321624756e-01 1.141526699066162109e-01 2.396180927753448486e-01 -2.077852375805377960e-02 -1.888776570558547974e-02 -4.114251136779785156e-01 2.005812898278236389e-02 3.365897387266159058e-02 1.028082147240638733e-01 2.948216199874877930e-01 4.115132987499237061e-01 8.415404707193374634e-02 -1.851203441619873047e-01 1.606331318616867065e-01 -2.326841205358505249e-01 2.153070420026779175e-01 3.871163725852966309e-02 -1.440797001123428345e-02 -1.535020619630813599e-01 9.163543581962585449e-02 2.314268797636032104e-01 2.796610817313194275e-03
-2.196014672517776489e-01 1.116864308714866638e-01 7.967048883438110352e-02 -2.670205831527709961e-01 -1.000573262572288513e-01 2.239143252372741699e-01 2.219149619340896606e-01 1.001813411712646484e-01 1.373630315065383911e-01 2.284080255776643753e-03 -1.266823410987854004e-01 -1.402225345373153687e-01 -1.940045058727264404e-01 -1.075779125094413757e-01 -1.335576772689819336e-01 -1.512151211500167847e-01 8.377911150455474854e-02 -3.948310855776071548e-03 -6.167111918330192566e-02 1.539334887638688087e-03 -4.687814041972160339e-03 9.367644041776657104e-02 6.459672749042510986e-02 2.692662179470062256e-01 -4.789737462997436523e-01 -1.238828971982002258e-01 -2.855566143989562988e-01 -1.250683218240737915e-01 6.924716383218765259e-02 2.125901579856872559e-01 -1.955146342515945435e-02 3.302868306636810303e-01
-2.158509492874145508e-01 -5.968125164508819580e-02 -2.797213792800903320e-01 -2.895864248275756836e-01 -1.376288663595914841e-02 1.149489078670740128e-02 2.509784102439880371e-01 2.841927111148834229e-01 -4.910606518387794495e-02 2.070273160934448242e-01 -1.818683743476867676e-01 2.077666111290454865e-03 4.036866873502731323e-02 4.628370050340890884e-03 -8.917729556560516357e-02 -1.252540200948715210e-01 2.808376848697662354e-01 -7.185757905244827271e-02 -2.406315207481384277e-01 -4.703933745622634888e-02 2.363128066062927246e-01 2.014123648405075073e-01 -1.970608159899711609e-02 1.114316955208778381e-01 -4.047651216387748718e-02 -4.201798513531684875e-02 5.567660182714462280e-02 -1.994169801473617554e-01 -1.737154275178909302e-01 2.291294485330581665e-01 -2.214494645595550537e-01 3.296468555927276611e-01
-2.599832415580749512e-01 2.534016072750091553e-01 2.662989869713783264e-02 -1.639112979173660278e-01 1.754043251276016235e-01 1.548353880643844604e-01 1.644226908683776855e-01 2.841270267963409424e-01 5.484569817781448364e-02 2.285577207803726196e-01 -2.784842848777770996e-01 -8.818772435188293457e-02 -1.739401966333389282e-01 -3.012407124042510986e-01 -1.723110526800155640e-01 -1.943749636411666870e-01 2.343322336673736572e-02 1.982531547546386719e-01 -7.563606649637222290e-02 7.826957851648330688e-02 -4.639966413378715515e-02 1.171652078628540039e-01 -2.694448530673980713e-01 -6.458661705255508423e-02 -2.279832065105438232e-01 8.602560311555862427e-02 2.039286941289901733e-01 1.921268850564956665e-01 2.379738986492156982e-01 6.554204970598220825e-02 5.412384867668151855e-02 5.458250641822814941e-02
-1.402279585599899292e-01 1.177478879690170288e-01 -1.084177196025848389e-01 -4.925531148910522461e-02 -3.859423473477363586e-02 -2.423931658267974854e-01 1.834079474210739136e-01 1.484440863132476807e-01 2.355142235755920410e-01 1.808370053768157959e-01 -1.982486248016357422e-01 -1.499469112604856491e-02 -9.034916013479232788e-02 1.685372591018676758e-01 -4.717615619301795959e-02 1.654294505715370178e-02 1.127019971609115601e-01 1.497519761323928833e-01 -8.897241950035095215e-02 2.095125466585159302e-01 2.569746673107147217e-01 3.015897572040557861e-01 -3.107908964157104492e-01 1.593652814626693726e-01 8.529114723205566406e-02 -3.348407521843910217e-02 -2.383451014757156372e-01 -8.714010939002037048e-03 -2.385721206665039062e-01 7.495754212141036987e-02 1.967363655567169189e-01 3.703641593456268311e-01
-9.588735178112983704e-03 5.549886263906955719e-03 1.370546966791152954e-01 -6.540846824645996094e-02 2.240241467952728271e-01 4.791337251663208008e-02 2.317072600126266479e-01 3.877836763858795166e-01 2.982934564352035522e-02 -1.262363940477371216e-01 3.156028315424919128e-02 1.367469131946563721e-01 -1.889477670192718506e-01 5.561010539531707764e-02 -3.572636544704437256e-01 1.014507636427879333e-01 1.798443049192428589e-01 5.058265104889869690e-02 -2.504153549671173096e-01 2.433235049247741699e-01 -4.106647893786430359e-02 2.089988887310028076e-01 1.031209602952003479e-01 2.681367695331573486e-01 -1.372515112161636353e-01 3.311440348625183105e-01 7.842942327260971069e-02 -5.032435059547424316e-02 7.387178391218185425e-02 2.409624904394149780e-01 1.421689093112945557e-01 -3.739524260163307190e-02
-1.030346602201461792e-01 2.586472332477569580e-01 1.874371469020843506e-01 -1.674854308366775513e-01 1.196013242006301880e-01 -5.967200174927711487e-02 2.618608474731445312e-01 -4.050496965646743774e-02 3.761956468224525452e-02 4.177396744489669800e-02 -2.315490245819091797e-01 1.460630446672439575e-01 -4.095217154826968908e-04 -2.834469079971313477e-01 4.848192632198333740e-02 -2.525627315044403076e-01 -1.653498709201812744e-01 4.867004603147506714e-02 -1.597388684749603271e-01 1.831493079662322998e-01 -2.907649986445903778e-02 -1.299470663070678711e-02 -4.338138103485107422e-01 6.338196992874145508e-02 -2.665084600448608398e-01 -1.361087113618850708e-01 -3.556830883026123047e-01 1.386784017086029053e-02 -1.830313950777053833e-01 8.493842557072639465e-03 1.886686496436595917e-02 1.202279999852180481e-01
-1.068513989448547363e-01 9.459533542394638062e-02 1.030367836356163025e-01 -9.494432806968688965e-02 1.474709436297416687e-02 3.579773604869842529e-01 2.240924090147018433e-01 3.647185564041137695e-01 -6.331377476453781128e-02 2.099502682685852051e-01 -2.970063686370849609e-01 1.036900281906127930e-02 -7.337204366922378540e-02 -1.657325178384780884e-01 -2.403668612241744995e-01 1.631767898797988892e-01 -7.899244129657745361e-02 1.826556921005249023e-01 -1.127885840833187103e-02 1.150254309177398682e-01 3.174375295639038086e-01 -3.087989091873168945e-01 -1.468022614717483521e-01 1.010101437568664551e-01 -2.483127117156982422e-01 1.428909413516521454e-02 -1.052301377058029175e-01 3.192699700593948364e-02 -1.173493042588233948e-01 9.405141323804855347e-02 -1.197602003812789917e-01 5.464483425021171570e-02
-9.129194915294647217e-02 -7.826629281044006348e-02 -6.303453445434570312e-02 -2.715212106704711914e-01 1.266860123723745346e-02 7.169624418020248413e-02 2.953919172286987305e-01 1.570220589637756348e-01 3.563706874847412109e-01 3.933440744876861572e-01 1.281411945819854736e-01 9.903497062623500824e-03 3.204790353775024414e-01 -1.128554716706275940e-01 -7.253293693065643311e-02 -1.195996105670928955e-01 -5.244424194097518921e-02 1.659852713346481323e-01 -3.133233264088630676e-02 2.875830531120300293e-01 5.716788768768310547e-02 2.081799553707242012e-03 2.969280071556568146e-02 2.845592200756072998e-01 -8.184357732534408569e-02 -1.703135669231414795e-02 -2.351736575365066528e-01 1.676768511533737183e-01 -1.324622780084609985e-01 1.825060546398162842e-01 1.259637027978897095e-01 3.370850905776023865e-02
-5.493165925145149231e-02 1.909793764352798462e-01 1.036789342761039734e-01 -7.709029316902160645e-02 2.184290140867233276e-01 -5.640979483723640442e-02 3.255658745765686035e-01 -1.247202791273593903e-02 1.648499071598052979e-01 1.741172224283218384e-01 2.266039103269577026e-01 -1.413792967796325684e-01 -6.349435448646545410e-02 1.581258177757263184e-01 -7.914099842309951782e-02 -1.475948691368103027e-01 1.842457354068756104e-01 6.297527253627777100e-02 -4.035513401031494141e-01 2.599543891847133636e-02 3.423535525798797607e-01 5.769067630171775818e-02 -6.452888716012239456e-03 1.459886580705642700e-01 -3.186758458614349365e-01 4.951720312237739563e-02 -2.665481343865394592e-02 -2.443027347326278687e-01 -2.184801697731018066e-01 2.073925435543060303e-01 -4.663802683353424072e-02 -1.454110443592071533e-02
-1.445913314819335938e-01 1.100592091679573059e-01 -1.719440370798110962e-01 -1.704387813806533813e-01 1.274093240499496460e-01 4.245341941714286804e-02 1.887452453374862671e-01 1.495946496725082397e-01 1.675232872366905212e-02 -1.676111370325088501e-01 -4.153933748602867126e-02 -1.028017550706863403e-01 -6.347122788429260254e-02 9.049560129642486572e-02 -1.526038646697998047e-01 -2.651596665382385254e-01 6.609190255403518677e-02 6.714846938848495483e-02 -1.320661455392837524e-01 -2.898617088794708252e-02 -3.746750205755233765e-02 8.228392340242862701e-03 -1.816195845603942871e-01 9.495729207992553711e-02 -5.094465017318725586e-01 -3.111729323863983154e-01 5.307921022176742554e-02 -2.359813265502452850e-02 9.051352739334106445e-02 3.486911654472351074e-01 5.954896286129951477e-02 3.494974672794342041e-01
2.230336964130401611e-01 1.655382215976715088e-01 1.364952623844146729e-01 1.063435059040784836e-02 3.285456001758575439e-01 1.757727265357971191e-01 3.522492945194244385e-01 -2.350266836583614349e-02 -1.150162443518638611e-01 2.096259593963623047e-01 -3.337712958455085754e-02 1.181804239749908447e-01 -9.717103838920593262e-02 3.539255857467651367e-01 -1.633962988853454590e-01 -3.229050934314727783e-01 1.184745132923126221e-02 -6.155636906623840332e-02 -2.582984566688537598e-01 1.638536602258682251e-01 1.548126190900802612e-01 -1.925222459249198437e-03 -2.493045926094055176e-01 -2.583724074065685272e-02 -1.127503737807273865e-01 4.938491061329841614e-02 -1.216914653778076172e-01 -7.281675934791564941e-02 2.066338807344436646e-01 1.980984210968017578e-01 2.543802000582218170e-02 2.404114603996276855e-02
-2.742483913898468018e-01 1.849311590194702148e-01 1.284891217947006226e-01 -1.503846794366836548e-01 4.503237307071685791e-01 -1.492773890495300293e-01 2.134892791509628296e-01 -4.568896442651748657e-02 -6.846537347882986069e-03 7.530610263347625732e-02 -1.565120816230773926e-01 2.384285330772399902e-01 2.393767237663269043e-01 8.134801685810089111e-02 1.655991822481155396e-01 -1.962664276361465454e-01 -4.319032281637191772e-02 -9.500338137149810791e-02 -3.095374703407287598e-01 6.664489954710006714e-02 1.307690283283591270e-03 1.844274811446666718e-02 -1.929961591958999634e-01 2.177590429782867432e-01 -2.529598474502563477e-01 1.681028157472610474e-01 -1.611205786466598511e-01 -1.051225587725639343e-01 -8.713740110397338867e-02 8.414275199174880981e-02 1.179987341165542603e-01 -8.825938403606414795e-02
1.534106023609638214e-02 1.093536149710416794e-02 1.931350305676460266e-02 -9.465176612138748169e-02 2.161529287695884705e-02 1.139872614294290543e-02 1.428384482860565186e-01 1.966860890388488770e-01 2.567214667797088623e-01 3.601280748844146729e-01 1.021317578852176666e-02 2.979569137096405029e-01 -8.709266781806945801e-02 1.448882073163986206e-01 -1.326928734779357910e-01 -2.527975142002105713e-01 2.800234854221343994e-01 7.819834165275096893e-03 -1.445193439722061157e-01 2.530325651168823242e-01 -6.198691204190254211e-02 2.856479883193969727e-01 1.113396137952804565e-01 3.098484575748443604e-01 -1.165056079626083374e-01 -2.897375524044036865e-01 -1.756116896867752075e-01 2.472305297851562500e-02 -1.071920543909072876e-01 3.215663367882370949e-03 6.196345016360282898e-02 1.857899278402328491e-01
-5.155914928764104843e-03 1.054649800062179565e-01 1.695633679628372192e-01 -8.209692686796188354e-02 2.203814536333084106e-01 8.833643049001693726e-02 1.815922111272811890e-01 1.458267271518707275e-01 -3.145258501172065735e-02 2.087235450744628906e-02 1.695993542671203613e-01 4.849097505211830139e-02 -5.497184768319129944e-02 2.239562124013900757e-01 -3.199567198753356934e-01 -1.679156124591827393e-01 3.938217461109161377e-02 1.545455213636159897e-02 -1.153022274374961853e-01 2.788384072482585907e-02 2.416787594556808472e-01 9.506438672542572021e-02 -4.314059317111968994e-01 -1.148329675197601318e-02 1.799220442771911621e-01 6.684714555740356445e-02 -5.967226251959800720e-02 3.187496364116668701e-01 2.342705577611923218e-01 3.050068020820617676e-01 -8.127887547016143799e-02 2.457410842180252075e-01
-2.218679040670394897e-01 1.893231645226478577e-02 -3.539843261241912842e-01 -1.157592311501502991e-01 1.608113795518875122e-01 -2.296601980924606323e-02 2.915442287921905518e-01 1.298328191041946411e-01 -2.592531219124794006e-02 -7.863673567771911621e-02 -6.336057186126708984e-02 2.513757050037384033e-01 -9.239826351404190063e-02 -1.032087579369544983e-01 4.305364564061164856e-02 1.933688372373580933e-01 1.527477502822875977e-01 1.338571757078170776e-01 -5.582395941019058228e-02 2.252529710531234741e-01 1.950576007366180420e-01 1.644810587167739868e-01 -1.752213388681411743e-02 1.339957863092422485e-01 -2.718802690505981445e-01 1.605807542800903320e-01 1.813937909901142120e-02 7.812451571226119995e-02 -5.383382365107536316e-02 1.768949627876281738e-01 -1.220755204558372498e-01 4.661287665367126465e-01
-1.605482399463653564e-01 3.964459523558616638e-02 -2.497330158948898315e-01 -7.378708571195602417e-02 1.520886123180389404e-01 -1.744423806667327881e-01 3.838502764701843262e-01 1.356049329042434692e-01 1.291924566030502319e-01 1.803363300859928131e-02 -3.259580209851264954e-02 1.637802869081497192e-01 2.189658582210540771e-03 -1.399336308240890503e-01 6.266999244689941406e-02 1.005849242210388184e-01 8.242360502481460571e-02 1.055279746651649475e-01 -1.606616824865341187e-01 1.176629513502120972e-01 1.464605182409286499e-01 1.531172543764114380e-01 -1.532558649778366089e-01 -3.696132218465209007e-03 -2.991306483745574951e-01 2.390549331903457642e-01 2.936665154993534088e-02 7.639490067958831787e-02 -2.365386486053466797e-01 6.584641337394714355e-02 -1.562969684600830078e-01 4.929442405700683594e-01
-6.455871462821960449e-02 2.419973462820053101e-01 4.134718328714370728e-02 -1.610214412212371826e-01 1.155411303043365479e-01 2.742906510829925537e-01 2.573686651885509491e-02 2.125888913869857788e-01 -1.068537980318069458e-01 1.459580957889556885e-01 -3.061238527297973633e-01 1.594396308064460754e-02 -5.097106471657752991e-02 -1.654605418443679810e-01 -1.725979596376419067e-01 -2.110318243503570557e-01 1.848136819899082184e-02 1.816519051790237427e-01 4.475979134440422058e-03 2.952230572700500488e-01 -1.599378436803817749e-01 2.680273652076721191e-01 -2.690737135708332062e-02 1.910599917173385620e-01 -1.849401444196701050e-01 1.457327306270599365e-01 2.556335031986236572e-01 2.702160775661468506e-01 -5.672355741262435913e-02 1.890309453010559082e-01 1.533240079879760742e-02 2.367474585771560669e-01
1.168283224105834961e-01 1.214966177940368652e-01 -1.031807288527488708e-01 -1.823872178792953491e-01 3.679459393024444580e-01 5.671275779604911804e-03 2.543920278549194336e-01 2.121393680572509766e-01 -5.124863982200622559e-02 -7.171922177076339722e-02 1.860851049423217773e-02 -3.037256002426147461e-01 -8.305646479129791260e-02 2.164050750434398651e-02 1.953428089618682861e-01 -6.898115575313568115e-02 1.934199966490268707e-02 -7.486125826835632324e-02 -5.708291530609130859e-01 6.254303455352783203e-02 2.070807516574859619e-01 -1.490170694887638092e-02 -8.345418423414230347e-02 1.244453862309455872e-01 3.415225306525826454e-03 4.962274059653282166e-02 8.938403427600860596e-02 -6.274531036615371704e-02 -2.305060178041458130e-01 1.931570023298263550e-01 -1.201804131269454956e-01 1.063769087195396423e-01
-1.351715251803398132e-02 -2.195631414651870728e-01 -3.846288025379180908e-01 2.864518761634826660e-02 1.219893898814916611e-02 1.759607493877410889e-01 4.351314306259155273e-01 2.101849168539047241e-01 -1.076190918684005737e-01 -5.151214078068733215e-02 -4.470636695623397827e-02 -1.159945279359817505e-01 1.191717237234115601e-01 1.700273603200912476e-01 -5.057657882571220398e-02 -2.103513330221176147e-01 1.318028569221496582e-01 1.544606536626815796e-01 -1.839487999677658081e-01 3.453015685081481934e-01 2.491683363914489746e-01 -2.573279105126857758e-02 5.350391939282417297e-02 7.782834768295288086e-02 -1.020342186093330383e-01 9.887912124395370483e-02 8.457026630640029907e-02 -1.162696070969104767e-02 -2.810104787349700928e-01 8.036483824253082275e-02 -7.149185985326766968e-03 1.992403715848922729e-01
-2.180464863777160645e-01 1.797970267944037914e-03 -2.992146313190460205e-01 -2.029169350862503052e-02 3.017977774143218994e-01 1.711824908852577209e-02 2.081531584262847900e-01 3.778398334980010986e-01 -9.203521534800529480e-03 -4.931943258270621300e-04 -7.369562238454818726e-02 1.636750996112823486e-01 -6.281305849552154541e-02 -1.659799814224243164e-01 1.757052540779113770e-01 -1.538541615009307861e-01 -1.158714145421981812e-01 1.114363670349121094e-01 -2.754701077938079834e-01 9.261852502822875977e-02 -7.638680934906005859e-02 -1.710508763790130615e-01 1.297352910041809082e-01 3.126977980136871338e-01 -9.605208784341812134e-02 -2.063816189765930176e-01 -2.644032537937164307e-01 -6.754220277070999146e-02 -1.244114786386489868e-01 1.694917529821395874e-01 -1.086159199476242065e-01 -1.561981439590454102e-01
-4.223743453621864319e-02 8.259659633040428162e-03 8.600498735904693604e-02 -2.049946933984756470e-01 3.310045003890991211e-01 6.849960982799530029e-02 2.045205533504486084e-01 3.373714685440063477e-01 6.891673058271408081e-02 -1.837175488471984863e-01 -2.222659811377525330e-02 1.278130710124969482e-01 -1.129199489951133728e-01 -1.911111921072006226e-02 -3.045813739299774170e-01 1.278938800096511841e-01 9.199039638042449951e-02 7.316209375858306885e-02 -2.664521932601928711e-01 2.183949500322341919e-01 -4.308945313096046448e-02 2.620775401592254639e-01 1.062841042876243591e-01 2.480671256780624390e-01 -1.944360285997390747e-01 3.407715857028961182e-01 9.907068684697151184e-03 -2.530284225940704346e-02 8.976230770349502563e-02 1.781120449304580688e-01 1.435522437095642090e-01 -1.015311628580093384e-01
-2.585550248622894287e-01 1.202714666724205017e-01 8.812789618968963623e-02 -3.192444145679473877e-02 1.007975488901138306e-01 1.921261101961135864e-01 5.315879732370376587e-02 2.903786003589630127e-01 1.028442848473787308e-02 -1.910675615072250366e-01 -9.743276983499526978e-02 -2.518006227910518646e-02 5.842318013310432434e-02 -2.474030293524265289e-02 -8.412325382232666016e-02 6.179475039243698120e-02 2.883623540401458740e-01 -2.695415541529655457e-02 -1.507978737354278564e-01 3.001219332218170166e-01 5.298066139221191406e-01 -6.313715875148773193e-02 -9.424042887985706329e-03 1.461217403411865234e-01 -2.327519655227661133e-01 1.534027457237243652e-01 -2.063609845936298370e-02 2.190568745136260986e-01 2.042040079832077026e-01 1.782520562410354614e-01 8.374659717082977295e-02 6.783222407102584839e-02
-1.666259318590164185e-01 1.716079860925674438e-01 2.503058314323425293e-02 3.962945193052291870e-02 1.044149473309516907e-01 -1.095635741949081421e-01 3.851016163825988770e-01 -1.822904497385025024e-02 1.227573007345199585e-01 1.589792370796203613e-01 -7.374928146600723267e-02 7.868531346321105957e-02 5.949890706688165665e-03 1.162877008318901062e-01 -8.786101639270782471e-02 -2.698995172977447510e-01 4.156755506992340088e-01 3.278939798474311829e-02 -3.375117778778076172e-01 1.083630919456481934e-01 1.357731819152832031e-01 7.220505923032760620e-02 5.082113668322563171e-02 -2.675188519060611725e-02 3.198726847767829895e-02 -8.004593104124069214e-02 -2.219207137823104858e-01 -1.684742234647274017e-02 -4.389019012451171875e-01 -1.250097528100013733e-03 5.398183688521385193e-02 2.096935957670211792e-01
-1.457650512456893921e-01 2.577590048313140869e-01 1.446559727191925049e-01 -2.140167541801929474e-02 4.915527999401092529e-02 2.824914455413818359e-01 -9.145304560661315918e-03 2.608765363693237305e-01 -3.381193280220031738e-01 2.716813087463378906e-01 -2.116054594516754150e-01 -9.588986635208129883e-02 9.298066794872283936e-02 -1.252280175685882568e-01 -1.708166599273681641e-01 6.210165098309516907e-03 1.183792278170585632e-01 4.999824613332748413e-02 -1.123107746243476868e-01 4.611009359359741211e-02 1.184304356575012207e-01 4.288735240697860718e-02 -3.515782356262207031e-01 3.261146843433380127e-01 -1.619917154312133789e-01 1.937004625797271729e-01 1.061834171414375305e-01 4.262915998697280884e-02 1.651052013039588928e-02 1.451295763254165649e-01 8.175021409988403320e-02 2.509424090385437012e-01
-1.101288646459579468e-01 2.690003216266632080e-01 2.228720039129257202e-01 -1.099843811243772507e-02 3.774259984493255615e-01 -3.090943396091461182e-02 2.370825260877609253e-01 1.984760165214538574e-01 -2.739896476268768311e-01 5.509353429079055786e-02 -3.001599200069904327e-02 2.008000910282135010e-01 2.001395635306835175e-02 2.328120768070220947e-01 -2.418780773878097534e-01 -3.201458454132080078e-01 1.133555844426155090e-01 5.863611027598381042e-02 -1.113037988543510437e-01 -9.550466202199459076e-03 -6.092028226703405380e-03 2.609409764409065247e-02 -1.707267910242080688e-01 3.130576759576797485e-02 -4.174740239977836609e-02 -2.802124619483947754e-01 -2.962027788162231445e-01 8.811060339212417603e-02 -1.232748925685882568e-01 1.953416317701339722e-01 3.465906903147697449e-02 -4.304176941514015198e-02
3.013735637068748474e-02 1.595227718353271484e-01 1.199128255248069763e-01 1.759373843669891357e-01 3.481997847557067871e-01 5.786415189504623413e-02 4.583263099193572998e-01 1.279227286577224731e-01 1.968149691820144653e-01 -1.853340188972651958e-03 -4.031479060649871826e-01 8.182179927825927734e-02 3.475103899836540222e-02 -2.010582685470581055e-01 2.420638687908649445e-02 -1.197957247495651245e-01 -3.792825341224670410e-02 6.996184587478637695e-02 -2.059617936611175537e-01 -5.834681168198585510e-02 2.579708099365234375e-01 2.678008377552032471e-01 1.128022521734237671e-01 8.789022266864776611e-02 -1.730731129646301270e-01 -1.303179934620857239e-02 3.218533471226692200e-02 6.214073672890663147e-02 -1.852159053087234497e-01 1.777686923742294312e-01 6.567119620740413666e-03 3.027251176536083221e-02
-7.095111161470413208e-02 1.503835320472717285e-01 -4.459994658827781677e-02 -2.364607453346252441e-01 3.709030449390411377e-01 7.919260859489440918e-02 4.188089370727539062e-01 6.192552298307418823e-02 -1.022106781601905823e-01 2.218144573271274567e-02 -9.304222464561462402e-02 1.820971816778182983e-01 2.659755647182464600e-01 2.329980880022048950e-01 3.134770318865776062e-02 -7.903711497783660889e-02 -4.126452282071113586e-02 1.595472916960716248e-02 -4.548893868923187256e-01 1.223762407898902893e-01 -2.835817262530326843e-02 2.243212610483169556e-02 5.560777336359024048e-02 6.665764749050140381e-02 -3.409676253795623779e-02 2.486221939325332642e-01 -2.717894017696380615e-01 -8.223893493413925171e-02 3.738978505134582520e-02 9.179513156414031982e-02 5.564679577946662903e-02 1.308665573596954346e-01
-3.406461179256439209e-01 -4.852281138300895691e-02 -2.304807454347610474e-01 8.524014800786972046e-02 1.710646599531173706e-02 -2.624070271849632263e-02 2.459794729948043823e-01 1.444131135940551758e-01 1.167468726634979248e-01 4.093833640217781067e-02 -7.524696737527847290e-02 1.919837594032287598e-01 4.195088148117065430e-02 -3.307791948318481445e-01 6.934873014688491821e-02 -2.833452820777893066e-02 1.781224310398101807e-01 -8.887531608343124390e-02 -1.810571998357772827e-01 3.525914251804351807e-01 1.223163958638906479e-02 4.601991176605224609e-02 -4.313907325267791748e-01 1.340601146221160889e-01 -1.318852901458740234e-01 1.811389252543449402e-02 -2.580576539039611816e-01 3.446829691529273987e-02 -2.610852718353271484e-01 8.381623029708862305e-02 7.388180121779441833e-03 -2.117409184575080872e-02
-1.228180751204490662e-01 6.183414533734321594e-02 1.190704479813575745e-01 -1.040885969996452332e-02 8.649922162294387817e-02 -1.162236463278532028e-02 4.080236554145812988e-01 1.248548924922943115e-01 -6.872767955064773560e-02 2.281282842159271240e-01 3.272133693099021912e-02 -2.264429442584514618e-02 -1.404243260622024536e-01 3.244172334671020508e-01 -2.223227024078369141e-01 -6.550537794828414917e-02 -1.068174540996551514e-01 -1.165344640612602234e-01 -1.998832970857620239e-01 7.921851426362991333e-02 -4.474616423249244690e-02 2.436539828777313232e-01 -4.328546524047851562e-01 2.510420978069305420e-01 1.467371881008148193e-01 1.361367106437683105e-02 -1.751018315553665161e-01 1.584288477897644043e-01 -1.479936391115188599e-01 1.040586680173873901e-01 -1.486046463251113892e-01 1.575390398502349854e-01
2.455055015161633492e-03 -1.703363060951232910e-01 -1.669785678386688232e-01 -1.450376808643341064e-01 -9.287450462579727173e-03 7.539738714694976807e-02 1.742815971374511719e-01 1.636977940797805786e-01 -4.428371042013168335e-02 2.978587746620178223e-01 4.988882690668106079e-03 4.021076019853353500e-04 2.978228330612182617e-01 -1.677788943052291870e-01 3.883330896496772766e-02 -2.588337659835815430e-01 -2.997152134776115417e-02 1.191579103469848633e-01 -1.649684607982635498e-01 3.052516281604766846e-01 4.384530335664749146e-02 -7.120491564273834229e-02 8.485607057809829712e-02 3.668640255928039551e-01 -1.012021899223327637e-01 1.062628254294395447e-01 -3.727984726428985596e-01 1.987156867980957031e-01 -1.644939184188842773e-01 2.422667741775512695e-01 5.750521644949913025e-02 9.864918887615203857e-02
-2.330424189567565918e-01 4.930136352777481079e-02 5.965216830372810364e-02 -1.684616357088088989e-01 -2.058938890695571899e-02 -1.964073181152343750e-01 1.474021226167678833e-01 7.529830932617187500e-02 -2.454542927443981171e-02 1.471083760261535645e-01 -1.211743950843811035e-01 2.808315753936767578e-01 -1.764026135206222534e-01 -1.602987498044967651e-01 -7.145655900239944458e-02 -8.812423050403594971e-02 -5.808318033814430237e-02 1.849474012851715088e-01 -3.978173732757568359e-01 1.811662614345550537e-01 -2.780539542436599731e-02 -6.417437642812728882e-02 -4.216764271259307861e-01 9.038478881120681763e-02 -2.841939032077789307e-01 -5.639193207025527954e-02 -2.484771609306335449e-01 2.235951125621795654e-01 1.532463133335113525e-01 9.429864585399627686e-02 1.053512692451477051e-01 -2.755112946033477783e-02
-1.009974554181098938e-01 8.723856508731842041e-02 -2.590561509132385254e-01 -9.054479002952575684e-02 1.385016888380050659e-01 -1.864904887042939663e-03 2.517943084239959717e-01 6.825013458728790283e-02 1.157218888401985168e-01 1.638183146715164185e-01 -4.216594994068145752e-01 3.140602633357048035e-02 -2.325805723667144775e-01 -2.574124932289123535e-01 1.109314188361167908e-01 -1.039061397314071655e-01 -1.347866207361221313e-01 7.915347814559936523e-02 -1.902808994054794312e-01 1.289646327495574951e-01 4.043678566813468933e-02 6.329734623432159424e-02 -2.819866538047790527e-01 2.504481077194213867e-01 -2.194540202617645264e-01 -2.334544807672500610e-01 -1.590696573257446289e-01 2.912387847900390625e-01 -6.927191466093063354e-02 -1.170470938086509705e-02 -5.103935301303863525e-02 -1.081155315041542053e-01
-6.674434244632720947e-02 2.457654774188995361e-01 7.931127399206161499e-02 1.502804011106491089e-01 2.038646340370178223e-01 2.057510763406753540e-01 2.271525710821151733e-01 -1.438165903091430664e-01 2.549411058425903320e-01 1.880459785461425781e-01 -1.446985453367233276e-01 1.620731353759765625e-01 -1.940103620290756226e-01 5.782038718461990356e-02 7.809982448816299438e-02 -9.100395441055297852e-02 2.099852561950683594e-01 -9.977551549673080444e-02 -3.463069498538970947e-01 1.678700000047683716e-01 4.090724885463714600e-02 -2.514932155609130859e-01 -5.270171537995338440e-02 1.547603011131286621e-01 -3.008543550968170166e-01 -7.526873052120208740e-02 -4.775509983301162720e-02 4.397040233016014099e-02 -7.047197222709655762e-02 2.607249021530151367e-01 -4.295408353209495544e-02 2.796043455600738525e-01
5.637817550450563431e-03 3.546065185219049454e-03 7.507532835006713867e-02 1.407446712255477905e-02 3.883286416530609131e-01 3.671078383922576904e-02 4.858364164829254150e-02 1.182359829545021057e-01 2.849272452294826508e-03 1.118225008249282837e-01 -2.338256835937500000e-01 1.352003365755081177e-01 -3.700247034430503845e-02 2.116523385047912598e-01 2.174707055091857910e-01 -8.491096645593643188e-02 1.391034722328186035e-01 3.552863597869873047e-01 3.874292224645614624e-02 1.320380866527557373e-01 2.930591702461242676e-01 5.119739100337028503e-03 -1.903918236494064331e-01 9.659974277019500732e-02 -2.034309655427932739e-01 1.132080778479576111e-01 6.079220026731491089e-02 -1.452963203191757202e-01 -1.947990208864212036e-01 4.620121121406555176e-01 1.080249845981597900e-01 3.764373064041137695e-02
-1.308673918247222900e-01 -5.151162296533584595e-02 8.529922366142272949e-02 -1.260252445936203003e-01 -1.830774694681167603e-01 1.752659082412719727e-01 2.434902042150497437e-01 2.511603832244873047e-01 -4.194102808833122253e-02 2.567889690399169922e-01 -7.248643040657043457e-02 1.781927049160003662e-02 4.699916765093803406e-02 -4.648162052035331726e-03 -3.054759204387664795e-01 -1.057646200060844421e-01 -6.584382802248001099e-02 3.783228397369384766e-01 -1.695071309804916382e-01 2.141768634319305420e-01 -7.999504357576370239e-02 -2.898409664630889893e-01 1.888780854642391205e-02 3.833378851413726807e-01 -1.217972636222839355e-01 1.242990940809249878e-01 -5.835297331213951111e-02 8.536833338439464569e-03 -9.773821383714675903e-02 2.567681670188903809e-01 1.403599679470062256e-01 -4.156588017940521240e-02
-1.185994595289230347e-01 1.215824559330940247e-01 2.243572771549224854e-01 -7.636166363954544067e-02 3.272902071475982666e-01 -1.329840510152280331e-03 1.734061986207962036e-01 1.578985899686813354e-01 -1.246081292629241943e-02 6.011182442307472229e-02 -2.103226631879806519e-01 2.405664622783660889e-01 -2.436691522598266602e-02 1.195111721754074097e-01 2.929333746433258057e-01 -4.085224866867065430e-01 2.113939262926578522e-03 -2.358458936214447021e-03 6.458902731537818909e-03 -7.941281422972679138e-03 8.034899830818176270e-02 1.452375203371047974e-02 -2.953358292579650879e-01 2.967875003814697266e-01 -1.522558778524398804e-01 8.543778955936431885e-02 -9.082157909870147705e-02 -1.315973252058029175e-01 -1.691530495882034302e-01 1.711467206478118896e-01 2.856846749782562256e-01 -4.186993092298507690e-02
-3.012302145361900330e-02 1.362414211034774780e-01 1.691196113824844360e-01 5.015381029807031155e-04 2.751378417015075684e-01 -6.832047551870346069e-02 3.938052356243133545e-01 2.032802551984786987e-01 2.320439070463180542e-01 9.679516404867172241e-02 -1.705193966627120972e-01 -3.523233532905578613e-01 1.467796266078948975e-01 1.625003665685653687e-01 -6.003576144576072693e-02 -9.519013017416000366e-02 -3.307845070958137512e-02 9.212428331375122070e-02 2.070507407188415527e-02 9.581810981035232544e-02 4.850178062915802002e-01 1.306502427905797958e-02 -7.991565763950347900e-02 1.494858264923095703e-01 -9.982695430517196655e-02 -7.230909913778305054e-02 -5.976984649896621704e-02 -2.147436589002609253e-01 -1.200042515993118286e-01 1.540187150239944458e-01 -4.292769357562065125e-02 -9.966767579317092896e-02
4.945500567555427551e-02 7.040968164801597595e-03 1.525068879127502441e-01 -8.831027150154113770e-02 3.379267454147338867e-01 6.088438630104064941e-02 2.370392233133316040e-01 3.612069487571716309e-01 8.930884301662445068e-02 -1.063269972801208496e-01 -2.695111790671944618e-03 9.255773574113845825e-02 -1.268154680728912354e-01 4.182354360818862915e-02 -2.413931488990783691e-01 -4.436045419424772263e-03 1.734916865825653076e-01 9.645908325910568237e-02 -1.477483361959457397e-01 2.529572844505310059e-01 -9.177132695913314819e-02 3.150402009487152100e-01 5.793591961264610291e-02 3.412295877933502197e-01 -1.384243965148925781e-01 3.347643613815307617e-01 -3.592836484313011169e-02 -1.046789214015007019e-01 1.192581579089164734e-01 8.306781202554702759e-02 1.643059998750686646e-01 -1.167362928390502930e-01
-3.004753887653350830e-01 2.846790254116058350e-01 2.256868928670883179e-01 -1.266816854476928711e-01 1.750045418739318848e-01 -1.544831879436969757e-02 2.059509754180908203e-01 5.450516566634178162e-02 -1.549564749002456665e-01 2.443183809518814087e-01 -2.495035529136657715e-01 -1.127660199999809265e-01 -7.051458209753036499e-02 -2.853288650512695312e-01 5.098495166748762131e-03 -1.763706058263778687e-01 1.776929199695587158e-01 4.507369548082351685e-02 6.392102688550949097e-02 8.989791572093963623e-02 -8.848728984594345093e-02 -8.476411551237106323e-02 -7.341250777244567871e-02 2.809260487556457520e-01 -6.364468485116958618e-02 6.426101922988891602e-02 -7.132896035909652710e-02 -6.955019384622573853e-02 -2.904714047908782959e-01 4.574238136410713196e-02 -2.620936930179595947e-01 3.014751076698303223e-01
1.822278946638107300e-01 1.597810089588165283e-01 1.288128793239593506e-01 -2.463529258966445923e-01 1.331372559070587158e-01 9.904527105391025543e-03 2.173660695552825928e-01 1.682650446891784668e-01 9.484145790338516235e-02 -2.005017129704356194e-03 -6.664014607667922974e-02 -6.122481450438499451e-02 5.997378751635551453e-02 8.319267630577087402e-02 1.746447533369064331e-01 -1.256007049232721329e-02 3.092453181743621826e-01 8.105439692735671997e-02 -2.285142689943313599e-01 1.871708929538726807e-01 -2.717830240726470947e-01 -8.289531804621219635e-03 -3.087776130996644497e-04 2.171881943941116333e-01 -4.928939938545227051e-01 -1.182636395096778870e-01 -5.752893164753913879e-02 -3.179134801030158997e-02 3.665944794192910194e-03 1.910664290189743042e-01 2.642634510993957520e-01 1.845677644014358521e-01
4.306729417294263840e-03 1.426609009504318237e-01 6.820319592952728271e-02 -1.944245994091033936e-01 8.091204613447189331e-02 2.038848102092742920e-01 1.067670509219169617e-01 2.102264612913131714e-01 1.852930188179016113e-01 4.443512484431266785e-02 -7.116309553384780884e-02 -9.674044698476791382e-02 -1.057056114077568054e-01 -2.122465670108795166e-01 -2.276655472815036774e-02 -1.264293342828750610e-01 1.521172672510147095e-01 -1.399880349636077881e-01 -2.031325399875640869e-01 3.588448464870452881e-01 3.214882016181945801e-01 -2.177532529458403587e-03 -2.046621739864349365e-01 2.008987814188003540e-01 -1.992814838886260986e-01 1.473910212516784668e-01 -1.698334813117980957e-01 -2.392193973064422607e-01 2.173352986574172974e-01 9.455091506242752075e-02 -1.743057370185852051e-01 2.785176336765289307e-01
-1.550119072198867798e-01 -8.931997418403625488e-02 -2.458273768424987793e-01 -1.855614930391311646e-01 -4.034639149904251099e-02 1.202717944979667664e-01 3.399594128131866455e-02 1.937074810266494751e-01 -2.362122684717178345e-01 2.587106525897979736e-01 -5.702263489365577698e-02 1.783434860408306122e-02 2.359614074230194092e-01 -2.459115162491798401e-02 -7.954507321119308472e-02 -2.279224544763565063e-01 9.653928130865097046e-02 1.239080578088760376e-01 -1.597263365983963013e-01 2.654033601284027100e-01 1.399648785591125488e-01 2.394780218601226807e-01 -1.128976047039031982e-01 2.960308790206909180e-01 -2.383231520652770996e-01 2.071026116609573364e-01 3.198548406362533569e-02 -4.353947937488555908e-02 -8.223328739404678345e-02 1.405000686645507812e-01 1.098813712596893311e-01 3.719851374626159668e-01
2.189345285296440125e-02 8.769114315509796143e-02 1.978583037853240967e-01 1.389392614364624023e-01 3.367297053337097168e-01 -1.077740266919136047e-02 1.482468992471694946e-01 1.433839499950408936e-01 8.644313365221023560e-02 2.098029106855392456e-01 -1.505961120128631592e-01 2.084009535610675812e-02 1.052719578146934509e-01 1.556915938854217529e-01 2.083187699317932129e-01 -1.752601861953735352e-01 9.412359446287155151e-02 3.113584034144878387e-02 9.527505375444889069e-03 4.760914742946624756e-01 2.441879808902740479e-01 5.261546373367309570e-02 -1.507596522569656372e-01 1.556591242551803589e-01 -8.529407903552055359e-03 1.602357029914855957e-01 -1.329831331968307495e-01 -3.001223690807819366e-02 -2.598164081573486328e-01 2.903514206409454346e-01 2.166925966739654541e-01 -6.532150506973266602e-02
-1.553736329078674316e-01 1.183579340577125549e-01 2.753373086452484131e-01 1.000608280301094055e-01 2.828505039215087891e-01 -5.480818822979927063e-02 1.553864479064941406e-01 2.054113745689392090e-01 -3.233892470598220825e-02 2.634686231613159180e-01 -7.546375691890716553e-02 1.765651702880859375e-01 -2.856693565845489502e-01 -5.005848780274391174e-02 -2.748340666294097900e-01 -3.499385416507720947e-01 -4.310456663370132446e-02 7.996823638677597046e-02 -3.630475699901580811e-01 1.013853996992111206e-01 -1.776910573244094849e-01 -4.912586510181427002e-02 -1.936423927545547485e-01 2.964565064758062363e-03 -6.498685479164123535e-02 6.408371776342391968e-02 -1.524444296956062317e-02 1.561795026063919067e-01 -1.628342419862747192e-01 7.007515430450439453e-02 2.177881002426147461e-01 6.003930047154426575e-02
-8.279767632484436035e-02 -7.017344981431961060e-02 -3.315002024173736572e-01 -2.359020560979843140e-01 1.353937536478042603e-01 3.313207924365997314e-01 1.237959265708923340e-01 2.372382134199142456e-01 -1.245616525411605835e-01 2.778341621160507202e-02 -2.587072253227233887e-01 -6.259229034185409546e-02 8.832145482301712036e-02 -3.259057551622390747e-02 -1.623404026031494141e-01 -1.279634088277816772e-01 1.907088011503219604e-01 2.082402706146240234e-01 -3.151491284370422363e-01 5.186088010668754578e-02 6.167053803801536560e-02 1.174941956996917725e-01 -5.650249868631362915e-02 2.454337328672409058e-01 -2.276320606470108032e-01 1.760720461606979370e-01 -8.867169730365276337e-03 -1.623669080436229706e-02 -5.503711476922035217e-02 2.440283820033073425e-02 1.305147111415863037e-01 3.429862558841705322e-01
1.471426710486412048e-02 2.269735783338546753e-01 -1.864508241415023804e-01 -2.501138448715209961e-01 1.585350632667541504e-01 6.558860093355178833e-02 1.013097539544105530e-01 3.284917175769805908e-01 -1.766055263578891754e-02 1.873586475849151611e-01 -3.137078285217285156e-01 -1.943538784980773926e-01 -6.907777488231658936e-02 2.953467369079589844e-01 3.378852456808090210e-02 -1.460934728384017944e-01 -4.908928647637367249e-02 1.277703493833541870e-01 -4.718648493289947510e-01 2.539161592721939087e-02 1.463944613933563232e-01 1.100476458668708801e-01 1.117139384150505066e-01 1.064754128456115723e-01 -1.541056782007217407e-01 1.648833006620407104e-01 -7.504101097583770752e-02 -1.782245934009552002e-01 -1.086685881018638611e-01 7.752040773630142212e-02 4.173934087157249451e-02 9.983439743518829346e-02
-3.998412191867828369e-02 -9.158571809530258179e-02 5.278195440769195557e-02 -1.899293214082717896e-01 1.780014485120773315e-01 -9.075208008289337158e-02 3.067462742328643799e-01 -5.297163128852844238e-02 1.248568668961524963e-01 1.561963707208633423e-01 1.120196729898452759e-01 -6.459429394453763962e-03 -1.412648409605026245e-01 -2.641028352081775665e-02 -3.133965656161308289e-02 -3.419328108429908752e-02 3.696544095873832703e-02 6.325981579720973969e-03 -4.085386097431182861e-01 -4.657289385795593262e-02 4.641903638839721680e-01 1.561665385961532593e-01 -2.528550922870635986e-01 8.690495789051055908e-02 -1.244727447628974915e-01 1.061025708913803101e-01 -1.330157369375228882e-01 -3.348334692418575287e-03 -1.869813799858093262e-01 4.087479114532470703e-01 1.027292832732200623e-01 -8.905841037631034851e-03
1.560659855604171753e-01 -9.793891571462154388e-03 -1.932910978794097900e-01 -3.380697667598724365e-01 3.426429629325866699e-01 -1.727541387081146240e-01 3.307591974735260010e-01 1.919638067483901978e-01 5.575440078973770142e-02 1.896635815501213074e-02 1.753597110509872437e-01 1.070755440741777420e-02 -1.113272309303283691e-01 2.484793029725551605e-02 -1.369006782770156860e-01 2.104535140097141266e-02 -1.104543171823024750e-02 1.438875794410705566e-01 -3.725106716156005859e-01 -2.664031088352203369e-02 3.981099128723144531e-01 7.661935407668352127e-03 -1.872229725122451782e-01 2.482854723930358887e-01 -3.603883832693099976e-02 3.225901350378990173e-02 4.071699827909469604e-02 7.095007598400115967e-02 -9.699458628892898560e-02 1.275359392166137695e-01 -6.668242812156677246e-02 -9.574006497859954834e-02
-8.938994258642196655e-02 1.763853877782821655e-01 3.114089965820312500e-01 1.279561072587966919e-01 6.269791722297668457e-02 -1.591531932353973389e-01 2.830487489700317383e-01 1.702138036489486694e-02 3.048610687255859375e-01 1.188412755727767944e-01 -5.238973721861839294e-02 -1.742090731859207153e-01 5.422966933110728860e-05 -1.407607048749923706e-01 -1.685516834259033203e-01 -1.430477201938629150e-01 1.841984987258911133e-01 6.275733560323715210e-02 -2.717956602573394775e-01 -1.457587257027626038e-02 2.544013559818267822e-01 8.943954855203628540e-02 -2.784054875373840332e-01 5.969610810279846191e-02 -1.881012171506881714e-01 -4.181782901287078857e-02 -1.964598894119262695e-01 -3.403979539871215820e-02 -3.029769659042358398e-01 2.858752906322479248e-01 -1.054108291864395142e-01 4.215150326490402222e-02
1.737354137003421783e-02 -2.352622151374816895e-01 -3.045336008071899414e-01 2.854587510228157043e-02 7.722473889589309692e-02 1.899134181439876556e-02 7.178790867328643799e-02 -3.110921196639537811e-02 3.726085647940635681e-02 1.033475324511528015e-01 -7.421403378248214722e-02 1.387544125318527222e-01 3.243380412459373474e-02 1.959606558084487915e-01 -2.224654704332351685e-01 -1.032363027334213257e-01 9.540996700525283813e-02 -1.105987746268510818e-02 -2.873312830924987793e-01 1.806557774543762207e-01 3.472798466682434082e-01 1.244938448071479797e-01 -1.920067705214023590e-02 1.554269343614578247e-01 -2.221221774816513062e-01 2.860831618309020996e-01 -1.193953454494476318e-01 -5.489498749375343323e-02 -2.276384383440017700e-01 1.632121652364730835e-01 -2.140851318836212158e-01 3.796418607234954834e-01
-1.438518427312374115e-02 -1.168521791696548462e-01 1.241029947996139526e-01 -1.418264210224151611e-01 1.108924895524978638e-01 9.919270128011703491e-02 3.087802529335021973e-01 9.584821015596389771e-02 -1.598030887544155121e-02 3.249226212501525879e-01 -3.780285716056823730e-01 3.391463458538055420e-01 2.062510997056961060e-01 1.681367009878158569e-01 -9.012353420257568359e-02 -6.887469440698623657e-02 1.170427799224853516e-01 -1.383979339152574539e-02 -2.606333196163177490e-01 2.598842680454254150e-01 2.175922393798828125e-01 1.582321077585220337e-01 -1.297762840986251831e-01 1.890399903059005737e-01 2.400080263614654541e-01 -1.529765427112579346e-01 3.771003708243370056e-02 7.692769169807434082e-02 -4.555458202958106995e-02 7.504450529813766479e-02 1.646944321691989899e-02 7.666140794754028320e-02
1.346935331821441650e-01 1.794323176145553589e-01 9.766437113285064697e-02 -2.241741269826889038e-01 2.245339751243591309e-01 -6.599704921245574951e-02 7.846527546644210815e-02 1.938839852809906006e-01 -5.742057785391807556e-02 -6.837494671344757080e-02 -2.459837943315505981e-01 -3.557501137256622314e-01 -5.100598558783531189e-02 3.400654718279838562e-02 1.554392427206039429e-01 -1.137811467051506042e-01 2.297530919313430786e-01 4.061152786016464233e-02 -4.208006858825683594e-01 3.608530163764953613e-01 2.641745507717132568e-01 1.215000599622726440e-01 -9.540291130542755127e-02 1.462385207414627075e-01 -4.664273560047149658e-02 2.076682746410369873e-01 -2.067894861102104187e-02 8.274727314710617065e-02 -1.000917479395866394e-01 9.884042292833328247e-02 -7.682659476995468140e-02 2.044948004186153412e-02
-1.347945183515548706e-01 -9.490777552127838135e-02 1.019034534692764282e-01 2.992703206837177277e-02 -1.864534430205821991e-02 9.583702683448791504e-02 2.786617577075958252e-01 1.316425800323486328e-01 -2.922554314136505127e-02 -3.094939589500427246e-01 -2.453808905556797981e-03 -2.374132722616195679e-02 -1.510175224393606186e-02 -1.806195080280303955e-01 -2.088850587606430054e-01 3.234407678246498108e-02 -3.176762536168098450e-02 2.798366248607635498e-01 1.854328811168670654e-02 3.738473653793334961e-01 4.031319618225097656e-01 -6.712342798709869385e-02 -1.172927245497703552e-01 3.116598129272460938e-01 -1.289062500000000000e-01 2.474376559257507324e-02 1.036274526268243790e-02 3.076156377792358398e-01 -1.931934803724288940e-01 1.080475375056266785e-01 -1.058616787195205688e-01 1.130716130137443542e-01
-8.320486545562744141e-02 2.725498378276824951e-01 9.978481382131576538e-02 -1.567272245883941650e-01 1.949559301137924194e-01 -1.218531206250190735e-01 -6.390906870365142822e-02 2.599911987781524658e-01 -8.807065337896347046e-02 2.356357276439666748e-01 -1.068430840969085693e-01 7.030218094587326050e-02 1.793276667594909668e-01 1.368495672941207886e-01 -4.744788631796836853e-02 -1.775098145008087158e-01 2.972588837146759033e-01 5.365377292037010193e-02 -3.299717903137207031e-01 1.634172648191452026e-01 5.525754392147064209e-02 2.023106664419174194e-01 -2.896568179130554199e-01 2.098170965909957886e-01 -1.949810087680816650e-01 3.017681241035461426e-01 -2.604407444596290588e-02 8.056029677391052246e-02 -4.438904300332069397e-02 -5.907712131738662720e-02 2.336809784173965454e-01 -1.997372508049011230e-02
-1.085584759712219238e-01 -7.175908982753753662e-02 1.689046323299407959e-01 9.429980814456939697e-02 2.409935444593429565e-01 1.182257756590843201e-01 4.645500481128692627e-01 1.517905890941619873e-01 2.103564739227294922e-01 5.668633151799440384e-03 -4.761950373649597168e-01 -4.571827128529548645e-02 8.665372431278228760e-02 -3.305593505501747131e-02 -7.444598712027072906e-03 -1.471959203481674194e-01 -1.126551032066345215e-01 -7.152368128299713135e-02 -9.865678101778030396e-02 8.020282536745071411e-02 1.511706709861755371e-01 2.895078957080841064e-01 2.196784466505050659e-01 1.379250884056091309e-01 -1.692034453153610229e-01 -8.615702390670776367e-02 -1.066468935459852219e-02 1.323817968368530273e-01 -1.014037877321243286e-01 1.575065851211547852e-01 1.670471280813217163e-01 8.170413970947265625e-02
8.753228932619094849e-02 1.969539821147918701e-01 1.814778894186019897e-01 1.187382712960243225e-01 1.353901177644729614e-01 1.000952795147895813e-01 3.084528744220733643e-01 -1.820815950632095337e-01 3.935301676392555237e-02 1.731583178043365479e-01 -1.938472390174865723e-01 -2.669765055179595947e-02 -4.361199587583541870e-02 1.211338788270950317e-01 -2.706207521259784698e-02 -2.297839522361755371e-01 3.273382484912872314e-01 -1.259722709655761719e-01 -3.289857506752014160e-01 2.388835549354553223e-01 2.023235857486724854e-01 -8.957709372043609619e-02 2.288555055856704712e-01 9.393252432346343994e-02 -1.645848006010055542e-01 -5.024035274982452393e-02 2.981411106884479523e-02 2.599288523197174072e-01 7.063119206577539444e-03 1.690898835659027100e-01 -7.060218602418899536e-03 2.910477817058563232e-01
-1.012872010469436646e-01 2.852442115545272827e-02 2.142530381679534912e-01 -2.106387913227081299e-01 3.446581065654754639e-01 9.754990786314010620e-02 1.463753134012222290e-01 3.826179802417755127e-01 -6.842817366123199463e-02 -1.455736458301544189e-01 -4.316920042037963867e-02 9.575650840997695923e-02 -7.043749839067459106e-02 1.092329341918230057e-02 -2.047838419675827026e-01 -8.099890500307083130e-02 6.432104110717773438e-02 1.429641991853713989e-01 -2.057471871376037598e-01 1.671904772520065308e-01 -8.341428637504577637e-02 2.389106750488281250e-01 -2.734167128801345825e-02 2.513117790222167969e-01 -2.697002589702606201e-01 3.747064471244812012e-01 3.195052221417427063e-02 3.330790996551513672e-02 4.678162559866905212e-02 9.796692430973052979e-02 2.447931617498397827e-01 4.750521853566169739e-02
-1.907525509595870972e-01 1.774585694074630737e-01 1.664970964193344116e-01 1.090540736913681030e-01 2.792966663837432861e-01 -4.033746942877769470e-02 2.944085896015167236e-01 4.990343376994132996e-02 1.789942085742950439e-01 -3.294802829623222351e-02 -2.721114754676818848e-01 -1.340601034462451935e-02 2.194788753986358643e-01 2.288371920585632324e-01 4.574794322252273560e-02 -1.194115914404392242e-02 -1.075216308236122131e-01 9.910710155963897705e-02 3.697166219353675842e-02 2.956309318542480469e-01 3.216553628444671631e-01 2.952135205268859863e-01 -4.730885103344917297e-02 1.110298186540603638e-01 -2.304535359144210815e-01 -4.633722454309463501e-02 9.093376249074935913e-02 3.022909536957740784e-02 -1.500599831342697144e-01 1.179522201418876648e-01 2.415867596864700317e-01 1.975489258766174316e-01
-1.610661745071411133e-01 1.907842755317687988e-01 1.961224526166915894e-01 1.746759861707687378e-01 1.753059178590774536e-01 9.854686260223388672e-02 2.113367021083831787e-01 2.976895272731781006e-01 -1.019329428672790527e-01 2.532201707363128662e-01 1.358004510402679443e-01 2.098763138055801392e-01 -2.871745526790618896e-01 6.256803125143051147e-02 -1.845587044954299927e-01 -2.319616079330444336e-01 -1.238450333476066589e-01 3.184081912040710449e-01 -2.598214745521545410e-01 7.330626249313354492e-02 5.216320976614952087e-03 9.548153728246688843e-02 -5.095375329256057739e-02 -1.281736493110656738e-01 -1.041520014405250549e-01 -1.002196073532104492e-01 9.690947085618972778e-02 1.526663750410079956e-01 -2.014180570840835571e-01 2.247557640075683594e-01 1.205541715025901794e-01 8.201143890619277954e-02
5.912801134400069714e-04 6.681679189205169678e-02 2.534392178058624268e-01 -8.946230262517929077e-02 2.544873058795928955e-01 -5.705904588103294373e-02 2.517611384391784668e-01 -1.245287507772445679e-01 2.347094565629959106e-01 8.633697777986526489e-02 2.420029342174530029e-01 -1.383958607912063599e-01 -1.154144033789634705e-01 1.292405128479003906e-01 4.165353626012802124e-02 -6.756301969289779663e-02 2.669396698474884033e-01 1.412348598241806030e-01 -4.102893471717834473e-01 1.630338579416275024e-01 1.680262535810470581e-01 1.908837556838989258e-01 2.285342290997505188e-02 2.179651409387588501e-01 -2.192281484603881836e-01 1.133592352271080017e-01 2.844639122486114502e-02 -8.854510635137557983e-02 -1.507989615201950073e-01 3.124317526817321777e-01 -8.528847992420196533e-02 6.159425899386405945e-02
7.218387722969055176e-02 1.240306422114372253e-01 2.567269280552864075e-02 -3.048047125339508057e-01 2.779794335365295410e-01 2.526993751525878906e-01 1.362262368202209473e-01 3.494620025157928467e-01 -1.623503863811492920e-01 -3.071663975715637207e-01 -1.734399348497390747e-01 4.340154677629470825e-02 8.112435229122638702e-03 5.597643554210662842e-02 -7.972561754286289215e-03 -1.784505993127822876e-01 -1.729799509048461914e-01 3.426385670900344849e-02 -1.366608496755361557e-02 1.383916884660720825e-01 8.321620523929595947e-02 1.652803085744380951e-02 1.277771443128585815e-01 2.097265273332595825e-01 -2.124197930097579956e-01 3.181754052639007568e-01 -6.512519717216491699e-02 2.386719882488250732e-01 -7.288601994514465332e-02 2.457247227430343628e-01 1.475304216146469116e-01 5.728715285658836365e-02
-1.156634613871574402e-01 -1.353813707828521729e-02 2.349851131439208984e-01 -1.206987164914608002e-02 -7.083665579557418823e-02 3.983097076416015625e-01 3.550044074654579163e-02 2.580944001674652100e-01 1.409387439489364624e-01 -1.871342062950134277e-01 -3.495594486594200134e-02 -8.248562365770339966e-02 -1.804681122303009033e-02 -9.172623604536056519e-02 -1.833008080720901489e-01 -2.479664236307144165e-01 4.398642107844352722e-02 -3.739867731928825378e-02 -2.788128852844238281e-01 3.102161288261413574e-01 1.243294775485992432e-01 3.740596398711204529e-02 -1.131665334105491638e-01 4.134958684444427490e-01 -1.521122753620147705e-01 1.613412350416183472e-01 -1.842429116368293762e-02 1.652427464723587036e-01 5.773441866040229797e-02 2.613843083381652832e-01 -6.528580933809280396e-02 4.605868458747863770e-02
-1.898273527622222900e-01 1.137704961001873016e-02 5.359125882387161255e-02 6.313308328390121460e-02 -7.267861068248748779e-02 1.123547032475471497e-01 2.776142060756683350e-01 2.020563334226608276e-01 1.908650621771812439e-03 2.825281620025634766e-01 -1.438101679086685181e-01 1.528086364269256592e-01 -1.927909404039382935e-01 -1.082306578755378723e-01 -1.248442381620407104e-01 2.647938765585422516e-02 -1.244496777653694153e-01 3.396004065871238708e-02 -2.511605322360992432e-01 3.181628882884979248e-01 1.468007415533065796e-01 3.138337656855583191e-02 1.089365258812904358e-01 3.111339807510375977e-01 -8.546262979507446289e-02 1.371689289808273315e-01 5.191580206155776978e-02 2.087491331622004509e-03 1.615763753652572632e-01 3.049106299877166748e-01 -2.936089634895324707e-01 -2.930691838264465332e-01
-2.888074144721031189e-02 5.335605889558792114e-02 9.993977844715118408e-02 -3.182471096515655518e-01 2.933285534381866455e-01 8.112981915473937988e-02 1.692933142185211182e-01 3.613975346088409424e-01 5.692403763532638550e-02 -1.325801014900207520e-01 1.280955821275711060e-01 -4.944642633199691772e-02 -1.472747325897216797e-01 8.337777107954025269e-02 -1.564267873764038086e-01 1.007980331778526306e-01 2.328838109970092773e-01 2.092209309339523315e-01 -3.427565693855285645e-01 2.343147099018096924e-01 -6.477246433496475220e-02 1.824645996093750000e-01 9.243956953287124634e-02 2.963507771492004395e-01 -1.504492759704589844e-01 2.318806797266006470e-01 -3.348192200064659119e-02 1.241879016160964966e-01 1.045115143060684204e-01 2.828421071171760559e-02 1.411466747522354126e-01 -3.703226894140243530e-02
-5.252822861075401306e-02 1.799021065235137939e-01 9.535668790340423584e-02 -7.000077515840530396e-02 4.893103614449501038e-02 2.925366461277008057e-01 3.539456799626350403e-02 1.461848616600036621e-01 2.580671198666095734e-02 3.062155097723007202e-02 -5.295459553599357605e-02 -1.196531131863594055e-01 -1.919928044080734253e-01 -6.013721972703933716e-02 -1.653489619493484497e-01 -5.445207282900810242e-02 2.757251262664794922e-01 -1.361648458987474442e-02 -2.665387690067291260e-01 5.056482553482055664e-01 3.140537142753601074e-01 -3.150925412774085999e-02 -9.535153210163116455e-02 1.870030909776687622e-01 -1.623112708330154419e-01 1.394309252500534058e-01 -1.096760258078575134e-01 -7.166318595409393311e-02 2.282780259847640991e-01 1.390207111835479736e-01 2.350009232759475708e-02 2.631021142005920410e-01
-5.446450784802436829e-02 1.012028828263282776e-01 3.307099938392639160e-01 -2.869417667388916016e-01 6.164404749870300293e-02 6.341335177421569824e-02 1.848382353782653809e-01 1.713789626955986023e-02 -1.102999150753021240e-01 -3.190910676494240761e-03 9.736681729555130005e-02 -2.793510556221008301e-01 9.185176342725753784e-02 2.215228602290153503e-02 1.144084036350250244e-01 -1.340050250291824341e-01 2.006911188364028931e-01 1.372019946575164795e-01 -3.888482153415679932e-01 3.599810600280761719e-01 1.810486763715744019e-01 -1.432322412729263306e-01 -9.679923206567764282e-02 2.609236836433410645e-01 -2.404971122741699219e-01 -9.002154320478439331e-02 7.691878080368041992e-02 -1.307432353496551514e-01 1.030820608139038086e-01 1.369633227586746216e-01 6.190024688839912415e-02 1.425961703062057495e-01
6.590155512094497681e-02 -1.818130165338516235e-02 1.842553019523620605e-01 1.579467505216598511e-01 1.706356853246688843e-01 2.471246868371963501e-01 4.749455153942108154e-01 1.376155763864517212e-02 2.065583169460296631e-01 4.091160744428634644e-02 -3.838699162006378174e-01 9.152872115373611450e-02 1.145237237215042114e-01 -2.336401939392089844e-01 -4.394106939435005188e-02 1.374367345124483109e-02 -8.600043505430221558e-02 7.238675653934478760e-02 -8.713836967945098877e-02 6.626112759113311768e-02 2.517662048339843750e-01 1.955408453941345215e-01 9.290295094251632690e-02 1.076919957995414734e-01 -1.331754177808761597e-01 -2.341101504862308502e-02 4.152215085923671722e-03 1.576134711503982544e-01 -2.038726955652236938e-01 2.739798724651336670e-01 1.702975779771804810e-01 1.238499507308006287e-01
-2.042721956968307495e-01 5.526285618543624878e-02 1.286238431930541992e-02 -4.966156557202339172e-02 4.007668420672416687e-02 5.254740826785564423e-03 3.191654980182647705e-01 4.483388662338256836e-01 8.091186732053756714e-02 -2.119002342224121094e-01 -1.295602470636367798e-01 2.227239906787872314e-01 -1.723632332868874073e-03 -1.942320317029953003e-01 -2.665568292140960693e-01 1.631193310022354126e-01 -1.500101983547210693e-01 -1.190144270658493042e-01 9.145509451627731323e-02 2.190832346677780151e-01 8.744815737009048462e-02 3.665538504719734192e-02 -1.196931451559066772e-01 2.968162894248962402e-01 -2.583929598331451416e-01 7.581032812595367432e-02 -1.755874752998352051e-01 2.074669152498245239e-01 -9.808416664600372314e-02 1.581991910934448242e-01 -3.057013265788555145e-02 9.183496981859207153e-02
-1.446023881435394287e-01 1.421669721603393555e-01 6.097614020109176636e-02 2.121466249227523804e-01 3.145885467529296875e-01 -7.501648366451263428e-02 3.238348364830017090e-01 -2.321676611900329590e-01 3.485032124444842339e-03 2.472036182880401611e-01 -1.146314889192581177e-01 2.914243042469024658e-01 -1.813340485095977783e-01 1.329021528363227844e-02 -1.002094224095344543e-01 -2.229368239641189575e-01 7.788278907537460327e-02 -1.259518116712570190e-01 -2.850517332553863525e-01 9.839993715286254883e-02 2.290066778659820557e-01 -4.724749177694320679e-02 1.233686804771423340e-01 8.461667597293853760e-02 -1.446626335382461548e-01 -7.799225300550460815e-02 -1.313323080539703369e-01 2.624650597572326660e-01 -1.050411686301231384e-01 1.984126120805740356e-01 4.325288161635398865e-02 1.986391544342041016e-01
1.610103398561477661e-01 2.408989220857620239e-01 9.795513749122619629e-02 8.751776814460754395e-02 2.376720309257507324e-01 2.249359935522079468e-01 3.440075516700744629e-01 -1.162383034825325012e-01 6.314323842525482178e-02 1.500677168369293213e-01 -9.685011580586433411e-03 -2.324680536985397339e-01 1.052203476428985596e-01 7.052714377641677856e-02 5.286684725433588028e-03 -2.714467048645019531e-01 2.935056686401367188e-01 -2.777558267116546631e-01 -2.043661773204803467e-01 2.421724498271942139e-01 1.178875714540481567e-01 1.513549685478210449e-01 5.088234320282936096e-02 4.243166744709014893e-02 -1.116023659706115723e-01 -8.560304529964923859e-03 -8.148033171892166138e-02 1.413872689008712769e-01 -2.436599507927894592e-02 1.207599863409996033e-01 6.758937984704971313e-02 3.544682860374450684e-01
-2.154030352830886841e-01 2.521016895771026611e-01 1.001641228795051575e-01 -4.365401715040206909e-02 1.395623981952667236e-01 5.122465640306472778e-02 1.610456109046936035e-01 4.977109655737876892e-02 -9.071049094200134277e-02 1.243405491113662720e-01 -8.026090264320373535e-02 1.246599182486534119e-01 2.000958770513534546e-01 -1.943326890468597412e-01 8.452074229717254639e-02 -2.445351332426071167e-01 1.570216864347457886e-01 1.803538352251052856e-01 -7.300429046154022217e-02 1.605614870786666870e-01 -1.016837880015373230e-01 -1.840420067310333252e-01 -3.031261265277862549e-01 3.287461102008819580e-01 -1.114612296223640442e-01 2.283810824155807495e-02 -4.344959855079650879e-01 3.599034622311592102e-03 -1.881381422281265259e-01 1.238368526101112366e-01 -1.577687710523605347e-01 1.653690189123153687e-01
-1.484165042638778687e-01 -7.457946240901947021e-02 1.750260740518569946e-01 -1.836193352937698364e-01 2.953575253486633301e-01 1.579374670982360840e-01 1.884235292673110962e-01 1.479309499263763428e-01 -9.264065325260162354e-02 7.574781775474548340e-02 -1.621201336383819580e-01 6.595257669687271118e-02 -3.919736742973327637e-01 -2.154005616903305054e-01 4.337860271334648132e-02 -3.539659380912780762e-01 4.973644763231277466e-02 -2.875790186226367950e-02 -2.353840768337249756e-01 1.171637512743473053e-02 -1.296862214803695679e-01 8.146934211254119873e-02 -5.510376766324043274e-02 3.093498945236206055e-02 -1.230826750397682190e-01 1.610428281128406525e-02 9.550233930349349976e-02 8.413325250148773193e-02 -5.026112124323844910e-02 3.260082900524139404e-01 -3.422770202159881592e-01 1.498806029558181763e-01
2.330060116946697235e-02 -2.170187383890151978e-01 -2.707555294036865234e-01 -2.007353752851486206e-01 4.464253038167953491e-02 6.721583753824234009e-02 1.489900499582290649e-01 2.082227617502212524e-01 -8.542367815971374512e-02 2.147832810878753662e-01 -1.514918953180313110e-01 -8.327372372150421143e-02 1.834338009357452393e-01 5.447241291403770447e-02 -2.377104163169860840e-01 -1.783428639173507690e-01 2.289075553417205811e-01 -3.062319383025169373e-02 -1.782278865575790405e-01 1.729099154472351074e-01 2.952481806278228760e-01 9.006130695343017578e-02 -1.418715268373489380e-01 2.027252018451690674e-01 -1.486966311931610107e-01 -6.590316444635391235e-02 5.997072160243988037e-02 -9.016205370426177979e-02 -2.810755670070648193e-01 5.875595286488533020e-02 1.687102019786834717e-02 4.074590206146240234e-01
3.855784982442855835e-02 -6.630628556013107300e-02 1.771130114793777466e-01 -1.748552620410919189e-01 2.625520825386047363e-01 -7.740627042949199677e-03 -1.604234986007213593e-02 4.916417896747589111e-01 6.943663209676742554e-02 -1.720550209283828735e-01 -1.045478433370590210e-01 8.970040827989578247e-03 -1.200460270047187805e-01 2.730002067983150482e-02 -1.683211624622344971e-01 4.507014155387878418e-02 1.681618392467498779e-01 1.585445851087570190e-01 -3.866010010242462158e-01 1.483520716428756714e-01 8.415333926677703857e-02 2.951655089855194092e-01 1.705342531204223633e-02 2.222584038972854614e-01 -1.780606955289840698e-01 2.753064036369323730e-01 -8.292892598547041416e-04 1.555489748716354370e-02 2.726376429200172424e-02 7.711502164602279663e-02 2.162794172763824463e-01 -1.642091013491153717e-02
-5.128023773431777954e-02 1.662661135196685791e-01 8.032359927892684937e-02 1.083770766854286194e-01 2.926281988620758057e-01 1.182610467076301575e-01 4.906710088253021240e-01 -1.179760694503784180e-02 1.885497719049453735e-01 2.742156200110912323e-02 -3.383930921554565430e-01 -3.892417252063751221e-02 1.619711667299270630e-01 -1.271220445632934570e-01 9.056123346090316772e-02 -2.658855617046356201e-01 -5.412337183952331543e-02 -1.075731143355369568e-01 -1.485059857368469238e-01 1.358135938644409180e-01 2.875277698040008545e-01 6.695894896984100342e-02 7.449345290660858154e-02 9.776419401168823242e-02 -1.851259768009185791e-01 -1.415493153035640717e-02 2.489223778247833252e-01 2.695965347811579704e-03 -8.602654933929443359e-02 2.192674428224563599e-01 1.006100773811340332e-01 1.344951838254928589e-01
1.335588842630386353e-02 -2.192892692983150482e-02 -8.545711636543273926e-02 -3.271843791007995605e-01 2.662966847419738770e-01 4.499163944274187088e-03 2.744295299053192139e-01 3.922778069972991943e-01 -5.974987149238586426e-02 1.846406161785125732e-01 -2.036308050155639648e-01 7.842248887754976749e-04 1.534948647022247314e-01 6.692393124103546143e-02 -1.757333874702453613e-01 -6.455888599157333374e-02 3.372693061828613281e-02 -5.861769244074821472e-02 -9.358513355255126953e-02 -2.903058826923370361e-01 1.736021600663661957e-02 4.168228711932897568e-03 2.043605595827102661e-02 2.247533649206161499e-01 -3.086947835981845856e-02 -5.687966570258140564e-02 -1.240808591246604919e-01 3.226997703313827515e-02 -2.295359671115875244e-01 2.364290207624435425e-01 -1.382056064903736115e-02 4.054391980171203613e-01
6.658004969358444214e-02 -8.984112739562988281e-02 -2.333656698465347290e-02 -1.872181296348571777e-01 3.141997754573822021e-01 7.239508628845214844e-02 1.355777978897094727e-01 1.672276705503463745e-01 -1.614906787872314453e-01 2.989142015576362610e-02 -2.620384097099304199e-02 1.528061926364898682e-01 6.387723982334136963e-02 1.130203381180763245e-01 1.397877484560012817e-01 -7.828640937805175781e-02 -3.284081444144248962e-02 5.151189863681793213e-02 3.110527992248535156e-03 -3.300896380096673965e-03 2.174265682697296143e-01 6.903897225856781006e-02 -3.713049888610839844e-01 5.366073250770568848e-01 -7.197609543800354004e-02 -1.299079954624176025e-01 -2.561221718788146973e-01 1.719378493726253510e-02 1.802018284797668457e-01 9.683432057499885559e-03 -8.949134498834609985e-03 3.253515064716339111e-01
6.223871931433677673e-02 -1.080298423767089844e-01 6.527319550514221191e-02 5.542683973908424377e-02 -3.103078342974185944e-02 -1.391411721706390381e-01 3.897053599357604980e-01 4.277857542037963867e-01 -5.449661985039710999e-02 7.834452390670776367e-02 -1.128405611962080002e-02 2.419610042124986649e-03 -8.670923113822937012e-02 4.820893332362174988e-02 -1.488069444894790649e-01 -2.873283922672271729e-01 -6.935682892799377441e-02 2.256742566823959351e-01 -1.604257151484489441e-02 1.769501268863677979e-01 3.591858968138694763e-02 2.252993881702423096e-01 -4.113250374794006348e-01 5.860297754406929016e-02 -6.599382311105728149e-02 -1.923242509365081787e-01 1.204283013939857483e-01 1.234455108642578125e-01 2.221628278493881226e-01 1.383724510669708252e-01 1.535362899303436279e-01 1.516635119915008545e-01
-4.918285831809043884e-02 2.287720590829849243e-01 1.681635230779647827e-01 2.222515940666198730e-01 2.768958210945129395e-01 -1.640498638153076172e-01 3.216035962104797363e-01 1.922541260719299316e-01 1.425699442625045776e-01 -3.980048745870590210e-02 -3.332262635231018066e-01 9.795642457902431488e-03 2.539242506027221680e-01 -1.016578376293182373e-01 -1.090791672468185425e-01 -1.200720444321632385e-01 -6.466333568096160889e-02 7.666116207838058472e-02 -1.810693293809890747e-01 2.946018613874912262e-02 3.514331579208374023e-01 1.093641966581344604e-01 1.468266695737838745e-01 9.580456465482711792e-02 -1.086011156439781189e-01 -6.922870874404907227e-02 6.121241301298141479e-02 -1.202095579355955124e-02 9.362962841987609863e-02 2.371178418397903442e-01 2.146120220422744751e-01 2.190421521663665771e-01
-1.481765657663345337e-01 1.726168990135192871e-01 -1.355587784200906754e-02 -3.034275472164154053e-01 3.316692411899566650e-01 -1.101749017834663391e-01 1.694689095020294189e-01 1.027689054608345032e-01 -6.490755081176757812e-02 1.961011290550231934e-01 -1.336969584226608276e-01 1.729686856269836426e-01 1.263409107923507690e-01 2.543332576751708984e-01 -7.152585685253143311e-02 8.301454782485961914e-02 -6.104513630270957947e-02 -2.031809277832508087e-02 -4.575456082820892334e-01 2.547745108604431152e-01 -1.128627359867095947e-01 2.962169796228408813e-02 3.652599453926086426e-02 2.240459918975830078e-01 -9.846390783786773682e-02 2.298968881368637085e-01 -2.122111618518829346e-01 -1.768450289964675903e-01 -8.635846525430679321e-02 7.190037518739700317e-02 6.065400317311286926e-03 1.280282735824584961e-01
3.382448852062225342e-02 -5.152073875069618225e-02 -5.897873640060424805e-02 -2.370169907808303833e-01 2.563904523849487305e-01 1.845737397670745850e-01 3.852353990077972412e-02 2.968587875366210938e-01 2.406311221420764923e-02 1.487814076244831085e-02 -1.405333280563354492e-01 7.291309535503387451e-02 -1.266697347164154053e-01 -7.487561553716659546e-02 -2.794375419616699219e-01 -9.347094595432281494e-02 -4.411607235670089722e-02 8.764240145683288574e-02 -4.334148466587066650e-01 -3.086193203926086426e-01 1.506578177213668823e-01 8.850165456533432007e-02 -1.983282417058944702e-01 4.360384345054626465e-01 -9.421391412615776062e-03 1.893026083707809448e-01 3.759087249636650085e-02 -5.400853604078292847e-02 5.337020754814147949e-02 6.491677463054656982e-02 -1.081669926643371582e-01 -3.256515413522720337e-02
-1.083022132515907288e-01 1.816088855266571045e-01 3.537832200527191162e-01 5.471055954694747925e-02 4.488398432731628418e-01 5.977059528231620789e-02 2.809943258762359619e-01 2.500931359827518463e-02 1.312489062547683716e-01 -4.320642445236444473e-03 -1.024921517819166183e-02 7.144721597433090210e-02 -1.233617886900901794e-01 9.528176486492156982e-02 -2.967197597026824951e-01 -2.385272830724716187e-01 1.433690786361694336e-01 1.504173316061496735e-02 -2.160356193780899048e-01 2.783044278621673584e-01 -5.250440165400505066e-02 8.306843228638172150e-03 -1.472004968672990799e-02 -1.316766589879989624e-01 1.327401101589202881e-01 -1.794878542423248291e-01 -1.893145292997360229e-01 1.404137909412384033e-01 1.326409727334976196e-01 1.069419756531715393e-01 1.029143035411834717e-01 2.013217508792877197e-01
-1.565230451524257660e-02 -3.138542473316192627e-01 2.189551442861557007e-01 8.348188549280166626e-02 3.230489194393157959e-01 -7.500343024730682373e-02 2.848319411277770996e-01 5.647615995258092880e-03 1.112537980079650879e-01 1.533942669630050659e-02 -1.172507405281066895e-01 -1.276642177253961563e-02 6.321941968053579330e-03 2.915101684629917145e-02 -7.371276617050170898e-02 -9.404126554727554321e-02 2.124806940555572510e-01 3.397573828697204590e-01 -1.942368298768997192e-01 1.610775887966156006e-01 2.405705749988555908e-01 2.396975457668304443e-01 -3.536219475790858269e-03 2.997795818373560905e-03 -3.050965368747711182e-01 5.021822825074195862e-02 -3.544819653034210205e-01 2.822075039148330688e-02 -5.617681890726089478e-02 8.978938311338424683e-02 -1.179724633693695068e-01 -1.633999198675155640e-01
-1.458527594804763794e-01 2.214531749486923218e-01 -2.008711844682693481e-01 9.013885259628295898e-02 2.036529630422592163e-01 -7.218908518552780151e-02 1.650895476341247559e-01 1.007364168763160706e-01 1.880202791653573513e-03 3.866530954837799072e-01 -2.737936750054359436e-02 2.761387526988983154e-01 1.113389059901237488e-01 1.557879848405718803e-03 -1.149671524763107300e-01 -1.533409804105758667e-01 3.647674024105072021e-01 -1.074659377336502075e-01 -1.683819741010665894e-01 9.645275026559829712e-02 1.590170264244079590e-01 1.396865397691726685e-01 -9.533471614122390747e-02 -1.875885576009750366e-01 -1.097083613276481628e-01 -9.972510486841201782e-02 -1.177843734622001648e-01 2.877732515335083008e-01 -1.879124492406845093e-01 2.459208071231842041e-01 6.756324321031570435e-02 1.764360070228576660e-01
-1.045105457305908203e-01 8.972195535898208618e-02 3.018293082714080811e-01 -1.368869990110397339e-01 8.233942836523056030e-02 2.082850635051727295e-01 6.023944914340972900e-02 1.593273878097534180e-01 1.419065594673156738e-01 1.857035160064697266e-01 1.075358912348747253e-01 -2.080952376127243042e-01 1.686375141143798828e-01 -5.858208611607551575e-02 5.415387824177742004e-02 -2.006210535764694214e-01 7.099437713623046875e-02 1.244970634579658508e-01 -3.325452208518981934e-01 7.804327458143234253e-02 3.795964270830154419e-02 9.639157913625240326e-03 -2.099294066429138184e-01 9.525407105684280396e-02 -3.605547249317169189e-01 1.492114663124084473e-01 2.217594534158706665e-01 -3.493979573249816895e-01 -1.480949968099594116e-01 1.799880564212799072e-01 -4.518274590373039246e-02 1.889064759016036987e-01
-4.280069470405578613e-02 3.053644895553588867e-01 8.675998076796531677e-03 -2.501247227191925049e-01 2.014758139848709106e-01 5.864055082201957703e-02 3.560413792729377747e-02 2.418978810310363770e-01 -1.655933558940887451e-01 1.245322301983833313e-01 -3.343672752380371094e-01 6.011771410703659058e-02 1.292130909860134125e-02 5.061065778136253357e-02 -7.101729512214660645e-02 -2.688406705856323242e-01 1.852506399154663086e-01 3.617985546588897705e-02 5.818511545658111572e-02 1.241966485977172852e-01 1.254340410232543945e-01 2.705630660057067871e-01 -1.417247205972671509e-01 2.990732192993164062e-01 -8.901280164718627930e-02 3.434559404850006104e-01 1.294713169336318970e-01 -2.483974695205688477e-01 2.994108654092997313e-04 1.307159066200256348e-01 -1.572019159793853760e-01 -3.198242932558059692e-02
-1.238732859492301941e-01 -1.156838685274124146e-01 -2.054269909858703613e-01 -9.230830706655979156e-03 1.695896834135055542e-01 2.653240263462066650e-01 3.143915832042694092e-01 2.559620440006256104e-01 -1.613960266113281250e-01 -1.088087931275367737e-01 -1.718493402004241943e-01 -1.641679853200912476e-01 2.023663073778152466e-01 4.631064087152481079e-02 -2.365192472934722900e-01 -6.636428833007812500e-02 -3.539304435253143311e-02 2.922915518283843994e-01 -3.437524139881134033e-01 4.064944386482238770e-02 -2.009816234931349754e-03 -3.300552722066640854e-03 -6.122515350580215454e-02 8.552989363670349121e-02 -1.389206349849700928e-01 3.256159126758575439e-01 -1.116874292492866516e-01 2.176185324788093567e-02 -5.216053500771522522e-02 2.770930826663970947e-01 4.784619808197021484e-02 1.732352077960968018e-01
-9.545080363750457764e-02 1.792369484901428223e-01 -1.039333827793598175e-02 -1.258314698934555054e-01 -4.659258201718330383e-02 2.729799747467041016e-01 1.389563083648681641e-01 2.619403898715972900e-01 1.003936976194381714e-01 1.560458242893218994e-01 -7.431577146053314209e-02 -5.888915807008743286e-02 -1.531172692775726318e-01 -1.984999924898147583e-01 -1.056096106767654419e-01 2.236801385879516602e-02 2.310125380754470825e-01 -9.396439045667648315e-02 -2.005590200424194336e-01 3.428196012973785400e-01 3.361417055130004883e-01 2.501748502254486084e-02 -9.572035819292068481e-02 1.725588589906692505e-01 -1.533249467611312866e-01 9.545341134071350098e-02 -1.968935579061508179e-01 -2.060718238353729248e-01 2.715475559234619141e-01 6.255103647708892822e-02 -9.866764396429061890e-02 2.941942512989044189e-01
5.163260549306869507e-02 -5.035261064767837524e-02 -2.059239149093627930e-01 -3.989074528217315674e-01 1.760977357625961304e-01 1.639209836721420288e-01 2.268107831478118896e-01 7.878085970878601074e-02 -2.469611316919326782e-01 1.563929617404937744e-01 4.044131189584732056e-02 -2.030423134565353394e-01 -1.455397158861160278e-01 -2.647464573383331299e-01 4.723613336682319641e-02 -8.478805422782897949e-02 2.597124874591827393e-01 4.049502313137054443e-02 -2.096594423055648804e-01 8.875980973243713379e-02 2.308212220668792725e-01 3.230704665184020996e-01 -5.012471228837966919e-02 -4.019505530595779419e-02 -1.908576786518096924e-01 4.045812413096427917e-02 -2.922643125057220459e-01 -3.888650238513946533e-02 -4.165652394294738770e-02 1.141008287668228149e-01 1.538974493741989136e-01 -5.093191564083099365e-02
-6.081780791282653809e-02 -5.679522082209587097e-02 -1.304434388875961304e-01 2.527997829020023346e-02 1.004243940114974976e-01 2.399958521127700806e-01 3.697578608989715576e-01 3.227852880954742432e-01 -3.014879226684570312e-01 -5.237692221999168396e-02 -9.067119657993316650e-02 -3.239977359771728516e-02 2.661303281784057617e-01 8.892874419689178467e-02 5.991705134510993958e-02 -1.122704669833183289e-01 9.593976289033889771e-02 2.548396587371826172e-01 -9.362959861755371094e-02 -9.094861149787902832e-02 -2.928014285862445831e-02 1.745159775018692017e-01 -1.542272120714187622e-01 1.837013065814971924e-01 -1.741250008344650269e-01 3.598411381244659424e-01 -1.346727181226015091e-02 1.677743941545486450e-01 -1.540727466344833374e-01 2.290076762437820435e-01 8.251056075096130371e-02 1.335365027189254761e-01
-1.290903389453887939e-01 -3.377460688352584839e-02 -7.015029340982437134e-02 -1.978849768638610840e-01 5.401402711868286133e-02 -7.303467392921447754e-02 1.892225444316864014e-01 1.309744566679000854e-01 -5.590967833995819092e-02 3.135220706462860107e-01 -2.059782110154628754e-02 -1.076532248407602310e-02 1.303861737251281738e-01 1.308592259883880615e-01 -2.184806168079376221e-01 -1.768128275871276855e-01 2.848498523235321045e-01 -1.411041170358657837e-01 -3.720591366291046143e-01 2.811386249959468842e-02 -2.525791642256081104e-04 -3.183651948347687721e-03 4.283151403069496155e-02 -8.724774233996868134e-03 -2.893042750656604767e-02 1.065005268901586533e-02 -8.687998354434967041e-02 2.325586676597595215e-01 -4.198980033397674561e-01 1.335339248180389404e-01 -1.596248000860214233e-01 3.707076013088226318e-01
1.302994042634963989e-01 3.369464352726936340e-02 5.258223041892051697e-02 -4.734799265861511230e-01 3.144134283065795898e-01 -1.752054244279861450e-01 1.038415953516960144e-01 3.476791083812713623e-01 1.468399763107299805e-01 -1.153569072484970093e-01 -1.228651776909828186e-01 5.576724186539649963e-02 -7.865487039089202881e-02 8.021984994411468506e-02 -9.902119636535644531e-02 1.094110012054443359e-01 1.847360283136367798e-01 -6.379695981740951538e-02 -6.010459735989570618e-02 2.003568857908248901e-01 3.149963915348052979e-01 8.384197950363159180e-02 -1.597011685371398926e-01 -1.548073291778564453e-01 -8.117593824863433838e-02 -5.826931074261665344e-02 -1.425290554761886597e-01 9.791408479213714600e-02 -2.039027065038681030e-01 1.722582429647445679e-01 -2.276363968849182129e-01 7.496823370456695557e-02
-2.185954153537750244e-01 1.237442567944526672e-01 6.792294234037399292e-02 -1.978182196617126465e-01 1.320778131484985352e-01 1.558406203985214233e-01 2.549498081207275391e-01 2.007865756750106812e-01 1.546454280614852905e-01 -3.094430863857269287e-01 8.961824327707290649e-02 1.009957641363143921e-01 -8.480247110128402710e-02 3.913825377821922302e-02 -3.343432545661926270e-01 -8.684620261192321777e-02 1.378275305032730103e-01 6.468772143125534058e-02 -1.276493370532989502e-01 2.213759124279022217e-01 2.815104834735393524e-02 1.885674595832824707e-01 6.343184411525726318e-02 2.850752472877502441e-01 -3.552547097206115723e-01 1.796217709779739380e-01 -3.775975108146667480e-02 2.197173833847045898e-01 1.359123289585113525e-01 1.902973353862762451e-01 8.029828220605850220e-02 2.703422307968139648e-02
-1.603548675775527954e-01 7.451806217432022095e-02 4.746820777654647827e-02 8.679904043674468994e-02 2.653814256191253662e-01 5.590267851948738098e-02 4.426993727684020996e-01 -2.184085249900817871e-01 4.465711861848831177e-02 -3.689213842153549194e-02 -2.182088792324066162e-01 1.551552861928939819e-01 4.562525078654289246e-02 1.142388358712196350e-01 2.732960693538188934e-02 -2.818742096424102783e-01 -1.247522756457328796e-01 -2.008475214242935181e-01 -2.512169778347015381e-01 2.423365861177444458e-01 1.710784286260604858e-01 -1.078351661562919617e-01 -9.757750481367111206e-02 7.032550126314163208e-02 -3.799057900905609131e-01 -1.144825518131256104e-01 1.864905655384063721e-02 -1.735914032906293869e-03 -8.050953596830368042e-02 2.412693947553634644e-01 -5.776320770382881165e-02 1.114236414432525635e-01
4.743243567645549774e-03 4.404128342866897583e-02 1.725540757179260254e-01 5.830898135900497437e-02 -5.767203122377395630e-02 4.551751539111137390e-03 3.485969007015228271e-01 -9.326300024986267090e-02 -1.227117329835891724e-02 -7.012269645929336548e-02 -4.851938784122467041e-02 -3.346000909805297852e-01 -1.331827789545059204e-02 1.346530467271804810e-01 -1.001706942915916443e-01 -3.081540763378143311e-01 2.749842107295989990e-01 -8.124061673879623413e-02 -1.583180129528045654e-01 1.244603469967842102e-01 3.684135153889656067e-02 8.650866150856018066e-02 -1.568874716758728027e-01 2.299860566854476929e-01 -4.387231767177581787e-01 -1.278494745492935181e-01 -1.224596723914146423e-01 -9.012797474861145020e-02 -2.433905005455017090e-02 2.849114537239074707e-01 1.444340217858552933e-02 2.560845315456390381e-01
4.649260267615318298e-02 -1.538573652505874634e-01 -1.776510267518460751e-03 5.545847117900848389e-02 -9.564450383186340332e-02 1.030664443969726562e-01 3.694971501827239990e-01 -4.831103235483169556e-02 -1.286723371595144272e-02 2.562039196491241455e-01 -1.282550692558288574e-01 4.876517504453659058e-02 2.816610932350158691e-01 1.919194012880325317e-01 -4.290736094117164612e-02 -2.263046652078628540e-01 1.857314109802246094e-01 1.001179590821266174e-01 -2.633503675460815430e-01 1.565402746200561523e-01 1.170235425233840942e-01 1.344548631459474564e-02 -2.250561565160751343e-01 2.951901555061340332e-01 1.479474641382694244e-02 8.543912321329116821e-02 -8.116167038679122925e-02 -1.887701265513896942e-02 -1.991462409496307373e-01 4.148343577980995178e-02 2.828691005706787109e-01 3.642833530902862549e-01
-1.460160315036773682e-01 -1.139919459819793701e-01 -9.101016074419021606e-02 -1.784582734107971191e-01 1.039590835571289062e-01 2.739528119564056396e-01 1.213388964533805847e-01 2.708982527256011963e-01 3.380834311246871948e-02 3.301325067877769470e-02 -1.921728849411010742e-01 -1.330504119396209717e-01 2.052768170833587646e-01 -4.393083974719047546e-03 -4.200151562690734863e-01 -3.157928958535194397e-02 1.330072730779647827e-01 -4.445408284664154053e-02 -1.666715443134307861e-01 -8.748523145914077759e-02 -1.165412440896034241e-01 5.636923760175704956e-02 -1.825021654367446899e-01 3.101212978363037109e-01 -1.164988800883293152e-02 1.134470924735069275e-01 5.699269101023674011e-02 1.152521073818206787e-01 -2.078993022441864014e-01 3.048114180564880371e-01 2.603729814291000366e-02 3.278196752071380615e-01
7.142948918044567108e-03 1.700843721628189087e-01 5.223729833960533142e-02 -3.155581057071685791e-01 6.904823705554008484e-03 7.658777385950088501e-02 2.105097323656082153e-01 2.656081914901733398e-01 -4.317069426178932190e-02 -2.059631645679473877e-01 -9.196535497903823853e-02 -1.464389413595199585e-01 5.771953612565994263e-02 -5.813297629356384277e-02 -2.641988396644592285e-01 -1.909690499305725098e-01 -1.282538473606109619e-01 2.397549003362655640e-01 -1.705224514007568359e-01 2.711527049541473389e-01 -4.514219611883163452e-02 -9.112946689128875732e-03 -1.548818312585353851e-02 -1.112167313694953918e-01 1.097228657454252243e-02 3.235155940055847168e-01 -4.793770145624876022e-03 2.819105088710784912e-01 -1.455115079879760742e-01 1.694615483283996582e-01 1.551702618598937988e-01 3.335575461387634277e-01
-4.622018337249755859e-02 -7.246734201908111572e-02 -1.261864304542541504e-01 -2.566191256046295166e-01 -7.973165065050125122e-02 5.524872243404388428e-02 1.646593660116195679e-01 3.750674426555633545e-01 1.150738447904586792e-01 4.294915795326232910e-01 1.168850692920386791e-03 -1.933019794523715973e-02 2.134646177291870117e-01 -8.151379972696304321e-02 -2.752911671996116638e-02 -1.455975621938705444e-01 -1.587302610278129578e-02 1.513568609952926636e-01 -7.600547373294830322e-02 2.745417952537536621e-01 -2.420784439891576767e-03 -2.796337567269802094e-02 6.328811496496200562e-02 3.285227715969085693e-01 -7.217732071876525879e-02 -1.194380689412355423e-02 -2.678461372852325439e-01 1.783620864152908325e-01 -2.451430708169937134e-01 1.490081995725631714e-01 6.276315450668334961e-02 2.218426913022994995e-01
1.115840151906013489e-01 4.753746837377548218e-02 1.301798671483993530e-01 8.911900222301483154e-02 2.633232474327087402e-01 5.974444001913070679e-02 4.730135798454284668e-01 -7.459641993045806885e-02 2.261307388544082642e-01 -1.145819872617721558e-01 -2.909076511859893799e-01 -5.044976994395256042e-02 6.530641019344329834e-02 1.220727115869522095e-01 1.117225852794945240e-03 -1.118311956524848938e-01 -1.433202438056468964e-02 2.185479849576950073e-01 -6.516595929861068726e-02 1.876120567321777344e-01 4.551711380481719971e-01 4.035373218357563019e-03 3.185024112462997437e-02 1.817644834518432617e-01 -7.395366579294204712e-02 -2.104326710104942322e-02 -3.072894215583801270e-01 5.061441287398338318e-02 5.772554781287908554e-03 1.971590220928192139e-01 -8.220774121582508087e-03 6.736407428979873657e-02
-1.045133844017982483e-01 -9.924924373626708984e-02 5.952561274170875549e-02 -1.652756929397583008e-01 9.947609156370162964e-02 -9.502727538347244263e-02 3.993561863899230957e-01 -4.856194555759429932e-02 -2.194995284080505371e-01 8.529357612133026123e-02 -3.293117582798004150e-01 1.305376291275024414e-01 4.874434322118759155e-02 2.164858579635620117e-01 -1.278680562973022461e-01 -3.833371996879577637e-01 -1.929172314703464508e-02 2.258329652249813080e-02 1.340756714344024658e-01 1.509562879800796509e-01 1.224381551146507263e-01 -5.776631087064743042e-02 -2.277483493089675903e-01 3.616735637187957764e-01 -3.400626778602600098e-02 1.003010645508766174e-01 1.312406547367572784e-02 9.749846905469894409e-02 -8.350759744644165039e-02 6.486285477876663208e-02 3.046036958694458008e-01 8.127841353416442871e-02
6.021897494792938232e-02 1.764986962080001831e-01 7.477051019668579102e-02 -1.062099449336528778e-02 3.862189948558807373e-01 2.238083444535732269e-02 1.756198853254318237e-01 2.519313395023345947e-01 1.749742329120635986e-01 1.958479136228561401e-01 -2.414960861206054688e-01 1.050868071615695953e-02 -1.580238342285156250e-01 1.914847344160079956e-01 3.154059648513793945e-01 3.571955114603042603e-02 3.906514495611190796e-03 2.422185987234115601e-01 -1.692930795252323151e-02 2.370378524065017700e-01 3.022083938121795654e-01 1.922272611409425735e-03 -2.675293087959289551e-01 8.856803178787231445e-02 -4.687388613820075989e-02 1.501830965280532837e-01 1.439483910799026489e-01 8.917780220508575439e-02 -1.319689750671386719e-01 2.229809165000915527e-01 6.266584992408752441e-02 1.238744705915451050e-01
-2.379090934991836548e-01 1.567045599222183228e-01 -2.203104794025421143e-01 7.562664896249771118e-02 1.202347949147224426e-01 1.099466755986213684e-01 2.002045810222625732e-01 2.349561899900436401e-01 1.561460793018341064e-01 5.090868473052978516e-02 1.603500396013259888e-01 2.222585082054138184e-01 -8.619343489408493042e-02 -2.311066165566444397e-02 -8.307106792926788330e-02 9.722795337438583374e-02 7.433560490608215332e-02 5.350083112716674805e-02 -1.624482721090316772e-01 -4.490293096750974655e-03 3.346534967422485352e-01 8.693081140518188477e-02 -8.659715950489044189e-02 1.674481034278869629e-01 -2.409878671169281006e-01 1.022450998425483704e-01 1.445475518703460693e-01 9.451989084482192993e-02 -2.189520746469497681e-01 -1.380487531423568726e-02 -1.219883039593696594e-01 5.148783922195434570e-01
-2.202744632959365845e-01 -8.140498399734497070e-02 -1.762799769639968872e-01 6.244417279958724976e-03 1.833337396383285522e-01 1.083098277449607849e-01 8.972285687923431396e-02 2.079014480113983154e-01 -2.169099450111389160e-01 1.200779154896736145e-01 -4.837463498115539551e-01 1.921465247869491577e-01 2.591586112976074219e-01 4.244289547204971313e-02 -1.579815596342086792e-01 -1.517403274774551392e-01 1.654937863349914551e-01 1.145295128226280212e-01 -2.272949516773223877e-01 2.179499566555023193e-01 1.623212248086929321e-01 2.731832265853881836e-01 -1.664646565914154053e-01 3.235742077231407166e-02 4.117628122912719846e-05 4.057544842362403870e-02 8.986823260784149170e-02 3.496179729700088501e-02 1.690691262483596802e-01 1.375927925109863281e-01 1.669530719518661499e-01 1.097100675106048584e-01
8.665899932384490967e-02 -1.025731116533279419e-01 -2.201795876026153564e-01 -7.518391311168670654e-02 3.017387352883815765e-02 1.274230331182479858e-01 1.339286267757415771e-01 1.841784566640853882e-01 2.345422655344009399e-02 2.627504765987396240e-01 -4.293134436011314392e-02 1.710984855890274048e-02 2.037025541067123413e-01 -1.181989386677742004e-01 -9.631656855344772339e-02 -2.344025671482086182e-01 -2.663869261741638184e-01 3.441331684589385986e-01 -1.817539930343627930e-01 1.926765590906143188e-01 8.917219191789627075e-02 8.272150903940200806e-02 -3.418647497892379761e-02 2.100341618061065674e-01 -2.307852953672409058e-01 -7.562139630317687988e-02 -3.950291574001312256e-01 1.546745151281356812e-01 -2.294315397739410400e-01 4.993939772248268127e-02 2.896786108613014221e-02 2.299349606037139893e-01
-1.666676066815853119e-02 3.088216297328472137e-02 3.597264587879180908e-01 -6.842886563390493393e-03 3.453433513641357422e-01 -1.539310961961746216e-01 1.308792363852262497e-02 1.730793416500091553e-01 -5.508625134825706482e-02 3.085431754589080811e-01 2.430207654833793640e-02 9.150290489196777344e-02 -2.550661563873291016e-01 5.896341055631637573e-02 -2.393335551023483276e-01 -2.441633790731430054e-01 4.770111292600631714e-02 1.408938616514205933e-01 -2.279375493526458740e-01 1.586822569370269775e-01 1.748310774564743042e-01 1.304203867912292480e-01 -9.926598519086837769e-02 -1.960015743970870972e-01 -2.274403870105743408e-01 -1.319607906043529510e-02 1.006925627589225769e-01 1.800760924816131592e-01 -1.429727226495742798e-01 1.366661638021469116e-01 1.920371651649475098e-01 1.950149834156036377e-01
-9.960478544235229492e-02 3.119290107861161232e-03 1.240843236446380615e-01 -1.619013994932174683e-01 3.037908077239990234e-01 -1.650962084531784058e-01 2.379150688648223877e-01 2.265670746564865112e-01 1.095726341009140015e-01 1.890236437320709229e-01 -1.663552671670913696e-01 3.835434615612030029e-01 2.261001169681549072e-01 2.921457886695861816e-01 1.462108939886093140e-01 3.189596347510814667e-03 4.293937236070632935e-02 1.760398298501968384e-01 -3.613058030605316162e-01 9.193174540996551514e-02 -1.268963962793350220e-01 8.501426316797733307e-03 -3.748000413179397583e-02 1.337845027446746826e-01 -9.290806949138641357e-02 8.009395003318786621e-02 -2.522582411766052246e-01 1.297986209392547607e-01 1.750206761062145233e-02 8.707735687494277954e-02 4.149654880166053772e-02 1.678081452846527100e-01
1.517017632722854614e-01 1.432055830955505371e-01 1.272897273302078247e-01 -2.207416445016860962e-01 2.844396829605102539e-01 -3.089839220046997070e-02 3.660436347126960754e-02 1.433277130126953125e-01 -4.079669713973999023e-01 1.441291868686676025e-01 -1.817317008972167969e-01 3.986369445919990540e-02 7.894418202340602875e-03 -9.618516266345977783e-02 4.846213012933731079e-02 -1.462717503309249878e-01 2.529512047767639160e-01 -3.000678680837154388e-02 -1.708468645811080933e-01 3.254042863845825195e-01 8.847606927156448364e-02 -2.261798270046710968e-02 -1.808902174234390259e-01 3.731973767280578613e-01 -1.446663439273834229e-01 -2.995514310896396637e-02 1.841568201780319214e-01 4.741353541612625122e-02 -2.594074606895446777e-02 -3.146449849009513855e-02 1.319852322340011597e-01 2.748695909976959229e-01
-1.460671424865722656e-01 2.356533259153366089e-01 2.605966478586196899e-02 -8.517049252986907959e-02 2.343450486660003662e-01 -1.037838831543922424e-01 1.752558797597885132e-01 5.884867906570434570e-02 5.695817247033119202e-02 1.448941528797149658e-01 -8.841462433338165283e-02 -4.636920616030693054e-02 -2.623118758201599121e-01 2.783664762973785400e-01 -2.588063180446624756e-01 5.295368027873337269e-04 5.461573973298072815e-02 2.994448840618133545e-01 -9.757991880178451538e-02 7.485833764076232910e-02 2.860002815723419189e-01 9.742002189159393311e-02 -4.077326059341430664e-01 5.026594176888465881e-02 1.034636422991752625e-01 -5.350860208272933960e-02 -2.379697114229202271e-01 -2.750248089432716370e-02 -1.702371090650558472e-01 6.993003189563751221e-02 2.460594922304153442e-01 1.861320585012435913e-01
-2.584525384008884430e-03 7.659999281167984009e-02 1.938316076993942261e-01 -1.221453547477722168e-01 2.481267303228378296e-01 3.367269784212112427e-02 1.423809528350830078e-01 3.332319855690002441e-01 -1.424572523683309555e-02 -7.766047120094299316e-02 -8.423434197902679443e-02 2.197538912296295166e-01 -8.377476036548614502e-02 5.671884864568710327e-02 -2.569290697574615479e-01 9.049337357282638550e-02 1.899013817310333252e-01 1.265476346015930176e-01 -2.357312738895416260e-01 2.181763052940368652e-01 -8.754537254571914673e-02 2.423678338527679443e-01 9.055395424365997314e-02 3.685502111911773682e-01 -2.246038019657135010e-01 3.446713984012603760e-01 -2.830336429178714752e-02 -1.085549220442771912e-01 1.395290717482566833e-02 1.422975659370422363e-01 1.742079555988311768e-01 5.706219747662544250e-02
-3.017593175172805786e-02 2.875972539186477661e-02 -4.720119386911392212e-02 -1.488236188888549805e-01 2.931847274303436279e-01 8.158361911773681641e-02 2.750863134860992432e-01 2.354539632797241211e-01 -1.778525114059448242e-01 7.758989185094833374e-02 6.210700795054435730e-02 -9.742339700460433960e-02 -1.213124543428421021e-01 -5.136118531227111816e-01 2.743270695209503174e-01 -4.407826811075210571e-02 2.425046563148498535e-01 4.404884763062000275e-03 -2.245837897062301636e-01 -5.339467898011207581e-02 5.509579181671142578e-02 8.306393027305603027e-02 5.989227909594774246e-03 1.713042855262756348e-01 -3.454257920384407043e-02 -8.880798704922199249e-03 -2.346275746822357178e-01 -1.415098458528518677e-01 8.907463052310049534e-04 3.168167173862457275e-01 1.152625009417533875e-01 4.483468458056449890e-02
2.944743633270263672e-02 -1.142107769846916199e-01 1.395068913698196411e-01 -1.349073648452758789e-01 3.392669260501861572e-01 -1.818944364786148071e-01 2.817337214946746826e-01 -1.828877776861190796e-01 1.854206174612045288e-01 -9.043019264936447144e-03 -2.387616336345672607e-01 1.998039931058883667e-01 -2.272967994213104248e-01 -4.068913310766220093e-02 -1.501742750406265259e-01 6.440927833318710327e-02 -6.388839799910783768e-03 1.655475646257400513e-01 -2.103240042924880981e-01 2.259770780801773071e-02 3.020898699760437012e-01 -1.091427542269229889e-02 -1.376224122941493988e-02 1.792295426130294800e-01 -6.739329546689987183e-02 1.537481695413589478e-01 -3.645516633987426758e-01 1.252246834337711334e-02 -1.603869497776031494e-01 2.925166487693786621e-01 -5.400132387876510620e-03 8.699243515729904175e-02
-8.003817498683929443e-02 -8.399869501590728760e-02 -6.001992896199226379e-02 7.517798244953155518e-02 2.505644857883453369e-01 -1.828033328056335449e-01 4.054113328456878662e-01 1.431113332509994507e-01 -1.340639684349298477e-02 1.932437270879745483e-01 -6.932449340820312500e-02 3.435810208320617676e-01 1.093818992376327515e-01 7.910758256912231445e-02 -6.888897716999053955e-02 -1.368122696876525879e-01 -8.469217270612716675e-02 -2.873408794403076172e-01 -3.637407124042510986e-01 1.949559897184371948e-01 2.033836841583251953e-01 -1.115744560956954956e-01 -2.236423790454864502e-01 1.423780769109725952e-01 6.315834820270538330e-02 -4.088716208934783936e-02 2.041454240679740906e-02 -1.316613703966140747e-01 -1.582621634006500244e-01 1.542122960090637207e-01 1.281230300664901733e-01 1.461948603391647339e-01
1.941795051097869873e-01 1.571890860795974731e-01 1.245175078511238098e-01 1.790131442248821259e-02 3.276258111000061035e-01 7.354334741830825806e-02 3.035325109958648682e-01 1.956819370388984680e-02 -2.443232014775276184e-02 3.319890201091766357e-01 8.401373773813247681e-02 3.128983825445175171e-02 -1.479593664407730103e-01 2.688329219818115234e-01 -1.628364771604537964e-01 -2.194622159004211426e-01 2.362116128206253052e-01 3.768888860940933228e-02 -1.469540745019912720e-01 2.085301131010055542e-01 1.258112341165542603e-01 -1.220973208546638489e-01 -2.304769903421401978e-01 1.359633058309555054e-01 -6.188754364848136902e-02 -1.494442820549011230e-01 2.384661883115768433e-02 -6.076293811202049255e-02 2.059537023305892944e-01 3.567526340484619141e-01 -4.622887820005416870e-02 4.376633465290069580e-02
3.004568815231323242e-02 -8.273640275001525879e-02 -6.903265416622161865e-02 -1.937902420759201050e-01 2.076544612646102905e-02 3.615089058876037598e-01 2.906386256217956543e-01 1.034357994794845581e-01 -2.023377865552902222e-01 -8.696641772985458374e-02 -1.532762497663497925e-01 -1.831825356930494308e-03 1.989695727825164795e-01 5.642878636717796326e-02 1.468706643208861351e-03 2.259894832968711853e-02 -4.777036234736442566e-02 1.535395979881286621e-01 -2.518050968647003174e-01 1.633399128913879395e-01 1.619969308376312256e-01 5.085660889744758606e-02 -2.435215860605239868e-01 1.924111247062683105e-01 1.254724413156509399e-01 3.205098807811737061e-01 -2.417864650487899780e-02 1.936216056346893311e-01 -9.158083051443099976e-02 4.014414250850677490e-01 5.471427738666534424e-02 1.953948140144348145e-01
-1.035315766930580139e-01 8.294989913702011108e-02 -6.537278741598129272e-02 -1.488764435052871704e-01 9.571386873722076416e-02 3.286429345607757568e-01 2.909750938415527344e-01 1.573789119720458984e-01 -2.095451951026916504e-01 -3.086712062358856201e-01 -1.398972868919372559e-01 -2.516316473484039307e-01 8.370213210582733154e-02 -1.842253841459751129e-02 -1.613359451293945312e-01 -8.639749139547348022e-02 2.050832612439990044e-03 1.834772974252700806e-01 -2.992456555366516113e-01 2.628423273563385010e-01 -6.183160003274679184e-03 6.275655329227447510e-02 -6.592699885368347168e-02 4.449271783232688904e-02 -1.429630443453788757e-03 2.533569335937500000e-01 -6.334842741489410400e-02 1.722914278507232666e-01 -8.414069563150405884e-02 2.511378228664398193e-01 1.162141785025596619e-01 2.868714630603790283e-01
-2.361827045679092407e-01 1.032199859619140625e-01 8.467841893434524536e-02 -9.604910761117935181e-02 7.596378773450851440e-02 8.916094899177551270e-02 1.304018795490264893e-01 2.237733602523803711e-01 -1.428941637277603149e-01 2.271420359611511230e-01 -4.675170779228210449e-01 -6.915184855461120605e-02 1.086610108613967896e-01 -2.690804898738861084e-01 -2.197281867265701294e-01 -1.698298156261444092e-01 2.677151858806610107e-01 -1.536564528942108154e-02 -2.288226783275604248e-02 7.946868240833282471e-02 -1.120093837380409241e-01 -7.281321100890636444e-03 4.431939497590065002e-02 3.429536819458007812e-01 -1.892512142658233643e-01 -1.919523626565933228e-02 -2.364902012050151825e-02 -2.389147505164146423e-02 -1.666556447744369507e-01 1.288569122552871704e-01 -1.877937018871307373e-01 2.275551408529281616e-01
1.885369569063186646e-01 7.780513912439346313e-02 1.257695853710174561e-01 -1.940965652465820312e-01 9.475439041852951050e-02 6.945442408323287964e-02 2.190882265567779541e-01 9.950461983680725098e-02 -4.522806406021118164e-02 -1.614216715097427368e-02 -1.607190817594528198e-01 5.151781067252159119e-02 4.292180761694908142e-02 7.876123487949371338e-02 -1.240651588886976242e-02 -1.278061419725418091e-01 6.096692755818367004e-02 5.263849720358848572e-02 -2.089921534061431885e-01 1.728624477982521057e-02 -8.800609409809112549e-02 1.297005861997604370e-01 -1.160560697317123413e-01 -2.803152985870838165e-02 -6.985149383544921875e-01 -8.664356172084808350e-02 -1.470050513744354248e-01 -9.418798238039016724e-02 1.113110259175300598e-01 2.164309769868850708e-01 1.645609438419342041e-01 2.763502597808837891e-01
-2.582275867462158203e-01 4.070024564862251282e-02 1.227165982127189636e-01 1.585349589586257935e-01 1.572531834244728088e-02 1.950441114604473114e-02 2.267919480800628662e-01 2.064207643270492554e-01 -1.578136980533599854e-01 7.439146190881729126e-02 -2.428017556667327881e-01 -3.057434856891632080e-01 -3.496543765068054199e-01 -1.004473567008972168e-01 2.687996719032526016e-03 -2.058523446321487427e-01 1.339548826217651367e-01 3.923887610435485840e-01 -1.866516619920730591e-01 5.649038031697273254e-02 7.686434686183929443e-02 1.812604218721389771e-01 -1.654687970876693726e-01 1.573447138071060181e-01 4.344608262181282043e-02 -2.477877214550971985e-02 -1.717909276485443115e-01 1.754865795373916626e-02 -3.027494810521602631e-02 2.772437930107116699e-01 -1.076756492257118225e-01 1.290594935417175293e-01
9.206896275281906128e-02 -7.002293318510055542e-02 -1.760073751211166382e-01 -2.190261930227279663e-01 3.000858426094055176e-01 1.785577088594436646e-01 -2.943110652267932892e-02 2.315249294042587280e-01 -3.113122284412384033e-02 2.259462475776672363e-01 -1.995337158441543579e-01 -2.700378596782684326e-01 1.170242764055728912e-02 4.769440367817878723e-02 -6.190006434917449951e-02 2.958925440907478333e-02 1.597416549921035767e-01 8.831228315830230713e-02 -2.435280010104179382e-02 2.207586318254470825e-01 6.154824420809745789e-02 1.088203415274620056e-01 -3.430863097310066223e-02 1.791241765022277832e-02 -1.861760467290878296e-01 7.109510898590087891e-02 2.367694079875946045e-01 1.915639191865921021e-01 -2.919242680072784424e-01 4.769722819328308105e-01 -8.543264120817184448e-02 -8.441153168678283691e-02
-1.322783529758453369e-01 7.600612193346023560e-02 8.804231137037277222e-02 9.219879657030105591e-02 2.111512720584869385e-01 -8.872304111719131470e-02 3.421022593975067139e-01 4.634788259863853455e-02 2.457571178674697876e-01 1.190448701381683350e-01 -4.165508747100830078e-01 -2.427946403622627258e-02 1.660962551832199097e-01 1.104368567466735840e-01 2.206392958760261536e-02 -2.994763255119323730e-01 -6.335479021072387695e-02 -1.457611620426177979e-01 -7.422567903995513916e-02 3.112410604953765869e-01 1.938949972391128540e-01 6.336084008216857910e-02 -1.468902528285980225e-01 2.265331894159317017e-01 -1.787913590669631958e-01 -1.064043715596199036e-01 4.358029738068580627e-02 3.626922145485877991e-02 -2.649580836296081543e-01 9.225907176733016968e-02 2.066760510206222534e-01 -1.132414769381284714e-02
1.981231719255447388e-01 2.986608445644378662e-01 4.314878210425376892e-02 7.697784807533025742e-03 2.040089964866638184e-01 2.236682027578353882e-01 3.846530318260192871e-01 9.390633553266525269e-02 1.032938361167907715e-01 8.884864300489425659e-02 -3.242469429969787598e-01 1.666303277015686035e-01 1.547607332468032837e-01 1.229700818657875061e-01 2.324458770453929901e-02 -1.058687269687652588e-01 -1.329214870929718018e-01 -1.541093084961175919e-02 -2.621658444404602051e-01 1.510907560586929321e-01 1.189536452293395996e-01 2.645449340343475342e-01 6.773925572633743286e-02 1.465707123279571533e-01 -2.903542220592498779e-01 1.190661713480949402e-01 6.902701407670974731e-02 -1.326485574245452881e-01 7.233188301324844360e-02 7.599880546331405640e-02 2.596089839935302734e-01 -3.713216865435242653e-04
7.109388709068298340e-02 1.436934024095535278e-01 1.498299986124038696e-01 2.951059043407440186e-01 1.823128461837768555e-01 1.518481671810150146e-01 4.020392894744873047e-01 1.659700646996498108e-02 2.224027961492538452e-01 1.570301055908203125e-01 -3.567065596580505371e-01 -4.351728036999702454e-02 3.028350323438644409e-02 -1.711526811122894287e-01 -2.520783990621566772e-02 -1.351875662803649902e-01 -8.387909084558486938e-02 -2.702608704566955566e-02 -1.833071112632751465e-01 7.594086974859237671e-02 1.716780215501785278e-01 2.861600518226623535e-01 1.151769086718559265e-01 1.527905762195587158e-01 -1.673884838819503784e-01 5.134353414177894592e-02 -3.826989978551864624e-02 1.167221218347549438e-01 -1.354241520166397095e-01 3.560021221637725830e-01 -5.425437539815902710e-02 7.285417616367340088e-02
-2.786421775817871094e-01 -1.675167679786682129e-01 2.695682942867279053e-01 2.707834169268608093e-02 1.655941307544708252e-01 3.206731081008911133e-01 1.299422383308410645e-01 1.657509356737136841e-01 1.265720725059509277e-01 -7.567019760608673096e-02 1.263855607248842716e-03 1.250535994768142700e-01 -3.382834047079086304e-02 5.635927617549896240e-02 -1.636264175176620483e-01 3.784971684217453003e-02 3.399637341499328613e-01 -8.203741908073425293e-02 -9.564843028783798218e-02 1.684958040714263916e-01 1.903087645769119263e-01 -7.791666686534881592e-02 3.244593739509582520e-02 2.367951869964599609e-01 -4.183539450168609619e-01 1.119375526905059814e-01 -1.603775173425674438e-01 1.289639621973037720e-02 1.932168263010680676e-03 1.974427402019500732e-01 -5.885738134384155273e-02 2.474371194839477539e-01
-1.106844022870063782e-01 -8.544712327420711517e-03 -7.316204905509948730e-02 8.763399720191955566e-02 1.784398965537548065e-02 2.393693476915359497e-01 3.899056613445281982e-01 3.220432996749877930e-01 -1.673242598772048950e-01 -4.738410934805870056e-02 1.424045562744140625e-01 1.917496696114540100e-02 2.292741835117340088e-02 -4.068314284086227417e-02 -1.215430200099945068e-01 -9.587980806827545166e-02 7.531979680061340332e-02 1.413644254207611084e-01 -4.710119217634201050e-02 -6.491313129663467407e-02 5.710439756512641907e-02 2.860215008258819580e-01 -1.595064764842391014e-03 2.524738907814025879e-01 -3.416128158569335938e-01 3.743304908275604248e-01 -6.642453372478485107e-02 1.686797738075256348e-01 -2.357088625431060791e-01 2.234600782394409180e-01 -5.938784452155232430e-04 -9.037790447473526001e-02
-9.467989206314086914e-03 1.431707739830017090e-01 -6.905572954565286636e-03 -1.675295680761337280e-01 2.173326760530471802e-01 1.403618156909942627e-01 5.206347107887268066e-01 -2.585103921592235565e-02 1.420556306838989258e-01 -1.424885634332895279e-02 -1.703974753618240356e-01 -6.284766644239425659e-02 -2.374596148729324341e-01 -2.543276846408843994e-01 -5.118010099977254868e-03 -3.914403021335601807e-01 1.638667881488800049e-01 -1.636781990528106689e-01 -3.454318270087242126e-03 2.657711207866668701e-01 2.690940350294113159e-02 -1.614048928022384644e-01 -1.869142800569534302e-01 1.047547757625579834e-01 -1.519996821880340576e-01 1.171513646841049194e-02 -1.124905273318290710e-01 -3.138013556599617004e-02 9.037356823682785034e-02 1.357804983854293823e-01 -9.818308055400848389e-02 -1.218465790152549744e-01
1.260209381580352783e-01 2.463447898626327515e-01 -5.331780016422271729e-02 2.870173938572406769e-02 2.102977782487869263e-01 2.389956861734390259e-01 3.560827076435089111e-01 8.491133153438568115e-02 3.501796722412109375e-01 8.275102823972702026e-02 -2.173586189746856689e-01 7.988318800926208496e-02 5.614182353019714355e-02 -4.535964503884315491e-02 1.220655068755149841e-01 -6.421713531017303467e-02 -1.430369913578033447e-01 -1.947115659713745117e-01 -1.682152003049850464e-01 2.395087927579879761e-01 2.046486139297485352e-01 1.953254789113998413e-01 -5.853506550192832947e-02 2.169484198093414307e-01 -1.086583808064460754e-01 -7.991635054349899292e-02 -8.263617753982543945e-02 1.146732643246650696e-02 -2.801467180252075195e-01 3.057244420051574707e-01 5.966326966881752014e-02 -4.316091164946556091e-02
-8.510936051607131958e-02 2.720084041357040405e-02 -1.186064556241035461e-01 7.594481110572814941e-03 1.439463049173355103e-01 -7.709340006113052368e-02 4.153685271739959717e-01 1.062580496072769165e-01 -1.685960888862609863e-01 -6.327853351831436157e-02 -1.513319015502929688e-01 1.487118005752563477e-01 -2.185654453933238983e-02 -1.266427040100097656e-01 2.764700651168823242e-01 -5.771090462803840637e-02 8.118141442537307739e-02 -1.700887084007263184e-01 1.415740847587585449e-01 2.058523595333099365e-01 2.274453788995742798e-01 1.690638624131679535e-02 -1.748217046260833740e-01 5.082654953002929688e-01 -1.034992113709449768e-01 -1.179777085781097412e-01 -1.261643022298812866e-01 1.591126322746276855e-01 -7.388507574796676636e-02 1.145400777459144592e-01 -7.545145601034164429e-02 2.543402612209320068e-01
-6.290486454963684082e-02 3.986329734325408936e-01 1.311525851488113403e-01 -2.087003923952579498e-02 2.610248140990734100e-02 2.959142923355102539e-01 2.772463560104370117e-01 1.739264577627182007e-01 2.497367560863494873e-02 -2.029601484537124634e-01 -1.160821467638015747e-01 -9.071603417396545410e-02 2.871765941381454468e-02 -1.780204474925994873e-01 -2.553884088993072510e-01 -2.705765366554260254e-01 8.669923245906829834e-02 5.550301074981689453e-02 -1.982732713222503662e-01 2.455787956714630127e-01 4.726516827940940857e-02 -3.470543399453163147e-02 -1.476992219686508179e-01 4.398956298828125000e-01 -1.396405845880508423e-01 3.964025527238845825e-02 -3.253133501857519150e-03 -6.985858827829360962e-02 1.719080954790115356e-01 3.478702530264854431e-02 -4.480496048927307129e-02 -4.417963698506355286e-02
1.074320897459983826e-01 1.608038693666458130e-01 1.083380207419395447e-01 2.140701413154602051e-01 2.008664906024932861e-01 1.088809892535209656e-01 2.983603775501251221e-01 1.430151909589767456e-01 5.705939233303070068e-02 1.240033358335494995e-01 -2.018822133541107178e-01 2.170385234057903290e-02 2.118692696094512939e-01 -1.154982373118400574e-01 2.981973998248577118e-02 -4.055780172348022461e-01 1.100834831595420837e-01 1.058264914900064468e-02 1.121935620903968811e-02 1.717325299978256226e-01 3.722514808177947998e-01 -6.496910750865936279e-02 -1.375852525234222412e-01 1.381167173385620117e-01 -1.320477575063705444e-01 1.627063751220703125e-01 -1.275211274623870850e-01 -1.288471519947052002e-01 -7.488673925399780273e-02 1.425700932741165161e-01 3.349438011646270752e-01 1.494998633861541748e-01
-1.760930120944976807e-01 7.061113417148590088e-02 -9.096475690603256226e-02 -6.432226300239562988e-02 3.959173336625099182e-02 -2.036221474409103394e-01 2.475010454654693604e-01 1.620987355709075928e-01 8.343242108821868896e-02 -1.162870377302169800e-01 -2.695592865347862244e-02 2.228535562753677368e-01 -3.653817623853683472e-02 -3.438139855861663818e-01 -3.625486418604850769e-02 1.576412655413150787e-02 1.790953874588012695e-01 -1.574375033378601074e-01 -3.379427194595336914e-01 3.807828128337860107e-01 1.117255017161369324e-01 -1.344728749245405197e-02 -3.354127705097198486e-01 1.897512227296829224e-01 -9.504406154155731201e-02 -5.306955054402351379e-02 -2.908109426498413086e-01 1.602578759193420410e-01 -1.525972336530685425e-01 2.078545838594436646e-02 7.707947492599487305e-02 -7.446470204740762711e-03
-3.117021871730685234e-03 2.649225890636444092e-01 -9.379214793443679810e-02 -1.692073196172714233e-01 1.310074776411056519e-01 2.603350877761840820e-01 1.807878762483596802e-01 -1.209778636693954468e-01 8.810083568096160889e-02 -6.182225048542022705e-02 -1.363890320062637329e-01 -3.830624744296073914e-02 -1.541270688176155090e-02 1.579131335020065308e-01 3.100562095642089844e-02 -2.159138470888137817e-01 1.035707667469978333e-01 4.676327854394912720e-02 -5.060763359069824219e-01 1.342506557703018188e-01 2.341853082180023193e-01 2.936025336384773254e-02 -3.348917816765606403e-04 3.308680951595306396e-01 -2.555355727672576904e-01 2.610300183296203613e-01 2.555342391133308411e-02 2.381468750536441803e-02 1.924261301755905151e-01 1.476654857397079468e-01 -9.874718636274337769e-02 1.567950472235679626e-02
-8.199300616979598999e-02 2.522840499877929688e-01 -1.004214137792587280e-01 -2.479723840951919556e-02 3.894595801830291748e-01 2.374272793531417847e-03 3.092131018638610840e-01 6.247249431908130646e-03 -2.469717152416706085e-02 3.247779905796051025e-01 2.740876004099845886e-02 1.529180109500885010e-01 9.040385484695434570e-03 3.638683259487152100e-02 -1.613364070653915405e-01 -9.632575511932373047e-02 2.169205397367477417e-01 -1.925693750381469727e-01 -1.446526497602462769e-01 3.459386155009269714e-02 2.212758809328079224e-01 -1.704630702733993530e-01 -2.497390955686569214e-01 -6.923433393239974976e-02 -1.294967532157897949e-01 -5.680085718631744385e-02 -2.960740029811859131e-01 2.284098118543624878e-01 -1.855972260236740112e-01 2.136380039155483246e-02 2.084980905055999756e-01 -1.225216090679168701e-01
1.388048827648162842e-01 -4.344963654875755310e-02 -2.103463709354400635e-01 -3.717189729213714600e-01 1.532547920942306519e-01 1.657103151082992554e-01 1.732842624187469482e-01 2.165096402168273926e-01 -2.079004943370819092e-01 8.696184307336807251e-02 -4.651258513331413269e-02 -1.377307772636413574e-01 -1.181659027934074402e-01 -2.515940070152282715e-01 1.599937081336975098e-01 -1.302207708358764648e-01 1.595012992620468140e-01 -5.950633063912391663e-02 -2.198313474655151367e-01 1.891089826822280884e-01 3.148678541183471680e-01 1.856629997491836548e-01 -5.408612266182899475e-02 7.937926799058914185e-02 -1.321878433227539062e-01 -2.042222954332828522e-02 -2.705198526382446289e-01 -3.239323198795318604e-02 -4.729406163096427917e-02 1.823467165231704712e-01 3.045047819614410400e-01 -2.444818429648876190e-02
-1.256277859210968018e-01 -2.318462915718555450e-02 1.380382776260375977e-01 -9.709794819355010986e-02 2.175731398165225983e-02 1.896231919527053833e-01 2.822970151901245117e-01 3.993503153324127197e-01 3.720461577177047729e-02 -1.658210456371307373e-01 4.304743185639381409e-02 5.288061872124671936e-02 -1.278970986604690552e-01 1.547398269176483154e-01 -3.512860834598541260e-01 1.113955900073051453e-01 2.049022018909454346e-01 5.626057833433151245e-02 -1.910686641931533813e-01 3.153096437454223633e-01 6.885387748479843140e-02 3.398268520832061768e-01 6.639469880610704422e-03 2.040101438760757446e-01 -3.186466395854949951e-01 9.452436119318008423e-02 7.116096094250679016e-03 3.682373464107513428e-02 -2.784544043242931366e-02 1.027689203619956970e-01 7.575781550258398056e-03 -6.095625460147857666e-02
-3.405563533306121826e-02 -1.853700131177902222e-01 -1.113130003213882446e-01 -1.301069855690002441e-01 3.983082994818687439e-02 2.651793956756591797e-01 3.938018679618835449e-01 1.342254877090454102e-01 -1.861245036125183105e-01 2.252667024731636047e-02 -1.745071262121200562e-01 -4.829959652852267027e-04 2.496755719184875488e-01 4.476174339652061462e-02 2.337692677974700928e-02 3.216420486569404602e-02 1.722535640001296997e-01 2.402339726686477661e-01 -2.180491834878921509e-01 -4.541591554880142212e-02 9.728718549013137817e-03 -6.713253259658813477e-02 -1.542561352252960205e-01 1.911945044994354248e-01 -6.419635564088821411e-02 2.584759294986724854e-01 6.664634495973587036e-02 5.479565635323524475e-02 -1.733476817607879639e-01 4.397214949131011963e-01 1.628402173519134521e-01 1.684972941875457764e-01
-1.506188362836837769e-01 1.271781474351882935e-01 -2.761633098125457764e-01 7.623921334743499756e-02 3.045411109924316406e-01 -1.569397002458572388e-02 2.214095145463943481e-01 1.498390436172485352e-01 1.355710178613662720e-01 4.329727292060852051e-01 6.647769361734390259e-02 -6.810604035854339600e-02 1.091912090778350830e-01 1.207877919077873230e-01 -4.388128593564033508e-02 -7.692410610616207123e-03 1.554151177406311035e-01 6.832367181777954102e-02 -2.412811517715454102e-01 8.340004831552505493e-02 1.476608514785766602e-01 -1.562183499336242676e-01 -1.913269758224487305e-01 3.803317993879318237e-02 -2.323169559240341187e-01 8.722864091396331787e-02 -3.317732810974121094e-01 2.951574921607971191e-01 -4.937192797660827637e-02 2.419281937181949615e-02 1.033357828855514526e-01 1.430687010288238525e-01
-2.382392436265945435e-01 2.675704061985015869e-01 -3.583296760916709900e-02 3.753129765391349792e-02 1.539643108844757080e-01 -5.278612673282623291e-02 1.705544292926788330e-01 2.720903158187866211e-01 -1.701055318117141724e-01 1.428876370191574097e-01 -7.964394241571426392e-02 1.212259940803050995e-02 2.440560236573219299e-02 2.140320278704166412e-02 3.432678878307342529e-01 -1.841801404953002930e-01 8.374328911304473877e-02 -2.879273146390914917e-02 2.722140587866306305e-02 1.809275150299072266e-01 1.826305985450744629e-01 3.013399429619312286e-02 -1.747743636369705200e-01 4.163979291915893555e-01 -1.726335585117340088e-01 -1.323685050010681152e-01 -2.763421535491943359e-01 2.073358446359634399e-01 -1.388172954320907593e-01 -9.290555119514465332e-02 -9.235427528619766235e-02 2.192477285861968994e-01
5.846547428518533707e-03 2.045944482088088989e-01 3.521810770034790039e-01 -8.722464740276336670e-02 2.795300185680389404e-01 6.561872549355030060e-03 3.614606559276580811e-01 -3.090091748163104057e-03 -2.047158479690551758e-01 -3.198542073369026184e-02 -1.993860490620136261e-02 1.118037402629852295e-01 -8.801504969596862793e-02 1.840582191944122314e-01 -2.126879841089248657e-01 -1.900391429662704468e-01 1.508170813322067261e-01 1.033297404646873474e-01 -2.934998571872711182e-01 1.329313814640045166e-01 -8.089430630207061768e-02 -1.206331886351108551e-02 -3.631517291069030762e-02 6.741747725754976273e-03 -1.181960776448249817e-01 -2.216948270797729492e-01 -7.695509493350982666e-02 3.706685900688171387e-01 -2.040977776050567627e-01 1.076846718788146973e-01 -8.068543672561645508e-02 -1.653236597776412964e-01
-1.947511732578277588e-02 2.914446219801902771e-02 2.207052856683731079e-01 -2.085894718766212463e-02 3.458421528339385986e-01 1.121093407273292542e-01 2.810440957546234131e-01 1.100480854511260986e-01 -9.914282709360122681e-02 1.378202438354492188e-01 -3.200553953647613525e-01 2.678075432777404785e-01 -1.509620100259780884e-01 5.344148352742195129e-02 3.124755322933197021e-01 -1.817550659179687500e-01 -6.542897969484329224e-02 -1.280985325574874878e-01 -1.265937387943267822e-01 2.568480670452117920e-01 3.268719017505645752e-01 -4.574807360768318176e-02 -2.925295531749725342e-01 7.972200959920883179e-02 -2.830861881375312805e-02 -7.197786867618560791e-02 1.320767030119895935e-02 -2.499926276504993439e-02 -1.186357289552688599e-01 9.546306729316711426e-02 1.610516607761383057e-01 8.712677657604217529e-02
-4.536968097090721130e-02 2.045371197164058685e-02 -3.721503540873527527e-02 -3.095817863941192627e-01 -1.778841018676757812e-02 3.732869923114776611e-01 1.758019477128982544e-01 3.056448400020599365e-01 -1.049381569027900696e-01 -1.970098912715911865e-01 -1.482532173395156860e-01 9.029489010572433472e-02 1.111021637916564941e-01 -4.301603883504867554e-03 -2.104204893112182617e-01 -2.109178751707077026e-01 8.995409309864044189e-02 -6.274439394474029541e-02 -2.382961511611938477e-01 -6.142531707882881165e-02 1.222189813852310181e-01 -8.987767994403839111e-02 4.101109877228736877e-02 1.716724634170532227e-01 -1.136992350220680237e-01 3.443720042705535889e-01 -1.389207541942596436e-01 6.267785280942916870e-02 -1.272653322666883469e-02 2.320399135351181030e-01 1.169463619589805603e-01 3.256479203701019287e-01
-2.742178738117218018e-01 -9.991441667079925537e-02 6.559004634618759155e-02 -1.459512114524841309e-01 2.807638049125671387e-01 3.540501743555068970e-02 1.911872625350952148e-01 -1.465932726860046387e-01 1.399399489164352417e-01 1.013115122914314270e-01 -1.558879576623439789e-02 1.008574962615966797e-01 -1.734641939401626587e-01 8.452104032039642334e-02 -4.179608076810836792e-02 -1.768866777420043945e-01 -1.020031515508890152e-02 1.331383585929870605e-01 -1.713664829730987549e-01 1.330222934484481812e-01 5.384653806686401367e-01 9.348653256893157959e-02 6.459483504295349121e-02 -4.654540121555328369e-02 -2.412048578262329102e-01 1.228382512927055359e-01 -2.899268567562103271e-01 9.458492696285247803e-02 -2.647486031055450439e-01 8.745983242988586426e-02 -9.464567899703979492e-02 -1.329485476016998291e-01
-6.031258404254913330e-02 4.625250697135925293e-01 -1.973223239183425903e-01 -1.560669392347335815e-01 1.321254223585128784e-01 1.501876264810562134e-01 1.423787027597427368e-01 1.978696584701538086e-01 -6.836132705211639404e-02 3.339804336428642273e-02 -1.947945803403854370e-01 -1.823074221611022949e-01 -1.425495445728302002e-01 1.183889955282211304e-01 1.356788128614425659e-01 -2.020053751766681671e-02 3.310624742880463600e-03 1.245877072215080261e-01 -4.976630508899688721e-01 7.798527181148529053e-02 2.980657517910003662e-01 9.478664398193359375e-02 5.721592158079147339e-02 1.700183898210525513e-01 -8.780636638402938843e-02 1.318228431046009064e-02 -1.407863795757293701e-01 -1.012575179338455200e-01 -1.935910582542419434e-01 9.771167486906051636e-02 -8.004072122275829315e-03 7.240280508995056152e-02
-3.944271430373191833e-02 5.528326332569122314e-02 1.489947438240051270e-01 1.832088679075241089e-01 2.860038280487060547e-01 9.772913902997970581e-02 4.486516714096069336e-01 1.025458574295043945e-01 1.867099404335021973e-01 2.397901378571987152e-02 -3.461439907550811768e-01 -6.376329064369201660e-02 9.113971889019012451e-02 2.236157655715942383e-02 2.623192965984344482e-02 -3.531615808606147766e-02 -2.051748633384704590e-01 -3.496459126472473145e-02 -2.078377306461334229e-01 2.293947041034698486e-01 3.546133935451507568e-01 9.998933970928192139e-02 -7.611753046512603760e-02 1.810527890920639038e-01 -2.360685318708419800e-01 -4.497656971216201782e-02 2.192333191633224487e-01 1.133785992860794067e-01 -4.435575008392333984e-02 8.049852401018142700e-02 1.556753963232040405e-01 3.999204188585281372e-02
-3.913767933845520020e-01 2.883478300645947456e-04 6.444376707077026367e-02 -1.569584161043167114e-01 1.147708948701620102e-02 -7.415941357612609863e-02 1.300169378519058228e-01 2.055078893899917603e-01 -2.210186868906021118e-01 1.202514097094535828e-01 -6.857505440711975098e-02 9.856707602739334106e-02 -2.259149849414825439e-01 7.978332787752151489e-02 -2.124412506818771362e-01 -9.275498241186141968e-02 5.184305831789970398e-02 -6.346829235553741455e-02 -1.818224042654037476e-01 2.756489217281341553e-01 -8.830837160348892212e-02 2.311380803585052490e-01 -2.028106749057769775e-01 1.196634024381637573e-03 -1.604359567863866687e-04 1.326318830251693726e-01 -4.449284672737121582e-01 1.668921560049057007e-01 1.019801944494247437e-02 3.067122399806976318e-01 -5.281640589237213135e-02 7.690665870904922485e-02
3.982158377766609192e-02 1.431101709604263306e-01 4.119000211358070374e-02 1.564525067806243896e-01 8.388287574052810669e-02 1.239704266190528870e-01 4.608835577964782715e-01 1.695681922137737274e-02 2.217808067798614502e-01 -2.324190177023410797e-02 -4.482313990592956543e-01 5.945273861289024353e-02 -2.069653198122978210e-02 -1.705906242132186890e-01 -6.835978478193283081e-02 -1.732147634029388428e-01 -6.765756011009216309e-02 8.924106135964393616e-03 -2.154590338468551636e-01 -1.332450285553932190e-02 1.597161889076232910e-01 2.877684235572814941e-01 1.624757349491119385e-01 5.824374407529830933e-02 -1.146178171038627625e-01 3.942866344004869461e-03 -1.391121447086334229e-01 8.215246349573135376e-02 -1.853461265563964844e-01 3.410039544105529785e-01 7.639211416244506836e-02 1.148042082786560059e-01
5.222621932625770569e-02 2.801230549812316895e-01 1.034043207764625549e-01 -2.234936654567718506e-01 2.346071787178516388e-02 -7.410497963428497314e-02 3.295187652111053467e-01 4.390749931335449219e-01 -1.134409755468368530e-01 2.755303978919982910e-01 -5.639681220054626465e-02 8.117958158254623413e-02 1.596960723400115967e-01 1.171779781579971313e-01 1.427612453699111938e-01 -1.003645807504653931e-01 6.345030665397644043e-02 -6.105208769440650940e-02 -3.745231032371520996e-01 1.060189455747604370e-01 -8.841804414987564087e-02 1.115262061357498169e-01 -9.704250097274780273e-02 2.405512034893035889e-01 -1.490846127271652222e-01 2.064045965671539307e-01 -3.684568032622337341e-02 1.003926899284124374e-02 -1.849488914012908936e-01 -1.157602816820144653e-01 1.090963482856750488e-01 -9.955578297376632690e-02
-8.094678632915019989e-03 -3.710404410958290100e-02 2.641241550445556641e-01 7.014963775873184204e-02 1.305539458990097046e-01 1.407496333122253418e-01 1.181659623980522156e-01 3.757404386997222900e-01 -4.033152014017105103e-02 -3.042845427989959717e-01 -3.200269863009452820e-02 2.424878478050231934e-01 1.483219116926193237e-02 -8.178174495697021484e-02 -1.021484583616256714e-01 -4.995380528271198273e-03 -6.983442604541778564e-02 1.310488283634185791e-01 6.251840386539697647e-03 2.718480862677097321e-02 2.494179308414459229e-01 -1.063841357827186584e-01 -1.382005512714385986e-01 3.440934419631958008e-01 -3.264963328838348389e-01 1.830194592475891113e-01 -2.746861875057220459e-01 1.085270866751670837e-01 -6.375519931316375732e-02 2.388008087873458862e-01 -8.014825731515884399e-02 1.782479137182235718e-01
5.329306796193122864e-02 -1.745200604200363159e-01 3.997802734375000000e-02 -2.534253522753715515e-02 2.629243433475494385e-01 3.354765474796295166e-02 2.794842123985290527e-01 1.477119624614715576e-01 -1.953991949558258057e-01 1.837789267301559448e-01 -1.596045047044754028e-01 -1.042234450578689575e-01 -6.464281678199768066e-02 1.937609165906906128e-01 -2.861066460609436035e-01 -1.399906873703002930e-01 1.280397921800613403e-01 1.124634891748428345e-01 1.872030645608901978e-01 1.901990175247192383e-01 1.691688895225524902e-01 4.710125550627708435e-02 -2.543265521526336670e-01 3.959746360778808594e-01 6.592533737421035767e-02 9.145759791135787964e-02 -6.468779593706130981e-02 -1.798062473535537720e-01 4.027219861745834351e-02 8.283703029155731201e-02 3.283616006374359131e-01 1.571658998727798462e-01
7.616070657968521118e-02 3.077019751071929932e-01 4.164687544107437134e-02 -1.019112989306449890e-01 1.425979137420654297e-01 -9.243731945753097534e-02 2.705776989459991455e-01 1.267090290784835815e-01 1.003597229719161987e-01 1.412845551967620850e-01 -1.728671789169311523e-01 -2.122073769569396973e-01 -2.167914062738418579e-01 1.593540012836456299e-01 -1.512472331523895264e-01 -3.232437744736671448e-02 2.304891943931579590e-01 1.703537106513977051e-01 -4.299679771065711975e-02 2.134991437196731567e-02 2.865302562713623047e-01 1.659533381462097168e-01 -4.373116493225097656e-01 1.330511271953582764e-01 1.817488484084606171e-02 -7.202137261629104614e-02 -8.099048584699630737e-02 -1.175734493881464005e-02 -1.567120552062988281e-01 5.422996729612350464e-02 2.622596025466918945e-01 2.376174777746200562e-01
-1.314923465251922607e-01 -2.389242798089981079e-01 -3.237952291965484619e-02 4.076319187879562378e-02 2.542337179183959961e-01 1.509472727775573730e-01 2.042679339647293091e-01 2.774649560451507568e-01 1.137632280588150024e-01 2.212837785482406616e-01 1.288743913173675537e-01 1.900886595249176025e-01 1.518118828535079956e-01 -1.056973934173583984e-01 -2.998753078281879425e-02 5.300115421414375305e-02 -6.614638864994049072e-02 1.242049410939216614e-01 -2.343886941671371460e-01 1.287285238504409790e-02 1.109182015061378479e-01 -3.342348039150238037e-01 -1.983252614736557007e-01 1.816123127937316895e-01 -2.946575284004211426e-01 3.049966096878051758e-01 -1.585239320993423462e-01 1.767701283097267151e-02 -2.346693575382232666e-01 5.798491183668375015e-03 -8.328427374362945557e-02 1.601227223873138428e-01
-5.940924957394599915e-02 -8.696287125349044800e-02 8.586352318525314331e-02 -6.998476386070251465e-02 -1.218190649524331093e-03 2.015549242496490479e-01 3.402764797210693359e-01 2.099687308073043823e-01 -1.312490254640579224e-01 2.073049694299697876e-01 -2.816502749919891357e-01 -9.009882807731628418e-02 2.196261435747146606e-01 -2.037018984556198120e-01 -2.572646439075469971e-01 -7.851786911487579346e-02 1.620340049266815186e-01 -2.604724280536174774e-02 -1.647188067436218262e-01 4.988320171833038330e-02 1.662835478782653809e-02 9.810180217027664185e-02 3.156246244907379150e-02 2.127244621515274048e-01 -3.026698231697082520e-01 -1.320659648627042770e-02 -6.832840293645858765e-02 9.592543542385101318e-02 -2.944447994232177734e-01 -1.486935168504714966e-01 -2.261285844724625349e-04 3.731571733951568604e-01
-3.438015701249241829e-03 1.022928804159164429e-01 -1.400957256555557251e-01 -2.181661427021026611e-01 2.103501409292221069e-01 1.591798365116119385e-01 2.726703584194183350e-01 1.257091909646987915e-01 9.283804148435592651e-02 1.794629245996475220e-01 4.177973046898841858e-02 3.487513065338134766e-01 -2.807902693748474121e-01 -3.114854395389556885e-01 -4.132331162691116333e-02 9.154887497425079346e-02 -5.154842883348464966e-02 1.722373627126216888e-02 1.904435805045068264e-03 9.149938821792602539e-02 9.663200378417968750e-02 2.762895524501800537e-01 8.604062348604202271e-02 4.234641045331954956e-02 -2.264484912157058716e-01 2.219185829162597656e-01 -7.325073331594467163e-02 -2.638824284076690674e-02 -7.194356620311737061e-02 1.131343171000480652e-01 -2.561903744935989380e-02 4.254289567470550537e-01
-1.500285416841506958e-01 2.369704097509384155e-01 1.717658340930938721e-01 1.078720316290855408e-01 3.084660470485687256e-01 -1.055744588375091553e-01 2.826277613639831543e-01 1.703390926122665405e-01 1.470922082662582397e-01 1.014470830559730530e-01 -1.475540399551391602e-01 1.701950728893280029e-01 1.037331148982048035e-01 1.936741322278976440e-01 1.205233111977577209e-01 -1.753487437963485718e-01 1.360326558351516724e-01 6.105646491050720215e-02 1.298607587814331055e-01 3.036922514438629150e-01 3.673721551895141602e-01 1.365165710449218750e-01 -1.982725262641906738e-01 1.063758879899978638e-01 -7.210942357778549194e-02 1.195469275116920471e-01 3.701108694076538086e-02 -9.702714532613754272e-02 -8.014561235904693604e-02 2.063175737857818604e-01 2.537552416324615479e-01 9.790866822004318237e-02
6.352607626467943192e-03 1.510355174541473389e-01 -6.477256864309310913e-02 1.511041074991226196e-01 3.592091798782348633e-01 -2.387689054012298584e-01 3.369528651237487793e-01 2.033135890960693359e-01 2.325190156698226929e-01 -1.303711086511611938e-01 -4.257940351963043213e-01 -1.472725719213485718e-01 -1.245618425309658051e-02 7.816547900438308716e-02 8.836934715509414673e-02 -2.514189779758453369e-01 -3.663041815161705017e-02 2.057849466800689697e-01 -3.789989277720451355e-02 1.513774544000625610e-01 3.121777176856994629e-01 -2.311034500598907471e-02 -4.322713240981101990e-03 2.748699486255645752e-01 -7.148540019989013672e-02 -2.400466240942478180e-02 -3.468132391571998596e-02 -4.004554357379674911e-03 1.421721559017896652e-02 7.140845805406570435e-02 6.227345764636993408e-02 1.345290336757898331e-02
-1.342361420392990112e-01 -1.426215618848800659e-01 -1.269647181034088135e-01 7.318742573261260986e-02 2.431856393814086914e-01 -1.132565885782241821e-01 3.515481650829315186e-01 2.376844175159931183e-02 3.599645942449569702e-02 6.030566990375518799e-02 8.128257095813751221e-02 3.117947578430175781e-01 2.316809296607971191e-01 1.800398975610733032e-01 -7.433414459228515625e-02 -1.821298301219940186e-01 -2.249832078814506531e-02 -1.615159064531326294e-01 -3.218428790569305420e-01 1.942719817161560059e-01 2.013917714357376099e-01 7.292752154171466827e-03 -1.851608306169509888e-01 1.506750434637069702e-01 -5.401113629341125488e-02 -6.614966690540313721e-02 4.475902393460273743e-02 -1.956066936254501343e-01 -1.830272078514099121e-01 3.713789880275726318e-01 1.456935107707977295e-01 6.913600116968154907e-02
3.931178897619247437e-02 -1.667918264865875244e-01 -1.976059675216674805e-01 -6.832229346036911011e-02 2.081973105669021606e-01 3.313409090042114258e-01 1.853935122489929199e-01 2.543888986110687256e-01 -9.873975068330764771e-02 1.366336941719055176e-01 -8.637775480747222900e-02 2.971282415091991425e-02 1.313836779445409775e-02 -1.009613946080207825e-01 -2.157774418592453003e-01 -3.499767780303955078e-01 2.003361880779266357e-01 1.979662179946899414e-01 -3.260702490806579590e-01 1.203104760497808456e-02 2.340815961360931396e-02 3.496610745787620544e-02 9.865259379148483276e-02 2.388903051614761353e-01 -2.910873293876647949e-02 3.362883329391479492e-01 3.060756251215934753e-02 2.296374142169952393e-01 -1.740911044180393219e-02 7.869074493646621704e-02 1.730287522077560425e-01 -1.118357200175523758e-02
-3.036930263042449951e-01 3.617132902145385742e-01 4.279490560293197632e-02 -2.954274117946624756e-01 4.753570258617401123e-02 -1.353989914059638977e-02 4.498424530029296875e-01 -1.093784533441066742e-02 6.414347887039184570e-02 1.588496416807174683e-01 -2.469838783144950867e-02 -4.600633680820465088e-02 -9.936734288930892944e-02 2.209521532058715820e-01 1.496281921863555908e-01 -8.298233896493911743e-02 4.417742043733596802e-02 -1.949765346944332123e-02 -4.326566755771636963e-01 2.827808633446693420e-02 1.800410002470016479e-01 -1.670273095369338989e-01 1.055028215050697327e-01 2.143903076648712158e-01 -3.479059040546417236e-02 4.115701466798782349e-02 -5.028748139739036560e-02 -9.447795152664184570e-02 -8.769798278808593750e-02 9.228027611970901489e-02 1.397868841886520386e-01 7.089062035083770752e-02
-8.212105929851531982e-02 1.327695697546005249e-01 8.421078324317932129e-02 -1.659012287855148315e-01 3.237293362617492676e-01 -1.902879625558853149e-01 2.953169047832489014e-01 1.804326027631759644e-01 8.123925328254699707e-02 2.201475501060485840e-01 -1.392214745283126831e-01 3.392845392227172852e-01 1.286120116710662842e-01 1.971790045499801636e-01 2.653037905693054199e-01 3.159914910793304443e-02 -1.237181499600410461e-01 1.601074822247028351e-02 -3.818493783473968506e-01 1.136390864849090576e-01 -8.202616870403289795e-02 -8.033474534749984741e-02 -6.632721424102783203e-02 2.076441943645477295e-01 -8.214087784290313721e-02 2.373762130737304688e-01 -1.401811838150024414e-01 1.132273897528648376e-01 -8.039803802967071533e-02 1.291842460632324219e-01 5.568627640604972839e-02 8.406576514244079590e-02
1.768824607133865356e-01 9.003158658742904663e-02 1.940883249044418335e-01 -1.957203298807144165e-01 2.120743691921234131e-01 1.927417516708374023e-02 3.987249732017517090e-01 -3.243635967373847961e-02 1.896839886903762817e-01 2.524062693119049072e-01 -2.592409849166870117e-01 -3.042230615392327309e-03 2.962891943752765656e-02 3.922876715660095215e-02 -2.033478617668151855e-01 -2.869714200496673584e-01 1.390125453472137451e-01 -1.499211192131042480e-01 -1.035074610263109207e-02 3.213742980733513832e-03 2.787875235080718994e-01 7.803404331207275391e-02 9.677639603614807129e-02 3.173353374004364014e-01 1.303386539220809937e-01 1.506048440933227539e-01 -4.727367311716079712e-02 8.410182595252990723e-02 -9.379379451274871826e-02 4.745747355627827346e-05 1.113830283284187317e-01 2.832787632942199707e-01
-2.064526230096817017e-01 -6.168678868561983109e-03 3.422180116176605225e-01 1.311534047126770020e-01 2.225692719221115112e-01 -3.814420895650982857e-03 8.289058506488800049e-02 2.504151761531829834e-01 6.599290668964385986e-02 1.829774379730224609e-01 -1.584843359887599945e-02 7.885806262493133545e-03 -3.716042041778564453e-01 1.036638543009757996e-01 -1.321944296360015869e-01 -2.535312175750732422e-01 1.387384254485368729e-02 8.825581520795822144e-03 -4.167142808437347412e-01 1.858138442039489746e-01 -9.943413734436035156e-02 -3.136221319437026978e-02 -1.613990366458892822e-01 1.046199873089790344e-01 -4.141758754849433899e-02 -1.490086410194635391e-02 9.231454133987426758e-02 2.478137612342834473e-01 -1.870161294937133789e-01 -5.819069221615791321e-03 2.290261983871459961e-01 1.396761238574981689e-01
9.257503598928451538e-02 2.484294921159744263e-01 1.186928749084472656e-01 -2.453296780586242676e-01 -6.900262087583541870e-02 -6.518220901489257812e-02 1.234196946024894714e-01 2.393401712179183960e-01 6.176607310771942139e-02 2.134075164794921875e-01 -5.194681510329246521e-02 -2.469172514975070953e-02 2.293916195631027222e-01 1.901616305112838745e-01 -2.322701551020145416e-02 -2.802759408950805664e-01 1.771780662238597870e-02 9.979789704084396362e-02 -2.381062060594558716e-01 2.183219492435455322e-01 1.529985964298248291e-01 1.477360874414443970e-01 -1.841430962085723877e-01 1.895132362842559814e-01 9.945040196180343628e-02 3.325775563716888428e-01 -2.473333477973937988e-01 1.611366122961044312e-01 -2.474681437015533447e-01 -2.591248974204063416e-02 2.205974757671356201e-01 7.393626123666763306e-02
-2.300815433263778687e-01 2.005754411220550537e-01 1.690370887517929077e-01 -1.845501065254211426e-01 1.782093644142150879e-01 6.826297938823699951e-02 1.709669977426528931e-01 1.185071915388107300e-01 -4.722318798303604126e-02 5.402918532490730286e-02 -8.470440655946731567e-02 1.345646381378173828e-01 1.175292655825614929e-01 -3.015199601650238037e-01 -5.504749715328216553e-02 -2.138729691505432129e-01 1.207476332783699036e-01 2.124263346195220947e-01 -9.068881720304489136e-02 2.940248847007751465e-01 -2.141247987747192383e-01 -5.064237490296363831e-02 -3.971897661685943604e-01 1.599085927009582520e-01 -2.103509604930877686e-01 3.020104393362998962e-02 -2.955869734287261963e-01 3.116251900792121887e-03 -1.517746746540069580e-01 -6.032336875796318054e-02 -1.343615800142288208e-01 1.310860812664031982e-01
-1.982679404318332672e-02 -5.086662713438272476e-03 -1.781647503376007080e-01 -5.668111518025398254e-02 2.385792583227157593e-01 -4.152797162532806396e-02 2.324207723140716553e-01 2.140014469623565674e-01 1.712857037782669067e-01 1.134958490729331970e-01 2.381761185824871063e-02 2.540808916091918945e-01 -9.153141826391220093e-02 -2.545142173767089844e-01 8.396513015031814575e-02 5.016921833157539368e-02 1.913136057555675507e-02 -2.126630209386348724e-02 -1.020850911736488342e-01 1.565221697092056274e-01 3.557221964001655579e-02 1.258566826581954956e-01 -4.656258504837751389e-03 6.874185800552368164e-02 -3.032996058464050293e-01 2.143034934997558594e-01 -1.580991968512535095e-02 7.865863293409347534e-02 2.522347494959831238e-02 3.040269613265991211e-01 -2.280207574367523193e-01 5.187397003173828125e-01
2.242686301469802856e-01 -1.301898509263992310e-01 -3.139108419418334961e-01 -1.183593943715095520e-01 1.069063097238540649e-01 -1.315322667360305786e-01 4.987487941980361938e-02 1.566587239503860474e-01 8.143580518662929535e-03 1.890939623117446899e-01 -1.182215139269828796e-01 -1.784720271825790405e-01 4.045424982905387878e-02 4.655200615525245667e-02 -1.161332614719867706e-02 -1.867108792066574097e-01 2.985294461250305176e-01 5.487652495503425598e-02 -3.236548304557800293e-01 3.203955590724945068e-01 1.103810891509056091e-01 5.800416693091392517e-02 -1.171718612313270569e-01 4.075614213943481445e-01 -1.657777577638626099e-01 1.757750511169433594e-01 -4.030712321400642395e-02 1.855094730854034424e-01 -2.036772966384887695e-01 3.598955273628234863e-02 -8.344866335391998291e-02 7.009451836347579956e-02
-5.010749027132987976e-02 -1.844784170389175415e-01 1.405389904975891113e-01 -3.841982185840606689e-01 1.044683605432510376e-01 2.544124424457550049e-02 2.352068871259689331e-01 2.312896102666854858e-01 2.797470986843109131e-01 2.309674471616744995e-01 2.542396634817123413e-02 -1.164820268750190735e-01 2.714452147483825684e-01 -1.357762813568115234e-01 -6.879163533449172974e-02 -1.385768949985504150e-01 -1.234866529703140259e-01 1.664857417345046997e-01 -1.466548293828964233e-01 2.629150152206420898e-01 -1.879690885543823242e-01 -6.461794674396514893e-02 -3.262272477149963379e-02 2.056109905242919922e-01 -1.477018464356660843e-02 -6.997027248144149780e-02 -2.437134832143783569e-01 1.029616221785545349e-01 -1.487531960010528564e-01 2.425044924020767212e-01 1.738384515047073364e-01 1.055142953991889954e-01
-2.731002271175384521e-01 2.725267410278320312e-01 1.896553933620452881e-01 1.925837546586990356e-01 2.873755395412445068e-01 -8.122266270220279694e-03 3.403341174125671387e-01 7.030054926872253418e-02 1.113991513848304749e-01 1.509053707122802734e-01 -9.798154979944229126e-02 -6.237490102648735046e-03 1.022454500198364258e-01 2.144714444875717163e-01 1.329164952039718628e-01 -1.973472349345684052e-02 1.109261289238929749e-01 1.418612450361251831e-01 1.217922568321228027e-01 2.223326116800308228e-01 3.443671464920043945e-01 1.546670049428939819e-01 -1.765052527189254761e-01 9.688195772469043732e-03 -1.185381636023521423e-01 2.028172463178634644e-01 8.844362199306488037e-02 3.441446460783481598e-03 -6.953363865613937378e-02 1.654683500528335571e-01 1.897170841693878174e-01 2.316405773162841797e-01
-1.843136847019195557e-01 2.556426823139190674e-01 1.311977058649063110e-01 -9.464365243911743164e-02 2.888167500495910645e-01 -9.745214879512786865e-02 3.236850500106811523e-01 -3.032552078366279602e-02 -1.984117738902568817e-02 2.501256167888641357e-01 1.410938426852226257e-02 -1.432334780693054199e-01 3.569616377353668213e-02 2.519702613353729248e-01 -1.705833375453948975e-01 -5.744417384266853333e-02 3.045425117015838623e-01 -1.536092907190322876e-01 -4.565005898475646973e-01 4.334246739745140076e-02 2.210682816803455353e-02 -2.191541157662868500e-02 5.919398739933967590e-02 4.913985729217529297e-03 -7.577377557754516602e-02 -8.723457902669906616e-02 -1.362682431936264038e-01 -7.635781168937683105e-02 -2.736170589923858643e-01 3.182540461421012878e-02 2.747850678861141205e-02 2.226486355066299438e-01
-4.934877529740333557e-02 7.925021648406982422e-02 1.488182991743087769e-01 -2.490641176700592041e-01 2.169726639986038208e-01 2.857374399900436401e-02 8.144247531890869141e-02 4.626789391040802002e-01 6.162440869957208633e-03 -1.485958397388458252e-01 -4.161836404819041491e-04 -3.312553092837333679e-02 -9.849396347999572754e-02 -9.338779374957084656e-03 -2.680360376834869385e-01 2.516665309667587280e-02 1.027801632881164551e-01 1.179898157715797424e-01 -2.876921892166137695e-01 1.817975640296936035e-01 -6.345496512949466705e-03 2.337124049663543701e-01 -8.377565443515777588e-02 3.195408582687377930e-01 -2.046876251697540283e-01 3.710921704769134521e-01 5.827207490801811218e-02 -3.826625645160675049e-02 -1.022360101342201233e-02 1.100033074617385864e-01 1.734781861305236816e-01 -4.657837748527526855e-02
-5.869653820991516113e-02 -3.321567922830581665e-02 1.968579739332199097e-01 -7.623189687728881836e-02 3.014339208602905273e-01 -2.373406663537025452e-02 1.698066741228103638e-01 2.402663230895996094e-01 -1.496205776929855347e-01 2.526280283927917480e-01 9.868440777063369751e-02 3.071726560592651367e-01 -2.043957561254501343e-01 5.595187097787857056e-02 -3.266074359416961670e-01 -1.605405211448669434e-01 1.074391696602106094e-02 3.026943206787109375e-01 -1.836054474115371704e-01 -1.301153153181076050e-01 1.180979460477828979e-01 5.341450124979019165e-02 -3.127470016479492188e-01 -5.140873789787292480e-02 4.845595452934503555e-03 -7.374202460050582886e-02 -7.497563213109970093e-02 1.165824458003044128e-01 -8.342890441417694092e-02 3.361336290836334229e-01 -2.868155390024185181e-02 1.292751170694828033e-02
-1.578629016876220703e-01 2.527292966842651367e-01 3.017334342002868652e-01 -2.412469983100891113e-01 2.218690812587738037e-01 -1.857493668794631958e-01 3.174474537372589111e-01 2.468277066946029663e-01 -1.274921149015426636e-01 1.662140339612960815e-01 -1.543744504451751709e-01 1.646759808063507080e-01 1.329441964626312256e-01 1.078762933611869812e-01 1.345862746238708496e-01 -2.295838594436645508e-01 -1.557667255401611328e-01 -6.269279867410659790e-02 -3.038344979286193848e-01 1.577991992235183716e-02 1.108479499816894531e-01 -6.926660891622304916e-03 -1.579485684633255005e-01 1.012012138962745667e-01 -4.102757200598716736e-03 1.842046082019805908e-01 -3.408241644501686096e-02 -1.940948218107223511e-01 -2.072848379611968994e-01 -1.008680835366249084e-01 1.251358836889266968e-01 1.082041412591934204e-01
-1.077806502580642700e-01 -5.500004813075065613e-02 -1.266443729400634766e-01 -9.345100820064544678e-02 3.179525434970855713e-01 -4.988990351557731628e-02 1.948959529399871826e-01 -1.017655134201049805e-01 5.825341492891311646e-02 1.463301479816436768e-01 -7.945930957794189453e-02 2.920965254306793213e-01 1.798588782548904419e-01 6.824865192174911499e-02 -9.567125886678695679e-02 -1.050507873296737671e-01 1.368932723999023438e-01 1.023735255002975464e-01 -5.245946049690246582e-01 8.659148961305618286e-02 -1.419730782508850098e-01 4.301838576793670654e-02 -8.933858573436737061e-02 8.005370199680328369e-02 -2.155478149652481079e-01 3.243223428726196289e-01 -2.605681717395782471e-01 -1.136727724224328995e-02 -2.328019291162490845e-01 8.346471190452575684e-02 5.678993463516235352e-02 5.151052772998809814e-02
1.042996533215045929e-02 -3.425515070557594299e-02 2.088672518730163574e-01 3.473406285047531128e-02 1.138333156704902649e-01 1.837606579065322876e-01 4.803325831890106201e-01 -1.005210801959037781e-01 2.720089256763458252e-01 -6.429646909236907959e-02 -3.031965196132659912e-01 4.056161269545555115e-03 1.374397426843643188e-03 1.576732099056243896e-02 -7.081013917922973633e-02 9.899174794554710388e-03 -1.014459207653999329e-01 1.266084164381027222e-01 -2.443286329507827759e-01 4.327182099223136902e-02 2.382635027170181274e-01 1.973843723535537720e-01 7.919845730066299438e-02 1.887113004922866821e-01 -7.449147850275039673e-02 -6.017191708087921143e-02 -2.398966848850250244e-01 1.337600797414779663e-01 -1.461509317159652710e-01 3.536207377910614014e-01 7.405567169189453125e-02 1.699934005737304688e-01
5.599157884716987610e-02 -1.588249206542968750e-01 4.588037356734275818e-02 -1.713012531399726868e-02 1.082867011427879333e-01 7.530326396226882935e-02 3.178976774215698242e-01 1.158235073089599609e-01 -1.150880828499794006e-01 3.076113760471343994e-01 -3.677495121955871582e-01 2.211851924657821655e-01 1.084611415863037109e-01 3.262007236480712891e-01 -3.219723701477050781e-02 -4.056240245699882507e-02 2.961101531982421875e-01 5.376819893717765808e-02 -1.628479361534118652e-01 3.257085382938385010e-01 1.474492400884628296e-01 1.221541538834571838e-01 -7.297355681657791138e-02 2.087790966033935547e-01 1.897924393415451050e-01 -9.028758853673934937e-02 7.796547561883926392e-02 8.501473069190979004e-02 6.220233440399169922e-02 1.334737688302993774e-01 -1.648056209087371826e-01 9.698656201362609863e-02
-6.925599649548530579e-03 2.391242682933807373e-01 1.077621802687644958e-01 7.167519629001617432e-02 3.208041489124298096e-01 2.100504934787750244e-01 3.840374052524566650e-01 -2.879253327846527100e-01 1.462475806474685669e-01 1.261986494064331055e-01 -1.650840491056442261e-01 -5.891611427068710327e-02 -7.557287812232971191e-02 -4.412954673171043396e-02 -1.129822880029678345e-01 -2.147863805294036865e-01 2.194860130548477173e-01 -7.188923656940460205e-03 -2.045193761587142944e-01 1.613627672195434570e-01 1.529052108526229858e-01 1.943831443786621094e-01 1.931703090667724609e-01 -4.772265255451202393e-02 -2.339887470006942749e-01 -4.780107364058494568e-02 9.950048476457595825e-02 1.093053147196769714e-01 -8.531474322080612183e-02 3.166776597499847412e-01 6.561320275068283081e-02 8.002022653818130493e-02
-9.475946426391601562e-02 3.873897017911076546e-03 2.568323612213134766e-01 -8.647330850362777710e-02 4.752934910356998444e-04 3.354196548461914062e-01 1.329308450222015381e-01 3.086163103580474854e-01 2.618292570114135742e-01 -1.650861054658889771e-01 2.249458059668540955e-02 -1.280979514122009277e-01 -1.854502037167549133e-02 4.453026875853538513e-02 -3.413071930408477783e-01 -2.084329873323440552e-01 8.274164050817489624e-02 -6.826453655958175659e-02 -2.639650404453277588e-01 2.014011889696121216e-01 1.543775498867034912e-01 2.410699129104614258e-01 -1.696945875883102417e-01 1.817237287759780884e-01 -2.429206520318984985e-01 1.712055355310440063e-01 5.047383531928062439e-02 1.877051442861557007e-01 -1.250322163105010986e-01 8.565135300159454346e-02 -4.083693772554397583e-02 3.010980039834976196e-02
2.732658386230468750e-02 -9.339293837547302246e-02 5.599628761410713196e-02 -1.298249512910842896e-01 3.417438268661499023e-01 -1.706820353865623474e-02 2.343574017286300659e-01 -6.622200459241867065e-02 1.475820690393447876e-01 4.406280443072319031e-02 2.020581066608428955e-02 -1.109360158443450928e-01 -2.196405380964279175e-01 -2.270198054611682892e-02 -5.376426503062248230e-02 -8.405493199825286865e-02 -3.871892765164375305e-02 -5.450455844402313232e-02 -5.022701621055603027e-01 1.098761111497879028e-01 4.458558261394500732e-01 2.030189335346221924e-01 -1.445345580577850342e-01 1.405315399169921875e-01 2.228015568107366562e-03 1.850976049900054932e-01 -9.022637456655502319e-02 -6.540400534868240356e-02 -5.900693312287330627e-02 3.025099635124206543e-01 7.293805480003356934e-02 5.041557922959327698e-02
-9.463740885257720947e-02 -6.219279766082763672e-02 3.190761506557464600e-01 -9.557244181632995605e-02 9.560900181531906128e-02 3.565479218959808350e-01 1.599448472261428833e-01 2.734746336936950684e-01 9.970218688249588013e-02 1.187528390437364578e-02 4.251476004719734192e-02 2.170186787843704224e-01 1.158249154686927795e-01 1.196711808443069458e-01 3.635475784540176392e-02 8.518842607736587524e-02 2.146206498146057129e-01 1.497340202331542969e-01 5.630495399236679077e-02 3.286721110343933105e-01 3.170263767242431641e-01 -1.697837561368942261e-02 -1.342418044805526733e-01 5.577303469181060791e-02 -2.434742599725723267e-01 7.060451060533523560e-02 -1.055053807795047760e-02 2.407297194004058838e-01 -9.798262268304824829e-02 3.083491623401641846e-01 -1.212337315082550049e-01 3.138441219925880432e-02
-4.230879247188568115e-02 4.607108421623706818e-03 1.884335726499557495e-01 1.776066422462463379e-01 1.603283286094665527e-01 2.092784792184829712e-01 5.778517127037048340e-01 -1.094951294362545013e-02 2.236447483301162720e-01 1.305633336305618286e-01 -3.459348678588867188e-01 -4.365191608667373657e-02 8.781976252794265747e-02 -1.026939228177070618e-01 -4.074518010020256042e-02 3.763225674629211426e-02 -1.256062537431716919e-01 2.353974059224128723e-02 -1.416319757699966431e-01 3.631929308176040649e-02 1.542021036148071289e-01 2.653170228004455566e-01 -6.087838113307952881e-02 1.111022755503654480e-01 -2.084382623434066772e-01 3.777783364057540894e-02 -5.856518447399139404e-02 1.064297258853912354e-01 -1.741641908884048462e-01 2.753542065620422363e-01 1.103512011468410492e-03 6.254123896360397339e-02
-5.325180664658546448e-02 4.192792996764183044e-02 -2.171953320503234863e-01 -3.161294013261795044e-02 8.628062158823013306e-02 4.201785922050476074e-01 3.550531268119812012e-01 -1.372167374938726425e-02 -7.315141707658767700e-02 1.654825918376445770e-02 -6.156510673463344574e-03 -1.601177453994750977e-02 7.411585003137588501e-02 -9.971548616886138916e-02 -8.518527448177337646e-02 -2.654781341552734375e-01 8.999554812908172607e-02 2.298846244812011719e-01 -4.545319676399230957e-01 1.551512330770492554e-01 3.234047070145606995e-02 -1.051248088479042053e-01 2.759324014186859131e-02 2.566664516925811768e-01 -5.115153267979621887e-02 2.322874218225479126e-01 8.584781736135482788e-02 2.912104725837707520e-01 3.671998903155326843e-02 6.383758038282394409e-02 1.094944998621940613e-01 3.719782456755638123e-02
1.507898867130279541e-01 -9.471094608306884766e-02 -2.588576972484588623e-01 -4.078469425439834595e-02 2.171968966722488403e-01 -2.717405743896961212e-02 3.744847774505615234e-01 1.423158347606658936e-01 -6.186393089592456818e-03 8.814610540866851807e-02 8.856696635484695435e-02 -8.683467656373977661e-02 -1.731338798999786377e-01 -8.768909424543380737e-02 -2.364383041858673096e-01 7.850816845893859863e-02 2.596469223499298096e-02 -1.174961775541305542e-01 -4.121688306331634521e-01 4.342604056000709534e-02 3.465660512447357178e-01 1.980274617671966553e-01 -2.941671907901763916e-01 9.668265283107757568e-02 -8.534450829029083252e-02 4.515806585550308228e-02 -5.681023001670837402e-02 8.119896799325942993e-02 -2.698312997817993164e-01 1.536524444818496704e-01 -6.261721253395080566e-02 -8.577001839876174927e-02
-1.147699356079101562e-01 2.332615256309509277e-01 3.568077683448791504e-01 8.002863824367523193e-02 4.274708628654479980e-01 -4.434508830308914185e-02 2.311125993728637695e-01 1.141179427504539490e-01 1.131284460425376892e-01 2.973347902297973633e-01 9.071827679872512817e-02 5.864733830094337463e-02 -3.045056946575641632e-02 -7.499932777136564255e-03 -3.425407111644744873e-01 -3.647278249263763428e-02 2.011321485042572021e-01 -1.903661899268627167e-02 -3.046938180923461914e-01 2.317683845758438110e-01 1.746143028140068054e-02 6.568659842014312744e-02 2.454548515379428864e-02 -3.942118957638740540e-02 1.845088601112365723e-02 -1.566939055919647217e-01 1.029198095202445984e-01 7.948938757181167603e-02 -5.702286958694458008e-02 2.154634334146976471e-02 5.680772289633750916e-02 2.686051726341247559e-01
-2.327527999877929688e-01 3.233690857887268066e-01 -7.694783806800842285e-02 6.574115715920925140e-03 9.310267865657806396e-02 3.051860928535461426e-01 2.260078042745590210e-01 -9.318478405475616455e-02 -1.761197894811630249e-01 -2.672544121742248535e-02 -8.647988736629486084e-02 -1.446104794740676880e-02 2.028423175215721130e-02 1.787911057472229004e-01 6.348220258951187134e-02 6.739930808544158936e-02 9.439576417207717896e-02 1.383087784051895142e-01 -4.708858132362365723e-01 6.466353684663772583e-02 1.384300738573074341e-01 -5.215539038181304932e-02 3.215566277503967285e-02 6.644211709499359131e-02 -3.887406885623931885e-01 -1.388607174158096313e-01 -4.447004571557044983e-02 -4.766558110713958740e-02 -6.935709714889526367e-02 1.900375485420227051e-01 1.515885591506958008e-01 2.711324095726013184e-01
-2.989316172897815704e-02 -2.541762292385101318e-01 2.432658337056636810e-02 -2.528262436389923096e-01 3.333074450492858887e-01 -1.605683118104934692e-01 4.444372355937957764e-01 -7.070346921682357788e-02 5.225567892193794250e-02 8.807054907083511353e-02 -3.673910722136497498e-02 6.689382344484329224e-02 -1.249194424599409103e-02 1.931550204753875732e-01 -8.682889747433364391e-04 -1.517912745475769043e-01 3.605102188885211945e-03 1.572363376617431641e-01 -7.409350574016571045e-02 8.254066854715347290e-02 3.188177347183227539e-01 1.298644691705703735e-01 7.365378737449645996e-02 -8.541635423898696899e-02 -3.264985084533691406e-01 5.070093274116516113e-02 -2.490413933992385864e-01 -8.644578978419303894e-03 -2.869184911251068115e-01 1.213128715753555298e-01 -9.073565900325775146e-02 -9.466215968132019043e-02
1.458941493183374405e-02 -2.231989242136478424e-02 3.463842570781707764e-01 -2.556140720844268799e-02 2.585914433002471924e-01 -7.106363028287887573e-02 1.970768421888351440e-01 -6.552007049322128296e-02 1.382054537534713745e-01 -8.813709765672683716e-02 -2.483074218034744263e-01 -8.766222745180130005e-03 -2.763468027114868164e-01 -9.717225097119808197e-03 -1.184791252017021179e-01 -5.993217695504426956e-03 -1.269767135381698608e-01 2.584533095359802246e-01 -2.443735003471374512e-01 2.249603718519210815e-01 2.840865552425384521e-01 7.994027435779571533e-02 4.041072726249694824e-02 1.533411592245101929e-01 -1.279694139957427979e-01 8.583733439445495605e-02 -3.134654462337493896e-01 -1.056854948401451111e-01 -1.324778795242309570e-01 2.909937798976898193e-01 -1.612422764301300049e-01 1.325679123401641846e-01
-1.020715907216072083e-01 6.317922472953796387e-02 1.425130069255828857e-01 7.855290174484252930e-02 1.589842885732650757e-01 -8.306213468313217163e-02 2.984686195850372314e-01 2.346303686499595642e-02 -1.577135473489761353e-01 1.611714065074920654e-01 1.194085925817489624e-01 6.978534907102584839e-02 -2.231171280145645142e-01 3.144387602806091309e-01 -2.336417436599731445e-01 -1.779361814260482788e-01 -4.940803349018096924e-02 9.894517809152603149e-02 -2.398954033851623535e-01 1.838804930448532104e-01 -6.800732761621475220e-02 2.202385067939758301e-01 -3.990996479988098145e-01 3.471367657184600830e-01 2.956446632742881775e-02 1.479570567607879639e-01 -1.831844002008438110e-01 1.446096748113632202e-01 -2.708231098949909210e-02 1.499320752918720245e-02 8.751327544450759888e-02 1.003032550215721130e-01
-9.755982458591461182e-02 -6.693942472338676453e-03 2.709013521671295166e-01 -1.090248823165893555e-01 2.656902074813842773e-01 -6.548739224672317505e-02 3.727546930313110352e-01 4.886096343398094177e-02 1.455899924039840698e-01 -6.041382905095815659e-03 2.367274910211563110e-01 -1.986302137374877930e-01 1.863914169371128082e-02 2.175650149583816528e-01 7.643621414899826050e-02 -1.877132207155227661e-01 1.788215637207031250e-01 7.045588642358779907e-02 -2.921065390110015869e-01 1.945636719465255737e-01 2.226598411798477173e-01 2.374935299158096313e-01 -2.383213676512241364e-02 -5.767777934670448303e-02 -3.314984142780303955e-01 -6.733816117048263550e-02 -1.832443624734878540e-01 -1.580585539340972900e-01 -2.757451310753822327e-02 1.856179833412170410e-01 1.543704420328140259e-02 7.089073956012725830e-02
8.003075420856475830e-02 1.027329936623573303e-01 -2.567179501056671143e-02 -1.636672616004943848e-01 7.640072703361511230e-02 1.917710900306701660e-01 2.454313039779663086e-01 4.073108732700347900e-01 5.625492706894874573e-02 2.365615777671337128e-02 -1.727973669767379761e-01 -3.144866228103637695e-02 -3.431070744991302490e-01 -4.821314513683319092e-01 -1.116227954626083374e-01 -2.102339826524257660e-02 2.275332808494567871e-01 8.923818916082382202e-02 -1.612919121980667114e-01 6.778714805841445923e-02 8.998026698827743530e-02 -9.718821942806243896e-02 -5.166232213377952576e-02 2.617392241954803467e-01 -1.296803355216979980e-01 1.669770777225494385e-01 -1.024521142244338989e-01 -9.806568175554275513e-02 -6.231775879859924316e-02 6.160158291459083557e-02 -1.681485027074813843e-01 9.679239988327026367e-02
-2.601106278598308563e-02 -1.361939758062362671e-01 -4.386975243687629700e-02 -2.714688330888748169e-02 1.095970571041107178e-01 2.300184369087219238e-01 3.732448518276214600e-01 1.150714233517646790e-01 -4.564081430435180664e-01 1.339626908302307129e-01 -1.306353956460952759e-01 -7.080141454935073853e-02 1.706038564443588257e-01 -9.826470911502838135e-02 -2.802940905094146729e-01 6.062654778361320496e-02 5.990340188145637512e-02 -1.025506779551506042e-01 -2.590465247631072998e-01 3.246324881911277771e-02 4.057573899626731873e-02 7.040172070264816284e-02 2.493267320096492767e-02 2.534140646457672119e-01 -2.779992222785949707e-01 1.771678775548934937e-01 2.129001356661319733e-02 2.218578159809112549e-01 -1.894325315952301025e-01 3.558056429028511047e-02 -2.403939142823219299e-02 2.037722915410995483e-01
-1.082350239157676697e-01 2.669891119003295898e-01 1.058022677898406982e-02 7.521074265241622925e-02 1.188910081982612610e-01 -1.279650181531906128e-01 2.082245796918869019e-01 4.069090262055397034e-02 3.462998569011688232e-01 4.686244949698448181e-02 -2.820706367492675781e-01 -1.005506962537765503e-01 1.615677326917648315e-01 1.431545894593000412e-02 -2.709972262382507324e-01 -4.335690736770629883e-01 2.135139256715774536e-01 1.996918767690658569e-02 -7.343690842390060425e-02 -1.826000027358531952e-02 1.044109836220741272e-01 -2.177879028022289276e-02 -3.222522437572479248e-01 -1.430719159543514252e-02 -2.200439125299453735e-01 2.574836090207099915e-02 -4.017253965139389038e-02 -1.376392878592014313e-02 -2.176601439714431763e-01 2.261691540479660034e-01 8.367690443992614746e-02 1.123791560530662537e-01
2.072883583605289459e-02 -2.374143339693546295e-02 9.712924808263778687e-02 1.449553072452545166e-01 1.669669598340988159e-01 4.797225445508956909e-02 4.746918678283691406e-01 -1.644114404916763306e-02 2.474289983510971069e-01 -3.486114786937832832e-03 -3.633232712745666504e-01 1.158512681722640991e-01 9.169960767030715942e-02 -2.214682251214981079e-01 -6.022335588932037354e-02 -1.110530942678451538e-01 -1.678640991449356079e-01 7.395818829536437988e-02 -1.915741711854934692e-01 9.913676232099533081e-02 1.602430194616317749e-01 1.768816113471984863e-01 1.144285276532173157e-01 4.863117635250091553e-02 -2.083616256713867188e-01 -2.044580690562725067e-02 -1.627499014139175415e-01 -7.798362988978624344e-03 -2.388200610876083374e-01 3.700817227363586426e-01 6.222792435437440872e-03 1.252495795488357544e-01
5.598754808306694031e-02 1.629236489534378052e-01 -3.087928146123886108e-02 -3.719455897808074951e-01 2.052531689405441284e-01 4.884195327758789062e-02 3.293653428554534912e-01 2.116485387086868286e-01 3.006714209914207458e-02 1.600804775953292847e-01 -9.874430485069751740e-03 3.030755519866943359e-01 1.741659194231033325e-01 2.919926047325134277e-01 6.060156226158142090e-02 8.672557026147842407e-02 -1.120461225509643555e-01 6.687924265861511230e-02 -3.161433935165405273e-01 2.166546583175659180e-01 -2.390915900468826294e-02 1.264790445566177368e-01 -2.974405139684677124e-02 1.843380928039550781e-01 -1.160572320222854614e-01 1.030227839946746826e-01 -1.979242414236068726e-01 -5.754784867167472839e-02 -1.206152439117431641e-01 -6.852944940328598022e-02 2.348325103521347046e-01 1.779257208108901978e-01
-1.461327970027923584e-01 -9.164452552795410156e-02 3.621511161327362061e-02 4.904459416866302490e-02 8.706942200660705566e-02 -5.296076834201812744e-02 2.378516197204589844e-01 3.884617388248443604e-01 -1.425140351057052612e-01 2.740121185779571533e-01 -1.772605627775192261e-01 -1.943573057651519775e-01 -1.705501973628997803e-01 8.822011947631835938e-02 -1.371064484119415283e-01 -1.470976322889328003e-01 1.332229282706975937e-02 1.520591229200363159e-01 1.210225597023963928e-01 -4.246471449732780457e-03 1.528454273939132690e-01 1.616088598966598511e-01 -9.569326043128967285e-02 2.883687913417816162e-01 3.605936467647552490e-02 1.082227304577827454e-01 -6.368006765842437744e-02 -2.138810157775878906e-01 1.160085201263427734e-01 2.556290924549102783e-01 2.428734749555587769e-01 3.555437028408050537e-01
2.139590494334697723e-02 1.536700576543807983e-01 1.160798743367195129e-01 8.343417942523956299e-02 1.659704893827438354e-01 -1.047061532735824585e-01 2.336984872817993164e-01 2.766945064067840576e-01 4.226773381233215332e-01 -3.191487118601799011e-02 -2.353550642728805542e-01 -2.314612120389938354e-01 1.062270924448966980e-01 -1.120116710662841797e-01 -7.574994117021560669e-03 -1.927947252988815308e-01 1.636280715465545654e-01 1.035671234130859375e-01 -2.488877177238464355e-01 4.164633154869079590e-02 3.677820861339569092e-01 4.025933798402547836e-03 -1.492197960615158081e-01 2.243703603744506836e-02 -1.069929078221321106e-01 -7.236479222774505615e-02 -2.122510075569152832e-01 9.201247990131378174e-02 -2.772033810615539551e-01 1.238918751478195190e-01 9.023075550794601440e-02 7.965785264968872070e-02
-9.057767689228057861e-03 -7.979564368724822998e-02 1.621078848838806152e-01 -8.812782913446426392e-02 2.602750062942504883e-01 -1.091955415904521942e-02 2.858967185020446777e-01 5.895918700844049454e-03 2.118979245424270630e-01 -1.309222728013992310e-01 -2.552799880504608154e-01 -1.616236940026283264e-02 -1.448249369859695435e-01 1.777624040842056274e-01 -6.802918016910552979e-02 -5.630267411470413208e-02 -1.084881275892257690e-01 1.218469962477684021e-01 -8.825027197599411011e-02 2.543079480528831482e-02 5.100007057189941406e-01 -3.783281147480010986e-02 -4.121043533086776733e-02 3.223901391029357910e-01 -5.052165687084197998e-02 -4.190274700522422791e-02 -2.391461730003356934e-01 -6.298305094242095947e-02 -1.315535157918930054e-01 3.186991512775421143e-01 4.290291294455528259e-02 1.833845078945159912e-01
-1.989034116268157959e-01 3.203791379928588867e-02 -2.703303694725036621e-01 -1.630709022283554077e-01 2.191172838211059570e-01 1.118962690234184265e-01 2.408442497253417969e-01 1.428436338901519775e-01 1.189099550247192383e-01 -1.498116403818130493e-01 4.025028273463249207e-02 4.808064550161361694e-02 -2.436222881078720093e-01 -8.195370435714721680e-02 -1.473212093114852905e-01 7.875467091798782349e-02 1.936779916286468506e-01 3.271586447954177856e-02 -1.242623105645179749e-01 1.348242163658142090e-01 -4.107398539781570435e-02 1.274358332157135010e-01 -6.905721873044967651e-02 9.444659948348999023e-02 -4.817303419113159180e-01 3.820071741938591003e-02 5.638048052787780762e-02 -1.125391758978366852e-02 -5.519097670912742615e-03 1.327654272317886353e-01 -1.043947860598564148e-01 4.659482240676879883e-01
-1.366739124059677124e-01 2.675858736038208008e-01 1.493629720062017441e-02 -9.523331373929977417e-02 7.440767437219619751e-02 2.768731415271759033e-01 4.538223892450332642e-02 1.946644335985183716e-01 -1.408411860466003418e-01 2.182276844978332520e-01 -2.824321687221527100e-01 -5.700543522834777832e-02 -1.088231205940246582e-01 -1.865976601839065552e-01 -2.281878292560577393e-01 -1.478550881147384644e-01 2.731109410524368286e-02 1.488712877035140991e-01 5.778171494603157043e-02 3.059290945529937744e-01 -6.940323859453201294e-02 8.998426049947738647e-02 -4.644545912742614746e-02 9.048995375633239746e-02 -2.772713005542755127e-01 1.894333064556121826e-01 2.311071455478668213e-01 2.876753211021423340e-01 -1.923771798610687256e-01 1.825697869062423706e-01 1.597112268209457397e-01 1.390233337879180908e-01
-4.983243718743324280e-02 7.389617711305618286e-02 8.209124952554702759e-02 -1.742095649242401123e-01 3.162529468536376953e-01 4.565514996647834778e-02 3.306802809238433838e-01 1.611450761556625366e-01 6.369814276695251465e-02 3.198803961277008057e-01 8.744188398122787476e-02 7.480411231517791748e-02 -3.702992200851440430e-01 -4.266206547617912292e-02 -2.245834767818450928e-01 -6.637509912252426147e-02 -6.018584594130516052e-03 -9.101568162441253662e-02 -1.043866276741027832e-01 2.823059856891632080e-01 1.249331161379814148e-01 -1.884604841470718384e-01 -4.368214681744575500e-02 -8.718232065439224243e-02 9.240490198135375977e-02 -2.593301832675933838e-01 -1.676132678985595703e-01 2.360920310020446777e-01 -2.747822999954223633e-01 5.679159238934516907e-02 4.532912746071815491e-02 6.469579041004180908e-02
-2.572703361511230469e-01 6.941781938076019287e-02 1.514244824647903442e-01 -2.026824951171875000e-01 -1.004401594400405884e-01 -1.969494223594665527e-01 1.812159568071365356e-01 3.347862958908081055e-01 -2.411769628524780273e-01 1.199535131454467773e-01 -3.424783945083618164e-01 1.528240293264389038e-01 -2.035325318574905396e-01 1.502051204442977905e-01 -8.151278644800186157e-02 -6.678648293018341064e-02 9.831532835960388184e-02 3.485910966992378235e-02 -2.703471779823303223e-01 1.204409170895814896e-02 4.798476025462150574e-02 1.314392834901809692e-01 -7.888915389776229858e-02 -5.642641335725784302e-02 -1.641449034214019775e-01 -2.067396976053714752e-02 -3.616251051425933838e-01 2.656386494636535645e-01 3.394800424575805664e-02 1.683439016342163086e-01 -1.768319122493267059e-02 -1.062041744589805603e-01
-3.349973633885383606e-02 3.602879866957664490e-02 -2.440161630511283875e-02 -6.920112669467926025e-02 -1.329500507563352585e-02 3.604179620742797852e-02 4.722469151020050049e-01 1.517499089241027832e-01 -1.189877395518124104e-03 1.100768372416496277e-01 -1.176500469446182251e-01 -1.267076134681701660e-01 6.817972287535667419e-03 8.742702007293701172e-02 -3.568748533725738525e-01 -1.643061041831970215e-01 -4.996431618928909302e-02 4.676615819334983826e-02 1.474789083003997803e-01 1.147491708397865295e-01 9.476731717586517334e-02 1.004123538732528687e-01 -2.773177921772003174e-01 3.791160583496093750e-01 1.232259273529052734e-01 1.222220957279205322e-01 1.176912114024162292e-01 -9.354546666145324707e-02 1.101609766483306885e-01 1.239979863166809082e-01 3.737911283969879150e-01 2.033705264329910278e-01
-2.183933407068252563e-01 2.917511463165283203e-01 1.762772351503372192e-01 -1.021414846181869507e-01 3.086887300014495850e-01 4.673141520470380783e-03 3.420405387878417969e-01 -4.363304749131202698e-02 1.997687667608261108e-01 1.001969724893569946e-01 -3.197356760501861572e-01 -1.036100015044212341e-01 -3.335104510188102722e-02 -1.319677084684371948e-01 -1.304829120635986328e-01 -1.533553153276443481e-01 -1.404416263103485107e-01 1.978348195552825928e-01 -1.582489609718322754e-01 -8.753670006990432739e-02 3.358249962329864502e-01 -4.966050386428833008e-03 -6.200301460921764374e-03 4.090697504580020905e-03 -2.573192417621612549e-01 -3.990263864398002625e-02 -6.427519768476486206e-02 -9.672985225915908813e-02 -1.635137349367141724e-01 1.246319189667701721e-01 2.297767698764801025e-01 9.328310936689376831e-02
-1.077230460941791534e-02 3.283402025699615479e-01 -8.644247800111770630e-02 -1.745369881391525269e-01 2.507233619689941406e-01 2.160634696483612061e-01 1.554649323225021362e-01 -2.373955585062503815e-02 8.896124362945556641e-02 2.126590758562088013e-01 -1.065130531787872314e-01 -5.310966167598962784e-03 6.995992362499237061e-02 1.364390254020690918e-01 1.104839816689491272e-01 -2.216292470693588257e-01 1.895634084939956665e-01 -7.996014505624771118e-02 -4.233091771602630615e-01 5.804084613919258118e-02 1.635033786296844482e-01 -2.074669301509857178e-01 -1.824234426021575928e-01 1.687285900115966797e-01 -3.746955990791320801e-01 1.313342005014419556e-01 5.445562675595283508e-02 -1.293671429157257080e-01 3.291958197951316833e-02 1.860762685537338257e-01 3.201323375105857849e-02 -4.980995785444974899e-03
-3.120093643665313721e-01 2.635531127452850342e-01 7.434378843754529953e-03 -1.839935034513473511e-01 1.991372704505920410e-01 -2.210184000432491302e-03 2.248705774545669556e-01 2.837652862071990967e-01 1.473232172429561615e-02 1.052436381578445435e-01 -2.619159817695617676e-01 3.541357442736625671e-02 -1.364463269710540771e-01 -2.664540112018585205e-01 -1.023350805044174194e-01 -1.466592103242874146e-01 1.916336119174957275e-01 2.506025880575180054e-02 -1.259357333183288574e-01 1.018343418836593628e-01 2.944715507328510284e-02 -2.580731809139251709e-01 2.013714760541915894e-01 1.921867281198501587e-01 -1.872708946466445923e-01 -8.700968325138092041e-02 -2.436081767082214355e-01 6.900340318679809570e-02 -6.299623101949691772e-02 1.319507360458374023e-01 -2.792822122573852539e-01 -1.054736375808715820e-01
7.962831854820251465e-02 1.712559349834918976e-02 7.426796853542327881e-02 -1.770379692316055298e-01 1.672584563493728638e-01 -2.011569030582904816e-02 2.918609082698822021e-01 6.130278110504150391e-02 8.745498955249786377e-02 1.675076186656951904e-01 -2.674754559993743896e-01 1.149727478623390198e-01 3.975338861346244812e-02 1.834957599639892578e-01 1.056617349386215210e-01 -1.158279851078987122e-01 1.921833753585815430e-01 -3.976320102810859680e-02 -3.149207532405853271e-01 4.703371524810791016e-01 9.272949397563934326e-02 -6.710702180862426758e-02 -1.711879372596740723e-01 2.561551332473754883e-01 1.042668521404266357e-01 -5.667580664157867432e-02 3.704130649566650391e-01 1.021746546030044556e-01 -3.610960394144058228e-02 1.007926389575004578e-01 1.260476410388946533e-01 5.362427979707717896e-02
-2.182669639587402344e-01 4.373540282249450684e-01 -4.858413338661193848e-02 -8.751418441534042358e-02 4.272984340786933899e-02 1.485280990600585938e-01 3.438673019409179688e-01 9.075725078582763672e-02 -6.771899014711380005e-02 2.484515756368637085e-01 -6.698906421661376953e-02 -1.870570182800292969e-01 -1.679230332374572754e-01 2.506049275398254395e-01 1.642293930053710938e-01 -7.617057114839553833e-02 2.115911990404129028e-02 5.808114539831876755e-03 -3.564199805259704590e-01 -1.547682471573352814e-02 2.841750383377075195e-01 3.597969189286231995e-02 4.191786050796508789e-02 1.184201687574386597e-01 -5.786027014255523682e-02 -7.528171408921480179e-03 -5.064048618078231812e-02 3.485828638076782227e-02 -1.413111984729766846e-01 2.481532990932464600e-01 5.152208358049392700e-02 2.327094972133636475e-01
4.054838046431541443e-02 -8.327159285545349121e-02 2.838074602186679840e-02 -1.337961386889219284e-02 3.945771455764770508e-01 8.711279928684234619e-02 2.064046710729598999e-01 -1.257335543632507324e-01 1.465242654085159302e-01 6.041632592678070068e-02 -2.776991110295057297e-03 2.035132423043251038e-02 8.550743013620376587e-02 -2.640784531831741333e-02 2.907272242009639740e-02 -3.517681732773780823e-02 -5.894924979656934738e-03 1.746715754270553589e-01 -4.433467984199523926e-01 1.376311630010604858e-01 4.665728658437728882e-02 1.455397456884384155e-01 -9.238108061254024506e-03 5.538455024361610413e-02 -2.374561876058578491e-01 2.949952483177185059e-01 -3.627313077449798584e-01 -4.316145181655883789e-02 -3.970182836055755615e-01 -7.913182489573955536e-03 -6.137522682547569275e-02 1.491979956626892090e-01
-1.048855036497116089e-01 -2.146123200654983521e-01 3.096173331141471863e-02 -1.538348495960235596e-01 3.963581323623657227e-01 1.821014732122421265e-01 3.720296919345855713e-01 2.215435504913330078e-01 -3.235306143760681152e-01 -1.975366920232772827e-01 -2.735647559165954590e-02 -8.822348713874816895e-02 1.263298839330673218e-01 -1.808199882507324219e-01 3.432972356677055359e-02 -1.223463639616966248e-01 6.191024556756019592e-02 1.634605377912521362e-01 -6.397145986557006836e-02 1.210092082619667053e-01 4.804730415344238281e-02 2.931146323680877686e-01 -7.148319482803344727e-02 1.499973684549331665e-01 -1.474003642797470093e-01 1.226237267255783081e-01 1.489993557333946228e-02 2.582756280899047852e-01 -1.244131475687026978e-01 3.534400090575218201e-02 -1.287084519863128662e-01 -1.464058905839920044e-01
-2.244951725006103516e-01 -1.724925041198730469e-01 -1.983673125505447388e-02 -5.395359545946121216e-02 6.043438240885734558e-02 2.153486907482147217e-01 3.672709763050079346e-01 1.195974573493003845e-01 -1.642810851335525513e-01 1.209997534751892090e-01 -3.336195945739746094e-01 2.669808864593505859e-01 2.815072536468505859e-01 2.016390115022659302e-01 -2.119349241256713867e-01 -1.877605020999908447e-01 3.983009979128837585e-02 -1.167417764663696289e-01 -1.405755430459976196e-01 1.508336663246154785e-01 6.088136881589889526e-02 6.244675815105438232e-02 -1.036378145217895508e-01 -1.104570180177688599e-01 1.391869485378265381e-01 2.021239995956420898e-01 -9.838022291660308838e-02 -2.760176779702305794e-03 8.768372982740402222e-02 2.804790735244750977e-01 1.052365731447935104e-02 2.199628800153732300e-01
2.552661597728729248e-01 1.289113461971282959e-01 8.557609468698501587e-02 -2.594832703471183777e-02 3.425170183181762695e-01 1.200213581323623657e-01 3.676664531230926514e-01 1.649497598409652710e-01 -1.285174190998077393e-01 8.784854412078857422e-02 8.059237152338027954e-02 -1.876016706228256226e-01 6.551600247621536255e-02 2.455927133560180664e-01 -1.560067385435104370e-01 -1.604817807674407959e-01 6.960754841566085815e-02 7.167471107095479965e-03 -3.013733327388763428e-01 2.589004039764404297e-01 2.430122941732406616e-01 -6.219940632581710815e-02 -2.181042432785034180e-01 -2.291295677423477173e-02 -1.613057255744934082e-01 -1.403493285179138184e-01 -2.097119577229022980e-02 -9.625173360109329224e-02 9.117005765438079834e-02 2.247387617826461792e-01 -2.166320681571960449e-01 -2.344132587313652039e-02
-1.333109736442565918e-01 -2.676983177661895752e-01 1.688503473997116089e-01 -1.598128676414489746e-01 3.440019190311431885e-01 2.186575084924697876e-01 2.197230905294418335e-01 2.469115108251571655e-01 7.973399758338928223e-02 1.753907948732376099e-01 1.123162433505058289e-01 4.342783242464065552e-02 2.036378532648086548e-01 3.152922913432121277e-02 -2.880201674997806549e-02 9.380524605512619019e-02 -1.452641654759645462e-02 3.274175226688385010e-01 -6.168954446911811829e-02 2.890850231051445007e-02 2.823350727558135986e-01 -2.087685316801071167e-01 -9.241063147783279419e-03 3.057195246219635010e-01 -2.857717275619506836e-01 1.468389630317687988e-01 -9.758751094341278076e-02 5.555171146988868713e-02 1.698258146643638611e-02 -5.259976163506507874e-02 -1.568675637245178223e-01 7.078657299280166626e-02
-4.734567180275917053e-02 3.425518795847892761e-02 1.524243317544460297e-02 -4.894416779279708862e-02 1.260400861501693726e-01 -1.427084207534790039e-01 5.214967131614685059e-01 7.940728962421417236e-02 1.225093901157379150e-01 9.026537090539932251e-02 -9.235374629497528076e-02 1.725313961505889893e-01 1.660647988319396973e-01 -6.821427494287490845e-02 -3.017599284648895264e-01 -1.704070419073104858e-01 2.596356868743896484e-01 3.606642037630081177e-02 -1.228248924016952515e-01 4.936663806438446045e-02 -1.678467243909835815e-01 -1.451561450958251953e-01 1.418418735265731812e-01 7.546117156744003296e-02 -4.506459832191467285e-01 9.923087432980537415e-03 1.033788695931434631e-01 -5.018491670489311218e-02 -6.229561567306518555e-02 -6.563786417245864868e-02 5.355652794241905212e-02 2.773551344871520996e-01
-3.376324176788330078e-01 2.195364981889724731e-02 -2.219329774379730225e-01 -7.248745113611221313e-02 1.527217179536819458e-01 -6.483596749603748322e-03 2.654261887073516846e-01 2.495006322860717773e-01 1.627037078142166138e-01 -3.943161293864250183e-02 -1.191786304116249084e-02 3.162350952625274658e-01 3.095765784382820129e-02 -8.860066533088684082e-02 -2.559846639633178711e-01 3.294575214385986328e-02 6.313542276620864868e-02 1.337918639183044434e-01 -2.034418284893035889e-01 1.336383819580078125e-02 1.597292423248291016e-01 1.325585693120956421e-01 -9.357075393199920654e-02 2.576791048049926758e-01 -1.600320935249328613e-01 1.481564790010452271e-01 1.280401647090911865e-01 -2.447637380100786686e-04 -1.707092300057411194e-02 -1.368478983640670776e-01 -1.222335025668144226e-01 4.378842711448669434e-01
9.424361400306224823e-03 2.931627035140991211e-01 7.194390147924423218e-02 -5.872448906302452087e-02 -1.295017600059509277e-01 -5.907856673002243042e-02 2.509852349758148193e-01 4.305130243301391602e-01 -4.359886050224304199e-02 2.065939903259277344e-01 -4.264639690518379211e-02 -1.325831562280654907e-01 2.787241339683532715e-01 -2.745416201651096344e-02 3.515709191560745239e-03 -1.946777999401092529e-01 2.814017049968242645e-02 4.130278155207633972e-02 -3.677327930927276611e-01 1.774984151124954224e-01 1.371649205684661865e-01 3.078633546829223633e-01 -2.334204614162445068e-01 -7.837301120162010193e-03 3.306498005986213684e-02 2.368463724851608276e-01 -3.150667995214462280e-02 7.144276052713394165e-02 -1.199580803513526917e-01 -1.167680136859416962e-02 2.027021348476409912e-01 1.194398850202560425e-02
-9.197580069303512573e-02 1.133356057107448578e-02 -2.183918058872222900e-01 -2.337162196636199951e-01 1.345548033714294434e-01 -3.743077442049980164e-02 1.902361959218978882e-01 4.522990286350250244e-01 -6.555933505296707153e-02 1.703464984893798828e-01 -2.219434082508087158e-01 -1.963132470846176147e-01 4.179417714476585388e-02 1.822832673788070679e-01 -7.660666853189468384e-02 -1.342097073793411255e-01 1.999710053205490112e-01 -6.836128234863281250e-02 -1.155392900109291077e-01 -1.278802901506423950e-01 1.143299937248229980e-01 4.445953294634819031e-02 4.983782768249511719e-02 2.153467684984207153e-01 -8.273392915725708008e-02 2.757728472352027893e-02 -2.245228737592697144e-01 4.200908541679382324e-02 -2.023437619209289551e-01 2.192649543285369873e-01 -2.177769318222999573e-02 4.016337394714355469e-01
-4.802880063652992249e-02 -1.400164067745208740e-01 -2.532992698252201080e-02 -7.114648818969726562e-02 1.303651034832000732e-01 7.611615955829620361e-02 2.297868281602859497e-01 2.363454997539520264e-01 -5.201290920376777649e-02 4.133624136447906494e-01 -3.488055765628814697e-01 -4.074794054031372070e-02 5.563311744481325150e-03 -4.437193647027015686e-02 -8.681108057498931885e-02 -1.522594243288040161e-01 2.410780340433120728e-01 -3.679819405078887939e-03 7.473032921552658081e-02 2.604264020919799805e-01 2.145109474658966064e-01 2.978833392262458801e-02 -1.095219403505325317e-01 5.586549639701843262e-02 1.856927424669265747e-01 3.819084167480468750e-01 -8.454589545726776123e-02 -4.199265316128730774e-02 -1.458081752061843872e-01 1.498897820711135864e-01 2.877415716648101807e-01 -4.461308196187019348e-02
-2.056856155395507812e-01 2.095615416765213013e-01 5.913776904344558716e-02 -1.250521838665008545e-01 -6.727717816829681396e-02 1.560578122735023499e-02 2.285420000553131104e-01 1.958125233650207520e-01 -1.632332801818847656e-01 2.209955155849456787e-01 -2.846999168395996094e-01 4.048526287078857422e-02 -9.605208784341812134e-02 8.785148710012435913e-02 -1.337127760052680969e-02 -4.103812575340270996e-02 -1.831572204828262329e-01 1.226726248860359192e-01 -2.922013401985168457e-01 1.698355078697204590e-01 1.336924731731414795e-02 2.053590565919876099e-01 -7.217497378587722778e-02 -1.298223063349723816e-02 -5.361118819564580917e-03 7.091589272022247314e-02 -4.429251253604888916e-01 3.694271445274353027e-01 6.640368700027465820e-02 2.442388087511062622e-01 -8.589887619018554688e-02 -5.106014013290405273e-02
3.982409089803695679e-02 2.617482468485832214e-02 -8.027103543281555176e-02 -1.644108444452285767e-01 2.270672917366027832e-01 2.600960731506347656e-01 3.359928429126739502e-01 1.936310380697250366e-01 -2.567293941974639893e-01 -2.732677161693572998e-01 -1.289934962987899780e-01 -3.477491140365600586e-01 -2.999326447024941444e-03 -1.519508287310600281e-02 -8.642937242984771729e-02 -1.769017875194549561e-01 7.373622804880142212e-02 2.607194185256958008e-01 -2.782328128814697266e-01 1.771118789911270142e-01 -1.001951321959495544e-01 -8.443664014339447021e-02 5.485230684280395508e-02 1.726793944835662842e-01 -1.392226666212081909e-01 2.569512128829956055e-01 -7.418849971145391464e-03 8.772922307252883911e-02 -1.818298995494842529e-01 6.232650578022003174e-02 5.490723997354507446e-02 1.104245856404304504e-01
-3.028384745121002197e-01 -1.018091961741447449e-01 2.441507391631603241e-02 -1.958845555782318115e-01 3.067465722560882568e-01 3.284587264060974121e-01 2.352118492126464844e-02 -4.807483032345771790e-02 1.832601055502891541e-02 1.015356406569480896e-01 -3.156459629535675049e-01 9.531056880950927734e-02 -6.336246430873870850e-02 3.216361161321401596e-03 -5.275201797485351562e-02 -5.321474745869636536e-02 -4.003468155860900879e-02 -3.780459240078926086e-02 -2.632559835910797119e-01 9.209531545639038086e-02 4.219709709286689758e-02 1.312925964593887329e-01 -1.778716593980789185e-01 1.670386195182800293e-01 -1.829887367784976959e-02 2.312798239290714264e-02 2.449942231178283691e-01 2.048261016607284546e-01 -4.098155070096254349e-03 1.325853168964385986e-01 3.595757484436035156e-01 3.405884802341461182e-01
-3.152336478233337402e-01 3.606214374303817749e-02 4.756522364914417267e-03 2.810258977115154266e-02 9.852808713912963867e-02 1.634538732469081879e-02 4.449964761734008789e-01 2.580109238624572754e-01 -7.734344154596328735e-02 1.542364358901977539e-01 -2.076028883457183838e-01 1.611628085374832153e-01 -3.110432922840118408e-01 -2.396314442157745361e-01 -5.036097764968872070e-02 -2.403769046068191528e-01 8.963854610919952393e-02 -2.775282263755798340e-01 -1.480383216403424740e-03 9.319695644080638885e-03 -1.119356788694858551e-02 3.822470083832740784e-03 6.212329491972923279e-02 -5.175255239009857178e-03 -5.170454829931259155e-02 1.283595263957977295e-01 -1.227040961384773254e-01 1.020469702780246735e-03 -4.946435987949371338e-02 3.527135252952575684e-01 -2.453141510486602783e-01 1.433273404836654663e-02
-5.901442095637321472e-02 5.008212104439735413e-02 5.079266801476478577e-02 1.043116450309753418e-01 1.192459985613822937e-01 -1.591457128524780273e-01 4.074777364730834961e-01 1.547500342130661011e-01 -2.291683107614517212e-01 2.101078331470489502e-01 -2.048464864492416382e-02 -1.900168322026729584e-02 -4.137196391820907593e-02 2.465096414089202881e-01 -3.032107949256896973e-01 -8.476524055004119873e-02 -5.344255641102790833e-02 9.713809937238693237e-02 -9.137938171625137329e-02 2.738721668720245361e-01 3.721441701054573059e-02 2.059319019317626953e-01 -3.729052245616912842e-01 4.087547063827514648e-01 1.945424973964691162e-01 3.267724299803376198e-03 4.803602024912834167e-02 -6.415762938559055328e-03 -4.312149062752723694e-02 8.032426703721284866e-04 2.046799659729003906e-02 6.250011175870895386e-02
-2.591979503631591797e-01 8.999508619308471680e-02 -9.478572756052017212e-02 -1.953124105930328369e-01 1.627042144536972046e-01 2.211295366287231445e-01 7.621374726295471191e-02 1.578012704849243164e-01 3.890166059136390686e-02 -1.450190879404544830e-02 -4.734164774417877197e-01 -2.000530362129211426e-01 -8.370943367481231689e-02 -2.778587937355041504e-01 -1.768765896558761597e-01 1.028960645198822021e-01 -6.311289500445127487e-03 -2.889032661914825439e-02 -8.827295154333114624e-02 1.839122027158737183e-01 5.381546914577484131e-02 -1.386812031269073486e-01 -3.342122212052345276e-02 2.631434500217437744e-01 -3.631561398506164551e-01 -2.676141634583473206e-02 -7.746174186468124390e-02 1.139533072710037231e-01 5.919563770294189453e-02 2.976725697517395020e-01 -2.674094960093498230e-02 -1.260721869766712189e-02
-1.728064566850662231e-01 -3.468007221817970276e-02 -1.932447403669357300e-01 9.848971664905548096e-02 5.627062544226646423e-02 2.749281823635101318e-01 2.160355299711227417e-01 2.388218790292739868e-01 -1.944967210292816162e-01 4.010709375143051147e-02 -2.299144864082336426e-01 4.365266487002372742e-02 1.342378258705139160e-01 -8.952315896749496460e-02 -2.952958345413208008e-01 -2.531410008668899536e-02 1.360640674829483032e-01 1.034898012876510620e-01 -1.697185635566711426e-01 -2.720579504966735840e-03 -2.440154552459716797e-03 7.592003047466278076e-02 -2.470875382423400879e-01 2.191223949193954468e-01 2.137040533125400543e-02 3.791038691997528076e-01 -8.258568495512008667e-02 -1.005013659596443176e-02 -1.734132319688796997e-01 4.080823063850402832e-01 6.947273761034011841e-02 7.716622203588485718e-02
-1.060179546475410461e-01 1.673349142074584961e-01 3.319039642810821533e-01 1.148343458771705627e-01 2.877996265888214111e-01 2.427029162645339966e-01 3.035852909088134766e-01 -2.555904388427734375e-01 1.555576771497726440e-01 2.664303481578826904e-01 -2.160325795412063599e-01 -5.299733206629753113e-02 8.130390942096710205e-02 -5.461362376809120178e-02 -1.062456369400024414e-01 -1.447652429342269897e-01 1.896243542432785034e-01 1.267259716987609863e-01 -2.540585100650787354e-01 1.277317255735397339e-01 1.682373136281967163e-01 2.304159849882125854e-01 1.567291617393493652e-01 6.770035624504089355e-02 -1.455463916063308716e-01 -3.583427891135215759e-02 4.915842413902282715e-02 4.944892600178718567e-02 -1.055604740977287292e-01 2.438210695981979370e-01 3.164222091436386108e-02 9.666887670755386353e-02
-1.340258419513702393e-01 8.775375783443450928e-02 1.320025473833084106e-01 1.276194304227828979e-01 1.126847565174102783e-01 -1.096248975954949856e-03 4.585862159729003906e-01 -3.551846742630004883e-02 1.892600357532501221e-01 1.095408275723457336e-01 -4.794395864009857178e-01 2.691785106435418129e-03 1.427649855613708496e-01 -2.049471437931060791e-01 1.580447889864444733e-02 -1.821725368499755859e-01 -1.260038167238235474e-01 2.661670930683612823e-02 -1.602481007575988770e-01 -2.669361606240272522e-02 2.063616961240768433e-01 1.273305416107177734e-01 7.355756312608718872e-02 1.726690083742141724e-01 -2.188220322132110596e-01 1.252131909132003784e-01 -3.205364942550659180e-02 6.928664445877075195e-02 -5.665193870663642883e-02 3.418542742729187012e-01 1.090159341692924500e-01 6.711438298225402832e-02
4.505655728280544281e-03 5.696701258420944214e-02 -1.859196424484252930e-01 -3.528253436088562012e-01 3.038665354251861572e-01 1.098508909344673157e-01 1.825880408287048340e-01 3.096309602260589600e-01 -9.867499023675918579e-02 2.905263006687164307e-01 -1.246380731463432312e-01 -1.656892895698547363e-02 1.747297239489853382e-03 2.168219685554504395e-01 -1.774173676967620850e-01 -1.193608939647674561e-01 2.028255164623260498e-01 -1.426025480031967163e-01 -8.457669615745544434e-02 -1.535829305648803711e-01 3.653699159622192383e-02 4.883916303515434265e-02 2.171883359551429749e-02 1.668939590454101562e-01 7.817644625902175903e-02 -1.142474114894866943e-01 -1.553831696510314941e-01 4.130971431732177734e-02 -2.060262113809585571e-01 2.091265916824340820e-01 -2.388376556336879730e-02 3.812544941902160645e-01
7.099448121152818203e-04 3.113435395061969757e-02 4.799170419573783875e-02 1.118006631731987000e-01 1.393771171569824219e-01 4.682739824056625366e-02 2.893781363964080811e-01 -3.075833320617675781e-01 1.238981410861015320e-01 1.059873700141906738e-01 -4.859962761402130127e-01 1.067071557044982910e-01 -7.861096411943435669e-03 7.266865670680999756e-02 -2.464975118637084961e-01 -2.354609668254852295e-01 6.624048692174255848e-04 1.652457192540168762e-02 -1.702964305877685547e-01 1.805523931980133057e-01 3.294478654861450195e-01 1.373999752104282379e-02 -2.902459166944026947e-02 2.057339251041412354e-01 -1.355225294828414917e-01 3.451411053538322449e-02 -7.255055755376815796e-02 1.078616008162498474e-01 -9.479019045829772949e-02 1.384191513061523438e-01 4.203103482723236084e-03 3.319157361984252930e-01
-2.851566374301910400e-01 -1.733574084937572479e-02 -4.153025522828102112e-02 -2.247729599475860596e-01 2.771842479705810547e-01 1.635106354951858521e-01 5.362449213862419128e-02 1.134817078709602356e-01 8.457235246896743774e-02 2.449730336666107178e-01 -3.706725537776947021e-01 2.405559457838535309e-02 -8.715678751468658447e-02 -2.453472837805747986e-02 1.035473719239234924e-01 -1.602605134248733521e-01 4.822679981589317322e-02 -6.853916496038436890e-02 -1.503188908100128174e-01 2.654166892170906067e-02 1.767210960388183594e-01 1.333945840597152710e-01 -1.880192458629608154e-01 2.400265634059906006e-01 1.509593278169631958e-01 3.264095783233642578e-01 1.615119725465774536e-01 2.071560919284820557e-01 1.125660836696624756e-01 6.489636749029159546e-02 3.203821778297424316e-01 8.307261019945144653e-02
-7.637418806552886963e-02 9.806066006422042847e-02 -6.545649468898773193e-02 1.975430548191070557e-01 1.018300950527191162e-01 4.121490195393562317e-02 3.880288898944854736e-01 -8.383977413177490234e-02 -1.237138435244560242e-01 2.802124321460723877e-01 -1.804489195346832275e-01 -1.587243005633354187e-02 1.850201487541198730e-01 -6.856986880302429199e-02 -8.032043278217315674e-02 -1.107704713940620422e-01 1.919106394052505493e-01 -1.675966829061508179e-01 1.212796792387962341e-01 3.043292164802551270e-01 2.188239246606826782e-01 2.829465866088867188e-01 -2.736021876335144043e-01 1.824171841144561768e-01 -1.755067259073257446e-01 1.250206977128982544e-01 7.980894297361373901e-02 -1.563422977924346924e-01 -7.030566781759262085e-02 3.029237985610961914e-01 1.095664408057928085e-02 -6.996312737464904785e-02
-1.024017669260501862e-02 -2.329055070877075195e-01 1.812544912099838257e-01 -4.655940085649490356e-02 4.318155646324157715e-01 3.798735141754150391e-01 1.429340839385986328e-01 1.731714904308319092e-01 -5.349334701895713806e-02 -6.505925208330154419e-02 1.257168203592300415e-01 4.763340577483177185e-02 1.995122618973255157e-02 -1.904228776693344116e-01 -2.924278676509857178e-01 -8.297023177146911621e-02 1.629386246204376221e-01 1.073731854557991028e-01 -1.636051759123802185e-02 7.595265656709671021e-02 1.690627038478851318e-01 7.808746397495269775e-02 3.253577044233679771e-03 1.590586602687835693e-01 -3.187931776046752930e-01 1.002419218420982361e-01 5.294097214937210083e-02 2.544887661933898926e-01 2.003219909965991974e-03 1.939977407455444336e-01 2.307591736316680908e-01 -3.128720074892044067e-02
4.934170097112655640e-02 1.343572735786437988e-01 2.112126946449279785e-01 -1.954079866409301758e-01 2.123787552118301392e-01 1.390842348337173462e-01 2.331104129552841187e-01 4.411696791648864746e-01 -1.005037575960159302e-01 -9.793305397033691406e-02 -3.227677568793296814e-02 -6.849697232246398926e-02 -4.446136206388473511e-02 2.428344264626502991e-02 -2.958672940731048584e-01 1.315576732158660889e-01 -1.890741661190986633e-02 -2.198284491896629333e-02 -4.897130280733108521e-02 1.922153681516647339e-01 3.237283974885940552e-02 1.974776536226272583e-01 -7.471489906311035156e-02 2.047667205333709717e-01 -2.218772619962692261e-01 2.681813836097717285e-01 6.620974838733673096e-02 1.516148000955581665e-01 -3.133077546954154968e-02 2.505742311477661133e-01 3.300552964210510254e-01 -3.861935436725616455e-02
2.004347741603851318e-01 6.662667542695999146e-02 1.460124850273132324e-01 -1.218719258904457092e-01 1.647716015577316284e-01 -4.874511435627937317e-02 4.000798463821411133e-01 -1.143437400460243225e-01 1.238905787467956543e-01 9.442991763353347778e-02 -2.134644389152526855e-01 -3.354724869132041931e-02 9.060383588075637817e-02 -6.830982863903045654e-02 -1.052831485867500305e-01 -3.003124296665191650e-01 1.105311810970306396e-01 -2.294386178255081177e-01 -1.310764253139495850e-01 1.097098067402839661e-01 2.584452033042907715e-01 -1.977723278105258942e-02 1.724547594785690308e-01 2.839114964008331299e-01 2.582651935517787933e-02 1.537290513515472412e-01 1.427692770957946777e-01 2.321537584066390991e-01 -7.504285871982574463e-02 2.012734711170196533e-01 1.570813655853271484e-01 3.007345795631408691e-01
-4.802023246884346008e-02 1.666648387908935547e-01 3.875016793608665466e-02 2.217300236225128174e-01 2.825014293193817139e-01 6.615114398300647736e-03 3.837984800338745117e-01 7.772903889417648315e-02 1.107065826654434204e-01 1.082087457180023193e-01 -4.088217318058013916e-01 -3.324422985315322876e-02 2.047563791275024414e-01 -5.540574342012405396e-02 -3.700120374560356140e-02 -4.938190430402755737e-02 -3.703292086720466614e-02 -2.693125791847705841e-02 -3.878142312169075012e-02 7.122161239385604858e-02 3.909822106361389160e-01 2.820337414741516113e-01 1.655676811933517456e-01 2.096953801810741425e-02 -2.249568253755569458e-01 7.590495795011520386e-02 -4.164067655801773071e-02 8.531680703163146973e-02 -1.319926697760820389e-02 2.432152628898620605e-01 1.089827865362167358e-01 1.988168805837631226e-01
-1.073817089200019836e-01 1.722005009651184082e-01 2.429536581039428711e-01 -3.793402314186096191e-01 1.124526113271713257e-01 3.650348186492919922e-01 1.309208869934082031e-01 1.811719536781311035e-01 -1.892102658748626709e-01 -5.143155902624130249e-02 -1.170189604163169861e-01 6.439184397459030151e-02 6.355005502700805664e-02 -2.323511689901351929e-01 -1.521266400814056396e-01 -8.535952866077423096e-02 -3.141191974282264709e-02 8.776472508907318115e-02 -4.473228007555007935e-02 1.727278828620910645e-01 -4.798296466469764709e-02 2.404972016811370850e-01 -5.050292238593101501e-02 -5.110049992799758911e-02 -1.717620878480374813e-03 2.590667903423309326e-01 7.903367280960083008e-02 2.847896814346313477e-01 -2.010743170976638794e-01 1.964904367923736572e-01 1.431293189525604248e-01 2.355151474475860596e-01
-1.226950809359550476e-01 -9.409144520759582520e-03 7.749632745981216431e-02 -3.503144383430480957e-01 1.210384741425514221e-01 1.572679132223129272e-01 1.874571740627288818e-01 3.650077879428863525e-01 4.190211743116378784e-02 -2.161899954080581665e-01 -9.207919985055923462e-02 -3.276718407869338989e-02 6.274954974651336670e-02 -3.453603014349937439e-02 -2.881167531013488770e-01 -6.040674448013305664e-02 1.255787163972854614e-01 6.806620955467224121e-02 -9.183242917060852051e-02 1.955479383468627930e-01 1.277738530188798904e-02 1.089442297816276550e-01 -1.544023901224136353e-01 1.091342046856880188e-01 -1.742261499166488647e-01 3.659504354000091553e-01 5.727848410606384277e-02 1.792135536670684814e-01 4.704410210251808167e-02 2.968945205211639404e-01 2.930861711502075195e-01 8.803872764110565186e-02
9.843901544809341431e-02 3.260060250759124756e-01 2.459602653980255127e-01 5.295653641223907471e-02 2.436069846153259277e-01 6.710735708475112915e-02 2.687245309352874756e-01 3.151672482490539551e-01 -3.665201365947723389e-02 8.499769121408462524e-02 1.301512569189071655e-01 8.363747596740722656e-02 -1.142868325114250183e-01 -1.812197864055633545e-01 -2.827588319778442383e-01 -1.289583593606948853e-01 -1.354257203638553619e-02 6.305290386080741882e-03 -1.854131370782852173e-01 5.372642725706100464e-02 1.079838126897811890e-01 2.882591485977172852e-01 -1.620752662420272827e-01 -5.335044115781784058e-02 3.019233345985412598e-01 7.647767197340726852e-03 -1.273145526647567749e-01 8.577771484851837158e-02 -6.967654824256896973e-02 2.939909882843494415e-02 1.295114457607269287e-01 3.342441022396087646e-01
[truncated: 3,263,817 more chars]
