# Supplementary material for: The Language of Innovation
Source: PLoS One. 2020 Apr 30;15(4):e0230107. doi: 10.1371/journal.pone.0230107 (PMC7194493; doi:10.1371/journal.pone.0230107)
Supplement: S24 File — (GZ) [file pone.0230107.s024.tar.gz › 2002-2006/V2Run_6_VS_4500_embeddings2002-2006ED32.txt]

-4.044885635375976562e-01 7.099846750497817993e-02 3.615018725395202637e-02 -1.224372163414955139e-01 2.422777004539966583e-02 -1.563588976860046387e-01 -4.533332958817481995e-02 4.129888117313385010e-02 -5.694004520773887634e-02 1.406127065420150757e-01 -8.193106949329376221e-02 1.793394684791564941e-01 -6.294029951095581055e-02 2.465420961380004883e-01 8.153127506375312805e-03 -9.246120601892471313e-02 -2.400633841753005981e-01 6.664154678583145142e-02 -2.423036396503448486e-01 1.292409151792526245e-01 2.414068393409252167e-02 -4.442364349961280823e-02 -2.828976884484291077e-02 2.089646160602569580e-01 1.633815616369247437e-01 -9.817844629287719727e-02 -2.006168365478515625e-01 -8.561853319406509399e-02 1.323755383491516113e-01 4.579028487205505371e-01 1.600004136562347412e-01 3.602610826492309570e-01
6.304331123828887939e-02 -3.828506916761398315e-02 3.749604150652885437e-02 -3.999496102333068848e-01 5.003414675593376160e-02 1.891698092222213745e-01 1.381480991840362549e-01 -1.256598681211471558e-01 3.058175742626190186e-01 7.818830013275146484e-02 1.189542934298515320e-01 6.034019868820905685e-03 -8.882727473974227905e-02 1.738896369934082031e-01 -9.904834628105163574e-02 -5.309931188821792603e-02 -1.473592370748519897e-01 1.137576252222061157e-01 -1.797581315040588379e-01 2.668848037719726562e-01 4.059358686208724976e-02 -1.368737816810607910e-01 -6.791350990533828735e-02 2.866388671100139618e-02 3.026268482208251953e-01 -3.900105878710746765e-02 -1.272090375423431396e-01 4.010691344738006592e-01 1.521729230880737305e-01 2.039923220872879028e-01 2.888152599334716797e-01 1.144963130354881287e-01
8.648104220628738403e-02 -1.355749964714050293e-01 2.425153553485870361e-02 -2.050147950649261475e-01 -2.333292039111256599e-03 -7.428536564111709595e-02 -1.424591392278671265e-01 2.586843669414520264e-01 3.622622787952423096e-01 -2.992195487022399902e-01 -1.304938495159149170e-01 1.108595728874206543e-01 -9.093575179576873779e-02 -3.479524701833724976e-02 -1.388637870550155640e-01 5.211731791496276855e-02 -4.041225835680961609e-02 1.720702052116394043e-01 2.971778251230716705e-02 -3.020273149013519287e-01 -4.277415573596954346e-02 1.744087636470794678e-01 -4.538363963365554810e-02 -5.216945335268974304e-02 2.308293282985687256e-01 -1.135067120194435120e-01 -1.639407277107238770e-01 1.666469871997833252e-01 5.407475307583808899e-02 3.508951365947723389e-01 2.988179028034210205e-01 2.463523149490356445e-01
-2.159983217716217041e-01 2.481965273618698120e-01 -2.396568097174167633e-02 -7.011630386114120483e-02 6.181632354855537415e-02 9.251503646373748779e-02 1.528179347515106201e-01 1.277703493833541870e-01 2.387975007295608521e-01 -1.180665716528892517e-01 -2.817586958408355713e-01 -1.215595453977584839e-01 -3.420060127973556519e-02 -8.019541949033737183e-02 9.169947355985641479e-03 -8.302808552980422974e-02 -3.829947412014007568e-01 9.324871003627777100e-02 -1.835801750421524048e-01 -2.257499545812606812e-01 -4.695317894220352173e-02 -1.884197145700454712e-01 -3.628239631652832031e-01 1.552250981330871582e-01 9.987656027078628540e-02 5.011451244354248047e-02 -1.910937130451202393e-01 1.111075952649116516e-01 2.860936522483825684e-01 1.663005352020263672e-01 -9.457758069038391113e-02 2.029771357774734497e-01
-1.398616135120391846e-01 -6.679454445838928223e-02 -3.799459338188171387e-01 -1.143233478069305420e-01 -9.977001696825027466e-02 -2.660413384437561035e-01 1.330849379301071167e-01 1.482211500406265259e-01 2.331885397434234619e-01 2.387971058487892151e-02 6.583385169506072998e-02 1.490635722875595093e-01 1.122717037796974182e-01 1.317132711410522461e-01 -6.921992450952529907e-02 6.860014051198959351e-02 -3.717456758022308350e-01 2.722553610801696777e-01 2.357088588178157806e-02 -5.444727092981338501e-02 -8.341969549655914307e-02 6.970989704132080078e-02 2.393063716590404510e-02 -2.730006873607635498e-01 2.191787809133529663e-01 -6.256915628910064697e-02 -2.202153056859970093e-01 6.749100983142852783e-02 1.637824773788452148e-01 2.842208743095397949e-01 1.230240985751152039e-01 2.160556614398956299e-01
-1.668377369642257690e-01 -1.267293095588684082e-01 2.144316732883453369e-01 -3.149478510022163391e-02 -2.010721415281295776e-01 -1.217425242066383362e-01 1.864350736141204834e-01 1.748537719249725342e-01 2.842748463153839111e-01 1.375066637992858887e-01 -1.495283991098403931e-01 2.059234306216239929e-02 6.828346103429794312e-02 2.952926456928253174e-01 1.595495045185089111e-01 1.652640253305435181e-01 -2.856342196464538574e-01 3.340190947055816650e-01 -1.177208945155143738e-01 -1.259206980466842651e-01 -1.061920821666717529e-01 3.825712949037551880e-02 1.130564603954553604e-03 4.967064037919044495e-02 -6.548883859068155289e-03 -3.620952740311622620e-02 -2.505035102367401123e-01 2.736815512180328369e-01 -4.643423482775688171e-02 3.299716114997863770e-01 1.331478655338287354e-01 1.247601658105850220e-01
3.304451704025268555e-02 -2.617641389369964600e-01 -8.632192015647888184e-02 -3.449548482894897461e-01 -4.784842208027839661e-02 -1.151046305894851685e-01 9.911029785871505737e-02 2.862873375415802002e-01 2.140356302261352539e-01 2.940697036683559418e-02 -8.080137521028518677e-02 6.471472233533859253e-02 -6.795138120651245117e-03 1.949258297681808472e-01 -8.607007563114166260e-02 -4.195031151175498962e-02 -2.757531702518463135e-01 2.876284718513488770e-01 9.099567681550979614e-02 -1.149907484650611877e-01 2.344260811805725098e-01 1.532208025455474854e-01 -2.571070753037929535e-02 8.964820951223373413e-02 1.648143976926803589e-01 -3.418628871440887451e-02 -2.562943696975708008e-01 3.003998100757598877e-01 -1.192294582724571228e-01 6.155170872807502747e-02 8.166534453630447388e-02 3.401199579238891602e-01
5.900153145194053650e-02 1.410518884658813477e-01 4.083497077226638794e-02 -2.262266427278518677e-01 1.438367366790771484e-01 1.437184512615203857e-01 2.563286013901233673e-02 9.207012504339218140e-02 7.192822545766830444e-02 8.595544099807739258e-02 -1.779323071241378784e-01 1.053181290626525879e-01 1.267334222793579102e-01 8.918017894029617310e-02 1.448188722133636475e-01 1.305183470249176025e-01 -2.274877876043319702e-01 4.924339056015014648e-02 -1.853972822427749634e-01 -9.172064065933227539e-02 -1.797976493835449219e-01 3.232229351997375488e-01 -1.857012361288070679e-01 -1.343339085578918457e-01 5.038972571492195129e-02 6.557844579219818115e-02 -2.128816545009613037e-01 5.056338906288146973e-01 1.663673222064971924e-01 1.526817828416824341e-01 3.063896894454956055e-01 1.303219646215438843e-01
4.350908473134040833e-02 2.023785710334777832e-01 4.434445872902870178e-03 -3.935946226119995117e-01 1.738779544830322266e-01 2.541203051805496216e-02 1.098177805542945862e-01 9.181786328554153442e-02 1.806557923555374146e-01 4.196014627814292908e-02 -3.696874156594276428e-02 9.648419916629791260e-02 -2.365416586399078369e-01 8.403398096561431885e-02 -1.111472025513648987e-01 1.665618866682052612e-01 -3.035579025745391846e-01 1.950385123491287231e-01 -1.492668390274047852e-01 -1.731120236217975616e-02 -4.708508402109146118e-02 1.131397485733032227e-01 -3.102058470249176025e-01 -1.314000934362411499e-01 -3.330901265144348145e-03 -1.692196577787399292e-01 1.824327511712908745e-03 2.199275046586990356e-01 -1.497816201299428940e-02 2.878423929214477539e-01 2.219205163419246674e-02 4.009907841682434082e-01
-1.832856237888336182e-01 -1.461546421051025391e-01 9.029015153646469116e-02 -3.330675661563873291e-01 -1.210726425051689148e-01 1.496092826128005981e-01 -1.301461607217788696e-01 2.178476452827453613e-01 1.672211140394210815e-01 1.592297405004501343e-01 -7.002107799053192139e-02 2.933339178562164307e-01 -7.788689434528350830e-02 -6.917653232812881470e-02 1.377686765044927597e-02 -3.023842349648475647e-02 -2.156677395105361938e-01 1.183329671621322632e-01 1.943365111947059631e-02 -1.000836491584777832e-01 1.300646066665649414e-01 1.773207485675811768e-01 1.949770003557205200e-02 -1.299271881580352783e-01 4.329526722431182861e-01 -1.064037457108497620e-01 -2.488928735256195068e-01 1.690207868814468384e-01 7.038123160600662231e-02 3.325925469398498535e-01 -1.352790370583534241e-02 1.634966731071472168e-01
-6.027980148792266846e-02 -7.478722929954528809e-02 1.082391738891601562e-01 -6.830818206071853638e-02 -9.097159653902053833e-02 -8.585305511951446533e-02 -9.474605321884155273e-02 3.057255595922470093e-02 4.142830073833465576e-01 -1.282345782965421677e-02 4.450494423508644104e-02 2.496256493031978607e-02 1.096145212650299072e-01 4.354149103164672852e-02 -1.301679015159606934e-01 5.211891978979110718e-02 -4.324831366539001465e-01 1.574341207742691040e-01 -1.199372485280036926e-01 -1.889041513204574585e-01 1.925738900899887085e-01 3.529579043388366699e-01 -5.567963421344757080e-02 -9.852203726768493652e-02 1.028013825416564941e-01 -1.584401875734329224e-01 -1.873345077037811279e-01 2.843219786882400513e-02 -3.469631820917129517e-02 3.773367404937744141e-01 1.217371001839637756e-01 2.729744613170623779e-01
-9.947752952575683594e-02 -1.551021933555603027e-01 -7.821591943502426147e-02 -1.549409180879592896e-01 9.019365161657333374e-02 -2.861663699150085449e-01 1.870735287666320801e-01 1.339743435382843018e-01 1.101989448070526123e-01 -1.979409530758857727e-02 -1.843204498291015625e-01 -2.440040856599807739e-01 -8.670490980148315430e-02 2.004250437021255493e-01 -5.063580721616744995e-02 -3.220229446887969971e-01 -2.924810647964477539e-01 9.994680434465408325e-02 -2.233601957559585571e-01 2.054440379142761230e-01 -1.494626998901367188e-01 -5.434048920869827271e-02 1.156465150415897369e-02 -2.383419685065746307e-02 2.291965633630752563e-01 -2.250771038234233856e-02 -1.824456304311752319e-01 2.236267030239105225e-01 3.241372406482696533e-01 2.097751349210739136e-01 -1.209752634167671204e-01 1.388854384422302246e-01
-1.895007640123367310e-01 -1.481313705444335938e-01 -7.776116579771041870e-02 -3.372594714164733887e-01 -2.063806802034378052e-01 -1.907392404973506927e-02 1.401526629924774170e-01 1.601600497961044312e-01 4.193362593650817871e-01 1.195796485990285873e-02 -1.587822437286376953e-01 1.559358537197113037e-01 6.245986372232437134e-02 6.778239458799362183e-02 -2.100635170936584473e-01 1.109780967235565186e-01 -1.919671148061752319e-01 3.581835627555847168e-01 -1.384502798318862915e-01 -2.470111697912216187e-01 -4.838694632053375244e-02 7.044529914855957031e-02 -1.162584796547889709e-01 -1.133689135313034058e-01 2.388579100370407104e-01 3.214115975424647331e-03 -1.853502541780471802e-01 1.028117686510086060e-01 2.628898620605468750e-02 1.466968953609466553e-01 3.609012067317962646e-02 1.978603601455688477e-01
-7.297560572624206543e-02 -1.098678931593894958e-01 7.765237987041473389e-02 5.149009451270103455e-02 1.841389238834381104e-01 -8.116513490676879883e-02 1.372817307710647583e-01 1.133732795715332031e-01 1.757060438394546509e-01 1.274172365665435791e-01 -1.914755105972290039e-01 -6.543031334877014160e-02 -8.296620845794677734e-02 1.405498087406158447e-01 5.583790317177772522e-02 -1.857598274946212769e-01 -5.021319389343261719e-01 1.514171157032251358e-02 -2.340167760848999023e-01 1.462347656488418579e-01 -1.254116445779800415e-01 -2.308875173330307007e-01 -2.234410196542739868e-01 4.111570119857788086e-02 3.012912273406982422e-01 -1.131844148039817810e-01 -3.709389567375183105e-01 3.657326474785804749e-02 4.772670567035675049e-02 2.276515066623687744e-01 5.726578831672668457e-02 -1.852556504309177399e-02
-1.203225925564765930e-01 -6.150928512215614319e-02 9.332613646984100342e-02 -4.924214631319046021e-02 -2.931168675422668457e-01 6.616825610399246216e-02 1.082139387726783752e-01 1.755480319261550903e-01 3.425587117671966553e-01 -1.496903449296951294e-01 -1.018383502960205078e-01 1.432603746652603149e-01 1.928789317607879639e-01 2.972317337989807129e-01 -4.741831496357917786e-02 5.568363517522811890e-02 -2.911981642246246338e-01 2.406742721796035767e-01 -8.511482924222946167e-02 -3.039228543639183044e-02 -1.004707962274551392e-01 -4.907832667231559753e-02 -6.131574138998985291e-02 9.580810554325580597e-03 2.405443042516708374e-01 -6.822679191827774048e-02 -3.039153814315795898e-01 2.200894802808761597e-01 -3.926808387041091919e-02 2.230092734098434448e-01 -8.834396302700042725e-02 3.264837861061096191e-01
-1.869161128997802734e-01 1.660374850034713745e-01 -1.781407594680786133e-01 -3.278435766696929932e-01 6.880344450473785400e-02 1.644967049360275269e-01 4.208084940910339355e-02 5.394807830452919006e-02 1.276251524686813354e-01 -2.737180590629577637e-01 3.050043433904647827e-02 -7.969459518790245056e-03 9.421066194772720337e-02 1.729144752025604248e-01 -5.712536163628101349e-03 -4.555787425488233566e-03 -7.843468338251113892e-02 8.194205164909362793e-02 -1.899030357599258423e-01 5.114455893635749817e-02 -3.020232319831848145e-01 1.069740131497383118e-01 -1.521519571542739868e-01 -4.717119783163070679e-02 2.554624378681182861e-01 -9.269993752241134644e-02 2.863471806049346924e-01 2.635567784309387207e-01 2.501198090612888336e-02 2.106443494558334351e-01 1.402027457952499390e-01 4.015285670757293701e-01
-1.748000085353851318e-01 5.746713280677795410e-02 -1.016309112310409546e-01 -3.173931688070297241e-02 -1.989434659481048584e-01 -1.992512643337249756e-01 2.377989701926708221e-02 -2.304560132324695587e-02 3.608559966087341309e-01 9.393250197172164917e-02 -2.252199351787567139e-01 2.270220518112182617e-01 3.756451606750488281e-02 2.790547013282775879e-01 -8.328922837972640991e-02 1.051635146141052246e-01 -1.927855014801025391e-01 2.248709462583065033e-02 8.065576106309890747e-02 -2.211636751890182495e-01 1.260155886411666870e-01 -1.627677381038665771e-01 -2.692166157066822052e-02 5.379891023039817810e-02 5.821991339325904846e-02 -2.873654961585998535e-01 -2.022951990365982056e-01 3.361519277095794678e-01 1.197152212262153625e-01 1.524653285741806030e-01 8.074664324522018433e-02 3.358232676982879639e-01
-2.073637843132019043e-01 -1.712026260793209076e-02 -1.283566951751708984e-01 -9.594986587762832642e-02 1.078449934720993042e-02 1.280798017978668213e-01 1.060285717248916626e-01 -1.505816280841827393e-01 8.222821354866027832e-02 -1.375521868467330933e-01 -2.480939924716949463e-01 -2.765987440943717957e-02 -1.218409463763237000e-01 7.572024315595626831e-02 1.627607047557830811e-01 -2.186473309993743896e-01 -3.836543262004852295e-01 -2.377910353243350983e-02 -1.676975637674331665e-01 2.921203151345252991e-02 2.337899059057235718e-02 -1.688582897186279297e-01 -6.985103338956832886e-02 2.522767782211303711e-01 2.819113731384277344e-01 -1.664620935916900635e-01 -8.801504224538803101e-02 2.808678746223449707e-01 7.465948164463043213e-02 1.227006018161773682e-01 -2.580627202987670898e-01 3.773010373115539551e-01
5.397327244281768799e-02 1.221841648221015930e-01 7.556170225143432617e-02 -1.711065024137496948e-01 8.624935522675514221e-03 8.439616113901138306e-02 5.368296056985855103e-02 2.832835316658020020e-01 4.459946453571319580e-01 -5.456213280558586121e-02 -3.923885524272918701e-02 -6.294289976358413696e-02 -3.879771009087562561e-02 3.581185638904571533e-01 1.529776751995086670e-01 7.359132915735244751e-02 -2.025093287229537964e-01 9.031445533037185669e-02 1.643313467502593994e-02 -1.745608747005462646e-01 -1.894706338644027710e-01 2.992514520883560181e-02 -1.343640536069869995e-01 6.335970014333724976e-02 1.898057311773300171e-01 -1.520811393857002258e-02 -2.374361902475357056e-01 -5.319864489138126373e-03 -1.267522946000099182e-02 4.769302904605865479e-01 5.753472819924354553e-02 1.688622981309890747e-01
9.170728921890258789e-02 2.348027527332305908e-01 -2.060595452785491943e-01 -1.267823129892349243e-01 2.270811349153518677e-01 5.148683208972215652e-03 1.431809961795806885e-01 3.610266745090484619e-01 1.935981363058090210e-01 1.829912886023521423e-02 9.931582957506179810e-02 2.448732964694499969e-02 -2.204113304615020752e-01 4.806257784366607666e-02 -2.291162461042404175e-01 -1.186234056949615479e-01 -1.838099807500839233e-01 2.378926575183868408e-01 -1.477116942405700684e-01 -4.511601477861404419e-02 -7.979235053062438965e-02 8.091607689857482910e-02 -3.611223995685577393e-01 7.350788265466690063e-02 1.614615917205810547e-01 -1.915341019630432129e-01 3.352899104356765747e-02 1.965803354978561401e-01 1.427344679832458496e-01 6.854102760553359985e-02 2.174269706010818481e-01 2.681894600391387939e-01
-9.704755991697311401e-02 -1.237723510712385178e-03 2.914716862142086029e-02 -2.668819725513458252e-01 -3.353233337402343750e-01 -4.385996982455253601e-02 1.033003777265548706e-01 2.300247102975845337e-01 2.851108610630035400e-01 -9.910490363836288452e-02 6.111184507608413696e-02 1.104378700256347656e-01 9.135248512029647827e-02 3.121610581874847412e-01 6.347287446260452271e-02 1.578191667795181274e-02 -3.002266883850097656e-01 1.286144852638244629e-01 -1.603046245872974396e-02 -1.955455243587493896e-01 -1.633755415678024292e-01 2.230075150728225708e-01 -1.943878978490829468e-01 6.451083719730377197e-02 2.515836358070373535e-01 5.514428019523620605e-02 -2.140618413686752319e-01 2.080202847719192505e-01 1.375925447791814804e-02 1.310708969831466675e-01 1.427892446517944336e-01 2.582930624485015869e-01
1.212811842560768127e-02 -2.530364319682121277e-02 -2.528622373938560486e-02 4.679738357663154602e-02 2.199109457433223724e-02 -1.526792496442794800e-01 1.051282957196235657e-01 9.646136313676834106e-02 3.979028165340423584e-01 -1.541516860015690327e-03 -1.929731294512748718e-02 1.652723550796508789e-01 -1.531186141073703766e-02 2.557879090309143066e-01 3.096710890531539917e-02 2.198562771081924438e-01 -1.874663978815078735e-01 2.142352759838104248e-01 -4.982022568583488464e-02 -1.446026414632797241e-01 -1.942405402660369873e-01 2.122409939765930176e-01 6.640136241912841797e-02 2.172910720109939575e-01 2.920072078704833984e-01 -1.469141244888305664e-01 -1.658438444137573242e-01 5.330038070678710938e-02 -2.494202554225921631e-01 3.867135643959045410e-01 -4.864647239446640015e-02 2.471918761730194092e-01
-3.240068256855010986e-02 -1.784887909889221191e-01 2.549384832382202148e-01 -3.884162902832031250e-01 -3.417707234621047974e-02 -6.477904319763183594e-02 1.587781496345996857e-02 3.220945596694946289e-01 2.912665009498596191e-01 -1.625535488128662109e-01 -1.293850243091583252e-01 1.464479416608810425e-01 1.879060715436935425e-01 2.629916965961456299e-01 -5.107040703296661377e-02 2.637437731027603149e-02 -5.760308355093002319e-03 1.909263730049133301e-01 -1.161270961165428162e-01 -7.697352766990661621e-02 -1.199019923806190491e-01 6.052590906620025635e-02 1.911422610282897949e-01 1.024550497531890869e-01 8.590954542160034180e-02 -1.920088529586791992e-01 -5.826240405440330505e-02 -8.344330824911594391e-03 9.771152585744857788e-02 4.365949928760528564e-01 2.339366450905799866e-02 1.235093697905540466e-01
-2.087743729352951050e-01 1.461177133023738861e-02 -3.811841458082199097e-02 2.600362524390220642e-02 1.730442047119140625e-01 -8.565125614404678345e-02 1.130316704511642456e-01 1.295605152845382690e-01 9.026719629764556885e-02 1.925826370716094971e-01 -2.941617071628570557e-01 -1.687125712633132935e-01 -8.243521302938461304e-02 1.329768747091293335e-01 -7.353442907333374023e-02 -2.955418080091476440e-02 -3.084286749362945557e-01 7.985717803239822388e-02 -2.120417207479476929e-01 1.267435997724533081e-01 -7.687164843082427979e-02 -1.176511310040950775e-02 -1.088325157761573792e-01 1.842664740979671478e-02 4.677381813526153564e-01 -1.713992953300476074e-01 -2.810499072074890137e-01 2.924872338771820068e-01 2.818898260593414307e-01 8.867491781711578369e-02 -1.241199001669883728e-01 7.031835615634918213e-03
2.907985262572765350e-02 -1.319382041692733765e-01 -1.529825329780578613e-01 -1.249273344874382019e-01 -1.615514308214187622e-01 1.357314437627792358e-01 -1.175563633441925049e-01 4.448076784610748291e-01 2.944026589393615723e-01 9.313751012086868286e-02 -1.920131444931030273e-01 2.058299183845520020e-01 7.989118993282318115e-02 -1.477349251508712769e-01 2.680147290229797363e-01 -1.724729984998703003e-01 -4.948701709508895874e-02 5.247653648257255554e-02 -8.754110336303710938e-02 1.648663133382797241e-01 2.135311961174011230e-01 1.308531910181045532e-01 -1.405072063207626343e-01 6.460992991924285889e-02 3.566150739789009094e-02 -2.730498015880584717e-01 -1.740527451038360596e-01 9.852661937475204468e-02 2.384778261184692383e-01 8.116501569747924805e-02 1.771500706672668457e-01 2.117027640342712402e-01
-1.939503550529479980e-01 8.717588335275650024e-02 -2.403865605592727661e-01 -1.464985869824886322e-02 2.059551328420639038e-01 -4.513464868068695068e-02 1.889379471540451050e-01 2.668611239641904831e-03 6.704669445753097534e-02 1.137070655822753906e-01 -1.502029299736022949e-01 -1.566114276647567749e-01 -7.498944550752639771e-02 1.438255608081817627e-01 6.234351545572280884e-02 -2.631557285785675049e-01 -3.239732086658477783e-01 1.203831583261489868e-01 -8.233049511909484863e-02 -1.451100856065750122e-01 -1.556457281112670898e-01 -6.502398103475570679e-02 -3.558054864406585693e-01 2.570198178291320801e-01 2.986806631088256836e-01 -1.266874969005584717e-01 -3.067269921302795410e-01 1.485823839902877808e-01 1.143535524606704712e-01 1.935268044471740723e-01 -9.325493127107620239e-02 6.020078435540199280e-02
-8.883257210254669189e-02 5.732657387852668762e-02 -1.906530559062957764e-01 8.192112296819686890e-02 -1.334972530603408813e-01 -4.623179882764816284e-02 8.297608792781829834e-02 3.511586040258407593e-02 1.881466358900070190e-01 -3.047329373657703400e-02 -3.801054954528808594e-01 -7.666984945535659790e-02 -7.814963907003402710e-02 9.423544257879257202e-02 2.274662554264068604e-01 2.720692381262779236e-02 -1.572839468717575073e-01 -4.597268626093864441e-02 -4.317801445722579956e-02 -4.252435266971588135e-02 4.534583538770675659e-02 -2.449571490287780762e-01 -3.786198794841766357e-01 4.643595218658447266e-01 1.991356462240219116e-01 -1.228059362620115280e-02 -2.556190192699432373e-01 2.079364061355590820e-01 1.325424108654260635e-02 2.073006629943847656e-01 -4.035096243023872375e-02 1.371184736490249634e-01
-1.979867070913314819e-01 -9.176544100046157837e-02 -4.986068978905677795e-02 -3.119238615036010742e-01 -2.416277378797531128e-01 -2.503693699836730957e-01 1.342166364192962646e-01 1.049549803137779236e-01 2.070261538028717041e-01 5.933523550629615784e-02 3.936294815503060818e-04 2.789941132068634033e-01 -3.729463787749409676e-03 2.409647256135940552e-01 -2.093086093664169312e-01 1.010777205228805542e-01 -2.894597351551055908e-01 2.702661752700805664e-01 -4.698479175567626953e-02 -8.150718361139297485e-02 6.268328055739402771e-03 1.016302779316902161e-01 -1.190803125500679016e-01 9.470003098249435425e-02 2.060751318931579590e-01 -9.627768769860267639e-03 -2.188134938478469849e-01 2.318493127822875977e-01 -2.947536762803792953e-03 2.676270008087158203e-01 -8.302400261163711548e-02 2.103785872459411621e-01
1.592478752136230469e-01 -3.296170011162757874e-02 -1.577350497245788574e-01 -3.044094741344451904e-01 -2.676485776901245117e-01 -3.468039631843566895e-02 1.914648711681365967e-01 3.537685871124267578e-01 5.377969518303871155e-02 -1.161536946892738342e-01 -1.022726073861122131e-01 1.023942902684211731e-01 1.464100182056427002e-01 2.784855663776397705e-01 -1.142322197556495667e-01 1.053759604692459106e-01 -1.255460828542709351e-02 1.212396919727325439e-01 3.670362010598182678e-02 6.551735848188400269e-02 -2.335696220397949219e-01 2.876129001379013062e-02 -1.172771528363227844e-01 -2.898545749485492706e-02 8.294288069009780884e-02 -1.087119877338409424e-01 -3.077492117881774902e-01 7.389285415410995483e-02 -1.403285004198551178e-02 4.033154547214508057e-01 1.455073654651641846e-01 2.598357200622558594e-01
-4.015725851058959961e-02 -6.235841661691665649e-02 4.921428114175796509e-02 -3.296915292739868164e-01 -3.432418406009674072e-01 3.280208632349967957e-02 1.569383889436721802e-01 2.235227972269058228e-01 2.859898209571838379e-01 -8.657228201627731323e-02 -4.313212260603904724e-02 4.525691643357276917e-02 2.410994842648506165e-02 1.406289339065551758e-01 -1.595446765422821045e-01 -1.461433470249176025e-01 -1.854655295610427856e-01 2.374677807092666626e-01 -1.169855669140815735e-01 -4.291469976305961609e-02 1.254998743534088135e-01 4.092719033360481262e-02 -2.828776240348815918e-01 -4.429741948843002319e-02 2.605665102601051331e-02 7.539052516222000122e-02 -2.747019529342651367e-01 1.541566401720046997e-01 9.018159657716751099e-02 3.605900704860687256e-01 2.656274661421775818e-02 2.817070186138153076e-01
-1.706467419862747192e-01 2.362819314002990723e-01 -1.423355937004089355e-01 -2.389468848705291748e-01 -3.483268246054649353e-02 1.811969280242919922e-01 -1.236661300063133240e-01 3.545002043247222900e-01 1.613977104425430298e-01 9.880135208368301392e-02 -2.546526789665222168e-01 3.354734480381011963e-01 -2.482493221759796143e-02 1.302308738231658936e-01 6.688023358583450317e-02 -1.768260002136230469e-01 -9.218400716781616211e-02 1.728100031614303589e-01 -3.288978338241577148e-02 1.383645832538604736e-01 -8.624771237373352051e-02 3.865168616175651550e-02 9.782283753156661987e-02 3.949542343616485596e-02 2.230106145143508911e-01 9.615328162908554077e-02 -1.213465481996536255e-01 1.363384574651718140e-01 1.396344304084777832e-01 -1.381312217563390732e-02 1.975247561931610107e-01 4.080704748630523682e-01
-1.773018538951873779e-01 -1.762639284133911133e-01 -1.445210725069046021e-01 4.664043709635734558e-02 -3.111439049243927002e-01 -2.719873487949371338e-01 2.239269912242889404e-01 3.062984719872474670e-02 2.890342175960540771e-01 -4.953740630298852921e-03 -1.869067363440990448e-02 5.545364227145910263e-03 7.673101127147674561e-02 2.012505829334259033e-01 -1.331840157508850098e-01 -1.293972730636596680e-01 -5.331422667950391769e-03 1.855890303850173950e-01 -9.859377518296241760e-03 -1.643437147140502930e-01 8.943065255880355835e-02 1.303734332323074341e-01 -1.096204202622175217e-02 5.772748216986656189e-02 2.952732443809509277e-01 -1.208099350333213806e-01 -2.887280881404876709e-01 2.777132689952850342e-01 1.711520701646804810e-01 1.998350620269775391e-01 1.203617826104164124e-01 3.028834462165832520e-01
5.547538027167320251e-02 -1.883646398782730103e-01 -1.470313817262649536e-01 -2.990120649337768555e-01 -7.535987347364425659e-02 1.606838852167129517e-01 5.713240802288055420e-02 7.675137370824813843e-02 1.377110183238983154e-01 1.276428401470184326e-01 -5.555661767721176147e-02 -2.706120163202285767e-02 -2.454101145267486572e-01 2.822920121252536774e-02 2.227509766817092896e-01 -7.172249257564544678e-02 -1.657378822565078735e-01 -6.501568853855133057e-02 -2.150563299655914307e-01 -7.520220428705215454e-02 -1.599175855517387390e-02 -2.688756883144378662e-01 -8.294890075922012329e-02 3.549024462699890137e-01 4.163182079792022705e-01 7.466910034418106079e-02 -2.099481672048568726e-01 -1.030356436967849731e-02 2.725834846496582031e-01 2.557598650455474854e-01 -3.876892477273941040e-02 4.018720611929893494e-02
-3.070156276226043701e-01 1.303719431161880493e-01 -6.124646589159965515e-02 1.512560644187033176e-03 1.329902112483978271e-01 1.182307768613100052e-02 9.314083307981491089e-02 1.221545115113258362e-01 1.314203292131423950e-01 -4.576830193400382996e-03 -1.748767793178558350e-01 -1.302118599414825439e-01 -1.935126185417175293e-01 4.322684556245803833e-02 3.073563426733016968e-02 -1.067060977220535278e-01 -4.095739126205444336e-01 2.294775098562240601e-01 -9.349864721298217773e-02 -1.541823297739028931e-01 -4.373608902096748352e-02 -2.090632617473602295e-01 -1.082939282059669495e-01 2.686839401721954346e-01 1.659192293882369995e-01 -9.434900432825088501e-02 -2.355784475803375244e-01 1.892039924860000610e-01 2.023098766803741455e-01 2.957639396190643311e-01 -1.921148747205734253e-01 2.271312624216079712e-01
-1.272009760141372681e-01 1.628622785210609436e-02 -9.320402890443801880e-02 4.605614580214023590e-03 5.639181938022375107e-03 1.970976144075393677e-01 7.524957507848739624e-02 2.085911631584167480e-01 6.919009983539581299e-02 -1.844424903392791748e-01 -3.202314376831054688e-01 -2.095423340797424316e-01 -1.647168397903442383e-02 -1.059073135256767273e-01 -3.230657801032066345e-02 -3.370189070701599121e-01 -2.671504914760589600e-01 -1.760299131274223328e-02 -1.933692954480648041e-02 2.283642441034317017e-02 2.352011576294898987e-02 -1.337515413761138916e-01 4.855686426162719727e-02 2.980595231056213379e-01 3.639822006225585938e-01 1.162566021084785461e-01 -2.704840898513793945e-01 5.607090145349502563e-02 -8.445329219102859497e-02 2.441215664148330688e-01 1.126569435000419617e-01 3.024580478668212891e-01
-9.033305943012237549e-02 -3.143670856952667236e-01 -2.322325669229030609e-02 -1.332906782627105713e-01 -2.853519916534423828e-01 -1.629422158002853394e-01 7.253684848546981812e-02 4.691021889448165894e-02 1.759577542543411255e-01 1.027262117713689804e-02 -1.278280764818191528e-01 -5.107806995511054993e-02 2.523270435631275177e-02 3.163351416587829590e-01 -1.330816000699996948e-01 1.903972327709197998e-01 -1.552096307277679443e-01 8.863122016191482544e-02 5.172619223594665527e-02 -1.890348941087722778e-01 1.705178320407867432e-01 1.798283457756042480e-01 -1.741155385971069336e-01 4.950436577200889587e-02 2.086156457662582397e-01 -1.599936336278915405e-01 -2.535958886146545410e-01 2.385396361351013184e-01 2.971737682819366455e-01 2.985772490501403809e-01 -5.651805549860000610e-02 1.380767822265625000e-01
-2.593757808208465576e-01 1.558902114629745483e-01 -7.646371424198150635e-02 -1.726584881544113159e-01 1.142771989107131958e-01 -6.921117007732391357e-02 1.989306807518005371e-01 1.120958775281906128e-01 -5.541067942976951599e-02 3.683239221572875977e-02 -1.901106387376785278e-01 -1.775703877210617065e-01 -6.812310218811035156e-02 1.383500918745994568e-02 9.639280289411544800e-02 -8.485291898250579834e-02 -5.599991679191589355e-01 1.220983043313026428e-01 -1.595618724822998047e-01 -8.087466657161712646e-02 -1.536614745855331421e-01 -1.632623560726642609e-02 -1.413504630327224731e-01 2.738373577594757080e-01 2.508487105369567871e-01 3.044176474213600159e-02 -2.224556505680084229e-01 8.679760992527008057e-02 8.129213005304336548e-02 2.362568527460098267e-01 -1.479087471961975098e-01 1.575590074062347412e-01
-2.536185681819915771e-01 -7.211264222860336304e-02 -1.064574718475341797e-01 -5.938671529293060303e-02 6.311186403036117554e-02 8.010903745889663696e-02 1.703343838453292847e-01 5.660298839211463928e-02 1.183682605624198914e-01 -4.399215802550315857e-02 -7.146999984979629517e-02 -1.084225997328758240e-01 -1.813164353370666504e-01 -1.039190068840980530e-01 5.178532004356384277e-02 -5.157133936882019043e-02 -3.998321294784545898e-01 1.030105724930763245e-01 -7.771515846252441406e-02 6.701086461544036865e-02 -2.300444692373275757e-01 -1.327477395534515381e-01 -2.106617987155914307e-01 2.011584304273128510e-02 4.335138499736785889e-01 -1.342649757862091064e-01 -4.459593892097473145e-01 7.554284762591123581e-03 1.723566204309463501e-01 1.845485866069793701e-01 -1.363990604877471924e-01 8.702301234006881714e-02
6.049136817455291748e-02 1.035612523555755615e-01 2.547419071197509766e-01 -9.926779568195343018e-02 3.291827738285064697e-01 6.292736530303955078e-02 1.778344511985778809e-01 2.472119033336639404e-01 2.179759293794631958e-01 5.659809336066246033e-02 -3.885497152805328369e-02 1.561622023582458496e-01 -5.007314495742321014e-03 1.587365567684173584e-02 1.035147011280059814e-01 -1.931607723236083984e-02 -1.319525837898254395e-01 -1.037390753626823425e-01 -1.835621893405914307e-01 -8.743677288293838501e-02 -3.351747989654541016e-02 1.951066851615905762e-01 -1.075566187500953674e-01 1.786733232438564301e-02 2.201714962720870972e-01 9.149181097745895386e-02 -1.018492951989173889e-01 2.288906723260879517e-01 3.323747515678405762e-01 1.781345158815383911e-01 2.560454607009887695e-01 4.121455550193786621e-01
-1.056509241461753845e-01 5.557775124907493591e-02 -1.783438771963119507e-01 -1.021016538143157959e-01 2.021282017230987549e-01 -1.752332001924514771e-01 -5.134148895740509033e-02 1.386183947324752808e-01 3.678182959556579590e-01 2.478290647268295288e-01 -1.686730235815048218e-01 -1.491332203149795532e-01 -2.365130037069320679e-01 6.020148843526840210e-02 -1.845471560955047607e-01 -5.034320056438446045e-02 -2.050155252218246460e-01 -7.287093251943588257e-02 -2.339879795908927917e-02 1.547939330339431763e-01 -6.307009607553482056e-02 2.805880904197692871e-01 2.255528047680854797e-02 -7.485708594322204590e-02 5.974384769797325134e-02 -5.316106230020523071e-02 -3.517824411392211914e-01 2.886705696582794189e-01 1.161345839500427246e-01 8.253580331802368164e-02 -1.811628788709640503e-02 3.343262672424316406e-01
-2.668857276439666748e-01 1.130259037017822266e-01 -1.303637679666280746e-02 -2.269353717565536499e-01 4.823118820786476135e-02 8.616742491722106934e-02 8.997347205877304077e-02 -2.573905279859900475e-03 1.862776726484298706e-01 -1.452389210462570190e-01 -1.300695836544036865e-01 8.345443010330200195e-02 -2.986925542354583740e-01 -1.272602826356887817e-01 -1.340883672237396240e-01 -3.865994513034820557e-02 -5.736062303185462952e-02 1.463653743267059326e-01 1.166095361113548279e-01 -3.160024806857109070e-02 -1.310241073369979858e-01 9.118539839982986450e-02 -7.050731685012578964e-03 -1.019861921668052673e-01 3.128287568688392639e-02 8.995844051241874695e-03 -1.302664726972579956e-01 4.505784511566162109e-01 2.775133252143859863e-01 8.444097638130187988e-02 3.125548660755157471e-01 4.047030806541442871e-01
-3.075431473553180695e-02 9.805391728878021240e-02 -5.526201426982879639e-02 -2.234815210103988647e-01 3.357101380825042725e-01 3.859190270304679871e-02 2.794294385239481926e-03 3.406869471073150635e-01 1.450313925743103027e-01 -1.493216305971145630e-02 4.393706843256950378e-02 4.060083627700805664e-01 6.049803923815488815e-03 2.140127271413803101e-01 -1.562625020742416382e-01 1.639017909765243530e-01 -3.031053841114044189e-01 1.092441305518150330e-01 1.460330095142126083e-02 -1.672506518661975861e-02 4.902769625186920166e-02 3.146425122395157814e-03 -1.719387620687484741e-01 -1.442932430654764175e-02 7.496762275695800781e-02 4.935027658939361572e-02 -2.284823656082153320e-01 2.469742894172668457e-01 2.241673171520233154e-01 2.454522997140884399e-01 6.608932465314865112e-02 2.200428843498229980e-01
-3.245739042758941650e-01 3.580319136381149292e-02 -8.773704618215560913e-02 -3.076920807361602783e-01 -7.777252793312072754e-02 -2.162398248910903931e-01 -9.540677070617675781e-02 1.354202479124069214e-01 2.738860845565795898e-01 1.650847494602203369e-02 -1.475400477647781372e-01 -1.197903528809547424e-01 5.017880722880363464e-02 1.243775989860296249e-02 1.259385645389556885e-01 -3.087789118289947510e-01 -2.482793629169464111e-01 -9.938919544219970703e-02 -2.090654969215393066e-01 -1.925197541713714600e-01 -4.987527057528495789e-02 1.883249133825302124e-01 -8.967372775077819824e-02 -1.464210599660873413e-01 3.494130969047546387e-01 -2.128251045942306519e-01 -5.902317911386489868e-02 1.937938928604125977e-01 5.047848075628280640e-02 1.790506392717361450e-01 -5.084189400076866150e-02 1.418581306934356689e-01
-8.748110383749008179e-02 -1.077629849314689636e-01 6.197698414325714111e-02 -3.005625903606414795e-01 -5.875561758875846863e-02 -3.733688592910766602e-01 -9.203141182661056519e-02 -1.346322521567344666e-02 2.351684570312500000e-01 6.688820570707321167e-02 -3.445065617561340332e-01 9.211308509111404419e-02 -6.221630424261093140e-02 1.425243541598320007e-02 -4.611643962562084198e-03 8.852811902761459351e-02 -2.500247955322265625e-01 2.491376996040344238e-01 -1.048481240868568420e-01 -4.355374351143836975e-02 1.334598660469055176e-01 3.143632113933563232e-01 3.425054252147674561e-02 -1.702046096324920654e-01 1.176222339272499084e-01 -1.462224274873733521e-01 -1.589880287647247314e-01 1.298003643751144409e-01 9.546305984258651733e-02 2.019739001989364624e-01 1.072097048163414001e-01 3.364147841930389404e-01
-2.183799147605895996e-01 1.200860515236854553e-01 -1.265374422073364258e-01 -1.612274050712585449e-01 1.094708666205406189e-01 -4.307471215724945068e-03 5.637207999825477600e-02 -1.272430829703807831e-02 2.459872514009475708e-02 9.630198776721954346e-02 -2.672008275985717773e-01 -1.026041880249977112e-01 -2.295258045196533203e-01 -6.387251615524291992e-02 4.231081157922744751e-02 1.818846352398395538e-02 -3.870477378368377686e-01 2.611900568008422852e-01 -2.337966114282608032e-01 -2.016937881708145142e-01 -3.006053157150745392e-02 -1.523265689611434937e-01 -2.039773911237716675e-01 2.690002620220184326e-01 1.996532231569290161e-01 9.576004743576049805e-02 -1.976657658815383911e-01 7.956487685441970825e-02 2.907583490014076233e-02 2.837560772895812988e-01 -1.551335752010345459e-01 2.802681028842926025e-01
-2.289160639047622681e-01 1.797848194837570190e-01 6.548871845006942749e-02 -3.139834403991699219e-01 1.126198284327983856e-02 2.263700515031814575e-01 2.861124277114868164e-01 1.008482053875923157e-01 2.431265711784362793e-01 6.854310631752014160e-02 9.451642632484436035e-03 -2.011437155306339264e-02 1.580977439880371094e-01 2.341037988662719727e-01 -7.655742112547159195e-03 7.537326961755752563e-02 -2.804208360612392426e-02 -6.805169582366943359e-02 -1.515191793441772461e-01 1.607784777879714966e-01 -7.097546756267547607e-02 1.525318622589111328e-01 -7.226964086294174194e-02 8.197377622127532959e-02 1.978492736816406250e-01 -2.005431652069091797e-01 2.640070021152496338e-02 3.011139035224914551e-01 4.517894238233566284e-02 -3.951160609722137451e-02 3.548553884029388428e-01 3.527512252330780029e-01
-3.791543245315551758e-01 3.086491720750927925e-03 -1.430120319128036499e-01 -9.669321775436401367e-02 1.268573701381683350e-01 -5.696013197302818298e-02 1.181951612234115601e-01 5.291714891791343689e-02 -4.414604976773262024e-02 -2.922709286212921143e-02 -1.541819423437118530e-01 -7.998800277709960938e-02 -2.329343855381011963e-01 3.971068188548088074e-02 7.550042122602462769e-02 -6.735840439796447754e-02 -5.292057394981384277e-01 8.935123682022094727e-02 -1.505137681961059570e-01 -1.703677922487258911e-01 -9.134650230407714844e-02 -3.972837701439857483e-02 -1.713553369045257568e-01 2.860932052135467529e-01 8.297799527645111084e-02 1.954913586378097534e-01 -1.899045556783676147e-01 1.642982661724090576e-01 1.031191423535346985e-01 2.917644381523132324e-01 -1.086480841040611267e-01 1.212283223867416382e-01
7.492297142744064331e-02 -1.705597043037414551e-01 -2.458719313144683838e-01 -2.755277454853057861e-01 2.293719798326492310e-01 1.956130564212799072e-01 3.172518908977508545e-01 4.379193112254142761e-02 -1.076593026518821716e-01 4.902190715074539185e-02 -2.595051229000091553e-01 1.223282888531684875e-02 -1.005006954073905945e-02 1.241693869233131409e-01 3.326841071248054504e-02 -2.919783592224121094e-01 3.004511445760726929e-02 1.620526984333992004e-02 -1.243833228945732117e-01 -8.469840884208679199e-02 -8.437319099903106689e-02 1.225949004292488098e-01 -1.690583974123001099e-01 1.240985989570617676e-01 1.735490113496780396e-01 -1.959916353225708008e-01 -1.130011528730392456e-01 3.483501821756362915e-02 2.256094366312026978e-01 2.489772737026214600e-01 3.172105252742767334e-01 2.572059333324432373e-01
-2.126529216766357422e-01 3.484951332211494446e-03 -1.310497373342514038e-01 -2.099986076354980469e-01 -2.880787849426269531e-01 9.896193630993366241e-03 1.909931451082229614e-01 1.797532849013805389e-02 2.482011020183563232e-01 -9.368387609720230103e-02 2.648306824266910553e-02 -5.648805294185876846e-03 -1.739709526300430298e-01 2.673875987529754639e-01 -3.538656979799270630e-02 5.923271924257278442e-02 -2.134127765893936157e-01 2.934803068637847900e-01 3.512809518724679947e-03 -2.365579754114151001e-01 2.043722569942474365e-02 1.744840443134307861e-01 1.188943907618522644e-01 -7.286201231181621552e-03 1.233781203627586365e-01 8.104118704795837402e-02 -2.357357442378997803e-01 1.900597065687179565e-01 1.145087406039237976e-01 3.002733290195465088e-01 -4.457305744290351868e-02 3.801604211330413818e-01
-2.747117578983306885e-01 1.620970219373703003e-01 -4.917976446449756622e-03 -2.027880847454071045e-01 1.221296563744544983e-01 -7.356221228837966919e-02 1.153186485171318054e-01 6.713041104376316071e-03 5.360858514904975891e-02 5.718111991882324219e-03 -1.438845396041870117e-01 -1.961084157228469849e-01 -1.078596413135528564e-01 -4.004501178860664368e-02 1.669988036155700684e-01 -1.259022392332553864e-02 -4.620699882507324219e-01 1.674575805664062500e-01 -2.198426425457000732e-01 -1.455166637897491455e-01 -3.554745018482208252e-02 -4.356478154659271240e-02 -2.090741246938705444e-01 3.383662700653076172e-01 2.271284461021423340e-01 1.133439689874649048e-01 -1.562548130750656128e-01 1.007110401988029480e-01 6.862086057662963867e-02 2.833196520805358887e-01 -1.504553258419036865e-01 2.026284337043762207e-01
7.882492616772651672e-03 -1.460857540369033813e-01 -5.613084509968757629e-02 -5.284066796302795410e-01 -1.881515383720397949e-01 -8.704185485839843750e-02 1.417388580739498138e-02 2.165002673864364624e-01 2.350783795118331909e-01 1.816175878047943115e-01 -1.165844127535820007e-01 2.723006606101989746e-01 1.182943060994148254e-01 -3.974296897649765015e-02 7.458252459764480591e-02 -9.759077429771423340e-02 4.581750556826591492e-02 2.717294394969940186e-01 -1.197346746921539307e-01 2.036646008491516113e-02 -2.709639817476272583e-02 1.398061811923980713e-01 -4.980658367276191711e-02 4.985296726226806641e-02 1.495392322540283203e-01 -5.851006880402565002e-02 -2.005066573619842529e-01 -3.841518610715866089e-02 2.759344577789306641e-01 1.930053681135177612e-01 5.763907916843891144e-03 3.204912245273590088e-01
-3.309716237708926201e-03 -1.696997880935668945e-02 -1.010714694857597351e-01 -2.813942432403564453e-01 -3.563052713871002197e-01 -1.653229147195816040e-01 -3.555562719702720642e-02 5.502865463495254517e-02 2.469801604747772217e-01 1.451129466295242310e-02 -1.451568752527236938e-01 -9.737715870141983032e-02 6.096239387989044189e-02 1.488092392683029175e-01 3.794185817241668701e-02 -6.305781751871109009e-02 -2.190731763839721680e-01 3.562388420104980469e-01 6.751224398612976074e-03 -1.728387326002120972e-01 1.324734091758728027e-02 1.202552244067192078e-01 -4.669122770428657532e-02 1.150072589516639709e-01 2.475253790616989136e-01 6.665530800819396973e-02 -2.358851283788681030e-01 1.756319403648376465e-01 -1.109538972377777100e-02 3.913638591766357422e-01 4.531561583280563354e-02 2.937385737895965576e-01
-2.258188277482986450e-01 -2.380100488662719727e-01 -6.261736899614334106e-02 -7.869479060173034668e-02 -1.444393545389175415e-01 -1.747770980000495911e-02 -1.420421302318572998e-01 3.044877052307128906e-01 3.497765362262725830e-01 2.859409898519515991e-02 -1.801676154136657715e-01 2.768161892890930176e-01 3.001294136047363281e-01 -1.021616905927658081e-01 9.335542470216751099e-02 -8.020261675119400024e-02 1.716918312013149261e-02 5.538061261177062988e-02 -6.888456642627716064e-02 1.482923775911331177e-01 1.323035210371017456e-01 2.079978287220001221e-01 -6.519728153944015503e-02 1.751983016729354858e-01 3.124791979789733887e-01 1.471193321049213409e-02 8.762521669268608093e-03 1.244536787271499634e-01 3.287371993064880371e-02 1.454351544380187988e-01 1.813168525695800781e-01 3.254723250865936279e-01
-1.083099842071533203e-01 -2.935404144227504730e-02 -1.389494389295578003e-01 -2.561293840408325195e-01 -4.012646619230508804e-03 -3.551971614360809326e-01 1.717462241649627686e-01 -5.869983881711959839e-02 4.017460644245147705e-01 2.607844769954681396e-01 -1.037608832120895386e-01 -4.982561990618705750e-02 7.172239571809768677e-02 2.087709456682205200e-01 -2.328681498765945435e-01 -1.313391234725713730e-02 -3.553621768951416016e-01 1.361299455165863037e-01 -3.582113981246948242e-02 1.381354406476020813e-03 1.209211349487304688e-02 1.062192991375923157e-01 -2.473393976688385010e-01 -1.032474339008331299e-01 1.351442039012908936e-01 -9.695008397102355957e-02 -2.789392769336700439e-01 8.427652716636657715e-02 6.978541146963834763e-03 1.995972096920013428e-01 -8.745963568799197674e-04 1.255469173192977905e-01
5.263477191329002380e-02 -2.310405820608139038e-01 1.987140029668807983e-01 -1.017003357410430908e-01 -2.286710888147354126e-01 -2.055231295526027679e-02 6.728383153676986694e-02 -2.264042617753148079e-03 7.116656284779310226e-03 -1.714062690734863281e-01 -3.531135022640228271e-01 -2.280113250017166138e-01 -1.376983821392059326e-01 -1.408251971006393433e-01 -2.239398360252380371e-01 -1.117077469825744629e-01 -3.992843255400657654e-02 3.706681542098522186e-03 -2.378723025321960449e-01 -7.352557778358459473e-02 -2.808396518230438232e-01 -2.605004236102104187e-02 -8.839823305606842041e-02 2.676778733730316162e-01 2.041003257036209106e-01 -5.137316137552261353e-02 -2.155226618051528931e-01 3.176764249801635742e-01 1.653173118829727173e-01 1.694636940956115723e-01 2.403887063264846802e-01 3.367060050368309021e-02
-1.157872676849365234e-01 1.540508270263671875e-01 1.632692292332649231e-02 -2.691386938095092773e-01 -8.518876135349273682e-02 -2.920144498348236084e-01 -6.548908352851867676e-02 2.976174466311931610e-02 2.821016013622283936e-01 1.804285869002342224e-02 -2.672012448310852051e-01 8.116065710783004761e-02 -6.784803420305252075e-02 5.195755884051322937e-02 -9.280180931091308594e-02 9.566585719585418701e-02 -2.249106764793395996e-01 2.637353837490081787e-01 -3.324528411030769348e-02 -1.450626105070114136e-01 3.215559944510459900e-02 2.678740322589874268e-01 -8.984948694705963135e-02 -1.571022123098373413e-01 2.640758752822875977e-01 3.724552690982818604e-02 -2.164695113897323608e-01 2.184558063745498657e-01 1.628059893846511841e-01 2.595904171466827393e-01 -8.340369164943695068e-02 3.083978891372680664e-01
-9.833443909883499146e-02 -2.846416234970092773e-01 -2.275318205356597900e-01 -2.502457499504089355e-01 3.601651266217231750e-02 -1.304619312286376953e-01 1.323103308677673340e-01 2.005865722894668579e-01 4.569952189922332764e-01 -6.824425607919692993e-02 1.989978365600109100e-02 -9.870622307062149048e-02 -1.239024177193641663e-01 6.625666469335556030e-02 -8.595719933509826660e-02 6.971006840467453003e-02 1.432632561773061752e-03 1.436639875173568726e-01 -1.016116663813591003e-01 1.441221535205841064e-01 -1.608648449182510376e-01 1.503312587738037109e-01 -2.493787556886672974e-01 -3.844268620014190674e-02 1.953611224889755249e-01 3.355823829770088196e-02 -5.965873599052429199e-02 2.815540730953216553e-01 -2.702715098857879639e-01 2.563611567020416260e-01 1.520646959543228149e-01 1.238109171390533447e-01
-2.584945559501647949e-01 -1.279123872518539429e-01 -8.961271494626998901e-02 -1.626541316509246826e-01 -2.525576651096343994e-01 -1.262415498495101929e-01 1.312602013349533081e-01 1.619962900876998901e-01 3.585269451141357422e-01 -1.697210371494293213e-01 -4.608591273427009583e-02 -1.465595979243516922e-02 1.498297005891799927e-01 2.295276373624801636e-01 -1.629329286515712738e-02 8.844755589962005615e-02 -3.512973487377166748e-01 1.840051412582397461e-01 -1.961417049169540405e-01 2.825290709733963013e-02 7.316978182643651962e-03 -2.219994366168975830e-02 -1.485408842563629150e-01 -1.006581261754035950e-01 2.194376736879348755e-01 8.455747365951538086e-02 -4.516781494021415710e-02 1.968510150909423828e-01 -1.265694350004196167e-01 3.066048622131347656e-01 1.650104820728302002e-01 2.315245419740676880e-01
-1.058813929557800293e-01 1.680979877710342407e-01 -1.361616551876068115e-01 -1.183752492070198059e-01 9.537623822689056396e-02 -1.100068446248769760e-02 1.562912017107009888e-01 -7.406957447528839111e-02 6.662788987159729004e-02 -8.188429288566112518e-03 -2.901020348072052002e-01 -1.397870481014251709e-01 -1.664114594459533691e-01 -1.130667403340339661e-01 1.218393258750438690e-02 1.308906357735395432e-02 -4.012920558452606201e-01 1.915125995874404907e-01 -1.983174830675125122e-01 -1.885707974433898926e-01 -2.654782868921756744e-02 -2.059800475835800171e-01 -1.960312724113464355e-01 3.445190489292144775e-01 2.229018956422805786e-01 -5.583805218338966370e-02 -2.082519531250000000e-01 9.604563564062118530e-02 1.167491544038057327e-02 3.271627426147460938e-01 -1.296031624078750610e-01 1.939720511436462402e-01
1.200261637568473816e-01 -2.192746847867965698e-02 6.058999523520469666e-02 -2.635642588138580322e-01 3.361471891403198242e-01 6.296826153993606567e-02 7.733126729726791382e-02 1.825156062841415405e-01 2.146194688975811005e-02 4.198466613888740540e-02 -2.409048229455947876e-01 9.571251273155212402e-02 7.582323998212814331e-02 -2.712577395141124725e-02 -6.228392943739891052e-02 1.386913564056158066e-02 -2.523076832294464111e-01 3.850605487823486328e-01 -8.662408590316772461e-02 -2.838222682476043701e-02 -1.866447478532791138e-01 1.145984306931495667e-01 -2.939818799495697021e-01 1.601323299109935760e-02 2.066406607627868652e-01 -6.397633254528045654e-02 6.062114611268043518e-02 4.315882623195648193e-01 1.387833952903747559e-01 5.625710636377334595e-02 1.218845695257186890e-01 2.164222300052642822e-01
-1.408494710922241211e-01 -1.937737613916397095e-01 -2.151146978139877319e-01 1.689863801002502441e-01 2.258246392011642456e-01 -1.651239246129989624e-01 1.818297058343887329e-01 1.103511974215507507e-01 1.343315243721008301e-01 1.229393333196640015e-01 -1.636726409196853638e-01 5.748648662120103836e-03 -3.350169211626052856e-02 -5.144377052783966064e-02 -6.831765919923782349e-02 -2.205663174390792847e-02 -3.877959549427032471e-01 3.674434125423431396e-02 -1.006424427032470703e-01 -2.714244648814201355e-02 -1.583445519208908081e-01 -1.386659145355224609e-01 -3.137524425983428955e-01 3.665071353316307068e-02 3.597522377967834473e-01 -2.171296626329421997e-01 -2.843067944049835205e-01 3.143217414617538452e-02 1.000077202916145325e-01 1.542249470949172974e-01 -1.751196682453155518e-01 2.141291946172714233e-01
-7.538296282291412354e-02 -2.100611850619316101e-02 2.858957275748252869e-02 -3.408223390579223633e-01 1.374831348657608032e-01 -2.974839210510253906e-01 -1.306952834129333496e-01 2.685351967811584473e-01 2.049395143985748291e-01 1.406093686819076538e-01 7.357124984264373779e-02 1.993936151266098022e-01 2.355749160051345825e-02 2.530441880226135254e-01 -4.623945336788892746e-03 -8.916202932596206665e-02 -1.882137358188629150e-01 2.027201503515243530e-01 -1.519208848476409912e-01 -2.414557039737701416e-01 5.807096883654594421e-02 9.198400378227233887e-02 -8.905483037233352661e-02 -1.051300950348377228e-02 2.168064862489700317e-01 8.232330530881881714e-02 -2.055953294038772583e-01 1.390107274055480957e-01 2.215183675289154053e-01 2.455973476171493530e-01 2.139276862144470215e-01 2.291382700204849243e-01
-2.686986327171325684e-01 -2.108309790492057800e-02 -1.874848604202270508e-01 -9.956717491149902344e-02 1.340539157390594482e-01 5.192017182707786560e-02 1.683307439088821411e-01 -3.958814591169357300e-02 1.263910830020904541e-01 1.789798261597752571e-03 -3.379397094249725342e-01 -1.923599392175674438e-01 -9.828580915927886963e-02 -1.026953980326652527e-01 1.805738061666488647e-01 -8.201472461223602295e-02 -1.338423490524291992e-01 3.275349736213684082e-02 -6.224477547220885754e-04 -9.857053309679031372e-02 -1.651992499828338623e-01 -1.606096327304840088e-01 -1.906319111585617065e-01 1.938054412603378296e-01 2.668824493885040283e-01 2.187521569430828094e-02 -2.265891283750534058e-01 3.077113032341003418e-01 7.334623485803604126e-02 4.383974373340606689e-01 -1.336118131875991821e-01 1.270920783281326294e-01
-2.345922440290451050e-01 1.300563216209411621e-01 9.218799322843551636e-02 -9.268891811370849609e-02 2.083062529563903809e-01 2.007736563682556152e-01 1.162980347871780396e-01 2.654201984405517578e-01 1.070786193013191223e-01 -4.792113974690437317e-02 -4.834569245576858521e-02 1.864315196871757507e-02 -9.312751889228820801e-02 1.903550624847412109e-01 -1.500335335731506348e-01 -1.711796075105667114e-01 -1.648274660110473633e-01 -4.646960645914077759e-02 -2.103886902332305908e-01 -2.752310596406459808e-02 -1.838925480842590332e-01 3.320508599281311035e-01 1.983753740787506104e-01 -1.099407747387886047e-01 1.836500465869903564e-01 -4.476511478424072266e-02 -1.570739001035690308e-01 3.426831066608428955e-01 -2.217918261885643005e-02 3.200089931488037109e-01 2.776675522327423096e-01 4.924604296684265137e-02
-6.245547533035278320e-02 9.100082330405712128e-03 -2.231956571340560913e-01 -4.761605858802795410e-01 -3.875287622213363647e-02 2.210876345634460449e-02 4.758501425385475159e-02 2.051888555288314819e-01 -1.763638667762279510e-02 -8.209447562694549561e-02 1.136308014392852783e-01 5.216989666223526001e-03 9.467048197984695435e-02 2.067067027091979980e-01 -7.968585193157196045e-02 1.338398158550262451e-01 -1.112547796219587326e-02 1.492501944303512573e-01 -4.840660095214843750e-02 -1.102480366826057434e-01 -9.701506793498992920e-02 3.541145473718643188e-02 1.799733377993106842e-02 2.101552188396453857e-01 -2.344584167003631592e-01 -1.885968744754791260e-01 -1.567889451980590820e-01 3.502987921237945557e-01 4.341194871813058853e-03 2.891117334365844727e-01 -3.173703793436288834e-03 4.045649468898773193e-01
-1.566987037658691406e-01 1.614114791154861450e-01 9.349910169839859009e-02 -9.772693365812301636e-02 -2.405013330280780792e-02 -3.249060362577438354e-02 1.603890508413314819e-01 -3.540886798873543739e-03 -1.638171146623790264e-03 2.056293748319149017e-02 -1.620069444179534912e-01 -1.845910847187042236e-01 -1.903858780860900879e-01 -8.517435938119888306e-02 1.959341913461685181e-01 -9.047989547252655029e-02 -4.563359320163726807e-01 2.128326296806335449e-01 -1.664759516716003418e-01 -1.555540859699249268e-01 -1.290722866542637348e-03 -7.101365923881530762e-02 -1.838876157999038696e-01 3.458019196987152100e-01 2.068318277597427368e-01 1.006738003343343735e-02 -1.991610229015350342e-01 9.109896421432495117e-02 1.390899866819381714e-01 3.608788847923278809e-01 -1.222501397132873535e-01 1.834254264831542969e-01
3.293248638510704041e-02 -1.104808151721954346e-01 1.671425998210906982e-01 -3.032537102699279785e-01 -1.852850764989852905e-01 -1.104798689484596252e-01 7.281626760959625244e-02 -1.983596943318843842e-02 1.312856972217559814e-01 -1.419825851917266846e-01 3.846530243754386902e-02 9.147977828979492188e-02 -1.894085705280303955e-01 9.443849325180053711e-02 1.045810133218765259e-01 -5.003113299608230591e-02 -3.327508568763732910e-01 9.143953025341033936e-02 2.006950229406356812e-01 -5.406124517321586609e-02 -7.246212661266326904e-02 2.413525730371475220e-01 -3.531778752803802490e-01 8.570787496864795685e-03 1.537222266197204590e-01 -8.004531264305114746e-03 -2.517253756523132324e-01 -3.501118719577789307e-02 -5.736261233687400818e-02 3.852058947086334229e-01 8.008541166782379150e-02 3.348601460456848145e-01
-2.263459265232086182e-01 -5.967975594103336334e-03 2.142396755516529083e-03 -2.575088143348693848e-01 -1.423916816711425781e-01 -1.848720163106918335e-01 6.177707761526107788e-02 -7.507067173719406128e-02 3.692170679569244385e-01 9.934987872838973999e-02 -9.459241479635238647e-02 -7.500136271119117737e-03 1.486067543737590313e-03 4.060709774494171143e-01 -1.419898271560668945e-01 3.959111869335174561e-02 -1.979767084121704102e-01 3.166767358779907227e-01 1.277471054345369339e-02 -3.042823076248168945e-02 1.659562624990940094e-02 1.186649650335311890e-01 -2.390857338905334473e-01 -3.509677574038505554e-02 2.159459441900253296e-01 9.444902837276458740e-02 -1.828324794769287109e-01 5.448008328676223755e-02 -1.016490757465362549e-01 2.461530268192291260e-01 1.333139240741729736e-01 2.876235842704772949e-01
-3.529167175292968750e-02 -8.747046440839767456e-02 -2.393653392791748047e-01 -3.470433950424194336e-01 2.827329635620117188e-01 -5.936786904931068420e-02 9.228204144164919853e-04 2.273892760276794434e-01 -1.964000798761844635e-02 -2.416306175291538239e-02 1.405458450317382812e-01 1.193790882825851440e-01 2.249452173709869385e-01 2.099658399820327759e-01 -1.098866090178489685e-01 -1.255822181701660156e-01 -2.748188078403472900e-01 5.297184456139802933e-03 -5.686929076910018921e-02 -8.374305814504623413e-02 -1.084976568818092346e-01 2.663601040840148926e-01 -1.213148832321166992e-01 -5.771435052156448364e-02 6.315965950489044189e-02 -7.500268518924713135e-02 -7.374841719865798950e-02 2.520884275436401367e-01 2.695640623569488525e-01 3.370712995529174805e-01 1.302587985992431641e-01 2.286355644464492798e-01
-1.311073899269104004e-01 -3.004760742187500000e-01 -2.053577452898025513e-01 -1.380943804979324341e-01 1.711670756340026855e-01 2.745367586612701416e-01 1.371096670627593994e-01 1.192485094070434570e-01 1.553510315716266632e-02 -1.012021228671073914e-01 4.160637781023979187e-02 -1.181345283985137939e-01 1.079217251390218735e-02 -1.606477349996566772e-01 3.269740641117095947e-01 -1.194390505552291870e-01 -7.052577286958694458e-02 2.130466280505061150e-03 -1.901836134493350983e-02 -7.686012238264083862e-02 -5.840187147259712219e-02 1.283454000949859619e-01 -1.919482797384262085e-01 2.041704505681991577e-01 2.273321896791458130e-02 -8.391855657100677490e-02 -1.843853145837783813e-01 1.885432749986648560e-01 1.529490798711776733e-01 3.167343139648437500e-01 2.628031671047210693e-01 3.752033114433288574e-01
-9.021551162004470825e-02 -2.102777063846588135e-01 -3.673114627599716187e-02 -1.019384339451789856e-02 1.569772958755493164e-01 -1.889055073261260986e-01 -1.691178530454635620e-01 -6.019535008817911148e-03 3.668969273567199707e-01 -7.987172901630401611e-02 7.110443711280822754e-02 -7.463128771632909775e-03 8.030918240547180176e-02 3.017716407775878906e-01 1.899366527795791626e-01 -1.738659851253032684e-02 2.370095625519752502e-02 3.707574903964996338e-01 -9.017620235681533813e-02 -1.006340831518173218e-01 1.896416544914245605e-01 1.183343902230262756e-01 -1.868413686752319336e-01 -9.590476006269454956e-02 2.893597781658172607e-01 -2.699705362319946289e-01 -1.901578903198242188e-01 3.505165874958038330e-02 2.288830578327178955e-01 2.228174656629562378e-01 5.447984859347343445e-02 1.669358462095260620e-01
-1.770049184560775757e-01 -1.995414793491363525e-01 -1.724497526884078979e-01 -1.244828924536705017e-01 1.318359076976776123e-01 3.764319717884063721e-01 1.214704290032386780e-01 7.789420336484909058e-02 -2.615452930331230164e-02 1.519639481557533145e-04 -1.220116913318634033e-01 -1.208265591412782669e-02 -1.458506286144256592e-01 -1.704332530498504639e-01 2.174027413129806519e-01 8.096513338387012482e-03 3.662240132689476013e-02 -2.387524954974651337e-02 5.044298991560935974e-02 -7.170292735099792480e-02 -5.247073620557785034e-02 -5.155054852366447449e-02 -1.645856648683547974e-01 1.085874363780021667e-01 1.796136796474456787e-01 -2.926038801670074463e-01 -1.772475689649581909e-01 2.990595102310180664e-01 1.075088456273078918e-01 3.174310624599456787e-01 2.984983325004577637e-01 3.103328645229339600e-01
-6.641760468482971191e-02 -2.963932752609252930e-01 -1.444109082221984863e-01 -2.707825303077697754e-01 -1.392402499914169312e-01 -3.329735994338989258e-02 -7.386247813701629639e-02 -4.386648535728454590e-02 4.753719270229339600e-02 -6.891573220491409302e-02 -3.303816616535186768e-01 -1.186313759535551071e-02 -1.678185164928436279e-02 6.438997387886047363e-02 -2.484900802373886108e-01 -4.743680823594331741e-03 -2.994080483913421631e-01 1.515524685382843018e-01 -1.602380871772766113e-01 1.487794816493988037e-01 -3.721203804016113281e-01 -2.147214859724044800e-02 -1.496542245149612427e-01 2.102400064468383789e-01 8.370452374219894409e-02 -6.917902827262878418e-02 2.680044472217559814e-01 -1.225879564881324768e-01 1.232047528028488159e-01 2.486350834369659424e-01 1.528520733118057251e-01 1.955004632472991943e-01
-3.068818151950836182e-01 -1.212103813886642456e-01 1.537538878619670868e-02 -7.561865448951721191e-02 -8.182858675718307495e-02 6.388079840689897537e-03 1.418283134698867798e-01 3.851830363273620605e-01 2.655885815620422363e-01 1.325677335262298584e-01 -8.218951523303985596e-02 -1.218803320080041885e-02 9.432915598154067993e-02 1.888344287872314453e-01 -5.779865384101867676e-02 2.146533429622650146e-01 -1.482227295637130737e-01 2.319007068872451782e-01 1.724546216428279877e-02 -2.691962122917175293e-01 -2.065315693616867065e-01 1.096759811043739319e-01 4.013074189424514771e-02 3.795796539634466171e-03 2.191648185253143311e-01 -2.344234287738800049e-01 -3.313838839530944824e-01 1.842267066240310669e-01 -1.601654477417469025e-02 1.814070343971252441e-01 -7.989978045225143433e-02 1.727958321571350098e-01
-1.479093432426452637e-01 1.471851021051406860e-02 -6.484791636466979980e-02 -2.692134678363800049e-01 8.470249176025390625e-02 5.328313633799552917e-02 -1.468994840979576111e-02 3.762554228305816650e-01 2.484395354986190796e-01 1.889974772930145264e-01 -1.686929166316986084e-01 -3.515807390213012695e-01 1.678418666124343872e-01 1.678123474121093750e-01 1.569015830755233765e-01 2.062699049711227417e-01 -1.752464026212692261e-01 1.234091594815254211e-01 -2.900458872318267822e-01 6.746221333742141724e-02 1.229734346270561218e-01 -6.762852519750595093e-02 -1.423744410276412964e-01 1.070522740483283997e-01 1.286177486181259155e-01 -3.164118900895118713e-02 1.857280498370528221e-03 -8.484681695699691772e-02 -1.061032041907310486e-01 2.285593152046203613e-01 3.159984052181243896e-01 4.772584512829780579e-02
2.609791159629821777e-01 2.201327309012413025e-02 -2.358038127422332764e-01 -1.196596249938011169e-01 1.783160418272018433e-01 1.230056360363960266e-01 -2.508544549345970154e-02 1.783749014139175415e-01 3.034298121929168701e-01 1.007747203111648560e-01 7.319161086343228817e-04 -1.774828433990478516e-01 1.549056023359298706e-01 -1.025760844349861145e-01 -1.424364149570465088e-01 3.354094177484512329e-02 -3.801408112049102783e-01 -5.836514756083488464e-04 -2.232369333505630493e-01 6.263485550880432129e-02 2.919606491923332214e-02 2.561227381229400635e-01 -1.984987109899520874e-01 2.056634053587913513e-02 1.094247549772262573e-01 -1.187060549855232239e-01 -1.340497285127639771e-02 2.257064729928970337e-01 -9.928262978792190552e-02 2.457096576690673828e-01 4.555405303835868835e-02 3.720464706420898438e-01
6.452290713787078857e-02 -1.948082596063613892e-01 -2.395385876297950745e-02 7.271324284374713898e-03 -5.368182808160781860e-02 -1.154600456357002258e-01 1.567809469997882843e-02 2.950082421302795410e-01 4.248071014881134033e-01 -2.356896921992301941e-02 -4.059679433703422546e-02 -2.641168609261512756e-02 1.424653530120849609e-01 2.153614759445190430e-01 5.667877197265625000e-02 9.453931450843811035e-02 -1.228327453136444092e-01 2.994099557399749756e-01 -1.572353839874267578e-01 -2.782070040702819824e-01 -9.774935431778430939e-03 7.399468868970870972e-02 -2.996255271136760712e-02 1.059999540448188782e-01 -3.370338678359985352e-02 -1.697217673063278198e-01 -3.737178444862365723e-01 2.426679730415344238e-01 1.161880493164062500e-01 1.553595364093780518e-01 -1.229563131928443909e-01 2.928694486618041992e-01
-1.207486614584922791e-01 1.501701772212982178e-01 -1.647462099790573120e-01 -3.463397920131683350e-02 1.485988199710845947e-01 7.504109293222427368e-02 7.288950681686401367e-02 6.489022076129913330e-02 1.645589619874954224e-01 -1.957591027021408081e-01 -1.919185817241668701e-01 -1.766969412565231323e-01 -2.107108831405639648e-01 -4.056662693619728088e-02 1.044226810336112976e-01 -1.224997639656066895e-01 -3.748911917209625244e-01 -1.507692318409681320e-02 -4.159007221460342407e-02 -2.430181205272674561e-01 -1.185330078005790710e-01 -1.928718984127044678e-01 -1.083964630961418152e-01 3.959136307239532471e-01 9.090465307235717773e-02 -7.659742981195449829e-02 -2.975169122219085693e-01 2.315530925989151001e-02 7.660439610481262207e-02 2.838800549507141113e-01 -1.488713324069976807e-01 2.424320131540298462e-01
-2.004244327545166016e-01 6.641935557126998901e-02 -2.563150227069854736e-02 -1.244310066103935242e-01 7.364694029092788696e-02 4.283078759908676147e-02 2.121130228042602539e-01 3.087777271866798401e-02 8.372775465250015259e-02 -3.834277018904685974e-02 -2.578719854354858398e-01 -1.539113521575927734e-01 -2.950316965579986572e-01 -3.081175498664379120e-02 8.235167711973190308e-02 -3.982741385698318481e-02 -3.908486962318420410e-01 2.778401672840118408e-01 -1.800289601087570190e-01 -1.548674702644348145e-01 -1.200025379657745361e-01 -1.411245763301849365e-01 -2.702121734619140625e-01 3.374508321285247803e-01 2.035368680953979492e-01 5.303614959120750427e-02 -1.949303150177001953e-01 1.330829113721847534e-01 1.683092489838600159e-02 1.520707160234451294e-01 -1.237572729587554932e-01 2.116984426975250244e-01
6.909659504890441895e-02 5.264744535088539124e-02 -2.410808950662612915e-01 -2.970436215400695801e-01 3.404815196990966797e-01 9.341400116682052612e-02 -5.638717859983444214e-02 2.903255522251129150e-01 -2.955960296094417572e-02 1.589922159910202026e-01 -2.798321098089218140e-02 8.814509212970733643e-02 -8.399482071399688721e-02 6.159302964806556702e-02 6.201968342065811157e-02 1.046640574932098389e-01 -3.140584230422973633e-01 8.811276406049728394e-02 -1.355300843715667725e-01 -1.067443341016769409e-01 8.162075537256896496e-04 1.964666992425918579e-01 -1.643300354480743408e-01 1.225208342075347900e-01 2.815261185169219971e-01 -4.963434860110282898e-02 -5.167765170335769653e-02 4.503020048141479492e-01 1.521746516227722168e-01 -3.096940927207469940e-02 1.656295955181121826e-01 1.346652060747146606e-01
1.345974975265562534e-03 -1.091834902763366699e-01 -1.012020409107208252e-01 3.407474234700202942e-02 1.301331222057342529e-01 -1.289478540420532227e-01 2.182481586933135986e-01 -1.122034266591072083e-01 3.755123168230056763e-02 -2.956126630306243896e-02 -4.508352279663085938e-02 -2.215879708528518677e-01 -1.169570535421371460e-01 6.270777434110641479e-02 -3.474441915750503540e-02 1.578863114118576050e-01 -4.031287133693695068e-01 -8.765745162963867188e-02 -3.066212236881256104e-01 6.896593421697616577e-02 -1.842015534639358521e-01 -1.823386698961257935e-01 -2.238431274890899658e-01 2.264501005411148071e-01 3.323916494846343994e-01 -2.384594082832336426e-02 -3.288563787937164307e-01 8.765067905187606812e-02 2.034359574317932129e-01 2.781816720962524414e-01 5.038972198963165283e-02 -1.062511466443538666e-03
-7.920825481414794922e-02 -2.215118706226348877e-02 -3.222313821315765381e-01 -3.745027482509613037e-01 4.271197319030761719e-02 1.056103482842445374e-01 9.819653630256652832e-02 2.481216937303543091e-01 2.607363760471343994e-01 -2.320434302091598511e-01 -1.168726682662963867e-01 1.611467301845550537e-01 -9.354271739721298218e-02 1.726051867008209229e-01 1.295733302831649780e-01 9.871543943881988525e-02 -4.074687510728836060e-02 -1.539054065942764282e-01 -1.439048349857330322e-01 4.207015037536621094e-02 1.924229599535465240e-02 5.064316559582948685e-03 3.718176111578941345e-02 2.110687643289566040e-01 5.674137547612190247e-02 -9.317987412214279175e-02 -7.179317623376846313e-02 2.922465205192565918e-01 -3.259602487087249756e-01 3.153534233570098877e-01 -2.890277095139026642e-02 1.878335773944854736e-01
-1.596062257885932922e-02 7.920131832361221313e-02 -2.020454108715057373e-01 -3.586845099925994873e-01 5.932321771979331970e-02 2.088753283023834229e-01 2.041400074958801270e-01 9.746123105287551880e-02 2.583815753459930420e-01 -1.375655829906463623e-01 8.047890732996165752e-04 5.096416547894477844e-02 7.706299424171447754e-02 1.113636642694473267e-01 7.151631265878677368e-02 1.880088821053504944e-02 -1.025926321744918823e-01 2.253428697586059570e-01 -7.454825192689895630e-02 -4.266231134533882141e-02 -7.233721017837524414e-02 1.251517981290817261e-01 4.876045510172843933e-02 8.268813043832778931e-02 1.005626656115055084e-02 -2.143727988004684448e-01 8.492389321327209473e-02 2.002565115690231323e-01 -1.899138242006301880e-01 3.712116181850433350e-01 4.098896682262420654e-01 2.820366322994232178e-01
-2.729987502098083496e-01 6.807045638561248779e-02 -1.493390202522277832e-01 -1.086830794811248779e-01 1.869489550590515137e-01 -5.093820020556449890e-02 1.316005736589431763e-01 -4.341013357043266296e-02 1.251673996448516846e-01 -1.611434668302536011e-02 -1.441416889429092407e-01 -9.661877900362014771e-02 -1.546076685190200806e-01 -1.621738970279693604e-01 1.300607919692993164e-01 -1.509423702955245972e-01 -4.305157363414764404e-01 7.387772202491760254e-02 -9.171540290117263794e-02 -1.116172075271606445e-01 1.416192390024662018e-02 -1.109545975923538208e-01 -2.395691722631454468e-01 2.717421352863311768e-01 2.053719013929367065e-01 3.854380920529365540e-04 -4.003789424896240234e-01 1.334100514650344849e-01 1.239600703120231628e-01 2.486420422792434692e-01 -1.309867799282073975e-01 1.548806726932525635e-01
1.279040239751338959e-02 2.168956995010375977e-01 1.450030505657196045e-01 -2.320668399333953857e-01 -1.549924165010452271e-01 -2.404618076980113983e-02 1.464817374944686890e-01 2.264840453863143921e-01 -3.857220755890011787e-03 -8.233935385942459106e-02 -1.220436990261077881e-01 1.164209544658660889e-01 -1.972652524709701538e-01 -2.887520939111709595e-02 5.127701535820960999e-02 -2.207107990980148315e-01 -2.701854109764099121e-01 1.856112629175186157e-01 -7.920792698860168457e-02 4.833424463868141174e-02 9.901686012744903564e-02 -6.211469322443008423e-02 1.731614917516708374e-01 -2.337827906012535095e-02 -2.371119707822799683e-02 3.401661291718482971e-02 -1.253091990947723389e-01 1.116278767585754395e-01 -2.634943276643753052e-02 4.051901698112487793e-01 4.282034635543823242e-01 3.403765261173248291e-01
-2.010710239410400391e-01 -4.846053943037986755e-02 -2.213748097419738770e-01 1.365666091442108154e-02 2.391194226220250130e-03 9.934459812939167023e-03 1.382885277271270752e-01 1.220642700791358948e-01 1.654068939387798309e-02 -5.937812104821205139e-02 -1.810904294252395630e-01 -1.467946767807006836e-01 -2.782431244850158691e-01 -7.198290526866912842e-02 2.590322867035865784e-02 -2.160728871822357178e-01 -1.542871147394180298e-01 -2.594100125133991241e-02 -3.886345922946929932e-01 -1.090074181556701660e-01 -2.850372903048992157e-02 -1.361304521560668945e-01 -3.294940590858459473e-01 2.023574858903884888e-01 1.684852689504623413e-01 -6.584651023149490356e-02 -3.378992080688476562e-01 2.340783476829528809e-01 4.871129244565963745e-02 3.112801313400268555e-01 -1.396539658308029175e-01 9.529579430818557739e-02
-3.254148364067077637e-01 -2.092247158288955688e-01 -8.877006918191909790e-02 -1.757126450538635254e-01 2.298607118427753448e-02 4.329897835850715637e-02 -1.185166537761688232e-01 1.530044972896575928e-01 1.586386561393737793e-01 1.808547526597976685e-01 -9.221023321151733398e-02 -2.088800817728042603e-01 3.103606998920440674e-01 1.348185688257217407e-01 3.586564585566520691e-02 4.832823574542999268e-02 -2.041681855916976929e-01 7.248637080192565918e-02 -3.691737949848175049e-01 1.684034019708633423e-01 -2.216205596923828125e-01 -2.575583383440971375e-02 -5.932542681694030762e-02 -4.045629873871803284e-02 1.947480440139770508e-01 -1.662446260452270508e-01 2.488248795270919800e-02 -9.308553487062454224e-02 8.714406937360763550e-02 1.192921176552772522e-01 4.222860038280487061e-01 4.542728886008262634e-02
-3.411847651004791260e-01 -1.478372812271118164e-01 7.088603824377059937e-02 -1.540115922689437866e-01 5.490960553288459778e-02 -9.352295100688934326e-02 1.827749311923980713e-01 -8.072292059659957886e-02 1.233687028288841248e-01 6.231119856238365173e-02 -1.214652955532073975e-01 -2.204549461603164673e-01 1.128010544925928116e-02 2.698519267141819000e-02 -5.282583087682723999e-02 -8.196678012609481812e-02 -4.676325619220733643e-01 6.775567680597305298e-02 -1.105130910873413086e-01 -1.408610641956329346e-01 -1.082511916756629944e-01 -1.399034112691879272e-01 -3.305923342704772949e-01 1.718961745500564575e-01 2.863433659076690674e-01 -1.809587627649307251e-01 -2.658590972423553467e-01 1.424108743667602539e-01 1.151186302304267883e-01 1.566871106624603271e-01 -1.393786668777465820e-01 -9.997635148465633392e-03
-2.511198222637176514e-01 -2.487269490957260132e-01 -1.859055012464523315e-01 -3.004272878170013428e-01 2.791661024093627930e-01 -1.054004207253456116e-01 1.535363495349884033e-01 2.224416472017765045e-02 2.979878187179565430e-01 -1.060314476490020752e-01 -1.998901665210723877e-01 1.109711825847625732e-01 -1.933119744062423706e-01 -1.871184259653091431e-01 -2.771771280094981194e-03 -2.473255693912506104e-01 -1.052710935473442078e-01 -1.100314110517501831e-01 -2.484206855297088623e-01 -2.303678244352340698e-01 -3.410793840885162354e-02 1.025368943810462952e-01 -6.230099871754646301e-02 1.155659779906272888e-01 1.540759950876235962e-01 -8.872205018997192383e-02 -1.593008041381835938e-01 1.771798431873321533e-01 -9.275622665882110596e-03 1.689216345548629761e-01 -2.446959614753723145e-01 8.667499572038650513e-02
-1.138852313160896301e-01 -2.071708887815475464e-01 4.075153917074203491e-02 -2.957531716674566269e-03 -7.803176529705524445e-03 -1.669729873538017273e-02 3.131818175315856934e-01 1.426051929593086243e-02 3.679938316345214844e-01 -7.635697838850319386e-04 3.427754854783415794e-03 3.814218938350677490e-02 1.870152354240417480e-01 3.386900126934051514e-01 7.988551259040832520e-02 1.353372335433959961e-01 -2.656071484088897705e-01 2.244252115488052368e-01 -7.396098971366882324e-02 -2.290957719087600708e-01 -8.268873393535614014e-02 4.496879503130912781e-02 1.495324969291687012e-01 2.739560231566429138e-02 1.661823540925979614e-01 -2.070165276527404785e-01 -3.381372690200805664e-01 8.266648650169372559e-02 7.261203229427337646e-02 2.465298622846603394e-01 -3.055188991129398346e-02 2.511574029922485352e-01
-9.713713824748992920e-02 -1.130234748125076294e-01 5.128724500536918640e-02 -8.298602700233459473e-02 -2.590900100767612457e-02 -4.752777516841888428e-02 2.028688490390777588e-01 1.848017722368240356e-01 4.175283610820770264e-01 -8.832053840160369873e-02 -1.040951684117317200e-01 4.360100254416465759e-02 1.926563531160354614e-01 1.961771547794342041e-01 1.431809812784194946e-01 5.968809127807617188e-02 -2.000414580106735229e-01 3.263766467571258545e-01 3.029258176684379578e-02 -2.373831272125244141e-01 -9.922418743371963501e-02 2.162758558988571167e-01 -9.740179777145385742e-02 4.094612598419189453e-02 2.213023751974105835e-01 -1.047909259796142578e-01 -2.567327916622161865e-01 1.589190363883972168e-01 -7.951777428388595581e-02 3.799871802330017090e-01 -1.328979618847370148e-02 1.479819566011428833e-01
-2.551663517951965332e-01 1.422726809978485107e-01 -1.411463171243667603e-01 -8.759818971157073975e-02 1.537614315748214722e-01 -4.808558616787195206e-03 2.002313137054443359e-01 -7.170285284519195557e-02 6.831175088882446289e-02 -6.360680609941482544e-02 -1.794262528419494629e-01 -8.527611196041107178e-02 -1.403737813234329224e-01 6.331598758697509766e-02 1.933429576456546783e-02 -1.130833197385072708e-02 -4.565242230892181396e-01 1.974433213472366333e-01 -1.548338383436203003e-01 -2.390137407928705215e-03 -6.063256785273551941e-02 -1.721090972423553467e-01 -2.453362345695495605e-01 2.510817646980285645e-01 2.340080887079238892e-01 1.115191578865051270e-01 -2.498781532049179077e-01 1.632589399814605713e-01 1.145456582307815552e-01 2.761394977569580078e-01 -1.683512330055236816e-01 2.093985378742218018e-01
-1.491949148476123810e-02 -1.589892357587814331e-01 2.954418025910854340e-02 -1.467321515083312988e-01 9.717711806297302246e-02 2.610777020454406738e-01 2.855587899684906006e-01 -5.233328044414520264e-02 7.946004159748554230e-03 -2.190972566604614258e-01 -1.223397850990295410e-01 -6.081171333789825439e-02 1.399074047803878784e-01 2.374439686536788940e-01 -1.975766420364379883e-01 2.908411324024200439e-01 -5.029066652059555054e-02 -3.538021072745323181e-02 -2.046492248773574829e-01 -2.532795369625091553e-01 7.491467520594596863e-03 1.332599371671676636e-01 1.158070098608732224e-02 3.457654714584350586e-01 3.138225376605987549e-01 -2.611447870731353760e-01 -1.935099624097347260e-02 3.381954506039619446e-02 1.645845472812652588e-01 -7.349027693271636963e-02 1.517752185463905334e-02 2.750724554061889648e-01
3.547780215740203857e-02 1.498111933469772339e-01 -2.409044802188873291e-01 -2.821952104568481445e-01 -1.875328570604324341e-01 -1.522171217948198318e-02 2.491085082292556763e-01 7.680507004261016846e-02 1.735966652631759644e-01 5.367176607251167297e-02 -1.738834232091903687e-01 3.451345860958099365e-02 3.990527614951133728e-02 1.038168966770172119e-01 1.062413007020950317e-01 3.236870840191841125e-02 -4.316644277423620224e-03 1.074857786297798157e-01 8.357155323028564453e-02 -1.455710530281066895e-01 7.221871614456176758e-02 1.484788954257965088e-01 -1.769505999982357025e-02 -8.241705596446990967e-02 3.371862769126892090e-01 -1.805390715599060059e-01 -1.564339399337768555e-01 2.440390437841415405e-01 -2.174748107790946960e-02 5.249738097190856934e-01 8.342828601598739624e-02 2.422099560499191284e-01
-2.285503447055816650e-01 -2.286189496517181396e-01 -1.164394393563270569e-01 -1.066591814160346985e-01 1.759070456027984619e-01 3.226654529571533203e-01 2.551099359989166260e-01 1.277184188365936279e-01 -4.697512462735176086e-02 1.124910116195678711e-01 -1.474803984165191650e-01 -1.276783347129821777e-01 4.935730248689651489e-03 -9.831497073173522949e-02 -2.616728469729423523e-02 -1.536470949649810791e-01 -8.498463779687881470e-02 9.300762414932250977e-02 -1.343300379812717438e-02 -2.131075263023376465e-01 -2.601205557584762573e-02 7.998415082693099976e-02 -2.146109640598297119e-01 7.729479670524597168e-02 -3.619104251265525818e-02 -1.827142834663391113e-01 -1.326771676540374756e-01 1.259503811597824097e-01 8.390720933675765991e-02 3.834843337535858154e-01 3.908558189868927002e-01 2.676087319850921631e-01
-1.353368014097213745e-01 -1.037030220031738281e-01 -1.566850543022155762e-01 -3.868167698383331299e-01 -1.907423324882984161e-02 -4.136552102863788605e-03 -1.019975263625383377e-02 1.226472631096839905e-01 9.124818257987499237e-03 -6.710653658956289291e-03 -3.656593561172485352e-01 -1.984509378671646118e-01 8.249591290950775146e-02 -3.072047829627990723e-01 -1.853274367749691010e-02 1.276950091123580933e-01 -4.941123723983764648e-02 2.045093327760696411e-01 -2.294602394104003906e-01 1.506645828485488892e-01 -6.981817074120044708e-03 -1.957390457391738892e-01 3.000123053789138794e-02 -3.929059952497482300e-02 1.187655553221702576e-01 -2.458815723657608032e-01 -8.185365051031112671e-02 -3.858333081007003784e-02 6.375399976968765259e-02 3.826369941234588623e-01 2.669501006603240967e-01 1.589460521936416626e-01
-1.455287337303161621e-01 -9.771583601832389832e-03 -7.849907130002975464e-02 -8.538446575403213501e-02 2.192774713039398193e-01 -1.698666661977767944e-01 7.619306445121765137e-02 1.289463788270950317e-01 1.669000834226608276e-02 6.249889731407165527e-02 -3.050536848604679108e-02 -1.097744852304458618e-01 -6.115321442484855652e-02 -1.070933230221271515e-02 -1.036397367715835571e-01 -1.813391298055648804e-01 -4.774247109889984131e-01 3.066670335829257965e-02 -1.397406905889511108e-01 7.464762777090072632e-02 -9.970363229513168335e-02 -2.376929074525833130e-01 -3.821718692779541016e-02 1.220579966902732849e-01 2.926471233367919922e-01 -1.701543629169464111e-01 -3.888309001922607422e-01 3.354788571596145630e-02 2.829999029636383057e-01 3.417638242244720459e-01 2.090483158826828003e-02 1.575231179594993591e-02
1.071809902787208557e-01 -6.788698583841323853e-02 -4.048299193382263184e-01 -8.356064558029174805e-02 -1.751335412263870239e-01 8.774381875991821289e-02 1.212181076407432556e-01 -9.354577958583831787e-02 -3.891733661293983459e-02 3.424103185534477234e-02 -3.762032687664031982e-01 1.889326125383377075e-01 -1.968947649002075195e-01 1.756896823644638062e-02 1.158200502395629883e-01 -7.881800085306167603e-02 -3.592011928558349609e-01 -2.387469261884689331e-02 -1.045643761754035950e-01 -2.470764517784118652e-02 -2.310439199209213257e-02 9.551361203193664551e-02 -8.279764652252197266e-02 -5.532927438616752625e-02 3.025140054523944855e-02 5.343646928668022156e-02 -6.502023339271545410e-02 -1.957294344902038574e-02 -5.398459732532501221e-02 5.380638837814331055e-01 1.428126394748687744e-01 1.751782298088073730e-01
-2.598380297422409058e-02 -4.842310212552547455e-03 -2.351451106369495392e-02 6.363531202077865601e-02 -2.569781057536602020e-02 4.504394251853227615e-03 -1.711640506982803345e-01 -8.962614089250564575e-02 3.893570899963378906e-01 -2.156436145305633545e-01 -9.923381358385086060e-02 9.763248264789581299e-02 -8.814104646444320679e-02 9.804291278123855591e-02 -8.840781450271606445e-02 2.599491924047470093e-02 -1.998128145933151245e-01 3.855895996093750000e-01 -1.775687485933303833e-01 3.116641342639923096e-01 -1.995241343975067139e-01 -3.422059863805770874e-02 -1.380049288272857666e-01 -4.064967110753059387e-02 -5.908824503421783447e-03 -2.109166979789733887e-01 -3.284064531326293945e-01 3.887420985847711563e-03 -9.879062883555889130e-03 1.198492795228958130e-01 3.959549367427825928e-01 1.037204638123512268e-01
-3.726252168416976929e-02 -9.303800016641616821e-02 1.267793625593185425e-01 -1.213944703340530396e-01 -1.517875492572784424e-01 -3.789446130394935608e-02 3.108355402946472168e-01 1.442191302776336670e-01 3.363826274871826172e-01 2.086324803531169891e-02 -1.011825278401374817e-01 7.463219016790390015e-02 1.568620353937149048e-01 2.049933373928070068e-01 1.479334533214569092e-01 1.642673164606094360e-01 -1.643625944852828979e-01 2.790645062923431396e-01 -9.354364871978759766e-02 -2.818399369716644287e-01 -1.406272649765014648e-01 1.338933408260345459e-01 -8.257715404033660889e-02 9.082368016242980957e-02 2.181073278188705444e-01 -2.559995055198669434e-01 -2.842161655426025391e-01 2.985447831451892853e-02 -5.446426942944526672e-02 2.033846825361251831e-01 -1.060260012745857239e-01 2.759757936000823975e-01
-5.074974521994590759e-02 -1.571775414049625397e-02 -1.948463916778564453e-01 1.556909233331680298e-01 1.138475239276885986e-01 1.636963933706283569e-01 2.314136326313018799e-01 7.257673144340515137e-02 1.872367411851882935e-01 -1.769124120473861694e-01 -2.290865033864974976e-01 -1.731295883655548096e-01 -1.187803074717521667e-01 -1.332575734704732895e-02 2.293522469699382782e-02 -2.864528298377990723e-01 -1.426693946123123169e-01 -2.499045990407466888e-02 -3.861148282885551453e-02 8.240152150392532349e-02 -1.855650730431079865e-02 8.253568410873413086e-02 -7.669565081596374512e-02 4.828620254993438721e-01 1.453587859869003296e-01 1.994065046310424805e-01 -2.464500665664672852e-01 9.391108900308609009e-02 1.761250942945480347e-01 2.177142500877380371e-01 -5.713336542248725891e-02 3.211393654346466064e-01
-2.139240205287933350e-01 2.335397005081176758e-01 -1.138901486992835999e-01 -1.618538647890090942e-01 2.951529622077941895e-01 9.863626211881637573e-03 -1.774880290031433105e-01 3.999374806880950928e-02 2.173345386981964111e-01 -2.159987241029739380e-01 -2.217039763927459717e-01 2.527007162570953369e-01 -1.657543629407882690e-01 3.763127326965332031e-01 1.135288700461387634e-01 -5.175150185823440552e-02 -1.089481450617313385e-02 1.430334448814392090e-01 -1.619007140398025513e-01 -1.327394992113113403e-01 -2.093897666782140732e-03 3.194123506546020508e-02 -9.189661592245101929e-02 -1.730540841817855835e-01 1.218052580952644348e-01 -3.554299473762512207e-01 -1.183353364467620850e-01 -1.355691552162170410e-01 1.479452252388000488e-01 1.305337995290756226e-01 3.816645126789808273e-03 1.798454672098159790e-01
-2.780539095401763916e-01 -1.547139137983322144e-01 -9.681496024131774902e-02 -8.873011171817779541e-02 2.353395223617553711e-01 -1.725811213254928589e-01 3.433928191661834717e-01 3.785410523414611816e-02 1.061307936906814575e-01 -3.591685742139816284e-02 -3.943163752555847168e-01 -9.626723825931549072e-02 1.625851392745971680e-01 -1.564567536115646362e-01 -4.796646162867546082e-02 -2.304109781980514526e-01 -1.803809106349945068e-01 4.272291064262390137e-02 -3.365736901760101318e-01 -2.075007557868957520e-01 8.343723416328430176e-02 1.738697057589888573e-03 -3.847110783681273460e-03 -3.610077127814292908e-02 1.128190532326698303e-01 -8.679396659135818481e-02 -8.210150897502899170e-02 2.682391107082366943e-01 5.590397864580154419e-02 2.193279266357421875e-01 -7.638743519783020020e-02 1.958845406770706177e-01
-2.647074162960052490e-01 1.298049539327621460e-01 -2.230737358331680298e-01 -1.883091330528259277e-01 1.985788345336914062e-01 -9.187244623899459839e-02 1.460654437541961670e-01 -2.036123769357800484e-03 9.141098707914352417e-02 -2.473940327763557434e-02 -1.482947915792465210e-01 -1.454083621501922607e-01 -6.529974937438964844e-02 -6.794994324445724487e-02 1.395032852888107300e-01 -9.188205935060977936e-03 -3.617914617061614990e-01 1.495288312435150146e-01 -2.599899470806121826e-01 -1.717895865440368652e-01 1.278231572359800339e-02 -1.929118186235427856e-01 -1.541023403406143188e-01 2.830924093723297119e-01 1.710741817951202393e-01 -2.313430979847908020e-02 -1.783908158540725708e-01 4.810500890016555786e-03 1.558434218168258667e-01 3.306562006473541260e-01 -2.378422617912292480e-01 1.861514449119567871e-01
2.624561451375484467e-02 1.217212900519371033e-01 -2.337264716625213623e-01 -2.086709886789321899e-01 9.357971698045730591e-02 1.316302716732025146e-01 1.928216069936752319e-01 1.486505866050720215e-01 1.146335452795028687e-01 -2.024163119494915009e-02 -2.998358607292175293e-01 2.110094726085662842e-01 1.137943286448717117e-02 -1.375685632228851318e-01 -2.276461273431777954e-01 -2.477438300848007202e-01 -2.269661873579025269e-01 4.108675941824913025e-02 -1.858884096145629883e-01 2.778698205947875977e-01 -5.533934757113456726e-02 7.529678195714950562e-02 -2.319640815258026123e-01 1.393519937992095947e-01 -1.937643252313137054e-02 -1.508286148309707642e-01 7.936181128025054932e-02 3.865137398242950439e-01 2.181336581707000732e-01 1.485129296779632568e-01 1.408412158489227295e-01 7.425818592309951782e-02
-1.815645955502986908e-02 -6.315740197896957397e-02 -2.391317486763000488e-01 -2.860729396343231201e-01 8.927346020936965942e-02 -1.917592138051986694e-01 6.890861690044403076e-02 -2.148652076721191406e-02 2.170289456844329834e-01 1.794360429048538208e-01 -2.364686876535415649e-01 -2.768166363239288330e-01 -2.268089354038238525e-02 7.645776122808456421e-02 -1.182605773210525513e-01 -4.777713119983673096e-02 -4.545866847038269043e-01 -9.942423552274703979e-03 -1.573940068483352661e-01 3.104568421840667725e-01 -1.113218516111373901e-01 1.549344360828399658e-01 -8.335033059120178223e-02 -2.020975202322006226e-02 7.789019495248794556e-02 -2.367461621761322021e-01 -2.247333824634552002e-01 2.233128696680068970e-01 -1.215799748897552490e-01 1.510992944240570068e-01 9.679978713393211365e-03 1.957484148442745209e-02
-1.046261638402938843e-01 -4.628316685557365417e-02 2.433510310947895050e-02 1.227604597806930542e-01 4.408176615834236145e-02 -8.582831919193267822e-02 1.016698479652404785e-01 -3.391458466649055481e-02 1.739837415516376495e-02 -1.895381696522235870e-02 -4.349641874432563782e-02 -1.820981353521347046e-01 -1.589806675910949707e-01 -1.448722481727600098e-01 -4.585579410195350647e-02 -1.185482814908027649e-01 -3.081474006175994873e-01 5.774090066552162170e-02 -1.379998624324798584e-01 1.317519843578338623e-01 -9.206249564886093140e-02 -7.718876004219055176e-02 -2.686835825443267822e-01 1.254708319902420044e-01 3.951797783374786377e-01 -8.628461509943008423e-02 -5.150473117828369141e-01 3.932468220591545105e-02 2.241103649139404297e-01 3.523369133472442627e-01 2.401258982717990875e-02 9.942356497049331665e-02
-2.296965122222900391e-01 1.487594395875930786e-01 -3.036601096391677856e-02 -2.514874339103698730e-01 7.469779253005981445e-02 -6.038847565650939941e-02 1.800857335329055786e-01 -1.537577062845230103e-02 -3.469638898968696594e-02 -3.819277137517929077e-02 -3.811862468719482422e-01 -5.968653410673141479e-02 -1.590188294649124146e-01 -3.562738746404647827e-02 6.918251514434814453e-02 4.188142251223325729e-03 -4.130100011825561523e-01 1.266069412231445312e-01 -1.696438342332839966e-01 -1.144071891903877258e-01 -8.623534440994262695e-02 -9.464702755212783813e-02 -2.060908079147338867e-01 3.674081265926361084e-01 1.277202963829040527e-01 1.117651723325252533e-02 -2.585914731025695801e-01 7.248780876398086548e-02 1.198965609073638916e-01 2.271075248718261719e-01 -2.071182876825332642e-01 1.281270682811737061e-01
-7.999905943870544434e-02 -1.129003614187240601e-01 -7.902679592370986938e-02 4.265343397855758667e-02 1.098521202802658081e-01 1.654239557683467865e-02 2.381688952445983887e-01 5.319081991910934448e-02 8.732701838016510010e-02 -3.957891091704368591e-02 -1.976990997791290283e-01 -1.762490719556808472e-01 -2.036390751600265503e-01 6.618117541074752808e-02 -4.184078052639961243e-02 -1.241542547941207886e-01 -4.450898766517639160e-01 1.454990953207015991e-01 -1.845699548721313477e-01 6.924553215503692627e-02 -8.030009269714355469e-02 4.687751829624176025e-02 -2.927400171756744385e-01 8.226614445447921753e-02 2.620896100997924805e-01 -9.063964337110519409e-02 -4.097930192947387695e-01 3.112116269767284393e-02 2.383823990821838379e-01 2.387489974498748779e-01 -1.840529143810272217e-01 -7.606295496225357056e-02
4.063693434000015259e-02 3.966119140386581421e-02 -1.310257762670516968e-01 -7.149717956781387329e-02 1.716025918722152710e-01 1.797304749488830566e-01 3.539570048451423645e-02 1.975191533565521240e-01 -1.042038351297378540e-01 1.266127638518810272e-02 -5.125417187809944153e-02 7.945304363965988159e-02 -1.025310009717941284e-01 1.826095976866781712e-03 -8.083596080541610718e-02 -6.663203239440917969e-02 -7.283006608486175537e-02 1.261301487684249878e-01 -1.577898859977722168e-01 1.504427641630172729e-01 -9.970636665821075439e-02 3.346950411796569824e-01 -2.858816087245941162e-01 -8.188536763191223145e-02 2.354430109262466431e-01 -1.860795468091964722e-01 -1.189968287944793701e-01 4.668171703815460205e-01 -7.268875837326049805e-02 3.426851034164428711e-01 -4.099838808178901672e-02 3.245855569839477539e-01
-2.254136800765991211e-01 3.682712092995643616e-02 4.723043367266654968e-02 -3.129040002822875977e-01 1.677840948104858398e-01 -2.105727642774581909e-01 4.634502902626991272e-02 -6.042554229497909546e-02 3.211362063884735107e-01 -3.076728433370590210e-02 2.880961075425148010e-02 1.606279760599136353e-01 1.069449931383132935e-01 3.812244832515716553e-01 -2.301404252648353577e-02 6.030177325010299683e-02 -1.010419130325317383e-01 3.712233901023864746e-01 3.432580968365073204e-03 -2.169373482465744019e-01 -9.944724291563034058e-02 1.927644163370132446e-01 -7.123406976461410522e-02 -5.864197388291358948e-02 2.032452672719955444e-01 -2.932839095592498779e-01 -1.227932274341583252e-01 -1.526496931910514832e-02 2.070953696966171265e-01 6.787501275539398193e-02 5.184718966484069824e-02 1.851748526096343994e-01
-6.904736161231994629e-03 1.392604857683181763e-01 -6.631884723901748657e-02 -2.649451196193695068e-01 -3.214047551155090332e-01 -2.674791612662374973e-04 1.711221933364868164e-01 2.238219603896141052e-02 2.574338316917419434e-01 -8.422406017780303955e-02 -2.438172549009323120e-01 6.404048204421997070e-02 2.801536321640014648e-01 1.590155214071273804e-01 5.706848949193954468e-02 2.644892930984497070e-01 -7.346977293491363525e-02 4.486917331814765930e-02 -4.276770725846290588e-02 -1.494676917791366577e-01 2.318364381790161133e-01 2.672778069972991943e-01 -1.219432102516293526e-03 1.138905212283134460e-01 2.218408584594726562e-01 -1.837011277675628662e-01 -1.848331540822982788e-01 2.884451746940612793e-01 3.893493115901947021e-02 2.143516838550567627e-01 1.357920616865158081e-01 1.517173796892166138e-01
-2.614723742008209229e-01 6.646971404552459717e-02 -1.264437288045883179e-01 3.565035387873649597e-02 1.598567217588424683e-01 -9.329262375831604004e-02 3.993397578597068787e-02 -4.672550037503242493e-02 7.103117555379867554e-02 -4.924401268362998962e-02 -1.972047239542007446e-01 -1.563736647367477417e-01 -1.440118104219436646e-01 8.151590079069137573e-02 1.106294617056846619e-01 -1.296603232622146606e-01 -4.103849530220031738e-01 1.308728307485580444e-01 -1.593066304922103882e-01 -2.835431694984436035e-02 -3.489192426204681396e-01 -5.360983312129974365e-02 -2.889428734779357910e-01 8.972031995654106140e-03 3.060283958911895752e-01 -1.731098592281341553e-01 -3.272982835769653320e-01 8.397613465785980225e-02 1.482884436845779419e-01 2.461636364459991455e-01 -5.348231643438339233e-02 3.893157467246055603e-02
-2.174919992685317993e-01 -3.317853063344955444e-02 -1.702418029308319092e-01 -2.587535977363586426e-01 1.008485034108161926e-01 -1.683936119079589844e-01 -1.394747756421566010e-02 -2.663711272180080414e-02 2.766536474227905273e-01 -1.096308976411819458e-01 -5.377493053674697876e-02 1.604750156402587891e-01 -8.886218070983886719e-02 3.681791946291923523e-02 1.589353755116462708e-02 5.483977496623992920e-02 -2.125457972288131714e-01 -2.707303501665592194e-03 -2.620136737823486328e-01 2.121585458517074585e-01 -4.980510845780372620e-02 4.378266036510467529e-01 4.013964161276817322e-02 -2.505662441253662109e-01 3.421567976474761963e-01 7.543388288468122482e-03 -8.170846104621887207e-02 1.191130951046943665e-01 1.757231652736663818e-01 2.382370084524154663e-01 1.355639994144439697e-01 1.584277898073196411e-01
-1.705459952354431152e-01 8.686088770627975464e-02 -4.713645670562982559e-03 -1.771334558725357056e-01 1.371398661285638809e-02 -1.941536366939544678e-01 -5.729876086115837097e-02 1.009796187281608582e-01 3.447114229202270508e-01 -1.418343484401702881e-01 -3.565567135810852051e-01 9.871064126491546631e-02 -4.339238628745079041e-02 1.755222380161285400e-01 -8.517131209373474121e-02 1.120470929890871048e-02 -3.412714898586273193e-01 9.000373072922229767e-03 -7.823951542377471924e-02 -1.780468784272670746e-02 1.722310632467269897e-01 1.931104063987731934e-01 9.002233296632766724e-02 -2.776088118553161621e-01 1.334032416343688965e-01 -1.782837808132171631e-01 -1.823377311229705811e-01 -2.301982895005494356e-04 1.622706055641174316e-01 2.333915084600448608e-01 4.732328653335571289e-02 3.517582714557647705e-01
6.193528324365615845e-02 3.392043337225914001e-02 1.041853800415992737e-01 -3.025438785552978516e-01 1.499171406030654907e-01 1.229006722569465637e-01 2.380476742982864380e-01 3.670310974121093750e-02 7.393816951662302017e-03 -1.636825874447822571e-02 -2.876003384590148926e-01 -8.159328252077102661e-03 -1.132268905639648438e-01 -1.976627483963966370e-02 2.559346854686737061e-01 3.418996930122375488e-02 -2.126453258097171783e-02 2.980855107307434082e-01 1.063818708062171936e-01 1.696899533271789551e-02 1.246633157134056091e-01 2.773662805557250977e-01 -1.112699806690216064e-01 1.183945760130882263e-01 4.505482017993927002e-01 -2.370956167578697205e-02 -7.775667309761047363e-02 9.235441684722900391e-02 3.011797964572906494e-01 8.262323588132858276e-02 1.803303062915802002e-01 2.570552527904510498e-01
7.137195020914077759e-02 -2.296669781208038330e-02 1.778312474489212036e-01 -1.469025909900665283e-01 3.349469974637031555e-02 -7.382950745522975922e-03 -1.959207504987716675e-01 2.783861756324768066e-01 1.483623385429382324e-01 -1.657673418521881104e-01 -8.239831775426864624e-03 -4.546743258833885193e-02 -2.411104505881667137e-03 5.942949280142784119e-02 -1.682282686233520508e-01 -1.194258593022823334e-02 -3.034706711769104004e-01 1.961695849895477295e-01 1.229429244995117188e-02 -5.512613058090209961e-02 5.649738386273384094e-02 2.972148060798645020e-01 1.278602052479982376e-03 -9.687540680170059204e-02 1.350912451744079590e-01 -1.105147227644920349e-01 -3.073868453502655029e-01 2.277222573757171631e-01 2.500001788139343262e-01 2.831094264984130859e-01 3.002228438854217529e-01 3.102149367332458496e-01
-3.028707802295684814e-01 -2.090294063091278076e-01 -3.127233088016510010e-01 -1.197985708713531494e-01 -1.588668078184127808e-01 -2.629663944244384766e-01 1.874584108591079712e-01 1.148131564259529114e-01 2.869498729705810547e-01 8.283977210521697998e-02 1.218844801187515259e-01 -1.342948246747255325e-02 6.433830410242080688e-02 1.503653526306152344e-01 -1.540064215660095215e-01 7.292821537703275681e-03 2.306089550256729126e-02 1.420926451683044434e-01 -3.341480493545532227e-01 -4.961871355772018433e-02 2.920301817357540131e-02 1.889273524284362793e-01 -1.296553015708923340e-01 -1.408156603574752808e-01 2.046667635440826416e-01 -5.643731355667114258e-02 -2.635530233383178711e-01 2.346920073032379150e-01 -2.534893900156021118e-02 2.160158455371856689e-01 1.220372766256332397e-01 1.229590177536010742e-01
-1.606518477201461792e-01 -2.641283208504319191e-03 7.123546302318572998e-02 -1.359029263257980347e-01 -1.764198690652847290e-01 8.142489939928054810e-02 1.060504317283630371e-01 1.274661272764205933e-01 5.314692854881286621e-01 -1.533386707305908203e-01 1.218872666358947754e-01 1.120393499732017517e-01 -1.493882685899734497e-01 1.577981263399124146e-01 3.729509934782981873e-02 3.136813640594482422e-01 -2.464317232370376587e-01 3.290198445320129395e-01 -8.459781110286712646e-02 -1.651152595877647400e-02 -1.075916141271591187e-01 1.799944639205932617e-01 -9.159081429243087769e-02 1.068049818277359009e-01 6.096334755420684814e-02 -1.527732983231544495e-02 -1.335514932870864868e-01 1.715839654207229614e-01 -1.470979675650596619e-02 3.268094062805175781e-01 -6.822724640369415283e-02 4.382978007197380066e-02
3.896829113364219666e-02 1.118713989853858948e-01 1.872004121541976929e-01 -1.945871561765670776e-01 -2.254474312067031860e-01 -2.922511994838714600e-01 1.147646233439445496e-01 1.303568482398986816e-01 1.013003736734390259e-01 -1.339309811592102051e-01 -7.179089635610580444e-02 5.347884818911552429e-02 -1.246604397892951965e-01 5.443815141916275024e-02 -4.134048894047737122e-02 1.232297793030738831e-01 -3.316530585289001465e-01 1.781574450433254242e-02 2.304519526660442352e-02 -2.025406360626220703e-01 1.397187858819961548e-01 1.862507164478302002e-01 -2.632305026054382324e-01 1.051183119416236877e-01 7.853923738002777100e-02 1.964841596782207489e-02 -3.764395415782928467e-01 -6.851062178611755371e-03 -5.545517429709434509e-02 1.919620335102081299e-01 2.466068267822265625e-01 3.736066818237304688e-01
-2.130355089902877808e-01 -2.222027927637100220e-01 -1.249565780162811279e-01 -2.900098823010921478e-02 2.654879391193389893e-01 2.946733534336090088e-01 2.019407302141189575e-01 1.737084239721298218e-01 -8.140535652637481689e-02 5.506141856312751770e-02 -1.888349503278732300e-01 -1.833550073206424713e-02 -2.840436063706874847e-02 -1.158143132925033569e-01 1.875548660755157471e-01 -1.805325150489807129e-01 -1.188386157155036926e-01 5.011587217450141907e-02 -9.331197291612625122e-02 -6.417457759380340576e-02 -1.071038171648979187e-01 7.810418307781219482e-02 -1.609457582235336304e-01 1.203843876719474792e-01 1.877168565988540649e-01 -1.410735398530960083e-01 -2.975374460220336914e-03 1.070672720670700073e-01 -3.745998954400420189e-03 4.439707696437835693e-01 2.315188348293304443e-01 3.579243123531341553e-01
6.820067763328552246e-02 5.813180282711982727e-02 1.512510031461715698e-01 -2.127741724252700806e-01 1.914471387863159180e-01 6.703956425189971924e-02 -2.458399347960948944e-02 2.955809794366359711e-02 2.133361846208572388e-01 1.091412976384162903e-01 -4.032082855701446533e-02 2.040444314479827881e-01 5.540007352828979492e-02 -1.533686416223645210e-03 -1.688806414604187012e-01 -5.598648637533187866e-02 -2.648679614067077637e-01 3.305647149682044983e-02 -2.275521308183670044e-01 -5.979282781481742859e-02 -1.448758393526077271e-01 4.647945165634155273e-01 -4.355685040354728699e-02 -1.434688568115234375e-01 5.443388968706130981e-02 5.513209104537963867e-02 -3.532497286796569824e-01 1.106049120426177979e-01 1.901540905237197876e-01 2.528821527957916260e-01 2.541564106941223145e-01 2.279327660799026489e-01
-5.471282079815864563e-02 -2.554730884730815887e-02 -2.446318119764328003e-01 -1.052387282252311707e-01 3.339934349060058594e-01 1.521302014589309692e-01 2.976396083831787109e-01 1.350779552012681961e-02 -4.625473544001579285e-02 -8.852285891771316528e-02 -2.234821021556854248e-01 1.231186762452125549e-01 2.672611176967620850e-01 -1.179246529936790466e-01 4.124908894300460815e-02 1.342222094535827637e-02 -1.071923449635505676e-01 -5.903015658259391785e-02 6.608831882476806641e-02 1.090488731861114502e-01 -2.535396516323089600e-01 1.053800731897354126e-01 -1.011140346527099609e-01 2.567916512489318848e-01 2.623124420642852783e-01 -1.178778707981109619e-01 -1.860315650701522827e-01 1.231726408004760742e-01 3.103596568107604980e-01 2.200511693954467773e-01 1.941851377487182617e-01 2.048147916793823242e-01
8.870389312505722046e-02 -1.324896812438964844e-01 -1.890991330146789551e-01 -1.116899847984313965e-01 -1.287815123796463013e-01 3.304980993270874023e-01 1.127900555729866028e-01 -1.710994690656661987e-01 2.206019759178161621e-01 1.955716907978057861e-01 -2.000445276498794556e-01 1.069974899291992188e-01 6.646589189767837524e-02 1.657264828681945801e-01 8.046849071979522705e-02 -3.569255173206329346e-01 -4.281837642192840576e-01 -7.364120334386825562e-02 -1.308629661798477173e-01 -3.421522676944732666e-02 3.942793980240821838e-02 3.225619718432426453e-02 -1.862650960683822632e-01 1.189372241497039795e-01 -7.369378954172134399e-02 -8.799397945404052734e-02 -1.497344672679901123e-01 1.149622276425361633e-01 1.493620723485946655e-01 3.024441003799438477e-01 6.847709417343139648e-02 1.691865772008895874e-01
5.411515943706035614e-03 1.570790559053421021e-01 -1.025508865714073181e-01 -3.718348443508148193e-01 -1.991827040910720825e-01 -5.848843976855278015e-02 2.416632473468780518e-01 1.164049729704856873e-01 6.629644334316253662e-02 -1.799510568380355835e-01 8.585907518863677979e-03 7.848466932773590088e-02 -1.495661288499832153e-01 -1.665900498628616333e-01 1.452662646770477295e-01 1.022557355463504791e-02 -3.264355361461639404e-01 -9.835182689130306244e-03 -9.943705052137374878e-02 1.032346412539482117e-01 2.396416515111923218e-01 2.794568659737706184e-03 1.026024147868156433e-01 -1.403561094775795937e-03 2.864826619625091553e-01 -9.581577777862548828e-02 -5.012819170951843262e-02 -1.486902963370084763e-02 1.003153994679450989e-01 3.406590521335601807e-01 3.736369907855987549e-01 2.055781334638595581e-01
-2.277741730213165283e-01 -1.806205660104751587e-01 -1.627278774976730347e-01 9.883270412683486938e-02 2.398536354303359985e-01 -9.965365380048751831e-02 1.292130649089813232e-01 -3.634783253073692322e-02 1.458909660577774048e-01 -6.524870544672012329e-02 -2.167439758777618408e-01 -1.739024668931961060e-01 -9.806194156408309937e-02 9.854278527200222015e-03 9.144983440637588501e-02 -1.106272637844085693e-02 -4.225238561630249023e-01 1.625893861055374146e-01 -1.587662547826766968e-01 -1.091957166790962219e-01 -1.878028512001037598e-01 -7.395793497562408447e-02 -1.772462129592895508e-01 1.187995672225952148e-01 2.221284061670303345e-01 -3.662293031811714172e-02 -3.745147287845611572e-01 2.020651847124099731e-01 2.649707198143005371e-01 1.609434932470321655e-01 -1.105557084083557129e-01 6.586864590644836426e-02
2.789223007857799530e-02 -1.386856138706207275e-01 -4.091366007924079895e-02 -8.292889595031738281e-02 1.633625775575637817e-01 4.024627059698104858e-02 -1.203212961554527283e-01 2.207462638616561890e-01 1.235506962984800339e-02 3.861664235591888428e-02 1.318492442369461060e-01 2.065095603466033936e-01 -1.410519927740097046e-01 1.615117788314819336e-01 -2.711600996553897858e-02 -1.173879057168960571e-01 -3.485648334026336670e-01 5.688318517059087753e-03 -1.768769621849060059e-01 -1.151304766535758972e-01 -5.788993835449218750e-02 2.947409451007843018e-01 6.274621188640594482e-02 -1.493219584226608276e-01 9.861093759536743164e-02 -2.744019962847232819e-02 -3.537576198577880859e-01 1.180886551737785339e-01 1.884701475501060486e-02 2.946478724479675293e-01 2.889948785305023193e-01 3.936593532562255859e-01
6.285253912210464478e-02 3.589610010385513306e-02 -2.022801041603088379e-01 -4.793496131896972656e-01 2.263529747724533081e-01 -1.266608685255050659e-01 3.852900117635726929e-02 -1.721990294754505157e-02 6.300525367259979248e-02 2.956821769475936890e-02 -2.704824693500995636e-02 9.500106424093246460e-02 -3.929359838366508484e-02 -2.289928793907165527e-01 -2.532939910888671875e-01 -1.526849120855331421e-01 -1.326523274183273315e-01 4.176010936498641968e-02 -1.813683509826660156e-01 9.747089445590972900e-02 6.824190728366374969e-03 1.697034090757369995e-01 -2.427851557731628418e-01 1.791576743125915527e-01 -6.606161594390869141e-02 -2.801717519760131836e-01 2.807538211345672607e-02 1.345278918743133545e-01 2.777611315250396729e-01 2.873145639896392822e-01 1.797597259283065796e-01 1.535275578498840332e-01
3.957192599773406982e-02 1.970986127853393555e-01 -1.254183053970336914e-01 -1.525619029998779297e-01 7.433670759201049805e-02 -1.155688241124153137e-01 1.797980964183807373e-01 2.506592273712158203e-01 2.448583245277404785e-01 -2.754108011722564697e-01 -1.361716091632843018e-01 -1.165343374013900757e-01 -1.576468534767627716e-02 1.892869025468826294e-01 3.509967923164367676e-01 1.312430053949356079e-01 -9.554567746818065643e-03 2.551114559173583984e-01 -3.297897428274154663e-02 -2.345393896102905273e-01 3.893412649631500244e-02 2.561700940132141113e-01 -5.683336406946182251e-03 1.917170733213424683e-01 3.803285583853721619e-02 -1.852849423885345459e-01 3.425102680921554565e-02 2.901141643524169922e-01 5.022360756993293762e-02 2.890446186065673828e-01 8.620529621839523315e-02 1.493233442306518555e-01
1.728508807718753815e-02 -6.267371773719787598e-02 1.185007616877555847e-01 -6.614442169666290283e-02 -2.234424203634262085e-01 7.546039670705795288e-02 1.673652231693267822e-01 2.401006519794464111e-01 3.777033090591430664e-01 -2.172404527664184570e-01 2.749441005289554596e-02 6.390763819217681885e-02 -2.064428292214870453e-02 1.308981180191040039e-01 2.675317786633968353e-02 2.061976194381713867e-01 -3.790187537670135498e-01 2.363106310367584229e-01 -1.759242564439773560e-01 -4.839257895946502686e-02 -1.932817846536636353e-01 1.758884191513061523e-01 2.342227846384048462e-02 9.665460139513015747e-02 1.630570739507675171e-01 -4.325882531702518463e-03 -2.197252213954925537e-01 1.773208975791931152e-01 3.916319087147712708e-02 3.698885440826416016e-01 -1.540815979242324829e-01 -3.454528003931045532e-02
-2.477383315563201904e-01 -5.326233804225921631e-02 -1.000259891152381897e-01 -1.518123596906661987e-01 1.515419804491102695e-03 1.122055873274803162e-01 4.686907529830932617e-01 1.211773604154586792e-01 4.956211149692535400e-02 -5.958938598632812500e-02 -1.047893166542053223e-01 2.166995108127593994e-01 -1.367169469594955444e-01 -8.618059568107128143e-03 1.187735274434089661e-01 -3.206154704093933105e-01 -1.802043169736862183e-01 -1.569847017526626587e-02 -2.516271770000457764e-01 -5.554750934243202209e-02 3.845680132508277893e-02 1.633943319320678711e-01 -3.213851526379585266e-02 -1.101534664630889893e-01 -1.456130295991897583e-01 -2.329244315624237061e-01 -2.578142285346984863e-01 7.983513921499252319e-02 1.674019149504601955e-03 1.369469016790390015e-01 3.070208728313446045e-01 2.332220524549484253e-01
1.110210418701171875e-01 -1.435648649930953979e-01 2.845206763595342636e-03 -2.374589145183563232e-01 1.550352126359939575e-01 4.865900799632072449e-02 3.843126120045781136e-03 6.808928400278091431e-02 2.826395928859710693e-01 -1.766467392444610596e-01 9.414190798997879028e-02 -1.957624219357967377e-02 8.702688664197921753e-02 -2.242532521486282349e-01 3.347019897773861885e-03 1.867478936910629272e-01 -2.406394630670547485e-01 1.258083339780569077e-02 -3.666321337223052979e-01 4.170611500740051270e-02 7.371019572019577026e-02 3.235983252525329590e-01 8.308767341077327728e-03 -1.126175299286842346e-01 1.968412995338439941e-01 7.029621303081512451e-02 -3.423801660537719727e-01 4.975028708577156067e-02 1.485521793365478516e-01 1.185275688767433167e-01 1.378259807825088501e-01 3.618080615997314453e-01
-7.856120169162750244e-02 -1.843333691358566284e-01 -2.296436950564384460e-02 9.971812367439270020e-03 5.996112525463104248e-02 -3.704969584941864014e-02 5.829320102930068970e-02 -3.728982806205749512e-02 2.892843186855316162e-01 -1.137198209762573242e-01 -3.397075235843658447e-01 -3.735793009400367737e-02 2.744950950145721436e-01 1.810969561338424683e-01 -1.188900694251060486e-01 5.102524906396865845e-02 -8.465442061424255371e-02 4.674659371376037598e-01 -8.242473006248474121e-02 2.479007393121719360e-01 -2.492477744817733765e-01 -2.162501402199268341e-02 -1.624178290367126465e-01 2.451076805591583252e-01 9.078681468963623047e-03 -2.610491216182708740e-01 6.076299399137496948e-02 7.841677218675613403e-02 1.041572093963623047e-01 -5.470934510231018066e-02 2.553662061691284180e-01 1.051494032144546509e-01
2.050697058439254761e-01 -8.080703020095825195e-02 6.013005971908569336e-02 -2.426017373800277710e-01 -2.158634737133979797e-02 2.403264120221138000e-02 -2.575438916683197021e-01 1.272497922182083130e-01 3.358767628669738770e-01 -1.091492548584938049e-01 -6.510034948587417603e-02 1.456125974655151367e-01 1.422712802886962891e-01 -1.627289690077304840e-02 8.173863589763641357e-02 9.672980755567550659e-02 -3.352383971214294434e-01 -3.243044763803482056e-02 -1.328535974025726318e-01 -1.071413531899452209e-01 -6.951913703233003616e-03 2.249799668788909912e-02 4.825252294540405273e-02 1.168652158230543137e-02 2.799857556819915771e-01 -1.023902595043182373e-01 -2.274167388677597046e-01 3.425462171435356140e-02 1.123108342289924622e-02 2.399409115314483643e-01 2.541379034519195557e-01 4.572005569934844971e-01
-1.271328981965780258e-02 -7.006696611642837524e-02 6.066320464015007019e-03 -5.635805428028106689e-02 1.061444357037544250e-01 1.196444481611251831e-01 5.422076210379600525e-02 1.748274713754653931e-01 4.247020184993743896e-01 -9.697816520929336548e-02 -2.112865075469017029e-02 1.137691512703895569e-01 -6.672179698944091797e-02 1.659263111650943756e-02 -1.552244871854782104e-01 -8.642426133155822754e-02 3.030828014016151428e-02 9.958964586257934570e-02 -6.375358998775482178e-02 -3.866123268380761147e-03 -3.498390316963195801e-01 1.879468262195587158e-01 -1.935909618623554707e-03 -9.913057088851928711e-02 6.035642698407173157e-02 3.017725236713886261e-02 -3.385856747627258301e-01 2.337761968374252319e-01 -1.559085492044687271e-02 5.776008963584899902e-01 -3.344791010022163391e-03 5.470229685306549072e-02
-1.006557866930961609e-01 -2.573840320110321045e-01 -1.011943146586418152e-01 -4.034028649330139160e-01 1.878327578306198120e-01 2.036721678450703621e-03 1.039685029536485672e-02 5.619236454367637634e-02 1.915761530399322510e-01 1.395234465599060059e-01 -1.762419790029525757e-01 -2.281706482172012329e-01 3.447548449039459229e-01 -8.334569633007049561e-02 1.466810144484043121e-02 1.598969846963882446e-01 -2.103259786963462830e-02 6.070084869861602783e-02 -2.003047913312911987e-01 -6.489307433366775513e-02 1.445599496364593506e-01 -2.163867838680744171e-02 -1.299443542957305908e-01 8.530677855014801025e-02 -2.065048180520534515e-02 -1.967120766639709473e-01 -1.327040642499923706e-01 8.593329042196273804e-02 -6.223360076546669006e-02 3.810269832611083984e-01 3.359611630439758301e-01 3.450576215982437134e-02
-4.693664982914924622e-02 -1.800344884395599365e-01 9.794877469539642334e-02 -6.256462633609771729e-02 2.792191803455352783e-01 1.717163324356079102e-01 -1.523842215538024902e-01 1.326745599508285522e-01 8.200035989284515381e-02 -7.345444709062576294e-02 4.447062686085700989e-02 -1.675685681402683258e-02 -8.539654314517974854e-02 1.864213645458221436e-01 -1.576858013868331909e-01 4.167114570736885071e-02 2.560125850141048431e-02 1.917792409658432007e-01 -2.938728332519531250e-01 -7.883440703153610229e-02 4.579205065965652466e-02 4.016499519348144531e-01 -5.681317672133445740e-02 1.916839480400085449e-01 -3.833254054188728333e-02 -2.436367981135845184e-02 -1.849442720413208008e-01 3.775189816951751709e-01 1.176377758383750916e-01 3.346469998359680176e-01 -7.576444745063781738e-02 2.771674394607543945e-01
-1.755872517824172974e-01 -4.963415209203958511e-03 1.340103745460510254e-01 1.351843476295471191e-01 1.403312291949987411e-02 -4.326442629098892212e-02 1.712301522493362427e-01 1.305917501449584961e-01 2.534852325916290283e-01 -2.993953526020050049e-01 1.107119843363761902e-01 -1.221072971820831299e-01 -1.016361042857170105e-01 2.137779146432876587e-01 4.010321944952011108e-02 1.431823372840881348e-01 -1.919988691806793213e-01 2.794822752475738525e-01 2.097525633871555328e-02 -2.187830209732055664e-02 -7.271913439035415649e-02 1.436102539300918579e-01 -4.481053352355957031e-02 2.626411989331245422e-02 1.642414182424545288e-01 -2.367873489856719971e-02 -1.919860541820526123e-01 2.440620213747024536e-01 -5.417441949248313904e-02 5.697291493415832520e-01 2.108640782535076141e-02 1.698068529367446899e-01
4.378166049718856812e-02 -2.717453241348266602e-01 9.523173421621322632e-02 -2.858822941780090332e-01 6.521000526845455170e-03 2.926481142640113831e-02 -1.299643069505691528e-01 1.608576625585556030e-01 1.688959747552871704e-01 -1.990387141704559326e-01 -9.319154918193817139e-02 3.208748251199722290e-02 8.400858938694000244e-02 3.938130289316177368e-02 1.507846638560295105e-02 1.230607032775878906e-01 -1.660104542970657349e-01 -2.319502681493759155e-01 -2.561019659042358398e-01 -1.596538722515106201e-02 2.842646837234497070e-02 1.309051066637039185e-01 -2.769113332033157349e-02 -1.344243884086608887e-01 2.878568172454833984e-01 -1.570926904678344727e-01 -2.645435333251953125e-01 1.990243420004844666e-02 1.996269263327121735e-02 2.053294628858566284e-01 1.629643589258193970e-01 5.068722367286682129e-01
-9.780827164649963379e-02 -2.119197845458984375e-01 -1.946435272693634033e-01 -1.649513840675354004e-02 1.019612997770309448e-01 -4.103786498308181763e-02 -2.522043883800506592e-01 1.731555163860321045e-02 3.487914204597473145e-01 -8.458965271711349487e-02 -1.916699707508087158e-01 2.150846831500530243e-02 1.730122976005077362e-02 1.719221323728561401e-01 5.922547355294227600e-02 -5.043186619877815247e-02 -3.511984050273895264e-01 3.773093521595001221e-01 -1.462926566600799561e-01 2.264362424612045288e-01 -1.784151196479797363e-01 1.162242237478494644e-02 -9.265663474798202515e-02 2.550881169736385345e-02 -8.343615382909774780e-02 -7.280395925045013428e-02 -3.004024922847747803e-01 4.180110245943069458e-02 -1.737068146467208862e-01 7.289661467075347900e-02 2.603935301303863525e-01 2.057556658983230591e-01
-1.467128396034240723e-01 -8.275902271270751953e-02 -1.640720516443252563e-01 -9.982371330261230469e-02 -4.305635392665863037e-02 6.448334548622369766e-03 -7.356102019548416138e-02 1.359830647706985474e-01 1.957440972328186035e-01 1.114607602357864380e-01 -1.516734212636947632e-01 -5.172808840870857239e-02 -5.992500856518745422e-02 -7.137523591518402100e-02 -1.344727873802185059e-01 -1.683690994977951050e-01 -2.859496474266052246e-01 -8.200661092996597290e-02 -1.477652043104171753e-01 1.948616653680801392e-01 -4.055590331554412842e-01 2.812344953417778015e-02 -2.444685399532318115e-01 1.109979897737503052e-01 -1.853538863360881805e-02 -1.691642552614212036e-01 -4.002353176474571228e-02 2.964603900909423828e-01 4.385899007320404053e-01 2.965887077152729034e-02 2.165594696998596191e-01 1.821138411760330200e-01
-2.892299294471740723e-01 2.542928457260131836e-01 -1.500389575958251953e-01 -1.710271537303924561e-01 -4.271613433957099915e-02 -7.778455317020416260e-02 3.199157305061817169e-03 1.112308204174041748e-01 2.963957749307155609e-02 -1.640708595514297485e-01 1.069277822971343994e-01 3.467255458235740662e-02 -8.243809640407562256e-02 -2.580060064792633057e-02 2.052554637193679810e-01 4.554529860615730286e-02 -2.537428736686706543e-01 1.924026198685169220e-02 -1.780002564191818237e-01 2.375200241804122925e-01 -2.949489094316959381e-02 1.347905695438385010e-01 1.863184869289398193e-01 2.938396334648132324e-01 -1.219765171408653259e-01 -2.206984609365463257e-01 -2.767898738384246826e-01 -4.886092245578765869e-02 1.851348578929901123e-01 3.696710988879203796e-02 1.848273724317550659e-01 4.268759787082672119e-01
1.150955706834793091e-01 1.214707419276237488e-01 -1.567284762859344482e-01 -2.251736670732498169e-01 -3.192804381251335144e-02 -9.088905528187751770e-03 1.335206478834152222e-01 3.345265984535217285e-02 3.059821128845214844e-01 -1.791683286428451538e-01 1.172537729144096375e-01 2.339622676372528076e-01 -1.548948287963867188e-01 2.181082032620906830e-02 -2.013189159333705902e-02 6.813848018646240234e-02 -3.207798302173614502e-01 2.018840759992599487e-01 -4.441598430275917053e-02 -1.701189875602722168e-01 -6.910668313503265381e-02 -1.380564421415328979e-01 -3.808875977993011475e-01 1.267353892326354980e-01 2.012218236923217773e-01 3.575017210096120834e-03 1.166492477059364319e-01 3.248246312141418457e-01 1.154338847845792770e-02 2.613112628459930420e-01 2.033736407756805420e-01 1.549554914236068726e-01
-6.341230869293212891e-02 -3.741802275180816650e-02 -7.902394235134124756e-02 -1.550707966089248657e-01 1.355925649404525757e-01 1.681151688098907471e-01 1.734321415424346924e-01 2.249431610107421875e-01 1.670001298189163208e-01 -1.881216019392013550e-01 -2.827955484390258789e-01 2.958978898823261261e-02 -1.610171049833297729e-01 -1.464568972587585449e-01 -1.259211003780364990e-01 -6.505305320024490356e-02 -2.509087324142456055e-01 1.266312152147293091e-01 -5.630519613623619080e-02 3.231566548347473145e-01 4.791095480322837830e-02 4.717484861612319946e-02 2.818201482295989990e-02 1.914718449115753174e-01 -7.261124998331069946e-02 -4.253352284431457520e-01 2.192193865776062012e-01 1.167186722159385681e-01 -1.108015924692153931e-01 3.083914220333099365e-01 1.246082559227943420e-01 1.613355278968811035e-01
-1.492763757705688477e-01 -1.687739193439483643e-01 -1.181543022394180298e-01 -3.611632585525512695e-01 1.159608960151672363e-01 1.135196909308433533e-01 -2.034375518560409546e-01 2.872122526168823242e-01 2.690404951572418213e-01 2.015921659767627716e-02 -2.195663005113601685e-02 -1.279949769377708435e-02 1.671869903802871704e-01 -2.870986610651016235e-02 -6.632786244153976440e-02 2.911529242992401123e-01 -1.076256111264228821e-01 1.956599056720733643e-01 -2.705360054969787598e-01 5.133497342467308044e-02 1.086014360189437866e-01 2.086720429360866547e-02 -1.865690499544143677e-01 -3.457669168710708618e-03 1.049713790416717529e-01 -2.725584208965301514e-01 -1.727020293474197388e-01 1.553811319172382355e-02 -1.397503465414047241e-01 3.690388202667236328e-01 -9.499088674783706665e-02 -1.018947511911392212e-01
1.446377635002136230e-01 -3.991283476352691650e-02 1.237876489758491516e-01 -1.877508163452148438e-01 1.116336360573768616e-01 -6.943190842866897583e-02 1.217621192336082458e-01 1.666843593120574951e-01 2.230962812900543213e-01 1.629681587219238281e-01 -6.348923593759536743e-02 1.059062555432319641e-01 -1.515489518642425537e-01 -1.386137753725051880e-01 -2.270203456282615662e-02 -7.894903421401977539e-02 -2.769406884908676147e-02 2.677279114723205566e-01 -2.676695585250854492e-01 5.440523102879524231e-02 -1.452789306640625000e-01 4.380099177360534668e-01 1.097414195537567139e-01 9.652090258896350861e-03 2.086274474859237671e-01 2.925771102309226990e-02 -2.035082131624221802e-01 1.451437026262283325e-01 -1.454559341073036194e-02 1.731036752462387085e-01 8.779285848140716553e-02 4.578417241573333740e-01
-2.198127061128616333e-01 -1.585472524166107178e-01 -3.067603707313537598e-01 -2.429233640432357788e-01 1.267026215791702271e-01 -3.151118010282516479e-02 -9.048188477754592896e-02 1.440257430076599121e-01 3.281411230564117432e-01 -2.280401736497879028e-01 -1.957345567643642426e-02 2.501680552959442139e-01 1.079020574688911438e-01 3.527828454971313477e-01 -3.335347026586532593e-02 3.665933012962341309e-02 -7.246507704257965088e-02 1.350659281015396118e-01 -1.434493958950042725e-01 5.898901144973933697e-04 -1.399042829871177673e-02 6.865309923887252808e-02 -9.887282736599445343e-03 -9.546385705471038818e-02 5.978968366980552673e-02 -3.364651203155517578e-01 -1.863704025745391846e-01 -6.290806084871292114e-02 -1.717378050088882446e-01 3.041669726371765137e-01 1.704210937023162842e-01 3.913794830441474915e-02
-2.468758076429367065e-01 -3.628211840987205505e-02 1.138187870383262634e-01 -1.597221344709396362e-01 7.884638011455535889e-02 1.997225731611251831e-02 -1.687601208686828613e-01 6.311533600091934204e-02 1.715671122074127197e-01 -9.786451607942581177e-02 -1.159235462546348572e-01 -3.380678892135620117e-01 3.632269427180290222e-02 2.727060578763484955e-02 9.853307902812957764e-02 -6.910832226276397705e-02 -3.918243050575256348e-01 2.700432538986206055e-01 6.467910110950469971e-02 9.660487622022628784e-02 -1.657605916261672974e-02 3.402372822165489197e-02 -1.938728839159011841e-01 3.015170097351074219e-01 7.681016344577074051e-03 4.288425669074058533e-02 -6.000623852014541626e-02 2.048422545194625854e-01 4.402593970298767090e-01 2.031533867120742798e-01 7.137975096702575684e-02 1.391094923019409180e-01
-9.679853171110153198e-02 -1.041166111826896667e-01 -1.249993443489074707e-01 -2.888027429580688477e-01 2.956544458866119385e-01 3.381221368908882141e-02 2.622803747653961182e-01 1.948085054755210876e-02 -3.294868022203445435e-02 1.402508020401000977e-01 -3.010367453098297119e-01 -6.166747212409973145e-02 -7.558113336563110352e-02 1.055366992950439453e-01 2.370645850896835327e-02 -1.362043768167495728e-01 -2.148517668247222900e-01 -1.896931976079940796e-01 -1.334122270345687866e-01 -3.891066089272499084e-02 1.421800442039966583e-02 2.426567077636718750e-01 -1.398943811655044556e-01 1.448247432708740234e-01 3.925018012523651123e-02 -4.209152460098266602e-01 4.065456613898277283e-02 -1.150610446929931641e-01 2.145070135593414307e-01 2.310211956501007080e-01 1.274320185184478760e-01 2.481425553560256958e-01
-8.219335228204727173e-02 -3.267373517155647278e-02 -2.440598309040069580e-01 -3.947579562664031982e-01 2.697314918041229248e-01 1.775666773319244385e-01 2.953507006168365479e-01 3.152484446763992310e-02 -4.509708657860755920e-02 -3.863306716084480286e-02 -1.342366039752960205e-01 -2.320715971291065216e-02 1.575204282999038696e-01 7.829123735427856445e-02 1.629277132451534271e-02 -1.574175506830215454e-01 -6.818497925996780396e-02 1.706911623477935791e-02 -2.433566153049468994e-01 -6.058259401470422745e-03 1.511984318494796753e-01 5.160884559154510498e-02 3.267683088779449463e-02 2.045096755027770996e-01 1.069298386573791504e-01 -3.039846122264862061e-01 3.085665591061115265e-02 1.407124102115631104e-01 1.018069237470626831e-01 1.700720936059951782e-01 2.430914640426635742e-01 3.880760073661804199e-01
-8.714238554239273071e-02 -6.120768934488296509e-02 -2.708140201866626740e-02 8.248300291597843170e-03 -1.411445811390876770e-02 -1.877145767211914062e-01 3.780504688620567322e-02 -5.688389763236045837e-02 1.553918123245239258e-01 1.248176693916320801e-01 -8.448784053325653076e-02 -1.171326488256454468e-01 -2.729817628860473633e-01 3.033760003745555878e-02 -1.716059446334838867e-01 -1.524587273597717285e-01 -3.867560327053070068e-01 -6.726595759391784668e-02 -3.903626501560211182e-01 7.680691033601760864e-02 -1.573214232921600342e-01 -6.163662672042846680e-02 -7.105350494384765625e-02 -1.499537527561187744e-01 2.125107944011688232e-01 -2.408541291952133179e-01 -2.948381602764129639e-01 1.210834011435508728e-01 3.293822109699249268e-01 1.352907866239547729e-01 8.320913463830947876e-02 2.282281965017318726e-01
-3.916631639003753662e-01 -3.015744090080261230e-01 3.456902131438255310e-02 -6.324905157089233398e-02 9.377862513065338135e-02 2.350285202264785767e-01 1.176545694470405579e-01 9.558559954166412354e-02 -1.028105709701776505e-02 6.946014706045389175e-03 -1.027863994240760803e-01 7.259941101074218750e-02 1.022022962570190430e-01 1.455926001071929932e-01 3.239165544509887695e-01 -2.291099578142166138e-01 -2.076541930437088013e-01 -1.152207236737012863e-02 5.735136941075325012e-02 -4.688981547951698303e-02 -3.478894382715225220e-02 1.879125647246837616e-02 -1.842329055070877075e-01 1.117442771792411804e-01 7.123350352048873901e-02 -3.376162052154541016e-01 -2.932938747107982635e-02 1.792767643928527832e-01 8.803250640630722046e-02 2.889255881309509277e-01 1.992789357900619507e-01 2.804784178733825684e-01
-1.332098394632339478e-01 6.616311520338058472e-02 -1.003042310476303101e-01 -1.346180886030197144e-01 8.087275922298431396e-02 -3.179350867867469788e-02 2.301191687583923340e-01 -2.652227506041526794e-02 9.366129338741302490e-02 -6.205543875694274902e-02 -2.263767570257186890e-01 -2.461065053939819336e-01 -1.308379024267196655e-01 -1.181328222155570984e-01 2.084803134202957153e-01 -3.306539263576269150e-03 -4.598908424377441406e-01 2.459255754947662354e-01 -1.629375219345092773e-01 -1.364363729953765869e-01 -1.644445024430751801e-02 -1.183135807514190674e-01 -2.112266719341278076e-01 2.807786464691162109e-01 2.295167297124862671e-01 -2.202235907316207886e-02 -1.366630345582962036e-01 1.500836014747619629e-01 1.119235381484031677e-01 2.906135618686676025e-01 -1.833212971687316895e-01 9.838297963142395020e-02
-2.547992765903472900e-01 1.579588204622268677e-01 -5.777972191572189331e-02 -1.184419542551040649e-01 6.509860605001449585e-02 -3.069941140711307526e-02 8.995857834815979004e-02 -3.112560138106346130e-02 7.470595091581344604e-02 -5.562933906912803650e-02 -1.742415279150009155e-01 -1.448850482702255249e-01 -1.661438643932342529e-01 -2.851142920553684235e-02 1.552121043205261230e-01 -9.347268380224704742e-03 -4.033352136611938477e-01 1.537432670593261719e-01 -2.451937645673751831e-01 -1.240897402167320251e-01 -1.106904000043869019e-01 -4.661274701356887817e-02 -3.665654361248016357e-01 3.247467279434204102e-01 2.169400751590728760e-01 9.180044382810592651e-02 -1.444499790668487549e-01 1.348905116319656372e-01 2.807501144707202911e-02 2.678993046283721924e-01 -1.983699500560760498e-01 2.081941068172454834e-01
-1.868965476751327515e-02 -2.864234149456024170e-01 -5.009888112545013428e-02 1.602574586868286133e-01 -8.752057701349258423e-02 -1.376263648271560669e-01 5.131354928016662598e-02 1.158981025218963623e-01 1.277175098657608032e-01 2.775444649159908295e-02 -1.084475815296173096e-01 7.199018262326717377e-03 -1.078535094857215881e-01 -1.213782234117388725e-03 3.304405510425567627e-02 2.470130324363708496e-01 -2.143152952194213867e-01 -9.085641801357269287e-02 5.305503308773040771e-02 -2.691203169524669647e-02 -3.179299831390380859e-01 5.519307032227516174e-02 -1.840164661407470703e-01 3.878596425056457520e-01 3.172862576320767403e-03 -3.082914650440216064e-01 -4.263207782059907913e-03 3.080099523067474365e-01 3.045466840267181396e-01 3.248223662376403809e-01 8.572725206613540649e-02 4.919733852148056030e-02
-2.408580183982849121e-01 -2.393859811127185822e-02 -2.867927253246307373e-01 -1.469701528549194336e-01 2.885660827159881592e-01 1.802379786968231201e-01 8.325441926717758179e-02 -1.621049344539642334e-01 -9.991425275802612305e-02 -2.305563539266586304e-01 -1.302131712436676025e-01 -4.087190702557563782e-02 -2.797905504703521729e-01 -6.703913211822509766e-02 -1.624363660812377930e-02 2.307583577930927277e-02 -1.800030171871185303e-01 -2.197360098361968994e-01 -6.053854152560234070e-02 1.131808161735534668e-01 -9.684616327285766602e-02 7.069392502307891846e-02 -1.175386831164360046e-01 1.794407963752746582e-01 1.057224497199058533e-01 -9.896141290664672852e-02 -8.121200650930404663e-02 1.248695626854896545e-01 8.793969452381134033e-02 2.646692097187042236e-01 3.139514327049255371e-01 3.823642432689666748e-01
-1.145399063825607300e-01 -8.437480032444000244e-02 -2.218286842107772827e-01 -3.214840590953826904e-01 3.527569770812988281e-01 1.079836562275886536e-01 1.873004883527755737e-01 -6.306141614913940430e-02 5.528969317674636841e-02 1.903374791145324707e-01 -2.558228373527526855e-01 2.537874579429626465e-01 1.127744242548942566e-01 -1.429941654205322266e-01 -2.333358228206634521e-01 -1.086272448301315308e-01 -1.738822162151336670e-01 -5.561237037181854248e-02 -2.691107057034969330e-02 9.505708515644073486e-02 -3.398440033197402954e-02 1.641410589218139648e-01 -4.463008791208267212e-02 1.390299797058105469e-01 2.097297161817550659e-01 -1.977110803127288818e-01 -2.131103724241256714e-01 1.128828302025794983e-01 2.321434468030929565e-01 -2.060553431510925293e-02 2.274525761604309082e-01 2.090576738119125366e-01
-1.138563081622123718e-01 -5.311465263366699219e-02 -1.366658508777618408e-01 -3.489991426467895508e-01 3.021030128002166748e-01 1.166679635643959045e-01 2.110073566436767578e-01 -1.510265935212373734e-02 -6.908304058015346527e-03 5.899417400360107422e-02 -2.817581295967102051e-01 2.681445777416229248e-01 1.915992498397827148e-01 -1.215444132685661316e-01 -7.243164628744125366e-02 -5.664911493659019470e-02 -1.823296844959259033e-01 -1.130029186606407166e-01 -3.945254907011985779e-02 9.730759263038635254e-02 -1.179752498865127563e-01 7.801537215709686279e-02 7.766985148191452026e-02 1.383588314056396484e-01 2.298741042613983154e-01 -2.369735687971115112e-01 -1.675821989774703979e-01 1.289850771427154541e-01 3.093564510345458984e-01 1.203223243355751038e-01 2.196534872055053711e-01 2.549248933792114258e-01
-2.009778320789337158e-01 2.041410654783248901e-02 1.465373635292053223e-01 -3.330916166305541992e-01 2.658707201480865479e-01 1.194592565298080444e-01 -3.067821636795997620e-02 1.080621108412742615e-01 5.417527258396148682e-02 1.080703735351562500e-02 -1.411947160959243774e-01 -4.856315255165100098e-02 -4.840243980288505554e-02 2.000891976058483124e-02 1.294648498296737671e-01 1.154234446585178375e-02 -2.551663219928741455e-01 1.443074345588684082e-01 -6.973538547754287720e-02 1.931673963554203510e-03 -1.014646235853433609e-02 -7.009257376194000244e-02 -3.209617435932159424e-01 3.499372303485870361e-01 1.322893947362899780e-01 1.145863831043243408e-01 -3.066444694995880127e-01 2.995402216911315918e-01 1.958920210599899292e-01 1.408025026321411133e-01 -2.161531001329421997e-01 2.088336944580078125e-01
-7.536198943853378296e-02 -7.008810341358184814e-02 -8.597133308649063110e-02 -2.052996456623077393e-01 -5.070675909519195557e-02 -1.256317943334579468e-01 6.687427312135696411e-02 -6.059249117970466614e-02 2.276263386011123657e-01 1.667847782373428345e-01 -3.614056110382080078e-01 -1.774633824825286865e-01 -3.153001368045806885e-01 6.320871412754058838e-02 -1.668503284454345703e-01 -1.087109372019767761e-01 -3.216795921325683594e-01 -1.081097871065139771e-01 -2.240427285432815552e-01 1.948065459728240967e-01 -1.185318455100059509e-01 1.566725075244903564e-01 -1.014071851968765259e-01 3.764690365642309189e-03 4.643323272466659546e-02 -2.521288394927978516e-01 -2.523516118526458740e-01 2.402933686971664429e-01 2.846896052360534668e-01 7.258491963148117065e-02 -9.931046515703201294e-03 5.291218683123588562e-02
-1.557045131921768188e-01 -1.569011360406875610e-01 -1.469266265630722046e-01 -3.344853222370147705e-01 -2.120502293109893799e-02 1.617619097232818604e-01 -1.282887309789657593e-01 -4.719435423612594604e-02 3.841040655970573425e-02 -1.864031404256820679e-01 -3.755032271146774292e-02 3.872110694646835327e-02 -4.695421084761619568e-02 4.286020249128341675e-02 -3.046864569187164307e-01 5.595754459500312805e-02 4.428448900580406189e-02 2.500097751617431641e-01 -9.997238963842391968e-02 9.479637374170124531e-04 -9.636881202459335327e-02 5.860459432005882263e-02 2.687470018863677979e-01 4.606922864913940430e-01 2.879022359848022461e-01 -1.532225906848907471e-01 -2.642421722412109375e-01 -2.744084969162940979e-02 -1.981450617313385010e-01 6.485663354396820068e-02 -2.455806359648704529e-02 2.014275044202804565e-01
-1.684596836566925049e-01 -1.262864917516708374e-01 -1.151153147220611572e-01 -1.407539099454879761e-01 1.223147362470626831e-01 -2.862649559974670410e-01 7.330062333494424820e-03 9.136687032878398895e-03 2.681020796298980713e-01 5.742892995476722717e-02 -3.957780599594116211e-01 7.618668675422668457e-02 -4.634620994329452515e-02 8.319701999425888062e-02 7.917071133852005005e-02 -2.486472278833389282e-01 -2.693773508071899414e-01 -1.690942496061325073e-01 -2.541545629501342773e-01 -2.782000601291656494e-01 8.003101497888565063e-02 2.321211993694305420e-01 -9.711454808712005615e-02 3.497058525681495667e-02 8.600921183824539185e-02 -9.340745396912097931e-03 -1.001576036214828491e-01 3.311100304126739502e-01 -7.749269902706146240e-02 8.828044682741165161e-02 -1.411752589046955109e-02 2.356801927089691162e-01
-3.508376181125640869e-01 1.457006949931383133e-02 3.345730155706405640e-02 -1.945523619651794434e-01 4.182939231395721436e-02 2.022075206041336060e-01 -3.326167166233062744e-01 5.282070860266685486e-02 8.853746950626373291e-02 -7.050721347332000732e-02 -2.648989260196685791e-01 -2.182193547487258911e-01 -6.596203148365020752e-02 -6.624455004930496216e-02 -1.965136975049972534e-01 7.005833089351654053e-02 -3.091106414794921875e-01 1.322760432958602905e-01 -9.458545595407485962e-02 1.197477504611015320e-01 -4.455979540944099426e-02 7.716628909111022949e-02 -2.316910922527313232e-01 2.133060246706008911e-01 -4.328920505940914154e-03 -2.534896433353424072e-01 8.788681030273437500e-02 1.227501705288887024e-01 2.496728003025054932e-01 1.249725371599197388e-01 2.688225209712982178e-01 1.343962550163269043e-01
-1.722162365913391113e-01 1.444435268640518188e-01 -6.297960132360458374e-02 -2.401158958673477173e-01 6.204324588179588318e-02 -1.087210625410079956e-01 1.969429701566696167e-01 -7.218222320079803467e-02 2.704831957817077637e-02 -5.647224932909011841e-02 -2.631953954696655273e-01 -4.750612378120422363e-02 -1.629203855991363525e-01 -1.908471249043941498e-02 7.509449869394302368e-02 -1.853510504588484764e-03 -3.739921152591705322e-01 2.067181318998336792e-01 -1.742242574691772461e-01 -1.965552866458892822e-01 -8.716985583305358887e-02 -2.092443704605102539e-01 -2.301374524831771851e-01 3.013699352741241455e-01 2.384693771600723267e-01 4.325215145945549011e-02 -9.336756169795989990e-02 5.772247165441513062e-02 1.259939223527908325e-01 3.281230330467224121e-01 -1.794536858797073364e-01 2.165634632110595703e-01
-2.391426861286163330e-01 -9.506238996982574463e-02 7.358890771865844727e-02 6.694628298282623291e-02 1.689719706773757935e-01 -2.606930397450923920e-02 1.525068581104278564e-01 -3.467035293579101562e-02 2.795211225748062134e-02 2.154932469129562378e-01 -2.445005029439926147e-01 -8.389194309711456299e-02 -5.989185720682144165e-02 -9.152942895889282227e-02 1.303028315305709839e-01 -6.001290306448936462e-02 -1.224242150783538818e-01 9.821871295571327209e-03 1.706956923007965088e-01 9.352692961692810059e-02 -1.399609893560409546e-01 2.076058685779571533e-01 -1.764160096645355225e-01 1.287533938884735107e-01 3.916425630450248718e-02 -6.271082907915115356e-02 -2.557034790515899658e-01 3.117130696773529053e-01 2.621851861476898193e-01 1.886465847492218018e-01 3.649193942546844482e-01 3.933637142181396484e-01
-9.368156641721725464e-02 3.550789877772331238e-02 -2.898595929145812988e-01 -2.489023059606552124e-01 -9.940855205059051514e-02 1.757148280739784241e-02 4.365826770663261414e-02 -4.593637958168983459e-02 9.629376232624053955e-02 -6.144525110721588135e-02 -2.767675369977951050e-02 2.716295421123504639e-01 -5.438156053423881531e-02 -2.479783594608306885e-01 -9.013731777667999268e-02 2.964777126908302307e-02 -8.341577649116516113e-02 2.346788793802261353e-01 -1.768568307161331177e-01 -1.337932050228118896e-01 -3.893868029117584229e-01 -8.347728848457336426e-02 -7.150272279977798462e-02 7.191967451944947243e-04 1.135233566164970398e-01 -2.075145840644836426e-01 -5.298948884010314941e-01 1.675587706267833710e-02 1.113161742687225342e-01 -2.187989838421344757e-02 2.065087556838989258e-01 -3.583158180117607117e-02
2.879774570465087891e-02 2.166476398706436157e-01 1.128770709037780762e-01 -3.030200898647308350e-01 1.930574625730514526e-01 1.645252853631973267e-01 1.042100414633750916e-01 1.105107069015502930e-01 3.831019401550292969e-01 1.455020457506179810e-01 -3.422264009714126587e-02 -1.208094973117113113e-02 -6.138260290026664734e-02 -2.131946831941604614e-01 -1.331802606582641602e-01 -4.976590164005756378e-03 -4.384459927678108215e-02 8.754131197929382324e-02 -2.761169373989105225e-01 4.123246762901544571e-03 -9.788648039102554321e-02 3.920600712299346924e-01 -2.159216701984405518e-01 1.107737943530082703e-01 5.504907667636871338e-02 3.655795753002166748e-02 -1.305189877748489380e-01 2.518138289451599121e-01 -1.347973663359880447e-02 3.318184912204742432e-01 2.940954640507698059e-02 1.415337920188903809e-01
1.202701684087514877e-02 5.254697799682617188e-02 1.676456630229949951e-02 -3.081473708152770996e-01 -3.510530292987823486e-02 -1.945325434207916260e-01 -7.011061906814575195e-02 1.340351551771163940e-01 1.879989504814147949e-01 -1.417284458875656128e-01 -2.493233829736709595e-01 6.612819433212280273e-02 -3.782621026039123535e-02 -5.562560260295867920e-02 -9.555421024560928345e-02 -1.437353491783142090e-01 -4.193668663501739502e-01 -1.336956620216369629e-01 -3.454419225454330444e-02 -1.647768169641494751e-01 1.639678329229354858e-02 3.533557057380676270e-01 -3.001378290355205536e-02 7.776400446891784668e-02 2.388296127319335938e-01 -1.237908303737640381e-01 -6.466820836067199707e-02 3.613204360008239746e-01 2.080048173666000366e-01 1.798322945833206177e-01 -2.081591784954071045e-01 5.849754810333251953e-02
-2.436516880989074707e-01 2.598036453127861023e-02 -2.091020531952381134e-02 -1.218620166182518005e-01 1.099302768707275391e-01 -9.360228478908538818e-02 1.404705643653869629e-01 -2.357255853712558746e-02 3.264895454049110413e-02 -5.776398628950119019e-02 -2.495224624872207642e-01 -8.109487593173980713e-02 -1.145538762211799622e-01 -4.017794877290725708e-02 1.000288426876068115e-01 -1.438599824905395508e-01 -4.323341846466064453e-01 1.268990337848663330e-01 -1.707066446542739868e-01 -2.333049476146697998e-01 4.708003252744674683e-02 -7.547704875469207764e-02 -3.277969360351562500e-01 2.380824089050292969e-01 1.474838405847549438e-01 1.186993196606636047e-01 -1.903705447912216187e-01 1.127651929855346680e-01 9.165887534618377686e-02 3.173996508121490479e-01 -1.723680943250656128e-01 2.873511314392089844e-01
2.076969742774963379e-01 2.099444270133972168e-01 -1.474948227405548096e-01 -3.247078061103820801e-01 -1.998998410999774933e-02 2.085413783788681030e-02 2.439378947019577026e-01 1.207149475812911987e-01 2.149748951196670532e-01 1.636959165334701538e-01 -2.791552841663360596e-01 -8.249641209840774536e-02 4.764714278280735016e-03 2.348916679620742798e-01 -3.110586665570735931e-02 -4.894847050309181213e-02 -5.133841559290885925e-02 1.765153408050537109e-01 1.889338493347167969e-01 -1.401960849761962891e-01 1.568798124790191650e-01 1.087839230895042419e-01 5.361160263419151306e-02 1.706545948982238770e-01 1.163235604763031006e-01 -5.109293013811111450e-02 -1.235680282115936279e-01 9.585785865783691406e-02 2.290431410074234009e-01 3.539564907550811768e-01 9.945312887430191040e-02 3.294785916805267334e-01
1.423087269067764282e-01 1.479148268699645996e-01 9.013625979423522949e-02 -1.030958592891693115e-01 3.907515406608581543e-01 2.594413161277770996e-01 1.989367604255676270e-01 1.128079965710639954e-01 1.532297730445861816e-01 5.078093614429235458e-03 -2.044626921415328979e-01 5.457483977079391479e-02 -6.748484075069427490e-02 -1.740210503339767456e-01 -2.891437849029898643e-03 5.163904279470443726e-02 -2.359465509653091431e-01 -4.379639774560928345e-02 -1.806109547615051270e-01 -6.544516980648040771e-02 -5.752702802419662476e-02 9.643652290105819702e-02 -1.269593928009271622e-02 9.027378633618354797e-03 2.037914842367172241e-02 -6.381741911172866821e-02 -2.302674502134323120e-01 2.164804339408874512e-01 2.756860852241516113e-01 1.805500239133834839e-01 2.651520967483520508e-01 4.127845764160156250e-01
-1.241559609770774841e-01 -1.189725250005722046e-01 8.449620753526687622e-02 -1.336520016193389893e-01 2.118870019912719727e-01 4.806132614612579346e-02 -1.328513920307159424e-01 4.627379029989242554e-02 -6.047640368342399597e-02 -6.410408020019531250e-02 1.342730075120925903e-01 4.003463685512542725e-02 -2.072042040526866913e-02 3.122836649417877197e-01 5.661744251847267151e-02 -1.258314102888107300e-01 -1.549742221832275391e-01 1.762818917632102966e-02 -3.924769163131713867e-01 -1.958333514630794525e-02 1.753138005733489990e-02 4.828869104385375977e-01 -1.419606655836105347e-01 1.869785040616989136e-01 4.260066524147987366e-02 -1.248004063963890076e-01 -7.656654715538024902e-02 2.548311054706573486e-01 1.246455088257789612e-01 3.858405649662017822e-01 1.592666283249855042e-02 1.176383271813392639e-01
2.556495741009712219e-02 -6.187861785292625427e-02 -2.476728856563568115e-01 -4.941860139369964600e-01 7.849468290805816650e-02 4.416793212294578552e-02 8.188391476869583130e-02 3.145120441913604736e-01 2.937267161905765533e-02 -1.263113021850585938e-01 -8.333948999643325806e-02 1.800892055034637451e-01 1.571128666400909424e-01 2.842230796813964844e-01 3.115991503000259399e-02 1.473660320043563843e-01 -1.144523397088050842e-01 9.231392294168472290e-02 -7.757915556430816650e-02 -1.444856077432632446e-01 -4.107191413640975952e-02 1.318120956420898438e-01 1.621527820825576782e-01 1.792135536670684814e-01 1.844898797571659088e-02 -5.988541990518569946e-02 -1.995635479688644409e-01 6.295494735240936279e-02 -1.606215834617614746e-01 2.856786251068115234e-01 1.167021691799163818e-01 3.116665780544281006e-01
-2.924696505069732666e-01 -1.786138713359832764e-01 -3.718502819538116455e-02 -8.723728358745574951e-02 8.394593000411987305e-02 1.950151473283767700e-01 2.542456984519958496e-01 1.785447001457214355e-01 5.741661041975021362e-02 1.843709871172904968e-02 -2.474080026149749756e-01 -2.826233580708503723e-02 -3.240655362606048584e-02 -1.459055542945861816e-01 2.064348012208938599e-01 -2.050648778676986694e-01 -7.387981563806533813e-02 -1.133640781044960022e-01 9.676070883870124817e-03 9.134158492088317871e-03 -1.799846440553665161e-01 2.566816285252571106e-02 -1.798598319292068481e-01 1.608413010835647583e-01 1.526681780815124512e-01 -1.279978603124618530e-01 -1.005470976233482361e-01 2.717973887920379639e-01 2.760022878646850586e-01 1.980462074279785156e-01 2.624299824237823486e-01 3.763160407543182373e-01
-4.256289824843406677e-02 3.728342056274414062e-02 -2.063755989074707031e-01 -1.025491356849670410e-01 1.300040036439895630e-01 1.653766036033630371e-01 1.248092278838157654e-01 1.510968506336212158e-01 -1.192823648452758789e-01 1.523590683937072754e-01 -8.050972968339920044e-02 -1.735991449095308781e-03 -3.387650102376937866e-02 -4.968240857124328613e-02 2.105611711740493774e-01 -2.144803553819656372e-01 -1.099586859345436096e-01 2.924760580062866211e-01 2.311048507690429688e-01 1.388287097215652466e-01 -2.111047971993684769e-03 2.894285917282104492e-01 1.300438642501831055e-01 2.018365114927291870e-01 2.517878711223602295e-01 -1.372388899326324463e-01 -2.407557070255279541e-01 1.689112782478332520e-01 3.592244684696197510e-01 2.367496192455291748e-01 3.870679438114166260e-02 2.368488609790802002e-01
-4.669114202260971069e-02 -1.792958527803421021e-01 7.787272334098815918e-02 -1.922766566276550293e-01 1.455431282520294189e-01 -6.593861430883407593e-02 3.926011025905609131e-01 -7.710968703031539917e-02 1.747290045022964478e-01 2.749333716928958893e-02 -4.682428538799285889e-01 -1.278560757637023926e-01 -5.357600376009941101e-02 1.262901127338409424e-01 1.564358323812484741e-01 -2.691490352153778076e-01 -1.105334684252738953e-01 -1.138583719730377197e-01 -8.764123916625976562e-02 -2.331591695547103882e-01 -1.409000307321548462e-01 1.117093712091445923e-01 -1.982757151126861572e-01 2.465964704751968384e-01 1.419455260038375854e-01 -5.820060893893241882e-02 -5.662421882152557373e-02 1.937635801732540131e-02 1.988250948488712311e-02 1.446428298950195312e-01 -1.305099856108427048e-02 2.934683561325073242e-01
-1.339670121669769287e-01 7.928795367479324341e-02 -1.090497821569442749e-01 1.396227926015853882e-01 1.957991570234298706e-01 2.207877635955810547e-01 1.683323234319686890e-01 1.848541051149368286e-01 2.435243427753448486e-01 -2.333591133356094360e-01 -7.437795400619506836e-02 -8.557207882404327393e-02 -1.861393153667449951e-01 1.117334440350532532e-01 1.848719641566276550e-02 -3.358113765716552734e-01 -2.688206732273101807e-01 7.622676342725753784e-02 1.007632911205291748e-01 3.828960703685879707e-03 1.289755403995513916e-01 -6.722568720579147339e-02 5.767669528722763062e-02 4.193917512893676758e-01 1.747577041387557983e-01 3.348441794514656067e-02 -1.288233101367950439e-01 9.673228114843368530e-02 1.696408390998840332e-01 2.459425926208496094e-01 -5.803855601698160172e-03 2.690790295600891113e-01
-2.525738179683685303e-01 -4.937042668461799622e-02 4.432540386915206909e-02 2.571093291044235229e-02 3.051799833774566650e-01 2.063186168670654297e-01 2.754644677042961121e-02 1.313703227788209915e-02 -8.072704076766967773e-02 -4.164286702871322632e-02 -1.415133774280548096e-01 -5.183250457048416138e-02 1.308441627770662308e-03 -1.250835955142974854e-01 -7.576555013656616211e-02 1.635012589395046234e-02 -4.999511837959289551e-01 -9.262387454509735107e-02 1.929580792784690857e-02 -1.598505228757858276e-01 -1.811221837997436523e-01 1.196398958563804626e-01 -2.033253014087677002e-01 3.212687969207763672e-01 1.853397488594055176e-01 -5.038901045918464661e-02 -3.420547842979431152e-01 1.951720267534255981e-01 7.323894649744033813e-02 1.825175285339355469e-01 -1.587189882993698120e-01 9.954994916915893555e-02
-2.770137190818786621e-01 5.584575608372688293e-02 -1.417111307382583618e-01 -1.142144203186035156e-02 1.836122721433639526e-01 7.841469720005989075e-03 1.068061813712120056e-01 2.945727109909057617e-02 -9.479617327451705933e-02 -7.648305594921112061e-02 -6.713036913424730301e-03 7.801817357540130615e-02 1.882066428661346436e-01 -1.938285529613494873e-01 -9.782167524099349976e-02 -1.230264380574226379e-01 -3.302796781063079834e-01 2.310215979814529419e-01 -2.413346618413925171e-01 2.226796746253967285e-01 2.388810515403747559e-01 1.792537719011306763e-01 7.955579459667205811e-02 2.763946056365966797e-01 2.230611592531204224e-01 -3.820024728775024414e-01 -1.102710217237472534e-01 2.258116900920867920e-01 -1.117585301399230957e-01 4.744356870651245117e-02 9.198073297739028931e-02 1.047885194420814514e-01
9.629757702350616455e-02 -1.381211876869201660e-01 -1.834975779056549072e-01 -3.859041035175323486e-01 3.150779902935028076e-01 2.168946154415607452e-02 3.001379072666168213e-01 3.850885108113288879e-02 -4.810797423124313354e-02 8.564317971467971802e-02 -2.593548893928527832e-01 1.683665090240538120e-03 -1.574148982763290405e-02 1.402476280927658081e-01 3.656160831451416016e-02 -1.225864663720130920e-01 -1.157828271389007568e-01 -8.198463171720504761e-02 -1.036199033260345459e-01 -1.601938605308532715e-01 -9.518860280513763428e-02 2.204374372959136963e-01 -5.525191314518451691e-03 1.110800355672836304e-01 2.895427308976650238e-02 -1.873958408832550049e-01 1.447087712585926056e-02 3.500438481569290161e-02 2.052525728940963745e-01 3.514939844608306885e-01 2.642635405063629150e-01 2.917119860649108887e-01
-8.784476667642593384e-02 -1.812754571437835693e-01 5.014505237340927124e-02 -1.109096631407737732e-01 -6.054174527525901794e-02 8.889654278755187988e-02 2.299750149250030518e-01 3.558415919542312622e-02 5.219371914863586426e-01 5.564915016293525696e-03 -5.029476433992385864e-02 1.086555537767708302e-03 3.826363012194633484e-02 2.683513462543487549e-01 1.492701172828674316e-01 1.542450785636901855e-01 -1.920205354690551758e-01 2.547515630722045898e-01 -6.971446424722671509e-02 -1.017916202545166016e-01 -1.383153945207595825e-01 9.233672916889190674e-02 1.883559674024581909e-02 8.361686766147613525e-02 1.344101876020431519e-01 -2.339155972003936768e-01 -2.163939177989959717e-01 1.307005584239959717e-01 -3.813853487372398376e-02 3.019495904445648193e-01 -2.074124813079833984e-01 2.449881434440612793e-01
8.567448705434799194e-03 -9.012783318758010864e-02 -3.339222818613052368e-02 -2.820976674556732178e-01 9.494878351688385010e-02 -2.480381429195404053e-01 -6.915374100208282471e-02 1.679001301527023315e-01 3.269820809364318848e-01 8.405250310897827148e-02 -2.297545373439788818e-01 1.466545611619949341e-01 -2.066171616315841675e-01 8.608574047684669495e-03 -1.809182693250477314e-03 6.844311952590942383e-02 -3.481611013412475586e-01 1.811362653970718384e-01 -9.724179655313491821e-02 -1.361825019121170044e-01 1.756032854318618774e-01 4.099156558513641357e-01 7.482420653104782104e-02 1.172520499676465988e-02 2.679837942123413086e-01 -6.817192584276199341e-02 -5.902231857180595398e-02 8.888515084981918335e-02 1.393283009529113770e-01 1.338901966810226440e-01 5.153693631291389465e-02 2.395740747451782227e-01
-2.089635580778121948e-01 -8.538050949573516846e-02 -1.808416694402694702e-01 -2.200071513652801514e-02 3.623369149863719940e-03 9.721758216619491577e-02 8.655069023370742798e-02 3.828894346952438354e-02 1.094022020697593689e-01 -7.623182982206344604e-02 -3.871747553348541260e-01 -3.050964698195457458e-02 -8.266872167587280273e-02 -1.047868207097053528e-01 6.275612115859985352e-02 -1.789017319679260254e-01 -3.145651221275329590e-01 2.369604073464870453e-02 -1.959837973117828369e-01 -2.434854954481124878e-02 -1.406571567058563232e-01 -1.757241487503051758e-01 -1.654102802276611328e-01 3.422512710094451904e-01 2.986101210117340088e-01 -1.260938402265310287e-02 -1.326206326484680176e-02 3.086338043212890625e-01 -1.820636331103742123e-03 2.833202183246612549e-01 -2.170110791921615601e-01 1.710585057735443115e-01
-8.949992246925830841e-03 1.123174279928207397e-02 -3.707031160593032837e-02 2.385422587394714355e-02 1.046770438551902771e-01 -1.972125470638275146e-01 -3.857459407299757004e-03 3.004249185323715210e-02 2.478456497192382812e-01 -2.472979128360748291e-01 -6.548874825239181519e-02 2.422659099102020264e-01 1.598641872406005859e-01 2.206688225269317627e-01 3.222983777523040771e-01 -1.103208437561988831e-01 -4.215309768915176392e-02 -9.500078856945037842e-02 -3.550569117069244385e-01 1.969713717699050903e-02 5.349644273519515991e-02 9.712646156549453735e-02 -2.189420461654663086e-01 2.817036807537078857e-01 -1.114731803536415100e-01 -4.009020626544952393e-01 -1.527517586946487427e-01 -9.142430126667022705e-02 1.268863677978515625e-01 1.480429172515869141e-01 2.892470732331275940e-02 2.251273691654205322e-01
-1.579710654914379120e-02 -2.366100624203681946e-02 -2.349263578653335571e-01 -2.768280506134033203e-01 3.325164616107940674e-01 2.699269726872444153e-02 2.056084871292114258e-01 -2.044969797134399414e-02 1.085590794682502747e-01 1.726595312356948853e-01 -2.866178750991821289e-01 1.788492053747177124e-01 -1.625211723148822784e-02 -1.803411841392517090e-01 -1.505876928567886353e-01 -8.185955137014389038e-02 -2.456721067428588867e-01 -9.843184053897857666e-02 -3.234874457120895386e-02 5.854166299104690552e-02 -1.722858473658561707e-02 5.507079139351844788e-02 -2.090579085052013397e-02 1.167719140648841858e-01 2.036009728908538818e-01 -2.824089825153350830e-01 -1.941938847303390503e-01 1.660694777965545654e-01 2.810730934143066406e-01 4.660892591346055269e-04 2.898249924182891846e-01 2.325096130371093750e-01
-7.590588927268981934e-02 -1.219858229160308838e-01 -4.326726496219635010e-02 -9.742581099271774292e-02 -1.104384940117597580e-02 -8.699686080217361450e-02 -7.354031503200531006e-02 9.013971686363220215e-02 2.049113959074020386e-01 -2.121327966451644897e-01 -3.174191415309906006e-01 4.754023253917694092e-02 7.130869477987289429e-02 -1.087695360183715820e-01 1.052335873246192932e-01 -2.267215549945831299e-01 -3.901135325431823730e-01 -1.417048275470733643e-01 -1.901207715272903442e-01 -1.852321177721023560e-01 -1.735663972795009613e-02 8.788547664880752563e-02 -7.587281614542007446e-02 -1.939715892076492310e-01 1.004305668175220490e-02 -6.939708441495895386e-02 -3.501360714435577393e-01 4.541126787662506104e-01 1.712777465581893921e-02 5.987536162137985229e-02 4.180827736854553223e-02 2.094855904579162598e-01
-1.720294654369354248e-01 -4.296163097023963928e-02 -1.145312488079071045e-01 -2.234293818473815918e-01 -1.118738874793052673e-01 7.056301087141036987e-02 -1.249004602432250977e-01 1.149143502116203308e-01 6.765443086624145508e-02 -1.693699359893798828e-01 5.035601556301116943e-02 4.706395417451858521e-02 -2.195159494876861572e-01 -1.608553230762481689e-01 -6.023337692022323608e-02 7.973044365644454956e-02 -7.486071437597274780e-02 8.342569321393966675e-02 -1.013362109661102295e-01 1.366502046585083008e-01 2.578204125165939331e-02 3.209090530872344971e-01 -6.847885996103286743e-02 2.881643772125244141e-01 5.274599790573120117e-02 -2.709568142890930176e-01 -4.334527254104614258e-01 -1.651919782161712646e-01 -3.241466283798217773e-01 2.331628650426864624e-01 9.878389537334442139e-02 2.090830802917480469e-01
-7.397030014544725418e-03 2.222770154476165771e-01 -6.885579973459243774e-02 -1.050021126866340637e-01 3.464410305023193359e-01 2.201821058988571167e-01 -1.807239651679992676e-01 2.634186148643493652e-01 6.050987541675567627e-02 7.871842384338378906e-02 -2.265500277280807495e-01 6.090827658772468567e-02 -3.756198659539222717e-02 -1.083614826202392578e-01 -3.861587122082710266e-02 1.753144024405628443e-04 -3.107394278049468994e-01 1.330993324518203735e-01 -6.937990430742502213e-03 -1.561234444379806519e-01 -3.227281942963600159e-02 1.179179027676582336e-01 -1.310622692108154297e-01 6.062499806284904480e-02 7.547676563262939453e-02 -2.333191484212875366e-01 8.850929141044616699e-02 2.924523651599884033e-01 3.777368366718292236e-01 3.054614067077636719e-01 -3.742234781384468079e-02 1.389152556657791138e-01
-1.079613436013460159e-02 1.774131953716278076e-01 -1.499231904745101929e-01 -2.854936420917510986e-01 -2.050896137952804565e-01 9.687656164169311523e-02 9.999715536832809448e-02 1.567884087562561035e-01 4.665213823318481445e-01 3.424152731895446777e-02 -1.569586247205734253e-01 -2.483048476278781891e-02 1.254508048295974731e-01 1.298511475324630737e-01 -3.667107596993446350e-02 -3.316297009587287903e-02 -8.190936595201492310e-02 7.954223453998565674e-02 -7.427378091961145401e-03 -2.089252322912216187e-01 2.011477947235107422e-01 3.208065032958984375e-01 1.765746250748634338e-02 2.568735927343368530e-02 1.685214787721633911e-01 -7.221656292676925659e-02 -2.469704300165176392e-01 2.497499436140060425e-01 1.184080243110656738e-01 3.091829419136047363e-01 6.301348656415939331e-02 1.662087440490722656e-01
-4.023544862866401672e-02 5.846810713410377502e-02 1.619919203221797943e-02 -1.816321909427642822e-01 -1.704574972391128540e-01 -1.677551679313182831e-02 2.924037873744964600e-01 2.351519465446472168e-01 1.066548004746437073e-01 -1.952010542154312134e-01 1.400418579578399658e-01 1.781873106956481934e-01 -3.301916643977165222e-02 1.298015862703323364e-01 -8.507392555475234985e-02 5.959137156605720520e-02 -3.111793696880340576e-01 2.498936504125595093e-01 -1.267210543155670166e-01 -4.814829304814338684e-02 4.308696836233139038e-02 -1.204452142119407654e-01 -2.910982668399810791e-01 -1.917542517185211182e-02 2.984061539173126221e-01 -9.471776336431503296e-02 4.430834576487541199e-02 2.724986970424652100e-01 2.446948364377021790e-02 2.948735654354095459e-01 1.383153349161148071e-01 3.193204700946807861e-01
-1.931043267250061035e-01 -1.571549661457538605e-02 -7.463639229536056519e-02 -1.589363366365432739e-01 2.327053099870681763e-01 -2.432281896471977234e-02 -9.767029434442520142e-02 -4.441526532173156738e-02 2.802929580211639404e-01 1.287168264389038086e-01 -4.002908617258071899e-02 2.496562711894512177e-02 9.057870507240295410e-02 1.425227373838424683e-01 -7.951234281063079834e-02 -1.667439043521881104e-01 -2.559190616011619568e-02 5.108419656753540039e-01 -3.505304083228111267e-02 7.291533797979354858e-02 -6.792335212230682373e-02 1.871943324804306030e-01 -2.454353123903274536e-01 1.474072784185409546e-01 2.918131882324814796e-03 -2.600845694541931152e-01 -3.997905254364013672e-01 -1.411107331514358521e-01 -3.677727654576301575e-02 1.949298679828643799e-01 1.663560420274734497e-01 3.423346951603889465e-02
-1.054175719618797302e-01 -2.332271821796894073e-02 -2.812234759330749512e-01 -2.973309159278869629e-01 4.521171376109123230e-02 -7.318149507045745850e-02 1.843020468950271606e-01 1.495103389024734497e-01 1.357612852007150650e-02 -1.958154290914535522e-01 1.149722933769226074e-01 -8.579877763986587524e-02 -2.303385585546493530e-01 9.471569210290908813e-02 5.871044844388961792e-02 1.820004731416702271e-01 -1.935323774814605713e-01 9.963893145322799683e-02 -1.380737423896789551e-01 -7.125299423933029175e-02 1.258179694414138794e-01 2.202216386795043945e-01 -2.132909297943115234e-01 2.843121290206909180e-01 -1.675255447626113892e-01 -2.017256319522857666e-01 -1.326669305562973022e-01 -2.679513990879058838e-01 9.988605976104736328e-02 -3.193426504731178284e-02 2.056797444820404053e-01 3.546673655509948730e-01
-1.746801882982254028e-01 -1.806904077529907227e-01 -1.173391938209533691e-01 -3.257441893219947815e-02 1.413649171590805054e-01 -3.601193195208907127e-03 -1.920215189456939697e-01 -1.143333017826080322e-01 6.647278368473052979e-02 2.978388033807277679e-02 -4.352990090847015381e-01 2.199277095496654510e-02 3.354050219058990479e-02 3.183762729167938232e-01 -1.647570133209228516e-01 -1.386712044477462769e-01 -3.313783928751945496e-02 -2.360229343175888062e-01 1.216972991824150085e-02 5.666825175285339355e-02 -1.457404345273971558e-01 -3.043420426547527313e-02 -9.911088645458221436e-02 4.749125540256500244e-01 1.552289351820945740e-02 -1.249163895845413208e-01 -1.764794066548347473e-02 2.715803384780883789e-01 9.995029866695404053e-02 2.758790850639343262e-01 3.061553835868835449e-02 1.152578890323638916e-01
-2.773376405239105225e-01 -1.261207461357116699e-01 -2.476332634687423706e-01 -6.834940612316131592e-02 -2.326510250568389893e-01 -1.184951514005661011e-02 2.692564949393272400e-02 -1.800940372049808502e-02 3.047991693019866943e-01 1.801281869411468506e-01 -9.779250621795654297e-02 -1.071829199790954590e-01 2.084165513515472412e-01 1.774655580520629883e-01 -1.268436312675476074e-01 7.349485903978347778e-02 -2.158643491566181183e-02 2.004547268152236938e-01 6.424017995595932007e-02 -9.794890880584716797e-02 1.459719985723495483e-01 1.207068338990211487e-01 8.342736214399337769e-02 4.349122196435928345e-02 9.796289354562759399e-02 -2.040179371833801270e-01 -3.348608016967773438e-01 1.416706740856170654e-01 1.725936084985733032e-01 3.876445889472961426e-01 -2.514612115919589996e-02 2.825503349304199219e-01
-2.242944538593292236e-01 -9.783414751291275024e-02 -3.008121550083160400e-01 -5.076039955019950867e-02 -2.804127149283885956e-02 3.911191970109939575e-02 -1.464096456766128540e-01 2.568492200225591660e-03 -2.369972690939903259e-02 8.334333449602127075e-02 -1.480377614498138428e-01 1.452274806797504425e-02 1.131306439638137817e-01 3.691613674163818359e-01 -1.723803281784057617e-01 7.128726691007614136e-02 2.188039012253284454e-02 1.194225698709487915e-01 -1.194642558693885803e-01 -3.030551970005035400e-01 -3.091236948966979980e-01 2.639869451522827148e-01 -1.634109183214604855e-03 4.120388329029083252e-01 1.249758824706077576e-01 -1.987173855304718018e-01 1.240597665309906006e-02 7.866671681404113770e-02 2.238484658300876617e-02 6.171954795718193054e-02 1.124232336878776550e-01 2.747889161109924316e-01
-2.215961366891860962e-01 -1.395542919635772705e-01 -3.001737296581268311e-01 -6.331088393926620483e-02 6.250382214784622192e-02 1.017711982131004333e-01 -1.079225614666938782e-01 1.714652962982654572e-02 6.601692736148834229e-02 6.674871593713760376e-02 -4.159637987613677979e-01 -2.902387678623199463e-01 -2.449821382761001587e-01 6.927835196256637573e-02 -9.939616918563842773e-02 1.383867301046848297e-02 -2.102394402027130127e-01 2.863912843167781830e-02 3.227688372135162354e-03 1.439823061227798462e-01 -2.353581935167312622e-01 -6.029768660664558411e-02 -1.632405072450637817e-01 1.892486065626144409e-01 1.561982743442058563e-02 -2.889162600040435791e-01 2.328343875706195831e-02 2.160395979881286621e-01 1.998027563095092773e-01 3.198342025279998779e-01 6.646395474672317505e-02 7.292766124010086060e-02
-1.582363843917846680e-01 -3.264427185058593750e-01 2.147017605602741241e-02 -1.329279094934463501e-01 -8.877473324537277222e-02 2.427235990762710571e-01 1.606345027685165405e-01 -2.071364074945449829e-01 1.789583265781402588e-01 1.615090072154998779e-01 -4.622176587581634521e-01 3.598561584949493408e-01 4.874236136674880981e-02 1.199740637093782425e-02 -3.958255425095558167e-02 -1.322205513715744019e-01 -2.145465910434722900e-01 1.575593352317810059e-01 -1.192543059587478638e-01 -6.173755228519439697e-02 -7.614877540618181229e-03 1.655638217926025391e-02 -3.198733925819396973e-02 1.603932976722717285e-01 2.303972095251083374e-01 1.740214526653289795e-01 -2.227470278739929199e-01 6.061226502060890198e-02 4.629508778452873230e-02 1.059081628918647766e-01 -6.666426360607147217e-02 1.466602683067321777e-01
3.116910532116889954e-02 -1.179408133029937744e-01 -3.047198355197906494e-01 -8.348491787910461426e-02 -1.568171679973602295e-01 1.138337254524230957e-01 1.418558210134506226e-01 -1.971665769815444946e-01 1.018418446183204651e-01 1.030737310647964478e-01 -3.863826096057891846e-01 2.474409341812133789e-01 1.215313971042633057e-01 1.129280477762222290e-01 1.377752423286437988e-01 -2.636665999889373779e-01 -2.426692396402359009e-01 2.129714749753475189e-02 -1.874001622200012207e-01 -5.086394771933555603e-02 1.048560142517089844e-01 1.153359562158584595e-01 2.441043965518474579e-02 1.719295531511306763e-01 7.416461594402790070e-03 -6.812756508588790894e-02 -1.027984023094177246e-01 1.530296951532363892e-01 1.002691611647605896e-01 4.153256714344024658e-01 2.381742000579833984e-01 1.083922758698463440e-01
-1.734107136726379395e-01 2.690901421010494232e-02 -2.139432579278945923e-01 1.866061985492706299e-02 1.900479644536972046e-01 -2.291956245899200439e-01 -9.861634671688079834e-02 9.704492986202239990e-02 2.271338105201721191e-01 1.926675625145435333e-02 -1.625737547874450684e-01 1.800582557916641235e-01 1.249957550317049026e-02 1.662252694368362427e-01 -1.428530663251876831e-01 -1.020982041954994202e-01 -2.657939866185188293e-02 3.461585938930511475e-01 -2.323799533769488335e-03 5.913887172937393188e-02 6.651901453733444214e-02 7.731673121452331543e-02 -3.542028367519378662e-01 3.963861167430877686e-01 6.234910711646080017e-02 -1.259284019470214844e-01 -4.222334623336791992e-01 -1.052707806229591370e-02 2.347571961581707001e-02 -8.777357637882232666e-02 1.464758068323135376e-01 3.155267238616943359e-02
1.039084270596504211e-01 2.203148156404495239e-01 -1.769805103540420532e-01 -1.879846006631851196e-01 1.718501746654510498e-01 7.936275005340576172e-02 6.027767434716224670e-02 1.628892868757247925e-01 1.636757552623748779e-01 -3.853849321603775024e-02 4.717927798628807068e-02 -1.601900905370712280e-01 -4.939933866262435913e-02 2.316059917211532593e-01 -1.511958539485931396e-01 9.869306534528732300e-02 -7.701706141233444214e-02 1.972678005695343018e-01 -1.579402238130569458e-01 6.012882664799690247e-02 -4.463008046150207520e-02 3.342969417572021484e-01 -2.546799778938293457e-01 1.245568543672561646e-01 8.694168925285339355e-02 -2.149268388748168945e-01 -1.012130826711654663e-02 3.479261398315429688e-01 -1.593959480524063110e-01 2.155754268169403076e-01 8.228307217359542847e-02 3.769296109676361084e-01
-2.884316444396972656e-02 -3.722763806581497192e-02 -1.817024499177932739e-01 -4.590355753898620605e-01 3.107740879058837891e-01 5.297000706195831299e-02 1.296234726905822754e-01 7.903716713190078735e-02 -7.920034229755401611e-02 1.500840485095977783e-01 -3.267878293991088867e-01 1.819582879543304443e-01 5.892164632678031921e-02 -1.384712755680084229e-01 -1.838825643062591553e-01 -6.962727755308151245e-02 -1.049959808588027954e-01 -4.606987535953521729e-02 4.462937638163566589e-02 1.175112128257751465e-01 3.092503175139427185e-02 9.442739188671112061e-02 -5.696672573685646057e-02 1.405590325593948364e-01 1.555447280406951904e-01 -2.556462585926055908e-01 -1.329832375049591064e-01 5.382048711180686951e-02 1.706647127866744995e-01 2.339600920677185059e-01 3.556779623031616211e-01 1.388898193836212158e-01
-5.024482309818267822e-02 5.778647959232330322e-02 -6.203213706612586975e-02 -7.120269536972045898e-02 2.009706199169158936e-01 -7.040330767631530762e-02 -7.780460268259048462e-02 2.721879780292510986e-01 3.835327550768852234e-02 -1.852040924131870270e-02 -1.484105642884969711e-02 2.850910425186157227e-01 -5.501675233244895935e-02 2.112755551934242249e-03 4.318799823522567749e-02 1.556126326322555542e-01 -2.332038432359695435e-01 6.559918075799942017e-02 -1.749871373176574707e-01 1.631718426942825317e-01 1.853991067036986351e-03 1.005039215087890625e-01 7.347953505814075470e-03 2.141769230365753174e-02 4.617116600275039673e-02 -2.720651924610137939e-01 9.334038943052291870e-03 4.316443502902984619e-01 3.964307606220245361e-01 2.779470682144165039e-01 3.285066783428192139e-01 1.259994357824325562e-01
-2.537354230880737305e-01 -5.878876522183418274e-02 4.065657407045364380e-02 -1.399120539426803589e-01 2.702192664146423340e-01 5.908478051424026489e-02 7.989499717950820923e-02 -9.723527729511260986e-02 1.107727065682411194e-01 -1.885176301002502441e-01 -9.656852483749389648e-02 1.060984842479228973e-02 2.015679925680160522e-01 4.803085029125213623e-01 1.999531835317611694e-01 -5.815648287534713745e-02 9.625363349914550781e-02 6.900338828563690186e-02 -3.376653790473937988e-01 -1.008577942848205566e-01 -1.256821751594543457e-01 1.808219999074935913e-01 -2.147420346736907959e-01 2.199748158454895020e-01 -5.997869372367858887e-02 -1.565053611993789673e-01 -1.936732977628707886e-01 -8.839569985866546631e-02 2.166611254215240479e-01 6.079806014895439148e-02 2.009125202894210815e-01 3.191730380058288574e-02
2.345769852399826050e-01 1.335515379905700684e-01 -6.189107894897460938e-02 -2.980104684829711914e-01 -1.966504938900470734e-02 -3.674768283963203430e-02 1.581199616193771362e-01 5.335464701056480408e-02 2.835636138916015625e-01 -7.689148932695388794e-02 -2.056093961000442505e-01 -7.564884424209594727e-02 -1.268682181835174561e-01 2.462092489004135132e-01 8.273771405220031738e-02 4.193665459752082825e-03 5.933048203587532043e-03 1.019191667437553406e-01 -2.672598659992218018e-01 -1.768173575401306152e-01 1.084286049008369446e-01 7.726428657770156860e-02 8.323287963867187500e-02 -6.808582693338394165e-02 1.539103686809539795e-01 -2.352769672870635986e-01 -4.677670300006866455e-01 2.146231383085250854e-01 -3.915816918015480042e-02 2.616840898990631104e-01 -3.606120124459266663e-02 1.714201122522354126e-01
-6.001266092061996460e-02 -1.492762118577957153e-01 5.204060301184654236e-02 -2.050537168979644775e-01 1.540048271417617798e-01 -3.247030377388000488e-01 1.298796236515045166e-01 -7.440812140703201294e-02 1.182061657309532166e-01 -2.635992132127285004e-02 -4.624694213271141052e-02 3.367178142070770264e-01 2.378135174512863159e-02 3.041501045227050781e-01 4.211327526718378067e-03 1.169835776090621948e-02 -7.162394374608993530e-02 1.805113852024078369e-01 -2.430850826203823090e-02 -1.451459527015686035e-01 1.741853654384613037e-01 1.155732572078704834e-01 -1.480086799710988998e-02 8.342784643173217773e-02 4.590483605861663818e-01 -3.442888557910919189e-01 -1.913627833127975464e-01 1.485585235059261322e-02 7.119359821081161499e-02 9.047018736600875854e-02 -5.117923766374588013e-02 2.493381798267364502e-01
-2.009239345788955688e-01 -3.949426859617233276e-02 -1.571240723133087158e-01 -1.056084036827087402e-01 -2.719053030014038086e-01 9.887280873954296112e-03 6.939706206321716309e-02 -1.816469430923461914e-01 3.037664592266082764e-01 9.990210086107254028e-02 -1.147814914584159851e-01 2.250600792467594147e-02 1.615103632211685181e-01 1.162603795528411865e-01 -2.783318422734737396e-02 8.608904480934143066e-02 -9.980244934558868408e-02 1.983183920383453369e-01 1.984712779521942139e-01 -1.523990780115127563e-01 8.029733784496784210e-03 2.371306419372558594e-01 -1.686471402645111084e-01 5.305302888154983521e-02 3.054731488227844238e-01 -7.224956899881362915e-02 -4.014892280101776123e-01 3.192475438117980957e-01 1.735051274299621582e-01 2.120591253042221069e-01 1.737575978040695190e-02 1.009084954857826233e-01
-3.745108842849731445e-01 7.916737347841262817e-02 9.598590433597564697e-02 -2.219442725181579590e-01 -9.480620920658111572e-02 5.856220796704292297e-02 -5.068307369947433472e-02 1.631865799427032471e-01 -6.810785830020904541e-02 -2.216311991214752197e-01 -1.630670158192515373e-03 1.188750565052032471e-01 -3.296530246734619141e-01 -1.273964047431945801e-01 9.675511717796325684e-02 -8.581919968128204346e-02 -5.868535861372947693e-02 1.478686183691024780e-01 -2.089269906282424927e-01 9.338299930095672607e-02 -8.024085313081741333e-02 1.036597490310668945e-01 -1.172785460948944092e-01 7.191742956638336182e-02 1.730363219976425171e-01 -3.386447727680206299e-01 -2.416507005691528320e-01 -2.440003119409084320e-02 -3.082100450992584229e-01 2.543998956680297852e-01 8.406739681959152222e-02 2.442992180585861206e-01
-2.422342300415039062e-01 -4.633628122974187136e-04 -9.361741691827774048e-02 5.543144047260284424e-02 2.003871202468872070e-01 2.668864130973815918e-01 2.253982722759246826e-01 -1.574003696441650391e-01 7.669799029827117920e-02 -1.504618823528289795e-01 -1.686326116323471069e-01 -1.265597939491271973e-01 -3.083032667636871338e-01 6.924764811992645264e-02 -3.316360712051391602e-01 -1.001620441675186157e-01 -2.828525006771087646e-01 1.475663948804140091e-02 4.426966235041618347e-02 2.739443816244602203e-02 -7.340889424085617065e-02 1.433560345321893692e-02 2.718616276979446411e-02 2.634119093418121338e-01 2.624637186527252197e-01 1.502722352743148804e-01 -1.946126222610473633e-01 4.060654714703559875e-02 1.371710449457168579e-01 2.466199100017547607e-01 1.962346881628036499e-01 2.046852856874465942e-01
-1.718626469373703003e-01 -1.255003660917282104e-01 -1.175199225544929504e-01 -1.110927537083625793e-01 5.393012985587120056e-02 1.315470933914184570e-01 2.314020544290542603e-01 -5.155117809772491455e-02 2.753795385360717773e-01 3.435231745243072510e-02 -1.164599284529685974e-01 1.820204854011535645e-01 -2.457783669233322144e-01 -9.906611591577529907e-02 -4.800504148006439209e-01 -6.749603152275085449e-02 -2.951700091361999512e-01 -2.846894413232803345e-02 -7.926149666309356689e-02 2.971213869750499725e-02 -4.688119888305664062e-02 2.603746950626373291e-01 -1.307771503925323486e-01 3.062201142311096191e-01 5.483208224177360535e-02 1.168985068798065186e-01 -9.715397655963897705e-02 1.877095997333526611e-01 3.064711391925811768e-02 6.525450944900512695e-02 2.713320553302764893e-01 8.413016051054000854e-02
2.713520452380180359e-02 9.708360582590103149e-02 -1.131007894873619080e-01 -2.600435614585876465e-01 1.611285358667373657e-01 -3.187244236469268799e-01 5.670259892940521240e-02 2.227457463741302490e-01 2.202274054288864136e-01 -5.211894959211349487e-02 1.882872432470321655e-01 1.798744350671768188e-01 3.421274945139884949e-02 2.077530622482299805e-01 -1.531223058700561523e-01 9.507492068223655224e-04 -1.687286980450153351e-02 8.906572312116622925e-02 -1.690872311592102051e-01 -2.174418792128562927e-02 -2.444329410791397095e-01 7.352890819311141968e-02 -3.056594431400299072e-01 1.170233115553855896e-01 2.084539532661437988e-01 -1.325106248259544373e-02 -2.226933240890502930e-01 3.018788099288940430e-01 -1.313598155975341797e-01 3.156759440898895264e-01 5.778803676366806030e-02 1.675959080457687378e-01
-7.031629979610443115e-02 -7.141116261482238770e-02 -4.473652318120002747e-02 -1.339216977357864380e-01 -5.380483716726303101e-02 -3.462736606597900391e-01 1.205558702349662781e-01 1.606123447418212891e-01 1.372246295213699341e-01 4.075530916452407837e-03 -1.221588850021362305e-01 2.127353101968765259e-01 1.278256922960281372e-01 1.064359024167060852e-01 -3.470786213874816895e-01 7.772904634475708008e-02 -5.572014302015304565e-02 -7.941544055938720703e-03 -1.047949939966201782e-01 -2.128181308507919312e-01 8.594409562647342682e-03 1.779253408312797546e-02 -9.292387403547763824e-03 7.175844907760620117e-02 4.211430549621582031e-01 9.709700942039489746e-02 -4.303195774555206299e-01 -1.028801780194044113e-02 7.957994937896728516e-02 2.448050081729888916e-01 1.082918867468833923e-01 2.419970482587814331e-01
1.241184100508689880e-01 7.194615900516510010e-02 -6.481873244047164917e-02 -3.735529184341430664e-01 1.823040395975112915e-01 1.777497492730617523e-02 2.563738226890563965e-01 1.767358779907226562e-01 1.969836652278900146e-01 -1.191154196858406067e-01 -2.382300421595573425e-02 6.494225561618804932e-02 9.005970507860183716e-02 -2.696104943752288818e-01 7.271228730678558350e-02 1.977309435606002808e-01 -2.922566831111907959e-01 2.369461655616760254e-01 -6.189805641770362854e-02 1.392713189125061035e-01 -3.205698728561401367e-01 3.059939444065093994e-01 -6.460235267877578735e-02 -3.595181182026863098e-02 1.447782516479492188e-01 -2.125925123691558838e-01 -2.077090144157409668e-01 7.588255219161510468e-03 1.167507097125053406e-01 -2.271943259984254837e-03 1.642884463071823120e-01 -7.461880892515182495e-02
8.318002521991729736e-02 -3.951015695929527283e-02 -1.665921658277511597e-01 -3.998461663722991943e-01 1.333414465188980103e-01 1.096270605921745300e-01 3.094954788684844971e-01 6.333856284618377686e-02 4.166780412197113037e-02 6.856992095708847046e-02 -2.805568277835845947e-01 -8.790031820535659790e-02 -1.163240745663642883e-01 7.007926702499389648e-02 -3.577177599072456360e-02 -1.841476410627365112e-01 -1.544719040393829346e-01 -1.418221555650234222e-02 -1.111641973257064819e-01 -1.289749890565872192e-01 1.207841560244560242e-01 3.049763143062591553e-01 -1.969091743230819702e-01 1.971856206655502319e-01 -1.342625077813863754e-02 -2.958370745182037354e-01 4.811601340770721436e-02 -2.246796898543834686e-02 1.517677754163742065e-01 1.413126736879348755e-01 3.203453719615936279e-01 2.309338599443435669e-01
1.903948746621608734e-02 -3.546994552016258240e-02 -5.064802616834640503e-02 1.212591007351875305e-01 2.857831418514251709e-01 -3.433149307966232300e-02 1.407076120376586914e-01 1.905235461890697479e-02 9.780449420213699341e-02 -1.902397163212299347e-02 -3.042680919170379639e-01 -1.645577400922775269e-01 7.168180495500564575e-02 -1.081689745187759399e-01 2.703914642333984375e-01 -5.031518265604972839e-02 1.035366356372833252e-01 -6.442302465438842773e-02 -1.675697714090347290e-01 3.423693403601646423e-02 1.533590555191040039e-01 1.216056384146213531e-02 -1.873490214347839355e-01 1.803490668535232544e-01 1.544400453567504883e-01 -1.711270809173583984e-01 -2.124839723110198975e-01 1.863273978233337402e-01 2.103690207004547119e-01 8.938629180192947388e-02 2.768482565879821777e-01 5.086474418640136719e-01
-1.967418640851974487e-01 1.857236772775650024e-02 -9.830096364021301270e-02 -2.671582698822021484e-01 1.369652450084686279e-01 -5.538555607199668884e-02 -1.127085238695144653e-01 4.816602766513824463e-01 1.130082160234451294e-01 1.181655451655387878e-01 8.974851667881011963e-02 1.973193883895874023e-01 6.078310776501893997e-03 5.938737839460372925e-02 -3.785537183284759521e-02 5.670677497982978821e-02 -1.917525082826614380e-01 2.530573904514312744e-01 -1.144012659788131714e-01 -1.520140748471021652e-02 -1.202407032251358032e-01 -1.867239549756050110e-02 -3.568269014358520508e-01 6.616553664207458496e-02 2.774193286895751953e-01 -2.059552371501922607e-01 -6.836558878421783447e-02 1.203015744686126709e-01 -2.292296588420867920e-01 1.911012381315231323e-01 1.028668284416198730e-01 1.806652247905731201e-01
-2.538810670375823975e-01 3.642993420362472534e-02 -1.421830654144287109e-01 -1.117090359330177307e-01 3.175945580005645752e-02 -2.415067106485366821e-01 1.112891882658004761e-01 -1.138811483979225159e-01 2.431764155626296997e-01 3.919480741024017334e-02 -2.991910278797149658e-01 2.287323027849197388e-02 -7.830259948968887329e-02 -1.722462102770805359e-02 -1.484256703406572342e-02 -2.249833196401596069e-01 -7.522421330213546753e-02 -6.780901923775672913e-03 -1.631274223327636719e-01 -3.969292342662811279e-01 7.535488158464431763e-02 1.632308512926101685e-01 -2.849930822849273682e-01 1.933022439479827881e-01 3.539869934320449829e-02 -2.286654710769653320e-01 1.098764538764953613e-01 -2.061766944825649261e-02 1.761578768491744995e-01 4.635787382721900940e-02 -4.800425469875335693e-02 4.081144928932189941e-01
-1.949201673269271851e-01 1.164907366037368774e-01 -1.584531515836715698e-01 -1.579853743314743042e-01 1.508896052837371826e-01 -6.781704723834991455e-04 1.939591467380523682e-01 -5.612506065517663956e-03 2.089154720306396484e-01 1.724473983049392700e-01 7.499718666076660156e-02 1.529091298580169678e-01 -6.632405798882246017e-03 -8.613893389701843262e-02 -1.831183768808841705e-02 -3.090457916259765625e-01 3.354397043585777283e-02 1.802269518375396729e-01 -4.161674380302429199e-01 1.278112977743148804e-01 -8.997350186109542847e-02 3.847256600856781006e-01 -1.079846359789371490e-02 2.733348868787288666e-02 1.330490261316299438e-01 -3.652531653642654419e-02 -1.055088117718696594e-01 2.663396000862121582e-01 3.067254647612571716e-02 1.211126297712326050e-01 2.565867304801940918e-01 2.637991011142730713e-01
-1.497709751129150391e-01 -2.556347250938415527e-01 9.098709560930728912e-03 -5.791392549872398376e-02 -1.711887121200561523e-01 3.407692164182662964e-02 2.390396744012832642e-01 1.552223563194274902e-01 3.054723143577575684e-01 5.183275416493415833e-02 -1.813390478491783142e-02 9.831734001636505127e-02 3.382522240281105042e-02 2.604381740093231201e-01 2.105504423379898071e-01 1.314466297626495361e-01 -1.580575257539749146e-01 3.130402565002441406e-01 -8.090376853942871094e-02 -2.136676311492919922e-01 -1.477267295122146606e-01 1.364133059978485107e-01 1.763524860143661499e-02 1.125673651695251465e-01 9.266237914562225342e-02 -2.845731079578399658e-01 -1.615694463253021240e-01 1.631487160921096802e-01 1.105648372322320938e-02 2.537538111209869385e-01 -1.765534579753875732e-01 3.064974844455718994e-01
-1.125726699829101562e-01 -6.234487891197204590e-02 -7.200220972299575806e-02 -2.887153625488281250e-01 6.805456429719924927e-02 5.376443266868591309e-02 -2.169242948293685913e-01 2.157913297414779663e-01 2.464733272790908813e-01 1.383723467588424683e-01 2.278394401073455811e-01 1.409978866577148438e-01 1.240115389227867126e-01 4.326921328902244568e-02 -4.654622822999954224e-02 1.368110477924346924e-01 -1.120941266417503357e-01 -1.264775171875953674e-02 -7.660579681396484375e-02 1.445557773113250732e-01 -1.810125410556793213e-01 9.014187753200531006e-02 -3.931077122688293457e-01 2.752223908901214600e-01 2.550460100173950195e-01 -1.954205632209777832e-01 -2.109158337116241455e-01 2.185284197330474854e-01 -1.843258440494537354e-01 2.116653621196746826e-01 1.177204027771949768e-01 7.181323319673538208e-02
-2.102373689413070679e-01 -2.880572676658630371e-01 1.352457553148269653e-01 -1.063812077045440674e-01 5.676586553454399109e-02 2.960999608039855957e-01 4.048955440521240234e-01 1.239769682288169861e-01 9.543118625879287720e-02 1.687111258506774902e-01 -2.397309988737106323e-01 5.242609605193138123e-02 -1.080171987414360046e-01 -8.644723892211914062e-02 1.706649810075759888e-01 -2.193159237504005432e-02 -6.340847909450531006e-02 8.769985288381576538e-02 -3.103413879871368408e-01 -2.469179183244705200e-01 -3.403687477111816406e-02 6.657208502292633057e-02 -2.807594276964664459e-02 1.719460934400558472e-01 -5.325808376073837280e-02 -1.853712350130081177e-01 -1.245192885398864746e-01 2.043033838272094727e-01 9.928085654973983765e-02 8.498060703277587891e-02 2.410841882228851318e-01 2.277900725603103638e-01
-1.010860428214073181e-01 6.151712150312960148e-04 -1.345701664686203003e-01 -1.762042194604873657e-01 2.892782986164093018e-01 1.228939294815063477e-01 1.829722821712493896e-01 -1.650556363165378571e-02 -6.800623238086700439e-02 -1.593589484691619873e-01 -3.502892851829528809e-01 6.182703003287315369e-02 2.050551027059555054e-01 -1.399441659450531006e-01 5.045063793659210205e-02 4.770686477422714233e-02 -1.222258880734443665e-01 -7.703709602355957031e-02 1.465198546648025513e-01 1.584591120481491089e-01 -1.878066956996917725e-01 5.515436083078384399e-02 6.568582355976104736e-02 3.379767835140228271e-01 1.892293691635131836e-01 -9.714195132255554199e-02 -1.650435030460357666e-01 1.072553321719169617e-01 2.953877151012420654e-01 3.080962598323822021e-01 1.588841676712036133e-01 2.633879780769348145e-01
-4.142108932137489319e-02 -1.198466196656227112e-01 -1.593351811170578003e-01 -1.337732672691345215e-01 1.037648096680641174e-01 1.773382723331451416e-01 -2.398976385593414307e-01 -9.670462459325790405e-02 -2.685130387544631958e-02 -1.078752577304840088e-01 -4.356127381324768066e-01 -1.166188120841979980e-01 6.231744308024644852e-03 2.089508250355720520e-02 -2.225790917873382568e-01 1.389518380165100098e-02 -2.754285633563995361e-01 8.529563248157501221e-02 -6.967204064130783081e-02 2.203787565231323242e-01 -1.056108251214027405e-01 1.827811896800994873e-01 7.872775197029113770e-02 2.851700484752655029e-01 -1.247473806142807007e-02 -2.600136995315551758e-01 9.222433716058731079e-02 1.145504713058471680e-01 2.575686573982238770e-01 2.850231230258941650e-01 2.111227363348007202e-01 1.241395995020866394e-01
-7.782468199729919434e-02 2.045670747756958008e-01 5.315979197621345520e-02 -5.293717235326766968e-02 3.333315849304199219e-01 9.798631072044372559e-03 1.332237124443054199e-01 1.028281152248382568e-01 1.839198470115661621e-01 1.007078960537910461e-01 -8.407808095216751099e-02 1.766916513442993164e-01 -9.535028599202632904e-03 -1.029508486390113831e-01 -2.337679862976074219e-01 -8.641798049211502075e-02 -1.388204842805862427e-01 1.779538244009017944e-01 -2.420534491539001465e-01 1.470859199762344360e-01 -1.820149123668670654e-01 1.986525207757949829e-01 1.326211988925933838e-01 5.796131119132041931e-02 1.821784973144531250e-01 1.735191494226455688e-01 -2.140419930219650269e-01 3.476256132125854492e-01 -1.142136156558990479e-01 3.742994368076324463e-01 5.879426002502441406e-02 2.015349417924880981e-01
-1.288734525442123413e-01 -2.306637614965438843e-01 -1.159015446901321411e-01 1.008044555783271790e-01 1.893915981054306030e-01 3.630239069461822510e-01 2.346700578927993774e-01 4.174588248133659363e-02 -6.225342303514480591e-02 -1.640539243817329407e-02 -1.161966919898986816e-01 1.415522396564483643e-02 5.629175156354904175e-02 -7.377808541059494019e-02 2.648817300796508789e-01 -1.868371069431304932e-01 -1.219997555017471313e-01 1.671345829963684082e-01 -1.573814898729324341e-01 -1.272526532411575317e-01 -9.483759291470050812e-03 1.249564811587333679e-01 -1.719324439764022827e-01 2.096273005008697510e-01 2.247223854064941406e-01 -8.811537176370620728e-02 3.360565751791000366e-03 1.770462095737457275e-01 1.341080516576766968e-01 2.598067820072174072e-01 2.769463360309600830e-01 3.546834588050842285e-01
-1.476108729839324951e-01 -7.686151564121246338e-02 -1.625347733497619629e-01 -2.582187950611114502e-01 -9.318871796131134033e-02 -5.649442598223686218e-02 1.949829906225204468e-01 -1.376840621232986450e-01 2.711390554904937744e-01 -1.001577228307723999e-01 -4.171260595321655273e-01 5.049152672290802002e-02 -6.324099749326705933e-02 -7.333992514759302139e-03 1.202915683388710022e-01 -2.923501133918762207e-01 -2.443531304597854614e-01 1.226961687207221985e-01 -2.432170063257217407e-01 -2.746424674987792969e-01 -1.158007234334945679e-01 1.058631390333175659e-02 -2.988316677510738373e-02 -8.209518156945705414e-03 9.264829009771347046e-02 -1.827854812145233154e-01 -1.491701602935791016e-01 3.865119814872741699e-01 -4.696290194988250732e-02 3.875840827822685242e-02 -5.406422168016433716e-02 4.667153954505920410e-02
1.130456337705254555e-03 -7.864197716116905212e-03 -9.893012791872024536e-02 -1.880810409784317017e-01 -2.164700627326965332e-02 3.085249364376068115e-01 2.439293116331100464e-01 -9.852151572704315186e-02 1.687858626246452332e-02 2.147400826215744019e-01 -3.243021368980407715e-01 7.830636948347091675e-02 1.335008144378662109e-01 8.803203701972961426e-02 2.024492025375366211e-01 -1.894177347421646118e-01 -3.712067604064941406e-01 3.840973228216171265e-02 -1.044828742742538452e-01 -1.800789535045623779e-01 -9.203286468982696533e-02 -8.711093105375766754e-03 -1.330156475305557251e-01 3.070044144988059998e-02 -1.543351169675588608e-02 -1.717110872268676758e-01 -4.600108787417411804e-02 -8.642081171274185181e-02 2.418773621320724487e-01 3.529258668422698975e-01 1.546356230974197388e-01 2.714674174785614014e-01
1.263328045606613159e-01 2.694277465343475342e-01 -3.952130302786827087e-02 -2.826581597328186035e-01 8.607918396592140198e-03 -3.358919918537139893e-01 1.697052419185638428e-01 5.749856308102607727e-02 2.798593044281005859e-01 -2.125709354877471924e-01 -2.143721580505371094e-01 9.169232100248336792e-02 -2.688055858016014099e-02 -1.769702583551406860e-01 -4.425201937556266785e-02 -2.122554481029510498e-01 -1.882801502943038940e-01 2.638423629105091095e-02 3.235818073153495789e-02 1.494040936231613159e-01 -4.687414690852165222e-02 1.243334263563156128e-02 -8.784438669681549072e-02 1.192024573683738708e-01 2.466773241758346558e-01 -2.920637130737304688e-01 -2.103830277919769287e-01 3.326440453529357910e-01 -6.397325545549392700e-02 1.678922772407531738e-01 -3.373580425977706909e-02 9.894973039627075195e-02
-1.758059710264205933e-01 -5.149028077721595764e-02 -1.821903139352798462e-01 -2.438515722751617432e-01 -2.868447080254554749e-02 -3.251691162586212158e-02 -1.998098790645599365e-01 1.322133000940084457e-02 -2.439837343990802765e-02 1.332373619079589844e-01 -1.741277724504470825e-01 -1.067056506872177124e-02 -3.617326915264129639e-02 3.244166374206542969e-01 4.627649113535881042e-02 9.880572557449340820e-03 -8.181371539831161499e-02 4.271841421723365784e-02 -2.704838812351226807e-01 9.370237588882446289e-03 -3.043342232704162598e-01 2.302530109882354736e-01 -2.735977768898010254e-01 -2.133525209501385689e-03 -1.685974001884460449e-01 -3.813619315624237061e-01 -2.545056045055389404e-01 -1.283803372643887997e-03 -1.124786585569381714e-01 1.618914008140563965e-01 -2.666497230529785156e-02 3.061990141868591309e-01
4.112586006522178650e-02 -1.414829790592193604e-01 1.697746366262435913e-01 -8.670347929000854492e-02 2.014580518007278442e-01 1.218442916870117188e-01 -1.558351963758468628e-01 1.001154705882072449e-01 3.865653648972511292e-02 -5.521991103887557983e-02 1.248447746038436890e-01 2.537291646003723145e-01 -1.396078765392303467e-01 2.142728418111801147e-01 -1.906457170844078064e-02 -9.659846872091293335e-02 -1.271529495716094971e-01 -1.789834536612033844e-02 -2.736579775810241699e-01 -1.056435778737068176e-01 -5.678525939583778381e-02 2.945095002651214600e-01 -7.039335370063781738e-02 2.203634381294250488e-01 -2.825677953660488129e-02 -5.356188118457794189e-02 -1.391417086124420166e-01 4.621466398239135742e-01 1.484656780958175659e-01 2.683028280735015869e-01 1.093215867877006531e-01 3.224981427192687988e-01
-2.683197855949401855e-01 -2.006006240844726562e-01 -5.105120129883289337e-03 9.268558584153652191e-03 3.182677626609802246e-01 1.773107498884201050e-01 3.020694712176918983e-03 -5.857573449611663818e-02 1.522757858037948608e-02 2.747718617320060730e-02 -2.848953902721405029e-01 -7.870267331600189209e-02 6.913011521100997925e-02 -6.127045676112174988e-02 -1.512237638235092163e-01 2.963862754404544830e-02 -2.821479141712188721e-01 -2.075760215520858765e-01 -6.492163240909576416e-02 -9.973045438528060913e-02 5.192113667726516724e-02 -4.864806542173027992e-04 -2.183035910129547119e-01 4.619737863540649414e-01 3.107903599739074707e-01 -1.170848496258258820e-03 -1.989644169807434082e-01 1.271060109138488770e-01 1.445752233266830444e-01 2.298421263694763184e-01 3.821955248713493347e-02 5.194449424743652344e-02
-1.039717718958854675e-01 -1.112633794546127319e-01 -6.300783902406692505e-02 -2.606431245803833008e-01 1.513785570859909058e-01 -2.395595014095306396e-01 5.586984753608703613e-02 3.988711237907409668e-01 2.260061502456665039e-01 -2.267413586378097534e-01 3.694805130362510681e-02 -2.745036035776138306e-03 1.328716725111007690e-01 2.017137408256530762e-01 2.069130986928939819e-01 2.437222190201282501e-02 -3.206070065498352051e-01 -1.705139689147472382e-02 8.151455968618392944e-02 -2.066068202257156372e-01 -1.700335890054702759e-01 3.059888482093811035e-01 2.857864310499280691e-04 2.195214331150054932e-01 -3.295795992016792297e-02 -3.913800790905952454e-02 -9.133959189057350159e-03 -4.390322417020797729e-02 7.308177649974822998e-02 2.500172555446624756e-01 -7.758048828691244125e-03 2.471612095832824707e-01
-2.448823750019073486e-01 -7.887263596057891846e-02 -2.585340738296508789e-01 -2.643598318099975586e-01 2.455210983753204346e-01 1.095297411084175110e-01 6.420186161994934082e-02 2.725094258785247803e-01 -3.659567609429359436e-02 7.978199422359466553e-02 -2.513480186462402344e-01 -1.987685561180114746e-01 7.415614277124404907e-02 -1.438422948122024536e-01 1.758738048374652863e-02 1.006534788757562637e-02 -8.315575867891311646e-02 4.836433753371238708e-02 -3.727283701300621033e-02 2.736843936145305634e-02 -8.377707563340663910e-03 -6.400808691978454590e-03 -7.145357877016067505e-02 6.510881334543228149e-02 7.863090932369232178e-02 -2.748183906078338623e-01 -5.708020925521850586e-02 3.420771956443786621e-01 -3.035429120063781738e-02 3.315715193748474121e-01 3.805370926856994629e-01 1.758830249309539795e-01
-1.849123537540435791e-01 -2.417640984058380127e-01 -3.159180879592895508e-01 -5.970069766044616699e-02 -7.358869165182113647e-02 8.124651759862899780e-02 -1.733354181051254272e-01 -1.734561622142791748e-01 -1.220972239971160889e-01 1.849792599678039551e-01 -1.623697392642498016e-02 7.457595318555831909e-02 -7.158250361680984497e-02 1.612355113029479980e-01 -3.369444012641906738e-01 6.512096524238586426e-02 3.026520647108554840e-02 7.594272494316101074e-02 -1.257189363241195679e-01 -6.686136126518249512e-02 -2.784263491630554199e-01 1.545405089855194092e-01 -2.636156789958477020e-02 1.298928856849670410e-01 3.971213102340698242e-02 -3.157068789005279541e-01 -2.070896178483963013e-01 9.728892892599105835e-02 2.281003445386886597e-02 2.611169219017028809e-01 -1.251170188188552856e-01 3.796200752258300781e-01
1.910916566848754883e-01 4.408209770917892456e-02 -2.817155793309211731e-02 -2.535354793071746826e-01 -3.706296905875205994e-02 -2.953759133815765381e-01 1.152445971965789795e-01 -7.218132726848125458e-03 1.803807169198989868e-01 1.585168689489364624e-01 -1.525789499282836914e-01 1.388223618268966675e-01 -1.660422831773757935e-01 -5.100532621145248413e-02 -6.289827078580856323e-02 9.836003929376602173e-02 -2.752433717250823975e-01 -3.982610069215297699e-03 -3.333513736724853516e-01 2.546702921390533447e-01 -2.229494750499725342e-01 1.932154446840286255e-01 -9.238617867231369019e-02 1.962155103683471680e-01 1.662850975990295410e-01 8.968054503202438354e-02 1.401955187320709229e-01 3.178584873676300049e-01 9.368548542261123657e-02 1.689564287662506104e-01 2.068232446908950806e-01 1.678781658411026001e-01
-3.441655337810516357e-01 -3.393998742103576660e-01 -4.295440614223480225e-01 -1.525040119886398315e-01 1.521108895540237427e-01 1.369824912399053574e-02 1.584780961275100708e-01 1.222869604825973511e-01 2.676121331751346588e-02 -1.253839582204818726e-01 1.106789708137512207e-02 7.605682313442230225e-02 -2.784963846206665039e-01 3.704137727618217468e-02 3.322225436568260193e-02 -4.599065287038683891e-04 -1.364529877901077271e-01 4.851781949400901794e-02 -1.228832751512527466e-01 2.744825929403305054e-02 -9.118841588497161865e-02 5.174875259399414062e-02 3.805177658796310425e-02 2.316491603851318359e-01 -2.263517379760742188e-01 -1.431343108415603638e-01 -2.775277197360992432e-01 6.998615711927413940e-02 -5.674175545573234558e-02 -8.614940941333770752e-02 1.834641098976135254e-01 3.032232522964477539e-01
-1.976211220026016235e-01 1.595565229654312134e-01 -2.681022584438323975e-01 -2.683082818984985352e-01 -2.400935627520084381e-02 -2.518056333065032959e-02 5.417425930500030518e-02 2.939237356185913086e-01 1.973459571599960327e-01 -9.572845697402954102e-02 -5.288376659154891968e-02 5.492881312966346741e-02 5.177751928567886353e-02 1.918765008449554443e-01 -2.245735935866832733e-02 1.309953331947326660e-01 1.310158371925354004e-01 -1.547367870807647705e-01 8.159020915627479553e-03 2.328414283692836761e-02 -4.110499843955039978e-02 2.023790180683135986e-01 7.396635413169860840e-02 3.249600231647491455e-01 9.590461850166320801e-02 -2.436025999486446381e-02 -1.790189146995544434e-01 3.546609878540039062e-01 -1.082121878862380981e-01 3.490973412990570068e-01 2.761135697364807129e-01 1.308552771806716919e-01
8.686635643243789673e-02 -1.210616901516914368e-01 -2.565287649631500244e-01 -2.928574383258819580e-01 1.677489876747131348e-01 1.539309173822402954e-01 5.877783894538879395e-02 8.564317226409912109e-02 1.332272887229919434e-01 -4.515347629785537720e-02 -1.214176788926124573e-01 5.504456534981727600e-02 2.862919867038726807e-01 1.712263226509094238e-01 2.765784263610839844e-01 1.807278245687484741e-01 -9.170404076576232910e-02 -1.831183396279811859e-02 -1.628589630126953125e-01 6.372403819113969803e-03 -3.055023029446601868e-02 2.566207349300384521e-01 7.091984897851943970e-02 3.418194651603698730e-01 -4.768636077642440796e-02 -2.938809692859649658e-01 -2.397284507751464844e-01 2.041152417659759521e-01 -1.893196552991867065e-01 2.187455445528030396e-01 2.882127836346626282e-02 -9.664501249790191650e-02
2.344947680830955505e-02 -4.366888850927352905e-02 -2.618159055709838867e-01 -5.354205891489982605e-02 9.131764620542526245e-02 -8.696486055850982666e-02 1.182859688997268677e-01 1.889402419328689575e-01 1.119144409894943237e-01 3.340355455875396729e-01 -7.287909090518951416e-02 3.718590438365936279e-01 -2.296630525961518288e-03 -1.196725293993949890e-01 -7.136339694261550903e-02 -2.836006879806518555e-02 -1.317146122455596924e-01 -8.973611891269683838e-02 -2.855357825756072998e-01 -6.690318137407302856e-02 -2.447181791067123413e-01 1.249117776751518250e-01 -6.888534128665924072e-02 2.303684651851654053e-01 -6.220418959856033325e-02 -2.676176428794860840e-01 6.330282986164093018e-02 7.548356056213378906e-02 -2.405026853084564209e-01 2.254722714424133301e-01 6.087394803762435913e-02 3.610082566738128662e-01
-7.211609929800033569e-02 -2.480768226087093353e-02 -1.452220827341079712e-01 -2.506371736526489258e-01 8.363626897335052490e-02 -3.587407525628805161e-03 -1.863552033901214600e-01 8.696768432855606079e-03 1.018960475921630859e-01 1.065884903073310852e-01 -2.066891640424728394e-01 -1.027657240629196167e-01 7.754667848348617554e-02 8.230156451463699341e-02 -1.152861565351486206e-01 1.049028560519218445e-01 -1.783241331577301025e-01 2.990159988403320312e-01 -1.286632567644119263e-01 1.106784120202064514e-01 1.394877582788467407e-01 1.804803870618343353e-02 -4.017291069030761719e-01 6.924641132354736328e-02 2.368334680795669556e-02 -3.718385100364685059e-01 -2.817720174789428711e-01 -1.549838632345199585e-01 -2.592914104461669922e-01 1.760833710432052612e-01 2.758270502090454102e-01 6.180330365896224976e-02
3.260337980464100838e-03 -1.294986605644226074e-01 -7.883783429861068726e-02 1.302257776260375977e-01 8.389163017272949219e-02 1.244665123522281647e-02 -3.005583025515079498e-02 1.076988726854324341e-01 -2.736213803291320801e-02 -6.295602768659591675e-02 2.327336184680461884e-02 -1.592957526445388794e-01 -2.225838452577590942e-01 3.429985418915748596e-02 4.964670538902282715e-02 -3.209432959556579590e-02 -4.066625237464904785e-01 -3.509109839797019958e-02 -1.222262308001518250e-01 -1.545744091272354126e-01 -1.825093030929565430e-01 -1.882936507463455200e-01 -2.437525093555450439e-01 1.938861906528472900e-01 2.161114960908889771e-01 -1.494839340448379517e-01 -4.798103570938110352e-01 5.272919312119483948e-02 3.416585326194763184e-01 2.278412729501724243e-01 1.135472953319549561e-01 2.671566978096961975e-02
-3.070885241031646729e-01 -1.849203407764434814e-01 1.704891175031661987e-01 -2.166990637779235840e-01 1.364790052175521851e-01 1.263037323951721191e-01 4.045265913009643555e-01 -1.028366461396217346e-01 1.436551511287689209e-01 -6.828222423791885376e-02 -1.647371798753738403e-02 2.054868489503860474e-01 -2.348384112119674683e-01 -1.607173085212707520e-01 5.020772293210029602e-02 -1.822173781692981720e-02 -2.360004745423793793e-02 1.881987303495407104e-01 -3.331353664398193359e-01 -2.092401832342147827e-01 1.214591339230537415e-01 1.410143673419952393e-01 3.274649148806929588e-03 -1.986857131123542786e-02 -7.487239316105842590e-03 -2.008311748504638672e-01 -7.586605846881866455e-02 1.856577992439270020e-01 1.056253351271152496e-02 1.694667339324951172e-01 2.592833936214447021e-01 1.805580109357833862e-01
-6.300316192209720612e-03 -1.204506158828735352e-01 -1.143245398998260498e-01 -1.958442628383636475e-01 1.837062537670135498e-01 -3.689844161272048950e-02 -1.194465905427932739e-01 -1.203956380486488342e-01 2.702692449092864990e-01 6.069772411137819290e-03 -1.584883965551853180e-02 1.071257591247558594e-01 5.874430015683174133e-02 2.695255875587463379e-01 -1.617918163537979126e-01 -2.376487944275140762e-03 -9.720890223979949951e-02 3.854378759860992432e-01 -8.267188072204589844e-02 1.916437745094299316e-01 -1.369096189737319946e-01 1.439759880304336548e-01 -2.220472693443298340e-01 1.080338582396507263e-01 1.203592196106910706e-01 -2.329556941986083984e-01 -4.333995580673217773e-01 -2.381562143564224243e-01 -5.928995087742805481e-02 1.632561832666397095e-01 1.872992515563964844e-01 4.987497255206108093e-02
-1.568611562252044678e-01 6.270960718393325806e-02 1.579360216856002808e-01 -6.080850958824157715e-02 -7.475597667507827282e-04 4.985868558287620544e-02 1.399318575859069824e-01 1.737856566905975342e-01 3.799334764480590820e-01 -1.060920953750610352e-01 1.669402420520782471e-01 -2.150778286159038544e-02 6.081890780478715897e-03 2.427472919225692749e-02 -7.362172752618789673e-02 1.706527173519134521e-01 -1.128062382340431213e-01 3.138126134872436523e-01 -1.321477144956588745e-01 -5.411399900913238525e-02 -3.967318311333656311e-02 1.408715546131134033e-01 -1.880783885717391968e-01 9.458120167255401611e-02 2.409334629774093628e-01 6.283992528915405273e-02 -2.612180113792419434e-01 9.365388005971908569e-02 -9.133893251419067383e-02 5.596469640731811523e-01 5.820029228925704956e-02 1.008727848529815674e-01
1.222536489367485046e-01 -9.080308675765991211e-02 -1.235949248075485229e-01 -1.232281252741813660e-01 2.558512985706329346e-01 -7.559818029403686523e-02 3.659560382366180420e-01 1.270457953214645386e-01 -4.172663204371929169e-03 -4.654298350214958191e-02 -2.145660668611526489e-01 -4.683724790811538696e-02 -1.028935164213180542e-01 3.462164998054504395e-01 -2.582188248634338379e-01 1.174140274524688721e-01 -8.102373778820037842e-02 -1.023781523108482361e-01 -3.400969803333282471e-01 -1.802959591150283813e-01 -1.127553954720497131e-01 1.218704655766487122e-01 1.155665591359138489e-01 2.071924656629562378e-01 -5.106866359710693359e-02 -8.951332420110702515e-02 -3.362039923667907715e-01 -1.699332334101200104e-02 9.091568738222122192e-02 2.386969178915023804e-01 1.268839985132217407e-01 9.707450866699218750e-02
-2.267923951148986816e-01 1.118912845849990845e-01 -5.743816122412681580e-02 -1.244693547487258911e-01 9.044165909290313721e-02 -2.035112977027893066e-01 2.199470847845077515e-01 1.759840101003646851e-01 3.185940682888031006e-01 -9.194886684417724609e-02 -3.075459599494934082e-01 1.044269055128097534e-01 5.721551924943923950e-02 -2.621391229331493378e-02 -1.824291050434112549e-01 -3.076434135437011719e-01 -5.150217935442924500e-02 -4.270619153976440430e-02 -8.252102881669998169e-02 -1.604566872119903564e-01 -1.780748963356018066e-01 -1.407109200954437256e-02 -3.922348842024803162e-02 1.981809884309768677e-01 2.385157346725463867e-01 -1.563439965248107910e-01 -8.055319078266620636e-03 2.510457038879394531e-01 -1.655681729316711426e-01 2.175289392471313477e-01 -2.370482981204986572e-01 2.363842725753784180e-01
-2.849490046501159668e-01 -6.339878588914871216e-02 -9.510029852390289307e-02 -3.183354809880256653e-02 3.626912832260131836e-01 -1.676068603992462158e-01 3.768739998340606689e-01 -1.033782064914703369e-01 1.222675070166587830e-01 -1.245952472090721130e-01 -2.890358269214630127e-01 -1.748706847429275513e-01 -5.989738181233406067e-02 -1.845209896564483643e-01 1.300682872533798218e-01 -2.674879506230354309e-02 -2.158670723438262939e-01 -4.080974310636520386e-02 -3.277142345905303955e-01 -8.521834015846252441e-02 -1.644228547811508179e-01 -1.559979375451803207e-02 -6.933623552322387695e-02 5.108285322785377502e-02 3.151504099369049072e-01 -1.456072330474853516e-01 7.773288525640964508e-03 4.088922217488288879e-02 1.184793263673782349e-01 6.662940233945846558e-02 2.972198091447353363e-02 2.308106720447540283e-01
-2.710503637790679932e-01 7.016974687576293945e-02 2.910988777875900269e-02 -2.555672228336334229e-01 3.358743488788604736e-01 3.857211850117892027e-04 7.200418505817651749e-03 -6.132028531283140182e-03 -6.902831047773361206e-02 -7.166903465986251831e-02 -7.772941887378692627e-02 1.039993539452552795e-01 -1.249648556113243103e-01 -1.026741638779640198e-01 1.624669581651687622e-01 6.557162106037139893e-02 -3.014934360980987549e-01 1.919102966785430908e-01 -5.022196844220161438e-02 3.427249938249588013e-02 9.122096002101898193e-02 -1.274498552083969116e-01 -2.687832415103912354e-01 1.794640719890594482e-01 2.812214493751525879e-01 8.961330354213714600e-02 -2.661443650722503662e-01 1.822298020124435425e-01 2.273515611886978149e-01 1.764023303985595703e-01 -1.401166766881942749e-01 3.238756954669952393e-01
-3.640662506222724915e-02 -4.079252108931541443e-02 -1.950060576200485229e-02 -3.175378218293190002e-02 -1.329669505357742310e-01 4.043459892272949219e-01 9.261275082826614380e-02 -2.066096961498260498e-01 1.529327630996704102e-01 -2.527200803160667419e-02 -2.998499870300292969e-01 2.463469356298446655e-01 8.040656894445419312e-02 9.050726145505905151e-02 2.331850230693817139e-01 -2.532273530960083008e-01 -2.242155820131301880e-01 1.988905519247055054e-01 -2.111031115055084229e-01 -9.119287878274917603e-02 3.349154489114880562e-03 2.319663017988204956e-02 9.483313560485839844e-02 9.002384543418884277e-02 -5.473034083843231201e-02 -2.098068445920944214e-01 4.248686134815216064e-03 1.785083413124084473e-01 2.537397146224975586e-01 3.295995295047760010e-01 1.654246598482131958e-01 1.255431771278381348e-01
-1.241886019706726074e-01 -8.914136886596679688e-02 5.862617492675781250e-02 -2.103601843118667603e-01 -7.556875050067901611e-02 -2.623923718929290771e-01 -7.010371983051300049e-02 1.197360455989837646e-01 2.447215318679809570e-01 -2.887126803398132324e-02 1.824404299259185791e-01 1.480929404497146606e-01 6.559728831052780151e-02 1.911795735359191895e-01 -1.340970303863286972e-02 1.947318166494369507e-01 -1.694597601890563965e-01 -2.445413544774055481e-02 -2.991315126419067383e-01 -2.331513762474060059e-01 -7.588811218738555908e-02 1.779662258923053741e-02 2.937022224068641663e-02 1.400174386799335480e-02 -1.181637309491634369e-02 -2.064421772956848145e-01 -4.421825408935546875e-01 2.929629981517791748e-01 -3.325772657990455627e-02 2.555470168590545654e-01 -4.397172108292579651e-02 2.598015964031219482e-01
-8.753244578838348389e-02 1.047809608280658722e-02 2.331452257931232452e-02 -8.694940805435180664e-02 2.584781646728515625e-01 9.870049357414245605e-02 -1.010172963142395020e-01 -1.750328112393617630e-03 1.598687022924423218e-01 -2.129336446523666382e-01 1.229516509920358658e-02 1.736712902784347534e-01 -9.831847250461578369e-02 4.802505373954772949e-01 1.118657588958740234e-01 -1.395097821950912476e-01 1.670792698860168457e-02 2.403802424669265747e-01 -3.421638607978820801e-01 -4.413402639329433441e-03 1.134447827935218811e-01 2.588823139667510986e-01 -2.235023528337478638e-01 -1.281042844057083130e-01 8.660528808832168579e-02 -1.926394850015640259e-01 -2.350476980209350586e-01 1.438471674919128418e-01 -4.025018960237503052e-02 2.090705484151840210e-01 1.516747847199440002e-02 1.906487345695495605e-01
4.068124294281005859e-02 -5.593242868781089783e-02 -1.875650286674499512e-01 1.211218088865280151e-01 1.339846551418304443e-01 -2.012131176888942719e-02 -1.347706560045480728e-02 -1.552912294864654541e-01 1.618144512176513672e-01 -2.768763005733489990e-01 -3.211554586887359619e-01 2.837699465453624725e-02 1.314795613288879395e-01 2.166443318128585815e-01 -1.963364146649837494e-02 1.373544782400131226e-01 -1.445353627204895020e-01 5.526417121291160583e-02 -1.345633864402770996e-01 -2.243625670671463013e-01 6.570104509592056274e-02 -1.424839440733194351e-02 1.469803135842084885e-02 1.458397805690765381e-01 -1.741201579570770264e-01 -1.511781662702560425e-01 -4.850853383541107178e-01 7.695978134870529175e-02 -1.573031991720199585e-01 2.455987185239791870e-01 5.516156926751136780e-02 3.339810967445373535e-01
-8.560023456811904907e-02 -4.808615148067474365e-01 9.603905677795410156e-02 1.290081143379211426e-01 -8.274283260107040405e-02 -1.218131631612777710e-01 -4.265618696808815002e-02 3.789718076586723328e-02 1.326975971460342407e-01 6.390390545129776001e-02 7.992068305611610413e-03 -9.325667470693588257e-02 -2.321400791406631470e-01 -1.865255385637283325e-01 -1.606969088315963745e-01 -1.110924482345581055e-01 -1.755906492471694946e-01 4.164681956171989441e-02 -1.517489403486251831e-01 -7.779175043106079102e-02 -1.215949654579162598e-01 2.444069273769855499e-02 -9.460156410932540894e-02 4.063886702060699463e-01 2.515785992145538330e-01 -3.113502860069274902e-01 -1.806132346391677856e-01 1.340041607618331909e-01 2.423909604549407959e-01 1.129163876175880432e-01 1.402075588703155518e-01 -1.544215250760316849e-02
-1.467097550630569458e-01 -3.973746597766876221e-01 -1.365994662046432495e-01 -1.968261301517486572e-01 4.664063453674316406e-02 4.902240633964538574e-02 -6.278826296329498291e-02 -1.782374382019042969e-01 1.869600415229797363e-01 4.744183272123336792e-02 -1.719174385070800781e-01 6.682236213237047195e-03 -1.599721908569335938e-01 -8.653197437524795532e-03 -2.105938345193862915e-01 -1.101163700222969055e-01 -3.214613199234008789e-01 -3.517672717571258545e-01 -6.760542839765548706e-02 -1.146766766905784607e-01 -6.213071569800376892e-02 1.391031872481107712e-02 -2.599101699888706207e-02 2.677065730094909668e-01 6.620854139328002930e-02 -8.042207919061183929e-03 -1.022133901715278625e-01 3.459928035736083984e-01 1.657776385545730591e-01 2.542693912982940674e-01 -8.979911357164382935e-02 1.339139342308044434e-01
3.899233648553490639e-03 -1.714997575618326664e-03 -2.128860056400299072e-01 4.078977555036544800e-02 -7.502678781747817993e-02 2.679986059665679932e-01 -4.993235692381858826e-02 -2.413044869899749756e-01 1.131762489676475525e-01 1.656791120767593384e-01 -3.141290321946144104e-02 -1.170928403735160828e-01 -1.886848732829093933e-02 -1.269796118140220642e-02 -9.236250072717666626e-02 -1.957939565181732178e-02 -2.694945335388183594e-01 -1.234975084662437439e-01 -2.065870761871337891e-01 -1.655027866363525391e-01 7.901101344032213092e-05 -1.034732535481452942e-01 -1.648915261030197144e-01 4.000700116157531738e-01 1.158353760838508606e-01 -9.695386141538619995e-02 -2.352939993143081665e-01 2.126618623733520508e-01 2.071408778429031372e-01 4.684191048145294189e-01 9.382767230272293091e-02 1.697345171123743057e-03
-3.817828744649887085e-02 -7.709502428770065308e-02 7.863590866327285767e-02 -1.827222704887390137e-01 -9.622710943222045898e-02 -1.285999715328216553e-01 -4.849865101277828217e-03 -3.414349630475044250e-03 2.563812434673309326e-01 -1.225883215665817261e-01 -1.614641100168228149e-01 -7.266942411661148071e-02 5.313222110271453857e-02 1.487212479114532471e-01 7.601189892739057541e-03 4.520359635353088379e-02 -4.369881749153137207e-02 1.144547462463378906e-01 -1.919658780097961426e-01 -2.525061368942260742e-01 -4.337997362017631531e-02 1.138922423124313354e-01 5.953808873891830444e-02 -1.245152354240417480e-01 1.224433332681655884e-01 -4.109761416912078857e-01 -4.895422756671905518e-01 2.508204579353332520e-01 3.793570026755332947e-02 3.872222006320953369e-01 -5.195554811507463455e-03 -2.562866173684597015e-02
-4.001897573471069336e-02 2.560752034187316895e-01 2.372686192393302917e-02 -3.485238179564476013e-02 1.590745151042938232e-01 -2.900097370147705078e-01 4.070337116718292236e-02 3.221774399280548096e-01 2.021136432886123657e-01 7.638735696673393250e-03 2.429091781377792358e-01 -9.952241182327270508e-02 -6.819782406091690063e-02 -6.513431668281555176e-02 -4.208657518029212952e-02 3.951874375343322754e-02 -9.264177083969116211e-02 2.682521641254425049e-01 1.291609182953834534e-02 -9.363692998886108398e-02 -1.226223707199096680e-01 2.086529582738876343e-01 -2.777809202671051025e-01 1.289798021316528320e-01 2.039108127355575562e-01 -1.293760538101196289e-01 -1.706618666648864746e-01 2.267164438962936401e-01 1.158890686929225922e-02 4.151534438133239746e-01 9.536810964345932007e-02 1.785064786672592163e-01
-3.409812748432159424e-01 -2.463093698024749756e-01 -5.929870158433914185e-02 -5.339138954877853394e-02 -1.016599908471107483e-01 -2.060192376375198364e-01 1.595062464475631714e-01 -1.562763750553131104e-01 8.189749717712402344e-02 7.981460657902061939e-04 -4.139577746391296387e-01 -1.134539395570755005e-01 -1.670895218849182129e-01 -9.932276606559753418e-02 2.966577885672450066e-03 -2.582332193851470947e-01 -2.535540461540222168e-01 7.578685134649276733e-02 -1.638993322849273682e-01 -1.500258892774581909e-01 -2.010412961244583130e-01 1.540529280900955200e-01 -3.357392922043800354e-02 2.697890996932983398e-02 9.566245973110198975e-02 -1.249478980898857117e-01 -1.027511134743690491e-01 2.412474304437637329e-01 -2.560660243034362793e-01 3.499126294627785683e-03 -3.256714344024658203e-02 2.703005373477935791e-01
-3.463771566748619080e-02 -2.119061648845672607e-01 -2.028540074825286865e-01 -2.871015369892120361e-01 1.681225001811981201e-01 1.781166642904281616e-01 4.068815708160400391e-01 -3.713244199752807617e-02 2.545050978660583496e-01 2.812885046005249023e-01 -2.248741537332534790e-01 9.287542104721069336e-02 -1.245749667286872864e-01 7.540338486433029175e-02 1.071061566472053528e-01 -5.151674151420593262e-02 2.504779957234859467e-02 1.334610432386398315e-01 -4.097765386104583740e-01 -4.439906030893325806e-02 4.759201314300298691e-03 1.859865188598632812e-01 -4.555586352944374084e-02 -1.581102726049721241e-03 -5.776555836200714111e-02 -1.660457253456115723e-01 -8.793399482965469360e-02 -3.479971364140510559e-02 2.424462139606475830e-02 1.108528748154640198e-01 1.348746418952941895e-01 2.627517879009246826e-01
-1.812470257282257080e-01 -1.500357538461685181e-01 3.081326372921466827e-02 -7.872831821441650391e-02 -1.711199730634689331e-01 -1.155709661543369293e-02 -9.545654058456420898e-02 2.182544767856597900e-01 -7.293808460235595703e-02 7.377695292234420776e-02 -4.038304686546325684e-01 -1.788075864315032959e-01 1.372700780630111694e-01 -6.757964938879013062e-02 -2.690318524837493896e-01 7.864202558994293213e-02 -1.356031000614166260e-01 2.308074831962585449e-01 -2.858738005161285400e-01 1.481858342885971069e-01 -2.039812654256820679e-01 -9.000570327043533325e-02 -1.700237691402435303e-01 4.502784460783004761e-02 -8.610387146472930908e-02 -1.107393279671669006e-01 -9.531562030315399170e-02 3.101107105612754822e-02 2.987658381462097168e-01 2.515038549900054932e-01 3.202502727508544922e-01 5.248126387596130371e-02
-7.123316638171672821e-03 1.131883636116981506e-01 1.081438828259706497e-02 -4.367969930171966553e-01 -1.947946250438690186e-01 1.169101893901824951e-01 3.666831925511360168e-02 5.911961197853088379e-03 8.198148012161254883e-02 -2.389675080776214600e-01 -2.034003101289272308e-02 1.190792918205261230e-01 2.328272759914398193e-01 1.097055226564407349e-01 1.293991208076477051e-01 -1.454516053199768066e-01 -2.682848870754241943e-01 5.785012990236282349e-02 1.158011145889759064e-02 -1.657913476228713989e-01 1.671453863382339478e-01 1.883672773838043213e-01 -1.289505064487457275e-01 2.294959276914596558e-01 2.048181556165218353e-02 4.203226789832115173e-02 -1.242626532912254333e-01 -4.699056595563888550e-02 -1.721104830503463745e-01 2.989567816257476807e-01 2.897899746894836426e-01 3.196886181831359863e-01
-2.175119221210479736e-01 1.143138390034437180e-02 1.396526768803596497e-02 -3.231332302093505859e-01 2.963487803936004639e-01 5.584269389510154724e-02 8.582873269915580750e-03 5.585643649101257324e-02 -6.460607796907424927e-02 -1.394691020250320435e-01 -8.058110624551773071e-02 -4.847143217921257019e-02 -1.148533672094345093e-01 -1.455837488174438477e-01 9.030203521251678467e-02 1.031946241855621338e-01 -3.395415246486663818e-01 1.894230693578720093e-01 -1.209661439061164856e-01 -7.932825386524200439e-02 1.159741505980491638e-01 2.210772223770618439e-02 -2.805674672126770020e-01 2.795792818069458008e-01 2.155226916074752808e-01 1.401567608118057251e-01 -2.556281387805938721e-01 2.498076409101486206e-01 2.379829287528991699e-01 6.919040530920028687e-02 -1.816771179437637329e-01 1.922628283500671387e-01
-2.488979250192642212e-01 -6.334684789180755615e-02 -2.078039795160293579e-01 -2.758094966411590576e-01 -1.769122183322906494e-01 -4.764312133193016052e-02 -2.465764284133911133e-01 5.921586975455284119e-02 1.022735163569450378e-01 1.003885641694068909e-01 -1.286214441061019897e-01 -1.779837161302566528e-02 -6.608092226088047028e-03 2.742494046688079834e-01 -2.778491079807281494e-01 5.719745159149169922e-02 -7.553809881210327148e-02 -8.976819925010204315e-03 -8.162900805473327637e-02 -2.623133957386016846e-01 -3.183798193931579590e-01 -8.799556642770767212e-03 -5.321490764617919922e-02 1.830299198627471924e-01 3.451368212699890137e-02 -3.125353157520294189e-01 -2.985810339450836182e-01 2.283062487840652466e-01 -1.375148743391036987e-01 1.300806999206542969e-01 5.517390742897987366e-02 1.604081094264984131e-01
2.815173938870429993e-02 -3.381720483303070068e-01 -7.178300619125366211e-02 2.399528920650482178e-01 -1.494185924530029297e-01 -1.607514321804046631e-01 7.566711399704217911e-03 1.233530193567276001e-01 1.352019459009170532e-01 -1.293468326330184937e-01 -1.096949651837348938e-01 -6.924092769622802734e-02 -2.625550925731658936e-01 -5.568042770028114319e-02 -9.488116949796676636e-02 1.287403851747512817e-01 -2.313167601823806763e-01 -6.080386787652969360e-02 -6.834881007671356201e-02 4.755210131406784058e-02 -2.132216095924377441e-01 3.282573819160461426e-02 -1.921393275260925293e-01 4.032728374004364014e-01 1.618945300579071045e-01 -1.756199896335601807e-01 -1.219810694456100464e-01 2.818709015846252441e-01 2.725179493427276611e-01 9.146518260240554810e-02 2.078066319227218628e-01 1.476620286703109741e-01
1.451424062252044678e-01 -5.028358474373817444e-02 -1.900851130485534668e-01 4.834088683128356934e-02 4.876815527677536011e-02 1.349618732929229736e-01 1.868355125188827515e-01 2.069087028503417969e-01 -2.914196066558361053e-02 -2.143640518188476562e-01 -2.865640223026275635e-01 6.425521522760391235e-02 1.178172901272773743e-01 2.638523876667022705e-01 -2.448037266731262207e-01 1.391156762838363647e-01 -1.289123147726058960e-01 4.001265764236450195e-02 -2.680867910385131836e-01 -1.387554705142974854e-01 4.639126732945442200e-02 1.546816229820251465e-01 1.052635386586189270e-01 3.139912188053131104e-01 2.838052436709403992e-02 -3.540455400943756104e-01 -1.851921826601028442e-01 6.243998557329177856e-02 3.127709925174713135e-01 8.934143930673599243e-02 1.625303924083709717e-01 4.614741727709770203e-02
8.826564997434616089e-03 -1.159702613949775696e-01 -2.688217675313353539e-03 -2.865638732910156250e-01 7.541354000568389893e-02 -2.241329550743103027e-01 -1.908539235591888428e-01 1.444714069366455078e-01 2.680333554744720459e-01 -2.710268646478652954e-02 -2.652767896652221680e-01 2.280320674180984497e-01 -9.086041897535324097e-02 1.040505617856979370e-01 -1.321045905351638794e-01 7.625497877597808838e-02 -2.998715639114379883e-01 1.898350119590759277e-01 -7.420999556779861450e-02 -1.356246769428253174e-01 1.138474419713020325e-01 2.663203775882720947e-01 4.820683225989341736e-02 -1.004601866006851196e-01 2.577674388885498047e-01 -7.482901215553283691e-02 -2.149510234594345093e-01 1.844036765396595001e-02 2.508290410041809082e-01 1.738966554403305054e-01 3.416254743933677673e-02 3.078248798847198486e-01
-4.557927250862121582e-01 -1.077483966946601868e-01 -1.587936878204345703e-01 -1.616862714290618896e-01 1.491906344890594482e-01 -1.404202282428741455e-01 2.887726388871669769e-02 -2.168644815683364868e-01 2.670658826828002930e-01 -2.279540896415710449e-02 -2.474824786186218262e-01 1.200883015990257263e-01 -7.945367693901062012e-02 -7.643472403287887573e-02 7.292402535676956177e-02 -2.450006604194641113e-01 -2.486484199762344360e-01 5.083143338561058044e-02 -2.409325540065765381e-01 -2.033776938915252686e-01 -9.414231777191162109e-02 2.962477691471576691e-02 1.466670930385589600e-01 1.680810563266277313e-02 -8.231799304485321045e-02 -1.769707202911376953e-01 -7.191599160432815552e-02 2.657319009304046631e-01 -5.332495644688606262e-02 1.368066668510437012e-01 -1.058349832892417908e-01 2.691443264484405518e-01
-1.095216199755668640e-01 8.913108706474304199e-02 -1.108553260564804077e-01 -3.367017805576324463e-01 9.259842336177825928e-02 -1.865140050649642944e-01 -7.609260827302932739e-02 -6.872575730085372925e-02 3.379652500152587891e-01 -2.682864665985107422e-01 2.424839767627418041e-04 1.411328911781311035e-01 -8.230930566787719727e-02 -6.976959854364395142e-02 7.486082613468170166e-02 -1.178546175360679626e-01 -2.291441559791564941e-01 1.333755254745483398e-01 -6.193502992391586304e-02 2.757704854011535645e-01 -8.681584149599075317e-03 2.405801266431808472e-01 7.392253726720809937e-03 3.921174630522727966e-02 7.800696790218353271e-02 -1.433427780866622925e-01 -3.818781673908233643e-01 3.779767751693725586e-01 -8.560571074485778809e-02 9.828890115022659302e-02 -2.619278058409690857e-02 1.433280706405639648e-01
3.592696506530046463e-03 -1.302836537361145020e-01 1.159661710262298584e-01 -7.924842089414596558e-02 2.993430197238922119e-01 -3.561688214540481567e-02 -2.664542198181152344e-01 2.110361456871032715e-01 1.905001401901245117e-01 9.878732264041900635e-02 8.414124697446823120e-02 1.271930187940597534e-01 1.470103710889816284e-01 3.202668726444244385e-01 -1.212298423051834106e-01 -1.406060755252838135e-01 -4.227444529533386230e-02 1.916764825582504272e-01 -2.460869550704956055e-01 -2.988350205123424530e-02 -4.836847633123397827e-02 7.446140795946121216e-02 -1.973184496164321899e-01 1.266147941350936890e-01 1.003886759281158447e-01 -1.578616946935653687e-01 -1.888271123170852661e-01 3.907024264335632324e-01 -1.048443559557199478e-02 3.434936702251434326e-01 1.312351692467927933e-02 1.565825492143630981e-01
-2.182927913963794708e-02 -3.844143822789192200e-03 -1.840267330408096313e-01 -3.580452501773834229e-02 6.668512523174285889e-02 -1.939181983470916748e-01 -5.677241832017898560e-02 1.060297787189483643e-01 1.981886290013790131e-02 -1.719574779272079468e-01 4.161382466554641724e-02 2.770862877368927002e-01 1.086373552680015564e-01 7.680505979806184769e-03 1.779962480068206787e-01 -2.969674766063690186e-01 6.127618625760078430e-02 1.015920937061309814e-01 -2.720806002616882324e-01 -2.542913258075714111e-01 -2.090355008840560913e-01 2.225317507982254028e-01 -2.423741668462753296e-01 2.667184770107269287e-01 7.279147952795028687e-02 -2.456908971071243286e-01 -8.035719394683837891e-02 -1.394108384847640991e-01 3.088935017585754395e-01 3.192909955978393555e-01 5.035374686121940613e-02 1.787881180644035339e-02
-4.424093365669250488e-01 -1.238666847348213196e-01 -2.191435843706130981e-01 -1.868045777082443237e-01 -9.713517129421234131e-02 -1.205465048551559448e-01 -1.470413208007812500e-01 6.131150573492050171e-02 1.585753858089447021e-01 -1.671433448791503906e-01 2.292928546667098999e-01 1.218813359737396240e-01 -9.508004784584045410e-02 -5.736621469259262085e-02 1.214582473039627075e-01 -1.396352075971662998e-03 -3.010633885860443115e-01 9.938989579677581787e-02 -1.301748752593994141e-01 1.788280755281448364e-01 1.695269048213958740e-01 2.426265180110931396e-01 5.920410156250000000e-02 3.402322530746459961e-01 -4.987388849258422852e-03 -2.744742035865783691e-01 -1.969199627637863159e-01 -6.428029388189315796e-02 1.362560242414474487e-01 3.906387090682983398e-02 3.892124071717262268e-02 1.134743243455886841e-01
1.821876130998134613e-02 -8.058987557888031006e-02 -1.395222693681716919e-01 -9.921065717935562134e-02 -1.395063847303390503e-01 2.515756189823150635e-01 1.036780700087547302e-01 -1.804786920547485352e-01 1.192386224865913391e-01 2.307016104459762573e-01 -3.148435950279235840e-01 1.889890581369400024e-01 1.650514267385005951e-02 1.799793094396591187e-01 1.815244108438491821e-01 -2.059643268585205078e-01 -3.721962273120880127e-01 3.220498561859130859e-02 -2.188828438520431519e-01 -1.271400302648544312e-01 3.651176812127232552e-03 6.242646276950836182e-02 3.429466858506202698e-03 9.339353442192077637e-02 1.504867430776357651e-02 -1.731993630528450012e-02 -2.041914016008377075e-01 -2.347440831363201141e-02 2.634966969490051270e-01 3.554292023181915283e-01 9.833159297704696655e-02 2.509604990482330322e-01
8.557036519050598145e-03 -4.667536169290542603e-02 -1.049480214715003967e-01 -1.862582713365554810e-01 -1.298298686742782593e-01 2.024070769548416138e-01 8.041466027498245239e-02 -1.968994140625000000e-01 -2.316057868301868439e-02 1.698866039514541626e-01 -3.830444514751434326e-01 2.578384280204772949e-01 5.411101039499044418e-03 2.435810416936874390e-01 1.375717073678970337e-01 -3.622836992144584656e-02 -3.844439089298248291e-01 1.300332248210906982e-01 -1.796791143715381622e-02 -1.416622400283813477e-01 5.808316916227340698e-02 2.624194324016571045e-01 -8.262719213962554932e-02 1.354330629110336304e-01 -3.345706686377525330e-02 -2.754419296979904175e-02 -5.158855766057968140e-02 -6.458713114261627197e-02 1.825696825981140137e-01 4.436868429183959961e-01 6.811126321554183960e-02 2.714695967733860016e-02
-2.176871150732040405e-01 -9.826532565057277679e-03 2.266983501613140106e-03 -2.081441283226013184e-01 1.028836071491241455e-01 1.854863315820693970e-01 -2.307309955358505249e-01 7.228904217481613159e-02 3.870966285467147827e-02 1.260385196655988693e-02 -3.588606715202331543e-01 -1.221642866730690002e-01 -2.396015916019678116e-03 -4.407915845513343811e-02 -6.349308788776397705e-02 6.044715642929077148e-02 -2.889766395092010498e-01 2.786655128002166748e-01 -5.279120430350303650e-02 1.775400787591934204e-01 -7.578090578317642212e-02 4.868486151099205017e-02 -1.242545396089553833e-01 2.791472077369689941e-01 7.827572524547576904e-02 -2.385007292032241821e-01 8.716254681348800659e-02 5.501021817326545715e-02 3.600970804691314697e-01 1.989410668611526489e-01 3.324046432971954346e-01 -2.048218995332717896e-02
2.413764223456382751e-02 -5.670248344540596008e-02 -1.878286004066467285e-01 -5.741079896688461304e-02 -1.401373147964477539e-01 1.431422866880893707e-02 -1.407777220010757446e-01 -3.051688335835933685e-02 3.216841816902160645e-01 1.049313321709632874e-01 -7.481618970632553101e-02 2.420757710933685303e-01 5.032798741012811661e-03 2.517613582313060760e-03 -4.093648865818977356e-02 2.905927365645766258e-03 -1.592905521392822266e-01 1.270683109760284424e-02 -1.648736894130706787e-01 1.741393059492111206e-01 2.322163805365562439e-02 4.067566096782684326e-01 -1.208575293421745300e-01 -4.672831669449806213e-02 3.319334387779235840e-01 1.330976337194442749e-01 -9.197055548429489136e-02 1.545165628194808960e-01 1.335209459066390991e-01 5.649972707033157349e-02 2.259046733379364014e-01 4.883885979652404785e-01
-7.976684719324111938e-02 -2.956799976527690887e-02 -3.467110693454742432e-01 -1.947378963232040405e-01 2.640799880027770996e-01 -1.235115528106689453e-02 3.885997831821441650e-01 -2.437576837837696075e-02 -6.268735975027084351e-02 9.646848589181900024e-02 -2.937289476394653320e-01 2.982957847416400909e-02 -4.329461976885795593e-02 2.678250372409820557e-01 1.654977053403854370e-01 9.359274804592132568e-02 -1.182579770684242249e-01 -3.376426175236701965e-02 5.518748983740806580e-02 -8.950441330671310425e-02 -1.106399819254875183e-01 1.366384923458099365e-01 -1.723117381334304810e-01 6.255924701690673828e-02 1.401225626468658447e-01 -5.586250871419906616e-02 -2.327804826200008392e-02 8.817327767610549927e-02 3.412631154060363770e-02 2.165962904691696167e-01 2.308325171470642090e-01 4.240861833095550537e-01
-7.353825867176055908e-02 -1.173221319913864136e-01 -3.111548721790313721e-01 8.316706866025924683e-02 -1.282397937029600143e-02 1.707658171653747559e-01 1.154673919081687927e-01 9.283733367919921875e-02 5.521662905812263489e-02 4.487024992704391479e-02 3.428735956549644470e-02 3.117701113224029541e-01 -1.843623220920562744e-01 1.314544379711151123e-01 -1.734364032745361328e-01 -1.426470279693603516e-01 -2.358977496623992920e-01 1.116438582539558411e-01 -1.769159883260726929e-01 -2.416899800300598145e-01 -2.116986662149429321e-01 1.319865435361862183e-01 7.144179195165634155e-02 4.325109124183654785e-01 2.461614757776260376e-01 -1.093263030052185059e-01 -1.663721650838851929e-01 2.484815120697021484e-01 1.176109537482261658e-02 -1.660833060741424561e-01 1.339984685182571411e-01 -2.828984148800373077e-02
-2.475469410419464111e-01 4.596154391765594482e-02 1.762760281562805176e-01 -2.065959125757217407e-01 2.871913909912109375e-01 5.037441849708557129e-02 2.684753388166427612e-03 -3.864791616797447205e-02 1.009845361113548279e-01 2.689192630350589752e-02 -4.208484292030334473e-02 6.920719891786575317e-02 -1.400180626660585403e-02 -3.667565062642097473e-02 1.353469192981719971e-01 -3.624603152275085449e-02 -4.343353807926177979e-01 2.527529299259185791e-01 -1.276535391807556152e-01 5.449640378355979919e-02 9.298928081989288330e-02 -9.288418292999267578e-02 -2.662693262100219727e-01 3.610681295394897461e-01 1.384650170803070068e-01 8.356459438800811768e-02 -2.280095666646957397e-01 1.336001753807067871e-01 1.763036102056503296e-01 2.350259423255920410e-01 -1.378607153892517090e-01 2.145248055458068848e-01
1.593426801264286041e-02 -4.964574798941612244e-02 -3.058189712464809418e-02 7.990617305040359497e-02 9.725520014762878418e-02 -1.750934310257434845e-02 1.797024309635162354e-01 5.522808060050010681e-02 1.156883537769317627e-01 2.169894725084304810e-01 -6.938718259334564209e-02 -1.351439058780670166e-01 -4.921823367476463318e-02 -3.109571151435375214e-02 2.322018705308437347e-02 8.688049390912055969e-03 -3.934720456600189209e-01 9.373892098665237427e-03 -1.901878863573074341e-01 1.291710138320922852e-01 -3.755971491336822510e-01 -3.760273754596710205e-02 -1.164882034063339233e-01 2.524855732917785645e-01 1.407365500926971436e-01 -2.074157260358333588e-02 -4.843288660049438477e-01 -1.587177999317646027e-02 2.670947611331939697e-01 2.299766540527343750e-01 -9.332141280174255371e-02 2.042805999517440796e-01
5.223059281706809998e-02 -4.711548238992691040e-02 -1.153587177395820618e-01 -3.366616964340209961e-01 1.712033450603485107e-01 -4.814527183771133423e-02 -1.269552707672119141e-01 1.633740663528442383e-01 1.766207665205001831e-01 -3.486340939998626709e-01 -1.425627470016479492e-01 1.690369397401809692e-01 -1.515571773052215576e-02 3.244358897209167480e-01 1.902538836002349854e-01 8.917844295501708984e-02 -1.172004267573356628e-01 1.496054083108901978e-01 5.084474757313728333e-02 -2.222182452678680420e-01 -2.603100985288619995e-02 2.077221572399139404e-01 -1.125555709004402161e-01 -7.556053251028060913e-02 7.458525151014328003e-02 -3.114826083183288574e-01 -1.356785595417022705e-01 -1.284209787845611572e-01 7.803447544574737549e-02 3.677953779697418213e-01 7.264451682567596436e-02 9.097708016633987427e-02
-1.836779415607452393e-01 -1.330570727586746216e-01 -1.289491355419158936e-01 -2.917121350765228271e-01 1.250200867652893066e-01 6.982062011957168579e-02 -3.448159247636795044e-02 8.667116053402423859e-03 3.693770617246627808e-02 1.422336995601654053e-01 5.815642327070236206e-02 -1.449871510267257690e-01 -1.749678999185562134e-01 -8.738417178392410278e-03 -1.525288969278335571e-01 1.239930018782615662e-01 -2.849142551422119141e-01 5.626149848103523254e-02 -1.140175983309745789e-01 1.263684183359146118e-01 -2.023553401231765747e-01 -1.134923025965690613e-01 -8.291940391063690186e-02 5.532077327370643616e-02 5.630373582243919373e-02 -3.170747458934783936e-01 1.943097412586212158e-01 7.157485187053680420e-02 2.956231534481048584e-01 4.842361509799957275e-01 1.891664415597915649e-01 1.685688495635986328e-01
-4.341460168361663818e-01 1.838191002607345581e-01 -2.253567576408386230e-01 -2.153269350528717041e-01 -7.342539727687835693e-02 -6.928832083940505981e-02 -1.242991611361503601e-01 1.651020497083663940e-01 1.434702128171920776e-01 -3.157643973827362061e-01 -1.953231543302536011e-01 7.531287521123886108e-02 1.312507838010787964e-01 -1.070108339190483093e-01 6.594791263341903687e-02 -3.748396039009094238e-02 -4.066080972552299500e-02 1.259073764085769653e-01 -2.650620415806770325e-02 9.764224290847778320e-02 -7.864467054605484009e-02 2.434868067502975464e-01 -1.069795489311218262e-01 1.862976001575589180e-03 -7.105584442615509033e-02 -2.589925229549407959e-01 -4.399195015430450439e-01 -6.202861666679382324e-02 3.460338339209556580e-02 1.413510143756866455e-01 5.613864958286285400e-02 1.750310063362121582e-01
-9.351889789104461670e-02 -2.739554941654205322e-01 1.239464581012725830e-01 6.774762645363807678e-03 -1.136224716901779175e-01 -3.187435492873191833e-02 1.988753676414489746e-01 4.696971178054809570e-02 5.073100328445434570e-01 -7.640979439020156860e-02 -4.098651558160781860e-02 -6.400656420737504959e-03 1.405567210167646408e-02 1.252696365118026733e-01 1.176475510001182556e-01 1.598318219184875488e-01 -2.192695736885070801e-01 2.395919710397720337e-01 -1.497827768325805664e-01 -7.414948940277099609e-02 -1.965616345405578613e-01 1.536910384893417358e-01 -4.099408164620399475e-03 1.561583727598190308e-01 1.531555503606796265e-01 -1.207189634442329407e-01 -1.627843528985977173e-01 4.799799248576164246e-02 -1.243416965007781982e-02 4.273211956024169922e-01 -1.475329548120498657e-01 1.829697936773300171e-01
4.630756750702857971e-02 -2.002153098583221436e-01 2.064744755625724792e-02 -6.721532437950372696e-03 2.911697924137115479e-01 1.525498181581497192e-01 1.388265751302242279e-02 2.099951058626174927e-01 9.443813562393188477e-02 8.587349206209182739e-02 -7.425406575202941895e-02 2.468435913324356079e-01 -7.596493232995271683e-03 1.939765512943267822e-01 8.593481034040451050e-03 -1.694384366273880005e-01 -6.561986356973648071e-02 -4.311665892601013184e-02 -2.531588375568389893e-01 -6.367582245729863644e-04 -1.369229853153228760e-01 4.258115887641906738e-01 -9.343037009239196777e-02 1.064221933484077454e-01 -9.402970969676971436e-02 -1.273007877171039581e-02 -2.913208901882171631e-01 2.899525761604309082e-01 8.357547223567962646e-02 2.920738160610198975e-01 1.174038182944059372e-02 3.082254528999328613e-01
2.412807010114192963e-02 -1.660368889570236206e-01 -3.968751430511474609e-01 -2.080931365489959717e-01 -1.161001101136207581e-01 1.880027651786804199e-01 -1.008813381195068359e-01 1.978358626365661621e-02 1.170543059706687927e-01 2.850802429020404816e-02 1.760794967412948608e-02 -1.654325574636459351e-01 -6.646353751420974731e-02 2.415123283863067627e-01 -1.299505401402711868e-02 -3.184125199913978577e-02 -2.513043023645877838e-02 -2.059298902750015259e-01 -2.886576354503631592e-01 -2.540452182292938232e-01 -2.384872138500213623e-01 7.437468320131301880e-02 -4.312261193990707397e-02 1.746616065502166748e-01 8.160610496997833252e-02 3.173233475536108017e-03 -3.941000998020172119e-01 7.684289664030075073e-02 6.576208025217056274e-02 1.664229333400726318e-01 4.717768356204032898e-02 3.430923521518707275e-01
-2.706272006034851074e-01 -1.661380007863044739e-02 -1.064518317580223083e-01 -2.860219180583953857e-01 -9.390874952077865601e-02 1.787713766098022461e-01 -9.184063971042633057e-02 1.681385189294815063e-01 5.064576491713523865e-02 -2.429253607988357544e-01 7.677072286605834961e-02 7.835716754198074341e-02 -2.625004351139068604e-01 4.017820209264755249e-02 3.352351486682891846e-02 8.878753334283828735e-02 -1.959478855133056641e-02 5.771618336439132690e-02 -4.803138226270675659e-02 2.093678563833236694e-01 2.159277722239494324e-02 2.557874321937561035e-01 4.170374199748039246e-02 2.667723596096038818e-01 6.345611810684204102e-02 -2.523506581783294678e-01 -3.818573951721191406e-01 -2.313471212983131409e-02 -2.701047658920288086e-01 2.174805104732513428e-01 1.215775161981582642e-01 2.548951804637908936e-01
1.667871326208114624e-01 -1.310011893510818481e-01 -1.490359306335449219e-01 -3.835351392626762390e-02 1.942837685346603394e-01 1.526319235563278198e-01 2.991857230663299561e-01 -3.716526180505752563e-02 -2.264225631952285767e-01 -3.301053866744041443e-02 -3.900825083255767822e-01 2.761729620397090912e-02 -1.504516927525401115e-03 1.874700039625167847e-01 -1.052494719624519348e-01 1.852593868970870972e-01 -1.104805320501327515e-01 2.321715652942657471e-02 -1.773234009742736816e-01 1.219501346349716187e-02 -1.548623573035001755e-02 2.888629138469696045e-01 5.198048800230026245e-02 2.813422381877899170e-01 2.127079218626022339e-01 -3.086424767971038818e-01 -1.422411054372787476e-01 1.039179489016532898e-01 1.619828492403030396e-01 1.784095168113708496e-01 1.273886114358901978e-01 1.945907771587371826e-01
-1.963935792446136475e-01 3.109982423484325409e-02 -1.984896659851074219e-01 -3.122971355915069580e-01 -2.491249740123748779e-01 3.521697595715522766e-03 -2.028741091489791870e-01 2.578238956630229950e-02 -4.728569090366363525e-02 2.735576331615447998e-01 8.076012879610061646e-02 -6.515409797430038452e-02 -2.172277495265007019e-02 3.046832978725433350e-01 6.941083073616027832e-02 3.051710315048694611e-03 -3.111265599727630615e-01 7.133013755083084106e-02 -1.028217896819114685e-01 -8.082181215286254883e-02 -2.887491881847381592e-01 1.063187643885612488e-01 -5.433067679405212402e-02 3.055171370506286621e-01 9.098802506923675537e-02 -1.748740673065185547e-01 -1.482229977846145630e-01 -6.314820051193237305e-02 -1.891171745955944061e-02 3.405798226594924927e-02 2.024066448211669922e-01 3.411751091480255127e-01
-2.476669102907180786e-02 9.589581191539764404e-02 4.016049578785896301e-02 1.031304895877838135e-02 -3.731587827205657959e-01 6.967294961214065552e-02 -1.814351826906204224e-01 1.694355309009552002e-01 1.304007717408239841e-03 1.040184944868087769e-01 -1.234530434012413025e-01 1.673658005893230438e-02 7.014456391334533691e-02 -5.123801529407501221e-02 -2.977340817451477051e-01 -1.445538699626922607e-01 -1.217704564332962036e-01 7.103427499532699585e-02 -3.008449077606201172e-01 -2.071938067674636841e-01 -1.760258972644805908e-01 -1.688681729137897491e-02 2.325523085892200470e-02 2.792853713035583496e-01 -1.732962019741535187e-02 -2.623089253902435303e-01 -3.090047836303710938e-01 2.113087773323059082e-01 -1.108903288841247559e-01 2.360508143901824951e-01 2.827975749969482422e-01 1.376889199018478394e-01
-8.361702784895896912e-03 -1.544341072440147400e-02 -1.252672523260116577e-01 -1.470229476690292358e-01 1.760810799896717072e-02 -2.620336115360260010e-01 9.289631620049476624e-03 1.517997030168771744e-02 3.263405561447143555e-01 8.458054810762405396e-02 -1.391999721527099609e-01 1.635998114943504333e-02 -1.231723558157682419e-02 1.799542307853698730e-01 2.797486074268817902e-02 -1.270692944526672363e-01 -1.346016675233840942e-01 2.108112275600433350e-01 -3.236728906631469727e-01 -2.106260061264038086e-01 1.030257809907197952e-02 1.514543443918228149e-01 3.848032280802726746e-02 -6.404665857553482056e-02 8.922530710697174072e-02 -4.209525585174560547e-01 -3.142760694026947021e-01 2.156400978565216064e-01 -1.204704642295837402e-01 3.177718222141265869e-01 -1.530220955610275269e-01 -2.609510719776153564e-02
2.732438594102859497e-02 -1.059078350663185120e-01 -2.664006054401397705e-01 -2.279276549816131592e-01 -1.224494054913520813e-01 -2.529434487223625183e-02 2.073810547590255737e-01 1.019169762730598450e-01 2.201399207115173340e-01 -5.052210018038749695e-02 1.414961069822311401e-01 5.621412768959999084e-02 -1.623809337615966797e-02 -2.828733436763286591e-02 1.315129399299621582e-01 1.209819167852401733e-01 -2.385179102420806885e-01 2.507201731204986572e-01 -1.408515870571136475e-01 2.431232668459415436e-02 1.177259441465139389e-02 -3.696098178625106812e-02 -4.683920443058013916e-01 -7.357356697320938110e-02 3.351715207099914551e-01 -2.420892706140875816e-03 7.170373946428298950e-02 2.471293509006500244e-01 2.002165094017982483e-02 2.855451703071594238e-01 8.392383903264999390e-02 2.342364341020584106e-01
-9.379678964614868164e-02 -2.130240388214588165e-02 1.058521587401628494e-02 2.369750887155532837e-01 1.230680719017982483e-01 1.991914026439189911e-02 2.295032143592834473e-01 1.080966666340827942e-01 -6.882435828447341919e-02 -3.274182081222534180e-01 -2.590858340263366699e-01 -1.496939361095428467e-01 -9.974671900272369385e-02 9.928071498870849609e-02 -1.532545238733291626e-01 1.088866591453552246e-01 -3.092820942401885986e-01 2.862766571342945099e-02 4.955354612320661545e-03 8.662604540586471558e-02 3.897241503000259399e-02 1.424026042222976685e-01 -4.500795900821685791e-02 1.082545444369316101e-01 6.327367853373289108e-03 -4.673543870449066162e-01 4.072734341025352478e-02 -1.899421960115432739e-02 1.789318919181823730e-01 3.732958137989044189e-01 1.668569892644882202e-01 1.967856287956237793e-01
-1.014410480856895447e-01 -7.764884084463119507e-02 -1.012676283717155457e-01 -1.588295251131057739e-01 1.589597612619400024e-01 -9.570179134607315063e-02 -1.071376875042915344e-01 2.662384510040283203e-01 1.574901193380355835e-01 1.149333640933036804e-01 1.982122659683227539e-01 8.980468660593032837e-02 8.265361189842224121e-02 -4.948238842189311981e-03 -1.900648474693298340e-01 1.913350671529769897e-01 -1.195585429668426514e-01 1.019337251782417297e-01 -1.179287880659103394e-01 -5.433171987533569336e-02 -3.440062329173088074e-02 4.623191058635711670e-02 -4.833821058273315430e-01 1.363222897052764893e-01 2.565562725067138672e-01 -1.120613962411880493e-01 -1.834214478731155396e-01 2.775452136993408203e-01 -2.532260119915008545e-01 2.671926021575927734e-01 1.149255782365798950e-01 1.776821017265319824e-01
-1.606302708387374878e-01 9.246020764112472534e-02 8.304414898157119751e-02 -1.451565176248550415e-01 -2.193493209779262543e-02 -1.114726513624191284e-01 -1.358476560562849045e-02 3.175694942474365234e-01 2.746907770633697510e-01 -1.441428512334823608e-01 -1.746143251657485962e-01 -1.959958672523498535e-02 -3.257054388523101807e-01 1.103285476565361023e-01 -7.924190163612365723e-02 1.246469616889953613e-01 -2.721857428550720215e-01 4.105208218097686768e-01 5.613743886351585388e-02 -1.212784945964813232e-01 -7.954979687929153442e-02 2.815200686454772949e-01 -1.582132279872894287e-01 -7.825088500976562500e-02 1.516396105289459229e-01 3.992024809122085571e-02 -2.080879509449005127e-01 -6.634904071688652039e-03 -4.379528760910034180e-02 1.831269860267639160e-01 1.158429011702537537e-01 2.500927150249481201e-01
-1.014187857508659363e-01 4.448062181472778320e-02 1.053780987858772278e-01 -1.537956297397613525e-01 3.418214917182922363e-01 6.684727221727371216e-02 -4.835880920290946960e-02 -2.916431240737438202e-02 -8.514142781496047974e-02 -8.042942732572555542e-02 -2.474043071269989014e-01 -1.896501705050468445e-02 -4.027794301509857178e-02 -9.777919389307498932e-03 1.172668337821960449e-01 3.175051510334014893e-02 -2.822819352149963379e-01 2.672234475612640381e-01 -1.178443729877471924e-01 -1.471641957759857178e-01 1.220728456974029541e-02 -3.895417973399162292e-02 -3.301671147346496582e-01 2.925374209880828857e-01 2.102796286344528198e-01 6.942787766456604004e-02 -3.196636438369750977e-01 1.712108254432678223e-01 1.436544209718704224e-01 9.402320533990859985e-02 -1.715971231460571289e-01 3.381792008876800537e-01
-7.292036712169647217e-02 -2.772255539894104004e-01 -1.776334792375564575e-01 -1.326625496149063110e-01 -1.155494898557662964e-01 1.525636762380599976e-01 -1.455430523492395878e-03 -4.212732240557670593e-02 1.156459972262382507e-01 -5.735439807176589966e-02 -3.820358812808990479e-01 1.766934096813201904e-01 -1.725901663303375244e-01 2.373344153165817261e-01 -3.144652545452117920e-01 -5.291584879159927368e-02 2.295501763001084328e-03 2.183807045221328735e-01 -4.991175606846809387e-02 1.140469312667846680e-01 -3.863905072212219238e-01 6.039700657129287720e-02 -1.040808036923408508e-01 2.105433791875839233e-01 1.017038300633430481e-01 -2.954113483428955078e-01 8.122922480106353760e-02 2.051822841167449951e-02 9.839328378438949585e-02 2.349648177623748779e-01 7.830797880887985229e-02 4.098647832870483398e-02
-2.929939888417720795e-02 9.630412608385086060e-02 -1.274276431649923325e-02 -4.593311995267868042e-02 7.173410803079605103e-02 -1.325023770332336426e-01 -4.413491487503051758e-02 1.037845760583877563e-01 2.074460983276367188e-01 -3.777284175157546997e-02 -2.635670006275177002e-01 1.340310126543045044e-01 -9.134244173765182495e-02 2.616206184029579163e-02 -4.389425739645957947e-02 -3.900957107543945312e-01 -1.952809542417526245e-01 -6.473799049854278564e-02 -1.914343386888504028e-01 -1.918903887271881104e-01 -2.098628282546997070e-01 1.350980252027511597e-01 -9.264582395553588867e-02 1.444266736507415771e-01 2.931695878505706787e-01 -6.411692500114440918e-02 1.000276952981948853e-01 4.377649128437042236e-01 -3.070906177163124084e-02 1.486473530530929565e-01 -1.139666214585304260e-01 3.491273224353790283e-01
-5.042786523699760437e-02 -3.510139137506484985e-02 -9.605133533477783203e-02 -8.803457021713256836e-02 -1.550697535276412964e-01 -1.133655682206153870e-01 1.222267448902130127e-01 -5.939478054642677307e-02 2.695700228214263916e-01 2.923552989959716797e-01 -2.356580495834350586e-01 -5.797808989882469177e-02 -1.416748762130737305e-01 1.569984555244445801e-01 3.036146517843008041e-03 -1.711100339889526367e-01 -3.256858587265014648e-01 -7.347464561462402344e-02 -2.261319309473037720e-01 3.273787200450897217e-01 -1.693091392517089844e-01 1.551227569580078125e-01 7.920543104410171509e-02 -6.230318546295166016e-02 2.270565032958984375e-01 -2.435310781002044678e-01 -2.877771556377410889e-01 1.689206361770629883e-01 2.317217439413070679e-01 1.115321442484855652e-01 8.277750015258789062e-02 7.053500413894653320e-02
1.429439634084701538e-01 3.737942548468708992e-03 -2.086906880140304565e-01 -4.158096909523010254e-01 3.238640427589416504e-01 1.080390438437461853e-01 1.670170128345489502e-01 8.699572086334228516e-02 -3.161003813147544861e-02 4.431914538145065308e-02 -2.716216444969177246e-01 7.598058134317398071e-02 -6.079294253140687943e-03 1.274775527417659760e-02 -4.451094567775726318e-02 -1.707438975572586060e-01 -1.405583620071411133e-01 -6.820670515298843384e-02 -2.048726826906204224e-01 4.801327735185623169e-02 -2.084757760167121887e-02 1.351236552000045776e-01 -1.547430008649826050e-01 1.780844926834106445e-01 3.455248102545738220e-02 -2.917663156986236572e-01 9.251961857080459595e-02 8.903080970048904419e-02 2.792910635471343994e-01 3.139129281044006348e-01 1.555001586675643921e-01 2.250757068395614624e-01
-1.275839805603027344e-01 4.582337290048599243e-02 -2.298914343118667603e-01 -1.234831139445304871e-01 4.099115356802940369e-02 -1.211241856217384338e-01 1.347320377826690674e-01 2.125683426856994629e-01 1.138310208916664124e-01 -1.231263428926467896e-01 1.586137861013412476e-01 1.512525230646133423e-01 -2.950254455208778381e-02 1.692138463258743286e-01 -1.667773127555847168e-01 -7.881234399974346161e-03 -1.616766303777694702e-01 3.597072958946228027e-01 -5.866312235593795776e-02 6.256016902625560760e-03 -7.196700572967529297e-02 1.151809841394424438e-01 -3.800255954265594482e-01 -2.461008355021476746e-02 2.816123962402343750e-01 -2.803632616996765137e-02 2.643733983859419823e-03 3.587778508663177490e-01 -2.238726615905761719e-02 4.072576165199279785e-01 2.728550322353839874e-02 4.354588314890861511e-02
-1.765836626291275024e-01 1.227764487266540527e-01 -8.556302636861801147e-02 -2.045488208532333374e-01 9.043254703283309937e-02 3.332190588116645813e-02 -1.991383880376815796e-01 -5.701033398509025574e-03 2.502429783344268799e-01 7.629130780696868896e-02 -1.653044074773788452e-01 -2.962791547179222107e-02 1.664608865976333618e-01 1.728316694498062134e-01 -1.594033986330032349e-01 -2.450102753937244415e-02 -1.976559460163116455e-01 2.663239538669586182e-01 -2.017844915390014648e-01 1.725609451532363892e-01 6.826387345790863037e-02 1.588687747716903687e-01 -2.567233145236968994e-01 2.283745110034942627e-01 1.729779643937945366e-03 -1.621069610118865967e-01 -3.746944367885589600e-01 -2.325214296579360962e-01 -1.581835448741912842e-01 1.556299775838851929e-01 2.349018454551696777e-01 1.474923938512802124e-01
-9.641562402248382568e-02 -1.953297704458236694e-01 -1.209485232830047607e-01 -2.887860238552093506e-01 3.112653493881225586e-01 1.353660374879837036e-01 2.400319576263427734e-01 -1.813716627657413483e-02 -7.402165792882442474e-03 1.179379150271415710e-01 -2.542039155960083008e-01 4.994757473468780518e-02 1.531718075275421143e-01 -1.664559841156005859e-01 5.438956990838050842e-02 -1.406937688589096069e-01 -9.480587393045425415e-02 -1.097812429070472717e-01 -9.149722754955291748e-02 -6.178713962435722351e-02 -1.152943596243858337e-01 9.032916277647018433e-02 -9.888102859258651733e-02 9.021855890750885010e-02 1.309265941381454468e-01 -1.283925771713256836e-01 -1.324155479669570923e-01 2.625196874141693115e-01 2.794628441333770752e-01 2.813971936702728271e-01 2.232002317905426025e-01 3.557977974414825439e-01
1.067165359854698181e-01 2.500367350876331329e-02 1.284167766571044922e-01 -6.726931035518646240e-02 1.920608431100845337e-01 1.378446817398071289e-01 1.704141497611999512e-01 7.076849043369293213e-02 2.030569911003112793e-01 2.237562090158462524e-02 4.351571947336196899e-02 1.553968489170074463e-01 -6.262874603271484375e-02 -1.668715775012969971e-01 -8.414901047945022583e-02 3.594956174492835999e-02 -1.750439256429672241e-01 -3.325941786170005798e-02 -3.562261164188385010e-01 -1.335140019655227661e-01 4.657978191971778870e-02 3.066728413105010986e-01 -2.983053773641586304e-02 -1.360772848129272461e-01 1.623130738735198975e-01 -4.128745943307876587e-02 -2.724478542804718018e-01 1.823698282241821289e-01 3.154464364051818848e-01 2.695860266685485840e-01 2.606758773326873779e-01 3.183551132678985596e-01
-1.183273792266845703e-01 -1.728932410478591919e-01 8.551474660634994507e-02 -3.622174561023712158e-01 -2.060886174440383911e-01 2.445830777287483215e-02 -1.032767444849014282e-01 2.240489870309829712e-01 2.093987613916397095e-01 7.136513292789459229e-02 -2.653984129428863525e-01 2.954242825508117676e-01 7.957565039396286011e-02 1.068718135356903076e-01 6.337624788284301758e-02 -1.693648099899291992e-02 -1.741476058959960938e-01 2.195349335670471191e-01 8.938068896532058716e-02 -4.250930994749069214e-02 1.659535020589828491e-01 2.404198497533798218e-01 -2.115998566150665283e-01 1.082963421940803528e-01 1.663207858800888062e-01 3.709380328655242920e-02 -1.753338575363159180e-01 8.951030671596527100e-02 2.527003288269042969e-01 2.312323600053787231e-01 2.584874443709850311e-02 2.626730203628540039e-01
-1.727496236562728882e-01 -1.412911117076873779e-01 -1.773374080657958984e-01 -1.776238530874252319e-01 -1.523093879222869873e-01 1.369799673557281494e-01 -2.256488241255283356e-02 7.040669769048690796e-02 3.541289567947387695e-01 1.850794851779937744e-01 -2.463783174753189087e-01 2.210355550050735474e-01 -1.210023388266563416e-01 -9.309474378824234009e-02 9.591092914342880249e-02 2.159776389598846436e-01 1.196407601237297058e-01 2.569818198680877686e-01 -1.285208761692047119e-01 2.137376666069030762e-01 1.027155369520187378e-01 1.969788372516632080e-01 -8.891770988702774048e-02 9.883305430412292480e-02 2.279220968484878540e-01 -2.093196660280227661e-02 -1.468276977539062500e-01 1.923870667815208435e-02 8.874050527811050415e-02 1.583014130592346191e-01 4.637746512889862061e-02 4.152262210845947266e-01
-3.222437202930450439e-01 -1.409877538681030273e-01 1.661273688077926636e-01 -2.202688306570053101e-01 2.686640480533242226e-03 -2.486667633056640625e-01 6.369661539793014526e-02 2.660686075687408447e-01 2.932578623294830322e-01 2.050926350057125092e-02 -1.168389990925788879e-01 8.508168905973434448e-02 4.981642123311758041e-03 2.569009661674499512e-01 -1.056870967149734497e-01 -1.077988669276237488e-01 -1.677190363407135010e-01 1.625232696533203125e-01 6.862144172191619873e-02 -2.523950338363647461e-01 1.530579626560211182e-01 1.836088299751281738e-01 -1.810887902975082397e-01 4.076005145907402039e-02 8.544310927391052246e-02 -8.652845025062561035e-02 -2.766738235950469971e-01 -1.156599447131156921e-01 1.131653226912021637e-02 2.940186858177185059e-01 -9.221144020557403564e-03 2.478426396846771240e-01
2.095979452133178711e-01 9.978053718805313110e-02 -1.806258559226989746e-01 -2.447642385959625244e-01 -2.227431349456310272e-02 3.075003996491432190e-02 2.300390750169754028e-01 1.994657516479492188e-02 2.187024652957916260e-01 8.520339429378509521e-02 -3.708114326000213623e-01 1.334627270698547363e-01 4.684039205312728882e-02 2.755729556083679199e-01 1.926293075084686279e-01 -1.507011950016021729e-01 1.397222746163606644e-02 1.324729323387145996e-01 -2.100031822919845581e-02 -2.433351576328277588e-01 1.386972516775131226e-01 1.017826497554779053e-01 -4.956191778182983398e-02 1.194066852331161499e-01 3.330807015299797058e-02 -1.139592379331588745e-01 -1.005723103880882263e-01 2.319771796464920044e-01 2.543125748634338379e-01 2.526985704898834229e-01 1.396636515855789185e-01 3.173239231109619141e-01
-1.057076677680015564e-01 5.859851837158203125e-03 -2.060893177986145020e-01 -3.348033428192138672e-01 1.190303713083267212e-01 1.054277122020721436e-01 9.988625347614288330e-02 1.523835957050323486e-01 2.008537948131561279e-01 -9.431546926498413086e-02 -2.106208652257919312e-01 1.613828353583812714e-02 1.056210882961750031e-02 2.256785780191421509e-01 2.731945551931858063e-02 1.219824925065040588e-01 -6.067718937993049622e-02 -1.334892362356185913e-01 -1.238788589835166931e-01 6.483300030231475830e-02 1.811653561890125275e-02 1.848904341459274292e-01 1.418653875589370728e-01 2.817288935184478760e-01 3.678210824728012085e-02 -2.003391385078430176e-01 -1.225625500082969666e-01 3.025253117084503174e-01 -3.459626734256744385e-01 2.306093424558639526e-01 3.395783603191375732e-01 6.277204304933547974e-02
-7.041581440716981888e-03 6.652627140283584595e-02 -5.366129055619239807e-02 -1.836802661418914795e-01 -3.961168229579925537e-02 1.738162152469158173e-02 1.455189585685729980e-01 -9.806881099939346313e-02 2.847040593624114990e-01 3.362512588500976562e-02 -1.945144981145858765e-01 3.128486499190330505e-02 -1.722559481859207153e-01 2.099478989839553833e-01 -2.470139861106872559e-01 -6.797639280557632446e-02 -3.321332335472106934e-01 9.448638558387756348e-02 -1.813724637031555176e-01 1.218346729874610901e-01 4.158142954111099243e-02 3.017623126506805420e-01 -6.533018499612808228e-02 -7.149857282638549805e-02 2.038293480873107910e-01 1.021111011505126953e-01 6.462397426366806030e-02 2.441407293081283569e-01 2.171955555677413940e-01 1.493362188339233398e-01 4.033196568489074707e-01 2.209258973598480225e-01
6.704149767756462097e-03 -1.760586947202682495e-01 -1.780752241611480713e-01 1.641506105661392212e-01 -1.234837342053651810e-02 2.384086549282073975e-01 -3.454107418656349182e-02 -8.521018922328948975e-02 -4.293196275830268860e-02 5.526265501976013184e-02 8.577921986579895020e-02 -1.282379031181335449e-01 -1.638810187578201294e-01 1.098448634147644043e-01 4.063667356967926025e-02 1.194944754242897034e-01 -2.282021194696426392e-01 2.015233971178531647e-02 -1.981567591428756714e-01 -7.226906716823577881e-02 -5.013002455234527588e-02 -2.102122455835342407e-01 -8.231754601001739502e-02 1.738040298223495483e-01 3.056583702564239502e-01 -1.837377548217773438e-01 -3.705524802207946777e-01 2.468189001083374023e-01 2.343432605266571045e-01 4.463457763195037842e-01 1.732186786830425262e-02 2.810404822230339050e-02
-3.061117045581340790e-02 7.203851640224456787e-02 -1.168448850512504578e-01 -1.100597381591796875e-01 3.678247034549713135e-01 -1.110928356647491455e-01 -2.890727221965789795e-01 1.699538081884384155e-01 1.553182899951934814e-01 1.123967543244361877e-01 6.395362783223390579e-03 8.161423355340957642e-02 -8.894477039575576782e-02 -2.012349851429462433e-02 -9.220394305884838104e-03 1.397246420383453369e-01 -1.098076999187469482e-01 2.227102518081665039e-01 -8.278550207614898682e-02 -1.277329586446285248e-02 -9.597555547952651978e-02 1.611542850732803345e-01 -1.038460806012153625e-01 1.095741912722587585e-01 1.554583311080932617e-01 -2.457648515701293945e-01 1.301953643560409546e-01 3.641751110553741455e-01 2.952292263507843018e-01 3.308435082435607910e-01 1.839956343173980713e-01 2.130256742238998413e-01
-1.724182367324829102e-01 -1.469651013612747192e-01 7.392775267362594604e-02 7.875613868236541748e-02 -1.181746646761894226e-02 -2.935620397329330444e-02 2.702616453170776367e-01 1.324906051158905029e-01 4.522749781608581543e-01 -7.239420711994171143e-02 1.132867112755775452e-01 1.230800226330757141e-01 -8.205664902925491333e-02 2.227202057838439941e-01 5.374279990792274475e-02 2.516917884349822998e-01 -9.911038726568222046e-02 2.567422389984130859e-01 -2.314049005508422852e-01 -4.158251732587814331e-02 -2.437525540590286255e-01 1.213961988687515259e-01 -9.615889750421047211e-03 1.627442240715026855e-01 1.079439222812652588e-01 -1.083250194787979126e-01 -2.416843920946121216e-01 1.108378078788518906e-02 1.068658567965030670e-02 3.643894493579864502e-01 -1.382912993431091309e-01 1.391831189393997192e-01
3.431657096371054649e-03 2.476354092359542847e-01 -6.139693409204483032e-02 -5.406970903277397156e-02 1.652098745107650757e-01 -2.667173445224761963e-01 1.539488434791564941e-01 -1.215710267424583435e-01 3.330732882022857666e-01 -1.471386253833770752e-01 -4.916179180145263672e-02 -5.920341983437538147e-02 -1.031448617577552795e-01 3.114517927169799805e-01 2.078855782747268677e-01 -1.202003136277198792e-01 -1.004914194345474243e-01 2.129350006580352783e-01 6.902857567183673382e-04 -2.076825685799121857e-02 -5.025862902402877808e-02 3.971363902091979980e-01 5.177132412791252136e-02 9.774369746446609497e-02 2.328122705221176147e-01 -1.418213099241256714e-01 -2.733035385608673096e-01 6.950909644365310669e-02 2.623285725712776184e-02 3.017421066761016846e-01 1.247409209609031677e-01 4.192636162042617798e-02
-1.939887255430221558e-01 1.829314604401588440e-02 7.489236444234848022e-02 -1.577394306659698486e-01 3.489858806133270264e-01 -2.762433374300599098e-03 -9.194427728652954102e-02 1.513169407844543457e-01 -8.815709501504898071e-03 -1.366087496280670166e-01 -2.031657695770263672e-01 -1.089962199330329895e-01 -7.077962905168533325e-02 -1.121967360377311707e-01 3.175020217895507812e-02 -1.457855552434921265e-01 -3.149496018886566162e-01 2.467000335454940796e-01 -6.622720509767532349e-02 7.424944639205932617e-02 1.227283924818038940e-01 -4.319588467478752136e-02 -3.169237971305847168e-01 2.476629167795181274e-01 1.407492309808731079e-01 9.481084346771240234e-02 -2.371265739202499390e-01 2.471794635057449341e-01 1.848932057619094849e-01 2.858531475067138672e-01 -3.603806020691990852e-03 2.365215569734573364e-01
-1.044469773769378662e-01 -1.265963912010192871e-02 1.342486888170242310e-01 -2.211407423019409180e-01 1.853693975135684013e-03 -1.767421327531337738e-02 9.587603062391281128e-02 3.736947104334831238e-02 3.411455452442169189e-01 -2.209132164716720581e-01 1.653037518262863159e-01 7.902736961841583252e-02 -1.840112544596195221e-02 -2.365840971469879150e-02 1.136503741145133972e-02 1.564549207687377930e-01 -2.771789431571960449e-01 3.433866202831268311e-01 3.524424508213996887e-02 -1.154085546731948853e-01 -2.323925942182540894e-01 3.043212927877902985e-02 2.051757328445091844e-04 1.198938041925430298e-01 1.859326511621475220e-01 1.678347289562225342e-01 -2.914869189262390137e-01 2.608953118324279785e-01 -6.614734884351491928e-04 4.013118147850036621e-01 5.433051381260156631e-03 1.771399825811386108e-01
-3.580885231494903564e-01 9.427582472562789917e-02 -2.154904603958129883e-01 -3.394489735364913940e-02 2.570953369140625000e-01 8.558214455842971802e-02 -2.214856147766113281e-01 6.704740971326828003e-02 2.506951391696929932e-01 2.048403769731521606e-02 -7.886538654565811157e-02 1.175885181874036789e-02 -1.577402651309967041e-02 1.086667105555534363e-01 -8.609332144260406494e-02 1.408562064170837402e-01 -9.180744737386703491e-02 2.941813468933105469e-01 -1.048615351319313049e-01 3.273962810635566711e-02 1.130705699324607849e-01 1.989504694938659668e-01 -2.691293060779571533e-01 2.738343775272369385e-01 -9.184098988771438599e-02 -1.336585730314254761e-01 -4.416772127151489258e-01 -1.646302342414855957e-01 6.551222503185272217e-02 6.129467114806175232e-02 1.197039708495140076e-01 4.131526127457618713e-02
3.035857575014233589e-03 -1.094827502965927124e-01 -2.197555825114250183e-02 -3.267937302589416504e-01 9.932313114404678345e-02 -2.572738528251647949e-01 -8.175858855247497559e-02 1.047662645578384399e-01 3.497005999088287354e-01 7.909578830003738403e-02 -2.932299375534057617e-01 3.019375503063201904e-01 5.671985074877738953e-02 2.669461369514465332e-01 -1.885462552309036255e-01 3.172822762280702591e-03 -3.181722760200500488e-01 2.302802950143814087e-01 -7.231429964303970337e-02 -1.083955317735671997e-01 8.873957395553588867e-02 1.501702368259429932e-01 8.602503687143325806e-03 9.203712455928325653e-03 2.417915761470794678e-01 -1.280012577772140503e-01 -8.468201383948326111e-03 5.401153117418289185e-02 1.344234347343444824e-01 1.357090175151824951e-01 5.015180632472038269e-02 2.293768823146820068e-01
-1.421414911746978760e-01 -4.515411797910928726e-03 -3.830599412322044373e-02 -3.894029930233955383e-02 1.613107174634933472e-01 -5.558142438530921936e-02 -2.023001313209533691e-01 5.428678169846534729e-02 1.180012524127960205e-01 -2.352938428521156311e-02 -1.346020847558975220e-01 -3.197730779647827148e-01 2.471801638603210449e-02 -2.642694674432277679e-02 1.874627023935317993e-01 -4.771234933286905289e-03 -4.109064340591430664e-01 -7.935868948698043823e-02 4.514355957508087158e-02 -7.209915667772293091e-03 1.680649071931838989e-02 -4.259191825985908508e-02 -1.648343801498413086e-01 3.179881572723388672e-01 1.601953655481338501e-01 2.964751794934272766e-02 -1.546826362609863281e-01 3.753838688135147095e-02 3.151201009750366211e-01 1.498400270938873291e-01 2.798349261283874512e-01 4.158501923084259033e-01
-2.233183681964874268e-01 -8.906205743551254272e-02 -3.995212912559509277e-02 -1.545381098985671997e-01 8.630365133285522461e-02 -4.606052488088607788e-02 1.866549402475357056e-01 2.467963844537734985e-02 3.787188604474067688e-02 1.168102771043777466e-01 -2.460070252418518066e-01 -3.599867224693298340e-01 -2.217402756214141846e-01 1.881949156522750854e-01 -1.881476491689682007e-02 -3.392912074923515320e-02 -4.703482091426849365e-01 9.889126569032669067e-02 -7.944054901599884033e-02 1.197392418980598450e-01 -1.402118951082229614e-01 -9.936955571174621582e-02 -2.251479625701904297e-01 6.343793589621782303e-03 1.637401133775711060e-01 -1.583888083696365356e-01 -1.551237702369689941e-01 -2.775989472866058350e-03 2.722253203392028809e-01 3.018489181995391846e-01 -4.712714627385139465e-02 7.134045660495758057e-02
-1.348646134138107300e-01 -1.217255145311355591e-01 -5.413708463311195374e-02 -1.806032508611679077e-01 -2.551121264696121216e-02 -2.826416492462158203e-01 5.136422812938690186e-02 3.779305145144462585e-02 -1.002716720104217529e-01 -3.324675559997558594e-01 -2.745802402496337891e-01 -1.554089635610580444e-01 -1.035394668579101562e-01 -9.420207887887954712e-02 -9.989189356565475464e-02 2.308364659547805786e-01 -1.735181212425231934e-01 2.635346949100494385e-01 6.561125069856643677e-02 -4.209922254085540771e-02 -1.460590660572052002e-01 1.001804620027542114e-01 -3.040261380374431610e-02 2.097630947828292847e-01 2.340919822454452515e-01 -2.605351507663726807e-01 -3.376015126705169678e-01 1.011482402682304382e-01 1.356046646833419800e-01 -6.441763788461685181e-02 2.908696830272674561e-01 -8.883409947156906128e-02
-9.407303482294082642e-02 2.567760087549686432e-02 1.591889420524239540e-03 -2.381046116352081299e-01 1.737950891256332397e-01 -5.827561393380165100e-02 -4.362657293677330017e-02 7.172430399805307388e-03 -1.394531875848770142e-01 -4.440436512231826782e-02 -2.056912183761596680e-01 1.239021793007850647e-01 -8.357229828834533691e-02 -2.129152417182922363e-01 1.738125383853912354e-01 -8.616705425083637238e-03 -4.019052386283874512e-01 1.699408143758773804e-01 -9.492480754852294922e-02 -2.521960437297821045e-02 -4.783865809440612793e-02 -1.044143643230199814e-02 -4.296130836009979248e-01 2.003797590732574463e-01 1.082404404878616333e-01 8.043251186609268188e-02 -2.185337990522384644e-01 2.792834341526031494e-01 9.780427813529968262e-02 2.448462545871734619e-01 -1.694404482841491699e-01 2.592658102512359619e-01
-1.063811853528022766e-01 -1.317541860044002533e-02 -4.199239984154701233e-02 -1.523827016353607178e-01 2.995732612907886505e-02 -1.790796071290969849e-01 8.112947642803192139e-02 8.081852644681930542e-02 2.750895321369171143e-01 2.700559198856353760e-01 -1.240971609950065613e-01 -2.019280493259429932e-01 -4.613717645406723022e-02 -2.850292657967656851e-04 -1.798664778470993042e-01 -7.861250638961791992e-02 -2.742014825344085693e-01 5.759755149483680725e-02 -2.643122375011444092e-01 2.648696899414062500e-01 -1.824381649494171143e-01 9.038888663053512573e-02 2.562259696424007416e-02 -1.605124026536941528e-02 1.635955274105072021e-01 -2.191513478755950928e-01 -2.963393926620483398e-01 2.583343982696533203e-01 4.062392711639404297e-01 7.481128722429275513e-02 -5.686977133154869080e-02 8.894032239913940430e-02
-4.660771694034337997e-03 1.054591536521911621e-01 -1.601533889770507812e-01 -2.910402119159698486e-01 1.005003880709409714e-02 -3.046629726886749268e-01 -8.920411765575408936e-02 1.613609790802001953e-01 2.372643053531646729e-01 1.400026679039001465e-01 -2.466149330139160156e-01 2.566963993012905121e-02 -3.716275393962860107e-01 9.565103799104690552e-02 -1.963171064853668213e-01 -3.275325149297714233e-02 -3.696452081203460693e-01 -5.520426854491233826e-02 -1.283911764621734619e-01 3.723227977752685547e-02 -4.177129641175270081e-02 2.045018225908279419e-01 5.797097831964492798e-02 5.974099040031433105e-02 1.515852212905883789e-01 -2.228237688541412354e-02 3.301587328314781189e-02 2.542296648025512695e-01 1.679944396018981934e-01 2.711405754089355469e-01 1.359691023826599121e-01 9.934863448143005371e-02
-6.153200939297676086e-02 -1.961822509765625000e-01 -1.167742535471916199e-02 -3.778538852930068970e-02 -1.231275200843811035e-01 2.458526752889156342e-02 1.276508420705795288e-01 8.762840181589126587e-02 4.282370507717132568e-01 7.578964869026094675e-05 4.984347894787788391e-02 -8.011899888515472412e-02 7.939977198839187622e-02 7.274413108825683594e-02 1.967437714338302612e-01 2.175054997205734253e-01 -2.291122525930404663e-01 3.598500788211822510e-01 -2.127739340066909790e-01 -2.234390750527381897e-02 -2.601365149021148682e-01 1.531218737363815308e-01 6.254250556230545044e-02 1.050518676638603210e-01 1.293036788702011108e-01 -2.305931150913238525e-01 -1.750404089689254761e-01 -3.496591746807098389e-02 5.116062611341476440e-02 3.590688109397888184e-01 -1.542645394802093506e-01 1.886788159608840942e-01
-4.319527000188827515e-02 -1.531579792499542236e-01 -1.920156776905059814e-01 1.063738241791725159e-01 -1.653080433607101440e-01 1.516905128955841064e-01 -2.027343958616256714e-02 -3.946993499994277954e-02 1.324204206466674805e-01 1.121294870972633362e-01 -1.801710873842239380e-01 -1.392054408788681030e-01 -1.374896317720413208e-01 -1.373220607638359070e-02 6.754703074693679810e-02 -1.441228538751602173e-01 -2.794163227081298828e-01 1.580321639776229858e-01 -2.661168575286865234e-01 -9.107789397239685059e-02 1.897005736827850342e-01 -2.282473295927047729e-01 -1.590193808078765869e-01 4.878411591053009033e-01 1.707299798727035522e-01 -2.661421708762645721e-02 -2.457324117422103882e-01 -4.073674231767654419e-02 1.465978473424911499e-01 1.954473406076431274e-01 -5.344530101865530014e-03 2.503421902656555176e-01
-1.488196253776550293e-01 1.025326326489448547e-01 -1.372406184673309326e-01 -4.650692269206047058e-02 2.318157628178596497e-02 -3.156617982313036919e-03 -5.016836151480674744e-02 -1.540528726764023304e-03 3.624011278152465820e-01 -3.302883505821228027e-01 -1.871889382600784302e-01 5.825281888246536255e-02 3.001187555491924286e-02 3.053263723850250244e-01 -3.372787730768322945e-03 -5.729946494102478027e-02 1.298206746578216553e-01 3.396352827548980713e-01 -2.291639894247055054e-01 -1.596409529447555542e-01 1.107714697718620300e-01 2.245217561721801758e-02 2.529509924352169037e-02 -4.145504906773567200e-03 5.766112357378005981e-03 -1.453231573104858398e-01 -3.324724435806274414e-01 5.689803510904312134e-02 -2.111918777227401733e-01 3.747383356094360352e-01 1.130554899573326111e-01 1.030521616339683533e-01
8.252138644456863403e-02 2.679738402366638184e-01 -1.881343126296997070e-02 -7.142934948205947876e-02 2.476390004158020020e-01 -2.562651634216308594e-01 -9.177554398775100708e-02 4.332109168171882629e-02 4.230641424655914307e-01 -2.007474005222320557e-01 -1.018449738621711731e-01 -4.672257229685783386e-02 9.597891569137573242e-02 1.168790236115455627e-01 1.810508221387863159e-01 -1.019821763038635254e-01 -1.261917203664779663e-01 1.808065623044967651e-01 -6.168666481971740723e-02 -6.249820813536643982e-02 -2.405699342489242554e-01 3.464344441890716553e-01 1.478901356458663940e-01 1.258291602134704590e-01 2.859330177307128906e-01 -1.165263280272483826e-01 -1.670112460851669312e-01 1.500443555414676666e-02 8.734545111656188965e-02 1.954307854175567627e-01 1.552954912185668945e-01 1.241862624883651733e-01
-1.043705921620130539e-02 -2.398331761360168457e-01 -3.764195144176483154e-01 -4.296468570828437805e-02 -4.390180855989456177e-02 -6.307494640350341797e-02 -1.180048659443855286e-01 -8.445990085601806641e-02 -9.713739901781082153e-02 6.470935046672821045e-02 -1.136011704802513123e-01 7.834362983703613281e-02 4.482134431600570679e-02 2.154036015272140503e-01 -3.880197107791900635e-01 1.779033541679382324e-01 -2.221458405256271362e-01 4.919373244047164917e-02 -6.099873408675193787e-02 -8.064416795969009399e-02 -2.544955313205718994e-01 2.476095855236053467e-01 -4.584470018744468689e-02 2.669433057308197021e-01 -2.506606280803680420e-02 -2.330478131771087646e-01 -1.062862873077392578e-01 1.714607328176498413e-01 -4.815001785755157471e-02 2.974139451980590820e-01 7.960855215787887573e-02 2.332560569047927856e-01
-6.284687668085098267e-02 -1.825912594795227051e-01 -1.256015598773956299e-01 -4.947468638420104980e-02 -1.089514568448066711e-01 1.257601082324981689e-01 -1.189520582556724548e-01 4.163700342178344727e-02 7.692327350378036499e-02 -1.452252268791198730e-01 -2.002516090869903564e-01 1.500530689954757690e-01 1.174168437719345093e-01 2.217093706130981445e-01 -4.107306525111198425e-02 -8.111774176359176636e-02 -1.870551258325576782e-01 4.180194437503814697e-01 -3.212635815143585205e-01 3.196599781513214111e-01 -2.807434797286987305e-01 -1.060309410095214844e-01 -5.518550798296928406e-02 8.689827285706996918e-03 1.088905632495880127e-01 -2.345215529203414917e-01 -3.059602081775665283e-01 -1.651430875062942505e-02 1.712595522403717041e-01 -7.364458590745925903e-02 8.515553176403045654e-02 1.703967154026031494e-01
3.625568747520446777e-02 -1.541411387734115124e-03 -1.742826700210571289e-01 -3.423271477222442627e-01 2.123006433248519897e-01 6.047566607594490051e-02 3.560364544391632080e-01 1.767428405582904816e-02 1.811017096042633057e-01 2.656458616256713867e-01 -2.665332257747650146e-01 6.806315481662750244e-02 -7.348538190126419067e-02 1.387571394443511963e-01 9.021000564098358154e-02 -5.551940947771072388e-02 -1.749656279571354389e-03 8.064736425876617432e-02 -2.203560471534729004e-01 -1.396705508232116699e-01 2.084996085613965988e-03 2.257764488458633423e-01 -1.212082579731941223e-01 1.366657018661499023e-01 8.517190068960189819e-02 -2.477422952651977539e-01 1.453105360269546509e-01 -6.755696982145309448e-02 1.904080510139465332e-01 1.368882209062576294e-01 2.559883892536163330e-01 2.943676114082336426e-01
-1.570203900337219238e-01 -2.624359168112277985e-02 -6.195489689707756042e-02 -2.426044493913650513e-01 2.427949309349060059e-01 -7.501130551099777222e-02 4.558793455362319946e-02 1.771517693996429443e-01 -6.525018718093633652e-03 2.359079010784626007e-02 -7.822339981794357300e-02 1.188379526138305664e-01 -7.856874167919158936e-02 -1.614467203617095947e-01 1.816065907478332520e-01 -1.708534955978393555e-01 -3.179568648338317871e-01 2.468259632587432861e-01 -6.747424602508544922e-03 1.127970870584249496e-03 -4.359266906976699829e-02 -9.439370036125183105e-02 -3.606283962726593018e-01 3.087340891361236572e-01 2.474839538335800171e-01 1.067907661199569702e-01 -1.901207417249679565e-01 3.150716722011566162e-01 2.014285922050476074e-01 1.261558234691619873e-01 -5.465262010693550110e-02 1.813347488641738892e-01
-1.382858008146286011e-01 3.839183226227760315e-02 9.279472753405570984e-03 2.805341407656669617e-02 1.473811417818069458e-01 -8.362135291099548340e-02 1.848370283842086792e-01 2.561814785003662109e-01 5.276693105697631836e-01 -5.978069081902503967e-02 2.798116952180862427e-02 -7.943682372570037842e-03 7.625751942396163940e-02 1.321697682142257690e-01 9.984464943408966064e-02 2.298939228057861328e-01 -2.044562250375747681e-01 3.034639060497283936e-01 -1.677459627389907837e-01 -2.109605446457862854e-02 -7.914898544549942017e-02 1.728065162897109985e-01 5.179237574338912964e-02 -1.796888373792171478e-02 2.089727222919464111e-01 -9.313167631626129150e-02 -1.287927776575088501e-01 1.750099509954452515e-01 -4.937720950692892075e-03 4.108548760414123535e-01 -4.273427650332450867e-02 9.614489972591400146e-02
-2.550032138824462891e-01 -2.148156315088272095e-01 1.220836304128170013e-03 -1.266392320394515991e-01 1.089416593313217163e-01 2.180033326148986816e-01 2.831089496612548828e-01 1.276279538869857788e-01 1.408292949199676514e-01 -7.645621430128812790e-03 -6.689516454935073853e-02 1.911593377590179443e-01 -8.243879675865173340e-02 -9.589001536369323730e-02 2.575477659702301025e-01 -4.711827728897333145e-03 -5.824035778641700745e-02 9.670649468898773193e-02 -3.034870326519012451e-01 -3.033385872840881348e-01 2.156599164009094238e-01 1.505196373909711838e-02 -5.151009932160377502e-02 4.345283657312393188e-02 -5.564468726515769958e-02 -3.431040942668914795e-01 -8.709491044282913208e-02 -1.503934711217880249e-02 2.177887707948684692e-01 2.185766547918319702e-01 2.179466634988784790e-01 2.328649014234542847e-01
-4.097598046064376831e-02 -1.820195168256759644e-01 -1.784733533859252930e-01 -1.119567602872848511e-01 3.146447241306304932e-02 -9.616971760988235474e-02 1.720960885286331177e-01 2.341648042201995850e-01 3.772107884287834167e-02 4.229834973812103271e-01 1.080972850322723389e-01 3.371747434139251709e-01 6.223041564226150513e-02 -1.254567801952362061e-01 -1.241349205374717712e-01 -4.097829014062881470e-02 -2.304789423942565918e-01 7.562757283449172974e-02 -1.790291070938110352e-01 -1.487893983721733093e-03 -6.387639790773391724e-02 -6.590139120817184448e-02 1.843965239822864532e-02 3.887518644332885742e-01 6.688980758190155029e-02 -1.580982655286788940e-01 -3.523817285895347595e-02 1.897255927324295044e-01 -1.594973206520080566e-01 2.643939256668090820e-01 9.680218994617462158e-02 2.479871809482574463e-01
-1.423654109239578247e-01 8.346723020076751709e-02 -8.489146083593368530e-02 -1.386519223451614380e-01 1.352910399436950684e-01 -1.703043282032012939e-01 8.404076099395751953e-02 2.119607627391815186e-01 1.315654069185256958e-01 -1.265472918748855591e-01 6.956899911165237427e-02 1.068293377757072449e-01 1.514070481061935425e-01 -1.778081655502319336e-01 4.497269913554191589e-02 -1.561318337917327881e-01 -4.363913461565971375e-02 2.467212975025177002e-01 -2.761437892913818359e-01 4.524353519082069397e-02 2.377079278230667114e-01 6.428572535514831543e-02 4.617787525057792664e-02 5.458396673202514648e-01 3.705296292901039124e-02 -3.128675818443298340e-01 -1.077511534094810486e-02 1.893624514341354370e-01 2.269357442855834961e-01 -3.715508431196212769e-02 7.780755311250686646e-02 1.434029936790466309e-01
-4.377075657248497009e-02 -1.319084912538528442e-01 1.726079583168029785e-01 6.750459223985671997e-02 -1.925774477422237396e-02 1.215910166501998901e-01 9.223495423793792725e-02 8.603998273611068726e-02 4.020576775074005127e-01 -1.530496329069137573e-01 8.208774775266647339e-02 -9.735937230288982391e-03 -5.006585270166397095e-02 7.876519113779067993e-02 5.223833769559860229e-02 2.739361524581909180e-01 -9.429442882537841797e-02 2.847370803356170654e-01 2.415585890412330627e-02 9.442485123872756958e-02 -8.939668536186218262e-03 2.509713172912597656e-01 -5.596647784113883972e-02 1.420063376426696777e-01 2.135625034570693970e-01 -5.377561971545219421e-02 -4.109027385711669922e-01 1.006387472152709961e-01 -5.796559154987335205e-02 4.580105245113372803e-01 6.621216237545013428e-02 7.785811275243759155e-02
-1.810347475111484528e-02 -1.400981843471527100e-01 1.865489184856414795e-01 -7.251615822315216064e-02 2.020831108093261719e-01 1.879208236932754517e-01 -4.062304645776748657e-02 1.109587773680686951e-01 3.257673233747482300e-02 -6.825668364763259888e-02 3.328074142336845398e-02 1.633885651826858521e-01 -9.656299650669097900e-02 2.551745176315307617e-01 -5.128224566578865051e-02 -1.597144454717636108e-01 -1.186446398496627808e-01 7.722018659114837646e-02 -2.563615739345550537e-01 -9.547125548124313354e-03 3.331001475453376770e-02 4.332209825515747070e-01 -8.311495184898376465e-03 9.658262878656387329e-02 -7.936376496218144894e-04 -1.441769301891326904e-01 -1.554440259933471680e-01 3.609168529510498047e-01 1.284679174423217773e-01 2.841246426105499268e-01 2.171821705996990204e-02 3.960024118423461914e-01
-3.115564770996570587e-02 -1.797996312379837036e-01 -1.746123842895030975e-02 1.033913716673851013e-02 -8.675982058048248291e-02 9.960661083459854126e-02 6.111869961023330688e-02 2.202454954385757446e-01 -7.521218061447143555e-02 2.656216919422149658e-01 -2.735324501991271973e-01 1.361835300922393799e-01 1.796092488802969456e-03 -2.650391161441802979e-01 2.478578537702560425e-01 2.902662381529808044e-02 -6.600914150476455688e-02 1.040072813630104065e-01 -1.918460987508296967e-02 1.595730930566787720e-01 1.860781759023666382e-02 1.542523875832557678e-02 -1.277257353067398071e-01 3.288041651248931885e-01 1.226253509521484375e-01 -1.163014769554138184e-02 -2.589903175830841064e-01 2.769589424133300781e-01 -2.535269130021333694e-03 8.041067421436309814e-02 1.403838098049163818e-01 4.932986497879028320e-01
-3.858536779880523682e-01 2.166856639087200165e-02 -1.647318601608276367e-01 -3.182092010974884033e-01 1.365100145339965820e-01 -2.525352537631988525e-01 -6.214793026447296143e-02 -2.265023440122604370e-01 2.141928672790527344e-01 -5.596104264259338379e-02 5.637393519282341003e-02 2.948631048202514648e-01 2.288322709500789642e-02 1.706124842166900635e-01 1.626231670379638672e-01 6.787911988794803619e-04 -2.096488475799560547e-01 2.712811529636383057e-01 -2.382539026439189911e-02 9.015271812677383423e-02 -7.448506355285644531e-02 8.621165901422500610e-02 -2.377936989068984985e-01 5.164111778140068054e-02 2.163253724575042725e-02 -1.920330673456192017e-01 -3.555263578891754150e-01 -6.540782749652862549e-02 -1.347697339951992035e-02 1.043787673115730286e-01 -2.120881713926792145e-02 1.071672886610031128e-01
-4.628635570406913757e-02 -4.128799587488174438e-02 -1.515840739011764526e-01 -2.120331972837448120e-01 -4.917021468281745911e-02 -1.552679538726806641e-01 1.318698376417160034e-01 4.599411413073539734e-02 1.080696955323219299e-01 1.010580360889434814e-01 -1.714362204074859619e-01 1.808431148529052734e-01 3.469195961952209473e-02 1.938688606023788452e-01 -3.002099692821502686e-01 -9.730798006057739258e-02 -6.794175505638122559e-02 -2.965343929827213287e-02 6.793700903654098511e-02 -1.700279265642166138e-01 8.167243748903274536e-02 -4.137589409947395325e-02 -1.914435438811779022e-02 1.811659038066864014e-01 4.860242307186126709e-01 3.769376501441001892e-02 -5.108816623687744141e-01 -6.413021683692932129e-02 -5.764501541852951050e-02 1.937231719493865967e-01 4.099676012992858887e-02 1.842292249202728271e-01
-2.208777666091918945e-01 -3.921117633581161499e-02 -4.507818073034286499e-02 -1.866558045148849487e-01 3.218489587306976318e-01 2.305113477632403374e-03 1.302115470170974731e-01 5.878142267465591431e-02 1.880299299955368042e-01 -2.901067733764648438e-01 -2.251985073089599609e-01 -1.559362187981605530e-02 7.245177030563354492e-02 4.045642912387847900e-01 3.254204243421554565e-02 1.747388951480388641e-02 3.647029399871826172e-02 -7.394178956747055054e-02 -3.088098764419555664e-01 -1.514816731214523315e-01 -1.377163976430892944e-01 1.962382793426513672e-01 -6.908944994211196899e-02 3.098266758024692535e-02 -1.657082736492156982e-01 -9.255877882242202759e-02 -3.695696294307708740e-01 -6.320624798536300659e-02 4.725262522697448730e-02 2.612002491950988770e-01 9.105899930000305176e-02 6.611163914203643799e-02
2.383264154195785522e-01 1.067960336804389954e-01 -8.839911222457885742e-02 -2.833885550498962402e-01 8.349008113145828247e-02 -1.640537828207015991e-01 -1.284463405609130859e-01 2.102906554937362671e-01 8.762346953153610229e-02 -2.833377383649349213e-02 -2.618786692619323730e-01 -7.245109230279922485e-02 -1.323109716176986694e-01 -2.911660261452198029e-02 -2.576854526996612549e-01 6.070214882493019104e-02 -3.590796291828155518e-01 -5.107019841670989990e-02 -8.861739188432693481e-02 3.712476044893264771e-02 -5.206418037414550781e-02 1.248296350240707397e-01 7.212643325328826904e-02 7.686949521303176880e-02 3.301946520805358887e-01 -1.557203084230422974e-01 -1.710909977555274963e-02 2.870071530342102051e-01 -4.835953004658222198e-03 3.055222034454345703e-01 -5.987999215722084045e-02 3.086066842079162598e-01
-1.079512853175401688e-02 1.440668404102325439e-01 1.385268568992614746e-02 -2.084735035896301270e-01 5.905505269765853882e-02 3.569018244743347168e-01 1.377281695604324341e-01 2.233314365148544312e-01 2.694539725780487061e-01 2.340604737401008606e-02 -7.903151214122772217e-02 -7.212157547473907471e-02 -1.490014344453811646e-01 -2.877445518970489502e-01 -2.838751077651977539e-01 -6.058713421225547791e-02 -1.230133622884750366e-01 1.710474193096160889e-01 -2.702152132987976074e-01 1.009139865636825562e-01 -2.880553007125854492e-01 1.293988227844238281e-01 -2.449258863925933838e-01 1.290724575519561768e-01 3.068863973021507263e-02 -8.988208137452602386e-03 1.678379997611045837e-02 1.939909607172012329e-01 2.790348231792449951e-01 1.730283647775650024e-01 3.273155074566602707e-03 1.058450043201446533e-01
-3.090735077857971191e-01 -2.013496160507202148e-01 -8.131951838731765747e-02 4.290551692247390747e-02 2.786168456077575684e-01 2.215345501899719238e-01 3.074072301387786865e-01 4.315538704395294189e-02 -6.818911433219909668e-02 1.764880307018756866e-02 -1.890913546085357666e-01 -9.070153534412384033e-02 -2.974455989897251129e-02 1.398981921374797821e-02 1.642410010099411011e-01 -1.184607520699501038e-01 -1.073255613446235657e-01 -2.721149846911430359e-02 1.513690128922462463e-02 6.064832583069801331e-02 -1.476853787899017334e-01 2.120795696973800659e-01 -1.393603533506393433e-01 1.717556416988372803e-01 5.899683386087417603e-02 -8.946854621171951294e-02 -2.228278666734695435e-01 1.971581876277923584e-01 1.176936700940132141e-01 2.216504067182540894e-01 2.568033337593078613e-01 4.249300956726074219e-01
1.712286099791526794e-02 -4.967826232314109802e-02 2.126728557050228119e-02 -4.358442500233650208e-02 -2.820232417434453964e-03 -2.069026790559291840e-02 1.581693142652511597e-01 -5.282860249280929565e-02 3.111561834812164307e-01 2.959432303905487061e-01 -2.283176183700561523e-01 -1.578525900840759277e-01 -1.755489408969879150e-01 7.237218320369720459e-02 -4.306422546505928040e-02 -2.467992454767227173e-01 -2.655315697193145752e-01 9.583993256092071533e-02 -3.384796977043151855e-01 1.673976778984069824e-01 -2.003817558288574219e-01 1.901770383119583130e-01 1.192578896880149841e-01 4.813588038086891174e-02 5.866149440407752991e-02 -2.304913401603698730e-01 -2.865658402442932129e-01 1.304733902215957642e-01 3.457274734973907471e-01 9.886053390800952911e-03 -1.584278215887024999e-04 1.260853558778762817e-01
-1.040883809328079224e-01 -1.445660274475812912e-02 -1.589017957448959351e-01 -3.405418992042541504e-01 3.270626664161682129e-01 9.182592481374740601e-02 1.071330234408378601e-01 -5.136025324463844299e-02 1.489935815334320068e-01 1.355034857988357544e-01 -3.372736275196075439e-01 4.158126413822174072e-01 -1.243526265025138855e-01 -9.100365638732910156e-02 -2.192644327878952026e-01 6.954050809144973755e-02 -2.557626068592071533e-01 1.672428250312805176e-01 2.097149565815925598e-02 1.156481951475143433e-01 7.213804870843887329e-02 1.786635965108871460e-01 4.454117640852928162e-02 1.317851245403289795e-01 1.037170365452766418e-01 6.881122477352619171e-03 -1.489172726869583130e-01 9.361331164836883545e-02 2.261133641004562378e-01 -4.863637685775756836e-02 2.170124202966690063e-01 9.133654832839965820e-02
-5.419312044978141785e-02 1.547935139387845993e-02 -2.862050533294677734e-01 1.541829574853181839e-02 2.847281396389007568e-01 3.741461038589477539e-01 9.656298905611038208e-02 1.110141873359680176e-01 2.330599278211593628e-01 -8.294925838708877563e-02 -1.640301495790481567e-01 6.335738301277160645e-02 -1.765848398208618164e-01 -1.092534512281417847e-01 1.858333796262741089e-01 -1.752938032150268555e-01 -7.422142475843429565e-02 -4.063067212700843811e-02 -4.358211159706115723e-02 1.488487124443054199e-01 -1.464506685733795166e-01 -1.319261044263839722e-01 -8.030597865581512451e-02 1.719942390918731689e-01 5.323962122201919556e-02 -1.066327765583992004e-01 -1.475313007831573486e-01 1.333737820386886597e-01 -4.081394895911216736e-02 2.864831089973449707e-01 2.742038667201995850e-01 3.907519578933715820e-01
-1.707364171743392944e-01 -1.300806403160095215e-01 -9.558627754449844360e-02 -2.277847826480865479e-01 2.766268849372863770e-01 9.412194043397903442e-02 5.958516150712966919e-02 2.526033902540802956e-03 1.882812827825546265e-01 -1.302670687437057495e-01 -1.628126502037048340e-01 7.731889188289642334e-02 2.657229546457529068e-03 4.415067136287689209e-01 1.713462620973587036e-01 -5.852754041552543640e-02 5.128341540694236755e-02 1.749542169272899628e-02 -2.298597544431686401e-01 -1.759531050920486450e-01 1.763141751289367676e-01 2.121039479970932007e-01 -1.562083046883344650e-02 8.577197790145874023e-02 -9.187871962785720825e-02 -3.525795936584472656e-01 -1.390064060688018799e-01 6.902304012328386307e-03 2.181609123945236206e-01 4.575448110699653625e-02 1.491297930479049683e-01 3.112604022026062012e-01
-2.517292499542236328e-01 1.027589887380599976e-01 -3.064065873622894287e-01 5.546597018837928772e-02 -1.661604940891265869e-01 1.977323144674301147e-01 4.033632203936576843e-02 -5.515520647168159485e-02 4.407145977020263672e-01 1.176642905920743942e-02 -1.787970401346683502e-02 1.933312863111495972e-01 -1.825507432222366333e-01 1.898504942655563354e-01 3.345552599057555199e-03 1.921412646770477295e-01 1.314187422394752502e-02 5.103838443756103516e-02 -3.065782487392425537e-01 6.687173992395401001e-02 3.290581703186035156e-02 3.526311740279197693e-02 -7.395117729902267456e-02 -5.570661276578903198e-02 1.420755237340927124e-01 4.873983561992645264e-03 1.338595803827047348e-02 1.174879595637321472e-01 4.246906936168670654e-01 2.360876500606536865e-01 7.532118260860443115e-02 1.768353432416915894e-01
-2.728883326053619385e-01 1.631275564432144165e-01 -4.446516185998916626e-02 -3.009084425866603851e-02 2.797889709472656250e-02 -7.621423155069351196e-02 3.407596424221992493e-02 -2.004902064800262451e-02 7.325409352779388428e-02 -7.265279442071914673e-02 -1.831938475370407104e-01 -8.838269114494323730e-02 -1.966258883476257324e-01 -8.713901787996292114e-02 2.234578728675842285e-01 -1.023676171898841858e-01 -3.796919286251068115e-01 2.487819790840148926e-01 -1.546669155359268188e-01 -1.607405394315719604e-01 -1.176377013325691223e-01 -9.332413971424102783e-02 -3.350630402565002441e-01 1.956136226654052734e-01 2.314929515123367310e-01 -5.626339465379714966e-02 -2.967354953289031982e-01 -8.943706750869750977e-03 1.237951144576072693e-01 2.406006753444671631e-01 -1.376894116401672363e-01 2.514840960502624512e-01
-1.691236495971679688e-01 3.968971595168113708e-02 -8.737092465162277222e-02 -2.395697534084320068e-01 -2.420181594789028168e-02 -2.346915453672409058e-01 -5.538195371627807617e-03 1.222253292798995972e-01 4.839876592159271240e-01 -1.395096182823181152e-01 6.986954808235168457e-02 1.461275964975357056e-01 3.067897632718086243e-03 1.423080861568450928e-01 1.814312636852264404e-01 6.218366697430610657e-02 -2.375777345150709152e-03 1.286079436540603638e-01 -1.875949203968048096e-01 -1.726634502410888672e-01 -1.938231438398361206e-01 4.359035938978195190e-02 3.477518260478973389e-02 6.010306626558303833e-02 8.264502882957458496e-02 -2.399940341711044312e-01 -3.544937372207641602e-01 3.230133056640625000e-01 -7.224437594413757324e-02 2.206953316926956177e-01 -1.278173476457595825e-01 8.147832006216049194e-02
-3.678177669644355774e-02 8.876834064722061157e-02 -2.504413016140460968e-02 -2.936885952949523926e-01 1.467971205711364746e-01 -2.577411830425262451e-01 5.859790742397308350e-02 3.264500498771667480e-01 4.209828972816467285e-01 -9.508617222309112549e-02 -3.176723122596740723e-01 1.319828163832426071e-02 1.545074675232172012e-02 -6.886518746614456177e-02 5.987612158060073853e-02 -3.121759891510009766e-01 -2.956623435020446777e-01 -8.921807259321212769e-02 -7.182954251766204834e-02 -1.919080466032028198e-01 -3.980893269181251526e-02 2.196429073810577393e-01 1.754534058272838593e-02 1.268440932035446167e-01 2.502482831478118896e-01 -5.977249145507812500e-02 -1.660273522138595581e-01 7.759453356266021729e-02 8.249676972627639771e-02 -9.216874837875366211e-03 -4.567464441061019897e-02 1.329596526920795441e-02
8.323195576667785645e-02 2.000449895858764648e-01 -1.991386711597442627e-01 -3.689188957214355469e-01 1.639062017202377319e-01 7.070719450712203979e-02 1.353608518838882446e-01 3.195286095142364502e-01 -3.538889810442924500e-02 -3.473414108157157898e-02 -9.020216763019561768e-02 1.456718295812606812e-01 1.612478047609329224e-01 1.064351648092269897e-01 5.489687621593475342e-02 4.228053241968154907e-02 -2.192262113094329834e-01 6.664673238992691040e-02 -9.589032270014286041e-03 -9.595187008380889893e-02 1.748782396316528320e-02 1.733716130256652832e-01 1.790637373924255371e-01 1.782393753528594971e-01 4.683699086308479309e-02 -3.143197000026702881e-01 4.897469654679298401e-02 1.283586174249649048e-01 -9.440236538648605347e-02 3.377316892147064209e-01 2.281063944101333618e-01 3.165370821952819824e-01
-3.440754711627960205e-01 -3.690441846847534180e-01 -9.515109658241271973e-02 -1.717197597026824951e-01 1.711942255496978760e-01 1.180685982108116150e-01 2.506499290466308594e-01 1.965812891721725464e-01 -1.051791384816169739e-02 -3.864263370633125305e-02 -3.024805486202239990e-01 -1.605797260999679565e-01 -1.226527616381645203e-02 1.070619281381368637e-02 8.088472485542297363e-02 -1.541662067174911499e-01 3.853327035903930664e-02 -1.190541312098503113e-01 -5.431468412280082703e-02 -6.322866678237915039e-02 -3.434604732319712639e-04 1.441259402781724930e-02 -2.077716439962387085e-01 5.434504896402359009e-02 -8.270464092493057251e-02 -2.536446154117584229e-01 -1.668220013380050659e-01 1.852347105741500854e-01 2.425827533006668091e-01 2.149947434663772583e-01 2.089178711175918579e-01 2.484575212001800537e-01
-3.482949733734130859e-01 1.460513565689325333e-02 2.099206894636154175e-01 -1.982093416154384613e-02 9.396469593048095703e-02 -2.748311124742031097e-02 9.546218439936637878e-03 3.330295905470848083e-02 1.247487440705299377e-01 1.072817146778106689e-01 -3.012486994266510010e-01 -1.804765909910202026e-01 1.350329369306564331e-01 -6.688715517520904541e-02 1.209677681326866150e-01 -1.104239821434020996e-01 -1.417866796255111694e-01 9.355763345956802368e-02 2.253636866807937622e-01 8.554462343454360962e-02 -8.575902879238128662e-02 1.319463551044464111e-01 -3.283160626888275146e-01 1.416958868503570557e-01 -1.137512475252151489e-01 -1.224084198474884033e-01 -1.885792464017868042e-01 2.928363084793090820e-01 1.288030743598937988e-01 2.731191515922546387e-01 3.155542910099029541e-01 2.090698033571243286e-01
2.143994867801666260e-01 -1.287167519330978394e-01 -1.308121159672737122e-02 -1.339871734380722046e-01 2.754284068942070007e-02 1.260473877191543579e-01 2.996880412101745605e-01 1.975743286311626434e-02 -6.244175136089324951e-02 -3.414648398756980896e-02 -3.390274643898010254e-01 -1.167410463094711304e-01 5.252423509955406189e-02 1.842659264802932739e-01 1.742107234895229340e-02 1.282360106706619263e-01 -1.012483611702919006e-01 5.588274821639060974e-02 -3.031005561351776123e-01 -7.502938807010650635e-02 1.282366663217544556e-01 1.887116879224777222e-01 -7.790528982877731323e-02 3.064347207546234131e-01 -1.376585476100444794e-02 -4.726657569408416748e-01 -1.409307569265365601e-01 9.487044066190719604e-02 1.212696656584739685e-01 1.016332283616065979e-01 2.487343400716781616e-01 1.520761400461196899e-01
-1.365852653980255127e-01 1.327213197946548462e-01 1.873630844056606293e-02 -1.400195807218551636e-01 -1.636224240064620972e-01 2.557167410850524902e-02 7.678168267011642456e-02 1.251281518489122391e-02 3.715525269508361816e-01 2.300931885838508606e-02 -1.861060261726379395e-01 -6.037269160151481628e-02 -3.872388228774070740e-02 1.123152971267700195e-01 -2.117412909865379333e-02 1.887774020433425903e-01 -2.072349041700363159e-01 3.699612021446228027e-01 1.801746338605880737e-01 1.998762227594852448e-02 -5.529179796576499939e-02 1.723654717206954956e-01 -7.120600342750549316e-02 -2.479199320077896118e-02 1.991386264562606812e-01 -2.333349362015724182e-02 -3.170629441738128662e-01 8.386882394552230835e-02 -1.280038803815841675e-01 4.875345528125762939e-01 2.698650583624839783e-03 1.739444285631179810e-01
-2.586317956447601318e-01 1.730179935693740845e-01 -3.131788223981857300e-02 -1.446871757507324219e-01 2.060485929250717163e-01 1.758836507797241211e-01 4.422962665557861328e-02 5.442120507359504700e-02 1.507722586393356323e-01 -7.112590223550796509e-02 9.576284140348434448e-02 2.532801330089569092e-01 3.492393717169761658e-02 8.292205631732940674e-02 -5.524360574781894684e-03 -4.247743263840675354e-02 -9.082690626382827759e-02 5.414690449833869934e-02 4.339143261313438416e-02 9.642969816923141479e-02 -4.869187995791435242e-02 -4.557678848505020142e-02 -6.051873415708541870e-02 2.025756537914276123e-01 4.128556251525878906e-01 -4.617120921611785889e-01 -7.731870561838150024e-02 3.171910047531127930e-01 -2.658897936344146729e-01 1.941033750772476196e-01 1.001999378204345703e-01 1.084745898842811584e-01
7.011223584413528442e-02 6.863269954919815063e-02 -2.193543761968612671e-01 -1.745752990245819092e-01 -2.861845195293426514e-01 1.242896094918251038e-01 2.268276661634445190e-01 1.312316656112670898e-01 2.424118518829345703e-01 -1.542149931192398071e-01 1.775698512792587280e-01 1.019650101661682129e-01 -1.175466030836105347e-01 4.465733841061592102e-02 -8.728259801864624023e-02 1.255164742469787598e-01 -4.158575236797332764e-01 7.728215306997299194e-02 -2.711357176303863525e-01 4.903328418731689453e-02 7.690295577049255371e-02 2.976825274527072906e-02 -3.155492544174194336e-01 4.487840458750724792e-02 2.588129639625549316e-01 3.933906555175781250e-02 -1.522249281406402588e-01 1.997198760509490967e-01 -1.273849308490753174e-01 2.212695926427841187e-01 1.345158666372299194e-01 6.334698945283889771e-02
6.060667708516120911e-02 -1.302331089973449707e-01 -2.527090013027191162e-01 -9.362421184778213501e-02 -2.781983464956283569e-02 1.895297467708587646e-01 2.306541949510574341e-01 -2.572048604488372803e-01 1.759070158004760742e-01 2.373852580785751343e-01 -2.916743457317352295e-01 2.596054971218109131e-01 2.795580588281154633e-02 -4.429884627461433411e-02 -4.242369905114173889e-02 -8.380666375160217285e-02 -2.208593338727951050e-01 2.208657264709472656e-01 -1.047969758510589600e-01 -2.813236415386199951e-01 6.160943582653999329e-02 9.163651615381240845e-02 -1.796456575393676758e-01 1.193906366825103760e-01 -7.215934991836547852e-02 -1.354703754186630249e-01 -1.261810213327407837e-01 -9.063810110092163086e-02 1.030150130391120911e-01 4.297372996807098389e-01 4.470939934253692627e-02 8.927311748266220093e-02
-1.924141347408294678e-01 -5.382063612341880798e-02 -2.107956558465957642e-01 -4.594646990299224854e-01 9.410785883665084839e-02 1.358620673418045044e-01 1.235897988080978394e-01 3.141585588455200195e-01 1.403370648622512817e-01 5.781438201665878296e-02 -1.059923171997070312e-01 -5.982584506273269653e-02 3.623588755726814270e-02 -1.609141230583190918e-01 4.078849777579307556e-02 1.014981232583522797e-02 -2.473621964454650879e-01 -1.607748270034790039e-01 -6.420129537582397461e-02 -3.559353575110435486e-02 -7.352150231599807739e-02 2.669869549572467804e-02 1.333228647708892822e-01 1.469169855117797852e-01 3.733038529753684998e-02 -2.610886991024017334e-01 -7.410127669572830200e-02 2.956630885601043701e-01 3.728814795613288879e-02 1.903708279132843018e-01 3.945770859718322754e-01 5.229575932025909424e-02
4.857912287116050720e-02 -9.426089376211166382e-02 -5.518461391329765320e-02 1.793884858489036560e-02 3.477551415562629700e-02 1.551499068737030029e-01 2.361717075109481812e-01 -9.083535522222518921e-02 -1.881485134363174438e-01 9.545302391052246094e-02 -2.889396250247955322e-01 1.166715472936630249e-01 1.424234956502914429e-01 3.215071856975555420e-01 -5.643428862094879150e-02 1.322499811649322510e-01 -4.672183096408843994e-02 -4.882454127073287964e-02 -2.345796674489974976e-01 -3.089589811861515045e-02 1.950604654848575592e-02 1.623406559228897095e-01 -3.029138222336769104e-02 3.570682704448699951e-01 2.336433976888656616e-01 -3.922979235649108887e-01 -1.489814966917037964e-01 1.455824673175811768e-01 1.014234796166419983e-01 1.246476843953132629e-01 3.093874752521514893e-01 1.449929326772689819e-01
-5.426869541406631470e-02 1.322202105075120926e-02 -1.476034224033355713e-01 -2.338019013404846191e-01 4.493959248065948486e-02 -2.117872238159179688e-01 -1.694295108318328857e-01 -1.279260218143463135e-01 1.611428260803222656e-01 -2.996391057968139648e-02 -2.370135486125946045e-01 1.279851645231246948e-01 -9.267723653465509415e-04 1.277624219655990601e-01 -5.256743356585502625e-02 7.890696823596954346e-02 5.118389427661895752e-02 4.396977424621582031e-01 1.599163562059402466e-02 6.571921706199645996e-02 -1.317916758125647902e-04 2.078285962343215942e-01 -2.231515049934387207e-01 3.114798069000244141e-01 -5.280356854200363159e-02 -3.850277885794639587e-02 -4.542922079563140869e-01 -2.473977766931056976e-02 5.433464888483285904e-03 1.829067170619964600e-01 2.594678103923797607e-01 -3.378212451934814453e-02
4.708173219114542007e-03 -1.498700827360153198e-01 6.360913068056106567e-02 -2.883945591747760773e-02 5.890569463372230530e-02 1.931846141815185547e-01 -1.142838522791862488e-01 2.658124864101409912e-01 1.250806599855422974e-01 -2.513031363487243652e-01 -5.519412457942962646e-02 2.426372654736042023e-02 -6.453860551118850708e-02 3.387278318405151367e-01 -4.834804218262434006e-03 -2.532144263386726379e-02 2.938207052648067474e-02 -9.138013422489166260e-02 -3.674854934215545654e-01 -4.216919466853141785e-02 1.121294721961021423e-01 3.830555677413940430e-01 -1.298076659440994263e-01 3.089507520198822021e-01 -3.611490875482559204e-02 -1.407376527786254883e-01 -1.394365876913070679e-01 2.879711985588073730e-01 3.831931203603744507e-02 2.777285575866699219e-01 -4.187853634357452393e-02 1.570113301277160645e-01
9.645391255617141724e-02 1.099752485752105713e-01 -4.557415097951889038e-02 -1.027224585413932800e-01 3.138663619756698608e-02 -4.665620625019073486e-02 -2.044246718287467957e-02 -1.246703267097473145e-01 2.436694800853729248e-01 2.037145793437957764e-01 -2.149440795183181763e-01 2.027651667594909668e-01 -1.009898111224174500e-01 -1.383623331785202026e-01 -2.826704382896423340e-01 4.992638248950242996e-03 -2.246799319982528687e-01 5.953107029199600220e-02 -2.939810156822204590e-01 2.736967206001281738e-01 -9.647870808839797974e-02 4.350562021136283875e-02 -1.561829596757888794e-01 2.251898050308227539e-01 -5.599605664610862732e-02 -1.786926686763763428e-01 7.154715061187744141e-02 3.119294345378875732e-01 6.197888776659965515e-02 1.575613170862197876e-01 2.627632915973663330e-01 3.354546129703521729e-01
-8.563660830259323120e-02 -6.503468006849288940e-02 7.154363393783569336e-02 -4.132680892944335938e-01 -2.608788311481475830e-01 -1.770496368408203125e-01 5.961044505238533020e-02 1.877999305725097656e-01 2.116818726062774658e-02 -2.473127990961074829e-01 1.419743150472640991e-01 7.089973986148834229e-02 -1.524567455053329468e-01 -6.320889107882976532e-03 1.121798195526935160e-04 1.870141737163066864e-02 -1.667580008506774902e-01 2.323144301772117615e-02 6.088800355792045593e-02 1.292256265878677368e-02 1.162346825003623962e-01 3.289892971515655518e-01 -2.015881389379501343e-01 2.156194150447845459e-01 6.539015471935272217e-02 -2.727437531575560570e-03 -3.414683043956756592e-01 2.152592875063419342e-02 -4.830307886004447937e-02 1.860646307468414307e-01 2.859740853309631348e-01 2.875679135322570801e-01
-1.484277397394180298e-01 1.433534771203994751e-01 1.273925602436065674e-02 -2.634305059909820557e-01 3.486045897006988525e-01 3.986832126975059509e-02 5.340836197137832642e-02 -3.001834824681282043e-02 -4.169808328151702881e-02 -8.266036957502365112e-02 -7.161349058151245117e-02 -1.083222329616546631e-01 -4.994177818298339844e-02 -3.133309632539749146e-02 1.389222890138626099e-01 4.277718812227249146e-02 -2.359092831611633301e-01 2.865920662879943848e-01 -1.867122054100036621e-01 -4.468920081853866577e-02 5.506202951073646545e-02 -3.248735889792442322e-02 -1.953009366989135742e-01 2.754728198051452637e-01 2.257402092218399048e-01 1.104336008429527283e-01 -3.021814525127410889e-01 3.917329013347625732e-01 2.192699909210205078e-01 2.764943614602088928e-02 -7.124982029199600220e-02 2.373804152011871338e-01
-1.670264303684234619e-01 -1.036763340234756470e-01 -8.659645169973373413e-02 -1.160594746470451355e-01 -1.826771767809987068e-03 3.191093727946281433e-02 -1.171241030097007751e-01 -1.428518593311309814e-01 8.390014059841632843e-03 -9.170204866677522659e-04 -2.128701955080032349e-01 5.154384374618530273e-01 -1.019798889756202698e-01 -2.703519165515899658e-01 -2.517783939838409424e-01 -1.238364949822425842e-01 -2.538832426071166992e-01 1.415242347866296768e-02 -2.000147551298141479e-01 3.417334705591201782e-02 -2.255664318799972534e-01 2.320206165313720703e-01 3.958126157522201538e-02 1.381193250417709351e-01 2.087967246770858765e-01 -1.434590853750705719e-02 -1.760599017143249512e-01 4.398617520928382874e-02 1.056678444147109985e-01 3.909755870699882507e-02 3.199789226055145264e-01 9.463684260845184326e-02
-6.889436393976211548e-02 4.918830841779708862e-02 -2.413894385099411011e-01 -2.320842444896697998e-01 -2.618194818496704102e-01 -5.206083878874778748e-02 1.356172263622283936e-01 -6.898041814565658569e-02 3.624807000160217285e-01 4.698231816291809082e-02 -3.119513392448425293e-01 -1.373768690973520279e-02 1.249007657170295715e-01 1.265285164117813110e-01 -9.514173120260238647e-02 2.504861354827880859e-01 -1.748793199658393860e-02 8.522729575634002686e-02 1.977812796831130981e-01 -2.060239613056182861e-01 -3.375304862856864929e-02 1.213212907314300537e-01 -1.216027652844786644e-03 1.124883070588111877e-01 1.229194924235343933e-01 3.465108200907707214e-02 -3.469224572181701660e-01 1.315008401870727539e-01 1.133326515555381775e-01 3.048361539840698242e-01 1.404573023319244385e-01 2.338457256555557251e-01
-1.294679380953311920e-02 -1.975069642066955566e-01 4.290618933737277985e-03 -2.526363730430603027e-01 9.094927459955215454e-03 -1.000324040651321411e-01 2.045811340212821960e-02 9.683540463447570801e-02 -1.673418562859296799e-03 -2.318792194128036499e-01 -1.887268759310245514e-02 2.996914386749267578e-01 1.837443858385086060e-01 1.634018421173095703e-01 1.253615766763687134e-01 -7.285607606172561646e-02 1.717296428978443146e-02 1.510309725999832153e-01 -1.784546971321105957e-01 -1.689169928431510925e-02 6.752249598503112793e-02 1.372362766414880753e-02 -1.991513371467590332e-01 1.623582988977432251e-01 4.712491855025291443e-02 -1.521937996149063110e-01 -2.756727635860443115e-01 4.132075309753417969e-01 -2.062770128250122070e-01 3.476004600524902344e-01 2.881045043468475342e-01 -8.462534099817276001e-02
-2.496587783098220825e-01 1.592592447996139526e-01 -2.016394287347793579e-01 -3.145326375961303711e-01 6.895765662193298340e-02 -2.124735265970230103e-01 -2.411590889096260071e-03 -4.094843566417694092e-02 2.945878505706787109e-01 -3.388788700103759766e-01 -6.675849854946136475e-02 1.339725852012634277e-01 -1.262647807598114014e-01 7.727356255054473877e-02 2.049234136939048767e-02 -1.775173246860504150e-01 -1.883383393287658691e-01 1.036999970674514771e-01 -9.960186481475830078e-02 2.997805178165435791e-01 3.453768417239189148e-02 3.234044313430786133e-01 -9.396441280841827393e-02 3.923374228179454803e-03 1.118330508470535278e-01 -1.765650510787963867e-01 -2.251563370227813721e-01 2.106572091579437256e-01 -8.479866385459899902e-02 1.843015998601913452e-01 1.287206634879112244e-02 5.043019354343414307e-02
-6.540310382843017578e-02 -4.404529184103012085e-02 -1.909949183464050293e-01 -7.844226807355880737e-02 3.344412446022033691e-01 2.460158318281173706e-01 2.173072248697280884e-01 -1.842211559414863586e-02 1.462647691369056702e-02 4.554598778486251831e-02 2.404605969786643982e-03 -1.720088571310043335e-01 9.895264357328414917e-02 -9.129976853728294373e-03 1.634472012519836426e-01 -4.282582923769950867e-02 -1.059769615530967712e-01 2.772973775863647461e-01 8.478101342916488647e-02 1.619930565357208252e-01 1.594235561788082123e-02 9.776573628187179565e-02 -2.393670827150344849e-01 2.324269711971282959e-01 6.710071116685867310e-02 -9.642069786787033081e-02 -1.419016867876052856e-01 2.655269205570220947e-01 6.288264691829681396e-02 2.444796562194824219e-01 2.284073531627655029e-01 4.448462426662445068e-01
-2.320352494716644287e-01 -1.350455731153488159e-01 1.173796481452882290e-03 -1.076770052313804626e-01 1.236620843410491943e-01 -2.192216925323009491e-03 1.696237027645111084e-01 -2.082574740052223206e-02 1.221427395939826965e-01 1.128855720162391663e-01 -1.521459519863128662e-01 -1.070339009165763855e-01 -1.413040142506361008e-02 -1.222215816378593445e-01 1.993980854749679565e-01 -6.453145295381546021e-02 -2.175802141427993774e-01 -3.930813181796111166e-05 2.586300075054168701e-01 -6.192950159311294556e-02 -1.832059621810913086e-01 -5.361873283982276917e-02 -2.677194774150848389e-01 5.603412538766860962e-02 6.023706868290901184e-03 -1.816238015890121460e-01 -2.114968895912170410e-01 2.180831879377365112e-01 1.657723635435104370e-01 2.953891158103942871e-01 3.673525452613830566e-01 3.823330998420715332e-01
-1.151191666722297668e-01 -2.083179354667663574e-01 -5.312373489141464233e-02 -1.108178794384002686e-01 -2.473746612668037415e-02 3.587464988231658936e-02 7.272231578826904297e-02 -1.812885999679565430e-01 1.485784649848937988e-01 2.158219926059246063e-02 -4.499785602092742920e-01 -1.023078262805938721e-01 -2.021012306213378906e-01 -4.522735998034477234e-02 -7.395011931657791138e-02 -2.384973317384719849e-02 -9.763521701097488403e-02 1.789586097002029419e-01 -1.345713883638381958e-01 4.836622253060340881e-02 -3.636607229709625244e-01 2.271728217601776123e-01 -1.090816408395767212e-01 3.266159892082214355e-01 -8.888897299766540527e-02 -3.532985746860504150e-01 1.309279054403305054e-01 -6.406195461750030518e-02 8.637433499097824097e-02 1.384883075952529907e-01 2.024340778589248657e-01 1.332346498966217041e-01
-6.010230258107185364e-02 -9.849417209625244141e-02 -1.351124048233032227e-01 -1.042671278119087219e-01 1.112648025155067444e-01 -1.970473676919937134e-01 7.074889540672302246e-02 1.453197896480560303e-01 4.506367444992065430e-01 -1.499174628406763077e-02 -1.802984476089477539e-01 9.050676971673965454e-02 1.640194803476333618e-01 -1.594888716936111450e-01 8.005665987730026245e-02 -2.244346886873245239e-01 -2.637817859649658203e-01 -9.655668586492538452e-02 -3.859036862850189209e-01 -2.459129095077514648e-01 -1.000416502356529236e-01 6.012170016765594482e-02 -7.378575205802917480e-02 1.730227023363113403e-01 6.620901077985763550e-02 1.082579493522644043e-01 -6.186917796730995178e-02 3.551756441593170166e-01 1.082249358296394348e-01 3.984662517905235291e-02 -3.165857866406440735e-02 1.715405285358428955e-01
-3.224070072174072266e-01 -3.280531615018844604e-03 -2.725258767604827881e-01 -1.145475506782531738e-01 9.021585434675216675e-02 3.261464089155197144e-02 -4.355893656611442566e-02 1.370891332626342773e-01 1.398401111364364624e-01 -2.042983323335647583e-01 2.488657645881175995e-02 -2.689465694129467010e-02 -1.277251169085502625e-02 1.681262254714965820e-01 -4.319957792758941650e-01 1.257025152444839478e-01 -2.111414670944213867e-01 2.037343755364418030e-02 -2.382519096136093140e-01 2.829260528087615967e-01 -7.054216414690017700e-02 -1.700359284877777100e-01 9.395806491374969482e-02 2.605114877223968506e-01 8.361890166997909546e-02 -2.378323972225189209e-01 -1.306495517492294312e-01 -3.129534795880317688e-02 -2.897820435464382172e-02 6.622552755288779736e-04 1.162648126482963562e-01 3.113179504871368408e-01
-9.269149601459503174e-02 -3.871723543852567673e-03 -6.472796946763992310e-02 7.055289298295974731e-02 8.039855957031250000e-02 -6.511149555444717407e-02 3.316692411899566650e-01 -1.897175908088684082e-01 2.676189243793487549e-01 -3.470975160598754883e-01 -2.258808165788650513e-01 6.341981887817382812e-02 -2.628528140485286713e-02 -4.283618927001953125e-02 -4.915752261877059937e-02 2.159652858972549438e-02 -5.653776600956916809e-02 3.581511229276657104e-02 -2.234454602003097534e-01 2.729116380214691162e-01 6.042996048927307129e-02 -6.079809274524450302e-03 -2.812760174274444580e-01 4.825619980692863464e-02 1.055734455585479736e-01 1.902510225772857666e-02 2.430667430162429810e-01 9.412211179733276367e-02 9.684921056032180786e-02 3.559618592262268066e-01 2.759362459182739258e-01 2.593773007392883301e-01
-1.341433674097061157e-01 1.233930699527263641e-02 7.214922457933425903e-02 -1.531925499439239502e-01 8.999991230666637421e-03 -3.505527600646018982e-02 7.981701940298080444e-02 3.216046988964080811e-01 3.765866160392761230e-01 -1.635138392448425293e-01 4.117172583937644958e-02 -5.123589187860488892e-02 1.230131313204765320e-01 1.891377568244934082e-01 -2.310652285814285278e-02 9.999291598796844482e-02 -2.381985783576965332e-01 1.359328031539916992e-01 7.775069773197174072e-02 -1.017940416932106018e-01 -2.064784318208694458e-01 1.721947342157363892e-01 -1.201650574803352356e-01 1.673604100942611694e-01 7.476555556058883667e-02 -1.107566058635711670e-01 -3.704819381237030029e-01 2.741856873035430908e-01 -1.826083064079284668e-01 3.694136440753936768e-01 -3.006158582866191864e-02 -1.981681399047374725e-02
-1.509355455636978149e-01 -1.573946624994277954e-01 1.516677588224411011e-01 -1.123897731304168701e-01 1.438241750001907349e-01 1.286919414997100830e-01 5.845559015870094299e-02 1.072838157415390015e-02 3.109558224678039551e-01 -1.669289320707321167e-01 1.819439604878425598e-02 1.087119132280349731e-01 4.199842363595962524e-02 -1.020041108131408691e-02 -1.070291642099618912e-02 -1.420315057039260864e-01 -1.938339173793792725e-01 2.329711616039276123e-01 -1.634311527013778687e-01 1.182794012129306793e-02 -3.344450592994689941e-01 3.291245400905609131e-01 9.923933446407318115e-02 -2.597210183739662170e-02 1.555797755718231201e-01 1.597119420766830444e-01 -1.784270554780960083e-01 2.865388095378875732e-01 -1.350486576557159424e-01 4.243156313896179199e-01 7.733251899480819702e-03 7.600459456443786621e-02
-1.811093986034393311e-01 -2.104506641626358032e-01 1.050173491239547729e-01 -1.019707843661308289e-01 4.631814733147621155e-02 -5.827889963984489441e-02 2.526409327983856201e-01 4.256628826260566711e-02 4.201508760452270508e-01 -7.278627902269363403e-02 -1.268797670491039753e-03 -4.123143386095762253e-03 1.768760755658149719e-02 3.666975796222686768e-01 2.004645168781280518e-01 3.317558765411376953e-02 -1.700777113437652588e-01 2.776571512222290039e-01 -6.866542994976043701e-02 -9.281494468450546265e-02 -1.881241649389266968e-01 7.460262626409530640e-02 1.122503727674484253e-01 1.846662014722824097e-01 2.317541688680648804e-01 -1.131032630801200867e-01 -1.283360123634338379e-01 1.609276533126831055e-01 -1.226348802447319031e-01 2.614917159080505371e-01 -7.333912700414657593e-02 2.602284848690032959e-01
-1.397235393524169922e-01 -6.184099987149238586e-02 1.899529062211513519e-02 5.428951978683471680e-02 9.079141914844512939e-02 -1.812153905630111694e-01 1.970980502665042877e-02 -1.425862461328506470e-01 5.084856972098350525e-02 -3.407541289925575256e-02 -1.441537588834762573e-01 -9.399001300334930420e-02 -1.486671119928359985e-01 1.034127399325370789e-01 -1.147932708263397217e-01 -1.652597486972808838e-01 -3.866663277149200439e-01 -6.239105388522148132e-02 -2.917943596839904785e-01 -1.717287451028823853e-01 -1.364011168479919434e-01 3.765289857983589172e-02 -2.159308046102523804e-01 1.303307116031646729e-01 3.937749564647674561e-01 -1.213601082563400269e-01 -3.689723312854766846e-01 4.371060058474540710e-02 2.319378703832626343e-01 2.604186236858367920e-01 -1.466095000505447388e-01 4.773909971117973328e-02
-9.757176041603088379e-02 1.134589239954948425e-01 -2.514670491218566895e-01 9.049331396818161011e-02 1.844593137502670288e-01 1.959998160600662231e-01 1.620888859033584595e-01 2.528468072414398193e-01 1.531905829906463623e-01 -1.907249838113784790e-01 -1.615207642316818237e-01 -2.037640288472175598e-02 -1.858372986316680908e-01 -2.364101633429527283e-02 4.378659278154373169e-02 -2.610704600811004639e-01 -5.044103041291236877e-02 4.961720481514930725e-02 7.302927225828170776e-02 -5.049866437911987305e-02 -1.052295565605163574e-01 -1.339963972568511963e-01 3.768903017044067383e-02 4.458895027637481689e-01 3.302307128906250000e-01 2.795295417308807373e-02 -1.745772510766983032e-01 3.609948977828025818e-02 2.160764634609222412e-01 2.316886186599731445e-01 1.097149550914764404e-01 2.363125532865524292e-01
4.275865852832794189e-02 5.401757732033729553e-02 -2.269968986511230469e-01 -3.246258497238159180e-01 -1.470458358526229858e-01 -4.708607122302055359e-02 9.935475885868072510e-02 1.390679329633712769e-01 3.946949839591979980e-01 -1.434800624847412109e-01 -2.225589454174041748e-01 -3.397641330957412720e-02 -1.445195078849792480e-01 8.081012219190597534e-02 -1.767638325691223145e-01 -7.461911439895629883e-02 -3.405540883541107178e-01 1.273584067821502686e-01 -1.529139578342437744e-01 2.304639108479022980e-02 -3.783498406410217285e-01 2.199850231409072876e-01 5.883329361677169800e-02 7.718826085329055786e-02 -1.158584728837013245e-01 -1.715902537107467651e-01 -2.503473162651062012e-01 5.024833604693412781e-02 5.104699358344078064e-02 5.271061137318611145e-02 3.044619597494602203e-02 -1.501914709806442261e-01
-1.596655994653701782e-01 -9.165848046541213989e-02 1.072203367948532104e-02 4.013936966657638550e-03 -5.309286713600158691e-02 1.741201132535934448e-01 1.815325170755386353e-01 2.668578326702117920e-01 3.539664149284362793e-01 3.421975998207926750e-03 -5.740109086036682129e-02 7.610833644866943359e-02 1.573283821344375610e-01 2.982089221477508545e-01 -3.494188934564590454e-02 -1.120825409889221191e-01 -3.245922923088073730e-01 2.738538980484008789e-01 -1.373114287853240967e-01 -2.370975762605667114e-01 -2.118028849363327026e-01 1.603514403104782104e-01 6.980953365564346313e-02 7.335844635963439941e-02 -9.334992617368698120e-02 -1.314689218997955322e-01 -1.545062661170959473e-01 2.734370827674865723e-01 5.940235219895839691e-03 2.730874419212341309e-01 -1.002855971455574036e-01 1.457876116037368774e-01
-8.991809934377670288e-02 4.745271056890487671e-03 -1.198703199625015259e-01 -1.959312334656715393e-02 -2.382755577564239502e-01 1.313485801219940186e-01 9.378957748413085938e-02 6.344464421272277832e-02 7.466233521699905396e-02 2.547410428524017334e-01 8.305787295103073120e-02 2.441085278987884521e-01 1.408784985542297363e-01 1.074765697121620178e-01 -6.115704029798507690e-02 -3.007492423057556152e-01 -1.536451429128646851e-01 -2.522499300539493561e-02 -3.617720901966094971e-01 5.501997470855712891e-02 -1.017139181494712830e-01 -1.772045940160751343e-01 1.632191091775894165e-01 2.442779690027236938e-01 1.327307522296905518e-01 -1.731584668159484863e-01 -2.008243054151535034e-01 3.043612837791442871e-02 8.438565582036972046e-02 4.731822907924652100e-01 9.321938455104827881e-02 1.138759404420852661e-01
-1.447674036026000977e-01 4.616200178861618042e-02 -1.458525061607360840e-01 -2.597379088401794434e-01 4.960036370903253555e-03 -1.190902069211006165e-01 1.895467936992645264e-02 5.548747628927230835e-02 9.156408905982971191e-02 1.179491579532623291e-01 -3.471567630767822266e-01 -3.485701978206634521e-01 -3.821325004100799561e-01 2.216408997774124146e-01 -4.731605760753154755e-03 -1.519889682531356812e-01 -2.397557199001312256e-01 5.251479521393775940e-02 -3.431488871574401855e-01 9.270750731229782104e-02 -2.322877943515777588e-01 -4.801204055547714233e-02 -8.556129038333892822e-02 1.137538626790046692e-01 7.979788631200790405e-02 -1.281347870826721191e-01 6.035295780748128891e-03 1.696715205907821655e-01 2.008581459522247314e-01 1.209954246878623962e-01 6.184384692460298538e-03 1.349021196365356445e-01
-7.446066010743379593e-03 -8.597923815250396729e-02 6.144629791378974915e-02 -3.097207471728324890e-02 2.597478628158569336e-01 -1.922372579574584961e-01 1.566213965415954590e-01 1.679125130176544189e-01 3.024183809757232666e-01 -8.645885437726974487e-02 2.615790069103240967e-01 -1.554912235587835312e-02 3.955999389290809631e-02 1.818837411701679230e-02 -1.642091572284698486e-01 1.639741957187652588e-01 -2.303935289382934570e-01 1.645884811878204346e-01 1.047038882970809937e-01 2.755763009190559387e-02 -6.796405650675296783e-03 1.671101748943328857e-01 -3.121549487113952637e-01 1.595945507287979126e-01 2.467929124832153320e-01 -2.474734634160995483e-01 -9.919326007366180420e-02 1.629513800144195557e-01 -1.255794912576675415e-01 3.757613599300384521e-01 -1.370473653078079224e-01 1.739420890808105469e-01
-7.756996154785156250e-02 1.080352067947387695e-01 -2.832985818386077881e-01 -2.170397937297821045e-01 -9.598899632692337036e-02 2.503568530082702637e-01 -1.524683386087417603e-01 -8.695129305124282837e-02 1.489092558622360229e-01 1.561036407947540283e-01 5.539197102189064026e-02 -9.698028862476348877e-02 -1.411735862493515015e-01 3.150101006031036377e-01 -7.337717711925506592e-02 -6.572017073631286621e-02 -2.064712345600128174e-02 -7.161869108676910400e-02 -1.475588232278823853e-01 -2.367081195116043091e-01 -2.265071421861648560e-01 7.080018520355224609e-02 -1.716970205307006836e-01 2.180288583040237427e-01 -5.269288644194602966e-02 -3.401232510805130005e-02 -4.137335121631622314e-01 7.817781716585159302e-02 2.159997224807739258e-01 2.632921338081359863e-01 -4.181505646556615829e-03 2.246233224868774414e-01
1.526127010583877563e-02 6.319399178028106689e-02 -2.902291901409626007e-02 -9.828180819749832153e-02 1.203684434294700623e-01 8.960311859846115112e-02 -1.172351539134979248e-01 2.077345401048660278e-01 3.209670782089233398e-01 -2.124013006687164307e-02 -4.218907654285430908e-01 -9.896590560674667358e-02 -2.282962203025817871e-03 1.816500872373580933e-01 4.460817947983741760e-02 -7.710751891136169434e-02 -2.936568856239318848e-01 -8.459924161434173584e-02 -4.413951933383941650e-02 2.562036216259002686e-01 -1.870461404323577881e-01 2.903705239295959473e-01 4.867935553193092346e-02 -1.538516730070114136e-01 1.022596657276153564e-01 1.374696493148803711e-01 -2.166881263256072998e-01 2.278262376785278320e-01 2.698284685611724854e-01 1.944960504770278931e-01 1.144351065158843994e-01 1.240811496973037720e-01
-8.186822384595870972e-02 1.039901226758956909e-01 -5.714835971593856812e-02 -3.189954906702041626e-02 8.838116377592086792e-02 -2.195893079042434692e-01 8.247965574264526367e-02 1.590526252985000610e-01 6.722242385149002075e-02 -6.524827331304550171e-02 -1.076158359646797180e-01 -1.468488723039627075e-01 1.230749487876892090e-01 2.008360475301742554e-01 1.980563066899776459e-02 1.602474302053451538e-01 -1.047663986682891846e-01 -7.119492441415786743e-02 -2.760909199714660645e-01 -1.872129142284393311e-01 -1.558182388544082642e-01 1.805834919214248657e-01 -1.656615138053894043e-01 3.646508231759071350e-02 -2.320316135883331299e-01 -1.243924275040626526e-01 -5.530419945716857910e-01 1.686607897281646729e-01 -6.510084867477416992e-02 8.390782773494720459e-02 3.440378606319427490e-01 1.426716893911361694e-01
-6.681108474731445312e-02 -5.151911079883575439e-02 -2.239318937063217163e-01 -3.095332086086273193e-01 2.432029098272323608e-01 8.997303666546940804e-04 1.769111454486846924e-01 1.686217449605464935e-02 1.636037528514862061e-01 2.319563627243041992e-01 -2.339533269405364990e-01 3.154821395874023438e-01 -1.099979057908058167e-01 -1.769496202468872070e-01 -2.827808260917663574e-01 1.832599006593227386e-02 -1.999564021825790405e-01 8.681207895278930664e-02 2.036569267511367798e-02 4.272395372390747070e-02 -1.824178360402584076e-02 1.631718426942825317e-01 -9.276854991912841797e-02 1.236366778612136841e-01 1.740807592868804932e-01 -7.515098154544830322e-02 -2.337711453437805176e-01 5.778763443231582642e-02 2.979793548583984375e-01 -9.642103314399719238e-02 3.015954494476318359e-01 1.185457929968833923e-01
-3.303697705268859863e-01 2.435065060853958130e-02 1.177425216883420944e-02 -2.522076368331909180e-01 1.347104609012603760e-01 -7.753663510084152222e-02 2.321947962045669556e-01 -3.377979621291160583e-02 1.060228124260902405e-01 -3.253317554481327534e-04 -5.407314747571945190e-02 -6.722456216812133789e-02 -2.018345892429351807e-01 -1.509632542729377747e-02 6.727419048547744751e-02 7.049765437841415405e-03 -3.227861821651458740e-01 1.569306254386901855e-01 -1.661845594644546509e-01 -8.272303640842437744e-02 6.910572201013565063e-02 -1.961147040128707886e-01 -3.137236237525939941e-01 2.944945394992828369e-01 2.737892568111419678e-01 2.746342914178967476e-03 -2.795767784118652344e-01 1.282840520143508911e-01 2.000436782836914062e-01 1.561523079872131348e-01 -2.107279300689697266e-01 1.140902414917945862e-01
-6.678298860788345337e-02 -3.512190887704491615e-03 -6.448172777891159058e-02 -8.959733694791793823e-02 1.415117830038070679e-01 2.707464396953582764e-01 2.346816509962081909e-01 1.049306616187095642e-01 -8.674855343997478485e-03 -1.673787534236907959e-01 -3.635572502389550209e-03 -7.878238335251808167e-03 6.993025541305541992e-02 7.028647512197494507e-02 1.988194733858108521e-01 -1.144603118300437927e-01 4.450733214616775513e-02 1.362378448247909546e-01 8.571531623601913452e-03 1.211872696876525879e-01 6.551102269440889359e-03 -5.777909979224205017e-02 -2.403061091899871826e-01 1.272541731595993042e-01 3.342901542782783508e-02 -3.166546225547790527e-01 1.656641811132431030e-02 1.697684824466705322e-01 1.612574607133865356e-01 3.690712451934814453e-01 3.231132328510284424e-01 4.728353619575500488e-01
2.601955085992813110e-02 -1.398100554943084717e-01 -2.863331511616706848e-02 -4.353266954421997070e-02 1.641094982624053955e-01 -7.493923604488372803e-02 1.158331856131553650e-01 2.334110438823699951e-01 1.364383548498153687e-01 -4.861425608396530151e-02 -2.240802347660064697e-01 -1.076580956578254700e-01 -5.072120111435651779e-03 2.000753581523895264e-01 -2.164864242076873779e-01 2.044472843408584595e-01 1.846580207347869873e-01 2.011920325458049774e-02 -3.069030642509460449e-01 -3.383706510066986084e-01 9.152997517958283424e-04 3.027918934822082520e-01 1.675151474773883820e-02 2.472254782915115356e-01 -5.209328606724739075e-02 1.046296302229166031e-02 -2.761427760124206543e-01 -4.130525514483451843e-03 1.767109036445617676e-01 2.695769071578979492e-01 2.929957211017608643e-01 -1.061280956491827965e-03
-1.293148100376129150e-02 -1.741951555013656616e-01 -1.878317147493362427e-01 3.929378092288970947e-02 -6.166974082589149475e-02 5.292151868343353271e-02 -9.313570335507392883e-03 2.442540526390075684e-01 1.284753531217575073e-01 4.013548046350479126e-02 4.926338046789169312e-02 2.273066341876983643e-01 5.011578649282455444e-02 3.820140361785888672e-01 -2.409435212612152100e-01 -1.865449845790863037e-01 -2.331549301743507385e-02 4.067753907293081284e-03 -1.184155344963073730e-01 1.292141228914260864e-01 -1.386649906635284424e-01 -7.983849942684173584e-02 1.326017528772354126e-01 4.385799765586853027e-01 -1.435900926589965820e-01 -1.547648161649703979e-01 -1.586990058422088623e-01 1.072188690304756165e-01 2.299391627311706543e-01 3.737258911132812500e-01 7.653018832206726074e-02 7.958932220935821533e-02
-3.464950919151306152e-01 1.596783548593521118e-01 -1.428248584270477295e-01 -1.986229568719863892e-01 1.252817572094500065e-03 -9.120105206966400146e-02 -3.188299387693405151e-02 -7.889900356531143188e-02 2.239220887422561646e-01 -3.219325840473175049e-01 -1.354906409978866577e-01 9.011244773864746094e-02 1.912843137979507446e-01 1.106468215584754944e-01 1.156395524740219116e-01 -1.646684259176254272e-01 -2.478201687335968018e-02 2.325185984373092651e-01 1.592189669609069824e-01 1.439422667026519775e-01 1.119069755077362061e-02 1.166899874806404114e-01 -2.712261378765106201e-01 1.551149506121873856e-02 -5.356977134943008423e-02 -2.025294452905654907e-01 -4.153178930282592773e-01 1.493825949728488922e-02 5.835241824388504028e-02 1.886663883924484253e-01 2.927324920892715454e-02 2.543636858463287354e-01
-5.096131563186645508e-02 -6.349443644285202026e-02 -2.483242452144622803e-01 -1.104773283004760742e-01 -8.141525089740753174e-02 -6.137048453092575073e-02 1.020306572318077087e-01 2.125838547945022583e-01 2.564639151096343994e-01 1.279386878013610840e-01 6.095895916223526001e-02 6.700364500284194946e-02 5.230190604925155640e-02 7.632582634687423706e-02 -4.318838194012641907e-02 8.496655523777008057e-02 -1.720393151044845581e-01 1.426644623279571533e-01 -1.700372546911239624e-01 -1.491078082472085953e-02 3.926314413547515869e-02 9.558276832103729248e-02 -3.411387205123901367e-01 1.643189638853073120e-01 2.083380818367004395e-01 -2.172102481126785278e-01 -1.994023621082305908e-01 3.488422334194183350e-01 -4.164384007453918457e-01 2.265357524156570435e-01 1.645786315202713013e-01 -9.224240481853485107e-02
-1.293505132198333740e-01 -1.431076675653457642e-01 -1.290350407361984253e-01 1.212941333651542664e-01 2.357797175645828247e-01 7.532130926847457886e-02 4.042637348175048828e-02 6.965018063783645630e-02 5.627057328820228577e-02 1.628500819206237793e-01 -1.764746755361557007e-01 -1.515093445777893066e-01 7.082810252904891968e-02 -1.812889873981475830e-01 3.254307806491851807e-01 -1.690354943275451660e-01 -2.371788918972015381e-01 2.058703638613224030e-02 -1.420060545206069946e-01 -1.324153542518615723e-01 -4.939302802085876465e-02 4.801234230399131775e-03 -7.367453724145889282e-02 7.444202899932861328e-02 2.664631903171539307e-01 -5.393777787685394287e-02 -4.736382141709327698e-02 1.544080972671508789e-01 3.596913218498229980e-01 2.767052352428436279e-01 2.109205275774002075e-01 3.863838315010070801e-01
9.153028577566146851e-02 -1.110554561018943787e-01 -1.769601404666900635e-01 -3.465056121349334717e-01 -7.978346198797225952e-02 -1.742185465991497040e-02 1.639167405664920807e-02 -1.447243690490722656e-01 2.493307441473007202e-01 -1.779888011515140533e-02 -9.005029499530792236e-02 5.212491005659103394e-02 1.230622902512550354e-01 1.726752966642379761e-01 -1.823014318943023682e-01 9.061349928379058838e-02 -1.027998179197311401e-01 1.273271143436431885e-01 1.130303591489791870e-01 -1.704784482717514038e-01 1.197370216250419617e-01 4.669537767767906189e-02 1.308048516511917114e-01 1.210344433784484863e-01 2.760028541088104248e-01 2.439747191965579987e-02 -5.760641694068908691e-01 5.967421829700469971e-02 1.756950318813323975e-01 2.147846072912216187e-01 1.052576005458831787e-01 1.521550714969635010e-01
1.217737942934036255e-01 3.199226036667823792e-02 -1.213925890624523163e-02 -4.782070219516754150e-02 1.490615457296371460e-01 1.394677311182022095e-01 -8.020398020744323730e-02 -3.748497739434242249e-02 3.167721927165985107e-01 3.298987448215484619e-02 -5.601669196039438248e-03 -2.375419624149799347e-02 -1.665588617324829102e-01 -2.495570331811904907e-01 -3.960568457841873169e-03 1.628583818674087524e-01 -1.559508740901947021e-01 2.669571153819561005e-02 -1.267316192388534546e-01 -1.374166011810302734e-01 1.491066627204418182e-02 4.269797503948211670e-01 -7.604971528053283691e-02 -7.329048216342926025e-02 2.049962729215621948e-01 -2.006821334362030029e-02 -3.557640910148620605e-01 1.019793227314949036e-01 1.767497807741165161e-01 1.933907717466354370e-01 1.887009143829345703e-01 4.198905527591705322e-01
-1.138407643884420395e-02 2.023862861096858978e-02 1.020391844213008881e-02 -2.445362322032451630e-02 -9.064374864101409912e-02 1.441428717225790024e-02 2.580080926418304443e-02 1.202061921358108521e-01 5.283175110816955566e-01 -1.807611137628555298e-01 -4.173657298088073730e-02 1.593254059553146362e-01 1.109763048589229584e-02 1.756223887205123901e-01 2.366370894014835358e-02 2.415184825658798218e-01 -3.608597218990325928e-01 2.449180483818054199e-01 -1.136736944317817688e-01 -1.534561626613140106e-02 -2.243618071079254150e-01 1.158247888088226318e-02 -7.262933999300003052e-03 1.657521128654479980e-01 6.899138912558555603e-03 -7.565911114215850830e-02 -2.166375964879989624e-01 1.743939965963363647e-01 -8.616900444030761719e-02 4.064118266105651855e-01 -6.190429627895355225e-02 7.440448552370071411e-02
-4.386162161827087402e-01 -9.089186042547225952e-02 -1.384030282497406006e-01 -4.019440710544586182e-01 -1.658720076084136963e-01 1.378441005945205688e-01 1.375853866338729858e-01 9.183180332183837891e-02 -1.454433798789978027e-01 -1.227501686662435532e-02 6.000617891550064087e-02 -1.282743215560913086e-01 -8.911635726690292358e-02 2.074188888072967529e-01 -7.350927591323852539e-02 -1.535818278789520264e-01 -2.248301953077316284e-01 2.109289467334747314e-01 -6.800206750631332397e-02 2.261670306324958801e-02 -1.792468130588531494e-01 1.247627437114715576e-01 -2.038190700113773346e-02 2.813179790973663330e-01 8.348436653614044189e-02 -1.787936538457870483e-01 -3.089797794818878174e-01 -1.058268845081329346e-01 -5.459783598780632019e-02 2.277133800089359283e-02 1.815028935670852661e-01 1.182148382067680359e-01
-1.543817482888698578e-02 -1.368880122900009155e-01 -1.940640434622764587e-02 3.772925585508346558e-02 -5.906395614147186279e-02 7.040137797594070435e-02 3.439052700996398926e-01 1.383640617132186890e-01 3.807285130023956299e-01 -4.833685979247093201e-02 -6.651701778173446655e-02 1.100377887487411499e-01 7.336936891078948975e-02 3.015909194946289062e-01 4.369620978832244873e-02 2.575079202651977539e-01 -1.534048318862915039e-01 2.197828143835067749e-01 -9.143457561731338501e-02 -2.012103646993637085e-01 -2.780932486057281494e-01 6.399543583393096924e-02 9.979613125324249268e-02 1.310150474309921265e-01 1.419163942337036133e-01 -2.481783479452133179e-01 -1.814216822385787964e-01 3.181577846407890320e-02 6.096181645989418030e-02 3.586171865463256836e-01 -8.788909763097763062e-02 1.415442228317260742e-01
-6.875323504209518433e-02 -1.538587734103202820e-02 -1.946299150586128235e-02 5.211260169744491577e-02 3.601378500461578369e-01 1.614744216203689575e-02 -2.048223763704299927e-01 1.654735505580902100e-01 -2.432760410010814667e-02 -2.634103596210479736e-02 5.447350069880485535e-02 3.126175999641418457e-01 -1.393254846334457397e-01 9.555298089981079102e-02 4.848343320190906525e-03 1.338396817445755005e-01 -4.444991424679756165e-02 1.469816118478775024e-01 -2.338007986545562744e-01 1.281467527151107788e-01 -3.086873292922973633e-01 2.450756281614303589e-01 1.777986437082290649e-02 1.621075421571731567e-01 1.562675535678863525e-01 -6.694735586643218994e-02 -4.800368472933769226e-02 4.300109148025512695e-01 1.436767578125000000e-01 2.452517747879028320e-01 1.344639062881469727e-01 2.293266654014587402e-01
-1.084120720624923706e-01 -1.429260373115539551e-01 -6.785257905721664429e-02 1.123693063855171204e-01 -1.428069174289703369e-01 -1.560943387448787689e-02 5.726116895675659180e-02 7.678553462028503418e-02 -5.937688052654266357e-02 -1.962024718523025513e-03 -1.442133486270904541e-01 -8.562562614679336548e-02 -1.172389909625053406e-01 5.694624036550521851e-02 1.451800614595413208e-01 -2.811882086098194122e-02 -3.601733744144439697e-01 -2.751422871369868517e-04 -2.296218425035476685e-01 -1.737458258867263794e-01 -1.052394062280654907e-01 -3.149780631065368652e-01 -5.618641525506973267e-02 3.414673805236816406e-01 3.758417963981628418e-01 -4.047083854675292969e-02 -2.022450417280197144e-01 6.536777317523956299e-02 1.984525173902511597e-01 3.638938665390014648e-01 -2.323229610919952393e-02 2.171784639358520508e-01
-1.548645198345184326e-01 2.705418169498443604e-01 3.458017483353614807e-02 -2.026470899581909180e-01 5.530280992388725281e-02 9.019708260893821716e-03 2.464779019355773926e-01 5.011986568570137024e-02 3.810117021203041077e-02 -1.624907106161117554e-01 6.291768699884414673e-02 1.716126054525375366e-01 -4.194203298538923264e-03 -2.301969826221466064e-01 1.021171435713768005e-01 -1.597497016191482544e-01 -1.596534997224807739e-01 1.482984423637390137e-01 -8.322343975305557251e-02 1.721982806921005249e-01 6.245480850338935852e-02 1.085948571562767029e-02 -1.782336682081222534e-01 1.319738924503326416e-01 3.666655719280242920e-01 -4.796722829341888428e-01 -9.235642850399017334e-02 1.455145925283432007e-01 -7.573485374450683594e-02 9.926558285951614380e-02 2.936889529228210449e-01 1.029563769698143005e-01
5.114582926034927368e-02 1.066767983138561249e-02 -4.603800177574157715e-02 -4.051008522510528564e-01 -1.000698283314704895e-01 -2.137384712696075439e-01 8.519878983497619629e-02 8.350032567977905273e-02 1.495180875062942505e-01 -2.628628313541412354e-01 -3.383430093526840210e-02 4.190324246883392334e-02 -6.118141487240791321e-02 -3.335507586598396301e-02 -3.696500509977340698e-02 -1.953130811452865601e-01 -1.786849498748779297e-01 5.664769932627677917e-02 9.444826841354370117e-02 1.343773901462554932e-01 1.096798554062843323e-01 1.923054009675979614e-01 -1.594652980566024780e-01 3.155479133129119873e-01 2.255836874246597290e-02 4.522550478577613831e-02 -2.453600913286209106e-01 6.171729788184165955e-02 -1.500236541032791138e-01 1.934043914079666138e-01 4.064989984035491943e-01 3.074868321418762207e-01
-1.940448880195617676e-01 -1.799771189689636230e-01 -1.131101697683334351e-02 1.123167723417282104e-01 2.965368144214153290e-02 -4.878049343824386597e-02 5.149160698056221008e-02 8.716149628162384033e-02 -2.264902293682098389e-01 4.906782135367393494e-02 -2.051738202571868896e-01 2.939286932814866304e-04 1.511895209550857544e-01 1.936014890670776367e-01 2.060640230774879456e-02 1.850739866495132446e-02 -2.380862981081008911e-01 -1.253563165664672852e-01 -2.224539071321487427e-01 -1.664517521858215332e-01 -7.913225889205932617e-02 3.737160265445709229e-01 -7.902713865041732788e-02 2.834100723266601562e-01 3.647603690624237061e-01 -5.598709359765052795e-02 5.461782589554786682e-02 -9.801311790943145752e-02 8.385580778121948242e-02 3.896753787994384766e-01 2.381931543350219727e-01 -1.797166466712951660e-02
-5.831317603588104248e-02 -2.161516845226287842e-01 -1.132411211729049683e-01 -9.782402217388153076e-02 2.070879042148590088e-01 1.954387426376342773e-01 2.532264590263366699e-01 -6.414020806550979614e-02 1.697993576526641846e-01 9.563408046960830688e-02 -3.168041706085205078e-01 -1.947050839662551880e-01 -2.218495160341262817e-01 8.743229508399963379e-02 -8.192659169435501099e-02 -1.457772552967071533e-01 -1.503719389438629150e-02 -5.209697037935256958e-02 8.259996771812438965e-03 -1.317469477653503418e-01 3.549657529219985008e-03 2.334604263305664062e-01 -8.427471667528152466e-02 2.703918814659118652e-01 3.846329823136329651e-02 -3.804178833961486816e-01 -2.053194120526313782e-02 -1.390386372804641724e-01 3.521720692515373230e-02 3.667251169681549072e-01 6.566940248012542725e-02 2.366475611925125122e-01
5.719885602593421936e-02 -1.433879286050796509e-01 -1.246955804526805878e-02 3.035680949687957764e-02 -2.767453901469707489e-02 1.189277768135070801e-01 9.533045440912246704e-02 -2.711291313171386719e-01 2.431774884462356567e-01 1.375257223844528198e-01 -3.765405118465423584e-01 2.836984694004058838e-01 -1.164936646819114685e-01 8.597024530172348022e-02 1.342387050390243530e-01 -3.020753264427185059e-01 -1.765988320112228394e-01 2.303351014852523804e-01 -2.037017345428466797e-01 -4.303164407610893250e-02 1.152070686221122742e-01 1.956687308847904205e-02 6.713279336690902710e-02 2.572619915008544922e-01 4.620755463838577271e-02 -6.350792944431304932e-03 -4.137327671051025391e-01 4.016773030161857605e-02 4.506932199001312256e-02 1.495734155178070068e-01 1.736872345209121704e-01 7.461129128932952881e-02
-7.690449804067611694e-02 5.906708911061286926e-02 5.808006227016448975e-02 -2.173287123441696167e-01 6.693594902753829956e-02 -1.927797943353652954e-01 1.066172793507575989e-01 1.991489082574844360e-01 1.420653760433197021e-01 -1.309322863817214966e-01 1.219816356897354126e-01 -2.818622812628746033e-02 3.459112346172332764e-02 -2.795643359422683716e-02 -1.719280332326889038e-01 1.958585232496261597e-01 -1.902491301298141479e-01 3.069304823875427246e-01 -1.074034571647644043e-01 -1.026817411184310913e-02 -9.411643445491790771e-02 1.355135738849639893e-01 -3.250660002231597900e-01 1.556657254695892334e-01 3.275305926799774170e-01 1.631803810596466064e-01 -1.469896584749221802e-01 2.979387044906616211e-01 -1.632797867059707642e-01 3.741397857666015625e-01 -2.513105981051921844e-02 1.170841827988624573e-01
3.406642749905586243e-02 1.067023798823356628e-01 8.098430931568145752e-02 -1.130116507411003113e-01 -2.009329497814178467e-01 -1.883396320044994354e-02 1.981857568025588989e-01 2.212827950716018677e-01 4.497396051883697510e-01 -1.369798332452774048e-01 1.177234575152397156e-02 9.823378920555114746e-02 -2.797550261020660400e-01 -8.220309391617774963e-03 9.972052276134490967e-02 3.399193659424781799e-02 -2.924895286560058594e-01 3.913001418113708496e-01 -7.942397892475128174e-02 3.460511565208435059e-02 5.796676501631736755e-02 -1.873455825261771679e-03 -1.075268685817718506e-01 1.341642588376998901e-01 1.986815184354782104e-01 6.735358387231826782e-02 -2.584458887577056885e-01 2.712135948240756989e-02 -1.597130745649337769e-01 2.904540300369262695e-01 4.693010449409484863e-02 1.272461563348770142e-01
-4.533148556947708130e-02 -1.572405397891998291e-01 -8.665100485086441040e-02 -3.266249299049377441e-01 1.038893088698387146e-01 -1.057836040854454041e-01 8.635193109512329102e-02 3.110897243022918701e-01 9.176868200302124023e-02 -1.267016828060150146e-01 -5.761069804430007935e-02 4.318502545356750488e-01 1.130443811416625977e-02 1.853605657815933228e-01 1.317711919546127319e-01 -1.126358583569526672e-01 1.333566457033157349e-01 1.643304675817489624e-01 -8.760557323694229126e-02 -9.103740006685256958e-02 5.705197900533676147e-02 1.433922052383422852e-01 -1.561091691255569458e-01 1.602411717176437378e-01 7.245460525155067444e-03 6.724009662866592407e-02 -2.993389368057250977e-01 1.860923022031784058e-01 -1.200923323631286621e-01 4.132871329784393311e-01 6.549417972564697266e-02 -3.234397619962692261e-02
-4.949544370174407959e-02 -2.074277959764003754e-02 -3.836390748620033264e-02 -2.307803332805633545e-01 2.877782881259918213e-01 1.284535527229309082e-01 1.478220522403717041e-01 -8.589441888034343719e-03 -9.055680036544799805e-02 -5.839871242642402649e-02 -2.249740213155746460e-01 2.340153604745864868e-02 1.499200463294982910e-01 -1.109920963644981384e-01 1.092316731810569763e-01 5.295588821172714233e-02 2.680248580873012543e-02 -1.829109638929367065e-01 3.022759035229682922e-02 1.228493526577949524e-01 -1.630481332540512085e-01 5.127706378698348999e-02 -2.135905437171459198e-02 3.539567887783050537e-01 2.402719855308532715e-01 -1.554131358861923218e-01 -2.705202400684356689e-01 1.104552522301673889e-01 3.967342674732208252e-01 2.592745125293731689e-01 1.856663823127746582e-01 2.781170010566711426e-01
1.952901184558868408e-01 -1.228882893919944763e-01 9.081298857927322388e-02 -1.506376415491104126e-01 1.861428618431091309e-01 1.113830655813217163e-01 -3.224425911903381348e-01 7.497695088386535645e-02 3.828877210617065430e-01 -2.200230658054351807e-01 -4.817380011081695557e-02 1.234732195734977722e-01 2.345196902751922607e-03 1.767377555370330811e-01 -2.511123195290565491e-03 1.789717227220535278e-01 -2.036308646202087402e-01 -8.537959307432174683e-02 -2.060385048389434814e-01 2.180158533155918121e-02 1.364036649465560913e-01 1.131170541048049927e-01 -1.231193095445632935e-01 -4.075780138373374939e-02 1.256787776947021484e-01 -6.596030294895172119e-02 -3.946397900581359863e-01 1.317162215709686279e-01 1.362853646278381348e-01 1.776620596647262573e-01 9.151756018400192261e-02 3.027620315551757812e-01
-2.304490469396114349e-02 -1.818491816520690918e-01 4.776289314031600952e-02 -4.382637515664100647e-02 1.449974775314331055e-01 1.379509270191192627e-01 -1.642738729715347290e-01 2.475292533636093140e-01 8.201690763235092163e-02 -1.017368584871292114e-01 -3.107724711298942566e-02 1.464447975158691406e-01 -1.938586682081222534e-02 2.952443361282348633e-01 7.377440575510263443e-03 7.125929743051528931e-02 -4.292257130146026611e-02 -3.926158696413040161e-02 -3.074401319026947021e-01 -6.568007171154022217e-02 -7.742117345333099365e-02 3.807023763656616211e-01 -3.491830229759216309e-01 1.892274022102355957e-01 8.189707249402999878e-02 -3.422265499830245972e-02 -4.265519231557846069e-02 3.112082481384277344e-01 7.822318933904170990e-03 4.032462835311889648e-01 -2.435679920017719269e-02 1.450113952159881592e-01
1.482193917036056519e-01 2.628021836280822754e-01 1.089265868067741394e-01 -2.975377254188060760e-02 -7.194374501705169678e-02 3.276629140600562096e-03 1.397226154804229736e-01 2.534266114234924316e-01 2.230786234140396118e-01 -6.651147454977035522e-02 -1.575778871774673462e-01 -9.530048072338104248e-02 1.276541501283645630e-01 2.353750169277191162e-01 3.006509244441986084e-01 -6.086715683341026306e-02 -1.279267370700836182e-01 1.107342243194580078e-01 -3.702601650729775429e-03 6.935087032616138458e-03 5.733073875308036804e-02 2.927735447883605957e-01 5.562537908554077148e-02 3.648815453052520752e-01 1.846078038215637207e-01 -2.792532145977020264e-01 2.812113089021295309e-04 2.778326347470283508e-02 -8.701457083225250244e-02 3.688978850841522217e-01 1.148667931556701660e-01 1.725602447986602783e-01
-1.500099152326583862e-01 4.746520891785621643e-02 -1.947541087865829468e-01 -8.943133801221847534e-02 1.803551614284515381e-01 -3.559061884880065918e-02 -1.288946866989135742e-01 3.788235783576965332e-02 1.098725125193595886e-01 9.489766508340835571e-02 -1.911542266607284546e-01 2.532235719263553619e-02 1.826901286840438843e-01 1.378729641437530518e-01 -1.679899543523788452e-01 -1.210002228617668152e-02 -7.690378278493881226e-02 3.930072486400604248e-01 -9.953843057155609131e-02 2.616887986660003662e-01 2.353606279939413071e-03 1.196035519242286682e-01 -2.582435309886932373e-01 1.664795428514480591e-01 1.381590962409973145e-01 -2.358127981424331665e-01 -4.180180430412292480e-01 -1.735713034868240356e-01 -1.890333443880081177e-01 2.336773425340652466e-01 1.067199856042861938e-01 9.848757833242416382e-02
3.458033502101898193e-02 -1.621980369091033936e-01 5.695541948080062866e-02 -2.899317741394042969e-01 1.813001036643981934e-01 -1.248432472348213196e-01 8.372067473828792572e-03 2.314172834157943726e-01 -1.059235259890556335e-01 2.788316830992698669e-02 -3.924966603517532349e-02 1.735100746154785156e-01 -9.862075746059417725e-02 1.734269559383392334e-01 1.570982933044433594e-01 3.075760006904602051e-01 -1.639569550752639771e-01 1.252200752496719360e-01 -8.878116309642791748e-02 3.252420201897621155e-02 -2.832648158073425293e-01 1.978333294391632080e-01 7.139936555176973343e-03 5.771505832672119141e-02 -8.889704942703247070e-03 -2.164927870035171509e-01 -5.659121274948120117e-02 3.952010869979858398e-01 2.015239596366882324e-01 1.475250124931335449e-01 3.085663318634033203e-01 2.054229229688644409e-01
-1.439425349235534668e-01 -1.850586235523223877e-01 -2.433886975049972534e-01 -2.268281392753124237e-02 -1.053706035017967224e-01 3.807096742093563080e-03 -3.175359368324279785e-01 -2.175457775592803955e-01 -1.215013340115547180e-01 7.124963402748107910e-02 -2.054436355829238892e-01 2.158790361136198044e-03 4.274677112698554993e-02 2.558308839797973633e-01 -2.978152632713317871e-01 9.769775718450546265e-02 -2.068070918321609497e-01 -1.377217099070549011e-02 -4.598614200949668884e-02 -1.100102514028549194e-01 -2.871606051921844482e-01 5.721135437488555908e-02 -1.372513920068740845e-01 1.423312425613403320e-01 1.593459397554397583e-02 -2.085191309452056885e-01 -1.372805684804916382e-01 1.316262930631637573e-01 4.809835925698280334e-02 2.496449202299118042e-01 1.420259624719619751e-01 3.895163238048553467e-01
1.238219346851110458e-02 -7.756629493087530136e-03 -5.946953967213630676e-02 -1.604301854968070984e-02 -1.275647431612014771e-01 1.321942061185836792e-01 9.417366236448287964e-02 -1.174865216016769409e-01 1.419368535280227661e-01 1.784504652023315430e-01 -4.344064295291900635e-01 2.389630079269409180e-01 1.056811064481735229e-01 1.360683590173721313e-01 1.876547783613204956e-01 -3.269570469856262207e-01 -2.258913964033126831e-01 1.768125146627426147e-01 -2.245444506406784058e-01 -1.236988231539726257e-01 -2.712845057249069214e-02 -6.560763716697692871e-02 1.031934097409248352e-01 1.294233798980712891e-01 5.978472903370857239e-02 -1.795030087232589722e-01 -3.245430290699005127e-01 4.586465284228324890e-02 8.851566165685653687e-02 2.936367094516754150e-01 2.159213721752166748e-01 -7.492651045322418213e-02
1.159644946455955505e-01 2.161649465560913086e-01 -2.470870502293109894e-02 -8.957231789827346802e-02 1.657530292868614197e-02 1.924754306674003601e-02 3.157257139682769775e-01 -6.514602154493331909e-02 -3.533534705638885498e-02 7.514792680740356445e-02 -3.373311758041381836e-01 2.079506516456604004e-01 -5.204000510275363922e-03 1.113163158297538757e-01 -1.714536398649215698e-01 -1.986778080463409424e-01 -2.486706897616386414e-02 1.292302012443542480e-01 -1.520722061395645142e-01 5.792221054434776306e-02 7.023490965366363525e-02 3.091647028923034668e-01 -5.181846022605895996e-02 1.146220639348030090e-01 2.396478652954101562e-01 -1.645839214324951172e-01 8.806822448968887329e-02 1.863515973091125488e-01 2.640241086483001709e-01 2.131013721227645874e-01 3.109420537948608398e-01 2.871471047401428223e-01
1.461817324161529541e-01 -1.758547499775886536e-02 -1.059696227312088013e-01 -2.826777473092079163e-02 -5.108718946576118469e-02 1.913383752107620239e-01 2.611002326011657715e-01 2.169401496648788452e-01 -2.283614724874496460e-01 -2.384370714426040649e-01 -2.268199473619461060e-01 1.790882349014282227e-01 -7.828254997730255127e-02 2.677884399890899658e-01 -2.245548665523529053e-01 8.426354825496673584e-02 -3.468798100948333740e-01 2.360082417726516724e-01 -1.951936334371566772e-01 -1.260545849800109863e-01 5.700064450502395630e-02 1.420772224664688110e-01 3.337477101013064384e-03 2.085245847702026367e-01 8.356759697198867798e-02 -3.472411334514617920e-01 -8.235569298267364502e-02 3.146932646632194519e-02 2.017222046852111816e-01 4.291850700974464417e-02 7.226493209600448608e-02 6.259541213512420654e-02
-7.747902721166610718e-02 1.056945845484733582e-01 8.421476185321807861e-02 -2.230866253376007080e-01 4.683205485343933105e-02 -2.323547191917896271e-02 1.013372391462326050e-01 1.480107158422470093e-01 1.042475029826164246e-01 -3.191558122634887695e-01 1.737423241138458252e-02 -1.049741655588150024e-01 1.582473814487457275e-01 -4.583028703927993774e-02 -2.464763820171356201e-02 2.791815102100372314e-01 -2.375160753726959229e-01 3.306526243686676025e-01 -6.506417691707611084e-02 -4.868281260132789612e-02 -7.226254791021347046e-02 1.153512001037597656e-01 -2.771174311637878418e-01 1.359817199409008026e-02 3.341547846794128418e-01 1.845308691263198853e-01 -1.453451961278915405e-01 2.251590341329574585e-01 -7.198676466941833496e-02 3.883944153785705566e-01 1.407952904701232910e-01 -8.418422192335128784e-03
-8.459210395812988281e-02 4.281497094780206680e-03 1.011952310800552368e-01 -2.653663754463195801e-01 1.971808075904846191e-01 -5.096782464534044266e-03 -2.314055263996124268e-01 6.786460429430007935e-02 1.815749853849411011e-01 -3.322385847568511963e-01 -1.422207653522491455e-01 9.511462599039077759e-02 -1.036111116409301758e-01 3.631071448326110840e-01 7.889566570520401001e-02 -1.928502172231674194e-01 -3.566919267177581787e-02 5.411979556083679199e-02 -8.711078763008117676e-02 -6.643671542406082153e-02 4.333007335662841797e-02 2.502738833427429199e-01 -6.142969802021980286e-02 -1.831734925508499146e-01 1.285014450550079346e-01 -2.891857624053955078e-01 -3.316257894039154053e-01 1.103221625089645386e-02 1.410905718803405762e-01 1.713170558214187622e-01 1.683223545551300049e-01 2.249701768159866333e-01
-9.574671834707260132e-02 1.152815893292427063e-01 7.803346961736679077e-02 -1.970344930887222290e-01 3.263589739799499512e-01 -8.190663158893585205e-02 -1.399728655815124512e-02 1.618760079145431519e-01 -3.699852898716926575e-02 1.065306831151247025e-02 -1.728181242942810059e-01 -9.461681544780731201e-02 -8.937815576791763306e-02 -7.823067903518676758e-02 1.309184879064559937e-01 -4.141279309988021851e-02 -3.330634236335754395e-01 1.954324394464492798e-01 -1.514094024896621704e-01 2.621234022080898285e-02 9.782157838344573975e-02 -1.326847374439239502e-01 -2.391082197427749634e-01 2.607830464839935303e-01 2.362699359655380249e-01 7.898628711700439453e-02 -2.218690365552902222e-01 2.542077898979187012e-01 1.717272400856018066e-01 1.535718142986297607e-01 -6.803500931710004807e-03 4.069715142250061035e-01
-3.389936685562133789e-01 6.228625401854515076e-02 -1.519931852817535400e-01 1.495376229286193848e-02 -8.421022444963455200e-03 -1.209191605448722839e-01 -1.057944893836975098e-01 2.001216821372509003e-02 1.184267327189445496e-01 4.879050701856613159e-02 -9.779764711856842041e-02 -3.206012770533561707e-02 -1.678335480391979218e-02 -7.454066723585128784e-02 7.559163868427276611e-02 7.920020818710327148e-02 7.273196708410978317e-03 2.805162370204925537e-01 -1.785492449998855591e-01 4.388549178838729858e-02 1.077131256461143494e-01 2.619061470031738281e-01 -7.079060375690460205e-02 4.089266359806060791e-01 -1.041306704282760620e-01 -1.635696440935134888e-01 -4.591728448867797852e-01 -8.918476849794387817e-02 -9.444892406463623047e-02 -8.160755969583988190e-03 2.883890867233276367e-01 2.706398367881774902e-01
-1.859764754772186279e-01 -1.221104338765144348e-01 2.534497678279876709e-01 -1.657640039920806885e-01 3.523910939693450928e-01 -8.940418809652328491e-02 -2.312118560075759888e-01 2.289037704467773438e-01 1.270246207714080811e-01 3.098704107105731964e-02 4.496884346008300781e-02 2.203814685344696045e-01 -4.596038721501827240e-03 2.073722481727600098e-01 -1.767494827508926392e-01 1.966473013162612915e-01 -9.497960656881332397e-02 -4.172538965940475464e-02 -1.846845895051956177e-01 -7.383797317743301392e-03 -2.032769173383712769e-01 1.310171335935592651e-01 -2.432760000228881836e-01 1.465969234704971313e-01 1.543198376893997192e-01 -2.068905085325241089e-01 -4.116862267255783081e-02 3.241587281227111816e-01 -9.017904102802276611e-02 1.706373393535614014e-01 1.089120060205459595e-01 1.831647008657455444e-01
1.312880069017410278e-01 -1.349274665117263794e-01 3.017582744359970093e-02 -2.397250980138778687e-01 2.471083402633666992e-01 1.176432147622108459e-01 -5.226074904203414917e-02 7.987610250711441040e-02 1.906836591660976410e-02 2.090016938745975494e-02 -2.217876538634300232e-02 2.554818093776702881e-01 -4.932007193565368652e-02 3.714951276779174805e-01 -8.680267259478569031e-03 -1.556552946567535400e-01 1.069510206580162048e-01 1.825510710477828979e-01 -1.281453371047973633e-01 -2.087666392326354980e-01 6.981536746025085449e-02 2.238655984401702881e-01 -7.023610174655914307e-02 1.031131148338317871e-01 1.036202386021614075e-01 -2.319121062755584717e-01 -2.379534691572189331e-01 3.885253369808197021e-01 1.891050934791564941e-01 2.780720889568328857e-01 2.395198307931423187e-02 1.725717782974243164e-01
-1.592469513416290283e-01 -1.895642280578613281e-01 -4.303389415144920349e-02 -1.640838980674743652e-01 -2.467316240072250366e-01 -8.181053400039672852e-02 1.758468598127365112e-01 2.716877125203609467e-02 2.762733697891235352e-01 -3.953938558697700500e-02 -2.064094096422195435e-01 -7.463000714778900146e-02 1.517144590616226196e-01 1.914812028408050537e-01 1.218143701553344727e-01 2.417685687541961670e-01 -1.661373674869537354e-01 3.187264800071716309e-01 -1.772477850317955017e-02 -1.147671863436698914e-01 -1.952496320009231567e-01 7.856045663356781006e-02 5.729368701577186584e-02 3.578529506921768188e-02 1.267475336790084839e-01 -1.574593335390090942e-01 -2.161077409982681274e-01 2.471644990146160126e-02 3.672660514712333679e-02 3.967624902725219727e-01 -1.432649940252304077e-01 3.044101297855377197e-01
-3.198236227035522461e-01 1.801986545324325562e-01 -2.242391705513000488e-01 -4.532663524150848389e-01 7.452753931283950806e-02 1.157208010554313660e-01 2.192090004682540894e-01 1.007309779524803162e-01 1.845750659704208374e-01 -9.000933915376663208e-02 -4.814697429537773132e-02 7.684952765703201294e-02 -4.165587946772575378e-02 1.066121459007263184e-01 1.408954262733459473e-01 1.367178261280059814e-01 -1.848170906305313110e-02 -1.712019592523574829e-01 -2.190485745668411255e-01 1.832139864563941956e-02 -7.793891429901123047e-02 1.703220456838607788e-01 7.024499773979187012e-02 2.324910908937454224e-01 4.913156852126121521e-02 -9.127715975046157837e-02 -9.858147799968719482e-02 3.244763314723968506e-01 -1.457283794879913330e-01 2.330674529075622559e-01 2.372342795133590698e-01 -2.642963081598281860e-02
-4.075372219085693359e-02 8.871012367308139801e-03 6.654354184865951538e-02 -8.005365729331970215e-02 9.724515676498413086e-02 -4.064959883689880371e-01 2.067560255527496338e-01 -7.264582812786102295e-02 3.363855779170989990e-01 -1.012217476963996887e-01 3.975980356335639954e-02 8.053606748580932617e-02 6.198395416140556335e-02 2.734418809413909912e-01 2.378234863281250000e-01 7.063887268304824829e-02 -1.338912844657897949e-01 2.618912160396575928e-01 -9.890610724687576294e-02 -1.619756519794464111e-01 -1.303356438875198364e-01 1.813316941261291504e-01 1.312058325856924057e-02 6.512569636106491089e-02 4.071226418018341064e-01 -1.509781181812286377e-01 -1.993255764245986938e-01 5.461963266134262085e-02 9.566817432641983032e-02 2.497011870145797729e-01 -2.781502343714237213e-02 1.128012388944625854e-01
-2.821354568004608154e-01 -9.639528393745422363e-02 -1.117987558245658875e-01 -9.845375269651412964e-02 1.229306682944297791e-01 1.035376414656639099e-01 1.440753191709518433e-01 -6.028588116168975830e-02 5.688898265361785889e-03 -5.115277320146560669e-02 -2.750270664691925049e-01 -2.655766904354095459e-01 -9.740589559078216553e-02 2.100773528218269348e-02 4.510710015892982483e-02 -1.574025861918926239e-02 -4.868558049201965332e-01 1.155710890889167786e-01 -5.420389398932456970e-02 1.494189947843551636e-01 -4.292555153369903564e-03 -2.818080037832260132e-02 -3.221583664417266846e-01 -1.309094671159982681e-02 1.044857203960418701e-01 -1.631503999233245850e-01 -3.505007624626159668e-01 -6.816717237234115601e-02 1.588441282510757446e-01 2.508616447448730469e-01 -1.948172301054000854e-01 7.804482430219650269e-02
-1.147664189338684082e-01 -4.248353186994791031e-03 -4.420820623636245728e-03 -2.789894342422485352e-01 -2.693455815315246582e-01 -3.361837938427925110e-02 -7.059562206268310547e-02 2.080243974924087524e-01 2.226474136114120483e-01 1.879511177539825439e-01 -2.007711380720138550e-01 2.747130990028381348e-01 9.887298941612243652e-02 7.996427267789840698e-02 -2.529697120189666748e-02 -2.501888573169708252e-02 -1.518827229738235474e-01 2.552823722362518311e-01 1.607861928641796112e-02 4.559574648737907410e-02 1.583042442798614502e-01 3.714395761489868164e-01 4.612617939710617065e-02 8.036106079816818237e-02 2.652717828750610352e-01 -3.112735040485858917e-02 -2.279915511608123779e-01 8.601823449134826660e-02 1.569350957870483398e-01 2.961889505386352539e-01 1.177583560347557068e-01 2.231190949678421021e-01
-7.769040763378143311e-02 -5.809033662080764771e-02 -8.779820799827575684e-02 1.471052914857864380e-01 9.906500577926635742e-02 -4.503306373953819275e-02 3.761982321739196777e-01 2.005809396505355835e-01 -1.414193063974380493e-01 -2.984568476676940918e-02 -5.036745220422744751e-02 1.061536138877272606e-03 -1.229175105690956116e-01 -9.178911149501800537e-02 -2.429032176733016968e-01 -1.438912004232406616e-01 -2.961563766002655029e-01 2.076327055692672729e-01 -2.630569934844970703e-01 -6.492159515619277954e-02 -1.469792276620864868e-01 -4.286607727408409119e-02 -9.873358160257339478e-02 1.698185503482818604e-01 1.909369081258773804e-01 -1.485140807926654816e-02 -4.283390343189239502e-01 4.545391350984573364e-02 2.367369681596755981e-01 2.610925436019897461e-01 1.047462075948715210e-01 -1.315623670816421509e-01
-9.896692633628845215e-02 -1.958409696817398071e-01 1.154450029134750366e-01 9.875301038846373558e-04 -1.599683463573455811e-01 2.625359594821929932e-02 2.297912538051605225e-01 1.420629471540451050e-01 4.890167415142059326e-01 2.879961393773555756e-02 -9.529801458120346069e-02 1.278037670999765396e-02 5.671380460262298584e-02 1.507727056741714478e-01 1.738639622926712036e-01 1.085299700498580933e-01 -2.303269207477569580e-01 2.551953494548797607e-01 -6.675085425376892090e-02 -1.483307331800460815e-01 -1.222065463662147522e-01 1.940226107835769653e-01 1.261841654777526855e-01 2.212301939725875854e-01 7.904721796512603760e-02 -1.954507976770401001e-01 -2.364322394132614136e-01 1.945345080457627773e-03 4.701790586113929749e-02 2.625033557415008545e-01 -1.601416617631912231e-01 2.507891654968261719e-01
-1.054647639393806458e-01 -4.510164726525545120e-03 1.201058551669120789e-01 -7.024035602807998657e-02 1.633105129003524780e-01 7.961326837539672852e-02 2.038562148809432983e-01 -9.581433236598968506e-02 -6.204594671726226807e-02 -1.415127217769622803e-01 -2.807325124740600586e-01 3.491483628749847412e-02 2.030634433031082153e-01 1.854322850704193115e-02 5.712170153856277466e-02 -1.059508398175239563e-01 -9.922997560352087021e-04 -1.499420106410980225e-01 6.966532021760940552e-02 2.632263898849487305e-01 -2.695128619670867920e-01 1.109018996357917786e-01 1.564607582986354828e-02 9.468168765306472778e-02 1.388478577136993408e-01 -6.450343877077102661e-02 -3.593195378780364990e-01 1.250644326210021973e-01 3.585914969444274902e-01 1.870544105768203735e-01 1.326438486576080322e-01 4.308660626411437988e-01
-1.074491590261459351e-01 -8.721774816513061523e-02 -1.426023691892623901e-01 -2.892718613147735596e-01 -1.669117808341979980e-01 4.156110435724258423e-02 4.552149400115013123e-02 2.958749532699584961e-01 5.644712597131729126e-02 1.427717208862304688e-01 -2.284537404775619507e-01 3.523518443107604980e-01 -8.229584782384335995e-04 2.921923995018005371e-02 1.018237844109535217e-01 4.888282716274261475e-02 6.400643289089202881e-02 2.398853451013565063e-01 2.641947753727436066e-02 1.070739254355430603e-01 5.073633417487144470e-02 3.526587784290313721e-01 -6.326536834239959717e-02 2.588632106781005859e-01 2.993690967559814453e-01 5.886764079332351685e-02 -9.077911078929901123e-02 8.134639263153076172e-02 3.717735707759857178e-01 1.261569261550903320e-01 -5.068485066294670105e-02 8.776753395795822144e-02
-1.103706881403923035e-01 9.544899314641952515e-02 -2.080626040697097778e-01 -7.304515689611434937e-02 1.428844630718231201e-01 -2.635198533535003662e-01 -4.586781188845634460e-02 -2.978572845458984375e-01 1.778060793876647949e-01 -7.490307092666625977e-02 1.204982586205005646e-02 3.598355948925018311e-01 1.341369748115539551e-01 2.017161995172500610e-01 1.713677495718002319e-01 7.165593095123767853e-03 -1.177468150854110718e-01 3.222853243350982666e-01 -8.796945214271545410e-02 3.200098127126693726e-02 -3.224318847060203552e-02 1.107349619269371033e-01 -2.520443499088287354e-01 1.195722147822380066e-01 1.332450658082962036e-03 -2.925740480422973633e-01 -3.418577611446380615e-01 -4.034667834639549255e-02 2.946869656443595886e-02 2.218606024980545044e-01 8.023391664028167725e-02 1.272925734519958496e-01
6.454414874315261841e-02 3.004383854568004608e-02 2.194292545318603516e-01 -9.899619966745376587e-02 2.480266690254211426e-01 -1.848978996276855469e-01 -9.916410595178604126e-02 7.642883807420730591e-02 3.338018059730529785e-01 -1.981775015592575073e-01 -2.009314745664596558e-01 1.806813292205333710e-02 -1.469164341688156128e-01 -9.477299451828002930e-02 1.923023611307144165e-01 -4.193341732025146484e-02 -2.122901380062103271e-01 -1.718653589487075806e-01 -3.061842918395996094e-01 -2.729178965091705322e-01 7.466177642345428467e-02 1.841647773981094360e-01 -5.894884839653968811e-02 -5.646625906229019165e-02 1.086958646774291992e-01 -9.075737744569778442e-02 -2.388876378536224365e-01 2.312564998865127563e-01 1.528804898262023926e-01 2.372045069932937622e-01 1.787462532520294189e-01 1.836303025484085083e-01
-1.150831696577370167e-03 8.534576743841171265e-02 -1.635137051343917847e-01 -3.158065676689147949e-01 -1.903873682022094727e-02 3.471461310982704163e-02 1.058147400617599487e-01 -3.617237135767936707e-02 1.335702687501907349e-01 9.948227554559707642e-02 1.774596399627625942e-03 1.464649587869644165e-01 1.226733401417732239e-01 2.997313626110553741e-03 -1.992495656013488770e-01 1.281504780054092407e-01 -8.916090428829193115e-02 -1.949537917971611023e-02 6.328073795884847641e-03 -2.769806683063507080e-01 1.975288093090057373e-01 2.052419334650039673e-01 3.878466412425041199e-02 1.602240204811096191e-01 3.579244613647460938e-01 1.064994256012141705e-03 -5.310205817222595215e-01 1.343099772930145264e-01 2.082086652517318726e-01 2.451324462890625000e-01 -8.254012465476989746e-02 2.293223282322287560e-03
-2.482293546199798584e-01 4.060820490121841431e-02 -1.286983191967010498e-01 -2.119206078350543976e-02 -2.936143279075622559e-01 -1.780068725347518921e-01 1.066425591707229614e-01 1.683898270130157471e-02 2.911561727523803711e-01 7.055093348026275635e-02 -1.597197204828262329e-01 -7.233928143978118896e-02 5.334552004933357239e-02 3.305090963840484619e-01 -1.695062220096588135e-01 -1.183436531573534012e-02 -1.408214569091796875e-01 2.747851014137268066e-01 1.613787561655044556e-01 -1.539169102907180786e-01 8.241192996501922607e-02 5.172720924019813538e-02 -1.723701804876327515e-01 6.787750124931335449e-02 1.675176173448562622e-01 -9.762243181467056274e-02 -3.646552860736846924e-01 2.381632775068283081e-01 7.052745670080184937e-02 2.047267258167266846e-01 3.714691475033760071e-02 2.535932660102844238e-01
-3.605891764163970947e-01 -2.997967414557933807e-02 1.001259610056877136e-01 -2.670648097991943359e-01 -3.422651067376136780e-02 2.173929959535598755e-01 -8.346831798553466797e-02 2.082899808883666992e-01 7.525984197854995728e-02 -1.992878466844558716e-01 1.614827364683151245e-01 9.697359055280685425e-02 -1.977933198213577271e-01 -6.823930889368057251e-03 -1.086875125765800476e-01 -1.325014978647232056e-01 -5.684770643711090088e-02 6.827607750892639160e-02 -3.991872072219848633e-02 1.688782572746276855e-01 5.619438365101814270e-02 1.233153790235519409e-01 -9.621061384677886963e-02 2.199471294879913330e-01 2.283605486154556274e-01 -2.320292890071868896e-01 -4.025367498397827148e-01 -5.544792860746383667e-02 -2.223327308893203735e-01 1.705088615417480469e-01 2.648429200053215027e-02 2.742976248264312744e-01
-5.111026391386985779e-02 -1.820804737508296967e-02 -2.164179272949695587e-02 -1.812439113855361938e-01 1.795129925012588501e-01 -2.549625039100646973e-01 3.579596057534217834e-02 1.941980272531509399e-01 2.457657009363174438e-01 5.527889728546142578e-02 -2.050129026174545288e-01 2.959814965724945068e-01 -5.128501728177070618e-02 1.649720519781112671e-01 -2.585973441600799561e-01 -9.324402362108230591e-02 -4.019798338413238525e-01 9.544225037097930908e-02 -1.289621293544769287e-01 -1.702627539634704590e-01 2.125159651041030884e-01 1.276144832372665405e-01 1.114933192729949951e-01 2.616735361516475677e-02 3.111110925674438477e-01 6.293671578168869019e-02 -3.023498356342315674e-01 1.367848813533782959e-01 6.444871425628662109e-02 1.450963616371154785e-01 1.825076527893543243e-02 4.136002063751220703e-02
-1.666109859943389893e-01 -2.090265750885009766e-01 -1.097313016653060913e-01 9.031710214912891388e-03 -1.854113489389419556e-01 7.415527105331420898e-02 8.222590386867523193e-02 1.596632762812077999e-03 3.266600668430328369e-01 -3.492083027958869934e-02 -2.288713157176971436e-01 -2.671548910439014435e-02 -6.406635791063308716e-02 -2.688084542751312256e-01 5.947582796216011047e-02 -9.902598336338996887e-03 -2.290423065423965454e-01 -2.096130102872848511e-01 -2.099553346633911133e-01 8.733534812927246094e-02 -2.585066556930541992e-01 -5.416278168559074402e-02 6.404732167720794678e-02 2.743654251098632812e-01 1.724812947213649750e-02 1.645122282207012177e-02 -1.438851505517959595e-01 1.014594063162803650e-01 3.857680261135101318e-01 4.438523948192596436e-02 1.858258545398712158e-01 3.385828435420989990e-01
-1.206795051693916321e-01 -2.294375449419021606e-01 5.459259822964668274e-02 -2.741502411663532257e-02 3.230400979518890381e-01 1.369449794292449951e-01 1.950216591358184814e-01 -9.407251328229904175e-02 2.030233144760131836e-01 1.040209680795669556e-01 -2.585556209087371826e-01 -2.565064430236816406e-01 -1.014895066618919373e-01 -7.230143994092941284e-02 -7.780478149652481079e-02 -1.314480453729629517e-01 9.648457169532775879e-02 -6.538204103708267212e-02 1.005798354744911194e-01 4.981233924627304077e-02 4.117883741855621338e-02 9.904924780130386353e-02 -4.816504940390586853e-02 3.088554739952087402e-01 1.440042853355407715e-01 -1.654174029827117920e-01 -2.135192900896072388e-01 -1.180082038044929504e-01 7.916847616434097290e-02 4.042311608791351318e-01 1.383433043956756592e-01 3.220254182815551758e-01
-1.216098144650459290e-01 -6.013484299182891846e-02 2.763268351554870605e-02 -2.096768021583557129e-01 1.409641802310943604e-01 -2.043929994106292725e-01 5.566687136888504028e-02 4.458879232406616211e-01 3.493230938911437988e-01 -2.097812741994857788e-01 8.688784390687942505e-02 -1.472456902265548706e-01 9.837530553340911865e-02 1.216444596648216248e-01 -7.302274554967880249e-02 7.060675323009490967e-02 -2.311922609806060791e-01 3.405643627047538757e-02 1.222280189394950867e-01 -2.081255316734313965e-01 -6.219708174467086792e-02 2.364604622125625610e-01 -2.026875019073486328e-01 1.236711367964744568e-01 2.947939746081829071e-02 -1.346290409564971924e-01 -1.377168893814086914e-01 -1.126378923654556274e-01 2.017535120248794556e-01 3.147647380828857422e-01 2.299763076007366180e-02 1.525272279977798462e-01
-3.304802998900413513e-02 -1.774648278951644897e-01 2.913618460297584534e-03 -3.831544518470764160e-02 -1.646384447813034058e-01 4.213803634047508240e-02 2.343262732028961182e-01 3.129734098911285400e-02 3.775180578231811523e-01 4.240752011537551880e-02 -1.593440584838390350e-02 -4.071591049432754517e-02 1.688297390937805176e-01 2.880138158798217773e-01 1.870337873697280884e-01 2.234199196100234985e-01 -2.212049663066864014e-01 2.078147381544113159e-01 -3.465802222490310669e-02 -1.079815253615379333e-01 -2.301436513662338257e-01 1.974296271800994873e-01 7.588914781808853149e-02 1.418806314468383789e-01 2.066407911479473114e-02 -1.841512322425842285e-01 -2.947185933589935303e-01 1.464750468730926514e-01 -4.163600131869316101e-02 2.830187380313873291e-01 -9.384280443191528320e-02 2.871903777122497559e-01
-8.862096816301345825e-02 -2.445258647203445435e-01 9.731517732143402100e-02 -1.023198664188385010e-01 2.263953536748886108e-01 1.690495908260345459e-01 -6.826868653297424316e-02 2.915843427181243896e-01 -1.018539816141128540e-01 -6.031334772706031799e-02 -8.020626753568649292e-02 6.117681041359901428e-02 -1.439213752746582031e-01 3.397005498409271240e-01 -6.439332664012908936e-02 3.966228663921356201e-02 1.087668468244373798e-03 6.768878549337387085e-02 -2.481279969215393066e-01 9.459381550550460815e-02 -6.740807741880416870e-02 2.513946890830993652e-01 9.107462316751480103e-02 4.822256788611412048e-02 -5.840071663260459900e-02 9.491828270256519318e-03 -2.539656758308410645e-01 3.783868253231048584e-01 1.386658549308776855e-01 3.701534867286682129e-01 4.548229277133941650e-02 2.322377264499664307e-01
-3.651720285415649414e-01 1.159566789865493774e-01 -5.579539760947227478e-02 -1.965016424655914307e-01 7.904262840747833252e-02 -9.262087941169738770e-02 2.710551619529724121e-01 -1.094588264822959900e-02 -1.202790141105651855e-01 -5.831173062324523926e-02 -1.578804701566696167e-01 1.251266896724700928e-01 -5.713184922933578491e-02 -3.242781758308410645e-01 -2.754604816436767578e-02 -3.207914531230926514e-02 -8.820325136184692383e-02 2.243713885545730591e-01 -1.605625003576278687e-01 5.504941940307617188e-02 -5.383203551173210144e-02 1.327972561120986938e-01 3.447110950946807861e-02 2.184409201145172119e-01 2.266754359006881714e-01 -5.090061426162719727e-01 7.959869503974914551e-02 1.095467880368232727e-01 -1.399418152868747711e-02 1.494475156068801880e-01 2.140981107950210571e-01 2.927991002798080444e-02
-2.097842693328857422e-01 -1.162735372781753540e-01 1.619848757982254028e-01 -1.571188271045684814e-01 -1.072974354028701782e-01 -2.535796761512756348e-01 -2.831869525834918022e-03 2.836897373199462891e-01 2.266043722629547119e-01 -1.662239283323287964e-01 -5.451958626508712769e-03 3.102173097431659698e-02 -1.567602902650833130e-01 8.564969897270202637e-02 -1.456359326839447021e-01 1.608080603182315826e-02 -3.238220810890197754e-01 2.654816806316375732e-01 1.311361044645309448e-01 -2.544800341129302979e-01 -4.453785717487335205e-02 1.259475052356719971e-01 -1.078643351793289185e-01 8.207498490810394287e-02 2.211478799581527710e-01 4.908010363578796387e-03 -1.182574778795242310e-01 -1.932959258556365967e-01 6.647748872637748718e-03 3.132047653198242188e-01 2.668186090886592865e-03 3.315864801406860352e-01
-9.914253838360309601e-03 -2.917771227657794952e-02 -9.399668127298355103e-02 -2.304042726755142212e-01 -3.876566290855407715e-01 -5.455853790044784546e-02 1.093995049595832825e-01 8.570247882744297385e-05 1.522260308265686035e-01 -1.841400414705276489e-01 -2.036553025245666504e-01 -4.406507126986980438e-03 5.869042500853538513e-02 1.798132658004760742e-01 -7.464865595102310181e-02 1.496538966894149780e-01 -1.858295053243637085e-01 3.342130184173583984e-01 8.561169356107711792e-02 -1.123141124844551086e-02 -2.168825268745422363e-02 2.475195676088333130e-01 -6.435588747262954712e-02 3.511740267276763916e-02 1.646984219551086426e-01 -9.693770855665206909e-02 -3.006565570831298828e-01 1.278801560401916504e-01 5.094613879919052124e-02 4.054815471172332764e-01 -3.193064779043197632e-02 2.783643305301666260e-01
-2.375603169202804565e-01 -1.191327869892120361e-01 -1.142915934324264526e-01 -1.058313399553298950e-01 5.337565671652555466e-03 3.565414622426033020e-02 1.138260662555694580e-01 -3.192367255687713623e-01 1.067528054118156433e-01 2.670806944370269775e-01 -4.285933375358581543e-01 2.156450003385543823e-01 -1.166820377111434937e-01 1.240070071071386337e-02 1.318588107824325562e-01 -2.269899696111679077e-01 -1.930864900350570679e-01 1.455129124224185944e-02 -1.233076825737953186e-01 -1.898479312658309937e-01 -1.058870851993560791e-01 5.482770502567291260e-02 2.033328637480735779e-02 -2.668910101056098938e-02 1.391189843416213989e-01 -7.574983686208724976e-02 -2.360146343708038330e-01 2.534551918506622314e-01 1.028996482491493225e-01 3.366592228412628174e-01 -1.082620248198509216e-01 9.257702529430389404e-02
-2.232751995325088501e-01 -4.348981007933616638e-02 -1.132564246654510498e-01 -1.181595176458358765e-01 1.177896335721015930e-01 1.692482382059097290e-01 -1.116455420851707458e-01 1.151659935712814331e-01 7.127159088850021362e-02 -5.415964871644973755e-02 -3.993043303489685059e-01 -2.132655233144760132e-01 -3.768903436139225960e-03 4.025890678167343140e-02 -1.918208748102188110e-01 8.264147676527500153e-03 -2.740974426269531250e-01 2.554341256618499756e-01 1.586251333355903625e-02 2.132297903299331665e-01 -6.475892663002014160e-02 5.022164061665534973e-02 -2.390130609273910522e-02 3.109984993934631348e-01 3.890173509716987610e-02 -2.123046815395355225e-01 1.422485113143920898e-01 1.116639003157615662e-01 3.228831589221954346e-01 2.234904617071151733e-01 2.684928178787231445e-01 7.811202853918075562e-02
-1.942969262599945068e-01 6.808786839246749878e-02 -7.076732814311981201e-02 6.745015084743499756e-02 -1.439050957560539246e-02 -3.229768201708793640e-02 -1.051014661788940430e-02 1.394505426287651062e-02 1.350988447666168213e-01 -2.031507194042205811e-01 -1.512400805950164795e-01 8.973944932222366333e-02 1.022861525416374207e-02 4.287242889404296875e-01 3.573859483003616333e-02 6.598535925149917603e-02 -4.066397622227668762e-02 1.072061955928802490e-01 -3.155475854873657227e-01 4.913956299424171448e-02 -1.018428057432174683e-01 1.021792143583297729e-01 -2.636564671993255615e-01 6.630506366491317749e-02 1.938349455595016479e-01 -3.372645974159240723e-01 -4.769318699836730957e-01 -1.076908707618713379e-01 -7.239090651273727417e-02 -1.605137884616851807e-01 1.174836978316307068e-01 1.465173065662384033e-01
-4.562440216541290283e-01 -5.674951709806919098e-03 9.218292683362960815e-02 -2.594112455844879150e-01 -2.702881097793579102e-01 2.373185157775878906e-01 -2.125234715640544891e-02 -7.889994233846664429e-02 5.385281518101692200e-02 -1.689910888671875000e-01 4.219125583767890930e-02 -8.223325759172439575e-02 -2.053510248661041260e-01 6.006273627281188965e-02 8.028443902730941772e-02 -2.952829003334045410e-02 -2.805853188037872314e-01 2.056669592857360840e-01 -2.405497133731842041e-01 -5.135224014520645142e-02 -1.519598662853240967e-01 6.610067188739776611e-02 4.073716327548027039e-02 2.752633392810821533e-01 3.385622426867485046e-02 -5.207839235663414001e-02 -1.001822873950004578e-01 -1.167563498020172119e-01 -1.426592022180557251e-01 3.382110595703125000e-01 1.910902857780456543e-01 4.087283089756965637e-02
-1.798108667135238647e-01 2.223092317581176758e-01 3.932745661586523056e-03 -2.375494241714477539e-01 1.400728970766067505e-01 -7.927428185939788818e-02 2.893236279487609863e-01 1.253422051668167114e-01 -8.021973073482513428e-03 -1.009586974978446960e-01 1.032329574227333069e-01 2.249130047857761383e-02 9.503035992383956909e-02 -2.676241993904113770e-01 2.572826482355594635e-02 -1.050865128636360168e-01 -1.848096996545791626e-01 7.223150879144668579e-02 5.518020689487457275e-02 9.324913471937179565e-02 -7.167779654264450073e-02 1.278890371322631836e-01 -8.168865740299224854e-02 2.899574935436248779e-01 4.032571911811828613e-01 -4.757785499095916748e-01 6.223466992378234863e-02 -9.449252858757972717e-03 3.721019625663757324e-02 1.729864925146102905e-01 4.863647744059562683e-02 1.809057444334030151e-01
-1.222138758748769760e-02 -4.837949946522712708e-02 2.287165224552154541e-01 2.779071964323520660e-02 -9.108836203813552856e-02 -8.005243539810180664e-02 1.732002794742584229e-01 1.287988871335983276e-01 3.164845407009124756e-01 -1.423578262329101562e-01 9.707900881767272949e-02 5.620479956269264221e-02 -1.270326226949691772e-01 1.870272755622863770e-01 -1.659469120204448700e-02 1.696902662515640259e-01 -3.797130286693572998e-01 1.366525292396545410e-01 1.283425372093915939e-02 -1.782585382461547852e-01 -7.782877236604690552e-02 8.395037055015563965e-02 7.220040261745452881e-02 -5.234731826931238174e-03 1.993728727102279663e-01 -3.088479340076446533e-01 -3.987498879432678223e-01 3.673664480447769165e-02 -9.047879837453365326e-03 2.526805698871612549e-01 1.532095074653625488e-01 2.718517184257507324e-01
1.123315021395683289e-01 1.664017736911773682e-01 8.500740677118301392e-02 -2.505692541599273682e-01 1.972896903753280640e-01 -1.047609820961952209e-01 -1.193973124027252197e-01 2.071834951639175415e-01 3.056012988090515137e-01 1.172961667180061340e-02 -1.342749297618865967e-01 -1.098659038543701172e-01 -2.720505744218826294e-02 3.960023075342178345e-02 -1.986607760190963745e-01 3.028417238965630531e-03 -1.187231019139289856e-01 -3.243312472477555275e-03 -3.254196345806121826e-01 1.540715396404266357e-01 -1.346351355314254761e-01 2.933778166770935059e-01 -1.470389813184738159e-01 -1.365291476249694824e-01 1.878685504198074341e-01 -1.038351431488990784e-01 -2.413771599531173706e-01 2.696194946765899658e-01 1.073270365595817566e-01 3.475321531295776367e-01 -1.567128696478903294e-03 1.401957124471664429e-01
-1.478893160820007324e-01 -2.359858602285385132e-01 -2.964878976345062256e-01 3.340359404683113098e-02 -2.413345873355865479e-01 3.379784896969795227e-02 -6.813939195126295090e-03 7.819733768701553345e-02 6.067493557929992676e-02 -3.614629432559013367e-02 -2.463035732507705688e-01 9.962060488760471344e-03 -3.802919983863830566e-01 -9.139282256364822388e-02 -2.148464024066925049e-01 -1.894726306200027466e-01 -1.621094197034835815e-01 2.408460080623626709e-01 -2.128450274467468262e-01 -4.250044003129005432e-02 -2.301794737577438354e-01 2.491360604763031006e-01 7.334949821233749390e-02 3.220571875572204590e-01 -7.046269252896308899e-03 -1.715566515922546387e-01 -1.706724911928176880e-01 6.040066853165626526e-02 1.626370996236801147e-01 1.168803200125694275e-01 9.265872836112976074e-02 -2.413405664265155792e-02
-6.232462823390960693e-02 4.433750640600919724e-03 -2.985707521438598633e-01 -1.449229121208190918e-01 1.547249108552932739e-01 -1.012415736913681030e-01 1.768191009759902954e-01 1.406581103801727295e-01 3.065336942672729492e-01 -1.518518477678298950e-01 -4.543525353074073792e-02 9.336373209953308105e-02 -1.618643663823604584e-02 1.835338026285171509e-01 -8.625243604183197021e-02 2.223837077617645264e-01 -3.136070668697357178e-01 1.285168156027793884e-02 -2.170177251100540161e-01 2.877664566040039062e-01 2.960234321653842926e-02 1.568282097578048706e-01 9.699882357381284237e-04 1.011203825473785400e-01 5.506444349884986877e-02 -3.493605554103851318e-02 3.524005785584449768e-02 3.393504321575164795e-01 -2.366274744272232056e-01 2.778919041156768799e-01 2.509269118309020996e-01 -3.336953744292259216e-02
1.384631246328353882e-01 -1.499015986919403076e-01 1.889938563108444214e-01 -3.343208134174346924e-01 7.294251769781112671e-02 1.006798371672630310e-01 -2.702696025371551514e-01 -7.945935428142547607e-02 3.191424906253814697e-01 -1.926298290491104126e-01 -4.190422222018241882e-02 2.452052757143974304e-02 -4.709625616669654846e-02 -9.879583865404129028e-02 4.511336609721183777e-02 5.147739499807357788e-02 -2.480065673589706421e-01 -2.453480474650859833e-02 -2.142623066902160645e-01 2.457058057188987732e-02 -6.813493371009826660e-02 7.113285362720489502e-02 -3.292595595121383667e-02 -8.317116647958755493e-02 1.524747312068939209e-01 -1.776520013809204102e-01 -3.354971408843994141e-01 3.061609575524926186e-03 9.561911225318908691e-02 2.024214267730712891e-01 2.029363512992858887e-01 4.160174727439880371e-01
1.920310407876968384e-01 -1.422182619571685791e-01 -2.573471516370773315e-02 -3.389347717165946960e-02 -6.070989742875099182e-02 9.154468774795532227e-02 5.236119031906127930e-02 1.303781569004058838e-01 1.073997318744659424e-01 1.788461506366729736e-01 -2.569585666060447693e-02 1.737790703773498535e-01 7.349956035614013672e-02 2.460748255252838135e-01 -1.697327643632888794e-01 -1.050665378570556641e-01 4.413078725337982178e-02 1.231107190251350403e-01 9.596430696547031403e-03 -3.523675203323364258e-01 1.169214993715286255e-01 1.842021346092224121e-01 -1.063264161348342896e-01 5.415304377675056458e-02 2.104510068893432617e-01 -2.932285070419311523e-01 -3.783218562602996826e-01 3.053888976573944092e-01 2.708232104778289795e-01 1.871564537286758423e-01 1.291732639074325562e-01 1.848752647638320923e-01
-8.170327544212341309e-02 -3.405609168112277985e-03 -1.482702791690826416e-01 -9.782481193542480469e-02 1.987641155719757080e-01 2.402877956628799438e-01 1.991450190544128418e-01 -1.224352046847343445e-01 2.266537845134735107e-01 -2.429395169019699097e-01 -1.497039198875427246e-01 -7.894234359264373779e-02 -2.362917214632034302e-01 -1.907221227884292603e-01 -1.884332448244094849e-01 -1.484047248959541321e-02 -3.366314470767974854e-01 3.136063460260629654e-03 1.740462034940719604e-01 3.839183598756790161e-02 -3.622715547680854797e-02 -2.621386945247650146e-02 4.039371758699417114e-02 4.446209073066711426e-01 3.085992857813835144e-02 4.863852262496948242e-02 -2.174702137708663940e-01 8.388996869325637817e-02 1.994840428233146667e-02 2.945258617401123047e-01 2.266997247934341431e-01 1.712476834654808044e-02
-2.025298625230789185e-01 2.987374179065227509e-02 -2.834636159241199493e-02 -2.643125951290130615e-01 1.491856276988983154e-01 2.205799818038940430e-01 4.791593924164772034e-02 2.346211820840835571e-01 2.427537590265274048e-01 -1.930625587701797485e-01 -1.812258660793304443e-01 -1.113787442445755005e-01 2.440295517444610596e-01 1.078001186251640320e-01 2.280946373939514160e-01 -1.426876038312911987e-01 -2.116335034370422363e-01 -1.445766389369964600e-01 -3.193095326423645020e-02 -1.343329250812530518e-02 -1.080904230475425720e-01 1.166431084275245667e-01 7.957632094621658325e-02 1.391604095697402954e-01 -9.685822576284408569e-02 -3.334549069404602051e-01 -1.244895979762077332e-01 3.087575733661651611e-01 -9.712474793195724487e-02 1.661753356456756592e-01 2.958155870437622070e-01 -1.804239116609096527e-02
-1.438369899988174438e-01 -1.260253041982650757e-01 -1.496497839689254761e-01 -2.415726184844970703e-01 1.439460366964340210e-01 -4.116422832012176514e-01 3.805027157068252563e-02 -5.514750257134437561e-02 4.549589157104492188e-01 -2.030497044324874878e-01 -7.751526683568954468e-02 6.502088159322738647e-02 -9.250226616859436035e-02 3.001406416296958923e-02 -1.155869197100400925e-02 7.907511666417121887e-03 -1.634627729654312134e-01 1.131162121891975403e-01 -1.193143352866172791e-01 2.906323969364166260e-01 1.754151731729507446e-01 3.179119825363159180e-01 8.676553145051002502e-03 2.864247560501098633e-02 1.416785120964050293e-01 -3.878398984670639038e-02 -1.521917581558227539e-01 2.227653563022613525e-01 1.127248257398605347e-01 1.072231903672218323e-01 9.115090966224670410e-02 1.485996544361114502e-01
-1.261399090290069580e-01 -2.738237977027893066e-01 -3.824363276362419128e-02 2.264316976070404053e-01 9.479560703039169312e-02 1.132361032068729401e-02 7.016523182392120361e-02 2.745073437690734863e-01 -5.792415142059326172e-02 -9.982063621282577515e-02 -7.388098537921905518e-02 -9.882012754678726196e-02 -6.329537928104400635e-02 4.883720353245735168e-02 -1.341418921947479248e-02 3.622408956289291382e-02 -2.433893233537673950e-01 -1.540424376726150513e-01 -3.592267036437988281e-01 -1.329664587974548340e-01 -1.885240375995635986e-01 1.050734668970108032e-01 -1.670047789812088013e-01 2.451378852128982544e-01 4.560240209102630615e-01 -1.611607372760772705e-01 -2.191614732146263123e-02 -1.334407627582550049e-01 4.302487149834632874e-02 3.207878172397613525e-01 9.653792530298233032e-02 -2.727109240368008614e-03
9.200760722160339355e-02 -1.883196458220481873e-02 1.642771810293197632e-01 -2.667767405509948730e-01 9.544789046049118042e-02 -1.399515122175216675e-01 -5.112642422318458557e-02 -4.572761803865432739e-02 2.832942008972167969e-01 1.221280619502067566e-01 -3.356561958789825439e-01 -6.741070747375488281e-02 6.111203879117965698e-02 7.865244895219802856e-02 -7.735689729452133179e-02 -2.575236856937408447e-01 2.513306960463523865e-02 -5.034489557147026062e-02 -2.235159873962402344e-01 -2.675890326499938965e-01 -8.771556615829467773e-02 1.622744202613830566e-01 -2.822679579257965088e-01 3.386796414852142334e-01 6.173231452703475952e-02 -1.103493720293045044e-01 1.058874465525150299e-02 -1.839746087789535522e-01 1.781943067908287048e-02 3.443663418292999268e-01 1.846441626548767090e-02 2.066130787134170532e-01
-3.873556619510054588e-03 -1.191318631172180176e-01 -2.997497022151947021e-01 7.430842961184680462e-04 -2.863489650189876556e-02 1.793673485517501831e-01 1.101018637418746948e-01 -3.081648349761962891e-01 5.260056257247924805e-02 1.421739161014556885e-01 -2.350277155637741089e-01 2.047669589519500732e-01 6.490316987037658691e-02 1.295354813337326050e-01 1.654574722051620483e-01 -8.935284614562988281e-02 -2.769770324230194092e-01 2.459307760000228882e-01 -2.103890180587768555e-01 -2.941275238990783691e-01 5.920018255710601807e-02 -3.982221335172653198e-02 -1.510585397481918335e-01 4.659908264875411987e-02 1.717349290847778320e-01 -1.409002989530563354e-01 -2.749363891780376434e-03 -9.829239919781684875e-03 3.372499942779541016e-01 2.332460135221481323e-01 1.218506321310997009e-01 2.210652381181716919e-01
3.268098691478371620e-03 -4.867181926965713501e-02 -9.699916467070579529e-03 -1.614437103271484375e-01 3.333828747272491455e-01 -1.425163447856903076e-01 -7.344470918178558350e-02 1.594308018684387207e-01 4.067208245396614075e-02 9.507154673337936401e-02 -9.751227498054504395e-02 2.191662788391113281e-01 -1.259570103138685226e-02 8.802763372659683228e-02 2.438879311084747314e-01 3.029417097568511963e-01 -1.532794088125228882e-01 1.170387640595436096e-01 -1.228962540626525879e-01 1.239932179450988770e-01 -3.029197752475738525e-01 1.344748884439468384e-01 1.220385432243347168e-01 8.136945217847824097e-02 1.915107518434524536e-01 -9.187337011098861694e-02 3.396907076239585876e-02 3.227362632751464844e-01 1.901679188013076782e-01 1.589413732290267944e-01 3.525497317314147949e-01 2.159196585416793823e-01
-1.133539900183677673e-01 -1.074604317545890808e-01 -1.090824455022811890e-01 -1.348984390497207642e-01 4.093226417899131775e-02 1.449481844902038574e-01 4.713285863399505615e-01 1.274071484804153442e-01 2.375914342701435089e-02 -6.359547842293977737e-03 -2.232432216405868530e-01 1.784274429082870483e-01 -2.707504630088806152e-01 -1.887452900409698486e-01 1.232897415757179260e-01 -4.652988165616989136e-02 1.321557536721229553e-02 1.308193802833557129e-01 -3.670803010463714600e-01 -1.869590729475021362e-01 5.940637737512588501e-02 1.589638441801071167e-01 -1.230924203991889954e-01 -4.948120936751365662e-02 -4.588747397065162659e-02 -2.465830445289611816e-01 -1.398299783468246460e-01 5.376840941607952118e-03 1.068149134516716003e-01 2.275539934635162354e-01 2.850767374038696289e-01 1.246002092957496643e-01
-1.462061405181884766e-01 7.936397194862365723e-02 1.734759658575057983e-02 -3.456076383590698242e-01 1.012947335839271545e-01 1.388207077980041504e-01 2.043051868677139282e-01 2.238828092813491821e-01 3.541984260082244873e-01 -8.886735141277313232e-02 1.866528764367103577e-02 -4.463385790586471558e-02 1.253309398889541626e-01 -1.166873350739479065e-01 4.543213918805122375e-02 2.081074118614196777e-01 -4.882742464542388916e-02 1.744587421417236328e-01 -7.205885648727416992e-02 6.907574366778135300e-03 -6.301850080490112305e-02 1.085531562566757202e-01 -1.339648813009262085e-01 1.016060560941696167e-01 2.499452233314514160e-01 -4.182353615760803223e-01 1.738507449626922607e-01 1.760513037443161011e-01 6.433212012052536011e-02 1.055604219436645508e-01 2.917412221431732178e-01 1.992505490779876709e-01
-3.275371789932250977e-01 -1.177216097712516785e-01 1.464355140924453735e-01 -2.039054483175277710e-01 -1.138142272830009460e-01 1.553892940282821655e-01 -5.329548567533493042e-02 -1.006720513105392456e-01 1.349655538797378540e-01 -1.058141700923442841e-02 2.961764298379421234e-02 -2.385669499635696411e-01 -2.763378918170928955e-01 1.563726812601089478e-01 2.534928731620311737e-02 -5.219098925590515137e-02 -2.240214049816131592e-01 1.411979049444198608e-01 -1.507166624069213867e-01 -5.488941445946693420e-02 -7.574630528688430786e-02 1.543942242860794067e-01 1.143938396126031876e-02 4.074016809463500977e-01 -9.375796467065811157e-02 -1.442621499300003052e-01 -3.494446575641632080e-01 3.218013420701026917e-02 -2.226490676403045654e-01 5.149393156170845032e-02 2.579956650733947754e-01 1.496557742357254028e-01
-1.069198027253150940e-01 5.894164741039276123e-02 -1.134305521845817566e-01 1.530714631080627441e-01 2.318419069051742554e-01 3.909555822610855103e-02 1.573984920978546143e-01 4.120533168315887451e-02 7.111138850450515747e-02 1.059312745928764343e-01 -1.363691687583923340e-01 -5.691511929035186768e-02 -9.452500194311141968e-02 -1.072385236620903015e-01 7.048227638006210327e-02 -2.923139929771423340e-02 -3.140241205692291260e-01 -6.096759438514709473e-02 1.940883547067642212e-01 7.988861203193664551e-02 -2.325777113437652588e-01 1.938719004392623901e-01 -1.308805048465728760e-01 1.585667878389358521e-01 5.787026137113571167e-03 2.662168629467487335e-02 -2.554045319557189941e-01 1.027316749095916748e-01 1.853493750095367432e-01 1.732076704502105713e-01 3.714029490947723389e-01 4.934761524200439453e-01
-2.818792760372161865e-01 -2.584923505783081055e-01 -1.737842708826065063e-01 -3.606472611427307129e-01 2.126849740743637085e-01 4.881500825285911560e-02 1.349029876291751862e-02 2.178548276424407959e-01 4.321805387735366821e-02 1.942183077335357666e-01 -5.182004719972610474e-02 -3.892984390258789062e-01 -3.023224882781505585e-03 1.853769645094871521e-02 1.723364181816577911e-02 2.151041030883789062e-01 -1.174920648336410522e-01 1.859288513660430908e-01 -1.770708262920379639e-01 1.394338011741638184e-01 1.222679093480110168e-01 -9.605176746845245361e-02 -1.379213482141494751e-02 -2.223566360771656036e-02 2.247004061937332153e-01 -1.696270704269409180e-01 -6.959760934114456177e-02 -4.716210439801216125e-02 1.137595623731613159e-02 3.020927011966705322e-01 1.562660038471221924e-01 1.768647134304046631e-01
-9.632796794176101685e-02 -2.218507826328277588e-01 -8.432373404502868652e-02 -8.528819680213928223e-02 -1.072065159678459167e-01 6.907120347023010254e-02 1.781951487064361572e-01 5.840392783284187317e-03 7.270859926939010620e-02 -1.854115277528762817e-01 -3.047480285167694092e-01 1.425212919712066650e-01 5.574592389166355133e-03 -1.491804867982864380e-01 4.726648330688476562e-02 -1.312011480331420898e-01 -1.203837096691131592e-01 4.331807792186737061e-01 -1.395359188318252563e-01 7.186348736286163330e-02 -4.043357968330383301e-01 2.351658791303634644e-02 1.338746119290590286e-02 2.241745442152023315e-01 -7.733622193336486816e-02 -2.240592837333679199e-01 -2.531353831291198730e-01 -9.473721683025360107e-02 -2.041309475898742676e-01 1.892572790384292603e-01 1.839196085929870605e-01 -5.185402184724807739e-02
-3.834180235862731934e-01 1.333725899457931519e-01 1.114346012473106384e-01 -3.968859612941741943e-01 -6.632565706968307495e-02 9.250926971435546875e-02 1.712224036455154419e-01 1.281466782093048096e-01 -8.132306486368179321e-02 -2.384275197982788086e-01 8.909241855144500732e-02 1.128502562642097473e-01 -1.787222474813461304e-01 -9.768101572990417480e-02 9.840561449527740479e-02 -5.311741679906845093e-02 -8.995780348777770996e-02 -2.727475389838218689e-02 -1.531154364347457886e-01 2.836642861366271973e-01 -5.562549084424972534e-02 1.309075355529785156e-01 2.950987964868545532e-02 1.651595383882522583e-01 1.851935386657714844e-01 -2.701798081398010254e-01 -3.101195096969604492e-01 1.419320851564407349e-01 -1.496955156326293945e-01 2.122982740402221680e-01 1.744595542550086975e-02 1.262006759643554688e-01
-1.672497391700744629e-01 -2.536570429801940918e-01 -2.700590491294860840e-01 -1.332754734903573990e-02 -1.311086714267730713e-01 -9.965279698371887207e-02 4.841865971684455872e-02 -4.759915918111801147e-02 1.301984041929244995e-01 1.539194434881210327e-01 -3.216244280338287354e-01 -2.739009559154510498e-01 -2.522558271884918213e-01 -1.553808301687240601e-01 -1.647900938987731934e-01 -1.613379865884780884e-01 -2.534742653369903564e-01 2.382694929838180542e-01 -1.140717491507530212e-01 -1.458750069141387939e-01 -1.317753791809082031e-01 1.527515705674886703e-03 -9.100110083818435669e-02 2.592800557613372803e-01 1.841622292995452881e-01 -1.331568807363510132e-01 -1.040678322315216064e-01 1.327980905771255493e-01 1.411570310592651367e-01 5.631690844893455505e-02 2.773097455501556396e-01 1.203319206833839417e-01
-1.489930748939514160e-01 -2.407353520393371582e-01 -9.945832937955856323e-02 -1.756605207920074463e-01 1.652364581823348999e-01 3.224202096462249756e-01 1.211939603090286255e-01 1.786122918128967285e-01 -9.448098950088024139e-03 -3.258029744029045105e-02 -5.183357000350952148e-02 -8.784972876310348511e-02 -6.393133848905563354e-02 -1.454037427902221680e-01 2.789206206798553467e-01 -7.178828865289688110e-02 1.238865852355957031e-01 -9.993311017751693726e-02 2.922902256250381470e-02 1.630092784762382507e-02 -1.800229847431182861e-01 1.422501653432846069e-01 -1.256226599216461182e-01 2.275999784469604492e-01 2.434021383523941040e-01 -2.816104888916015625e-01 -1.216379180550575256e-01 1.839639395475387573e-01 2.298782020807266235e-01 2.937960922718048096e-01 1.217784732580184937e-01 3.060352802276611328e-01
-3.697234392166137695e-02 -1.538462564349174500e-02 6.086741760373115540e-02 -8.341700583696365356e-02 1.529153883457183838e-01 -3.392208814620971680e-01 2.812925279140472412e-01 -1.049235612154006958e-01 3.128370344638824463e-01 -2.858781069517135620e-02 -2.467614971101284027e-02 6.424493342638015747e-02 1.360968202352523804e-01 2.874450683593750000e-01 1.962166726589202881e-01 1.518016755580902100e-01 -1.982396095991134644e-01 2.277021706104278564e-01 1.240138662979006767e-03 -1.074294075369834900e-01 -1.306336671113967896e-01 2.372276633977890015e-01 -6.901532411575317383e-02 5.125501379370689392e-02 4.193119108676910400e-01 -2.130831182003021240e-01 -1.902461647987365723e-01 5.083125084638595581e-02 -3.507304191589355469e-02 1.616691648960113525e-01 -1.983462274074554443e-02 1.478022038936614990e-01
-1.069307178258895874e-01 -1.547830849885940552e-01 7.901991158723831177e-02 -3.291058540344238281e-02 4.101819917559623718e-02 -4.338777065277099609e-02 2.890713810920715332e-01 1.605017334222793579e-01 3.991615176200866699e-01 -8.843231201171875000e-02 2.831531502306461334e-02 9.159431792795658112e-03 1.170992031693458557e-01 7.059235870838165283e-02 2.036794722080230713e-01 1.880339682102203369e-01 -2.944059297442436218e-02 3.108180761337280273e-01 -1.285608112812042236e-01 -1.245452463626861572e-01 -2.000566124916076660e-01 1.490117982029914856e-02 4.730379953980445862e-02 2.065576016902923584e-01 2.482092976570129395e-01 -7.635722309350967407e-02 -2.643034160137176514e-01 9.872425347566604614e-02 -3.940833359956741333e-02 4.244760274887084961e-01 -1.408855766057968140e-01 1.324164867401123047e-01
-2.803733646869659424e-01 -2.441085427999496460e-01 -1.077545285224914551e-01 -9.684603661298751831e-02 1.213347092270851135e-01 1.065574139356613159e-01 3.040848076343536377e-01 8.233713358640670776e-02 9.184924513101577759e-02 -1.159415952861309052e-02 -7.957060635089874268e-02 2.836657464504241943e-01 -1.112691015005111694e-01 6.794827990233898163e-03 1.034753918647766113e-01 -9.250969439744949341e-02 2.347649075090885162e-02 2.065744251012802124e-01 -2.674132883548736572e-01 -1.797628700733184814e-01 1.786115467548370361e-01 1.237761378288269043e-01 -8.107112348079681396e-02 1.030988693237304688e-01 -2.676320970058441162e-01 -3.274568021297454834e-01 -6.324672698974609375e-02 -2.848363015800714493e-03 1.690155640244483948e-02 1.902580857276916504e-01 3.065731525421142578e-01 2.522305250167846680e-01
-1.079155132174491882e-01 1.062105670571327209e-01 -6.641720235347747803e-02 -2.352539300918579102e-01 -1.784062013030052185e-03 -1.246249452233314514e-01 2.373908758163452148e-01 1.420720070600509644e-01 5.137845873832702637e-01 -9.732048958539962769e-02 -1.361381113529205322e-01 -9.778033010661602020e-03 3.332819044589996338e-02 1.495519876480102539e-01 8.473973721265792847e-02 6.163939833641052246e-02 7.901644706726074219e-02 1.549942046403884888e-01 8.951881527900695801e-02 -3.201001882553100586e-01 3.793168440461158752e-02 1.797654777765274048e-01 -4.975275695323944092e-02 2.185585498809814453e-01 1.120040789246559143e-01 -1.251795738935470581e-01 -1.303784698247909546e-01 2.053722590208053589e-01 -6.686339527368545532e-02 3.681192100048065186e-01 2.120231464505195618e-02 2.148194462060928345e-01
-1.735006570816040039e-01 -4.639291390776634216e-02 4.599984269589185715e-03 -4.344086647033691406e-01 2.205065339803695679e-01 1.368283033370971680e-01 1.142413914203643799e-01 1.955451071262359619e-01 2.161277085542678833e-01 6.879037618637084961e-02 -1.085850894451141357e-01 -3.491171896457672119e-01 5.170913040637969971e-02 -1.782665401697158813e-01 -7.610814273357391357e-02 7.102446258068084717e-02 -5.226964503526687622e-02 2.562089860439300537e-01 -2.685196101665496826e-01 6.611896678805351257e-03 -3.549135103821754456e-02 2.937021479010581970e-02 -2.546307444572448730e-01 2.385728759691119194e-03 2.175930291414260864e-01 -2.040932923555374146e-01 7.794782519340515137e-02 1.275296788662672043e-02 -4.090000316500663757e-02 2.242199182510375977e-01 2.195213139057159424e-01 1.646503657102584839e-01
3.055906854569911957e-02 1.898448616266250610e-01 -7.385656982660293579e-02 -1.424118429422378540e-01 1.745897382497787476e-01 7.670997083187103271e-02 4.176860153675079346e-01 3.171973824501037598e-01 1.912558823823928833e-01 7.777690421789884567e-03 1.423563621938228607e-02 -3.833841532468795776e-02 -2.587751112878322601e-02 1.604550033807754517e-01 4.824743047356605530e-02 -7.107760012149810791e-02 -2.925767898559570312e-01 3.802090883255004883e-01 -1.879102550446987152e-02 2.772620618343353271e-01 -2.234675437211990356e-01 2.753103971481323242e-01 -2.716212905943393707e-02 1.842893660068511963e-01 1.585086435079574585e-01 -1.796404868364334106e-01 5.043974611908197403e-03 4.238213971257209778e-02 -8.095500618219375610e-02 9.350240975618362427e-02 -1.095932442694902420e-02 1.062309071421623230e-01
-3.404332101345062256e-01 -1.811034828424453735e-01 -6.382270902395248413e-02 -1.047332659363746643e-01 2.902774512767791748e-01 2.154947370290756226e-01 -9.342399239540100098e-02 2.085234597325325012e-02 1.373813766986131668e-02 -1.283445656299591064e-01 -1.465535461902618408e-01 -1.806619912385940552e-01 -3.409283235669136047e-02 -1.501392275094985962e-01 -9.889251738786697388e-02 -1.029265671968460083e-01 -3.469893634319305420e-01 -1.129863113164901733e-01 -8.890336006879806519e-02 -1.126820370554924011e-01 -7.762077450752258301e-02 -3.231932409107685089e-03 -2.466303408145904541e-01 2.753871679306030273e-01 3.183731436729431152e-01 6.029436737298965454e-02 -2.882016301155090332e-01 1.309649646282196045e-01 1.508049666881561279e-01 2.340102791786193848e-01 9.581678546965122223e-03 -4.769302159547805786e-02
-1.508960723876953125e-01 2.145529910922050476e-02 -5.523223802447319031e-02 -1.647388339042663574e-01 2.529759705066680908e-01 1.275961697101593018e-01 -1.145312264561653137e-01 1.291121393442153931e-01 1.160357967019081116e-01 5.320870876312255859e-02 -2.023935765027999878e-01 -2.104199379682540894e-01 -1.285893470048904419e-01 -9.114320576190948486e-02 2.260890901088714600e-01 1.230808943510055542e-01 -3.250613808631896973e-01 1.771032661199569702e-01 -3.656288981437683105e-02 6.000686436891555786e-02 -7.008877117186784744e-03 -6.202834844589233398e-02 -2.117480486631393433e-01 4.109991192817687988e-01 1.296258568763732910e-01 7.312316447496414185e-02 -2.898642718791961670e-01 2.678357362747192383e-01 2.750619351863861084e-01 7.620193064212799072e-02 3.538060188293457031e-02 1.537077575922012329e-01
-4.025841131806373596e-03 3.036926686763763428e-01 -1.039974614977836609e-01 -8.212445676326751709e-02 -5.265499278903007507e-02 -6.429623067378997803e-02 1.601409912109375000e-01 2.521369457244873047e-01 3.224968016147613525e-01 -1.077423989772796631e-01 -5.104464944452047348e-03 -8.803334832191467285e-02 -3.167008608579635620e-02 2.184361815452575684e-01 4.073255658149719238e-01 5.783962085843086243e-02 -2.259478718042373657e-02 2.063120603561401367e-01 -3.526043146848678589e-02 -9.276756900362670422e-04 -4.531221464276313782e-02 2.441190183162689209e-01 4.278910160064697266e-02 1.692793071269989014e-01 2.301799058914184570e-01 -2.685575187206268311e-01 5.077591910958290100e-02 -1.815318129956722260e-02 1.073827818036079407e-01 4.063099324703216553e-01 5.809794738888740540e-02 9.079444408416748047e-02
-2.006717622280120850e-01 -9.490882605314254761e-02 1.228266581892967224e-01 1.352594345808029175e-01 2.256053872406482697e-02 -4.973287880420684814e-02 2.759842574596405029e-01 1.230695396661758423e-01 3.784402012825012207e-01 -8.972908556461334229e-02 5.033144727349281311e-02 1.024030894041061401e-01 -5.220231041312217712e-02 9.503269940614700317e-02 1.070856079459190369e-01 3.042812943458557129e-01 -2.043697386980056763e-01 2.462019622325897217e-01 4.681455902755260468e-03 4.012959077954292297e-02 -1.401350349187850952e-01 1.763969212770462036e-01 4.793856292963027954e-02 8.833407610654830933e-02 2.528883814811706543e-01 -1.151343286037445068e-01 -1.767442822456359863e-01 1.227235123515129089e-01 1.153754442930221558e-02 4.991550743579864502e-01 -3.482721745967864990e-02 6.378035247325897217e-02
-2.978815138339996338e-01 3.431123867630958557e-02 9.328805655241012573e-02 -1.344908326864242554e-01 1.712418645620346069e-01 7.644421607255935669e-02 -1.949960291385650635e-01 1.040334552526473999e-01 1.165634468197822571e-01 -1.362395379692316055e-02 -3.503392040729522705e-01 -2.394885122776031494e-01 5.240564420819282532e-02 -1.034313291311264038e-01 3.164279833436012268e-02 -1.100914999842643738e-01 -2.980597615242004395e-01 2.318512648344039917e-01 5.949382111430168152e-02 6.261555477976799011e-03 -3.045967966318130493e-02 5.150910932570695877e-03 -2.403818070888519287e-01 2.629140615463256836e-01 6.882917881011962891e-02 -1.777430474758148193e-01 2.348079532384872437e-02 1.677285283803939819e-01 2.311541885137557983e-01 1.473400592803955078e-01 3.841121494770050049e-01 1.308502852916717529e-01
-1.834481060504913330e-01 1.732308417558670044e-02 4.600071534514427185e-02 -2.254471331834793091e-01 3.058436214923858643e-01 6.290427595376968384e-02 -1.268737483769655228e-02 1.000685393810272217e-01 1.099814288318157196e-02 -2.663494786247611046e-03 -1.622192710638046265e-01 -3.046001791954040527e-01 3.699519485235214233e-02 -1.394624263048171997e-01 1.714294254779815674e-01 -2.056521326303482056e-01 -2.508810758590698242e-01 1.135300025343894958e-01 3.959065675735473633e-02 2.168539352715015411e-02 -1.984533667564392090e-01 -6.062159687280654907e-02 -3.363694250583648682e-01 2.353608012199401855e-01 1.763414591550827026e-01 -1.280249357223510742e-01 -2.143904268741607666e-01 2.316899746656417847e-01 2.173000574111938477e-01 2.800269126892089844e-01 3.889181464910507202e-02 1.731055378913879395e-01
[truncated: 3,270,100 more chars]
